# Supplementary material for: A connectional hub in the rostral anterior cingulate cortex links areas of emotion and cognitive control
Source: eLife. 2019 Jun 19;8:e43761. doi: 10.7554/eLife.43761 (PMC6624020; doi:10.7554/eLife.43761)
Supplement: Supplementary file 1. [file elife-43761-supp1.zip]

Archive with 56 entries (56 files):
- lh.10.label
- lh.10L.label
- lh.10M.label
- lh.10V.label
- lh.11.label
- lh.13.label
- lh.14.label
- lh.14M.label
- lh.14O.label
- lh.24.label
- lh.25.label
- lh.32.label
- lh.4.label
- lh.44.label
- lh.45A.label
- lh.45B.label
- lh.46.label
- lh.47L.label
- lh.47O.label
- lh.6.label
- lh.8Ad.label
- lh.8Av.label
- lh.8B.label
- lh.946d.label
- lh.946v.label
- lh.9L.label
- lh.9M.label
- lh.insula.label
- rh.10.label
- rh.10L.label
- rh.10M.label
- rh.10V.label
- rh.11.label
- rh.13.label
- rh.14.label
- rh.14M.label
- rh.14O.label
- rh.24.label
- rh.25.label
- rh.32.label
- rh.4.label
- rh.44.label
- rh.45A.label
- rh.45B.label
- rh.46.label
- rh.47L.label
- rh.47O.label
- rh.6.label
- rh.8Ad.label
- rh.8Av.label
- rh.8B.label
- rh.946d.label
- rh.946v.label
- rh.9L.label
- rh.9M.label
- rh.insula.label
