# Supplementary material for: A connectional hub in the rostral anterior cingulate cortex links areas of emotion and cognitive control
Source: eLife. 2019 Jun 19;8:e43761. doi: 10.7554/eLife.43761 (PMC6624020; doi:10.7554/eLife.43761)
Supplement: Supplementary file 1. [file elife-43761-supp1.zip › lh.10.label]

#!ascii label  , from subject fsaverage vox2ras=TkReg coords=white
4362
22  -12.518  53.091  3.059 0.0000000000
52  -14.617  59.436  13.795 0.0000000000
56  -17.322  57.987  -4.413 0.0000000000
118  -23.276  42.193  -10.729 0.0000000000
257  -32.782  49.744  -10.710 0.0000000000
258  -8.030  64.385  -2.299 0.0000000000
259  -7.146  59.595  -15.994 0.0000000000
260  -7.191  51.117  -7.891 0.0000000000
382  -8.849  62.276  8.858 0.0000000000
383  -9.670  52.784  14.538 0.0000000000
384  -7.942  60.092  21.673 0.0000000000
388  -28.384  51.177  -4.580 0.0000000000
389  -23.417  50.248  2.035 0.0000000000
390  -17.527  61.086  3.978 0.0000000000
517  -21.806  56.186  -13.190 0.0000000000
518  -13.488  47.805  -20.065 0.0000000000
727  -14.204  47.809  0.745 0.0000000000
728  -11.712  44.100  2.683 0.0000000000
729  -13.108  47.717  5.576 0.0000000000
738  -8.792  58.243  0.271 0.0000000000
739  -7.914  58.402  -5.238 0.0000000000
740  -10.389  51.786  -2.451 0.0000000000
877  -11.516  64.024  12.687 0.0000000000
878  -8.414  61.812  15.621 0.0000000000
879  -11.042  61.215  18.301 0.0000000000
888  -21.570  58.610  12.829 0.0000000000
889  -20.551  58.318  7.442 0.0000000000
890  -16.642  61.536  9.521 0.0000000000
891  -11.809  63.856  6.947 0.0000000000
1133  -21.554  52.362  -5.307 0.0000000000
1134  -25.613  57.025  -8.809 0.0000000000
1135  -18.547  55.291  -10.365 0.0000000000
1136  -5.432  55.509  -19.804 0.0000000000
1137  -10.269  54.904  -19.389 0.0000000000
1138  -8.875  50.033  -21.339 0.0000000000
1463  -14.567  55.891  19.773 0.0000000000
1614  -32.925  43.193  -10.837 0.0000000000
1615  -28.301  45.600  -10.518 0.0000000000
1616  -13.112  63.708  -4.890 0.0000000000
1617  -11.744  57.585  -9.525 0.0000000000
1618  -6.892  63.094  -8.940 0.0000000000
1619  -6.219  57.541  -12.075 0.0000000000
1852  -9.888  57.913  5.532 0.0000000000
1853  -11.179  53.169  8.905 0.0000000000
1854  -9.034  57.224  11.734 0.0000000000
1855  -8.132  56.935  17.984 0.0000000000
1856  -7.509  54.944  24.108 0.0000000000
1857  -11.390  58.126  24.591 0.0000000000
1858  -7.720  57.410  28.623 0.0000000000
1866  -24.982  49.803  -1.697 0.0000000000
1867  -20.236  54.958  -0.925 0.0000000000
1868  -22.271  51.928  5.927 0.0000000000
1869  -21.660  57.821  2.641 0.0000000000
1870  -18.352  61.932  -1.467 0.0000000000
1871  -12.437  63.051  0.301 0.0000000000
1872  -7.910  62.963  3.604 0.0000000000
2163  -10.033  48.282  9.854 0.0000000000
2191  -32.378  54.302  -8.131 0.0000000000
2192  -28.198  54.151  -11.045 0.0000000000
2193  -22.649  49.240  -11.272 0.0000000000
2194  -14.833  58.137  -15.315 0.0000000000
2195  -16.401  51.986  -14.919 0.0000000000
2196  -18.252  44.894  -14.108 0.0000000000
2647  -13.395  50.324  1.948 0.0000000000
2648  -14.204  47.658  3.388 0.0000000000
2649  -13.619  50.214  4.638 0.0000000000
2658  -10.360  55.498  1.531 0.0000000000
2659  -8.832  54.779  -1.138 0.0000000000
2660  -11.489  52.246  0.228 0.0000000000
2661  -12.686  49.873  -0.963 0.0000000000
2797  -13.241  62.349  13.701 0.0000000000
2798  -11.296  63.104  15.629 0.0000000000
2799  -12.958  60.423  16.192 0.0000000000
2808  -17.858  58.279  12.544 0.0000000000
2809  -19.614  60.453  11.024 0.0000000000
2810  -15.866  60.996  11.695 0.0000000000
2811  -13.843  62.992  11.151 0.0000000000
3048  -25.751  40.970  -9.749 0.0000000000
3053  -18.915  54.531  -4.583 0.0000000000
3054  -19.846  53.522  -7.953 0.0000000000
3055  -16.704  54.663  -7.202 0.0000000000
3056  -4.683  51.668  -20.955 0.0000000000
3057  -6.512  53.105  -21.971 0.0000000000
3058  -5.702  49.453  -22.054 0.0000000000
3650  -32.561  46.092  -10.936 0.0000000000
3651  -30.549  43.661  -12.071 0.0000000000
3652  -30.619  47.783  -11.579 0.0000000000
3653  -10.128  64.740  -3.997 0.0000000000
3654  -9.518  63.644  -6.827 0.0000000000
3655  -7.441  64.035  -5.749 0.0000000000
3656  -7.199  54.479  -6.579 0.0000000000
3657  -7.113  58.323  -8.496 0.0000000000
3658  -8.743  54.835  -9.259 0.0000000000
3659  -7.643  54.151  -13.646 0.0000000000
4072  -8.722  60.246  6.891 0.0000000000
4073  -10.021  57.828  8.806 0.0000000000
4074  -9.472  59.680  10.365 0.0000000000
4075  -7.567  61.260  18.716 0.0000000000
4076  -7.628  59.433  16.901 0.0000000000
4077  -7.387  58.933  19.750 0.0000000000
4078  -8.023  56.169  20.773 0.0000000000
4079  -7.599  57.959  22.905 0.0000000000
4080  -14.671  54.892  22.807 0.0000000000
4081  -13.060  57.137  22.170 0.0000000000
4082  -12.478  55.467  24.821 0.0000000000
4084  -9.338  56.390  29.783 0.0000000000
4098  -25.724  48.000  1.811 0.0000000000
4099  -26.954  48.139  0.035 0.0000000000
4100  -23.706  49.479  0.134 0.0000000000
4101  -22.087  51.756  -1.354 0.0000000000
4102  -21.674  52.607  0.502 0.0000000000
4105  -22.496  52.674  8.531 0.0000000000
4106  -19.718  60.615  5.616 0.0000000000
4107  -21.421  58.567  4.869 0.0000000000
4108  -20.595  61.138  3.208 0.0000000000
4109  -19.805  59.996  0.687 0.0000000000
4110  -17.620  61.628  1.380 0.0000000000
4111  -15.162  62.613  -0.956 0.0000000000
4112  -14.770  61.811  2.108 0.0000000000
4113  -9.333  64.447  8.216 0.0000000000
4114  -9.558  64.050  5.267 0.0000000000
4115  -7.881  62.957  6.315 0.0000000000
4116  -7.634  60.125  4.387 0.0000000000
4770  -9.204  52.900  11.332 0.0000000000
4771  -10.152  50.494  9.162 0.0000000000
4772  -8.977  50.659  12.070 0.0000000000
4838  -31.546  52.277  -3.520 0.0000000000
4839  -33.624  52.976  -5.658 0.0000000000
4840  -30.332  52.194  -6.317 0.0000000000
4841  -23.981  57.855  -11.339 0.0000000000
4842  -27.356  57.252  -10.387 0.0000000000
4843  -24.970  54.871  -11.611 0.0000000000
4844  -25.254  51.461  -10.564 0.0000000000
4845  -22.491  52.378  -12.600 0.0000000000
4846  -9.273  58.288  -12.704 0.0000000000
4847  -12.766  56.393  -12.898 0.0000000000
4848  -11.065  58.316  -15.876 0.0000000000
4849  -11.719  51.148  -19.912 0.0000000000
4850  -12.936  53.375  -16.882 0.0000000000
4851  -14.127  49.721  -16.743 0.0000000000
4852  -17.260  48.344  -14.223 0.0000000000
4853  -15.295  46.170  -16.566 0.0000000000
4854  -16.669  43.103  -16.466 0.0000000000
4855  -14.600  44.695  -20.004 0.0000000000
5917  -14.261  45.473  -0.477 0.0000000000
5918  -12.487  43.770  0.655 0.0000000000
5919  -13.841  45.354  1.994 0.0000000000
5920  -12.886  45.611  4.118 0.0000000000
5921  -11.188  45.953  5.854 0.0000000000
5935  -34.907  51.085  -8.793 0.0000000000
5936  -7.820  61.469  -0.892 0.0000000000
5937  -7.187  61.931  -3.829 0.0000000000
5938  -7.931  58.137  -2.347 0.0000000000
5939  -8.795  54.916  -3.866 0.0000000000
5940  -8.894  51.592  -5.168 0.0000000000
5941  -9.494  49.245  -6.301 0.0000000000
5942  -11.685  49.725  -3.684 0.0000000000
5943  -13.788  47.576  -2.066 0.0000000000
6187  -9.922  63.837  10.922 0.0000000000
6188  -9.531  61.597  12.326 0.0000000000
6189  -9.678  63.619  14.186 0.0000000000
6190  -9.139  62.920  17.377 0.0000000000
6191  -9.016  61.309  20.233 0.0000000000
6207  -22.348  56.018  9.473 0.0000000000
6208  -22.043  59.129  10.222 0.0000000000
6209  -19.240  60.216  8.496 0.0000000000
6210  -16.919  60.787  6.797 0.0000000000
6211  -14.339  61.655  5.349 0.0000000000
6212  -14.075  62.523  8.473 0.0000000000
6213  -11.616  64.518  9.799 0.0000000000
6606  -9.423  51.986  17.549 0.0000000000
6607  -8.985  50.200  15.322 0.0000000000
6647  -25.006  51.893  -5.301 0.0000000000
6648  -26.749  53.751  -6.923 0.0000000000
6649  -23.542  54.241  -7.512 0.0000000000
6650  -22.137  56.680  -9.888 0.0000000000
6651  -20.470  58.343  -12.244 0.0000000000
6652  -5.890  58.315  -18.046 0.0000000000
6653  -8.834  58.495  -18.597 0.0000000000
6654  -7.334  56.163  -20.569 0.0000000000
6655  -9.503  52.644  -21.788 0.0000000000
6656  -11.146  49.103  -21.856 0.0000000000
6657  -12.159  45.848  -22.149 0.0000000000
6658  -10.463  46.760  -21.094 0.0000000000
7252  -16.613  56.908  15.177 0.0000000000
7253  -14.495  57.352  16.775 0.0000000000
7254  -16.709  55.582  18.309 0.0000000000
7608  -28.141  42.117  -10.574 0.0000000000
7609  -25.511  43.906  -9.546 0.0000000000
7610  -15.877  61.464  -4.749 0.0000000000
7611  -14.513  58.003  -6.814 0.0000000000
7612  -12.430  61.180  -6.906 0.0000000000
7613  -9.423  61.247  -9.459 0.0000000000
7614  -6.954  61.259  -12.396 0.0000000000
7615  -6.139  61.791  -7.290 0.0000000000
7616  -5.687  60.974  -10.745 0.0000000000
7617  -5.279  59.749  -14.592 0.0000000000
7618  -5.585  56.665  -16.232 0.0000000000
7619  -5.767  53.090  -17.711 0.0000000000
8182  -11.481  55.672  4.384 0.0000000000
8183  -12.583  53.376  6.191 0.0000000000
8184  -11.475  55.840  7.569 0.0000000000
8185  -9.545  55.222  10.170 0.0000000000
8186  -9.360  54.953  13.036 0.0000000000
8187  -9.205  59.450  13.781 0.0000000000
8188  -9.010  57.321  15.020 0.0000000000
8189  -9.485  54.851  16.389 0.0000000000
8190  -8.813  53.994  19.160 0.0000000000
8191  -7.616  52.805  21.882 0.0000000000
8193  -12.621  58.436  18.936 0.0000000000
8194  -11.136  59.561  21.364 0.0000000000
8195  -9.387  59.791  23.421 0.0000000000
8196  -10.921  56.354  27.305 0.0000000000
8197  -9.402  58.416  26.737 0.0000000000
8198  -7.840  58.839  25.115 0.0000000000
8199  -6.950  56.806  26.434 0.0000000000
8215  -29.872  51.624  -2.097 0.0000000000
8217  -28.558  49.670  -1.158 0.0000000000
8218  -26.623  50.782  -3.062 0.0000000000
8219  -23.295  51.300  -3.484 0.0000000000
8220  -20.810  53.571  -2.922 0.0000000000
8221  -19.430  56.902  -2.737 0.0000000000
8224  -23.610  51.498  4.095 0.0000000000
8225  -21.127  55.388  6.630 0.0000000000
8226  -22.245  54.889  4.467 0.0000000000
8227  -22.302  53.953  2.533 0.0000000000
8228  -20.301  56.402  0.772 0.0000000000
8229  -19.350  58.568  -1.204 0.0000000000
8230  -18.724  60.702  -3.226 0.0000000000
8231  -16.262  63.521  -3.291 0.0000000000
8232  -12.954  64.094  -2.476 0.0000000000
8233  -10.175  64.377  -0.946 0.0000000000
8234  -12.191  62.883  3.690 0.0000000000
8235  -10.075  63.555  2.242 0.0000000000
8236  -8.336  63.366  0.743 0.0000000000
8237  -7.849  60.509  1.993 0.0000000000
8238  -9.036  57.805  2.866 0.0000000000
9051  -12.363  50.320  7.226 0.0000000000
9052  -10.996  48.410  7.406 0.0000000000
9134  -35.133  53.486  -7.570 0.0000000000
9135  -33.631  53.818  -10.333 0.0000000000
9136  -28.850  56.092  -8.179 0.0000000000
9137  -30.815  56.156  -10.344 0.0000000000
9138  -30.870  52.341  -11.492 0.0000000000
9139  -28.286  50.210  -10.627 0.0000000000
9140  -25.386  47.799  -9.927 0.0000000000
9141  -22.809  45.643  -10.471 0.0000000000
9142  -14.722  55.282  -9.952 0.0000000000
9143  -16.751  57.139  -12.835 0.0000000000
9144  -18.265  57.694  -14.509 0.0000000000
9145  -12.566  57.201  -17.324 0.0000000000
9146  -15.891  55.632  -15.712 0.0000000000
9147  -19.038  54.119  -14.276 0.0000000000
9148  -19.982  50.481  -13.290 0.0000000000
9149  -21.025  47.018  -13.322 0.0000000000
9150  -21.629  43.898  -13.268 0.0000000000
9151  -19.618  41.953  -14.542 0.0000000000
10327  -12.948  51.649  2.504 0.0000000000
10328  -13.717  50.350  3.343 0.0000000000
10329  -13.249  51.660  3.932 0.0000000000
10338  -11.493  54.318  2.290 0.0000000000
10339  -10.885  53.925  0.890 0.0000000000
10340  -12.034  52.693  1.591 0.0000000000
10341  -12.489  51.314  1.069 0.0000000000
10477  -13.957  60.923  13.790 0.0000000000
10478  -13.148  61.413  14.924 0.0000000000
10479  -13.797  59.916  15.067 0.0000000000
10488  -16.066  58.679  12.857 0.0000000000
10489  -16.905  59.694  11.928 0.0000000000
10490  -15.165  60.222  12.652 0.0000000000
10491  -14.368  61.665  12.560 0.0000000000
10728  -24.437  41.650  -10.029 0.0000000000
10733  -18.084  56.056  -4.389 0.0000000000
10734  -17.689  54.570  -5.815 0.0000000000
10735  -16.728  56.160  -5.557 0.0000000000
10737  -4.937  50.649  -21.950 0.0000000000
11328  -33.541  48.869  -9.833 0.0000000000
11329  -33.578  47.072  -10.062 0.0000000000
11330  -32.509  47.900  -10.780 0.0000000000
11331  -31.589  46.903  -11.456 0.0000000000
11332  -31.657  48.789  -11.349 0.0000000000
11333  -8.916  64.827  -3.176 0.0000000000
11334  -8.618  64.600  -4.956 0.0000000000
11335  -7.802  64.310  -4.104 0.0000000000
11336  -6.973  52.606  -7.293 0.0000000000
11337  -7.844  54.508  -7.784 0.0000000000
11338  -8.116  52.841  -8.353 0.0000000000
11339  -9.312  53.040  -9.776 0.0000000000
11340  -8.308  51.232  -9.030 0.0000000000
11752  -8.623  61.344  7.798 0.0000000000
11753  -9.355  60.115  8.562 0.0000000000
11754  -9.340  60.978  9.490 0.0000000000
11755  -7.734  60.661  20.070 0.0000000000
11756  -7.328  60.091  19.228 0.0000000000
11757  -7.535  59.623  20.644 0.0000000000
11758  -7.554  58.516  21.159 0.0000000000
11759  -7.645  59.176  22.252 0.0000000000
11760  -14.029  53.572  24.014 0.0000000000
11761  -13.511  55.035  23.718 0.0000000000
11762  -12.977  54.010  24.928 0.0000000000
11778  -24.429  48.930  1.832 0.0000000000
11779  -24.717  48.604  0.887 0.0000000000
11780  -23.395  49.677  1.108 0.0000000000
11781  -22.587  50.799  0.354 0.0000000000
11782  -22.538  51.331  1.332 0.0000000000
11786  -18.719  60.946  4.825 0.0000000000
11787  -20.246  60.991  4.408 0.0000000000
11788  -19.089  61.277  3.592 0.0000000000
11789  -19.114  61.440  2.394 0.0000000000
11790  -17.572  61.425  2.725 0.0000000000
11791  -16.211  61.556  1.675 0.0000000000
11792  -16.181  61.281  2.983 0.0000000000
11793  -8.827  63.612  8.566 0.0000000000
11794  -8.506  63.768  7.295 0.0000000000
11795  -8.239  62.694  7.560 0.0000000000
11796  -7.928  61.645  6.613 0.0000000000
12450  -9.270  52.890  13.036 0.0000000000
12451  -9.049  51.763  11.851 0.0000000000
12452  -9.156  51.752  13.465 0.0000000000
12518  -30.163  51.451  -4.006 0.0000000000
12519  -31.143  51.698  -4.868 0.0000000000
12520  -29.439  51.517  -5.447 0.0000000000
12521  -23.045  57.266  -12.426 0.0000000000
12522  -24.645  56.779  -11.771 0.0000000000
12523  -23.419  55.385  -12.448 0.0000000000
12524  -23.688  53.546  -11.996 0.0000000000
12525  -22.185  54.175  -12.998 0.0000000000
12526  -8.081  59.049  -14.448 0.0000000000
12527  -9.861  57.880  -14.606 0.0000000000
12528  -8.931  58.895  -16.262 0.0000000000
12529  -12.666  49.475  -19.948 0.0000000000
12530  -12.799  50.450  -18.270 0.0000000000
12531  -13.655  48.728  -18.311 0.0000000000
12532  -14.614  47.881  -16.579 0.0000000000
12533  -14.416  47.005  -18.351 0.0000000000
12534  -15.108  45.437  -18.326 0.0000000000
12535  -14.021  46.208  -20.106 0.0000000000
13702  -14.388  46.585  0.120 0.0000000000
13703  -14.073  45.430  0.764 0.0000000000
13704  -14.320  46.509  1.376 0.0000000000
13705  -13.760  47.640  4.551 0.0000000000
13706  -13.761  46.499  3.829 0.0000000000
13707  -13.140  46.641  4.860 0.0000000000
13708  -12.108  45.869  5.021 0.0000000000
13709  -12.326  46.821  5.738 0.0000000000
13733  -8.283  59.673  -0.239 0.0000000000
13734  -7.754  59.894  -1.688 0.0000000000
13735  -8.290  58.136  -1.149 0.0000000000
13736  -9.433  53.155  -1.860 0.0000000000
13737  -8.717  54.702  -2.622 0.0000000000
13738  -9.280  53.205  -3.229 0.0000000000
13739  -8.822  53.180  -4.515 0.0000000000
13740  -9.882  51.835  -3.819 0.0000000000
13741  -10.260  50.693  -4.409 0.0000000000
13742  -11.084  50.774  -3.010 0.0000000000
13743  -13.609  48.828  -0.122 0.0000000000
13744  -13.376  48.710  -1.554 0.0000000000
13745  -14.034  47.666  -0.690 0.0000000000
13746  -14.257  46.500  -1.312 0.0000000000
14152  -10.625  64.182  11.815 0.0000000000
14153  -10.062  63.486  12.591 0.0000000000
14154  -10.573  63.920  13.430 0.0000000000
14155  -11.293  62.257  16.955 0.0000000000
14156  -10.247  63.271  16.489 0.0000000000
14157  -10.156  62.354  17.974 0.0000000000
14158  -8.966  62.121  18.833 0.0000000000
14159  -9.945  61.419  19.338 0.0000000000
14183  -23.245  58.355  12.717 0.0000000000
14184  -23.362  58.250  11.228 0.0000000000
14185  -22.285  59.328  11.594 0.0000000000
14186  -18.092  61.079  10.212 0.0000000000
14187  -19.583  60.519  9.797 0.0000000000
14188  -18.147  60.879  9.055 0.0000000000
14189  -18.029  60.628  7.644 0.0000000000
14190  -16.693  61.170  8.271 0.0000000000
14191  -15.346  61.563  7.737 0.0000000000
14192  -15.260  61.966  9.034 0.0000000000
14193  -12.643  63.748  11.997 0.0000000000
14194  -12.802  63.790  10.566 0.0000000000
14195  -11.657  64.343  11.282 0.0000000000
14196  -10.547  64.639  10.445 0.0000000000
14850  -8.722  51.465  18.833 0.0000000000
14851  -8.794  50.530  17.701 0.0000000000
14918  -23.300  52.012  -5.398 0.0000000000
14919  -24.195  52.955  -6.462 0.0000000000
14920  -22.442  52.928  -6.598 0.0000000000
14921  -19.172  54.316  -9.189 0.0000000000
14922  -21.033  54.873  -9.056 0.0000000000
14923  -20.339  56.063  -10.193 0.0000000000
14924  -21.362  57.800  -11.015 0.0000000000
14925  -19.603  57.198  -11.342 0.0000000000
14926  -5.680  57.086  -18.908 0.0000000000
14927  -6.513  57.491  -19.528 0.0000000000
14928  -6.059  56.122  -20.439 0.0000000000
14929  -7.709  51.623  -21.772 0.0000000000
14930  -8.056  53.098  -21.874 0.0000000000
14931  -9.272  51.459  -21.923 0.0000000000
14932  -10.469  50.829  -21.832 0.0000000000
14933  -10.209  49.572  -21.761 0.0000000000
14934  -10.791  47.936  -21.927 0.0000000000
14935  -9.766  48.359  -21.147 0.0000000000
15952  -17.840  56.278  16.463 0.0000000000
15953  -16.703  56.106  16.880 0.0000000000
15954  -17.838  55.872  18.003 0.0000000000
15996  -18.279  56.711  15.074 0.0000000000
16635  -12.153  43.900  1.667 0.0000000000
16712  -31.850  42.105  -10.581 0.0000000000
16713  -29.407  44.539  -11.509 0.0000000000
16714  -29.286  42.646  -11.439 0.0000000000
16715  -28.111  43.827  -10.587 0.0000000000
16716  -26.864  43.039  -9.784 0.0000000000
16717  -26.868  44.741  -9.783 0.0000000000
16718  -14.657  62.874  -4.838 0.0000000000
16719  -14.035  61.308  -5.635 0.0000000000
16720  -12.810  62.708  -5.843 0.0000000000
16721  -8.088  63.493  -7.801 0.0000000000
16722  -9.375  62.761  -8.062 0.0000000000
16723  -7.938  62.655  -9.370 0.0000000000
16724  -8.131  61.371  -10.981 0.0000000000
16725  -6.898  62.301  -10.662 0.0000000000
16726  -7.550  60.296  -4.541 0.0000000000
16727  -6.793  61.886  -5.532 0.0000000000
16728  -7.000  60.248  -6.389 0.0000000000
16729  -6.681  58.081  -10.175 0.0000000000
16730  -5.953  59.864  -9.586 0.0000000000
16731  -5.780  59.411  -11.388 0.0000000000
16732  -5.551  60.324  -12.587 0.0000000000
16733  -5.447  58.794  -13.386 0.0000000000
16734  -5.296  58.206  -15.389 0.0000000000
16735  -5.805  56.939  -14.045 0.0000000000
16737  -6.702  53.711  -15.800 0.0000000000
17977  -10.762  56.859  4.914 0.0000000000
17978  -11.668  55.871  5.987 0.0000000000
17979  -10.953  57.034  6.517 0.0000000000
17980  -9.284  57.481  10.341 0.0000000000
17981  -9.831  56.540  9.568 0.0000000000
17982  -8.881  56.236  10.828 0.0000000000
17983  -8.805  55.003  11.452 0.0000000000
17984  -8.916  56.076  12.310 0.0000000000
17985  -9.038  61.728  14.068 0.0000000000
17986  -9.322  60.521  13.079 0.0000000000
17987  -8.716  60.675  14.770 0.0000000000
17988  -7.802  58.274  17.513 0.0000000000
17989  -8.311  58.430  15.994 0.0000000000
17990  -8.559  57.248  16.640 0.0000000000
17991  -9.302  56.199  15.694 0.0000000000
17992  -8.842  55.889  17.237 0.0000000000
17993  -9.123  54.471  17.846 0.0000000000
17994  -8.520  55.519  18.577 0.0000000000
17995  -7.957  55.554  22.409 0.0000000000
17996  -8.123  54.456  21.415 0.0000000000
17997  -7.680  53.919  22.941 0.0000000000
17999  -7.492  53.572  24.482 0.0000000000
18000  -14.533  56.525  18.189 0.0000000000
18001  -13.514  57.838  17.761 0.0000000000
18002  -13.556  57.119  19.308 0.0000000000
18003  -12.326  57.703  23.395 0.0000000000
18004  -12.090  58.384  21.838 0.0000000000
18005  -11.290  58.849  23.066 0.0000000000
18006  -10.248  59.791  22.458 0.0000000000
18007  -10.312  59.056  24.126 0.0000000000
18009  -11.584  55.044  27.415 0.0000000000
18010  -10.914  55.203  28.707 0.0000000000
18011  -8.485  57.099  29.301 0.0000000000
18012  -9.281  57.504  28.135 0.0000000000
18013  -8.498  58.049  27.644 0.0000000000
18014  -8.459  58.820  26.083 0.0000000000
18015  -7.721  58.170  26.897 0.0000000000
18016  -7.303  57.956  25.828 0.0000000000
18017  -7.152  57.303  27.573 0.0000000000
18051  -31.305  52.338  -1.721 0.0000000000
18056  -25.872  48.785  -0.862 0.0000000000
18057  -27.716  48.772  -0.617 0.0000000000
18058  -26.701  49.471  -1.509 0.0000000000
18059  -27.572  50.259  -2.048 0.0000000000
18060  -25.769  50.273  -2.417 0.0000000000
18061  -24.968  50.821  -3.450 0.0000000000
18062  -24.091  50.587  -2.625 0.0000000000
18063  -21.065  53.267  -1.056 0.0000000000
18064  -21.400  52.690  -2.067 0.0000000000
18065  -20.565  54.341  -1.833 0.0000000000
18066  -20.039  55.189  -2.796 0.0000000000
18067  -19.855  56.060  -1.778 0.0000000000
18071  -22.698  50.574  6.832 0.0000000000
18073  -22.975  50.327  5.712 0.0000000000
18074  -23.653  50.179  4.715 0.0000000000
18075  -22.851  51.687  4.957 0.0000000000
18076  -21.146  57.119  8.565 0.0000000000
18077  -21.413  55.588  8.105 0.0000000000
18078  -20.736  56.922  7.035 0.0000000000
18079  -22.016  58.269  3.733 0.0000000000
18080  -21.861  56.781  4.539 0.0000000000
18081  -22.259  56.416  3.568 0.0000000000
18082  -22.634  54.494  3.529 0.0000000000
18083  -21.840  55.841  2.607 0.0000000000
18084  -21.292  55.163  1.663 0.0000000000
18085  -20.958  57.133  1.723 0.0000000000
18086  -18.878  60.856  -0.388 0.0000000000
18087  -19.324  59.312  -0.395 0.0000000000
18088  -19.051  60.425  -1.479 0.0000000000
18089  -19.270  59.699  -2.210 0.0000000000
18090  -18.765  61.612  -2.457 0.0000000000
18091  -17.652  62.464  -3.334 0.0000000000
18092  -17.431  62.863  -2.420 0.0000000000
18093  -13.710  62.806  -0.394 0.0000000000
18094  -14.124  63.407  -1.802 0.0000000000
18095  -12.641  63.579  -1.170 0.0000000000
18096  -11.483  64.270  -1.752 0.0000000000
18097  -11.303  63.719  -0.344 0.0000000000
18098  -13.059  62.736  6.176 0.0000000000
18099  -13.200  62.351  4.513 0.0000000000
18100  -11.934  63.252  5.385 0.0000000000
18101  -8.590  63.736  4.385 0.0000000000
18102  -9.857  63.698  3.809 0.0000000000
18103  -8.880  63.582  2.990 0.0000000000
18104  -9.141  63.657  1.453 0.0000000000
18105  -8.177  63.072  2.216 0.0000000000
18106  -7.960  62.031  1.469 0.0000000000
18107  -7.533  61.813  2.779 0.0000000000
18108  -8.530  58.935  4.862 0.0000000000
18109  -8.147  58.801  3.571 0.0000000000
18110  -9.328  57.788  4.205 0.0000000000
18111  -10.197  56.767  3.560 0.0000000000
20070  -12.040  53.343  7.679 0.0000000000
20071  -12.608  51.798  6.799 0.0000000000
20072  -11.873  51.737  8.163 0.0000000000
20073  -9.377  49.468  9.201 0.0000000000
20074  -10.600  49.390  8.151 0.0000000000
20075  -9.985  48.355  8.456 0.0000000000
20076  -10.535  47.176  7.723 0.0000000000
20276  -32.981  53.071  -7.048 0.0000000000
20277  -34.504  53.411  -6.629 0.0000000000
20278  -33.943  53.918  -8.029 0.0000000000
20279  -34.603  53.777  -9.050 0.0000000000
20280  -33.348  54.798  -9.236 0.0000000000
20281  -26.119  55.560  -7.704 0.0000000000
20282  -27.768  54.935  -7.536 0.0000000000
20283  -27.263  56.770  -8.372 0.0000000000
20284  -27.946  56.055  -10.906 0.0000000000
20285  -29.177  56.896  -10.258 0.0000000000
20286  -29.655  55.458  -11.055 0.0000000000
20287  -31.059  54.628  -11.312 0.0000000000
20288  -29.655  53.489  -11.283 0.0000000000
20289  -29.590  51.300  -11.222 0.0000000000
20290  -28.198  52.219  -10.856 0.0000000000
20291  -23.826  50.377  -10.771 0.0000000000
20292  -25.297  49.830  -10.265 0.0000000000
20293  -23.907  48.589  -10.357 0.0000000000
20294  -24.029  46.695  -9.944 0.0000000000
20295  -22.724  47.452  -10.789 0.0000000000
20296  -13.191  57.757  -8.140 0.0000000000
20297  -14.360  56.322  -8.262 0.0000000000
20298  -13.176  56.306  -9.625 0.0000000000
20299  -13.950  57.448  -14.258 0.0000000000
20300  -14.789  56.394  -12.925 0.0000000000
20301  -15.823  57.872  -14.098 0.0000000000
20302  -17.519  58.280  -13.803 0.0000000000
20303  -16.587  58.117  -14.962 0.0000000000
20304  -9.656  56.910  -19.067 0.0000000000
20305  -10.895  57.877  -18.073 0.0000000000
20306  -11.304  56.184  -18.176 0.0000000000
20307  -14.567  52.657  -15.837 0.0000000000
20308  -14.352  54.515  -16.010 0.0000000000
20309  -16.143  53.823  -15.335 0.0000000000
20310  -17.466  54.981  -15.087 0.0000000000
20311  -17.761  53.175  -14.565 0.0000000000
20312  -19.482  52.273  -13.691 0.0000000000
20313  -18.148  51.301  -13.944 0.0000000000
20314  -17.747  46.620  -14.095 0.0000000000
20315  -19.129  47.720  -13.593 0.0000000000
20316  -19.567  45.963  -13.632 0.0000000000
20317  -21.264  45.438  -13.188 0.0000000000
20318  -19.958  44.394  -13.703 0.0000000000
20319  -20.686  42.931  -13.882 0.0000000000
20320  -18.878  43.364  -14.235 0.0000000000
20326  -11.853  44.671  -22.022 0.0000000000
20327  -12.854  44.249  -22.183 0.0000000000
23197  -13.878  49.017  1.367 0.0000000000
23198  -14.373  47.695  2.061 0.0000000000
23199  -14.141  49.000  2.734 0.0000000000
23200  -14.023  48.907  4.025 0.0000000000
23201  -13.614  48.809  5.174 0.0000000000
23216  -9.473  56.795  0.896 0.0000000000
23217  -8.836  56.535  -0.556 0.0000000000
23218  -9.701  55.175  0.149 0.0000000000
23219  -10.153  53.464  -0.373 0.0000000000
23220  -10.945  51.966  -1.094 0.0000000000
23221  -11.620  50.863  -1.643 0.0000000000
23222  -12.065  51.000  -0.309 0.0000000000
23223  -12.998  50.048  0.448 0.0000000000
23467  -12.408  63.428  13.332 0.0000000000
23468  -11.410  63.697  14.186 0.0000000000
23469  -12.347  62.834  14.730 0.0000000000
23470  -12.250  61.930  16.006 0.0000000000
23471  -12.060  60.825  17.187 0.0000000000
23486  -19.717  58.224  12.669 0.0000000000
23487  -20.656  59.486  11.851 0.0000000000
23488  -18.832  59.482  11.791 0.0000000000
23489  -17.691  60.619  11.174 0.0000000000
23490  -16.417  61.527  10.744 0.0000000000
23491  -15.204  62.202  10.288 0.0000000000
23492  -14.931  62.106  11.461 0.0000000000
23493  -13.567  62.866  12.441 0.0000000000
23927  -19.973  53.291  -4.937 0.0000000000
23928  -20.591  52.993  -6.578 0.0000000000
23929  -18.991  53.491  -6.266 0.0000000000
23930  -18.121  53.766  -7.649 0.0000000000
23931  -17.393  54.234  -8.964 0.0000000000
23932  -5.059  53.530  -20.483 0.0000000000
23933  -5.605  54.496  -21.304 0.0000000000
23934  -5.244  52.563  -21.880 0.0000000000
23935  -6.130  51.384  -22.025 0.0000000000
23936  -7.240  49.951  -21.431 0.0000000000
23937  -8.246  48.464  -20.896 0.0000000000
23938  -6.644  48.196  -21.492 0.0000000000
24957  -11.143  44.263  3.652 0.0000000000
25001  -33.757  45.520  -10.358 0.0000000000
25002  -32.702  44.522  -11.112 0.0000000000
25003  -31.722  43.448  -11.420 0.0000000000
25004  -31.649  45.037  -11.712 0.0000000000
25005  -30.601  45.721  -11.868 0.0000000000
25006  -29.575  46.556  -11.306 0.0000000000
25007  -11.538  64.358  -4.534 0.0000000000
25008  -11.334  63.694  -5.800 0.0000000000
25009  -9.825  64.353  -5.491 0.0000000000
25010  -8.304  64.154  -6.403 0.0000000000
25011  -7.097  63.648  -7.213 0.0000000000
25012  -7.788  56.332  -5.911 0.0000000000
25013  -7.481  58.427  -7.011 0.0000000000
25014  -7.905  56.392  -7.285 0.0000000000
25015  -7.990  56.538  -8.863 0.0000000000
25016  -7.663  56.374  -10.792 0.0000000000
25017  -7.071  55.800  -12.828 0.0000000000
25018  -8.557  54.721  -11.464 0.0000000000
25762  -9.149  59.122  6.167 0.0000000000
25763  -10.267  58.099  7.115 0.0000000000
25764  -9.638  59.171  7.728 0.0000000000
25765  -9.610  58.775  9.589 0.0000000000
25766  -9.332  58.443  11.172 0.0000000000
25767  -7.808  61.682  17.215 0.0000000000
25768  -7.962  60.628  16.315 0.0000000000
25769  -7.418  60.518  17.874 0.0000000000
25770  -7.402  59.268  18.360 0.0000000000
25771  -7.609  57.937  18.871 0.0000000000
25772  -8.011  56.588  19.328 0.0000000000
25773  -7.660  57.630  20.142 0.0000000000
25774  -7.822  57.115  21.739 0.0000000000
25775  -7.654  56.454  23.522 0.0000000000
25776  -14.843  55.528  21.356 0.0000000000
25777  -13.763  56.554  20.929 0.0000000000
25778  -13.988  56.073  22.399 0.0000000000
25779  -13.073  56.499  23.591 0.0000000000
25780  -12.141  56.902  24.761 0.0000000000
25782  -10.303  55.285  30.096 0.0000000000
25783  -9.756  55.213  31.473 0.0000000000
25784  -8.753  56.120  31.057 0.0000000000
25785  -7.913  56.517  30.313 0.0000000000
25786  -7.218  56.545  29.330 0.0000000000
25810  -26.278  47.955  0.838 0.0000000000
25811  -25.218  48.582  -0.045 0.0000000000
25812  -24.243  49.508  -0.843 0.0000000000
25813  -23.396  50.573  -1.654 0.0000000000
25814  -22.956  50.659  -0.605 0.0000000000
25815  -21.736  52.112  -0.409 0.0000000000
25816  -20.827  53.806  -0.180 0.0000000000
25821  -22.093  52.215  7.196 0.0000000000
25822  -20.240  59.588  6.386 0.0000000000
25823  -20.668  58.459  6.016 0.0000000000
25824  -20.796  59.941  5.251 0.0000000000
25825  -21.523  60.096  4.074 0.0000000000
25826  -21.488  59.656  2.834 0.0000000000
25827  -20.798  59.036  1.719 0.0000000000
25828  -20.304  60.637  1.887 0.0000000000
25829  -18.955  61.234  1.008 0.0000000000
25830  -17.823  61.730  -0.170 0.0000000000
25831  -16.790  62.501  -1.314 0.0000000000
25832  -16.382  61.870  0.180 0.0000000000
25833  -14.959  62.086  0.472 0.0000000000
25834  -13.534  62.446  1.233 0.0000000000
25835  -10.526  64.505  7.623 0.0000000000
25836  -10.642  64.082  6.149 0.0000000000
25837  -9.428  64.239  6.745 0.0000000000
25838  -8.398  63.789  5.875 0.0000000000
25839  -7.765  62.998  5.052 0.0000000000
25840  -7.369  61.618  4.094 0.0000000000
25841  -7.628  61.718  5.355 0.0000000000
25842  -8.122  60.392  5.636 0.0000000000
27018  -10.069  53.021  9.952 0.0000000000
27019  -10.795  51.655  9.194 0.0000000000
27020  -9.649  51.672  10.276 0.0000000000
27021  -9.159  50.627  10.482 0.0000000000
27022  -9.466  49.434  10.772 0.0000000000
27140  -32.769  53.342  -3.126 0.0000000000
27141  -33.918  53.619  -4.217 0.0000000000
27142  -32.561  52.560  -4.511 0.0000000000
27143  -32.063  52.201  -5.899 0.0000000000
27144  -31.331  53.231  -7.211 0.0000000000
27145  -24.847  57.827  -10.075 0.0000000000
27146  -26.619  57.593  -9.529 0.0000000000
27147  -25.690  57.539  -10.776 0.0000000000
27148  -26.226  56.340  -11.202 0.0000000000
27149  -26.538  54.518  -11.119 0.0000000000
27150  -26.744  52.747  -10.768 0.0000000000
27151  -25.109  53.091  -11.143 0.0000000000
27152  -23.776  51.887  -11.328 0.0000000000
27153  -22.622  50.836  -11.858 0.0000000000
27154  -10.455  57.768  -11.023 0.0000000000
27155  -11.943  56.501  -11.209 0.0000000000
27156  -10.884  56.990  -12.800 0.0000000000
27157  -11.884  57.253  -14.457 0.0000000000
27158  -12.964  58.143  -15.601 0.0000000000
27159  -10.913  52.917  -19.634 0.0000000000
27160  -11.562  54.124  -18.160 0.0000000000
27161  -12.112  52.214  -18.240 0.0000000000
27162  -13.475  51.523  -16.821 0.0000000000
27163  -15.147  50.835  -15.596 0.0000000000
27164  -16.793  50.153  -14.487 0.0000000000
27165  -15.562  48.995  -15.339 0.0000000000
27166  -16.043  47.171  -15.070 0.0000000000
27167  -16.634  45.492  -15.069 0.0000000000
27168  -17.281  43.930  -15.161 0.0000000000
27169  -16.025  44.630  -16.592 0.0000000000
27170  -15.721  43.900  -18.183 0.0000000000
29169  -13.587  44.444  0.167 0.0000000000
29170  -13.312  44.470  1.304 0.0000000000
29171  -12.975  44.538  2.405 0.0000000000
29172  -14.145  46.445  2.655 0.0000000000
29173  -13.535  45.427  3.108 0.0000000000
29174  -12.391  44.775  3.383 0.0000000000
29175  -11.635  45.030  4.324 0.0000000000
29208  -34.731  49.549  -8.972 0.0000000000
29209  -33.794  50.641  -9.905 0.0000000000
29210  -7.604  63.257  -1.545 0.0000000000
29211  -7.303  63.351  -3.132 0.0000000000
29212  -7.346  61.777  -2.296 0.0000000000
29213  -7.526  60.072  -2.941 0.0000000000
29214  -8.006  58.334  -3.668 0.0000000000
29215  -8.294  56.396  -1.861 0.0000000000
29216  -8.431  56.552  -3.116 0.0000000000
29217  -8.269  56.522  -4.522 0.0000000000
29218  -8.019  54.680  -5.227 0.0000000000
29219  -7.668  52.801  -5.842 0.0000000000
29220  -7.666  51.145  -6.490 0.0000000000
29221  -7.745  50.014  -7.066 0.0000000000
29222  -9.141  50.415  -5.750 0.0000000000
29223  -10.728  49.607  -5.049 0.0000000000
29225  -12.285  49.798  -2.262 0.0000000000
29226  -12.953  48.657  -2.847 0.0000000000
29797  -9.348  63.125  9.944 0.0000000000
29798  -9.520  61.784  10.524 0.0000000000
29799  -9.753  62.712  11.647 0.0000000000
29800  -9.526  62.692  13.329 0.0000000000
29801  -8.871  62.873  14.908 0.0000000000
29802  -10.303  63.812  14.950 0.0000000000
29803  -9.345  63.528  15.738 0.0000000000
29804  -8.537  62.705  16.526 0.0000000000
29805  -8.113  62.251  18.115 0.0000000000
29806  -8.200  61.542  19.539 0.0000000000
29807  -8.430  60.808  20.965 0.0000000000
29838  -25.364  48.466  2.796 0.0000000000
29839  -24.293  49.512  2.794 0.0000000000
29843  -22.239  57.595  9.914 0.0000000000
29844  -21.153  58.533  8.926 0.0000000000
29845  -21.071  60.106  10.698 0.0000000000
29846  -20.643  59.723  9.328 0.0000000000
29847  -20.181  59.422  7.917 0.0000000000
29848  -19.295  60.222  6.966 0.0000000000
29849  -18.348  60.586  6.173 0.0000000000
29850  -17.303  60.748  5.344 0.0000000000
29851  -15.881  60.976  4.473 0.0000000000
29852  -15.596  61.048  6.099 0.0000000000
29853  -14.179  62.121  7.037 0.0000000000
29854  -12.976  63.365  7.669 0.0000000000
29855  -13.979  62.821  9.819 0.0000000000
29856  -12.908  63.684  9.183 0.0000000000
29857  -11.723  64.309  8.386 0.0000000000
29858  -10.381  64.777  9.075 0.0000000000
29859  -9.560  64.347  9.581 0.0000000000
30774  -9.748  52.414  16.111 0.0000000000
30775  -9.248  51.495  14.931 0.0000000000
30776  -9.182  51.046  16.340 0.0000000000
30869  -26.619  51.514  -4.977 0.0000000000
30870  -27.521  52.179  -5.967 0.0000000000
30871  -25.852  52.656  -6.224 0.0000000000
30872  -25.216  54.271  -7.228 0.0000000000
30873  -24.603  55.763  -8.175 0.0000000000
30874  -21.710  53.853  -7.812 0.0000000000
30875  -22.899  55.489  -8.641 0.0000000000
30876  -23.885  57.004  -9.372 0.0000000000
30877  -23.037  57.948  -10.622 0.0000000000
30878  -22.328  58.293  -11.836 0.0000000000
30879  -21.301  57.897  -13.041 0.0000000000
30880  -6.367  59.296  -17.176 0.0000000000
30881  -7.877  59.174  -17.637 0.0000000000
30882  -7.035  58.566  -18.642 0.0000000000
30883  -7.840  57.402  -19.624 0.0000000000
30884  -8.818  55.641  -20.182 0.0000000000
30885  -6.874  54.676  -21.425 0.0000000000
30886  -8.353  54.366  -21.216 0.0000000000
30887  -9.743  53.756  -20.688 0.0000000000
30888  -10.735  51.850  -21.131 0.0000000000
30889  -11.535  50.230  -21.160 0.0000000000
30890  -12.261  48.502  -21.311 0.0000000000
30891  -12.739  46.881  -21.472 0.0000000000
30892  -11.651  47.439  -22.027 0.0000000000
30893  -11.311  46.264  -22.001 0.0000000000
30894  -11.087  45.147  -21.120 0.0000000000
32302  -15.484  58.035  14.151 0.0000000000
32303  -14.498  58.346  15.278 0.0000000000
32304  -15.530  57.121  15.888 0.0000000000
32305  -15.569  56.268  17.399 0.0000000000
32306  -15.610  55.557  18.867 0.0000000000
32308  -16.653  54.962  19.705 0.0000000000
32309  -15.645  55.046  20.385 0.0000000000
32310  -15.816  54.682  22.019 0.0000000000
32353  -22.411  57.944  14.023 0.0000000000
32356  -20.707  57.710  13.870 0.0000000000
32357  -18.884  57.295  13.665 0.0000000000
32358  -17.079  57.419  13.718 0.0000000000
33266  -30.607  42.120  -11.338 0.0000000000
33267  -29.417  41.226  -10.810 0.0000000000
33268  -28.259  40.738  -10.125 0.0000000000
33269  -27.012  41.562  -9.863 0.0000000000
33270  -25.577  42.374  -9.608 0.0000000000
33271  -24.227  43.040  -9.787 0.0000000000
33272  -16.703  59.942  -4.594 0.0000000000
33273  -15.909  58.122  -5.530 0.0000000000
33274  -14.992  59.758  -5.552 0.0000000000
33275  -13.567  59.554  -6.791 0.0000000000
33276  -12.157  59.362  -8.130 0.0000000000
33277  -10.997  62.699  -6.953 0.0000000000
33278  -10.819  61.129  -8.143 0.0000000000
33279  -10.650  59.298  -9.424 0.0000000000
33280  -9.295  59.501  -10.857 0.0000000000
33281  -8.001  59.935  -12.548 0.0000000000
33282  -6.801  60.395  -14.150 0.0000000000
33283  -7.080  63.254  -4.810 0.0000000000
33284  -6.601  63.050  -6.439 0.0000000000
33285  -6.120  62.869  -8.223 0.0000000000
33286  -6.368  60.152  -8.004 0.0000000000
33287  -5.716  61.570  -8.952 0.0000000000
33288  -6.061  62.287  -9.949 0.0000000000
33289  -6.070  61.508  -11.638 0.0000000000
33290  -5.891  60.783  -13.512 0.0000000000
33291  -5.893  60.132  -15.492 0.0000000000
33292  -5.471  59.008  -16.451 0.0000000000
33293  -5.466  57.663  -17.309 0.0000000000
33294  -5.516  56.193  -18.088 0.0000000000
33295  -6.332  55.352  -15.038 0.0000000000
33296  -5.819  54.968  -17.040 0.0000000000
33297  -5.384  54.375  -18.848 0.0000000000
33298  -5.060  52.394  -19.378 0.0000000000
34852  -12.062  54.413  3.729 0.0000000000
34853  -12.738  53.272  4.613 0.0000000000
34854  -12.275  54.583  5.348 0.0000000000
34855  -12.086  54.698  6.913 0.0000000000
34856  -11.427  54.514  8.363 0.0000000000
34857  -10.695  56.858  8.169 0.0000000000
34858  -10.665  55.577  9.028 0.0000000000
34859  -10.422  54.308  9.519 0.0000000000
34860  -9.330  53.973  10.582 0.0000000000
34861  -9.036  53.894  12.225 0.0000000000
34862  -9.584  53.902  13.776 0.0000000000
34863  -9.562  60.624  11.313 0.0000000000
34864  -9.468  59.418  12.100 0.0000000000
34865  -9.348  58.262  12.705 0.0000000000
34866  -8.405  59.562  15.382 0.0000000000
34867  -8.951  58.387  14.434 0.0000000000
34868  -9.150  57.189  13.242 0.0000000000
34869  -9.397  56.096  13.933 0.0000000000
34870  -9.688  55.032  14.707 0.0000000000
34871  -9.844  53.743  15.488 0.0000000000
34872  -9.686  53.400  17.033 0.0000000000
34873  -9.185  52.967  18.445 0.0000000000
34874  -8.461  52.379  19.712 0.0000000000
34875  -8.383  55.036  19.893 0.0000000000
34876  -8.215  53.367  20.485 0.0000000000
34877  -7.580  51.858  20.909 0.0000000000
34881  -13.596  58.738  16.356 0.0000000000
34882  -12.667  59.318  17.444 0.0000000000
34883  -11.761  59.811  18.595 0.0000000000
34884  -12.794  57.765  20.606 0.0000000000
34885  -11.942  59.087  20.208 0.0000000000
34886  -10.916  60.337  19.748 0.0000000000
34887  -10.065  60.584  20.873 0.0000000000
34888  -9.264  60.540  21.784 0.0000000000
34889  -8.564  60.166  22.596 0.0000000000
34890  -12.231  54.572  26.134 0.0000000000
34891  -11.674  55.993  26.061 0.0000000000
34892  -11.243  57.317  25.980 0.0000000000
34893  -10.107  56.516  28.516 0.0000000000
34894  -10.322  57.509  27.170 0.0000000000
34895  -10.365  58.390  25.716 0.0000000000
34896  -9.378  59.170  25.124 0.0000000000
34897  -8.644  59.517  24.294 0.0000000000
34898  -8.033  59.534  23.362 0.0000000000
34899  -7.592  58.563  24.078 0.0000000000
34900  -7.311  57.288  24.725 0.0000000000
34901  -7.081  55.959  25.287 0.0000000000
34902  -6.842  56.295  28.192 0.0000000000
34903  -6.791  55.602  26.972 0.0000000000
34904  -7.176  54.600  25.705 0.0000000000
34943  -31.984  52.927  -2.374 0.0000000000
34944  -30.650  52.155  -2.719 0.0000000000
34945  -29.267  51.325  -3.322 0.0000000000
34952  -29.243  50.699  -1.610 0.0000000000
34953  -28.363  50.946  -2.634 0.0000000000
34954  -27.457  51.121  -3.806 0.0000000000
34955  -25.785  51.229  -4.148 0.0000000000
34956  -24.175  51.489  -4.365 0.0000000000
34957  -22.515  51.838  -4.404 0.0000000000
34958  -22.577  51.423  -2.437 0.0000000000
34959  -21.857  52.147  -3.230 0.0000000000
34960  -20.979  52.738  -4.041 0.0000000000
34961  -19.965  54.200  -3.742 0.0000000000
34962  -19.217  55.800  -3.607 0.0000000000
34963  -18.645  57.566  -3.694 0.0000000000
34971  -24.246  50.031  3.826 0.0000000000
34972  -23.642  50.958  3.060 0.0000000000
34973  -22.466  54.383  8.978 0.0000000000
34974  -21.761  53.985  7.611 0.0000000000
34975  -21.675  53.666  6.271 0.0000000000
34976  -21.087  56.942  5.675 0.0000000000
34977  -21.546  55.219  5.365 0.0000000000
34978  -22.098  53.449  5.092 0.0000000000
34979  -22.898  53.138  4.275 0.0000000000
34980  -23.100  52.716  3.314 0.0000000000
34981  -22.777  52.012  2.363 0.0000000000
34982  -21.936  53.303  1.583 0.0000000000
34983  -20.889  54.499  0.766 0.0000000000
34984  -20.047  55.689  -0.107 0.0000000000
34985  -20.072  58.343  0.717 0.0000000000
34986  -19.670  57.598  -0.268 0.0000000000
34987  -19.664  56.748  -0.965 0.0000000000
34988  -19.443  57.812  -1.874 0.0000000000
34989  -19.131  58.824  -2.942 0.0000000000
34990  -18.072  59.530  -3.828 0.0000000000
34991  -17.419  61.292  -4.092 0.0000000000
34992  -16.281  62.801  -4.175 0.0000000000
34993  -14.796  63.731  -4.061 0.0000000000
34994  -15.744  63.325  -2.238 0.0000000000
34995  -14.457  63.910  -3.023 0.0000000000
34996  -13.133  64.181  -3.736 0.0000000000
34997  -11.522  64.512  -3.188 0.0000000000
34998  -10.183  64.779  -2.421 0.0000000000
34999  -9.065  64.695  -1.576 0.0000000000
35000  -14.534  61.640  3.703 0.0000000000
35001  -13.352  62.289  2.858 0.0000000000
35002  -12.290  62.803  2.045 0.0000000000
35003  -10.865  63.554  4.582 0.0000000000
35004  -11.151  63.247  2.963 0.0000000000
35005  -11.261  63.220  1.200 0.0000000000
35006  -10.148  63.743  0.595 0.0000000000
35007  -9.097  64.161  -0.048 0.0000000000
35008  -8.209  64.041  -0.749 0.0000000000
35009  -7.945  62.587  -0.070 0.0000000000
35010  -8.151  60.890  0.618 0.0000000000
35011  -8.376  59.360  1.166 0.0000000000
35012  -7.522  60.175  3.131 0.0000000000
35013  -8.176  59.002  2.385 0.0000000000
35014  -9.012  57.967  1.721 0.0000000000
35015  -9.868  56.690  2.222 0.0000000000
35016  -10.945  55.626  2.963 0.0000000000
37395  -13.030  51.773  5.373 0.0000000000
37396  -13.090  50.237  5.977 0.0000000000
37397  -12.805  48.959  6.381 0.0000000000
37398  -11.318  50.411  8.240 0.0000000000
37399  -11.840  49.172  7.389 0.0000000000
37400  -12.169  48.053  6.556 0.0000000000
37401  -11.171  47.194  6.635 0.0000000000
37404  -8.905  50.536  13.795 0.0000000000
37405  -9.550  49.445  12.435 0.0000000000
37645  -35.244  52.526  -8.386 0.0000000000
37646  -34.327  52.424  -9.711 0.0000000000
37647  -33.227  51.882  -10.771 0.0000000000
37648  -28.467  52.913  -6.718 0.0000000000
37649  -29.443  53.962  -7.400 0.0000000000
37650  -30.520  54.995  -8.119 0.0000000000
37651  -28.296  57.385  -9.234 0.0000000000
37652  -29.987  56.654  -9.091 0.0000000000
37653  -31.659  55.717  -9.144 0.0000000000
37654  -32.407  55.098  -10.456 0.0000000000
37655  -32.302  53.319  -11.255 0.0000000000
37656  -31.916  50.983  -11.370 0.0000000000
37657  -30.698  50.063  -11.550 0.0000000000
37658  -29.626  49.042  -11.155 0.0000000000
37659  -28.337  47.941  -10.476 0.0000000000
37660  -26.817  50.942  -10.397 0.0000000000
37661  -26.874  48.984  -10.122 0.0000000000
37662  -26.927  46.833  -9.818 0.0000000000
37663  -25.427  45.776  -9.564 0.0000000000
37664  -24.052  44.751  -9.736 0.0000000000
37665  -22.986  43.867  -10.530 0.0000000000
37666  -15.505  56.251  -6.967 0.0000000000
37667  -15.711  54.940  -8.593 0.0000000000
37668  -16.576  54.891  -10.286 0.0000000000
37669  -13.691  55.625  -11.364 0.0000000000
37670  -15.672  55.554  -11.586 0.0000000000
37671  -17.713  56.313  -11.549 0.0000000000
37672  -18.588  57.955  -12.553 0.0000000000
37673  -19.395  58.261  -13.489 0.0000000000
37674  -19.977  57.001  -13.896 0.0000000000
37675  -10.028  58.904  -17.448 0.0000000000
37676  -12.079  58.454  -16.976 0.0000000000
37677  -13.823  57.844  -16.399 0.0000000000
37678  -12.739  55.342  -17.002 0.0000000000
37679  -14.138  56.292  -16.408 0.0000000000
37680  -15.533  57.266  -15.863 0.0000000000
37681  -17.143  56.797  -15.270 0.0000000000
37682  -18.674  56.017  -14.673 0.0000000000
37683  -20.359  55.078  -13.868 0.0000000000
37684  -20.737  53.189  -13.425 0.0000000000
37685  -21.208  51.415  -12.996 0.0000000000
37686  -21.620  49.714  -12.561 0.0000000000
37687  -18.606  49.475  -13.678 0.0000000000
37688  -20.523  48.679  -13.241 0.0000000000
37689  -21.810  48.103  -12.196 0.0000000000
37690  -21.856  46.424  -11.857 0.0000000000
37691  -22.060  44.706  -11.792 0.0000000000
37692  -22.497  43.010  -12.027 0.0000000000
37696  -17.989  42.466  -15.207 0.0000000000
37702  -13.348  45.268  -21.472 0.0000000000
37703  -14.045  43.713  -21.440 0.0000000000
41047  -12.725  52.370  2.796 0.0000000000
41048  -13.133  51.700  3.209 0.0000000000
41049  -12.931  52.415  3.526 0.0000000000
41058  -12.041  53.717  2.650 0.0000000000
41059  -11.743  53.533  1.892 0.0000000000
41060  -12.300  52.898  2.329 0.0000000000
41061  -12.520  52.188  2.057 0.0000000000
41197  -14.299  60.197  13.777 0.0000000000
41198  -13.886  60.419  14.411 0.0000000000
41199  -14.206  59.668  14.445 0.0000000000
41208  -15.280  59.027  13.217 0.0000000000
41209  -15.594  59.442  12.685 0.0000000000
41210  -14.866  59.825  13.172 0.0000000000
41211  -14.486  60.591  13.114 0.0000000000
41448  -23.789  41.912  -10.313 0.0000000000
41449  -23.923  41.228  -10.461 0.0000000000
41450  -23.422  41.512  -10.899 0.0000000000
41452  -23.037  41.843  -11.416 0.0000000000
41453  -17.641  57.035  -4.378 0.0000000000
41454  -17.352  56.149  -4.938 0.0000000000
41455  -16.978  57.056  -4.914 0.0000000000
42048  -33.096  49.290  -10.303 0.0000000000
42049  -33.023  48.360  -10.346 0.0000000000
42050  -32.623  48.796  -10.740 0.0000000000
42051  -32.095  48.315  -11.088 0.0000000000
42052  -32.229  49.236  -11.073 0.0000000000
42053  -8.420  64.687  -2.743 0.0000000000
42054  -8.310  64.650  -3.677 0.0000000000
42055  -7.920  64.396  -3.196 0.0000000000
42056  -6.990  51.791  -7.605 0.0000000000
42057  -7.405  52.737  -7.862 0.0000000000
42058  -7.522  51.941  -8.153 0.0000000000
42059  -8.275  52.033  -8.651 0.0000000000
42060  -7.569  51.181  -8.478 0.0000000000
42472  -8.707  61.826  8.286 0.0000000000
42473  -9.022  61.199  8.576 0.0000000000
42474  -9.084  61.637  9.140 0.0000000000
42475  -7.874  60.352  20.851 0.0000000000
42476  -7.632  60.122  20.398 0.0000000000
42477  -7.717  59.882  21.154 0.0000000000
42478  -7.601  59.429  21.411 0.0000000000
42479  -7.787  59.670  21.948 0.0000000000
42480  -13.801  53.068  24.629 0.0000000000
42481  -13.466  53.765  24.437 0.0000000000
42482  -13.336  53.306  25.127 0.0000000000
42498  -23.856  49.542  1.941 0.0000000000
42499  -23.874  49.296  1.477 0.0000000000
42500  -23.351  49.965  1.577 0.0000000000
42501  -22.896  50.429  1.188 0.0000000000
42502  -22.951  50.719  1.702 0.0000000000
42506  -18.169  60.990  4.417 0.0000000000
42507  -18.934  61.132  4.163 0.0000000000
42508  -18.295  61.191  3.769 0.0000000000
42509  -18.331  61.317  3.163 0.0000000000
42510  -17.634  61.328  3.371 0.0000000000
42511  -16.871  61.356  2.887 0.0000000000
42512  -16.872  61.184  3.486 0.0000000000
42513  -8.779  62.982  8.699 0.0000000000
42514  -8.538  63.219  8.049 0.0000000000
42515  -8.500  62.529  8.186 0.0000000000
42516  -8.351  62.024  7.695 0.0000000000
43170  -9.494  52.848  13.749 0.0000000000
43171  -9.305  52.284  13.259 0.0000000000
43172  -9.410  52.233  13.979 0.0000000000
43238  -29.386  51.132  -4.267 0.0000000000
43239  -29.858  51.287  -4.702 0.0000000000
43240  -28.949  51.316  -4.999 0.0000000000
43241  -22.428  56.710  -12.838 0.0000000000
43242  -23.252  56.348  -12.504 0.0000000000
43243  -22.640  55.720  -12.857 0.0000000000
43244  -22.796  54.763  -12.737 0.0000000000
43245  -21.997  55.195  -13.143 0.0000000000
43246  -7.603  59.426  -15.283 0.0000000000
43247  -8.464  58.914  -15.490 0.0000000000
43248  -7.958  59.240  -16.198 0.0000000000
43249  -13.132  48.628  -20.025 0.0000000000
43250  -13.208  49.089  -19.160 0.0000000000
43251  -13.616  48.277  -19.194 0.0000000000
43252  -14.041  47.876  -18.316 0.0000000000
43253  -14.008  47.430  -19.209 0.0000000000
43254  -14.298  46.626  -19.270 0.0000000000
43255  -13.762  47.027  -20.107 0.0000000000
44422  -14.289  47.200  0.426 0.0000000000
44423  -14.337  46.551  0.746 0.0000000000
44424  -14.349  47.146  1.071 0.0000000000
44425  -13.447  47.663  5.082 0.0000000000
44426  -13.498  47.113  4.721 0.0000000000
44427  -13.175  47.164  5.213 0.0000000000
44428  -12.755  46.728  5.325 0.0000000000
44429  -12.777  47.245  5.674 0.0000000000
44453  -8.505  58.860  -0.003 0.0000000000
44454  -8.298  58.982  -0.728 0.0000000000
44455  -8.579  58.164  -0.462 0.0000000000
44456  -9.949  52.461  -2.149 0.0000000000
44457  -9.308  53.138  -2.594 0.0000000000
44458  -9.757  52.455  -2.829 0.0000000000
44459  -9.576  52.504  -3.507 0.0000000000
44460  -10.128  51.781  -3.114 0.0000000000
44461  -10.465  51.292  -3.402 0.0000000000
44462  -10.732  51.280  -2.737 0.0000000000
44463  -13.953  48.310  0.318 0.0000000000
44464  -13.857  48.231  -0.392 0.0000000000
44465  -14.126  47.745  0.025 0.0000000000
44466  -14.255  47.161  -0.276 0.0000000000
44872  -11.089  64.126  12.282 0.0000000000
44873  -10.685  63.967  12.671 0.0000000000
44874  -11.065  64.004  13.054 0.0000000000
44875  -11.190  61.719  17.614 0.0000000000
44876  -10.751  62.343  17.442 0.0000000000
44877  -10.612  61.823  18.130 0.0000000000
44878  -10.021  61.878  18.630 0.0000000000
44879  -10.469  61.354  18.825 0.0000000000
44903  -22.460  58.621  12.835 0.0000000000
44904  -22.828  58.902  12.143 0.0000000000
44905  -21.964  59.067  12.271 0.0000000000
44906  -17.384  61.322  9.860 0.0000000000
44907  -18.187  61.030  9.640 0.0000000000
44908  -17.411  61.202  9.245 0.0000000000
44909  -17.393  61.034  8.647 0.0000000000
44910  -16.688  61.383  8.900 0.0000000000
44911  -15.982  61.556  8.661 0.0000000000
44912  -15.962  61.730  9.254 0.0000000000
44913  -12.072  63.947  12.374 0.0000000000
44914  -12.148  64.127  11.696 0.0000000000
44915  -11.600  64.192  12.011 0.0000000000
44916  -11.132  64.340  11.603 0.0000000000
45638  -22.434  52.154  -5.394 0.0000000000
45639  -22.837  52.456  -6.039 0.0000000000
45640  -21.969  52.520  -5.996 0.0000000000
45641  -18.840  54.730  -9.773 0.0000000000
45642  -19.733  55.042  -9.748 0.0000000000
45643  -19.457  55.679  -10.307 0.0000000000
45644  -20.009  56.668  -10.769 0.0000000000
45645  -19.107  56.243  -10.885 0.0000000000
45646  -5.566  56.289  -19.373 0.0000000000
45647  -5.842  56.611  -19.717 0.0000000000
45648  -5.604  55.827  -20.211 0.0000000000
45649  -8.336  50.856  -21.519 0.0000000000
45650  -8.536  51.599  -21.801 0.0000000000
45651  -9.118  50.779  -21.637 0.0000000000
45652  -9.763  50.531  -21.865 0.0000000000
45653  -9.604  49.843  -21.525 0.0000000000
45654  -10.028  48.964  -21.499 0.0000000000
45655  -9.389  49.194  -21.206 0.0000000000
46672  -18.421  56.253  17.102 0.0000000000
46673  -17.834  56.046  17.257 0.0000000000
46716  -18.638  56.426  16.500 0.0000000000
47355  -11.936  43.999  2.197 0.0000000000
47356  -11.460  43.723  1.836 0.0000000000
47357  -11.267  43.816  2.335 0.0000000000
47432  -32.415  42.693  -10.843 0.0000000000
47433  -28.848  45.121  -11.025 0.0000000000
47434  -28.752  44.139  -11.054 0.0000000000
47435  -28.166  44.703  -10.561 0.0000000000
47436  -27.498  44.279  -10.135 0.0000000000
47437  -27.565  45.179  -10.107 0.0000000000
47438  -13.936  63.395  -4.847 0.0000000000
47439  -13.720  62.765  -5.292 0.0000000000
47440  -13.005  63.271  -5.368 0.0000000000
47441  -7.442  63.343  -8.364 0.0000000000
47442  -8.000  63.147  -8.533 0.0000000000
47443  -7.350  62.949  -9.225 0.0000000000
47444  -7.367  62.519  -10.071 0.0000000000
47445  -6.826  62.753  -9.838 0.0000000000
47446  -7.748  59.433  -4.937 0.0000000000
47447  -7.334  60.357  -5.505 0.0000000000
47448  -7.530  59.382  -5.879 0.0000000000
47449  -6.424  57.831  -11.119 0.0000000000
47450  -6.067  58.756  -10.824 0.0000000000
47451  -5.948  58.479  -11.742 0.0000000000
47452  -5.641  59.087  -12.376 0.0000000000
47453  -5.752  58.203  -12.719 0.0000000000
47454  -5.561  57.911  -13.717 0.0000000000
47455  -6.029  57.261  -13.060 0.0000000000
48697  -10.342  57.381  5.240 0.0000000000
48698  -10.891  56.973  5.721 0.0000000000
48699  -10.502  57.571  5.989 0.0000000000
48700  -9.056  57.339  11.041 0.0000000000
48701  -9.073  56.836  10.633 0.0000000000
48702  -8.825  56.714  11.276 0.0000000000
48703  -8.678  56.109  11.543 0.0000000000
48704  -8.886  56.646  12.003 0.0000000000
48705  -8.719  61.806  14.819 0.0000000000
48706  -8.872  61.212  14.396 0.0000000000
48707  -8.511  61.269  15.190 0.0000000000
48708  -7.951  57.630  17.782 0.0000000000
48709  -8.161  57.772  17.086 0.0000000000
48710  -8.324  57.111  17.340 0.0000000000
48711  -8.707  56.583  16.909 0.0000000000
48712  -8.474  56.423  17.607 0.0000000000
48713  -8.605  55.708  17.917 0.0000000000
48714  -8.300  56.248  18.281 0.0000000000
48715  -7.738  55.232  23.263 0.0000000000
48716  -7.849  54.729  22.747 0.0000000000
48717  -7.626  54.463  23.520 0.0000000000
48718  -7.529  53.699  23.711 0.0000000000
48719  -7.444  54.229  24.305 0.0000000000
48720  -14.537  56.206  18.976 0.0000000000
48721  -14.011  56.798  18.736 0.0000000000
48722  -14.038  56.467  19.538 0.0000000000
48723  -11.869  57.935  23.936 0.0000000000
48724  -11.794  58.291  23.259 0.0000000000
48725  -11.344  58.472  23.835 0.0000000000
48726  -10.799  58.954  23.618 0.0000000000
48727  -10.860  58.624  24.409 0.0000000000
48729  -11.351  54.604  28.793 0.0000000000
48730  -11.068  54.648  29.479 0.0000000000
48731  -8.099  57.306  28.973 0.0000000000
48732  -8.443  57.597  28.443 0.0000000000
48733  -8.080  57.778  28.111 0.0000000000
48734  -8.084  58.151  27.329 0.0000000000
48735  -7.724  57.785  27.726 0.0000000000
48736  -7.417  57.744  27.235 0.0000000000
48737  -7.415  57.385  28.110 0.0000000000
48776  -25.443  49.321  -1.277 0.0000000000
48777  -26.299  49.143  -1.197 0.0000000000
48778  -25.864  49.591  -1.641 0.0000000000
48779  -26.289  49.920  -1.957 0.0000000000
48780  -25.387  50.047  -2.066 0.0000000000
48781  -24.913  50.366  -2.543 0.0000000000
48782  -24.509  50.232  -2.136 0.0000000000
48783  -20.636  54.110  -0.978 0.0000000000
48784  -20.818  53.819  -1.390 0.0000000000
48785  -20.381  54.701  -1.358 0.0000000000
48786  -20.193  55.204  -1.803 0.0000000000
48787  -20.034  55.558  -1.323 0.0000000000
48791  -22.396  51.187  6.346 0.0000000000
48792  -22.700  50.403  6.245 0.0000000000
48793  -22.592  51.100  5.827 0.0000000000
48794  -22.855  50.981  5.350 0.0000000000
48795  -22.529  51.841  5.403 0.0000000000
48796  -20.759  57.687  8.018 0.0000000000
48797  -20.844  56.988  7.816 0.0000000000
48798  -20.612  57.665  7.286 0.0000000000
48799  -21.949  58.089  3.165 0.0000000000
48800  -22.135  57.354  3.611 0.0000000000
48801  -21.987  57.120  3.061 0.0000000000
48802  -22.093  56.149  3.062 0.0000000000
48803  -21.719  56.834  2.595 0.0000000000
48804  -21.419  56.502  2.180 0.0000000000
48805  -21.309  57.514  2.190 0.0000000000
48806  -18.609  61.363  -0.930 0.0000000000
48807  -18.954  60.664  -0.981 0.0000000000
48808  -18.765  61.256  -1.530 0.0000000000
48809  -18.974  61.048  -1.970 0.0000000000
48810  -18.548  61.832  -1.968 0.0000000000
48811  -18.162  62.325  -2.435 0.0000000000
48812  -17.940  62.400  -1.932 0.0000000000
48813  -13.059  62.956  -0.081 0.0000000000
48814  -13.153  63.190  -0.847 0.0000000000
48815  -12.531  63.317  -0.488 0.0000000000
48816  -11.972  63.675  -0.786 0.0000000000
48817  -11.873  63.375  -0.029 0.0000000000
48818  -12.430  63.349  6.578 0.0000000000
48819  -12.474  63.021  5.784 0.0000000000
48820  -11.822  63.566  6.187 0.0000000000
48821  -8.229  63.390  3.990 0.0000000000
48822  -8.738  63.629  3.690 0.0000000000
48823  -8.326  63.417  3.295 0.0000000000
48824  -8.500  63.395  2.588 0.0000000000
48825  -8.004  62.989  2.920 0.0000000000
48826  -7.793  62.494  2.543 0.0000000000
48827  -7.617  62.418  3.229 0.0000000000
48828  -9.174  58.396  5.176 0.0000000000
48829  -8.903  58.294  4.547 0.0000000000
48830  -9.618  57.824  4.880 0.0000000000
48831  -10.043  57.332  4.582 0.0000000000
50790  -11.628  53.257  8.319 0.0000000000
50791  -11.980  52.523  7.893 0.0000000000
50792  -11.532  52.484  8.545 0.0000000000
50793  -9.554  48.844  9.505 0.0000000000
50794  -9.670  48.919  8.815 0.0000000000
50795  -9.851  48.301  9.139 0.0000000000
50996  -32.728  53.580  -7.707 0.0000000000
50997  -33.455  53.570  -7.592 0.0000000000
50998  -33.200  54.089  -8.118 0.0000000000
50999  -33.701  54.361  -8.670 0.0000000000
51000  -32.881  54.667  -8.630 0.0000000000
51001  -25.887  56.368  -8.196 0.0000000000
51002  -26.680  56.216  -8.014 0.0000000000
51003  -26.401  56.931  -8.566 0.0000000000
51004  -28.126  55.100  -11.032 0.0000000000
51005  -28.839  55.775  -10.958 0.0000000000
51006  -28.958  54.854  -11.091 0.0000000000
51007  -29.697  54.523  -11.201 0.0000000000
51008  -28.968  53.874  -11.149 0.0000000000
51009  -28.952  52.910  -11.142 0.0000000000
51010  -28.214  53.188  -10.990 0.0000000000
51011  -23.192  49.815  -10.966 0.0000000000
51012  -23.850  49.524  -10.572 0.0000000000
51013  -23.239  48.919  -10.760 0.0000000000
51014  -23.277  47.974  -10.472 0.0000000000
51015  -22.671  48.367  -11.028 0.0000000000
51016  -12.482  57.663  -8.824 0.0000000000
51017  -13.113  56.989  -8.860 0.0000000000
51018  -12.428  56.924  -9.534 0.0000000000
51019  -14.426  57.976  -14.830 0.0000000000
51020  -14.915  57.652  -14.200 0.0000000000
51021  -15.334  58.121  -14.718 0.0000000000
51022  -16.194  58.229  -14.575 0.0000000000
51023  -15.723  58.138  -15.173 0.0000000000
51024  -9.968  55.891  -19.222 0.0000000000
51025  -10.512  56.461  -18.648 0.0000000000
51026  -10.728  55.512  -18.735 0.0000000000
51027  -15.456  52.298  -15.355 0.0000000000
51028  -15.315  53.219  -15.526 0.0000000000
51029  -16.221  52.905  -15.131 0.0000000000
51030  -16.963  53.524  -14.964 0.0000000000
51031  -17.109  52.605  -14.710 0.0000000000
51032  -17.933  52.275  -14.255 0.0000000000
51033  -17.258  51.703  -14.421 0.0000000000
51034  -18.002  45.770  -14.072 0.0000000000
51035  -18.647  46.326  -13.806 0.0000000000
51036  -18.883  45.423  -13.846 0.0000000000
51037  -19.763  45.148  -13.669 0.0000000000
51038  -19.080  44.609  -13.884 0.0000000000
51039  -19.412  43.862  -13.918 0.0000000000
51040  -18.553  44.119  -14.162 0.0000000000
54022  -13.658  49.678  1.655 0.0000000000
54023  -14.071  48.981  2.042 0.0000000000
54024  -13.830  49.677  2.361 0.0000000000
54025  -13.746  50.279  4.008 0.0000000000
54026  -13.945  49.622  3.719 0.0000000000
54027  -13.830  49.557  4.346 0.0000000000
54028  -13.814  48.855  4.625 0.0000000000
54029  -13.651  49.495  4.978 0.0000000000
54053  -9.943  56.130  1.227 0.0000000000
54054  -9.611  56.002  0.487 0.0000000000
54055  -10.043  55.362  0.833 0.0000000000
54056  -11.195  53.112  0.557 0.0000000000
54057  -10.538  53.735  0.236 0.0000000000
54058  -10.876  52.914  -0.086 0.0000000000
54059  -10.519  52.694  -0.753 0.0000000000
54060  -11.218  52.097  -0.430 0.0000000000
54061  -11.542  51.476  -0.709 0.0000000000
54062  -11.783  51.588  -0.045 0.0000000000
54063  -12.937  50.803  1.462 0.0000000000
54064  -12.728  50.672  0.775 0.0000000000
54065  -13.191  50.180  1.180 0.0000000000
54066  -13.480  49.527  0.912 0.0000000000
54472  -12.850  62.967  13.603 0.0000000000
54473  -12.364  63.149  14.028 0.0000000000
54474  -12.816  62.580  14.222 0.0000000000
54475  -13.090  60.975  15.568 0.0000000000
54476  -12.744  61.740  15.479 0.0000000000
54477  -12.652  61.211  16.094 0.0000000000
54478  -12.194  61.413  16.589 0.0000000000
54479  -12.498  60.643  16.668 0.0000000000
54503  -18.800  58.179  12.511 0.0000000000
54504  -19.264  58.810  12.170 0.0000000000
54505  -18.331  58.846  12.117 0.0000000000
54506  -16.352  60.366  11.787 0.0000000000
54507  -17.305  60.176  11.538 0.0000000000
54508  -16.738  60.786  11.394 0.0000000000
54509  -17.048  61.150  10.990 0.0000000000
54510  -16.198  61.280  11.240 0.0000000000
54511  -15.664  61.758  11.079 0.0000000000
54512  -15.443  61.594  11.575 0.0000000000
54513  -13.740  61.983  13.167 0.0000000000
54514  -14.002  62.304  12.558 0.0000000000
54515  -13.398  62.648  13.116 0.0000000000
54516  -12.980  63.176  12.919 0.0000000000
55223  -26.446  40.609  -9.753 0.0000000000
55238  -19.398  53.880  -4.739 0.0000000000
55239  -19.419  53.407  -5.592 0.0000000000
55240  -18.803  53.887  -5.369 0.0000000000
55241  -17.172  54.636  -6.490 0.0000000000
55242  -17.828  54.017  -6.707 0.0000000000
55243  -17.377  54.119  -7.399 0.0000000000
55244  -17.762  53.990  -8.295 0.0000000000
55245  -16.970  54.303  -8.090 0.0000000000
55246  -4.853  52.598  -20.757 0.0000000000
55247  -5.064  53.111  -21.230 0.0000000000
55248  -4.860  52.185  -21.486 0.0000000000
55249  -5.292  50.080  -22.093 0.0000000000
55250  -5.450  51.058  -22.179 0.0000000000
55251  -5.922  50.400  -22.017 0.0000000000
55252  -6.667  50.674  -21.787 0.0000000000
55253  -6.394  49.690  -21.795 0.0000000000
55254  -6.933  49.053  -21.435 0.0000000000
55255  -6.160  48.850  -21.796 0.0000000000
56955  -10.908  44.272  4.211 0.0000000000
56956  -10.693  43.898  3.849 0.0000000000
57026  -33.047  46.648  -10.526 0.0000000000
57027  -33.653  46.255  -10.231 0.0000000000
57028  -33.122  45.796  -10.624 0.0000000000
57029  -33.197  45.033  -10.718 0.0000000000
57030  -32.614  45.272  -11.049 0.0000000000
57031  -32.158  44.758  -11.397 0.0000000000
57032  -32.104  45.582  -11.346 0.0000000000
57033  -31.104  47.341  -11.585 0.0000000000
57034  -31.114  46.330  -11.725 0.0000000000
57035  -30.582  46.773  -11.679 0.0000000000
57036  -30.079  46.140  -11.653 0.0000000000
57037  -30.091  47.240  -11.478 0.0000000000
57038  -10.777  64.584  -4.295 0.0000000000
57039  -10.629  64.396  -5.034 0.0000000000
57040  -9.978  64.595  -4.714 0.0000000000
57041  -8.013  64.354  -5.382 0.0000000000
57042  -8.455  64.392  -5.730 0.0000000000
57043  -7.865  64.187  -6.068 0.0000000000
57044  -7.701  63.938  -6.785 0.0000000000
57045  -7.288  63.851  -6.470 0.0000000000
57046  -7.510  55.384  -6.236 0.0000000000
57047  -7.707  56.358  -6.633 0.0000000000
57048  -7.520  55.377  -6.916 0.0000000000
57049  -8.354  54.674  -8.431 0.0000000000
57050  -8.219  55.567  -8.216 0.0000000000
57051  -8.419  55.673  -9.023 0.0000000000
57052  -7.950  56.541  -9.763 0.0000000000
57053  -8.345  55.696  -10.025 0.0000000000
57054  -8.149  55.587  -11.123 0.0000000000
57055  -8.759  54.893  -10.299 0.0000000000
57056  -9.332  52.182  -10.247 0.0000000000
57057  -9.281  53.081  -10.973 0.0000000000
58297  -8.887  59.673  6.492 0.0000000000
58298  -9.402  59.204  6.886 0.0000000000
58299  -9.190  59.729  7.256 0.0000000000
58300  -9.485  59.891  9.499 0.0000000000
58301  -9.581  59.448  9.086 0.0000000000
58302  -9.502  59.244  9.965 0.0000000000
58303  -9.429  58.615  10.391 0.0000000000
58304  -9.425  59.093  10.792 0.0000000000
58305  -7.614  61.507  17.995 0.0000000000
58306  -7.572  61.137  17.564 0.0000000000
58307  -7.426  60.941  18.296 0.0000000000
58308  -7.342  59.530  19.498 0.0000000000
58309  -7.292  59.723  18.774 0.0000000000
58310  -7.369  59.124  19.020 0.0000000000
58311  -7.494  58.617  18.620 0.0000000000
58312  -7.432  58.480  19.318 0.0000000000
58313  -7.621  57.781  19.506 0.0000000000
58314  -7.495  58.303  19.954 0.0000000000
58315  -7.585  58.252  22.008 0.0000000000
58316  -7.653  57.830  21.425 0.0000000000
58317  -7.709  57.557  22.310 0.0000000000
58318  -7.822  56.797  22.592 0.0000000000
58319  -7.654  57.227  23.217 0.0000000000
58320  -14.843  55.294  22.119 0.0000000000
58321  -14.396  55.805  21.859 0.0000000000
58322  -14.330  55.463  22.606 0.0000000000
58323  -12.961  55.235  24.231 0.0000000000
58324  -13.281  55.767  23.632 0.0000000000
58325  -12.788  56.026  24.211 0.0000000000
58326  -12.598  56.713  24.178 0.0000000000
58327  -12.334  56.217  24.804 0.0000000000
58329  -10.283  54.670  31.648 0.0000000000
58330  -9.985  54.630  32.345 0.0000000000
58332  -8.997  55.537  31.943 0.0000000000
58333  -8.462  55.835  31.644 0.0000000000
58334  -8.327  56.350  30.699 0.0000000000
58335  -8.049  56.046  31.207 0.0000000000
58336  -7.655  56.125  30.742 0.0000000000
58375  -25.976  47.915  1.302 0.0000000000
58376  -24.147  49.013  0.493 0.0000000000
58377  -24.947  48.586  0.432 0.0000000000
58378  -24.407  48.983  0.039 0.0000000000
58379  -24.700  49.004  -0.452 0.0000000000
58380  -23.928  49.455  -0.346 0.0000000000
58381  -23.568  50.039  -0.715 0.0000000000
58382  -23.329  50.037  -0.234 0.0000000000
58383  -22.130  51.675  0.428 0.0000000000
58384  -22.192  51.477  -0.053 0.0000000000
58385  -21.696  52.310  0.050 0.0000000000
58386  -21.287  52.920  -0.282 0.0000000000
58387  -21.235  53.208  0.133 0.0000000000
58394  -22.451  51.558  7.628 0.0000000000
58395  -22.258  52.421  7.862 0.0000000000
58396  -20.036  60.167  5.959 0.0000000000
58397  -20.433  59.728  5.777 0.0000000000
58398  -20.318  60.407  5.373 0.0000000000
58399  -20.515  61.093  3.843 0.0000000000
58400  -20.987  60.735  4.281 0.0000000000
58401  -21.159  60.660  3.650 0.0000000000
58402  -21.617  59.916  3.444 0.0000000000
58403  -21.178  60.508  3.001 0.0000000000
58404  -20.971  60.238  2.391 0.0000000000
58405  -20.512  60.935  2.558 0.0000000000
58406  -18.331  61.540  1.911 0.0000000000
58407  -19.025  61.369  1.707 0.0000000000
58408  -18.339  61.491  1.200 0.0000000000
58409  -18.376  61.463  0.457 0.0000000000
58410  -17.718  61.681  0.612 0.0000000000
58411  -17.118  61.825  0.000 0.0000000000
58412  -16.995  61.757  0.799 0.0000000000
58413  -15.524  61.647  1.837 0.0000000000
58414  -15.580  61.798  1.093 0.0000000000
58415  -14.862  61.948  1.345 0.0000000000
58416  -14.242  62.273  0.923 0.0000000000
58417  -14.135  62.128  1.679 0.0000000000
58418  -9.900  64.535  7.951 0.0000000000
58419  -9.961  64.409  7.227 0.0000000000
58420  -9.387  64.333  7.483 0.0000000000
58421  -8.155  63.405  6.830 0.0000000000
58422  -8.452  63.775  6.579 0.0000000000
58423  -8.074  63.468  6.136 0.0000000000
58424  -8.044  63.445  5.443 0.0000000000
58425  -7.788  63.020  5.715 0.0000000000
58426  -7.622  62.401  5.257 0.0000000000
58427  -7.700  62.385  5.842 0.0000000000
58428  -8.277  60.930  6.753 0.0000000000
58429  -8.003  61.017  6.120 0.0000000000
58430  -8.408  60.325  6.288 0.0000000000
58431  -8.576  59.750  5.882 0.0000000000
60390  -9.527  52.918  10.575 0.0000000000
60391  -9.899  52.309  10.145 0.0000000000
60392  -9.411  52.315  10.821 0.0000000000
60393  -8.970  51.290  11.984 0.0000000000
60394  -9.067  51.227  11.161 0.0000000000
60395  -9.047  50.667  11.255 0.0000000000
60396  -9.159  50.014  10.589 0.0000000000
60397  -9.167  50.022  11.347 0.0000000000
60593  -32.149  52.804  -3.335 0.0000000000
60594  -32.673  52.927  -3.830 0.0000000000
60595  -32.033  52.390  -4.000 0.0000000000
60596  -30.768  51.734  -5.631 0.0000000000
60597  -31.598  51.905  -5.375 0.0000000000
60598  -31.216  52.102  -6.098 0.0000000000
60599  -31.711  52.580  -6.595 0.0000000000
60600  -30.821  52.716  -6.754 0.0000000000
60601  -24.403  57.921  -10.720 0.0000000000
60602  -25.308  57.862  -10.453 0.0000000000
60603  -24.842  57.687  -11.045 0.0000000000
60604  -24.808  55.847  -11.733 0.0000000000
60605  -25.435  56.540  -11.459 0.0000000000
60606  -25.576  55.628  -11.417 0.0000000000
60607  -26.378  55.425  -11.177 0.0000000000
60608  -25.734  54.685  -11.320 0.0000000000
60609  -25.853  53.795  -11.175 0.0000000000
60610  -25.095  53.944  -11.414 0.0000000000
60611  -23.078  52.929  -12.291 0.0000000000
60612  -23.747  52.684  -11.697 0.0000000000
60613  -23.155  52.106  -11.956 0.0000000000
60614  -23.212  51.381  -11.552 0.0000000000
60615  -22.606  51.572  -12.241 0.0000000000
60616  -9.860  57.966  -11.822 0.0000000000
60617  -10.569  57.323  -11.875 0.0000000000
60618  -10.057  57.572  -12.737 0.0000000000
60619  -10.452  58.081  -15.279 0.0000000000
60620  -10.912  57.449  -14.486 0.0000000000
60621  -11.473  57.884  -15.157 0.0000000000
60622  -12.482  57.805  -15.057 0.0000000000
60623  -12.042  58.240  -15.750 0.0000000000
60624  -11.319  51.993  -19.786 0.0000000000
60625  -11.527  52.579  -18.956 0.0000000000
60626  -11.866  51.685  -19.083 0.0000000000
60627  -13.461  50.118  -17.497 0.0000000000
60628  -13.079  50.995  -17.506 0.0000000000
60629  -13.834  50.652  -16.812 0.0000000000
60630  -14.306  51.203  -16.215 0.0000000000
60631  -14.603  50.277  -16.134 0.0000000000
60632  -15.384  49.917  -15.482 0.0000000000
60633  -14.822  49.333  -16.007 0.0000000000
60634  -14.940  47.032  -16.566 0.0000000000
60635  -15.246  47.554  -15.774 0.0000000000
60636  -15.572  46.665  -15.746 0.0000000000
60637  -16.342  46.301  -15.048 0.0000000000
60638  -15.914  45.816  -15.783 0.0000000000
60639  -16.260  45.047  -15.803 0.0000000000
60640  -15.692  45.414  -16.595 0.0000000000
60641  -14.907  45.074  -19.166 0.0000000000
60642  -15.410  44.666  -18.287 0.0000000000
60643  -15.206  44.287  -19.136 0.0000000000
60644  -15.507  43.488  -19.027 0.0000000000
60645  -14.946  43.860  -19.937 0.0000000000
64149  -13.998  44.917  -0.143 0.0000000000
64150  -14.001  45.384  1.430 0.0000000000
64151  -13.756  44.925  1.082 0.0000000000
64152  -13.584  44.889  1.638 0.0000000000
64153  -13.126  44.495  1.845 0.0000000000
64154  -13.432  44.891  2.189 0.0000000000
64155  -14.322  47.664  2.742 0.0000000000
64156  -14.315  47.066  2.381 0.0000000000
64157  -14.225  47.034  3.036 0.0000000000
64158  -13.383  46.014  3.989 0.0000000000
64159  -13.666  45.913  3.460 0.0000000000
64160  -13.220  45.508  3.612 0.0000000000
64161  -13.025  45.037  3.289 0.0000000000
64162  -12.672  45.188  3.747 0.0000000000
64163  -12.052  44.918  3.875 0.0000000000
64164  -12.296  45.284  4.229 0.0000000000
64165  -11.662  45.948  5.448 0.0000000000
64166  -11.497  45.526  5.132 0.0000000000
64235  -34.782  50.361  -8.842 0.0000000000
64236  -34.185  50.079  -9.330 0.0000000000
64237  -34.360  50.882  -9.356 0.0000000000
64238  -7.647  62.401  -1.248 0.0000000000
64239  -7.439  62.536  -1.963 0.0000000000
64240  -7.526  61.676  -1.636 0.0000000000
64241  -7.808  58.967  -1.971 0.0000000000
64242  -7.573  59.913  -2.335 0.0000000000
64243  -7.715  59.065  -2.619 0.0000000000
64244  -7.768  59.200  -3.266 0.0000000000
64245  -7.950  58.228  -2.985 0.0000000000
64246  -8.807  55.651  -0.891 0.0000000000
64247  -8.504  56.430  -1.253 0.0000000000
64248  -8.487  55.544  -1.539 0.0000000000
64249  -8.840  54.828  -3.203 0.0000000000
64250  -8.560  55.649  -2.851 0.0000000000
64251  -8.644  55.721  -3.468 0.0000000000
64252  -8.463  56.545  -3.817 0.0000000000
64253  -8.491  55.706  -4.213 0.0000000000
64254  -8.133  55.596  -4.906 0.0000000000
64255  -8.503  54.832  -4.565 0.0000000000
64256  -8.869  52.382  -4.830 0.0000000000
64257  -8.313  53.015  -5.155 0.0000000000
64258  -8.255  52.176  -5.461 0.0000000000
64259  -7.633  51.961  -6.165 0.0000000000
64260  -8.268  51.388  -5.809 0.0000000000
64261  -8.248  50.789  -6.100 0.0000000000
64262  -8.982  50.977  -5.456 0.0000000000
64263  -10.949  50.202  -4.037 0.0000000000
64264  -10.508  50.162  -4.744 0.0000000000
64265  -11.222  49.690  -4.360 0.0000000000
64267  -11.935  49.185  -3.969 0.0000000000
64268  -12.170  50.375  -1.306 0.0000000000
64269  -11.958  50.331  -1.932 0.0000000000
64270  -12.502  49.847  -1.632 0.0000000000
64271  -13.618  48.147  -1.824 0.0000000000
64272  -13.159  48.700  -2.202 0.0000000000
64273  -13.426  48.111  -2.472 0.0000000000
64278  -14.339  45.961  -0.894 0.0000000000
65497  -9.605  63.528  10.465 0.0000000000
65498  -9.614  62.901  10.782 0.0000000000
65499  -9.837  63.294  11.279 0.0000000000
65500  -9.941  63.506  13.373 0.0000000000
65501  -9.829  63.096  12.920 0.0000000000
65502  -9.572  63.186  13.746 0.0000000000
65503  -9.191  62.802  14.135 0.0000000000
65504  -9.154  63.318  14.533 0.0000000000
65505  -11.327  63.458  14.925 0.0000000000
65506  -10.854  63.815  14.578 0.0000000000
65507  -10.804  63.516  15.318 0.0000000000
65508  -9.701  63.151  16.955 0.0000000000
65509  -9.738  63.549  16.150 0.0000000000
65510  -9.264  63.344  16.589 0.0000000000
65511  -8.932  63.168  16.145 0.0000000000
65512  -8.791  62.935  16.975 0.0000000000
65513  -8.324  62.476  17.328 0.0000000000
65514  -8.591  62.630  17.766 0.0000000000
65515  -9.013  61.702  19.535 0.0000000000
65516  -8.504  61.883  19.210 0.0000000000
65517  -8.613  61.475  19.920 0.0000000000
65518  -8.281  61.177  20.245 0.0000000000
65519  -8.686  61.061  20.596 0.0000000000
65585  -25.194  48.734  3.289 0.0000000000
65586  -24.784  48.991  2.772 0.0000000000
65587  -24.686  49.228  3.262 0.0000000000
65591  -22.710  58.715  10.734 0.0000000000
65592  -22.824  57.914  10.555 0.0000000000
65593  -22.205  58.402  10.089 0.0000000000
65594  -21.656  58.063  9.431 0.0000000000
65595  -21.600  58.800  9.583 0.0000000000
65596  -20.146  59.979  11.426 0.0000000000
65597  -20.935  59.910  11.321 0.0000000000
65598  -20.371  60.336  10.894 0.0000000000
65599  -19.407  60.360  9.187 0.0000000000
65600  -20.154  60.159  9.561 0.0000000000
65601  -19.917  59.946  8.909 0.0000000000
65602  -20.368  59.543  8.636 0.0000000000
65603  -19.762  59.836  8.187 0.0000000000
65604  -19.716  59.805  7.414 0.0000000000
65605  -19.169  60.144  7.761 0.0000000000
65606  -17.466  60.723  7.233 0.0000000000
65607  -18.154  60.557  6.892 0.0000000000
65608  -17.622  60.589  6.488 0.0000000000
65609  -17.853  60.684  5.776 0.0000000000
65610  -17.098  60.706  6.091 0.0000000000
65611  -16.482  60.743  5.688 0.0000000000
65612  -16.290  60.887  6.468 0.0000000000
65613  -14.668  62.058  8.137 0.0000000000
65614  -14.755  61.825  7.387 0.0000000000
65615  -14.090  62.375  7.814 0.0000000000
65616  -13.522  62.746  7.447 0.0000000000
65617  -13.504  62.960  8.112 0.0000000000
65618  -14.522  62.560  10.693 0.0000000000
65619  -14.587  62.510  10.048 0.0000000000
65620  -13.947  62.948  10.475 0.0000000000
65621  -12.231  64.177  10.172 0.0000000000
65622  -12.826  63.759  9.861 0.0000000000
65623  -12.239  64.164  9.454 0.0000000000
65624  -12.339  64.037  8.772 0.0000000000
65625  -11.632  64.454  9.088 0.0000000000
65626  -11.028  64.626  8.741 0.0000000000
65627  -10.985  64.734  9.468 0.0000000000
65628  -10.122  64.326  10.720 0.0000000000
65629  -10.015  64.519  10.020 0.0000000000
65630  -9.739  64.106  10.253 0.0000000000
65631  -9.391  63.802  9.774 0.0000000000
67590  -9.641  52.192  16.862 0.0000000000
67591  -9.482  51.716  16.232 0.0000000000
67592  -9.336  51.486  16.945 0.0000000000
67594  -8.928  50.091  17.184 0.0000000000
67793  -25.819  51.672  -5.153 0.0000000000
67794  -26.223  52.027  -5.637 0.0000000000
67795  -25.395  52.233  -5.775 0.0000000000
67796  -23.857  53.609  -6.983 0.0000000000
67797  -24.687  53.562  -6.890 0.0000000000
67798  -24.411  54.321  -7.367 0.0000000000
67799  -24.895  55.027  -7.658 0.0000000000
67800  -24.115  55.039  -7.865 0.0000000000
67801  -20.205  53.249  -7.257 0.0000000000
67802  -21.106  53.303  -7.241 0.0000000000
67803  -20.754  53.602  -7.927 0.0000000000
67804  -21.594  55.773  -9.466 0.0000000000
67805  -21.985  55.209  -8.850 0.0000000000
67806  -22.547  56.053  -9.247 0.0000000000
67807  -23.463  56.294  -9.027 0.0000000000
67808  -23.000  56.887  -9.629 0.0000000000
67809  -23.438  57.509  -9.989 0.0000000000
67810  -22.594  57.439  -10.243 0.0000000000
67811  -20.919  58.198  -11.588 0.0000000000
67812  -21.818  58.301  -11.437 0.0000000000
67813  -21.404  58.392  -12.062 0.0000000000
67814  -21.850  58.160  -12.428 0.0000000000
67815  -20.926  58.347  -12.713 0.0000000000
67816  -6.089  58.865  -17.633 0.0000000000
67817  -6.672  58.937  -17.980 0.0000000000
67818  -6.407  58.467  -18.409 0.0000000000
67819  -6.865  56.909  -20.128 0.0000000000
67820  -7.114  57.499  -19.661 0.0000000000
67821  -7.553  56.811  -20.150 0.0000000000
67822  -8.332  56.584  -19.950 0.0000000000
67823  -8.073  55.966  -20.443 0.0000000000
67824  -6.004  53.836  -21.727 0.0000000000
67825  -6.207  54.717  -21.386 0.0000000000
67826  -6.691  53.952  -21.746 0.0000000000
67827  -8.815  52.928  -21.841 0.0000000000
67828  -8.191  53.760  -21.612 0.0000000000
67829  -8.942  53.494  -21.515 0.0000000000
67830  -9.088  54.058  -20.995 0.0000000000
67831  -9.608  53.173  -21.275 0.0000000000
67832  -10.228  52.785  -20.909 0.0000000000
67833  -10.135  52.239  -21.518 0.0000000000
67834  -10.849  49.942  -21.784 0.0000000000
67835  -11.050  50.484  -21.535 0.0000000000
67836  -11.357  49.671  -21.565 0.0000000000
67837  -11.890  49.378  -21.230 0.0000000000
67838  -11.657  48.827  -21.688 0.0000000000
67839  -11.897  48.028  -21.777 0.0000000000
67840  -11.423  48.241  -21.954 0.0000000000
67841  -10.601  47.362  -21.563 0.0000000000
67842  -11.008  47.111  -21.953 0.0000000000
67843  -10.885  46.503  -21.549 0.0000000000
67844  -11.186  45.701  -21.571 0.0000000000
67845  -10.756  45.922  -21.101 0.0000000000
67847  -8.734  47.696  -20.642 0.0000000000
70897  -15.987  57.427  14.580 0.0000000000
70898  -15.472  57.580  14.983 0.0000000000
70899  -16.051  57.024  15.510 0.0000000000
70900  -16.702  55.876  17.613 0.0000000000
70901  -16.080  56.158  17.073 0.0000000000
70902  -16.128  55.840  17.807 0.0000000000
70903  -15.607  55.934  18.140 0.0000000000
70904  -16.168  55.537  18.566 0.0000000000
70910  -16.672  54.644  20.412 0.0000000000
70911  -16.102  54.948  19.991 0.0000000000
70912  -16.211  54.708  20.757 0.0000000000
70913  -15.786  54.878  21.190 0.0000000000
71024  -21.158  57.577  14.602 0.0000000000
71025  -20.304  57.306  14.476 0.0000000000
71026  -19.805  57.423  13.763 0.0000000000
71027  -19.440  57.094  14.430 0.0000000000
71028  -17.430  56.715  15.097 0.0000000000
71029  -17.678  56.949  14.334 0.0000000000
71030  -16.782  57.109  14.432 0.0000000000
71031  -16.236  57.688  13.885 0.0000000000
72947  -11.989  43.508  0.340 0.0000000000
73178  -31.168  43.526  -11.892 0.0000000000
73179  -31.173  42.812  -11.505 0.0000000000
73180  -30.560  42.860  -11.803 0.0000000000
73181  -28.691  42.374  -11.013 0.0000000000
73182  -29.317  41.847  -11.261 0.0000000000
73183  -28.765  41.627  -10.805 0.0000000000
73184  -28.856  40.951  -10.491 0.0000000000
73185  -28.213  41.384  -10.455 0.0000000000
73186  -27.604  41.144  -10.079 0.0000000000
73187  -27.573  41.840  -10.148 0.0000000000
73188  -26.200  43.485  -9.596 0.0000000000
73189  -26.215  42.725  -9.604 0.0000000000
73190  -25.551  43.118  -9.558 0.0000000000
73191  -24.921  42.712  -9.654 0.0000000000
73192  -24.839  43.469  -9.607 0.0000000000
73193  -16.315  60.779  -4.650 0.0000000000
73194  -15.818  59.850  -5.065 0.0000000000
73195  -15.393  60.625  -5.116 0.0000000000
73196  -13.226  61.233  -6.249 0.0000000000
73197  -13.714  60.457  -6.151 0.0000000000
73198  -13.050  60.344  -6.849 0.0000000000
73199  -12.882  59.440  -7.467 0.0000000000
73200  -12.322  60.283  -7.506 0.0000000000
73201  -10.420  63.708  -6.301 0.0000000000
73202  -11.169  63.236  -6.379 0.0000000000
73203  -10.306  63.241  -6.901 0.0000000000
73204  -9.330  62.023  -8.753 0.0000000000
73205  -10.082  61.983  -8.113 0.0000000000
73206  -10.066  61.209  -8.741 0.0000000000
73207  -10.790  60.296  -8.798 0.0000000000
73208  -10.068  60.274  -9.430 0.0000000000
73209  -9.969  59.356  -10.100 0.0000000000
73210  -9.403  60.353  -10.141 0.0000000000
73211  -7.540  61.318  -11.678 0.0000000000
73212  -8.076  60.594  -11.688 0.0000000000
73213  -7.447  60.707  -12.496 0.0000000000
73214  -7.387  60.169  -13.372 0.0000000000
73215  -6.863  60.736  -13.228 0.0000000000
73216  -7.148  62.674  -3.438 0.0000000000
73217  -7.193  63.354  -3.946 0.0000000000
73218  -7.074  62.673  -4.349 0.0000000000
73219  -6.443  61.855  -6.461 0.0000000000
73220  -6.590  62.524  -5.987 0.0000000000
73221  -6.250  62.470  -6.887 0.0000000000
73222  -6.321  62.975  -7.316 0.0000000000
73223  -6.000  62.416  -7.738 0.0000000000
73224  -7.341  58.364  -7.723 0.0000000000
73225  -6.932  59.353  -7.499 0.0000000000
73226  -6.646  59.273  -8.247 0.0000000000
73227  -5.719  60.498  -10.187 0.0000000000
73228  -5.822  60.726  -9.327 0.0000000000
73229  -5.735  61.274  -9.840 0.0000000000
73230  -5.806  62.066  -9.475 0.0000000000
73231  -5.818  61.656  -10.316 0.0000000000
73232  -6.044  61.903  -10.741 0.0000000000
73233  -5.798  61.305  -11.223 0.0000000000
73234  -5.340  60.077  -13.597 0.0000000000
73235  -5.644  60.622  -13.093 0.0000000000
73236  -5.507  60.307  -14.100 0.0000000000
73237  -5.859  60.436  -14.514 0.0000000000
73238  -5.484  60.005  -15.097 0.0000000000
73239  -5.603  59.665  -16.020 0.0000000000
73240  -5.292  59.444  -15.563 0.0000000000
73241  -5.397  57.463  -15.796 0.0000000000
73242  -5.338  57.951  -16.399 0.0000000000
73243  -5.440  57.224  -16.795 0.0000000000
73244  -5.521  56.965  -17.706 0.0000000000
73245  -5.497  56.505  -17.229 0.0000000000
73246  -7.386  54.975  -13.227 0.0000000000
73247  -6.666  55.532  -13.901 0.0000000000
73248  -6.946  54.724  -14.310 0.0000000000
73249  -6.239  53.414  -16.774 0.0000000000
73250  -6.193  54.310  -16.462 0.0000000000
73251  -5.827  54.032  -17.395 0.0000000000
73252  -5.566  54.700  -17.947 0.0000000000
73253  -5.502  53.726  -18.286 0.0000000000
73254  -5.197  53.349  -19.138 0.0000000000
73255  -5.366  52.734  -18.532 0.0000000000
73283  -8.590  49.610  -6.673 0.0000000000
76972  -11.811  55.053  4.081 0.0000000000
76973  -12.230  54.533  4.569 0.0000000000
76974  -11.936  55.156  4.892 0.0000000000
76975  -11.635  55.895  6.777 0.0000000000
76976  -11.967  55.311  6.466 0.0000000000
76977  -11.781  55.270  7.249 0.0000000000
76978  -11.816  54.613  7.671 0.0000000000
76979  -11.502  55.174  8.016 0.0000000000
76980  -10.184  58.061  7.936 0.0000000000
76981  -10.540  57.501  7.654 0.0000000000
76982  -10.356  57.324  8.479 0.0000000000
76983  -9.698  55.885  9.897 0.0000000000
76984  -10.241  56.052  9.300 0.0000000000
76985  -10.116  55.421  9.625 0.0000000000
76986  -10.547  54.946  9.313 0.0000000000
76987  -9.973  54.766  9.872 0.0000000000
76988  -9.842  54.111  10.015 0.0000000000
76989  -9.415  54.582  10.388 0.0000000000
76990  -8.961  54.963  12.249 0.0000000000
76991  -8.952  54.429  11.813 0.0000000000
76992  -9.162  54.425  12.634 0.0000000000
76993  -9.306  53.903  13.015 0.0000000000
76994  -9.486  54.427  13.391 0.0000000000
76995  -9.610  61.674  11.448 0.0000000000
76996  -9.540  61.217  10.911 0.0000000000
76997  -9.587  61.079  11.807 0.0000000000
76998  -9.277  59.989  13.452 0.0000000000
76999  -9.438  59.931  12.573 0.0000000000
77000  -9.384  59.380  12.950 0.0000000000
77001  -9.418  58.825  12.427 0.0000000000
77002  -9.331  58.826  13.251 0.0000000000
77003  -7.804  60.032  16.602 0.0000000000
77004  -8.146  60.159  15.833 0.0000000000
77005  -8.019  59.546  16.123 0.0000000000
77006  -8.699  57.893  15.542 0.0000000000
77007  -8.646  58.434  15.240 0.0000000000
77008  -8.919  57.830  14.709 0.0000000000
77009  -9.109  57.781  13.843 0.0000000000
77010  -9.103  57.240  14.143 0.0000000000
77011  -9.227  56.640  13.582 0.0000000000
77012  -9.271  56.740  14.464 0.0000000000
77013  -9.366  55.544  16.036 0.0000000000
77014  -9.596  55.651  15.173 0.0000000000
77015  -9.674  55.048  15.570 0.0000000000
77016  -9.776  54.418  15.101 0.0000000000
77017  -9.760  54.308  15.961 0.0000000000
77018  -9.793  53.580  16.278 0.0000000000
77019  -9.620  54.144  16.737 0.0000000000
77020  -8.986  54.237  18.523 0.0000000000
77021  -9.262  53.727  18.133 0.0000000000
77022  -9.005  53.468  18.823 0.0000000000
77023  -8.853  52.678  19.118 0.0000000000
77024  -8.684  53.158  19.494 0.0000000000
77025  -8.009  56.419  20.014 0.0000000000
77026  -8.230  55.839  19.615 0.0000000000
77027  -8.207  55.608  20.350 0.0000000000
77028  -7.876  53.604  21.647 0.0000000000
77029  -8.138  53.930  20.899 0.0000000000
77030  -7.886  53.106  21.120 0.0000000000
77031  -7.933  52.588  20.712 0.0000000000
77032  -7.544  52.297  21.383 0.0000000000
77040  -14.473  57.823  16.064 0.0000000000
77041  -14.045  58.529  15.843 0.0000000000
77042  -14.007  57.998  16.534 0.0000000000
77043  -13.041  58.120  18.330 0.0000000000
77044  -13.058  58.551  17.589 0.0000000000
77045  -12.587  58.819  18.165 0.0000000000
77046  -12.209  59.571  18.023 0.0000000000
77047  -12.189  59.093  18.767 0.0000000000
77048  -13.413  56.854  21.533 0.0000000000
77049  -13.284  57.128  20.764 0.0000000000
77050  -12.916  57.449  21.384 0.0000000000
77051  -11.663  58.979  21.614 0.0000000000
77052  -11.976  58.748  21.012 0.0000000000
77053  -11.526  59.339  20.800 0.0000000000
77054  -11.410  59.700  19.948 0.0000000000
77055  -11.007  59.972  20.557 0.0000000000
77056  -10.497  60.514  20.324 0.0000000000
77057  -10.623  60.126  21.121 0.0000000000
77058  -9.801  59.821  22.952 0.0000000000
77059  -9.748  60.216  22.141 0.0000000000
77060  -9.323  60.207  22.583 0.0000000000
77061  -8.906  60.396  22.190 0.0000000000
77062  -8.947  60.032  23.013 0.0000000000
77064  -12.589  53.903  26.288 0.0000000000
77065  -12.293  54.171  26.888 0.0000000000
77066  -11.208  55.709  27.370 0.0000000000
77067  -11.566  55.521  26.716 0.0000000000
77068  -11.307  56.201  26.681 0.0000000000
77069  -11.514  56.676  26.003 0.0000000000
77070  -11.074  56.864  26.648 0.0000000000
77071  -9.824  55.878  29.955 0.0000000000
77072  -10.174  55.897  29.289 0.0000000000
77073  -9.691  56.476  29.144 0.0000000000
77074  -9.371  57.978  27.424 0.0000000000
77075  -9.793  57.581  27.607 0.0000000000
77076  -9.887  57.999  26.957 0.0000000000
77077  -10.397  57.960  26.456 0.0000000000
77078  -9.886  58.430  26.245 0.0000000000
77079  -9.816  58.837  25.465 0.0000000000
77080  -9.344  58.809  25.975 0.0000000000
77081  -8.051  58.888  25.621 0.0000000000
77082  -8.509  59.187  25.179 0.0000000000
77083  -8.207  59.191  24.716 0.0000000000
77084  -8.292  59.547  23.825 0.0000000000
77085  -7.951  59.201  24.240 0.0000000000
77086  -7.793  59.096  23.722 0.0000000000
77087  -7.683  58.761  24.607 0.0000000000
77088  -7.124  57.394  26.115 0.0000000000
77089  -7.268  57.678  25.263 0.0000000000
77090  -7.130  57.080  25.545 0.0000000000
77091  -7.188  56.635  25.019 0.0000000000
77092  -6.950  56.428  25.844 0.0000000000
77093  -7.053  56.047  29.656 0.0000000000
77094  -6.979  56.457  28.770 0.0000000000
77095  -6.885  55.901  29.055 0.0000000000
77097  -6.839  55.309  27.776 0.0000000000
77098  -6.934  54.929  27.118 0.0000000000
77099  -6.973  55.099  26.328 0.0000000000
77100  -7.143  54.452  26.530 0.0000000000
77101  -7.363  53.980  25.938 0.0000000000
77191  -32.630  53.251  -2.160 0.0000000000
77192  -32.296  52.943  -1.842 0.0000000000
77193  -30.585  52.019  -1.883 0.0000000000
77194  -30.926  52.364  -2.153 0.0000000000
77195  -30.221  51.955  -2.395 0.0000000000
77196  -29.983  51.705  -3.041 0.0000000000
77197  -29.543  51.534  -2.684 0.0000000000
77209  -28.138  49.170  -0.892 0.0000000000
77215  -28.925  50.197  -1.397 0.0000000000
77216  -27.034  50.633  -2.538 0.0000000000
77217  -27.950  50.611  -2.251 0.0000000000
77218  -27.499  50.832  -2.863 0.0000000000
77219  -27.931  51.052  -3.235 0.0000000000
77220  -27.056  50.960  -3.417 0.0000000000
77221  -26.608  51.116  -3.988 0.0000000000
77222  -26.218  50.953  -3.586 0.0000000000
77223  -24.154  51.024  -3.510 0.0000000000
77224  -24.587  51.159  -3.917 0.0000000000
77225  -23.754  51.347  -3.946 0.0000000000
77226  -23.344  51.625  -4.414 0.0000000000
77227  -22.866  51.576  -3.914 0.0000000000
77228  -22.712  51.119  -1.555 0.0000000000
77229  -22.967  51.004  -2.077 0.0000000000
77230  -22.321  51.583  -1.872 0.0000000000
77231  -21.119  53.129  -2.482 0.0000000000
77232  -21.625  52.386  -2.639 0.0000000000
77233  -21.290  52.780  -3.066 0.0000000000
77234  -21.490  52.504  -3.662 0.0000000000
77235  -20.923  53.172  -3.492 0.0000000000
77236  -20.431  53.473  -3.864 0.0000000000
77237  -20.444  53.941  -3.359 0.0000000000
77238  -19.688  55.997  -2.760 0.0000000000
77239  -19.664  55.492  -3.239 0.0000000000
77240  -19.370  56.364  -3.215 0.0000000000
77241  -18.929  56.688  -3.599 0.0000000000
77242  -19.134  57.290  -3.256 0.0000000000
77261  -23.608  50.806  4.388 0.0000000000
77262  -24.013  50.117  4.278 0.0000000000
77263  -23.979  50.732  3.954 0.0000000000
77264  -24.002  50.474  3.430 0.0000000000
77265  -23.666  51.257  3.567 0.0000000000
77266  -22.809  55.440  9.827 0.0000000000
77268  -22.423  55.188  9.227 0.0000000000
77269  -21.123  55.434  7.350 0.0000000000
77270  -21.586  54.799  7.852 0.0000000000
77271  -21.392  54.716  7.144 0.0000000000
77272  -21.634  53.834  6.964 0.0000000000
77273  -21.425  54.571  6.455 0.0000000000
77274  -21.003  58.532  5.404 0.0000000000
77275  -20.881  57.709  5.842 0.0000000000
77276  -21.254  57.747  5.262 0.0000000000
77277  -22.048  55.855  4.471 0.0000000000
77278  -21.652  56.010  4.947 0.0000000000
77279  -21.897  55.078  4.877 0.0000000000
77280  -21.833  54.316  5.251 0.0000000000
77281  -22.162  54.177  4.766 0.0000000000
77282  -22.476  53.284  4.648 0.0000000000
77283  -22.547  54.015  4.322 0.0000000000
77284  -22.462  54.226  3.015 0.0000000000
77285  -22.921  53.593  3.456 0.0000000000
77286  -22.723  53.304  2.943 0.0000000000
77287  -22.902  52.351  2.827 0.0000000000
77288  -22.538  52.984  2.461 0.0000000000
77289  -22.373  52.650  2.001 0.0000000000
77290  -22.176  53.663  2.087 0.0000000000
77291  -20.795  55.794  1.230 0.0000000000
77292  -21.083  54.829  1.202 0.0000000000
77293  -20.569  55.433  0.766 0.0000000000
77294  -20.443  55.096  0.332 0.0000000000
77295  -20.162  56.037  0.314 0.0000000000
77296  -20.341  59.529  1.155 0.0000000000
77297  -20.425  58.731  1.250 0.0000000000
77298  -19.966  59.223  0.665 0.0000000000
77299  -19.320  58.964  -0.820 0.0000000000
77300  -19.472  58.480  -0.331 0.0000000000
77301  -19.474  58.066  -0.728 0.0000000000
77302  -19.639  57.143  -0.615 0.0000000000
77303  -19.478  57.644  -1.075 0.0000000000
77304  -19.573  57.313  -1.417 0.0000000000
77305  -19.400  58.184  -1.524 0.0000000000
77306  -19.220  60.257  -2.723 0.0000000000
77307  -19.287  59.285  -2.538 0.0000000000
77308  -18.983  59.769  -3.079 0.0000000000
77309  -18.751  59.246  -3.434 0.0000000000
77310  -18.482  60.188  -3.556 0.0000000000
77311  -17.777  60.471  -3.931 0.0000000000
77312  -18.100  61.032  -3.678 0.0000000000
77313  -17.014  63.089  -3.343 0.0000000000
77314  -17.006  62.728  -3.744 0.0000000000
77315  -16.365  63.314  -3.771 0.0000000000
77316  -15.569  63.336  -4.145 0.0000000000
77317  -15.561  63.743  -3.676 0.0000000000
77318  -15.948  62.585  -1.164 0.0000000000
77319  -16.279  62.975  -1.816 0.0000000000
77320  -15.439  63.032  -1.632 0.0000000000
77321  -13.559  63.820  -2.161 0.0000000000
77322  -14.319  63.756  -2.434 0.0000000000
77323  -13.702  64.015  -2.756 0.0000000000
77324  -13.816  64.101  -3.365 0.0000000000
77325  -13.065  64.228  -3.094 0.0000000000
77326  -12.306  64.353  -3.490 0.0000000000
77327  -12.307  64.343  -2.844 0.0000000000
77328  -10.800  64.354  -1.373 0.0000000000
77329  -10.857  64.555  -2.069 0.0000000000
77330  -10.232  64.622  -1.664 0.0000000000
77331  -9.658  64.792  -1.935 0.0000000000
77332  -9.649  64.597  -1.243 0.0000000000
77333  -15.075  61.259  4.890 0.0000000000
77334  -15.187  61.310  4.108 0.0000000000
77335  -14.408  61.622  4.494 0.0000000000
77336  -12.685  62.646  4.102 0.0000000000
77337  -13.281  62.301  3.717 0.0000000000
77338  -12.758  62.593  3.297 0.0000000000
77339  -12.823  62.574  2.461 0.0000000000
77340  -12.240  62.823  2.878 0.0000000000
77341  -10.075  64.100  5.733 0.0000000000
77342  -10.730  63.823  5.362 0.0000000000
77343  -10.197  63.856  4.966 0.0000000000
77344  -9.968  63.644  3.076 0.0000000000
77345  -10.523  63.497  3.430 0.0000000000
77346  -10.621  63.406  2.622 0.0000000000
77347  -11.209  63.197  2.094 0.0000000000
77348  -10.679  63.378  1.760 0.0000000000
77349  -10.669  63.479  0.900 0.0000000000
77350  -10.141  63.556  1.363 0.0000000000
77351  -8.708  63.555  1.084 0.0000000000
77352  -9.125  63.883  0.660 0.0000000000
77353  -8.656  63.877  0.352 0.0000000000
77354  -8.592  64.232  -0.368 0.0000000000
77355  -8.278  63.697  -0.003 0.0000000000
77356  -7.974  63.406  -0.455 0.0000000000
77357  -8.109  62.997  0.367 0.0000000000
77358  -7.853  61.286  1.749 0.0000000000
77359  -8.024  61.448  1.086 0.0000000000
77360  -8.030  60.649  1.360 0.0000000000
77361  -8.261  60.094  0.900 0.0000000000
77362  -8.137  59.888  1.620 0.0000000000
77363  -7.386  60.841  4.214 0.0000000000
77364  -7.356  60.857  3.551 0.0000000000
77365  -7.504  60.077  3.754 0.0000000000
77366  -8.553  58.279  3.219 0.0000000000
77367  -8.110  58.840  2.965 0.0000000000
77368  -8.566  58.395  2.633 0.0000000000
77369  -8.596  58.525  2.050 0.0000000000
77370  -9.005  57.893  2.305 0.0000000000
77371  -9.432  57.297  1.973 0.0000000000
77372  -9.491  57.255  2.518 0.0000000000
77373  -10.844  56.248  3.915 0.0000000000
77374  -10.587  56.192  3.226 0.0000000000
77375  -11.200  55.657  3.644 0.0000000000
77376  -11.534  55.054  3.338 0.0000000000
83250  -12.699  53.317  5.374 0.0000000000
83251  -12.917  52.536  5.000 0.0000000000
83252  -12.809  52.573  5.736 0.0000000000
83253  -12.550  50.996  7.068 0.0000000000
83254  -12.840  51.000  6.364 0.0000000000
83255  -12.757  50.244  6.618 0.0000000000
83256  -12.976  49.528  6.223 0.0000000000
83257  -12.603  49.572  6.805 0.0000000000
83258  -10.509  51.026  9.209 0.0000000000
83259  -11.073  50.990  8.751 0.0000000000
83260  -10.717  50.427  8.657 0.0000000000
83261  -10.811  48.885  7.803 0.0000000000
83262  -11.251  49.283  7.776 0.0000000000
83263  -11.458  48.754  7.423 0.0000000000
83264  -12.022  48.649  6.936 0.0000000000
83265  -11.588  48.228  6.975 0.0000000000
83266  -11.722  47.619  6.612 0.0000000000
83267  -11.095  47.788  7.035 0.0000000000
83273  -9.018  50.852  15.127 0.0000000000
83274  -9.002  51.054  14.383 0.0000000000
83275  -8.886  50.377  14.595 0.0000000000
83866  -33.783  53.282  -4.937 0.0000000000
83868  -34.253  53.434  -5.439 0.0000000000
83869  -34.856  53.501  -7.151 0.0000000000
83870  -35.147  53.538  -6.433 0.0000000000
83875  -35.261  53.110  -8.027 0.0000000000
83876  -34.158  53.880  -9.782 0.0000000000
83877  -34.525  53.207  -9.459 0.0000000000
83878  -34.032  53.104  -10.105 0.0000000000
83879  -33.806  52.226  -10.290 0.0000000000
83880  -33.475  52.888  -10.643 0.0000000000
83881  -27.110  52.888  -6.532 0.0000000000
83882  -27.977  52.546  -6.371 0.0000000000
83883  -27.569  53.353  -6.837 0.0000000000
83884  -28.352  55.525  -7.900 0.0000000000
83885  -28.595  54.443  -7.484 0.0000000000
83886  -29.100  55.032  -7.812 0.0000000000
83887  -29.928  54.481  -7.734 0.0000000000
83888  -29.646  55.584  -8.140 0.0000000000
83889  -26.998  57.597  -10.003 0.0000000000
83890  -27.444  57.557  -9.332 0.0000000000
83891  -27.888  57.487  -9.867 0.0000000000
83892  -30.015  56.562  -10.270 0.0000000000
83893  -29.622  57.059  -9.723 0.0000000000
83894  -30.425  56.628  -9.712 0.0000000000
83895  -30.801  56.173  -9.096 0.0000000000
83896  -31.297  56.134  -9.770 0.0000000000
83897  -32.154  55.611  -9.831 0.0000000000
83898  -31.642  55.681  -10.442 0.0000000000
83899  -30.956  53.524  -11.454 0.0000000000
83900  -31.731  54.039  -11.347 0.0000000000
83901  -31.544  52.887  -11.465 0.0000000000
83902  -32.093  52.140  -11.362 0.0000000000
83903  -31.408  51.654  -11.485 0.0000000000
83904  -31.289  50.505  -11.485 0.0000000000
83905  -30.781  51.122  -11.460 0.0000000000
83906  -28.967  50.792  -10.928 0.0000000000
83907  -29.618  50.191  -11.162 0.0000000000
83908  -28.999  49.679  -10.853 0.0000000000
83909  -29.008  48.511  -10.849 0.0000000000
83910  -28.319  49.110  -10.500 0.0000000000
83911  -26.007  52.080  -10.642 0.0000000000
83912  -26.793  51.836  -10.567 0.0000000000
83913  -26.039  51.228  -10.412 0.0000000000
83914  -25.343  48.813  -10.116 0.0000000000
83915  -26.077  49.415  -10.147 0.0000000000
83916  -26.125  48.385  -9.993 0.0000000000
83917  -26.914  47.925  -9.955 0.0000000000
83918  -26.168  47.378  -9.777 0.0000000000
83919  -26.180  46.331  -9.622 0.0000000000
83920  -25.431  46.790  -9.709 0.0000000000
83921  -23.396  46.167  -10.130 0.0000000000
83922  -24.042  45.715  -9.811 0.0000000000
83923  -23.408  45.209  -10.032 0.0000000000
83924  -23.450  44.330  -10.061 0.0000000000
83925  -22.878  44.750  -10.453 0.0000000000
83926  -15.250  58.078  -6.120 0.0000000000
83927  -15.646  57.169  -6.224 0.0000000000
83928  -14.992  57.137  -6.892 0.0000000000
83929  -14.447  55.618  -9.076 0.0000000000
83930  -15.001  55.562  -8.409 0.0000000000
83931  -15.190  55.128  -9.221 0.0000000000
83932  -16.059  54.747  -9.437 0.0000000000
83933  -15.610  55.005  -10.109 0.0000000000
83934  -12.261  56.288  -12.056 0.0000000000
83935  -12.793  55.990  -11.261 0.0000000000
83936  -13.200  55.933  -12.118 0.0000000000
83937  -15.784  56.691  -12.902 0.0000000000
83938  -15.233  55.942  -12.252 0.0000000000
83939  -16.253  56.306  -12.265 0.0000000000
83940  -16.698  55.829  -11.604 0.0000000000
83941  -17.244  56.736  -12.182 0.0000000000
83942  -18.185  57.205  -12.053 0.0000000000
83943  -17.692  57.539  -12.700 0.0000000000
83944  -17.948  58.201  -14.261 0.0000000000
83945  -18.404  58.291  -13.680 0.0000000000
83946  -18.819  57.964  -14.026 0.0000000000
83947  -19.720  57.761  -13.754 0.0000000000
83948  -19.110  57.340  -14.201 0.0000000000
83949  -8.319  58.935  -18.216 0.0000000000
83950  -8.891  59.068  -17.621 0.0000000000
83951  -9.464  58.772  -18.058 0.0000000000
83952  -11.815  57.604  -17.742 0.0000000000
83953  -11.483  58.253  -17.574 0.0000000000
83954  -12.392  57.950  -17.260 0.0000000000
83955  -12.955  58.161  -16.737 0.0000000000
83956  -13.165  57.534  -16.900 0.0000000000
83957  -12.221  53.753  -17.509 0.0000000000
83958  -12.084  54.725  -17.524 0.0000000000
83959  -12.807  54.373  -16.898 0.0000000000
83960  -15.174  55.056  -15.835 0.0000000000
83961  -14.309  55.431  -16.199 0.0000000000
83962  -15.022  55.951  -16.008 0.0000000000
83963  -14.851  56.767  -16.120 0.0000000000
83964  -15.704  56.500  -15.837 0.0000000000
83965  -16.286  57.079  -15.602 0.0000000000
83966  -16.529  56.215  -15.529 0.0000000000
83967  -18.250  54.546  -14.702 0.0000000000
83968  -18.094  55.496  -14.894 0.0000000000
83969  -18.856  55.063  -14.535 0.0000000000
83970  -19.478  55.567  -14.302 0.0000000000
83971  -19.655  54.598  -14.081 0.0000000000
83972  -20.548  54.119  -13.653 0.0000000000
83973  -19.859  53.667  -13.845 0.0000000000
83974  -19.732  51.353  -13.433 0.0000000000
83975  -20.344  51.830  -13.320 0.0000000000
83976  -20.605  50.963  -13.152 0.0000000000
83977  -21.413  50.571  -12.768 0.0000000000
83978  -20.862  50.092  -13.018 0.0000000000
83979  -17.009  49.240  -14.354 0.0000000000
83980  -17.663  49.821  -14.020 0.0000000000
83981  -17.895  48.943  -13.896 0.0000000000
83982  -20.103  47.380  -13.445 0.0000000000
83983  -19.854  48.204  -13.449 0.0000000000
83984  -20.751  47.865  -13.230 0.0000000000
83985  -21.314  48.384  -12.897 0.0000000000
83986  -21.426  47.569  -12.764 0.0000000000
83987  -21.869  47.285  -12.030 0.0000000000
83988  -21.534  46.822  -12.702 0.0000000000
83989  -21.377  44.665  -13.185 0.0000000000
83990  -21.723  45.091  -12.540 0.0000000000
83991  -21.882  44.313  -12.623 0.0000000000
83992  -22.222  43.864  -11.884 0.0000000000
83993  -22.158  43.457  -12.693 0.0000000000
83994  -22.404  42.680  -12.782 0.0000000000
83995  -21.902  43.113  -13.354 0.0000000000
83996  -20.128  42.420  -14.178 0.0000000000
83997  -21.029  42.204  -14.093 0.0000000000
84001  -16.922  43.503  -15.769 0.0000000000
84002  -17.616  43.178  -15.179 0.0000000000
84003  -17.269  42.766  -15.767 0.0000000000
84016  -12.416  46.378  -21.916 0.0000000000
84017  -13.000  46.066  -21.533 0.0000000000
84018  -12.727  45.579  -21.912 0.0000000000
84020  -13.438  43.979  -21.932 0.0000000000
92317  -13.154  50.958  2.227 0.0000000000
92318  -13.607  50.356  2.652 0.0000000000
92319  -13.369  51.041  2.918 0.0000000000
92320  -13.483  51.011  3.620 0.0000000000
92321  -13.486  50.937  4.278 0.0000000000
92336  -10.907  54.911  1.938 0.0000000000
92337  -10.575  54.738  1.208 0.0000000000
92338  -11.183  54.122  1.581 0.0000000000
92339  -11.467  53.323  1.214 0.0000000000
92340  -11.784  52.484  0.906 0.0000000000
92341  -12.010  51.775  0.654 0.0000000000
92342  -12.273  51.991  1.307 0.0000000000
92343  -12.720  51.462  1.757 0.0000000000
92587  -13.583  61.650  13.757 0.0000000000
92588  -13.199  61.859  14.308 0.0000000000
92589  -13.545  61.124  14.354 0.0000000000
92590  -13.498  60.665  15.011 0.0000000000
92591  -13.378  60.181  15.649 0.0000000000
92606  -16.936  58.436  12.656 0.0000000000
92607  -17.366  58.973  12.190 0.0000000000
92608  -16.455  59.146  12.341 0.0000000000
92609  -16.006  59.921  12.224 0.0000000000
92610  -15.522  60.601  12.145 0.0000000000
92611  -15.106  61.271  12.068 0.0000000000
92612  -14.775  60.957  12.596 0.0000000000
92613  -14.128  61.306  13.159 0.0000000000
93038  -25.087  41.327  -9.841 0.0000000000
93039  -25.140  40.648  -9.892 0.0000000000
93040  -24.525  40.976  -10.118 0.0000000000
93047  -18.495  55.266  -4.472 0.0000000000
93048  -18.269  54.541  -5.183 0.0000000000
93049  -17.782  55.307  -5.029 0.0000000000
93050  -17.141  55.349  -5.631 0.0000000000
93051  -16.603  55.365  -6.326 0.0000000000
93052  -4.514  50.691  -21.019 0.0000000000
93053  -4.716  51.167  -21.559 0.0000000000
93054  -4.587  50.226  -21.562 0.0000000000
93055  -4.794  49.739  -21.932 0.0000000000
93056  -5.064  49.192  -22.107 0.0000000000
93057  -5.456  48.615  -22.083 0.0000000000
94118  -34.079  48.405  -9.439 0.0000000000
94120  -33.486  47.918  -9.911 0.0000000000
94121  -33.002  47.493  -10.409 0.0000000000
94122  -32.516  46.998  -10.841 0.0000000000
94123  -32.068  46.403  -11.196 0.0000000000
94124  -32.048  47.390  -11.128 0.0000000000
94125  -31.600  47.844  -11.386 0.0000000000
94126  -31.140  48.307  -11.542 0.0000000000
94127  -9.487  64.875  -3.659 0.0000000000
94128  -9.359  64.713  -4.440 0.0000000000
94129  -8.794  64.742  -4.102 0.0000000000
94130  -8.176  64.544  -4.574 0.0000000000
94131  -7.654  64.185  -4.970 0.0000000000
94132  -6.959  53.551  -6.948 0.0000000000
94133  -7.361  54.465  -7.225 0.0000000000
94134  -7.273  53.571  -7.583 0.0000000000
94135  -7.932  53.670  -8.059 0.0000000000
94136  -8.650  53.775  -8.611 0.0000000000
94137  -9.023  53.923  -9.505 0.0000000000
94138  -8.834  52.944  -8.949 0.0000000000
94139  -8.982  52.128  -9.306 0.0000000000
94140  -9.010  51.272  -9.699 0.0000000000
94882  -8.630  60.851  7.352 0.0000000000
94883  -9.055  60.306  7.660 0.0000000000
94884  -9.008  60.760  8.117 0.0000000000
94885  -9.331  60.555  8.975 0.0000000000
94886  -9.463  60.314  9.913 0.0000000000
94887  -7.591  60.979  19.380 0.0000000000
94888  -7.406  60.693  18.972 0.0000000000
94889  -7.496  60.413  19.663 0.0000000000
94890  -7.435  59.855  19.945 0.0000000000
94891  -7.399  59.315  20.213 0.0000000000
94892  -7.472  58.745  20.432 0.0000000000
94893  -7.518  59.103  20.901 0.0000000000
94894  -7.522  58.882  21.701 0.0000000000
94895  -7.558  58.611  22.571 0.0000000000
94896  -14.381  54.207  23.409 0.0000000000
94897  -14.108  54.906  23.262 0.0000000000
94898  -13.765  54.276  23.840 0.0000000000
94899  -13.171  54.477  24.273 0.0000000000
94900  -12.702  54.734  24.855 0.0000000000
94928  -25.045  48.396  1.784 0.0000000000
94929  -25.219  48.187  1.291 0.0000000000
94930  -24.543  48.642  1.319 0.0000000000
94931  -24.009  49.090  0.972 0.0000000000
94932  -23.529  49.489  0.615 0.0000000000
94933  -23.118  50.076  0.235 0.0000000000
94934  -22.974  50.190  0.720 0.0000000000
94935  -22.508  51.047  0.820 0.0000000000
94936  -22.125  51.990  0.931 0.0000000000
94942  -19.224  60.837  5.219 0.0000000000
94943  -19.957  60.813  4.979 0.0000000000
94944  -19.463  61.014  4.590 0.0000000000
94945  -19.748  61.199  4.012 0.0000000000
94946  -19.894  61.301  3.443 0.0000000000
94947  -19.898  61.347  2.806 0.0000000000
94948  -19.194  61.409  3.064 0.0000000000
94949  -18.348  61.469  2.560 0.0000000000
94950  -17.575  61.582  2.070 0.0000000000
94951  -16.910  61.620  1.535 0.0000000000
94952  -16.852  61.471  2.240 0.0000000000
94953  -16.190  61.450  2.359 0.0000000000
94954  -15.468  61.539  2.563 0.0000000000
94955  -8.998  64.123  8.440 0.0000000000
94956  -8.919  64.115  7.735 0.0000000000
94957  -8.601  63.720  7.946 0.0000000000
94958  -8.292  63.292  7.439 0.0000000000
94959  -7.958  62.838  6.936 0.0000000000
94960  -7.827  62.330  6.467 0.0000000000
94961  -8.048  62.183  7.083 0.0000000000
94962  -8.281  61.515  7.210 0.0000000000
96138  -9.147  52.880  12.195 0.0000000000
96139  -9.164  52.308  11.625 0.0000000000
96140  -9.140  52.311  12.462 0.0000000000
96141  -9.064  51.786  12.653 0.0000000000
96142  -8.969  51.246  12.802 0.0000000000
96260  -30.887  51.818  -3.743 0.0000000000
96261  -31.425  51.902  -4.137 0.0000000000
96262  -30.681  51.515  -4.406 0.0000000000
96263  -30.333  51.459  -5.152 0.0000000000
96264  -29.879  51.847  -5.897 0.0000000000
96265  -23.540  57.649  -11.906 0.0000000000
96266  -24.351  57.418  -11.609 0.0000000000
96267  -23.840  57.025  -12.123 0.0000000000
96268  -24.042  56.094  -12.133 0.0000000000
96269  -24.198  55.104  -12.003 0.0000000000
96270  -24.355  54.138  -11.771 0.0000000000
96271  -23.563  54.394  -12.268 0.0000000000
96272  -22.961  53.794  -12.516 0.0000000000
96273  -22.328  53.282  -12.791 0.0000000000
96274  -8.648  58.653  -13.636 0.0000000000
96275  -9.494  57.970  -13.660 0.0000000000
96276  -8.908  58.395  -14.610 0.0000000000
96277  -9.445  58.437  -15.446 0.0000000000
96278  -10.022  58.547  -16.113 0.0000000000
96279  -12.190  50.308  -19.928 0.0000000000
96280  -12.214  50.796  -19.116 0.0000000000
96281  -12.739  49.940  -19.129 0.0000000000
96282  -13.253  49.559  -18.277 0.0000000000
96283  -13.770  49.178  -17.433 0.0000000000
96284  -14.365  48.770  -16.622 0.0000000000
96285  -14.117  48.320  -17.423 0.0000000000
96286  -14.453  47.434  -17.439 0.0000000000
96287  -14.799  46.568  -17.466 0.0000000000
96288  -15.217  45.795  -17.455 0.0000000000
96289  -14.768  46.212  -18.358 0.0000000000
96290  -14.603  45.850  -19.223 0.0000000000
96291  -14.313  45.444  -20.035 0.0000000000
98392  -14.351  46.027  -0.194 0.0000000000
98393  -14.203  45.439  0.136 0.0000000000
98394  -14.278  45.978  0.418 0.0000000000
98395  -14.234  45.943  1.060 0.0000000000
98396  -14.150  45.907  1.716 0.0000000000
98397  -14.008  47.650  3.983 0.0000000000
98398  -14.026  47.048  3.634 0.0000000000
98399  -13.805  47.074  4.202 0.0000000000
98400  -13.510  46.549  4.360 0.0000000000
98401  -13.046  46.107  4.489 0.0000000000
98402  -12.502  45.722  4.589 0.0000000000
98403  -12.674  46.220  4.977 0.0000000000
98404  -12.233  46.333  5.380 0.0000000000
98405  -11.788  46.409  5.771 0.0000000000
98447  -8.048  60.546  -0.543 0.0000000000
98448  -7.728  60.723  -1.337 0.0000000000
98449  -8.019  59.840  -0.982 0.0000000000
98450  -8.028  58.998  -1.371 0.0000000000
98451  -8.025  58.095  -1.744 0.0000000000
98452  -8.952  53.917  -1.496 0.0000000000
98453  -8.664  54.679  -1.913 0.0000000000
98454  -8.912  53.877  -2.269 0.0000000000
98455  -9.052  53.936  -2.956 0.0000000000
98456  -9.008  54.006  -3.596 0.0000000000
98457  -8.818  54.023  -4.231 0.0000000000
98458  -9.149  53.237  -3.885 0.0000000000
98459  -9.333  52.508  -4.189 0.0000000000
98460  -9.447  51.768  -4.515 0.0000000000
98461  -9.577  51.155  -4.796 0.0000000000
98462  -10.044  51.253  -4.082 0.0000000000
98463  -10.697  50.733  -3.710 0.0000000000
98464  -11.372  50.246  -3.344 0.0000000000
98465  -13.192  49.356  -0.561 0.0000000000
98466  -13.028  49.298  -1.257 0.0000000000
98467  -13.487  48.750  -0.837 0.0000000000
98468  -13.743  48.172  -1.110 0.0000000000
98469  -13.972  47.603  -1.402 0.0000000000
98470  -14.070  47.031  -1.686 0.0000000000
98471  -14.191  47.117  -1.002 0.0000000000
98472  -14.326  46.562  -0.597 0.0000000000
99202  -10.236  64.041  11.393 0.0000000000
99203  -10.049  63.617  11.762 0.0000000000
99204  -10.319  63.848  12.225 0.0000000000
99205  -10.230  63.794  13.080 0.0000000000
99206  -10.130  63.790  13.798 0.0000000000
99207  -11.292  62.751  16.317 0.0000000000
99208  -10.779  63.193  16.043 0.0000000000
99209  -10.778  62.833  16.776 0.0000000000
99210  -10.220  62.805  17.246 0.0000000000
99211  -9.621  62.712  17.712 0.0000000000
99212  -9.010  62.545  18.131 0.0000000000
99213  -9.528  62.277  18.426 0.0000000000
99214  -9.475  61.849  19.096 0.0000000000
99215  -9.460  61.408  19.816 0.0000000000
99259  -23.463  58.400  11.981 0.0000000000
99260  -22.971  58.915  11.415 0.0000000000
99261  -22.336  59.350  10.894 0.0000000000
99262  -18.841  60.780  10.569 0.0000000000
99263  -19.655  60.564  10.394 0.0000000000
99264  -18.962  60.815  9.985 0.0000000000
99265  -18.856  60.725  9.422 0.0000000000
99266  -18.685  60.571  8.780 0.0000000000
99267  -18.580  60.450  8.079 0.0000000000
99268  -18.016  60.727  8.389 0.0000000000
99269  -17.376  60.852  7.974 0.0000000000
99270  -16.755  60.972  7.572 0.0000000000
99271  -16.123  61.078  7.267 0.0000000000
99272  -16.032  61.318  7.982 0.0000000000
99273  -15.285  61.803  8.432 0.0000000000
99274  -14.620  62.220  8.753 0.0000000000
99275  -13.229  63.422  11.586 0.0000000000
99276  -13.326  63.406  10.906 0.0000000000
99277  -12.734  63.811  11.317 0.0000000000
99278  -12.228  64.141  10.930 0.0000000000
99279  -11.643  64.481  10.554 0.0000000000
99280  -11.062  64.692  10.171 0.0000000000
99281  -11.114  64.524  10.881 0.0000000000
99282  -10.618  64.377  11.140 0.0000000000
100458  -9.188  51.748  18.223 0.0000000000
100459  -9.134  51.237  17.644 0.0000000000
100460  -8.811  50.996  18.246 0.0000000000
100580  -24.154  51.911  -5.344 0.0000000000
100581  -24.570  52.369  -5.895 0.0000000000
100582  -23.734  52.410  -5.973 0.0000000000
100583  -23.333  52.953  -6.547 0.0000000000
100584  -23.006  53.510  -7.095 0.0000000000
100585  -19.502  53.901  -8.594 0.0000000000
100586  -20.441  54.080  -8.558 0.0000000000
100587  -20.095  54.559  -9.165 0.0000000000
100588  -20.641  55.440  -9.656 0.0000000000
100589  -21.212  56.383  -10.042 0.0000000000
100590  -21.741  57.260  -10.447 0.0000000000
100591  -20.866  56.988  -10.607 0.0000000000
100592  -20.490  57.523  -11.189 0.0000000000
100593  -20.026  57.947  -11.789 0.0000000000
100594  -5.837  57.717  -18.458 0.0000000000
100595  -6.230  57.934  -18.807 0.0000000000
100596  -6.029  57.323  -19.259 0.0000000000
100597  -6.293  56.823  -19.979 0.0000000000
100598  -6.649  56.200  -20.556 0.0000000000
100599  -7.075  52.372  -21.963 0.0000000000
100600  -7.272  53.164  -21.938 0.0000000000
100601  -7.882  52.431  -21.924 0.0000000000
100602  -8.723  52.310  -21.996 0.0000000000
100603  -9.406  52.125  -22.023 0.0000000000
100604  -10.033  51.736  -21.866 0.0000000000
100605  -9.892  51.194  -21.997 0.0000000000
100606  -10.325  50.236  -21.901 0.0000000000
100607  -10.708  49.301  -21.897 0.0000000000
100608  -10.983  48.491  -21.979 0.0000000000
100609  -10.535  48.738  -21.816 0.0000000000
100610  -10.343  48.171  -21.502 0.0000000000
100611  -10.102  47.577  -21.116 0.0000000000
102442  -17.251  56.452  15.823 0.0000000000
102443  -16.661  56.532  16.069 0.0000000000
102444  -17.263  56.181  16.669 0.0000000000
102445  -17.292  55.948  17.454 0.0000000000
102446  -17.287  55.718  18.169 0.0000000000
102520  -19.136  56.836  15.155 0.0000000000
102521  -18.857  56.605  15.846 0.0000000000
102522  -18.045  56.471  15.813 0.0000000000
103671  -12.340  43.827  1.169 0.0000000000
103672  -11.865  43.571  0.848 0.0000000000
103673  -11.699  43.650  1.351 0.0000000000
103810  -31.318  41.543  -10.320 0.0000000000
103811  -29.971  44.017  -11.901 0.0000000000
103812  -29.911  43.039  -11.878 0.0000000000
103813  -29.325  43.540  -11.522 0.0000000000
103814  -28.688  43.195  -11.068 0.0000000000
103815  -28.083  42.948  -10.596 0.0000000000
103816  -27.509  42.619  -10.141 0.0000000000
103817  -27.470  43.430  -10.156 0.0000000000
103818  -26.837  43.851  -9.766 0.0000000000
103819  -26.189  44.347  -9.568 0.0000000000
103820  -15.308  62.201  -4.813 0.0000000000
103821  -14.942  61.380  -5.164 0.0000000000
103822  -14.371  62.127  -5.174 0.0000000000
103823  -13.459  62.043  -5.727 0.0000000000
103824  -12.589  62.054  -6.339 0.0000000000
103825  -8.735  63.597  -7.315 0.0000000000
103826  -9.450  63.242  -7.417 0.0000000000
103827  -8.680  63.198  -7.967 0.0000000000
103828  -8.636  62.682  -8.699 0.0000000000
103829  -8.675  62.170  -9.473 0.0000000000
103830  -8.752  61.315  -10.196 0.0000000000
103831  -8.044  62.066  -10.181 0.0000000000
103832  -7.478  61.992  -10.940 0.0000000000
103833  -6.997  61.782  -11.530 0.0000000000
103834  -7.338  61.114  -4.162 0.0000000000
103835  -7.061  61.925  -4.676 0.0000000000
103836  -7.164  61.148  -5.064 0.0000000000
103837  -6.858  61.146  -6.016 0.0000000000
103838  -6.502  61.051  -6.843 0.0000000000
103839  -6.895  58.243  -9.345 0.0000000000
103840  -6.456  59.140  -9.061 0.0000000000
103841  -6.232  58.997  -9.889 0.0000000000
103842  -5.865  59.636  -10.475 0.0000000000
103843  -5.684  60.191  -11.082 0.0000000000
103844  -5.636  60.648  -11.659 0.0000000000
103845  -5.592  59.910  -12.000 0.0000000000
103846  -5.436  59.608  -13.016 0.0000000000
103847  -5.277  59.330  -14.010 0.0000000000
103848  -5.189  59.065  -15.006 0.0000000000
103849  -5.270  58.527  -14.393 0.0000000000
103850  -5.460  57.616  -14.725 0.0000000000
103851  -5.680  56.795  -15.162 0.0000000000
103852  -7.824  53.319  -14.022 0.0000000000
103853  -7.176  53.929  -14.743 0.0000000000
103854  -7.271  53.068  -15.050 0.0000000000
103855  -6.735  52.807  -16.073 0.0000000000
103856  -6.207  52.501  -17.029 0.0000000000
103857  -5.698  52.166  -17.887 0.0000000000
106087  -11.126  56.276  4.659 0.0000000000
106088  -11.645  55.817  5.202 0.0000000000
106089  -11.264  56.397  5.471 0.0000000000
106090  -11.332  56.456  6.263 0.0000000000
106091  -11.276  56.457  7.052 0.0000000000
106092  -9.707  57.620  9.612 0.0000000000
106093  -9.972  57.143  9.232 0.0000000000
106094  -9.500  56.997  9.947 0.0000000000
106095  -9.305  56.369  10.219 0.0000000000
106096  -9.119  55.742  10.454 0.0000000000
106097  -8.976  55.103  10.724 0.0000000000
106098  -8.786  55.609  11.120 0.0000000000
106099  -8.714  55.524  11.871 0.0000000000
106100  -9.084  55.522  12.649 0.0000000000
106101  -9.286  61.606  13.191 0.0000000000
106102  -9.406  61.048  12.694 0.0000000000
106103  -9.174  61.109  13.570 0.0000000000
106104  -9.068  60.596  13.939 0.0000000000
106105  -8.955  60.060  14.286 0.0000000000
106106  -7.690  58.866  17.200 0.0000000000
106107  -7.968  58.958  16.438 0.0000000000
106108  -8.020  58.373  16.767 0.0000000000
106109  -8.410  57.864  16.324 0.0000000000
106110  -8.803  57.367  15.874 0.0000000000
106111  -9.146  56.795  15.353 0.0000000000
106112  -8.946  56.742  16.188 0.0000000000
106113  -9.060  56.067  16.498 0.0000000000
106114  -9.164  55.369  16.813 0.0000000000
106115  -9.304  54.681  17.147 0.0000000000
106116  -8.975  55.194  17.548 0.0000000000
106117  -8.813  54.982  18.230 0.0000000000
106118  -8.715  54.764  18.876 0.0000000000
106119  -8.080  55.888  21.568 0.0000000000
106120  -8.146  55.343  21.114 0.0000000000
106121  -8.054  55.008  21.915 0.0000000000
106122  -7.889  54.133  22.201 0.0000000000
106123  -7.649  53.300  22.406 0.0000000000
106125  -7.599  53.151  23.137 0.0000000000
106126  -7.573  53.016  23.889 0.0000000000
106128  -14.539  56.926  17.486 0.0000000000
106129  -13.991  57.544  17.235 0.0000000000
106130  -14.021  57.164  17.972 0.0000000000
106131  -13.519  57.441  18.507 0.0000000000
106132  -13.061  57.756  19.092 0.0000000000
106133  -12.710  57.424  22.803 0.0000000000
106134  -12.552  57.761  22.029 0.0000000000
106135  -12.206  58.041  22.672 0.0000000000
106136  -11.720  58.629  22.463 0.0000000000
106137  -11.250  59.187  22.161 0.0000000000
106138  -10.735  59.737  21.915 0.0000000000
106139  -10.763  59.309  22.737 0.0000000000
106140  -10.277  59.389  23.290 0.0000000000
106141  -9.828  59.474  23.786 0.0000000000
106143  -11.972  54.435  27.503 0.0000000000
106144  -11.678  54.542  28.146 0.0000000000
106145  -11.264  55.160  28.066 0.0000000000
106146  -10.865  55.831  28.020 0.0000000000
106147  -8.899  56.797  29.591 0.0000000000
106148  -9.160  56.984  29.012 0.0000000000
106149  -8.830  57.331  28.722 0.0000000000
106150  -8.879  57.834  27.906 0.0000000000
106151  -8.940  58.261  27.201 0.0000000000
106152  -8.909  58.679  26.473 0.0000000000
106153  -8.492  58.441  26.960 0.0000000000
106154  -8.074  58.523  26.519 0.0000000000
106155  -7.720  58.554  26.042 0.0000000000
106156  -7.552  58.450  25.495 0.0000000000
106157  -7.443  58.117  26.381 0.0000000000
106158  -7.205  57.625  26.691 0.0000000000
106159  -6.987  57.106  27.004 0.0000000000
106219  -32.015  52.601  -1.575 0.0000000000
106228  -26.433  48.462  -0.428 0.0000000000
106229  -27.322  48.427  -0.311 0.0000000000
106230  -26.783  48.752  -0.782 0.0000000000
106231  -27.184  49.096  -1.070 0.0000000000
106232  -27.622  49.505  -1.345 0.0000000000
106233  -28.068  49.941  -1.609 0.0000000000
106234  -27.190  49.849  -1.795 0.0000000000
106235  -26.687  50.239  -2.253 0.0000000000
106236  -26.124  50.558  -2.726 0.0000000000
106237  -25.759  50.743  -3.236 0.0000000000
106238  -25.292  50.558  -2.913 0.0000000000
106239  -24.515  50.684  -3.054 0.0000000000
106240  -23.729  50.947  -3.095 0.0000000000
106241  -21.508  52.472  -1.174 0.0000000000
106242  -21.733  52.253  -1.687 0.0000000000
106243  -21.223  53.010  -1.526 0.0000000000
106244  -20.960  53.497  -1.910 0.0000000000
106245  -20.680  53.979  -2.354 0.0000000000
106246  -20.409  54.381  -2.841 0.0000000000
106247  -20.386  54.802  -2.311 0.0000000000
106248  -19.993  55.670  -2.282 0.0000000000
106249  -19.695  56.516  -2.251 0.0000000000
106261  -23.273  50.261  5.186 0.0000000000
106262  -23.234  50.894  4.855 0.0000000000
106263  -23.223  51.578  4.544 0.0000000000
106264  -21.691  56.556  9.049 0.0000000000
106265  -21.812  55.783  8.826 0.0000000000
106266  -21.263  56.371  8.353 0.0000000000
106267  -20.977  56.209  7.582 0.0000000000
106268  -20.891  56.158  6.820 0.0000000000
106269  -21.796  58.463  4.314 0.0000000000
106270  -21.658  57.698  4.690 0.0000000000
106271  -21.968  57.526  4.118 0.0000000000
106272  -22.127  56.621  4.041 0.0000000000
106273  -22.290  55.650  4.037 0.0000000000
106274  -22.515  54.711  3.990 0.0000000000
106275  -22.408  55.434  3.573 0.0000000000
106276  -22.247  55.170  3.056 0.0000000000
106277  -22.006  54.871  2.568 0.0000000000
106278  -21.832  54.573  2.099 0.0000000000
106279  -21.572  55.513  2.134 0.0000000000
106280  -21.072  56.147  1.712 0.0000000000
106281  -20.616  56.760  1.257 0.0000000000
106282  -19.327  60.452  0.184 0.0000000000
106283  -19.576  59.669  0.111 0.0000000000
106284  -19.174  60.119  -0.437 0.0000000000
106285  -19.194  59.856  -0.943 0.0000000000
106286  -19.229  59.504  -1.350 0.0000000000
106287  -19.309  59.131  -1.691 0.0000000000
106288  -19.228  60.088  -1.880 0.0000000000
106289  -19.124  60.662  -2.370 0.0000000000
106290  -18.910  61.207  -2.876 0.0000000000
106291  -18.308  61.562  -3.339 0.0000000000
106292  -18.338  62.063  -2.936 0.0000000000
106293  -17.627  62.796  -2.935 0.0000000000
106294  -16.947  63.308  -2.910 0.0000000000
106295  -14.422  62.660  -0.670 0.0000000000
106296  -14.664  63.035  -1.395 0.0000000000
106297  -13.905  63.072  -1.130 0.0000000000
106298  -13.353  63.472  -1.506 0.0000000000
106299  -12.814  63.858  -1.802 0.0000000000
106300  -12.220  64.175  -2.131 0.0000000000
106301  -12.074  63.991  -1.472 0.0000000000
106302  -11.389  64.038  -1.097 0.0000000000
106303  -10.715  64.062  -0.656 0.0000000000
106304  -13.676  62.149  5.779 0.0000000000
106305  -13.727  62.004  4.905 0.0000000000
106306  -13.110  62.467  5.350 0.0000000000
106307  -12.591  62.765  4.934 0.0000000000
106308  -12.054  63.020  4.528 0.0000000000
106309  -9.059  63.922  4.826 0.0000000000
106310  -9.692  63.894  4.540 0.0000000000
106311  -9.200  63.793  4.107 0.0000000000
106312  -9.335  63.688  3.399 0.0000000000
106313  -9.466  63.641  2.649 0.0000000000
106314  -9.606  63.626  1.835 0.0000000000
106315  -9.065  63.610  2.237 0.0000000000
106316  -8.664  63.463  1.862 0.0000000000
106317  -8.335  63.126  1.496 0.0000000000
106318  -8.127  62.724  1.136 0.0000000000
106319  -8.000  62.592  1.849 0.0000000000
106320  -7.719  61.942  2.129 0.0000000000
106321  -7.577  61.223  2.352 0.0000000000
106322  -8.014  59.514  4.588 0.0000000000
106323  -7.811  59.402  3.964 0.0000000000
106324  -8.282  58.823  4.190 0.0000000000
106325  -8.686  58.269  3.853 0.0000000000
106326  -9.048  57.773  3.461 0.0000000000
106327  -9.580  57.257  3.159 0.0000000000
106328  -9.742  57.336  3.917 0.0000000000
106329  -10.449  56.828  4.270 0.0000000000
109854  -12.377  53.402  6.994 0.0000000000
109855  -12.631  52.592  6.517 0.0000000000
109856  -12.349  52.580  7.221 0.0000000000
109857  -12.276  51.761  7.492 0.0000000000
109858  -12.125  51.019  7.679 0.0000000000
109859  -9.691  50.018  9.110 0.0000000000
109860  -10.317  49.960  8.596 0.0000000000
109861  -9.886  49.469  8.634 0.0000000000
109862  -10.128  48.961  8.251 0.0000000000
109863  -10.415  48.414  7.897 0.0000000000
109864  -10.523  47.882  7.509 0.0000000000
109865  -10.243  47.801  8.089 0.0000000000
109868  -9.322  49.559  15.480 0.0000000000
109869  -9.213  49.749  14.765 0.0000000000
110224  -33.305  52.856  -6.356 0.0000000000
110225  -34.042  53.201  -6.135 0.0000000000
110226  -33.731  53.204  -6.875 0.0000000000
110227  -34.170  53.548  -7.421 0.0000000000
110228  -34.577  53.729  -7.822 0.0000000000
110229  -34.839  53.598  -8.306 0.0000000000
110230  -34.345  54.012  -8.516 0.0000000000
110231  -34.055  54.318  -9.205 0.0000000000
110232  -33.651  54.509  -9.894 0.0000000000
110233  -26.423  54.676  -7.298 0.0000000000
110234  -27.222  54.379  -7.198 0.0000000000
110235  -26.937  55.353  -7.584 0.0000000000
110236  -27.516  55.967  -7.932 0.0000000000
110237  -28.078  56.483  -8.250 0.0000000000
110238  -27.685  56.723  -10.702 0.0000000000
110239  -28.290  57.130  -10.306 0.0000000000
110240  -28.617  56.565  -10.662 0.0000000000
110241  -29.505  56.251  -10.671 0.0000000000
110242  -30.282  55.906  -10.783 0.0000000000
110243  -31.039  55.493  -10.897 0.0000000000
110244  -30.375  55.096  -11.180 0.0000000000
110245  -30.337  54.069  -11.348 0.0000000000
110246  -30.274  52.973  -11.412 0.0000000000
110247  -30.226  51.788  -11.380 0.0000000000
110248  -29.612  52.414  -11.282 0.0000000000
110249  -28.909  51.820  -11.032 0.0000000000
110250  -28.232  51.261  -10.747 0.0000000000
110251  -24.501  50.886  -10.608 0.0000000000
110252  -25.244  50.650  -10.389 0.0000000000
110253  -24.524  50.106  -10.474 0.0000000000
110254  -24.580  49.201  -10.301 0.0000000000
110255  -24.617  48.190  -10.096 0.0000000000
110256  -24.690  47.226  -9.891 0.0000000000
110257  -23.979  47.637  -10.128 0.0000000000
110258  -23.339  47.061  -10.297 0.0000000000
110259  -22.743  46.530  -10.581 0.0000000000
110260  -13.865  57.902  -7.452 0.0000000000
110261  -14.379  57.147  -7.526 0.0000000000
110262  -13.763  57.098  -8.166 0.0000000000
110263  -13.768  56.352  -8.905 0.0000000000
110264  -13.925  55.732  -9.785 0.0000000000
110265  -13.346  56.791  -13.631 0.0000000000
110266  -13.777  56.298  -12.919 0.0000000000
110267  -14.404  56.903  -13.625 0.0000000000
110268  -15.337  57.124  -13.559 0.0000000000
110269  -16.267  57.497  -13.461 0.0000000000
110270  -17.176  57.841  -13.333 0.0000000000
110271  -16.672  58.136  -13.966 0.0000000000
110272  -17.071  58.289  -14.430 0.0000000000
110273  -17.441  58.039  -14.782 0.0000000000
110274  -9.312  57.797  -18.860 0.0000000000
110275  -9.951  58.222  -18.374 0.0000000000
110276  -10.273  57.432  -18.542 0.0000000000
110277  -11.162  57.083  -18.164 0.0000000000
110278  -11.990  56.748  -17.731 0.0000000000
110279  -13.722  52.979  -16.318 0.0000000000
110280  -13.581  53.946  -16.378 0.0000000000
110281  -14.425  53.570  -15.934 0.0000000000
110282  -15.229  54.131  -15.649 0.0000000000
110283  -16.003  54.728  -15.518 0.0000000000
110284  -16.681  55.326  -15.389 0.0000000000
110285  -16.809  54.412  -15.213 0.0000000000
110286  -17.598  54.053  -14.871 0.0000000000
110287  -18.392  53.634  -14.430 0.0000000000
110288  -19.239  53.258  -14.026 0.0000000000
110289  -18.611  52.739  -14.122 0.0000000000
110290  -18.827  51.778  -13.789 0.0000000000
110291  -19.067  50.870  -13.569 0.0000000000
110292  -17.502  47.449  -14.095 0.0000000000
110293  -18.174  48.041  -13.837 0.0000000000
110294  -18.410  47.215  -13.794 0.0000000000
110295  -19.347  46.853  -13.597 0.0000000000
110296  -20.310  46.526  -13.468 0.0000000000
110297  -21.105  46.230  -13.174 0.0000000000
110298  -20.490  45.687  -13.486 0.0000000000
110299  -20.637  44.918  -13.491 0.0000000000
110300  -20.828  44.143  -13.529 0.0000000000
110301  -21.173  43.416  -13.612 0.0000000000
110302  -20.312  43.638  -13.751 0.0000000000
110303  -19.745  43.107  -14.003 0.0000000000
110304  -19.213  42.617  -14.357 0.0000000000
110305  -16.440  42.702  -17.234 0.0000000000
110306  -16.950  42.328  -16.426 0.0000000000
110314  -11.974  45.253  -22.210 0.0000000000
110315  -12.493  45.061  -22.176 0.0000000000
110316  -12.315  44.483  -22.217 0.0000000000
115567  -14.065  48.414  1.055 0.0000000000
115568  -14.292  47.751  1.388 0.0000000000
115569  -14.198  48.374  1.726 0.0000000000
115570  -14.278  48.311  2.405 0.0000000000
115571  -14.288  48.307  3.071 0.0000000000
115572  -13.961  49.681  3.060 0.0000000000
115573  -14.150  48.965  3.391 0.0000000000
115574  -14.143  48.285  3.704 0.0000000000
115575  -13.949  48.227  4.321 0.0000000000
115576  -13.681  48.221  4.870 0.0000000000
115577  -13.353  48.237  5.425 0.0000000000
115610  -9.082  57.518  0.571 0.0000000000
115611  -8.860  57.394  -0.160 0.0000000000
115612  -9.143  56.677  0.155 0.0000000000
115613  -9.227  55.830  -0.211 0.0000000000
115614  -9.272  54.949  -0.505 0.0000000000
115615  -10.214  54.562  0.532 0.0000000000
115616  -9.874  54.343  -0.100 0.0000000000
115617  -9.396  54.093  -0.733 0.0000000000
115618  -9.762  53.260  -1.096 0.0000000000
115619  -10.194  52.528  -1.455 0.0000000000
115620  -10.673  51.867  -1.773 0.0000000000
115621  -11.015  51.322  -2.067 0.0000000000
115622  -11.289  51.400  -1.366 0.0000000000
115623  -11.858  50.926  -0.985 0.0000000000
115624  -12.366  50.436  -0.639 0.0000000000
115625  -12.270  51.145  0.402 0.0000000000
115626  -12.539  50.535  0.093 0.0000000000
115627  -12.850  49.944  -0.253 0.0000000000
115628  -13.314  49.431  0.173 0.0000000000
115629  -13.759  48.897  0.632 0.0000000000
116197  -11.980  63.797  13.046 0.0000000000
116198  -11.477  63.880  13.431 0.0000000000
116199  -11.915  63.575  13.757 0.0000000000
116200  -11.861  63.317  14.480 0.0000000000
116201  -11.803  63.032  15.217 0.0000000000
116202  -12.785  62.175  14.840 0.0000000000
116203  -12.298  62.409  15.381 0.0000000000
116204  -11.784  62.581  15.886 0.0000000000
116205  -11.781  62.114  16.477 0.0000000000
116206  -11.734  61.597  17.094 0.0000000000
116207  -11.577  61.019  17.742 0.0000000000
116240  -20.692  58.435  12.731 0.0000000000
116241  -21.130  58.989  12.273 0.0000000000
116242  -20.205  58.864  12.254 0.0000000000
116243  -19.801  59.455  11.855 0.0000000000
116244  -19.251  60.001  11.453 0.0000000000
116245  -17.841  59.543  11.800 0.0000000000
116246  -18.270  60.046  11.458 0.0000000000
116247  -18.625  60.491  11.073 0.0000000000
116248  -17.930  60.979  10.768 0.0000000000
116249  -17.244  61.327  10.460 0.0000000000
116250  -16.556  61.667  10.129 0.0000000000
116251  -15.907  61.867  9.882 0.0000000000
116252  -15.833  61.891  10.530 0.0000000000
116253  -15.113  62.216  10.920 0.0000000000
116254  -14.397  62.582  11.354 0.0000000000
116255  -14.686  61.949  12.026 0.0000000000
116256  -14.184  62.475  11.936 0.0000000000
116257  -13.723  62.991  11.787 0.0000000000
116258  -13.117  63.383  12.222 0.0000000000
116259  -12.544  63.614  12.668 0.0000000000
117269  -20.614  52.744  -5.150 0.0000000000
117270  -21.061  52.705  -5.918 0.0000000000
117271  -20.184  53.007  -5.784 0.0000000000
117272  -19.750  53.176  -6.472 0.0000000000
117273  -19.392  53.311  -7.194 0.0000000000
117274  -18.305  53.955  -6.029 0.0000000000
117275  -18.563  53.565  -6.949 0.0000000000
117276  -18.954  53.575  -7.851 0.0000000000
117277  -18.589  53.854  -8.502 0.0000000000
117278  -18.271  54.194  -9.120 0.0000000000
117279  -17.934  54.580  -9.747 0.0000000000
117280  -5.263  54.525  -20.148 0.0000000000
117281  -5.474  54.994  -20.589 0.0000000000
117282  -5.252  54.095  -20.924 0.0000000000
117283  -5.445  53.548  -21.565 0.0000000000
117284  -5.819  52.941  -21.961 0.0000000000
117285  -5.096  51.629  -21.973 0.0000000000
117286  -5.653  52.020  -22.110 0.0000000000
117287  -6.331  52.261  -22.046 0.0000000000
117288  -6.898  51.552  -21.868 0.0000000000
117289  -7.497  50.835  -21.583 0.0000000000
117290  -8.071  50.082  -21.290 0.0000000000
117291  -8.582  49.310  -21.034 0.0000000000
117292  -7.777  49.226  -21.130 0.0000000000
117293  -7.441  48.345  -21.114 0.0000000000
117295  -5.875  48.037  -21.949 0.0000000000
119673  -11.412  44.197  3.139 0.0000000000
119674  -11.105  43.882  2.809 0.0000000000
119675  -10.843  43.938  3.279 0.0000000000
119776  -33.887  44.826  -10.532 0.0000000000
119777  -33.319  44.307  -10.858 0.0000000000
119778  -32.817  43.843  -10.971 0.0000000000
119779  -32.318  43.327  -11.071 0.0000000000
119780  -32.244  43.990  -11.277 0.0000000000
119781  -31.714  44.171  -11.649 0.0000000000
119782  -31.169  44.401  -11.972 0.0000000000
119783  -31.615  45.945  -11.584 0.0000000000
119784  -31.135  45.335  -11.896 0.0000000000
119785  -30.601  44.663  -12.117 0.0000000000
119786  -30.048  45.085  -11.826 0.0000000000
119787  -29.505  45.541  -11.414 0.0000000000
119788  -28.944  46.043  -10.946 0.0000000000
119789  -12.374  64.055  -4.723 0.0000000000
119790  -12.245  63.689  -5.329 0.0000000000
119791  -11.457  64.052  -5.193 0.0000000000
119792  -10.537  64.069  -5.694 0.0000000000
119793  -9.657  64.042  -6.219 0.0000000000
119794  -9.187  64.535  -5.217 0.0000000000
119795  -9.005  64.298  -6.008 0.0000000000
119796  -8.840  63.961  -6.663 0.0000000000
119797  -8.178  63.866  -7.105 0.0000000000
119798  -7.565  63.646  -7.543 0.0000000000
119799  -6.944  63.374  -7.996 0.0000000000
119800  -7.923  57.388  -5.589 0.0000000000
119801  -7.664  58.399  -6.152 0.0000000000
119802  -7.766  57.377  -6.375 0.0000000000
119803  -7.705  57.368  -7.138 0.0000000000
119804  -7.692  57.414  -7.880 0.0000000000
119805  -7.817  55.455  -7.561 0.0000000000
119806  -7.960  56.471  -8.038 0.0000000000
119807  -7.605  57.440  -8.668 0.0000000000
119808  -7.398  57.362  -9.522 0.0000000000
119809  -7.128  57.204  -10.481 0.0000000000
119810  -6.901  56.956  -11.472 0.0000000000
119811  -6.658  56.656  -12.445 0.0000000000
119812  -7.395  56.124  -11.839 0.0000000000
119813  -7.849  55.297  -12.191 0.0000000000
119814  -8.147  54.444  -12.582 0.0000000000
119815  -9.100  53.980  -10.617 0.0000000000
119816  -8.871  53.872  -11.777 0.0000000000
119817  -8.379  53.587  -12.904 0.0000000000
121552  -9.486  58.485  5.831 0.0000000000
121553  -10.102  58.052  6.304 0.0000000000
121554  -9.722  58.616  6.581 0.0000000000
121555  -9.859  58.675  7.390 0.0000000000
121556  -9.941  58.556  8.291 0.0000000000
121557  -9.521  59.653  8.111 0.0000000000
121558  -9.740  59.002  8.654 0.0000000000
121559  -9.791  58.326  9.176 0.0000000000
121560  -9.466  58.131  9.994 0.0000000000
121561  -9.290  57.959  10.776 0.0000000000
121562  -9.198  57.822  11.485 0.0000000000
121563  -8.098  61.737  16.444 0.0000000000
121564  -8.147  61.220  16.006 0.0000000000
121565  -7.820  61.146  16.783 0.0000000000
121566  -7.666  60.570  17.091 0.0000000000
121567  -7.510  59.961  17.380 0.0000000000
121568  -7.305  60.328  18.546 0.0000000000
121569  -7.320  59.870  18.110 0.0000000000
121570  -7.484  59.369  17.656 0.0000000000
121571  -7.568  58.769  17.933 0.0000000000
121572  -7.684  58.100  18.205 0.0000000000
121573  -7.815  57.390  18.411 0.0000000000
121574  -7.999  56.728  18.647 0.0000000000
121575  -7.795  57.230  19.045 0.0000000000
121576  -7.820  57.097  19.730 0.0000000000
121577  -7.841  56.933  20.429 0.0000000000
121578  -7.596  58.075  20.648 0.0000000000
121579  -7.751  57.381  20.911 0.0000000000
121580  -7.933  56.688  21.230 0.0000000000
121581  -7.935  56.351  22.072 0.0000000000
121582  -7.824  56.009  22.945 0.0000000000
121583  -7.602  55.666  23.825 0.0000000000
121584  -14.692  55.618  20.521 0.0000000000
121585  -14.149  56.197  20.334 0.0000000000
121586  -14.247  56.021  21.085 0.0000000000
121587  -13.889  56.312  21.683 0.0000000000
121588  -13.524  56.586  22.285 0.0000000000
121589  -13.820  55.605  23.118 0.0000000000
121590  -13.545  56.300  22.996 0.0000000000
121591  -13.140  56.858  22.900 0.0000000000
121592  -12.739  57.116  23.523 0.0000000000
121593  -12.305  57.349  24.094 0.0000000000
121594  -11.848  57.567  24.695 0.0000000000
121596  -10.825  54.694  30.192 0.0000000000
121597  -10.530  54.713  30.923 0.0000000000
121598  -10.018  55.268  30.805 0.0000000000
121599  -9.515  55.814  30.617 0.0000000000
121600  -9.506  55.134  32.187 0.0000000000
121601  -9.261  55.701  31.293 0.0000000000
121602  -9.030  56.279  30.429 0.0000000000
121603  -8.611  56.587  30.164 0.0000000000
121604  -8.200  56.829  29.845 0.0000000000
121605  -7.796  56.966  29.465 0.0000000000
121606  -7.444  57.000  28.977 0.0000000000
121607  -7.504  56.577  29.915 0.0000000000
121608  -7.286  56.130  30.236 0.0000000000
121662  -26.608  48.019  0.427 0.0000000000
121663  -25.483  48.219  0.851 0.0000000000
121664  -25.770  48.249  0.386 0.0000000000
121665  -26.100  48.262  -0.072 0.0000000000
121666  -25.555  48.653  -0.474 0.0000000000
121667  -25.031  49.068  -0.894 0.0000000000
121668  -24.601  49.624  -1.289 0.0000000000
121669  -24.152  50.132  -1.691 0.0000000000
121670  -23.812  50.054  -1.226 0.0000000000
121671  -23.149  50.593  -1.147 0.0000000000
121672  -22.502  51.239  -1.034 0.0000000000
121673  -22.741  50.714  -0.148 0.0000000000
121674  -22.299  51.370  -0.592 0.0000000000
121675  -21.900  51.936  -0.879 0.0000000000
121676  -21.371  52.694  -0.720 0.0000000000
121677  -20.950  53.511  -0.621 0.0000000000
121678  -20.490  54.405  -0.539 0.0000000000
121687  -22.726  50.736  7.451 0.0000000000
121688  -22.381  51.374  6.992 0.0000000000
121689  -22.080  52.020  6.553 0.0000000000
121690  -20.365  58.946  6.906 0.0000000000
121691  -20.488  58.333  6.719 0.0000000000
121692  -20.483  59.043  6.213 0.0000000000
121693  -20.740  59.184  5.591 0.0000000000
121694  -21.135  59.323  5.019 0.0000000000
121695  -20.623  60.546  4.836 0.0000000000
121696  -21.149  60.047  4.664 0.0000000000
121697  -21.531  59.326  4.476 0.0000000000
121698  -21.836  59.210  3.900 0.0000000000
121699  -21.859  59.000  3.275 0.0000000000
121700  -21.613  58.760  2.722 0.0000000000
121701  -21.232  58.485  2.188 0.0000000000
121702  -21.207  59.396  2.284 0.0000000000
121703  -20.656  59.865  1.742 0.0000000000
121704  -20.032  60.311  1.245 0.0000000000
121705  -19.769  61.246  2.131 0.0000000000
121706  -19.595  60.951  1.459 0.0000000000
121707  -19.475  60.756  0.826 0.0000000000
121708  -18.920  61.065  0.317 0.0000000000
121709  -18.470  61.430  -0.252 0.0000000000
121710  -18.077  61.866  -0.851 0.0000000000
121711  -17.631  62.301  -1.412 0.0000000000
121712  -17.350  62.116  -0.764 0.0000000000
121713  -16.522  62.194  -0.606 0.0000000000
121714  -15.751  62.235  -0.427 0.0000000000
121715  -16.282  61.719  0.938 0.0000000000
121716  -15.651  61.950  0.335 0.0000000000
121717  -15.017  62.313  -0.212 0.0000000000
121718  -14.312  62.442  0.070 0.0000000000
121719  -13.619  62.615  0.412 0.0000000000
121720  -12.967  62.772  0.708 0.0000000000
121721  -11.177  64.268  7.280 0.0000000000
121722  -11.169  64.026  6.568 0.0000000000
121723  -10.609  64.399  6.931 0.0000000000
121724  -10.021  64.264  6.476 0.0000000000
121725  -9.480  64.137  6.008 0.0000000000
121726  -8.874  64.098  7.020 0.0000000000
121727  -8.909  64.018  6.284 0.0000000000
121728  -8.943  64.023  5.552 0.0000000000
121729  -8.486  63.756  5.126 0.0000000000
121730  -8.074  63.443  4.704 0.0000000000
121731  -7.814  62.957  4.310 0.0000000000
121732  -7.561  62.351  3.897 0.0000000000
121733  -7.512  62.367  4.631 0.0000000000
121734  -7.434  61.625  4.725 0.0000000000
121735  -7.586  60.918  4.853 0.0000000000
121736  -7.752  61.705  5.975 0.0000000000
121737  -7.777  61.049  5.470 0.0000000000
121738  -7.875  60.265  5.017 0.0000000000
121739  -8.282  59.638  5.233 0.0000000000
121740  -8.807  59.031  5.508 0.0000000000
124482  -10.653  53.092  9.419 0.0000000000
124483  -11.057  52.391  9.091 0.0000000000
124484  -10.479  52.335  9.592 0.0000000000
124485  -10.220  51.624  9.719 0.0000000000
124486  -9.925  51.064  9.738 0.0000000000
124487  -9.195  51.732  11.017 0.0000000000
124488  -9.358  51.126  10.365 0.0000000000
124489  -9.562  50.568  9.749 0.0000000000
124490  -9.305  50.024  9.812 0.0000000000
124491  -9.315  49.431  9.973 0.0000000000
124492  -9.686  48.833  10.251 0.0000000000
124766  -33.488  53.743  -2.900 0.0000000000
124767  -34.044  53.848  -3.484 0.0000000000
124768  -33.341  53.439  -3.650 0.0000000000
124769  -33.215  53.092  -4.377 0.0000000000
124770  -33.087  52.767  -5.070 0.0000000000
124771  -31.880  52.083  -4.659 0.0000000000
124772  -32.402  52.275  -5.176 0.0000000000
124773  -32.866  52.506  -5.761 0.0000000000
124774  -32.531  52.578  -6.475 0.0000000000
124775  -32.200  53.076  -7.148 0.0000000000
124776  -31.846  53.742  -7.720 0.0000000000
124777  -25.268  57.500  -9.427 0.0000000000
124778  -26.116  57.408  -9.167 0.0000000000
124779  -25.763  57.731  -9.778 0.0000000000
124780  -26.143  57.713  -10.206 0.0000000000
124781  -26.499  57.383  -10.551 0.0000000000
124782  -25.200  57.205  -11.278 0.0000000000
124783  -25.989  57.032  -11.032 0.0000000000
124784  -26.810  56.857  -10.828 0.0000000000
124785  -27.037  56.154  -10.939 0.0000000000
124786  -27.246  55.268  -11.049 0.0000000000
124787  -27.394  54.363  -11.008 0.0000000000
124788  -27.453  53.437  -10.917 0.0000000000
124789  -26.654  53.635  -10.990 0.0000000000
124790  -25.914  52.940  -10.900 0.0000000000
124791  -25.192  52.284  -10.828 0.0000000000
124792  -24.380  53.300  -11.519 0.0000000000
124793  -24.391  52.463  -11.154 0.0000000000
124794  -24.463  51.683  -10.855 0.0000000000
124795  -23.770  51.162  -10.956 0.0000000000
124796  -23.194  50.624  -11.233 0.0000000000
124797  -22.642  50.077  -11.522 0.0000000000
124798  -11.095  57.664  -10.237 0.0000000000
124799  -11.784  56.965  -10.310 0.0000000000
124800  -11.155  57.090  -11.051 0.0000000000
124801  -11.374  56.770  -11.949 0.0000000000
124802  -11.809  56.643  -12.861 0.0000000000
124803  -10.412  57.382  -13.664 0.0000000000
124804  -11.368  57.001  -13.682 0.0000000000
124805  -12.339  56.828  -13.669 0.0000000000
124806  -12.931  57.284  -14.329 0.0000000000
124807  -13.460  57.815  -14.910 0.0000000000
124808  -13.913  58.122  -15.447 0.0000000000
124809  -10.524  53.937  -19.513 0.0000000000
124810  -10.922  54.524  -18.815 0.0000000000
124811  -11.163  53.534  -18.889 0.0000000000
124812  -11.799  53.176  -18.214 0.0000000000
124813  -12.417  52.773  -17.500 0.0000000000
124814  -12.385  51.297  -18.257 0.0000000000
124815  -12.740  51.850  -17.503 0.0000000000
124816  -13.151  52.386  -16.797 0.0000000000
124817  -13.953  52.069  -16.243 0.0000000000
124818  -14.828  51.742  -15.694 0.0000000000
124819  -15.711  51.394  -15.169 0.0000000000
124820  -16.564  51.073  -14.663 0.0000000000
124821  -15.990  50.485  -15.022 0.0000000000
124822  -16.188  49.569  -14.882 0.0000000000
124823  -16.386  48.655  -14.743 0.0000000000
124824  -15.029  48.401  -15.866 0.0000000000
124825  -15.763  48.074  -15.177 0.0000000000
124826  -16.608  47.752  -14.559 0.0000000000
124827  -16.876  46.875  -14.517 0.0000000000
124828  -17.132  46.043  -14.480 0.0000000000
124829  -17.428  45.191  -14.494 0.0000000000
124830  -17.706  44.396  -14.555 0.0000000000
124831  -16.943  44.688  -15.122 0.0000000000
124832  -16.603  44.261  -15.819 0.0000000000
124833  -16.350  43.845  -16.564 0.0000000000
124834  -15.544  45.030  -17.443 0.0000000000
124835  -15.865  44.252  -17.404 0.0000000000
124836  -16.168  43.467  -17.313 0.0000000000
124837  -15.989  43.108  -18.112 0.0000000000
129641  -13.070  44.070  0.439 0.0000000000
129642  -13.897  44.908  0.474 0.0000000000
129643  -13.443  44.474  0.745 0.0000000000
129644  -12.920  44.104  0.971 0.0000000000
129645  -12.806  44.109  1.497 0.0000000000
129646  -12.581  44.206  2.036 0.0000000000
129647  -12.350  44.306  2.560 0.0000000000
129648  -14.354  47.093  1.709 0.0000000000
129649  -14.258  46.475  2.021 0.0000000000
129650  -14.056  45.872  2.329 0.0000000000
129651  -14.004  46.415  3.271 0.0000000000
129652  -13.891  45.892  2.900 0.0000000000
129653  -13.753  45.378  2.559 0.0000000000
129654  -13.291  44.958  2.771 0.0000000000
129655  -12.717  44.641  2.915 0.0000000000
129656  -12.071  44.406  3.014 0.0000000000
129657  -11.739  44.538  3.505 0.0000000000
129658  -11.401  44.640  4.014 0.0000000000
129659  -11.143  44.668  4.497 0.0000000000
129660  -11.889  45.403  4.672 0.0000000000
129661  -11.288  45.113  4.774 0.0000000000
129749  -34.085  49.240  -9.334 0.0000000000
129750  -33.639  49.735  -9.830 0.0000000000
129751  -33.289  50.212  -10.300 0.0000000000
129752  -7.760  63.902  -1.869 0.0000000000
129753  -7.589  63.944  -2.756 0.0000000000
129754  -7.455  63.304  -2.340 0.0000000000
129755  -7.259  62.634  -2.677 0.0000000000
129756  -7.235  61.842  -2.988 0.0000000000
129757  -7.514  60.821  -2.012 0.0000000000
129758  -7.395  60.902  -2.626 0.0000000000
129759  -7.381  61.094  -3.318 0.0000000000
129760  -7.578  60.193  -3.675 0.0000000000
129761  -7.821  59.305  -4.017 0.0000000000
129762  -8.035  58.419  -4.425 0.0000000000
129763  -8.559  57.291  -0.883 0.0000000000
129764  -8.254  57.244  -1.526 0.0000000000
129765  -8.142  57.271  -2.106 0.0000000000
129766  -8.477  55.556  -2.226 0.0000000000
129767  -8.340  56.464  -2.480 0.0000000000
129768  -8.188  57.364  -2.722 0.0000000000
129769  -8.218  57.417  -3.381 0.0000000000
129770  -8.203  57.424  -4.072 0.0000000000
129771  -8.106  57.420  -4.834 0.0000000000
129772  -8.039  56.412  -5.206 0.0000000000
129773  -7.813  55.464  -5.552 0.0000000000
129774  -7.420  54.540  -5.875 0.0000000000
129775  -8.418  53.910  -4.886 0.0000000000
129776  -7.784  53.719  -5.530 0.0000000000
129777  -7.257  53.592  -6.225 0.0000000000
129778  -7.127  52.621  -6.562 0.0000000000
129779  -7.122  51.762  -6.912 0.0000000000
129780  -7.217  51.081  -7.211 0.0000000000
129781  -7.253  50.501  -7.500 0.0000000000
129782  -7.683  50.598  -6.788 0.0000000000
129783  -8.379  50.199  -6.397 0.0000000000
129784  -9.356  49.827  -6.031 0.0000000000
129785  -9.781  50.596  -5.112 0.0000000000
129786  -9.979  50.020  -5.406 0.0000000000
129787  -10.164  49.453  -5.692 0.0000000000
129791  -11.356  50.798  -2.335 0.0000000000
129792  -11.708  50.296  -2.633 0.0000000000
129793  -12.036  49.760  -2.967 0.0000000000
129794  -12.832  49.279  -1.913 0.0000000000
129795  -12.626  49.244  -2.559 0.0000000000
129796  -12.379  49.196  -3.266 0.0000000000
131347  -9.072  62.724  9.389 0.0000000000
131348  -9.233  62.063  9.702 0.0000000000
131349  -9.442  62.472  10.235 0.0000000000
131350  -9.620  62.278  11.102 0.0000000000
131351  -9.655  62.159  11.970 0.0000000000
131352  -9.924  63.099  12.120 0.0000000000
131353  -9.754  62.595  12.484 0.0000000000
131354  -9.525  62.106  12.848 0.0000000000
131355  -9.257  62.221  13.698 0.0000000000
131356  -8.914  62.331  14.496 0.0000000000
131357  -8.638  62.378  15.264 0.0000000000
131358  -10.963  63.913  13.804 0.0000000000
131359  -10.447  63.905  14.178 0.0000000000
131360  -9.951  63.789  14.561 0.0000000000
131361  -10.244  63.578  15.710 0.0000000000
131362  -9.787  63.712  15.313 0.0000000000
131363  -9.465  63.586  14.936 0.0000000000
131364  -9.043  63.301  15.315 0.0000000000
131365  -8.676  62.901  15.695 0.0000000000
131366  -8.396  62.343  16.078 0.0000000000
131367  -8.141  62.188  16.887 0.0000000000
131368  -7.930  62.012  17.669 0.0000000000
131369  -7.791  61.777  18.438 0.0000000000
131370  -8.508  62.247  18.486 0.0000000000
131371  -8.125  61.897  18.823 0.0000000000
131372  -7.847  61.486  19.134 0.0000000000
131373  -7.933  61.134  19.811 0.0000000000
131374  -8.050  60.816  20.518 0.0000000000
131375  -8.193  60.515  21.325 0.0000000000
131458  -25.499  48.151  2.289 0.0000000000
131459  -24.902  48.669  2.268 0.0000000000
131460  -24.357  49.197  2.314 0.0000000000
131461  -23.905  49.848  2.403 0.0000000000
131466  -22.820  56.282  10.099 0.0000000000
131468  -22.824  57.097  10.338 0.0000000000
131469  -22.295  56.817  9.718 0.0000000000
131470  -21.646  57.307  9.250 0.0000000000
131471  -21.142  57.813  8.750 0.0000000000
131472  -20.710  58.336  8.229 0.0000000000
131473  -21.472  59.496  11.746 0.0000000000
131474  -21.673  59.751  11.132 0.0000000000
131475  -21.650  59.709  10.441 0.0000000000
131476  -20.321  60.307  10.219 0.0000000000
131477  -20.910  59.965  9.994 0.0000000000
131478  -21.376  59.458  9.768 0.0000000000
131479  -20.985  59.185  9.112 0.0000000000
131480  -20.622  58.983  8.458 0.0000000000
131481  -20.445  58.934  7.695 0.0000000000
131482  -20.125  59.456  7.156 0.0000000000
131483  -19.841  59.965  6.674 0.0000000000
131484  -19.495  60.410  6.284 0.0000000000
131485  -18.668  60.419  7.274 0.0000000000
131486  -18.839  60.467  6.535 0.0000000000
131487  -19.050  60.641  5.886 0.0000000000
131488  -18.547  60.767  5.491 0.0000000000
131489  -18.024  60.852  5.080 0.0000000000
131490  -17.402  60.881  4.629 0.0000000000
131491  -16.748  60.965  4.156 0.0000000000
131492  -16.597  60.823  4.899 0.0000000000
131493  -15.764  60.935  5.261 0.0000000000
131494  -14.955  61.298  5.723 0.0000000000
131495  -15.457  61.256  6.915 0.0000000000
131496  -14.860  61.530  6.564 0.0000000000
131497  -14.252  61.795  6.211 0.0000000000
131498  -13.617  62.427  6.614 0.0000000000
131499  -13.002  63.058  6.967 0.0000000000
131500  -12.411  63.626  7.312 0.0000000000
131501  -15.239  62.134  9.644 0.0000000000
131502  -14.569  62.386  9.395 0.0000000000
131503  -14.006  62.705  9.133 0.0000000000
131504  -13.355  63.356  10.206 0.0000000000
131505  -13.418  63.239  9.512 0.0000000000
131506  -13.451  63.105  8.808 0.0000000000
131507  -12.940  63.530  8.419 0.0000000000
131508  -12.397  63.881  8.029 0.0000000000
131509  -11.797  64.115  7.665 0.0000000000
131510  -11.099  64.506  7.991 0.0000000000
131511  -10.434  64.654  8.361 0.0000000000
131512  -9.850  64.630  8.664 0.0000000000
131513  -10.439  64.736  9.761 0.0000000000
131514  -9.853  64.679  9.348 0.0000000000
131515  -9.428  64.429  8.909 0.0000000000
131516  -9.168  64.026  9.089 0.0000000000
131517  -9.030  63.422  9.210 0.0000000000
133998  -9.748  52.669  15.320 0.0000000000
133999  -9.506  52.128  14.743 0.0000000000
134000  -9.558  51.929  15.517 0.0000000000
134001  -9.205  51.268  15.642 0.0000000000
134002  -9.010  50.644  15.826 0.0000000000
134003  -9.039  50.795  17.067 0.0000000000
134004  -9.008  50.375  16.530 0.0000000000
134005  -9.130  49.977  16.000 0.0000000000
134255  -27.463  51.343  -4.794 0.0000000000
134256  -27.962  51.583  -5.286 0.0000000000
134257  -27.039  51.854  -5.541 0.0000000000
134258  -26.664  52.442  -6.134 0.0000000000
134259  -26.321  53.154  -6.645 0.0000000000
134260  -25.021  52.880  -6.367 0.0000000000
134261  -25.509  53.396  -6.773 0.0000000000
134262  -25.990  54.036  -7.034 0.0000000000
134263  -25.661  54.891  -7.457 0.0000000000
134264  -25.366  55.708  -7.914 0.0000000000
134265  -25.110  56.463  -8.467 0.0000000000
134266  -21.537  52.926  -6.600 0.0000000000
134267  -22.063  53.409  -7.182 0.0000000000
134268  -22.632  54.073  -7.665 0.0000000000
134269  -21.383  54.352  -8.429 0.0000000000
134270  -22.316  54.650  -8.252 0.0000000000
134271  -23.216  54.896  -8.061 0.0000000000
134272  -23.780  55.687  -8.421 0.0000000000
134273  -24.296  56.476  -8.766 0.0000000000
134274  -24.762  57.052  -9.098 0.0000000000
134275  -24.357  57.520  -9.731 0.0000000000
134276  -23.929  57.892  -10.367 0.0000000000
134277  -23.552  58.082  -11.029 0.0000000000
134278  -22.228  57.981  -10.825 0.0000000000
134279  -22.696  58.242  -11.265 0.0000000000
134280  -23.156  58.075  -11.631 0.0000000000
134281  -22.718  57.909  -12.165 0.0000000000
134282  -22.149  57.602  -12.721 0.0000000000
134283  -21.568  57.130  -13.153 0.0000000000
134284  -6.723  59.540  -16.607 0.0000000000
134285  -7.439  59.339  -16.872 0.0000000000
134286  -7.047  59.242  -17.458 0.0000000000
134287  -7.354  58.976  -18.196 0.0000000000
134288  -7.834  58.590  -18.704 0.0000000000
134289  -6.769  58.029  -19.062 0.0000000000
134290  -7.451  58.089  -19.212 0.0000000000
134291  -8.299  58.074  -19.071 0.0000000000
134292  -8.708  57.223  -19.414 0.0000000000
134293  -9.162  56.275  -19.627 0.0000000000
134294  -9.553  55.297  -19.855 0.0000000000
134295  -5.859  55.323  -20.872 0.0000000000
134296  -6.423  55.488  -20.972 0.0000000000
134297  -7.109  55.441  -20.983 0.0000000000
134298  -7.413  53.869  -21.736 0.0000000000
134299  -7.600  54.573  -21.365 0.0000000000
134300  -7.808  55.344  -20.921 0.0000000000
134301  -8.551  54.993  -20.689 0.0000000000
134302  -9.268  54.663  -20.471 0.0000000000
134303  -9.909  54.331  -20.062 0.0000000000
134304  -10.353  53.341  -20.217 0.0000000000
134305  -10.796  52.372  -20.406 0.0000000000
134306  -11.233  51.482  -20.556 0.0000000000
134307  -10.651  51.334  -21.562 0.0000000000
134308  -11.207  51.009  -21.137 0.0000000000
134309  -11.685  50.700  -20.599 0.0000000000
134310  -12.081  49.863  -20.626 0.0000000000
134311  -12.506  49.008  -20.697 0.0000000000
134312  -12.890  48.158  -20.779 0.0000000000
134313  -13.108  47.376  -20.893 0.0000000000
134314  -12.485  47.696  -21.443 0.0000000000
134315  -12.165  47.178  -21.842 0.0000000000
134316  -11.913  46.611  -22.087 0.0000000000
134317  -11.194  47.661  -22.086 0.0000000000
134318  -11.427  46.861  -22.132 0.0000000000
134319  -11.694  46.070  -22.185 0.0000000000
134320  -11.580  45.463  -21.987 0.0000000000
134321  -11.484  44.905  -21.604 0.0000000000
134323  -9.054  48.468  -20.911 0.0000000000
134324  -9.463  47.668  -20.802 0.0000000000
134325  -9.874  46.882  -20.726 0.0000000000
134328  -10.249  46.071  -20.708 0.0000000000
134329  -10.610  45.289  -20.668 0.0000000000
138172  -15.026  58.704  13.891 0.0000000000
138173  -14.557  58.874  14.495 0.0000000000
138174  -14.976  58.195  14.646 0.0000000000
138175  -14.971  57.709  15.502 0.0000000000
138176  -15.003  57.226  16.352 0.0000000000
138177  -16.094  56.589  16.357 0.0000000000
138178  -15.538  56.661  16.671 0.0000000000
138179  -15.034  56.764  17.033 0.0000000000
138180  -15.060  56.398  17.778 0.0000000000
138181  -15.049  56.030  18.505 0.0000000000
138182  -15.045  55.720  19.243 0.0000000000
138188  -16.716  55.273  19.022 0.0000000000
138189  -16.126  55.198  19.262 0.0000000000
138190  -15.584  55.301  19.625 0.0000000000
138191  -15.108  55.438  20.058 0.0000000000
138192  -15.256  55.256  20.857 0.0000000000
138193  -15.350  55.104  21.681 0.0000000000
138194  -15.274  54.806  22.419 0.0000000000
138197  -14.990  54.172  23.012 0.0000000000
138198  -14.642  53.499  23.605 0.0000000000
138318  -22.937  58.223  13.433 0.0000000000
138319  -21.978  58.300  13.463 0.0000000000
138326  -22.016  57.754  14.643 0.0000000000
138327  -21.566  57.932  13.992 0.0000000000
138328  -21.129  58.131  13.293 0.0000000000
138329  -20.221  57.866  13.190 0.0000000000
138330  -19.270  57.689  13.069 0.0000000000
138331  -18.334  57.670  12.988 0.0000000000
138332  -18.564  56.973  14.373 0.0000000000
138333  -17.973  57.285  13.620 0.0000000000
138334  -17.419  57.776  13.047 0.0000000000
138335  -16.530  57.983  13.215 0.0000000000
138336  -15.722  58.320  13.443 0.0000000000
140960  -31.753  42.789  -11.053 0.0000000000
140961  -31.206  42.131  -10.883 0.0000000000
140962  -30.670  41.531  -10.729 0.0000000000
140963  -29.924  42.257  -11.577 0.0000000000
140964  -30.002  41.608  -11.077 0.0000000000
140965  -30.101  41.016  -10.516 0.0000000000
140966  -29.544  40.700  -10.197 0.0000000000
140967  -28.943  40.406  -9.967 0.0000000000
140969  -27.647  40.505  -9.902 0.0000000000
140970  -27.027  40.883  -9.842 0.0000000000
140971  -26.363  41.269  -9.749 0.0000000000
140972  -26.911  42.285  -9.836 0.0000000000
140973  -26.254  41.996  -9.669 0.0000000000
140974  -25.666  41.657  -9.678 0.0000000000
140975  -25.001  42.018  -9.734 0.0000000000
140976  -24.343  42.318  -9.894 0.0000000000
140977  -23.726  42.589  -10.161 0.0000000000
140978  -17.029  58.969  -4.495 0.0000000000
140979  -16.610  58.125  -4.920 0.0000000000
140980  -16.255  59.014  -5.014 0.0000000000
140981  -15.497  58.960  -5.536 0.0000000000
140982  -14.751  58.879  -6.084 0.0000000000
140983  -14.544  60.538  -5.593 0.0000000000
140984  -14.229  59.664  -6.094 0.0000000000
140985  -14.063  58.787  -6.737 0.0000000000
140986  -13.384  58.641  -7.440 0.0000000000
140987  -12.682  58.506  -8.119 0.0000000000
140988  -11.932  58.421  -8.785 0.0000000000
140989  -12.099  63.248  -5.904 0.0000000000
140990  -11.894  62.676  -6.403 0.0000000000
140991  -11.732  61.987  -6.946 0.0000000000
140992  -10.167  62.683  -7.490 0.0000000000
140993  -10.879  61.950  -7.538 0.0000000000
140994  -11.619  61.133  -7.538 0.0000000000
140995  -11.527  60.247  -8.145 0.0000000000
140996  -11.415  59.309  -8.764 0.0000000000
140997  -11.192  58.392  -9.457 0.0000000000
140998  -10.504  58.449  -10.174 0.0000000000
140999  -9.859  58.591  -10.917 0.0000000000
141000  -9.229  58.746  -11.748 0.0000000000
141001  -8.727  60.445  -10.885 0.0000000000
141002  -8.625  59.667  -11.690 0.0000000000
141003  -8.601  59.091  -12.640 0.0000000000
141004  -7.996  59.435  -13.465 0.0000000000
141005  -7.394  59.749  -14.277 0.0000000000
141006  -6.925  59.970  -15.093 0.0000000000
141007  -7.495  63.913  -3.612 0.0000000000
141008  -7.336  63.868  -4.483 0.0000000000
141009  -7.203  63.696  -5.269 0.0000000000
141010  -6.822  62.631  -5.160 0.0000000000
141011  -6.864  63.141  -5.591 0.0000000000
141012  -6.997  63.580  -6.079 0.0000000000
141013  -6.751  63.495  -6.909 0.0000000000
141014  -6.567  63.276  -7.677 0.0000000000
141015  -6.498  63.079  -8.569 0.0000000000
141016  -7.233  59.361  -6.736 0.0000000000
141017  -6.664  60.222  -7.197 0.0000000000
141018  -6.156  60.993  -7.676 0.0000000000
141019  -6.113  59.994  -8.787 0.0000000000
141020  -5.936  60.876  -8.500 0.0000000000
141021  -5.888  61.704  -8.116 0.0000000000
141022  -5.875  62.260  -8.603 0.0000000000
141023  -6.090  62.621  -9.078 0.0000000000
141024  -6.449  62.774  -9.480 0.0000000000
141025  -6.425  62.382  -10.328 0.0000000000
141026  -6.449  61.980  -11.144 0.0000000000
141027  -6.475  61.517  -12.026 0.0000000000
141028  -5.728  60.981  -12.161 0.0000000000
141029  -6.012  61.161  -12.546 0.0000000000
141030  -6.412  61.077  -12.953 0.0000000000
141031  -6.311  60.774  -13.892 0.0000000000
141032  -6.340  60.332  -14.850 0.0000000000
141033  -6.481  59.923  -15.763 0.0000000000
141034  -6.096  59.692  -16.357 0.0000000000
141035  -5.841  59.298  -16.872 0.0000000000
141036  -5.701  58.659  -17.283 0.0000000000
141037  -5.306  58.666  -15.971 0.0000000000
141038  -5.463  58.349  -16.879 0.0000000000
141039  -5.632  58.051  -17.717 0.0000000000
141040  -5.613  57.375  -18.105 0.0000000000
141041  -5.531  56.640  -18.567 0.0000000000
141042  -5.463  55.870  -18.980 0.0000000000
141043  -6.302  56.300  -13.444 0.0000000000
141044  -6.088  56.138  -14.548 0.0000000000
141045  -5.895  56.004  -15.654 0.0000000000
141046  -6.601  54.560  -15.452 0.0000000000
141047  -6.108  55.207  -16.111 0.0000000000
141048  -5.718  55.862  -16.691 0.0000000000
141049  -5.606  55.633  -17.569 0.0000000000
141050  -5.483  55.363  -18.486 0.0000000000
141051  -5.371  54.984  -19.371 0.0000000000
141052  -5.181  53.898  -19.706 0.0000000000
141053  -4.999  52.961  -19.965 0.0000000000
141054  -4.810  52.043  -20.186 0.0000000000
141055  -5.254  51.819  -18.755 0.0000000000
141056  -4.892  51.478  -19.571 0.0000000000
141057  -4.646  51.123  -20.329 0.0000000000
145582  -12.304  53.746  3.391 0.0000000000
145583  -12.661  53.193  3.854 0.0000000000
145584  -12.460  53.853  4.197 0.0000000000
145585  -12.520  53.942  4.971 0.0000000000
145586  -12.487  53.991  5.758 0.0000000000
145587  -12.000  55.216  5.678 0.0000000000
145588  -12.218  54.640  6.128 0.0000000000
145589  -12.338  54.045  6.559 0.0000000000
145590  -12.101  54.037  7.333 0.0000000000
145591  -11.757  53.946  8.019 0.0000000000
145592  -11.313  53.841  8.661 0.0000000000
145593  -10.598  57.556  6.820 0.0000000000
145594  -10.917  57.005  7.363 0.0000000000
145595  -11.106  56.368  7.887 0.0000000000
145596  -10.339  56.665  8.913 0.0000000000
145597  -10.744  56.195  8.633 0.0000000000
145598  -11.156  55.722  8.329 0.0000000000
145599  -11.094  55.064  8.703 0.0000000000
145600  -10.967  54.420  9.007 0.0000000000
145601  -10.829  53.743  9.206 0.0000000000
145602  -10.288  53.652  9.676 0.0000000000
145603  -9.693  53.488  10.250 0.0000000000
145604  -9.248  53.418  10.953 0.0000000000
145605  -8.939  54.482  10.994 0.0000000000
145606  -8.971  53.919  11.338 0.0000000000
145607  -9.037  53.396  11.750 0.0000000000
145608  -9.156  53.390  12.653 0.0000000000
145609  -9.438  53.401  13.407 0.0000000000
145610  -9.652  53.353  14.173 0.0000000000
145611  -9.386  61.398  10.028 0.0000000000
145612  -9.502  60.784  10.396 0.0000000000
145613  -9.556  60.154  10.837 0.0000000000
145614  -9.517  60.486  12.162 0.0000000000
145615  -9.552  60.014  11.703 0.0000000000
145616  -9.521  59.537  11.243 0.0000000000
145617  -9.437  58.915  11.601 0.0000000000
145618  -9.355  58.301  11.927 0.0000000000
145619  -9.226  57.724  12.197 0.0000000000
145620  -8.299  60.709  15.563 0.0000000000
145621  -8.548  60.117  15.089 0.0000000000
145622  -8.799  59.509  14.612 0.0000000000
145623  -8.297  58.992  15.679 0.0000000000
145624  -8.677  58.978  14.936 0.0000000000
145625  -9.083  58.915  14.104 0.0000000000
145626  -9.204  58.312  13.545 0.0000000000
145627  -9.241  57.722  12.966 0.0000000000
145628  -9.096  57.174  12.476 0.0000000000
145629  -9.035  56.633  12.771 0.0000000000
145630  -9.165  56.072  13.095 0.0000000000
145631  -9.408  55.516  13.466 0.0000000000
145632  -9.462  56.200  14.798 0.0000000000
145633  -9.598  55.567  14.297 0.0000000000
145634  -9.586  54.975  13.846 0.0000000000
145635  -9.692  54.423  14.237 0.0000000000
145636  -9.778  53.832  14.622 0.0000000000
145637  -9.804  53.282  14.991 0.0000000000
145638  -9.858  53.071  15.811 0.0000000000
145639  -9.760  52.876  16.576 0.0000000000
145640  -9.606  52.679  17.321 0.0000000000
145641  -9.413  53.944  17.440 0.0000000000
145642  -9.446  53.212  17.741 0.0000000000
145643  -9.384  52.484  18.049 0.0000000000
145644  -9.006  52.214  18.677 0.0000000000
145645  -8.596  51.922  19.286 0.0000000000
145646  -8.134  51.648  19.833 0.0000000000
145647  -8.245  56.080  18.942 0.0000000000
145648  -8.479  55.293  19.234 0.0000000000
145649  -8.560  54.509  19.524 0.0000000000
145650  -8.240  54.779  20.640 0.0000000000
145651  -8.358  54.227  20.187 0.0000000000
145652  -8.514  53.688  19.826 0.0000000000
145653  -8.353  52.832  20.132 0.0000000000
145654  -8.014  52.124  20.272 0.0000000000
145655  -7.636  51.428  20.422 0.0000000000
145665  -14.114  59.097  15.126 0.0000000000
145666  -13.684  59.359  15.729 0.0000000000
145667  -13.257  59.585  16.272 0.0000000000
145668  -13.526  58.263  17.045 0.0000000000
145669  -13.091  58.999  16.880 0.0000000000
145670  -12.800  59.837  16.787 0.0000000000
145671  -12.342  60.100  17.313 0.0000000000
145672  -11.851  60.301  17.882 0.0000000000
145673  -11.381  60.504  18.426 0.0000000000
145674  -13.655  56.803  20.136 0.0000000000
145675  -13.153  57.451  19.939 0.0000000000
145676  -12.695  58.114  19.766 0.0000000000
145677  -12.416  58.116  21.208 0.0000000000
145678  -12.336  58.447  20.400 0.0000000000
145679  -12.257  58.790  19.565 0.0000000000
145680  -11.797  59.397  19.350 0.0000000000
145681  -11.344  60.060  19.146 0.0000000000
145682  -10.901  60.702  18.990 0.0000000000
145683  -10.416  60.898  19.587 0.0000000000
145684  -9.957  60.996  20.107 0.0000000000
145685  -9.510  60.978  20.554 0.0000000000
145686  -10.191  60.192  21.648 0.0000000000
145687  -9.584  60.579  21.363 0.0000000000
145688  -9.123  60.879  20.985 0.0000000000
145689  -8.826  60.740  21.381 0.0000000000
145690  -8.507  60.511  21.770 0.0000000000
145691  -8.262  60.202  22.178 0.0000000000
145692  -12.926  53.609  25.699 0.0000000000
145693  -12.565  54.290  25.515 0.0000000000
145694  -12.293  54.989  25.458 0.0000000000
145695  -11.899  54.843  26.775 0.0000000000
145696  -11.920  55.261  26.081 0.0000000000
145697  -12.044  55.704  25.433 0.0000000000
145698  -11.909  56.428  25.404 0.0000000000
145699  -11.691  57.119  25.360 0.0000000000
145700  -11.360  57.761  25.338 0.0000000000
145701  -10.608  55.263  29.369 0.0000000000
145702  -10.523  55.887  28.651 0.0000000000
145703  -10.534  56.460  27.942 0.0000000000
145704  -9.660  57.087  28.343 0.0000000000
145705  -10.153  57.050  27.800 0.0000000000
145706  -10.630  56.960  27.254 0.0000000000
145707  -10.786  57.453  26.610 0.0000000000
145708  -10.895  57.891  25.905 0.0000000000
145709  -10.867  58.286  25.175 0.0000000000
145710  -10.316  58.779  24.934 0.0000000000
145711  -9.839  59.143  24.619 0.0000000000
145712  -9.408  59.467  24.268 0.0000000000
145713  -8.895  59.065  25.611 0.0000000000
145714  -8.969  59.376  24.734 0.0000000000
145715  -8.997  59.691  23.880 0.0000000000
145716  -8.614  59.813  23.426 0.0000000000
145717  -8.303  59.885  23.007 0.0000000000
145718  -8.052  59.847  22.546 0.0000000000
145719  -7.831  59.424  22.834 0.0000000000
145720  -7.644  58.902  23.163 0.0000000000
145721  -7.563  58.282  23.497 0.0000000000
145722  -7.453  58.240  24.949 0.0000000000
145723  -7.425  57.926  24.415 0.0000000000
145724  -7.510  57.603  23.827 0.0000000000
145725  -7.456  56.906  24.143 0.0000000000
145726  -7.362  56.169  24.429 0.0000000000
145727  -7.282  55.454  24.699 0.0000000000
145728  -7.157  56.955  28.433 0.0000000000
145729  -6.954  56.840  27.901 0.0000000000
145730  -6.848  56.566  27.340 0.0000000000
145731  -6.797  55.646  28.406 0.0000000000
145732  -6.791  55.969  27.575 0.0000000000
145733  -6.827  56.207  26.735 0.0000000000
145734  -6.905  55.751  26.104 0.0000000000
145735  -7.054  55.253  25.521 0.0000000000
145736  -7.270  54.752  24.909 0.0000000000
145737  -7.355  54.094  25.073 0.0000000000
145847  -33.049  53.489  -2.503 0.0000000000
145848  -32.366  53.113  -2.735 0.0000000000
145849  -31.739  52.687  -2.934 0.0000000000
145850  -31.610  52.673  -2.014 0.0000000000
145851  -31.314  52.566  -2.516 0.0000000000
145852  -31.090  52.237  -3.065 0.0000000000
145853  -30.429  51.797  -3.376 0.0000000000
145854  -29.697  51.421  -3.660 0.0000000000
145855  -28.850  51.229  -3.933 0.0000000000
145876  -29.534  51.222  -1.819 0.0000000000
145877  -28.429  50.403  -1.826 0.0000000000
145878  -28.755  50.871  -2.043 0.0000000000
145879  -29.169  51.205  -2.386 0.0000000000
145880  -28.793  51.210  -2.980 0.0000000000
145881  -28.361  51.218  -3.587 0.0000000000
145882  -27.896  51.219  -4.197 0.0000000000
145883  -27.012  51.239  -4.390 0.0000000000
145884  -26.203  51.379  -4.563 0.0000000000
145885  -25.388  51.537  -4.704 0.0000000000
145886  -25.397  51.023  -3.782 0.0000000000
145887  -24.967  51.349  -4.289 0.0000000000
145888  -24.569  51.663  -4.805 0.0000000000
145889  -23.757  51.753  -4.871 0.0000000000
145890  -22.910  51.867  -4.931 0.0000000000
145891  -22.050  52.096  -4.872 0.0000000000
145892  -23.677  50.523  -2.180 0.0000000000
145893  -23.298  50.949  -2.587 0.0000000000
145894  -22.872  51.315  -3.003 0.0000000000
145895  -21.953  51.980  -2.229 0.0000000000
145896  -22.203  51.781  -2.816 0.0000000000
145897  -22.505  51.663  -3.377 0.0000000000
145898  -22.145  51.968  -3.821 0.0000000000
145899  -21.716  52.196  -4.298 0.0000000000
145900  -21.215  52.495  -4.689 0.0000000000
145901  -20.499  53.052  -4.477 0.0000000000
145902  -19.933  53.712  -4.294 0.0000000000
145903  -19.447  54.375  -4.149 0.0000000000
145904  -20.023  54.726  -3.291 0.0000000000
145905  -19.563  54.968  -3.658 0.0000000000
145906  -19.057  55.163  -4.059 0.0000000000
145907  -18.705  55.987  -4.009 0.0000000000
145908  -18.352  56.862  -4.016 0.0000000000
145909  -18.002  57.781  -4.067 0.0000000000
145933  -24.602  49.465  3.745 0.0000000000
145934  -24.311  49.804  3.315 0.0000000000
145935  -24.010  50.171  2.902 0.0000000000
145936  -23.540  50.607  2.559 0.0000000000
145939  -22.463  53.572  8.731 0.0000000000
145940  -21.946  54.980  8.566 0.0000000000
145941  -22.037  54.166  8.282 0.0000000000
145942  -22.130  53.315  8.096 0.0000000000
145943  -21.929  53.108  7.448 0.0000000000
145944  -21.839  52.905  6.773 0.0000000000
145945  -21.913  52.781  6.104 0.0000000000
145946  -20.591  57.653  6.528 0.0000000000
145947  -20.748  56.906  6.277 0.0000000000
145948  -20.930  56.159  6.101 0.0000000000
145949  -21.468  56.914  5.091 0.0000000000
145950  -21.301  56.115  5.513 0.0000000000
145951  -21.254  55.303  5.944 0.0000000000
145952  -21.531  54.419  5.781 0.0000000000
145953  -21.812  53.549  5.620 0.0000000000
145954  -22.144  52.696  5.494 0.0000000000
145955  -22.469  52.546  5.008 0.0000000000
145956  -22.843  52.401  4.595 0.0000000000
145957  -23.238  52.306  4.203 0.0000000000
145958  -22.808  53.811  3.907 0.0000000000
145959  -23.107  52.948  3.833 0.0000000000
145960  -23.316  52.114  3.691 0.0000000000
145961  -23.316  51.832  3.183 0.0000000000
145962  -23.209  51.444  2.731 0.0000000000
145963  -23.079  51.083  2.232 0.0000000000
145964  -22.623  51.638  1.889 0.0000000000
145965  -22.216  52.331  1.476 0.0000000000
145966  -21.759  52.986  1.064 0.0000000000
145967  -21.637  54.240  1.638 0.0000000000
145968  -21.435  53.888  1.169 0.0000000000
145969  -21.256  53.560  0.643 0.0000000000
145970  -20.791  54.165  0.305 0.0000000000
145971  -20.377  54.754  -0.102 0.0000000000
145972  -20.123  55.290  -0.497 0.0000000000
145973  -20.868  58.124  1.730 0.0000000000
145974  -20.518  57.740  1.257 0.0000000000
145975  -20.186  57.355  0.771 0.0000000000
145976  -19.669  58.885  0.149 0.0000000000
145977  -19.830  57.952  0.225 0.0000000000
145978  -19.963  56.994  0.280 0.0000000000
145979  -19.826  56.643  -0.155 0.0000000000
145980  -19.844  56.212  -0.528 0.0000000000
145981  -19.901  55.823  -0.897 0.0000000000
145982  -19.777  56.438  -1.344 0.0000000000
145983  -19.633  56.938  -1.795 0.0000000000
145984  -19.477  57.423  -2.264 0.0000000000
145985  -19.339  58.741  -2.026 0.0000000000
145986  -19.337  58.358  -2.363 0.0000000000
145987  -19.257  57.858  -2.828 0.0000000000
145988  -18.939  58.253  -3.359 0.0000000000
145989  -18.356  58.529  -3.761 0.0000000000
145990  -17.694  58.763  -4.117 0.0000000000
145991  -17.404  59.785  -4.202 0.0000000000
145992  -17.069  60.644  -4.321 0.0000000000
145993  -16.662  61.435  -4.419 0.0000000000
145994  -17.602  61.903  -3.733 0.0000000000
145995  -16.934  62.118  -4.128 0.0000000000
145996  -16.151  62.174  -4.483 0.0000000000
145997  -15.475  62.863  -4.534 0.0000000000
145998  -14.782  63.367  -4.474 0.0000000000
145999  -13.963  63.726  -4.457 0.0000000000
146000  -17.136  62.810  -1.900 0.0000000000
146001  -16.612  63.176  -2.362 0.0000000000
146002  -16.073  63.515  -2.805 0.0000000000
146003  -14.878  63.397  -2.043 0.0000000000
146004  -15.153  63.654  -2.640 0.0000000000
146005  -15.382  63.787  -3.177 0.0000000000
146006  -14.653  63.955  -3.574 0.0000000000
146007  -13.910  64.006  -4.000 0.0000000000
146008  -13.154  64.009  -4.341 0.0000000000
146009  -12.362  64.254  -4.120 0.0000000000
146010  -11.497  64.482  -3.893 0.0000000000
146011  -10.801  64.646  -3.580 0.0000000000
146012  -11.550  64.433  -2.446 0.0000000000
146013  -10.820  64.653  -2.826 0.0000000000
146014  -10.155  64.786  -3.215 0.0000000000
146015  -9.573  64.843  -2.773 0.0000000000
146016  -9.035  64.795  -2.319 0.0000000000
146017  -8.481  64.646  -1.969 0.0000000000
146018  -16.032  61.153  3.736 0.0000000000
146019  -15.332  61.414  3.321 0.0000000000
146020  -14.665  61.718  2.896 0.0000000000
146021  -13.825  61.965  4.105 0.0000000000
146022  -13.888  61.944  3.278 0.0000000000
146023  -14.026  62.019  2.448 0.0000000000
146024  -13.414  62.330  1.989 0.0000000000
146025  -12.884  62.614  1.598 0.0000000000
146026  -12.355  62.858  1.154 0.0000000000
146027  -11.273  63.717  5.773 0.0000000000
146028  -11.399  63.420  4.965 0.0000000000
146029  -11.557  63.242  4.120 0.0000000000
146030  -10.350  63.643  4.228 0.0000000000
146031  -11.040  63.384  3.759 0.0000000000
146032  -11.656  63.099  3.304 0.0000000000
146033  -11.683  63.022  2.472 0.0000000000
146034  -11.779  63.007  1.602 0.0000000000
146035  -11.815  63.096  0.757 0.0000000000
146036  -11.246  63.421  0.436 0.0000000000
146037  -10.649  63.737  0.137 0.0000000000
146038  -10.121  64.050  -0.165 0.0000000000
146039  -9.643  63.732  1.029 0.0000000000
146040  -9.653  63.980  0.325 0.0000000000
146041  -9.618  64.299  -0.482 0.0000000000
146042  -9.057  64.468  -0.825 0.0000000000
146043  -8.568  64.461  -1.169 0.0000000000
146044  -8.126  64.259  -1.492 0.0000000000
146045  -7.888  63.680  -1.162 0.0000000000
146046  -7.797  62.928  -0.838 0.0000000000
146047  -7.858  62.064  -0.483 0.0000000000
146048  -8.041  62.216  0.746 0.0000000000
146049  -8.034  61.735  0.295 0.0000000000
146050  -8.042  61.149  -0.116 0.0000000000
146051  -8.227  60.297  0.191 0.0000000000
146052  -8.382  59.510  0.457 0.0000000000
146053  -8.601  58.801  0.737 0.0000000000
146054  -7.347  61.721  3.431 0.0000000000
146055  -7.444  61.025  2.956 0.0000000000
146056  -7.629  60.360  2.559 0.0000000000
146057  -7.720  59.396  3.359 0.0000000000
146058  -7.799  59.541  2.750 0.0000000000
146059  -7.968  59.723  2.217 0.0000000000
146060  -8.316  59.187  1.835 0.0000000000
146061  -8.637  58.681  1.451 0.0000000000
146062  -8.903  58.117  1.032 0.0000000000
146063  -9.264  57.365  1.319 0.0000000000
146064  -9.707  56.722  1.601 0.0000000000
146065  -10.131  56.113  1.874 0.0000000000
146066  -10.009  56.708  2.840 0.0000000000
146067  -10.325  56.132  2.504 0.0000000000
146068  -10.643  55.548  2.239 0.0000000000
146069  -11.232  54.996  2.653 0.0000000000
146070  -11.808  54.407  2.985 0.0000000000
153147  -12.963  52.483  4.256 0.0000000000
153148  -13.178  51.733  4.660 0.0000000000
153149  -13.317  50.972  5.021 0.0000000000
153150  -12.850  51.785  6.077 0.0000000000
153151  -13.089  50.993  5.705 0.0000000000
153152  -13.369  50.231  5.330 0.0000000000
153153  -13.320  49.524  5.584 0.0000000000
153154  -13.185  48.895  5.801 0.0000000000
153155  -12.977  48.350  5.987 0.0000000000
153156  -11.362  51.730  8.704 0.0000000000
153157  -11.636  51.004  8.233 0.0000000000
153158  -11.885  50.357  7.759 0.0000000000
153159  -10.970  49.884  8.195 0.0000000000
153160  -11.581  49.790  7.802 0.0000000000
153161  -12.138  49.698  7.321 0.0000000000
153162  -12.384  49.031  6.894 0.0000000000
153163  -12.533  48.485  6.484 0.0000000000
153164  -12.701  47.863  6.100 0.0000000000
153165  -12.292  47.432  6.173 0.0000000000
153166  -11.780  47.015  6.195 0.0000000000
153167  -11.265  46.553  6.233 0.0000000000
153168  -10.733  47.223  7.167 0.0000000000
153169  -10.877  46.572  6.764 0.0000000000
153170  -10.956  46.007  6.369 0.0000000000
153174  -9.224  51.661  14.187 0.0000000000
153175  -8.969  51.144  13.639 0.0000000000
153176  -8.927  50.616  12.936 0.0000000000
153177  -9.114  49.922  13.968 0.0000000000
153178  -9.109  49.990  13.101 0.0000000000
153179  -9.167  50.029  12.228 0.0000000000
153180  -9.490  49.435  11.558 0.0000000000
153181  -9.939  48.917  11.037 0.0000000000
153182  -10.285  48.366  10.579 0.0000000000
153889  -34.740  53.500  -5.923 0.0000000000
153897  -35.067  51.840  -8.639 0.0000000000
153898  -34.931  53.159  -8.786 0.0000000000
153899  -34.796  52.516  -9.053 0.0000000000
153900  -34.554  51.728  -9.265 0.0000000000
153901  -34.065  51.558  -9.863 0.0000000000
153902  -33.582  51.269  -10.384 0.0000000000
153903  -33.009  50.834  -10.742 0.0000000000
153904  -28.469  51.849  -5.715 0.0000000000
153905  -28.940  52.168  -6.150 0.0000000000
153906  -29.424  52.526  -6.543 0.0000000000
153907  -28.061  53.874  -7.160 0.0000000000
153908  -28.967  53.419  -7.053 0.0000000000
153909  -29.895  53.009  -6.914 0.0000000000
153910  -30.387  53.486  -7.304 0.0000000000
153911  -30.877  54.037  -7.712 0.0000000000
153912  -31.510  54.605  -8.128 0.0000000000
153913  -26.958  57.303  -8.933 0.0000000000
153914  -27.792  57.160  -8.752 0.0000000000
153915  -28.604  56.899  -8.648 0.0000000000
153916  -28.794  57.320  -9.782 0.0000000000
153917  -29.155  57.073  -9.144 0.0000000000
153918  -29.410  56.477  -8.586 0.0000000000
153919  -30.248  55.926  -8.577 0.0000000000
153920  -31.132  55.451  -8.587 0.0000000000
153921  -32.034  55.044  -8.611 0.0000000000
153922  -32.531  55.254  -9.192 0.0000000000
153923  -32.929  55.081  -9.864 0.0000000000
153924  -33.084  54.495  -10.437 0.0000000000
153925  -31.768  54.956  -10.958 0.0000000000
153926  -32.454  54.327  -10.939 0.0000000000
153927  -33.031  53.664  -10.845 0.0000000000
153928  -32.793  52.566  -11.065 0.0000000000
153929  -32.587  51.380  -11.162 0.0000000000
153930  -32.385  50.348  -11.098 0.0000000000
153931  -31.763  49.934  -11.373 0.0000000000
153932  -31.193  49.442  -11.526 0.0000000000
153933  -30.660  48.934  -11.537 0.0000000000
153934  -30.193  50.686  -11.381 0.0000000000
153935  -30.164  49.560  -11.388 0.0000000000
153936  -30.137  48.416  -11.422 0.0000000000
153937  -29.581  47.878  -11.183 0.0000000000
153938  -28.979  47.254  -10.848 0.0000000000
153939  -28.340  46.739  -10.455 0.0000000000
153940  -27.478  52.514  -10.752 0.0000000000
153941  -27.529  51.559  -10.600 0.0000000000
153942  -27.558  50.622  -10.483 0.0000000000
153943  -26.010  50.395  -10.280 0.0000000000
153944  -26.808  50.054  -10.259 0.0000000000
153945  -27.599  49.600  -10.314 0.0000000000
153946  -27.637  48.504  -10.228 0.0000000000
153947  -27.663  47.405  -10.092 0.0000000000
153948  -27.647  46.234  -10.077 0.0000000000
153949  -26.909  45.780  -9.738 0.0000000000
153950  -26.172  45.317  -9.575 0.0000000000
153951  -25.445  44.818  -9.535 0.0000000000
153952  -24.700  46.228  -9.705 0.0000000000
153953  -24.718  45.261  -9.618 0.0000000000
153954  -24.772  44.397  -9.582 0.0000000000
153955  -24.105  43.911  -9.775 0.0000000000
153956  -23.549  43.447  -10.089 0.0000000000
153957  -23.126  42.974  -10.575 0.0000000000
153958  -16.308  57.157  -5.532 0.0000000000
153959  -16.098  56.219  -6.235 0.0000000000
153960  -16.067  55.408  -7.064 0.0000000000
153961  -14.925  56.266  -7.608 0.0000000000
153962  -15.535  55.459  -7.760 0.0000000000
153963  -16.203  54.803  -7.915 0.0000000000
153964  -16.484  54.497  -8.773 0.0000000000
153965  -16.990  54.568  -9.632 0.0000000000
153966  -17.571  55.024  -10.362 0.0000000000
153967  -12.547  56.361  -10.385 0.0000000000
153968  -13.371  55.814  -10.488 0.0000000000
153969  -14.198  55.399  -10.666 0.0000000000
153970  -14.159  55.767  -12.174 0.0000000000
153971  -14.656  55.476  -11.494 0.0000000000
153972  -15.147  55.228  -10.805 0.0000000000
153973  -16.127  55.241  -10.918 0.0000000000
153974  -17.140  55.467  -10.966 0.0000000000
153975  -18.138  55.833  -10.952 0.0000000000
153976  -18.656  56.802  -11.468 0.0000000000
153977  -19.090  57.674  -11.940 0.0000000000
153978  -19.518  58.197  -12.407 0.0000000000
153979  -18.061  58.118  -13.194 0.0000000000
153980  -18.981  58.315  -13.032 0.0000000000
153981  -19.942  58.386  -12.876 0.0000000000
153982  -20.372  58.133  -13.288 0.0000000000
153983  -20.637  57.521  -13.476 0.0000000000
153984  -20.879  56.634  -13.564 0.0000000000
153985  -8.346  59.159  -17.001 0.0000000000
153986  -9.488  58.915  -16.907 0.0000000000
153987  -10.594  58.696  -16.692 0.0000000000
153988  -10.504  58.523  -17.839 0.0000000000
153989  -11.030  58.737  -17.258 0.0000000000
153990  -11.598  58.532  -16.465 0.0000000000
153991  -12.513  58.385  -16.269 0.0000000000
153992  -13.390  58.206  -16.108 0.0000000000
153993  -14.341  58.049  -15.849 0.0000000000
153994  -11.415  55.157  -18.168 0.0000000000
153995  -12.019  55.777  -17.605 0.0000000000
153996  -12.684  56.332  -17.220 0.0000000000
153997  -13.508  54.914  -16.457 0.0000000000
153998  -13.406  55.798  -16.676 0.0000000000
153999  -13.319  56.728  -16.864 0.0000000000
154000  -13.992  57.118  -16.480 0.0000000000
154001  -14.702  57.528  -16.086 0.0000000000
154002  -15.220  57.883  -15.720 0.0000000000
154003  -16.076  57.775  -15.480 0.0000000000
154004  -16.912  57.628  -15.211 0.0000000000
154005  -17.714  57.342  -14.931 0.0000000000
154006  -17.322  55.879  -15.209 0.0000000000
154007  -17.926  56.412  -14.976 0.0000000000
154008  -18.508  56.934  -14.622 0.0000000000
154009  -19.334  56.481  -14.289 0.0000000000
154010  -20.170  56.071  -13.976 0.0000000000
154011  -21.089  55.633  -13.540 0.0000000000
154012  -21.288  54.627  -13.417 0.0000000000
154013  -21.458  53.682  -13.232 0.0000000000
154014  -21.648  52.775  -13.013 0.0000000000
154015  -20.054  52.739  -13.590 0.0000000000
154016  -20.954  52.272  -13.181 0.0000000000
154017  -21.838  51.862  -12.778 0.0000000000
154018  -22.014  51.037  -12.565 0.0000000000
154019  -22.087  50.277  -12.200 0.0000000000
154020  -22.140  49.529  -11.873 0.0000000000
154021  -17.421  50.737  -14.131 0.0000000000
154022  -18.381  50.371  -13.689 0.0000000000
154023  -19.340  49.967  -13.466 0.0000000000
154024  -18.866  48.594  -13.626 0.0000000000
154025  -19.581  49.089  -13.451 0.0000000000
154026  -20.268  49.573  -13.233 0.0000000000
154027  -21.091  49.207  -12.913 0.0000000000
154028  -21.713  48.921  -12.388 0.0000000000
154029  -22.165  48.677  -11.693 0.0000000000
154030  -22.213  47.812  -11.445 0.0000000000
154031  -22.213  46.938  -11.226 0.0000000000
154032  -22.264  46.037  -11.088 0.0000000000
154033  -21.636  45.908  -12.573 0.0000000000
154034  -21.965  45.524  -11.760 0.0000000000
154035  -22.321  45.161  -11.016 0.0000000000
154036  -22.470  44.286  -11.103 0.0000000000
154037  -22.626  43.414  -11.222 0.0000000000
154038  -22.826  42.602  -11.352 0.0000000000
154039  -22.716  42.247  -12.133 0.0000000000
154042  -21.523  42.686  -13.804 0.0000000000
154048  -18.040  43.635  -14.632 0.0000000000
154049  -18.373  42.880  -14.691 0.0000000000
154050  -18.781  42.202  -14.791 0.0000000000
154051  -17.579  42.015  -15.805 0.0000000000
154052  -18.346  41.781  -15.286 0.0000000000
154053  -19.162  41.517  -14.972 0.0000000000
154066  -13.372  46.553  -20.885 0.0000000000
154067  -13.659  45.733  -20.889 0.0000000000
154068  -13.980  44.981  -20.816 0.0000000000
154069  -13.080  44.776  -21.929 0.0000000000
154070  -13.697  44.495  -21.469 0.0000000000
154071  -14.319  44.224  -20.779 0.0000000000
154072  -14.666  43.426  -20.713 0.0000000000
173  -13.716  52.627  25.361 0.0000000000
881  -11.299  54.103  30.317 0.0000000000
1110  -7.707  50.942  19.964 0.0000000000
1462  -18.976  56.352  17.729 0.0000000000
1864  -34.253  53.962  -2.749 0.0000000000
3625  -10.923  44.144  4.736 0.0000000000
3648  -34.720  47.920  -9.219 0.0000000000
3660  -9.424  51.280  -10.577 0.0000000000
4083  -10.112  54.046  33.148 0.0000000000
4085  -8.226  55.487  32.145 0.0000000000
4086  -6.977  55.483  29.988 0.0000000000
6193  -12.400  53.710  27.707 0.0000000000
6205  -25.069  48.932  3.789 0.0000000000
7255  -16.734  54.390  21.227 0.0000000000
7272  -19.963  57.099  15.171 0.0000000000
7607  -30.790  41.006  -10.137 0.0000000000
8200  -7.151  54.259  27.393 0.0000000000
8214  -32.710  52.854  -1.410 0.0000000000
10729  -24.605  40.308  -10.175 0.0000000000
10730  -23.572  40.813  -10.973 0.0000000000
10732  -22.954  41.476  -12.149 0.0000000000
10736  -4.446  49.757  -21.051 0.0000000000
10738  -4.624  48.808  -21.993 0.0000000000
10739  -5.182  47.796  -22.277 0.0000000000
11764  -9.178  54.967  32.790 0.0000000000
15995  -19.418  56.664  16.547 0.0000000000
16636  -11.170  43.412  1.014 0.0000000000
16637  -10.802  43.560  2.018 0.0000000000
16706  -34.043  44.106  -10.643 0.0000000000
16736  -7.842  52.433  -14.331 0.0000000000
16738  -6.711  51.898  -16.279 0.0000000000
16739  -5.610  51.288  -18.065 0.0000000000
17998  -7.619  52.418  23.331 0.0000000000
18008  -11.777  54.066  28.914 0.0000000000
18019  -6.911  54.956  28.664 0.0000000000
20078  -9.834  48.977  15.624 0.0000000000
20079  -9.651  49.290  14.153 0.0000000000
20321  -16.237  42.321  -18.034 0.0000000000
20322  -17.256  41.577  -16.466 0.0000000000
23918  -27.072  40.230  -9.737 0.0000000000
24958  -10.550  43.644  2.996 0.0000000000
24959  -10.483  43.419  4.140 0.0000000000
25019  -8.990  52.953  -12.139 0.0000000000
25781  -10.745  54.123  31.767 0.0000000000
25787  -7.453  55.663  31.143 0.0000000000
25820  -22.845  50.874  8.071 0.0000000000
27171  -15.261  43.049  -19.852 0.0000000000
29176  -11.168  45.024  5.336 0.0000000000
29224  -12.176  48.621  -4.256 0.0000000000
29809  -12.958  53.257  26.503 0.0000000000
29841  -23.174  54.851  10.163 0.0000000000
29842  -23.290  56.565  10.745 0.0000000000
30777  -9.128  49.693  16.682 0.0000000000
30895  -9.178  46.894  -20.551 0.0000000000
30896  -10.001  45.389  -20.415 0.0000000000
32311  -15.312  53.463  23.244 0.0000000000
32355  -21.670  57.452  15.314 0.0000000000
33168  -11.430  43.232  0.005 0.0000000000
33265  -29.630  40.230  -9.590 0.0000000000
33299  -4.755  50.608  -19.651 0.0000000000
34905  -7.619  53.370  26.203 0.0000000000
34942  -33.364  53.548  -1.916 0.0000000000
37402  -11.044  45.928  7.052 0.0000000000
37406  -10.469  48.459  11.330 0.0000000000
37642  -34.974  53.711  -5.237 0.0000000000
37643  -35.797  53.420  -6.239 0.0000000000
37693  -22.190  42.310  -13.427 0.0000000000
37694  -21.434  41.479  -14.296 0.0000000000
37697  -18.709  41.076  -15.442 0.0000000000
41451  -23.214  41.154  -11.532 0.0000000000
41457  -4.468  49.321  -21.603 0.0000000000
42061  -7.698  50.525  -8.778 0.0000000000
42062  -7.185  50.499  -8.186 0.0000000000
45570  -8.204  51.180  19.391 0.0000000000
45571  -8.280  50.648  18.826 0.0000000000
46674  -18.406  56.075  17.854 0.0000000000
46715  -19.197  56.502  17.177 0.0000000000
47426  -33.466  43.653  -10.803 0.0000000000
47428  -33.557  43.020  -10.745 0.0000000000
47430  -33.014  42.546  -10.689 0.0000000000
47431  -32.509  42.021  -10.393 0.0000000000
47457  -7.266  52.177  -15.312 0.0000000000
48728  -11.508  54.070  29.591 0.0000000000
50796  -10.235  47.712  8.806 0.0000000000
50797  -10.386  47.678  9.555 0.0000000000
50995  -34.767  54.048  -3.368 0.0000000000
51046  -11.798  44.129  -21.625 0.0000000000
51047  -12.152  43.934  -22.072 0.0000000000
55224  -26.488  39.954  -9.671 0.0000000000
55225  -25.810  40.312  -9.761 0.0000000000
55257  -5.609  47.224  -22.168 0.0000000000
56957  -10.763  43.719  4.454 0.0000000000
57058  -9.346  52.196  -11.375 0.0000000000
58328  -10.444  54.076  32.507 0.0000000000
58331  -8.688  55.311  32.513 0.0000000000
58337  -7.821  55.609  31.679 0.0000000000
58373  -26.495  47.778  1.880 0.0000000000
58374  -26.782  47.796  1.415 0.0000000000
58391  -22.908  51.992  8.952 0.0000000000
58393  -22.645  51.723  8.275 0.0000000000
64147  -14.080  44.907  -0.737 0.0000000000
64148  -13.679  44.432  -0.368 0.0000000000
64167  -11.187  45.498  5.593 0.0000000000
64169  -11.170  45.342  6.115 0.0000000000
64233  -35.441  50.527  -8.494 0.0000000000
64234  -35.412  49.816  -8.651 0.0000000000
64266  -11.457  49.136  -4.674 0.0000000000
64274  -13.145  48.090  -3.116 0.0000000000
64275  -13.572  47.544  -2.716 0.0000000000
64277  -13.922  46.989  -2.336 0.0000000000
64279  -14.237  45.891  -1.598 0.0000000000
64280  -14.207  45.397  -1.172 0.0000000000
65583  -25.639  48.493  3.820 0.0000000000
65584  -25.810  48.249  3.331 0.0000000000
67593  -8.665  49.780  17.794 0.0000000000
67595  -9.034  49.417  17.328 0.0000000000
67846  -7.877  47.610  -20.823 0.0000000000
67848  -8.395  46.845  -20.615 0.0000000000
67852  -10.376  44.657  -20.363 0.0000000000
70908  -17.212  54.397  20.925 0.0000000000
70909  -17.220  54.701  20.180 0.0000000000
70914  -16.302  54.526  21.596 0.0000000000
70918  -14.963  52.811  23.844 0.0000000000
71016  -23.131  57.665  13.906 0.0000000000
71017  -22.731  57.517  14.544 0.0000000000
71023  -20.818  57.327  15.284 0.0000000000
72945  -12.627  43.737  0.143 0.0000000000
72946  -12.153  43.414  -0.147 0.0000000000
73173  -31.455  40.972  -9.826 0.0000000000
73177  -30.234  40.573  -9.903 0.0000000000
73257  -5.160  50.955  -18.893 0.0000000000
73284  -7.981  49.454  -7.368 0.0000000000
73285  -8.718  49.021  -6.970 0.0000000000
77033  -7.258  51.577  21.606 0.0000000000
77034  -7.401  52.065  22.107 0.0000000000
77035  -7.784  52.395  24.100 0.0000000000
77063  -12.689  53.503  27.098 0.0000000000
77096  -6.987  54.622  28.006 0.0000000000
77102  -7.386  53.825  26.807 0.0000000000
77190  -33.006  53.245  -1.642 0.0000000000
77206  -27.448  47.931  0.545 0.0000000000
77208  -27.813  48.184  0.186 0.0000000000
77210  -28.633  48.911  -0.425 0.0000000000
77211  -29.054  49.401  -0.697 0.0000000000
77213  -29.429  49.924  -0.952 0.0000000000
77214  -29.706  50.501  -1.168 0.0000000000
77267  -22.856  54.602  9.548 0.0000000000
83268  -10.913  46.486  8.085 0.0000000000
83269  -10.744  46.471  7.405 0.0000000000
83277  -9.578  49.415  13.285 0.0000000000
83278  -10.091  48.925  12.673 0.0000000000
83279  -10.054  48.903  11.868 0.0000000000
83867  -34.476  53.696  -4.761 0.0000000000
83871  -35.490  53.384  -6.869 0.0000000000
83873  -35.628  53.105  -7.313 0.0000000000
83874  -35.681  52.574  -7.723 0.0000000000
83998  -20.501  41.743  -14.383 0.0000000000
84000  -20.011  41.275  -14.755 0.0000000000
84005  -17.942  41.311  -15.881 0.0000000000
84019  -13.226  43.417  -22.315 0.0000000000
84021  -13.778  43.159  -21.978 0.0000000000
84022  -14.398  42.903  -21.354 0.0000000000
93041  -24.039  40.576  -10.542 0.0000000000
93058  -4.876  48.336  -22.192 0.0000000000
94119  -34.146  47.496  -9.570 0.0000000000
94141  -9.042  50.570  -10.012 0.0000000000
94142  -8.409  50.546  -9.316 0.0000000000
94902  -9.650  54.547  32.992 0.0000000000
94941  -22.857  52.900  9.164 0.0000000000
98446  -35.460  51.224  -8.288 0.0000000000
99257  -23.725  57.775  12.483 0.0000000000
99258  -23.653  57.634  11.701 0.0000000000
100461  -8.471  50.221  18.291 0.0000000000
102519  -19.667  56.854  15.890 0.0000000000
103674  -10.965  43.487  1.523 0.0000000000
103798  -34.619  44.604  -10.488 0.0000000000
103809  -31.982  41.496  -10.087 0.0000000000
103858  -6.150  51.608  -17.188 0.0000000000
103874  -10.341  48.871  -5.958 0.0000000000
103875  -9.597  48.703  -6.590 0.0000000000
106124  -7.507  52.575  22.612 0.0000000000
106127  -7.667  52.950  24.681 0.0000000000
106142  -12.094  53.899  28.308 0.0000000000
106161  -6.896  55.262  29.345 0.0000000000
106218  -32.463  52.464  -1.188 0.0000000000
106220  -31.757  52.208  -1.329 0.0000000000
106221  -31.013  51.964  -1.445 0.0000000000
106222  -30.287  51.605  -1.607 0.0000000000
106255  -23.050  49.968  7.273 0.0000000000
106257  -23.079  49.840  6.699 0.0000000000
106258  -23.176  49.686  6.095 0.0000000000
106259  -23.435  49.636  5.579 0.0000000000
106260  -23.742  49.585  5.098 0.0000000000
109866  -10.519  47.089  8.431 0.0000000000
109870  -9.739  49.168  14.894 0.0000000000
110307  -16.688  41.910  -17.191 0.0000000000
110317  -12.635  43.690  -22.305 0.0000000000
117174  -7.272  50.719  20.569 0.0000000000
117248  -27.720  39.903  -9.582 0.0000000000
117253  -25.231  39.994  -9.894 0.0000000000
117294  -7.110  47.490  -21.203 0.0000000000
117296  -6.321  47.372  -21.722 0.0000000000
119676  -10.414  43.595  3.555 0.0000000000
119773  -34.260  46.692  -9.804 0.0000000000
119774  -34.412  45.996  -10.078 0.0000000000
119775  -34.525  45.313  -10.265 0.0000000000
119818  -8.526  52.664  -13.249 0.0000000000
121595  -11.035  54.130  31.025 0.0000000000
121609  -7.185  55.598  30.582 0.0000000000
121661  -27.119  47.829  0.985 0.0000000000
121686  -23.114  50.119  7.883 0.0000000000
124838  -15.795  42.718  -18.934 0.0000000000
129640  -13.189  44.035  -0.086 0.0000000000
129662  -10.998  44.600  5.019 0.0000000000
129747  -35.416  49.029  -8.847 0.0000000000
129748  -34.707  48.727  -9.073 0.0000000000
129788  -10.944  49.031  -5.347 0.0000000000
129797  -12.641  48.622  -3.539 0.0000000000
129803  -14.161  46.413  -1.989 0.0000000000
131377  -13.312  52.922  25.942 0.0000000000
131455  -26.228  47.869  2.363 0.0000000000
131457  -26.015  48.051  2.850 0.0000000000
131465  -23.203  55.704  10.462 0.0000000000
131467  -23.348  57.378  10.990 0.0000000000
134006  -9.443  49.337  16.178 0.0000000000
134322  -11.420  44.323  -21.153 0.0000000000
134327  -9.596  46.148  -20.469 0.0000000000
134330  -10.945  44.543  -20.702 0.0000000000
138183  -18.330  55.899  18.534 0.0000000000
138184  -17.816  55.656  18.691 0.0000000000
138185  -17.283  55.430  18.852 0.0000000000
138187  -17.249  55.062  19.497 0.0000000000
138195  -16.201  54.104  22.295 0.0000000000
138196  -15.625  54.095  22.646 0.0000000000
138199  -14.344  52.888  24.223 0.0000000000
138200  -14.152  52.396  24.855 0.0000000000
138317  -23.486  57.734  13.212 0.0000000000
138325  -22.401  57.304  15.208 0.0000000000
140679  -11.287  43.304  0.498 0.0000000000
140685  -10.696  43.620  2.498 0.0000000000
140959  -29.010  39.933  -9.419 0.0000000000
140968  -28.323  40.140  -9.780 0.0000000000
141058  -4.532  50.188  -20.426 0.0000000000
141089  -7.428  49.943  -7.788 0.0000000000
145656  -7.248  51.166  21.087 0.0000000000
145738  -7.541  53.483  25.315 0.0000000000
145846  -33.785  53.786  -2.307 0.0000000000
145868  -28.210  48.501  -0.131 0.0000000000
145875  -29.999  51.048  -1.372 0.0000000000
145930  -24.814  48.975  4.231 0.0000000000
145931  -24.134  49.539  4.647 0.0000000000
145932  -24.390  49.504  4.228 0.0000000000
145938  -22.830  53.754  9.355 0.0000000000
153171  -11.246  45.319  6.728 0.0000000000
153190  -10.857  47.898  10.892 0.0000000000
153191  -10.646  47.778  10.194 0.0000000000
153886  -34.599  53.907  -4.065 0.0000000000
153890  -35.423  53.643  -5.767 0.0000000000
153896  -35.616  51.918  -8.085 0.0000000000
154040  -22.642  41.887  -12.847 0.0000000000
154043  -21.859  41.886  -13.914 0.0000000000
154054  -19.546  40.826  -15.148 0.0000000000
154073  -14.950  42.610  -20.617 0.0000000000
