# Supplementary material for: A connectional hub in the rostral anterior cingulate cortex links areas of emotion and cognitive control
Source: eLife. 2019 Jun 19;8:e43761. doi: 10.7554/eLife.43761 (PMC6624020; doi:10.7554/eLife.43761)
Supplement: Supplementary file 1. [file elife-43761-supp1.zip › lh.10L.label]

#!ascii label  , from subject fsaverage vox2ras=TkReg coords=white
1904
52  -14.617  59.436  13.795 0.0000000000
56  -17.322  57.987  -4.413 0.0000000000
259  -7.146  59.595  -15.994 0.0000000000
388  -28.384  51.177  -4.580 0.0000000000
389  -23.417  50.248  2.035 0.0000000000
390  -17.527  61.086  3.978 0.0000000000
877  -11.516  64.024  12.687 0.0000000000
879  -11.042  61.215  18.301 0.0000000000
881  -11.299  54.103  30.317 0.0000000000
888  -21.570  58.610  12.829 0.0000000000
889  -20.551  58.318  7.442 0.0000000000
890  -16.642  61.536  9.521 0.0000000000
891  -11.809  63.856  6.947 0.0000000000
1133  -21.554  52.362  -5.307 0.0000000000
1134  -25.613  57.025  -8.809 0.0000000000
1135  -18.547  55.291  -10.365 0.0000000000
1463  -14.567  55.891  19.773 0.0000000000
1616  -13.112  63.708  -4.890 0.0000000000
1617  -11.744  57.585  -9.525 0.0000000000
1618  -6.892  63.094  -8.940 0.0000000000
1857  -11.390  58.126  24.591 0.0000000000
1866  -24.982  49.803  -1.697 0.0000000000
1867  -20.236  54.958  -0.925 0.0000000000
1868  -22.271  51.928  5.927 0.0000000000
1869  -21.660  57.821  2.641 0.0000000000
1870  -18.352  61.932  -1.467 0.0000000000
1871  -12.437  63.051  0.301 0.0000000000
2191  -32.378  54.302  -8.131 0.0000000000
2194  -14.833  58.137  -15.315 0.0000000000
2797  -13.241  62.349  13.701 0.0000000000
2798  -11.296  63.104  15.629 0.0000000000
2799  -12.958  60.423  16.192 0.0000000000
2808  -17.858  58.279  12.544 0.0000000000
2809  -19.614  60.453  11.024 0.0000000000
2810  -15.866  60.996  11.695 0.0000000000
2811  -13.843  62.992  11.151 0.0000000000
3053  -18.915  54.531  -4.583 0.0000000000
3054  -19.846  53.522  -7.953 0.0000000000
3055  -16.704  54.663  -7.202 0.0000000000
3653  -10.128  64.740  -3.997 0.0000000000
3654  -9.518  63.644  -6.827 0.0000000000
4080  -14.671  54.892  22.807 0.0000000000
4081  -13.060  57.137  22.170 0.0000000000
4082  -12.478  55.467  24.821 0.0000000000
4083  -10.112  54.046  33.148 0.0000000000
4084  -9.338  56.390  29.783 0.0000000000
4098  -25.724  48.000  1.811 0.0000000000
4099  -26.954  48.139  0.035 0.0000000000
4100  -23.706  49.479  0.134 0.0000000000
4101  -22.087  51.756  -1.354 0.0000000000
4102  -21.674  52.607  0.502 0.0000000000
4105  -22.496  52.674  8.531 0.0000000000
4106  -19.718  60.615  5.616 0.0000000000
4107  -21.421  58.567  4.869 0.0000000000
4108  -20.595  61.138  3.208 0.0000000000
4109  -19.805  59.996  0.687 0.0000000000
4110  -17.620  61.628  1.380 0.0000000000
4111  -15.162  62.613  -0.956 0.0000000000
4112  -14.770  61.811  2.108 0.0000000000
4114  -9.558  64.050  5.267 0.0000000000
4838  -31.546  52.277  -3.520 0.0000000000
4839  -33.624  52.976  -5.658 0.0000000000
4840  -30.332  52.194  -6.317 0.0000000000
4841  -23.981  57.855  -11.339 0.0000000000
4846  -9.273  58.288  -12.704 0.0000000000
4847  -12.766  56.393  -12.898 0.0000000000
4848  -11.065  58.316  -15.876 0.0000000000
6193  -12.400  53.710  27.707 0.0000000000
6205  -25.069  48.932  3.789 0.0000000000
6207  -22.348  56.018  9.473 0.0000000000
6208  -22.043  59.129  10.222 0.0000000000
6209  -19.240  60.216  8.496 0.0000000000
6210  -16.919  60.787  6.797 0.0000000000
6211  -14.339  61.655  5.349 0.0000000000
6212  -14.075  62.523  8.473 0.0000000000
6213  -11.616  64.518  9.799 0.0000000000
6647  -25.006  51.893  -5.301 0.0000000000
6648  -26.749  53.751  -6.923 0.0000000000
6649  -23.542  54.241  -7.512 0.0000000000
6650  -22.137  56.680  -9.888 0.0000000000
6651  -20.470  58.343  -12.244 0.0000000000
6652  -5.890  58.315  -18.046 0.0000000000
6653  -8.834  58.495  -18.597 0.0000000000
7252  -16.613  56.908  15.177 0.0000000000
7253  -14.495  57.352  16.775 0.0000000000
7254  -16.709  55.582  18.309 0.0000000000
7255  -16.734  54.390  21.227 0.0000000000
7272  -19.963  57.099  15.171 0.0000000000
7610  -15.877  61.464  -4.749 0.0000000000
7611  -14.513  58.003  -6.814 0.0000000000
7612  -12.430  61.180  -6.906 0.0000000000
7613  -9.423  61.247  -9.459 0.0000000000
7614  -6.954  61.259  -12.396 0.0000000000
8193  -12.621  58.436  18.936 0.0000000000
8194  -11.136  59.561  21.364 0.0000000000
8196  -10.921  56.354  27.305 0.0000000000
8215  -29.872  51.624  -2.097 0.0000000000
8217  -28.558  49.670  -1.158 0.0000000000
8218  -26.623  50.782  -3.062 0.0000000000
8219  -23.295  51.300  -3.484 0.0000000000
8220  -20.810  53.571  -2.922 0.0000000000
8221  -19.430  56.902  -2.737 0.0000000000
8224  -23.610  51.498  4.095 0.0000000000
8225  -21.127  55.388  6.630 0.0000000000
8226  -22.245  54.889  4.467 0.0000000000
8227  -22.302  53.953  2.533 0.0000000000
8228  -20.301  56.402  0.772 0.0000000000
8229  -19.350  58.568  -1.204 0.0000000000
8230  -18.724  60.702  -3.226 0.0000000000
8231  -16.262  63.521  -3.291 0.0000000000
8232  -12.954  64.094  -2.476 0.0000000000
8233  -10.175  64.377  -0.946 0.0000000000
8234  -12.191  62.883  3.690 0.0000000000
8235  -10.075  63.555  2.242 0.0000000000
9134  -35.133  53.486  -7.570 0.0000000000
9136  -28.850  56.092  -8.179 0.0000000000
9137  -30.815  56.156  -10.344 0.0000000000
9142  -14.722  55.282  -9.952 0.0000000000
9143  -16.751  57.139  -12.835 0.0000000000
10477  -13.957  60.923  13.790 0.0000000000
10478  -13.148  61.413  14.924 0.0000000000
10479  -13.797  59.916  15.067 0.0000000000
10488  -16.066  58.679  12.857 0.0000000000
10489  -16.905  59.694  11.928 0.0000000000
10490  -15.165  60.222  12.652 0.0000000000
10491  -14.368  61.665  12.560 0.0000000000
10733  -18.084  56.056  -4.389 0.0000000000
10734  -17.689  54.570  -5.815 0.0000000000
10735  -16.728  56.160  -5.557 0.0000000000
11333  -8.916  64.827  -3.176 0.0000000000
11334  -8.618  64.600  -4.956 0.0000000000
11760  -14.029  53.572  24.014 0.0000000000
11761  -13.511  55.035  23.718 0.0000000000
11762  -12.977  54.010  24.928 0.0000000000
11764  -9.178  54.967  32.790 0.0000000000
11778  -24.429  48.930  1.832 0.0000000000
11779  -24.717  48.604  0.887 0.0000000000
11780  -23.395  49.677  1.108 0.0000000000
11781  -22.587  50.799  0.354 0.0000000000
11782  -22.538  51.331  1.332 0.0000000000
11786  -18.719  60.946  4.825 0.0000000000
11787  -20.246  60.991  4.408 0.0000000000
11788  -19.089  61.277  3.592 0.0000000000
11789  -19.114  61.440  2.394 0.0000000000
11790  -17.572  61.425  2.725 0.0000000000
11791  -16.211  61.556  1.675 0.0000000000
11792  -16.181  61.281  2.983 0.0000000000
12518  -30.163  51.451  -4.006 0.0000000000
12519  -31.143  51.698  -4.868 0.0000000000
12520  -29.439  51.517  -5.447 0.0000000000
12526  -8.081  59.049  -14.448 0.0000000000
12527  -9.861  57.880  -14.606 0.0000000000
12528  -8.931  58.895  -16.262 0.0000000000
14152  -10.625  64.182  11.815 0.0000000000
14155  -11.293  62.257  16.955 0.0000000000
14156  -10.247  63.271  16.489 0.0000000000
14157  -10.156  62.354  17.974 0.0000000000
14159  -9.945  61.419  19.338 0.0000000000
14183  -23.245  58.355  12.717 0.0000000000
14184  -23.362  58.250  11.228 0.0000000000
14185  -22.285  59.328  11.594 0.0000000000
14186  -18.092  61.079  10.212 0.0000000000
14187  -19.583  60.519  9.797 0.0000000000
14188  -18.147  60.879  9.055 0.0000000000
14189  -18.029  60.628  7.644 0.0000000000
14190  -16.693  61.170  8.271 0.0000000000
14191  -15.346  61.563  7.737 0.0000000000
14192  -15.260  61.966  9.034 0.0000000000
14193  -12.643  63.748  11.997 0.0000000000
14194  -12.802  63.790  10.566 0.0000000000
14195  -11.657  64.343  11.282 0.0000000000
14196  -10.547  64.639  10.445 0.0000000000
14918  -23.300  52.012  -5.398 0.0000000000
14919  -24.195  52.955  -6.462 0.0000000000
14920  -22.442  52.928  -6.598 0.0000000000
14921  -19.172  54.316  -9.189 0.0000000000
14922  -21.033  54.873  -9.056 0.0000000000
14923  -20.339  56.063  -10.193 0.0000000000
14924  -21.362  57.800  -11.015 0.0000000000
14925  -19.603  57.198  -11.342 0.0000000000
14927  -6.513  57.491  -19.528 0.0000000000
15952  -17.840  56.278  16.463 0.0000000000
15953  -16.703  56.106  16.880 0.0000000000
15954  -17.838  55.872  18.003 0.0000000000
15958  -16.570  53.509  22.605 0.0000000000
15995  -19.418  56.664  16.547 0.0000000000
15996  -18.279  56.711  15.074 0.0000000000
16718  -14.657  62.874  -4.838 0.0000000000
16719  -14.035  61.308  -5.635 0.0000000000
16720  -12.810  62.708  -5.843 0.0000000000
16721  -8.088  63.493  -7.801 0.0000000000
16722  -9.375  62.761  -8.062 0.0000000000
16723  -7.938  62.655  -9.370 0.0000000000
16724  -8.131  61.371  -10.981 0.0000000000
16725  -6.898  62.301  -10.662 0.0000000000
18000  -14.533  56.525  18.189 0.0000000000
18001  -13.514  57.838  17.761 0.0000000000
18002  -13.556  57.119  19.308 0.0000000000
18003  -12.326  57.703  23.395 0.0000000000
18004  -12.090  58.384  21.838 0.0000000000
18005  -11.290  58.849  23.066 0.0000000000
18006  -10.248  59.791  22.458 0.0000000000
18007  -10.312  59.056  24.126 0.0000000000
18008  -11.777  54.066  28.914 0.0000000000
18009  -11.584  55.044  27.415 0.0000000000
18010  -10.914  55.203  28.707 0.0000000000
18051  -31.305  52.338  -1.721 0.0000000000
18056  -25.872  48.785  -0.862 0.0000000000
18057  -27.716  48.772  -0.617 0.0000000000
18058  -26.701  49.471  -1.509 0.0000000000
18059  -27.572  50.259  -2.048 0.0000000000
18060  -25.769  50.273  -2.417 0.0000000000
18061  -24.968  50.821  -3.450 0.0000000000
18062  -24.091  50.587  -2.625 0.0000000000
18063  -21.065  53.267  -1.056 0.0000000000
18064  -21.400  52.690  -2.067 0.0000000000
18065  -20.565  54.341  -1.833 0.0000000000
18066  -20.039  55.189  -2.796 0.0000000000
18067  -19.855  56.060  -1.778 0.0000000000
18071  -22.698  50.574  6.832 0.0000000000
18073  -22.975  50.327  5.712 0.0000000000
18074  -23.653  50.179  4.715 0.0000000000
18075  -22.851  51.687  4.957 0.0000000000
18076  -21.146  57.119  8.565 0.0000000000
18077  -21.413  55.588  8.105 0.0000000000
18078  -20.736  56.922  7.035 0.0000000000
18079  -22.016  58.269  3.733 0.0000000000
18080  -21.861  56.781  4.539 0.0000000000
18081  -22.259  56.416  3.568 0.0000000000
18082  -22.634  54.494  3.529 0.0000000000
18083  -21.840  55.841  2.607 0.0000000000
18084  -21.292  55.163  1.663 0.0000000000
18085  -20.958  57.133  1.723 0.0000000000
18086  -18.878  60.856  -0.388 0.0000000000
18087  -19.324  59.312  -0.395 0.0000000000
18088  -19.051  60.425  -1.479 0.0000000000
18089  -19.270  59.699  -2.210 0.0000000000
18090  -18.765  61.612  -2.457 0.0000000000
18091  -17.652  62.464  -3.334 0.0000000000
18092  -17.431  62.863  -2.420 0.0000000000
18093  -13.710  62.806  -0.394 0.0000000000
18094  -14.124  63.407  -1.802 0.0000000000
18095  -12.641  63.579  -1.170 0.0000000000
18096  -11.483  64.270  -1.752 0.0000000000
18097  -11.303  63.719  -0.344 0.0000000000
18098  -13.059  62.736  6.176 0.0000000000
18099  -13.200  62.351  4.513 0.0000000000
18100  -11.934  63.252  5.385 0.0000000000
18102  -9.857  63.698  3.809 0.0000000000
20276  -32.981  53.071  -7.048 0.0000000000
20277  -34.504  53.411  -6.629 0.0000000000
20278  -33.943  53.918  -8.029 0.0000000000
20279  -34.603  53.777  -9.050 0.0000000000
20280  -33.348  54.798  -9.236 0.0000000000
20281  -26.119  55.560  -7.704 0.0000000000
20282  -27.768  54.935  -7.536 0.0000000000
20283  -27.263  56.770  -8.372 0.0000000000
20296  -13.191  57.757  -8.140 0.0000000000
20297  -14.360  56.322  -8.262 0.0000000000
20298  -13.176  56.306  -9.625 0.0000000000
20299  -13.950  57.448  -14.258 0.0000000000
20300  -14.789  56.394  -12.925 0.0000000000
20301  -15.823  57.872  -14.098 0.0000000000
20302  -17.519  58.280  -13.803 0.0000000000
23467  -12.408  63.428  13.332 0.0000000000
23468  -11.410  63.697  14.186 0.0000000000
23469  -12.347  62.834  14.730 0.0000000000
23470  -12.250  61.930  16.006 0.0000000000
23471  -12.060  60.825  17.187 0.0000000000
23486  -19.717  58.224  12.669 0.0000000000
23487  -20.656  59.486  11.851 0.0000000000
23488  -18.832  59.482  11.791 0.0000000000
23489  -17.691  60.619  11.174 0.0000000000
23490  -16.417  61.527  10.744 0.0000000000
23491  -15.204  62.202  10.288 0.0000000000
23492  -14.931  62.106  11.461 0.0000000000
23493  -13.567  62.866  12.441 0.0000000000
23927  -19.973  53.291  -4.937 0.0000000000
23928  -20.591  52.993  -6.578 0.0000000000
23929  -18.991  53.491  -6.266 0.0000000000
23930  -18.121  53.766  -7.649 0.0000000000
23931  -17.393  54.234  -8.964 0.0000000000
25007  -11.538  64.358  -4.534 0.0000000000
25008  -11.334  63.694  -5.800 0.0000000000
25009  -9.825  64.353  -5.491 0.0000000000
25010  -8.304  64.154  -6.403 0.0000000000
25776  -14.843  55.528  21.356 0.0000000000
25777  -13.763  56.554  20.929 0.0000000000
25778  -13.988  56.073  22.399 0.0000000000
25779  -13.073  56.499  23.591 0.0000000000
25780  -12.141  56.902  24.761 0.0000000000
25781  -10.745  54.123  31.767 0.0000000000
25782  -10.303  55.285  30.096 0.0000000000
25783  -9.756  55.213  31.473 0.0000000000
25810  -26.278  47.955  0.838 0.0000000000
25811  -25.218  48.582  -0.045 0.0000000000
25812  -24.243  49.508  -0.843 0.0000000000
25813  -23.396  50.573  -1.654 0.0000000000
25814  -22.956  50.659  -0.605 0.0000000000
25815  -21.736  52.112  -0.409 0.0000000000
25816  -20.827  53.806  -0.180 0.0000000000
25820  -22.845  50.874  8.071 0.0000000000
25821  -22.093  52.215  7.196 0.0000000000
25822  -20.240  59.588  6.386 0.0000000000
25823  -20.668  58.459  6.016 0.0000000000
25824  -20.796  59.941  5.251 0.0000000000
25825  -21.523  60.096  4.074 0.0000000000
25826  -21.488  59.656  2.834 0.0000000000
25827  -20.798  59.036  1.719 0.0000000000
25828  -20.304  60.637  1.887 0.0000000000
25829  -18.955  61.234  1.008 0.0000000000
25830  -17.823  61.730  -0.170 0.0000000000
25831  -16.790  62.501  -1.314 0.0000000000
25832  -16.382  61.870  0.180 0.0000000000
25833  -14.959  62.086  0.472 0.0000000000
25834  -13.534  62.446  1.233 0.0000000000
25835  -10.526  64.505  7.623 0.0000000000
25836  -10.642  64.082  6.149 0.0000000000
25837  -9.428  64.239  6.745 0.0000000000
27140  -32.769  53.342  -3.126 0.0000000000
27141  -33.918  53.619  -4.217 0.0000000000
27142  -32.561  52.560  -4.511 0.0000000000
27143  -32.063  52.201  -5.899 0.0000000000
27144  -31.331  53.231  -7.211 0.0000000000
27145  -24.847  57.827  -10.075 0.0000000000
27146  -26.619  57.593  -9.529 0.0000000000
27154  -10.455  57.768  -11.023 0.0000000000
27155  -11.943  56.501  -11.209 0.0000000000
27156  -10.884  56.990  -12.800 0.0000000000
27157  -11.884  57.253  -14.457 0.0000000000
27158  -12.964  58.143  -15.601 0.0000000000
29809  -12.958  53.257  26.503 0.0000000000
29838  -25.364  48.466  2.796 0.0000000000
29839  -24.293  49.512  2.794 0.0000000000
29841  -23.174  54.851  10.163 0.0000000000
29842  -23.290  56.565  10.745 0.0000000000
29843  -22.239  57.595  9.914 0.0000000000
29844  -21.153  58.533  8.926 0.0000000000
29845  -21.071  60.106  10.698 0.0000000000
29846  -20.643  59.723  9.328 0.0000000000
29847  -20.181  59.422  7.917 0.0000000000
29848  -19.295  60.222  6.966 0.0000000000
29849  -18.348  60.586  6.173 0.0000000000
29850  -17.303  60.748  5.344 0.0000000000
29851  -15.881  60.976  4.473 0.0000000000
29852  -15.596  61.048  6.099 0.0000000000
29853  -14.179  62.121  7.037 0.0000000000
29854  -12.976  63.365  7.669 0.0000000000
29855  -13.979  62.821  9.819 0.0000000000
29856  -12.908  63.684  9.183 0.0000000000
29857  -11.723  64.309  8.386 0.0000000000
29858  -10.381  64.777  9.075 0.0000000000
30869  -26.619  51.514  -4.977 0.0000000000
30870  -27.521  52.179  -5.967 0.0000000000
30871  -25.852  52.656  -6.224 0.0000000000
30872  -25.216  54.271  -7.228 0.0000000000
30873  -24.603  55.763  -8.175 0.0000000000
30874  -21.710  53.853  -7.812 0.0000000000
30875  -22.899  55.489  -8.641 0.0000000000
30876  -23.885  57.004  -9.372 0.0000000000
30877  -23.037  57.948  -10.622 0.0000000000
30878  -22.328  58.293  -11.836 0.0000000000
30880  -6.367  59.296  -17.176 0.0000000000
30881  -7.877  59.174  -17.637 0.0000000000
30882  -7.035  58.566  -18.642 0.0000000000
30883  -7.840  57.402  -19.624 0.0000000000
32302  -15.484  58.035  14.151 0.0000000000
32303  -14.498  58.346  15.278 0.0000000000
32304  -15.530  57.121  15.888 0.0000000000
32305  -15.569  56.268  17.399 0.0000000000
32306  -15.610  55.557  18.867 0.0000000000
32308  -16.653  54.962  19.705 0.0000000000
32309  -15.645  55.046  20.385 0.0000000000
32310  -15.816  54.682  22.019 0.0000000000
32311  -15.312  53.463  23.244 0.0000000000
32353  -22.411  57.944  14.023 0.0000000000
32356  -20.707  57.710  13.870 0.0000000000
32357  -18.884  57.295  13.665 0.0000000000
32358  -17.079  57.419  13.718 0.0000000000
33272  -16.703  59.942  -4.594 0.0000000000
33273  -15.909  58.122  -5.530 0.0000000000
33274  -14.992  59.758  -5.552 0.0000000000
33275  -13.567  59.554  -6.791 0.0000000000
33276  -12.157  59.362  -8.130 0.0000000000
33277  -10.997  62.699  -6.953 0.0000000000
33278  -10.819  61.129  -8.143 0.0000000000
33279  -10.650  59.298  -9.424 0.0000000000
33280  -9.295  59.501  -10.857 0.0000000000
33281  -8.001  59.935  -12.548 0.0000000000
33282  -6.801  60.395  -14.150 0.0000000000
34881  -13.596  58.738  16.356 0.0000000000
34882  -12.667  59.318  17.444 0.0000000000
34883  -11.761  59.811  18.595 0.0000000000
34884  -12.794  57.765  20.606 0.0000000000
34885  -11.942  59.087  20.208 0.0000000000
34886  -10.916  60.337  19.748 0.0000000000
34887  -10.065  60.584  20.873 0.0000000000
34890  -12.231  54.572  26.134 0.0000000000
34891  -11.674  55.993  26.061 0.0000000000
34892  -11.243  57.317  25.980 0.0000000000
34893  -10.107  56.516  28.516 0.0000000000
34894  -10.322  57.509  27.170 0.0000000000
34895  -10.365  58.390  25.716 0.0000000000
34943  -31.984  52.927  -2.374 0.0000000000
34944  -30.650  52.155  -2.719 0.0000000000
34945  -29.267  51.325  -3.322 0.0000000000
34952  -29.243  50.699  -1.610 0.0000000000
34953  -28.363  50.946  -2.634 0.0000000000
34954  -27.457  51.121  -3.806 0.0000000000
34955  -25.785  51.229  -4.148 0.0000000000
34956  -24.175  51.489  -4.365 0.0000000000
34957  -22.515  51.838  -4.404 0.0000000000
34958  -22.577  51.423  -2.437 0.0000000000
34959  -21.857  52.147  -3.230 0.0000000000
34960  -20.979  52.738  -4.041 0.0000000000
34961  -19.965  54.200  -3.742 0.0000000000
34962  -19.217  55.800  -3.607 0.0000000000
34963  -18.645  57.566  -3.694 0.0000000000
34970  -24.538  48.949  4.656 0.0000000000
34971  -24.246  50.031  3.826 0.0000000000
34972  -23.642  50.958  3.060 0.0000000000
34973  -22.466  54.383  8.978 0.0000000000
34974  -21.761  53.985  7.611 0.0000000000
34975  -21.675  53.666  6.271 0.0000000000
34976  -21.087  56.942  5.675 0.0000000000
34977  -21.546  55.219  5.365 0.0000000000
34978  -22.098  53.449  5.092 0.0000000000
34979  -22.898  53.138  4.275 0.0000000000
34980  -23.100  52.716  3.314 0.0000000000
34981  -22.777  52.012  2.363 0.0000000000
34982  -21.936  53.303  1.583 0.0000000000
34983  -20.889  54.499  0.766 0.0000000000
34984  -20.047  55.689  -0.107 0.0000000000
34985  -20.072  58.343  0.717 0.0000000000
34986  -19.670  57.598  -0.268 0.0000000000
34987  -19.664  56.748  -0.965 0.0000000000
34988  -19.443  57.812  -1.874 0.0000000000
34989  -19.131  58.824  -2.942 0.0000000000
34990  -18.072  59.530  -3.828 0.0000000000
34991  -17.419  61.292  -4.092 0.0000000000
34992  -16.281  62.801  -4.175 0.0000000000
34993  -14.796  63.731  -4.061 0.0000000000
34994  -15.744  63.325  -2.238 0.0000000000
34995  -14.457  63.910  -3.023 0.0000000000
34996  -13.133  64.181  -3.736 0.0000000000
34997  -11.522  64.512  -3.188 0.0000000000
34998  -10.183  64.779  -2.421 0.0000000000
34999  -9.065  64.695  -1.576 0.0000000000
35000  -14.534  61.640  3.703 0.0000000000
35001  -13.352  62.289  2.858 0.0000000000
35002  -12.290  62.803  2.045 0.0000000000
35003  -10.865  63.554  4.582 0.0000000000
35004  -11.151  63.247  2.963 0.0000000000
35005  -11.261  63.220  1.200 0.0000000000
35006  -10.148  63.743  0.595 0.0000000000
37645  -35.244  52.526  -8.386 0.0000000000
37648  -28.467  52.913  -6.718 0.0000000000
37649  -29.443  53.962  -7.400 0.0000000000
37650  -30.520  54.995  -8.119 0.0000000000
37651  -28.296  57.385  -9.234 0.0000000000
37652  -29.987  56.654  -9.091 0.0000000000
37653  -31.659  55.717  -9.144 0.0000000000
37654  -32.407  55.098  -10.456 0.0000000000
37666  -15.505  56.251  -6.967 0.0000000000
37667  -15.711  54.940  -8.593 0.0000000000
37668  -16.576  54.891  -10.286 0.0000000000
37669  -13.691  55.625  -11.364 0.0000000000
37670  -15.672  55.554  -11.586 0.0000000000
37671  -17.713  56.313  -11.549 0.0000000000
37672  -18.588  57.955  -12.553 0.0000000000
37673  -19.395  58.261  -13.489 0.0000000000
37675  -10.028  58.904  -17.448 0.0000000000
41197  -14.299  60.197  13.777 0.0000000000
41198  -13.886  60.419  14.411 0.0000000000
41199  -14.206  59.668  14.445 0.0000000000
41208  -15.280  59.027  13.217 0.0000000000
41209  -15.594  59.442  12.685 0.0000000000
41210  -14.866  59.825  13.172 0.0000000000
41211  -14.486  60.591  13.114 0.0000000000
41453  -17.641  57.035  -4.378 0.0000000000
41454  -17.352  56.149  -4.938 0.0000000000
41455  -16.978  57.056  -4.914 0.0000000000
42053  -8.420  64.687  -2.743 0.0000000000
42054  -8.310  64.650  -3.677 0.0000000000
42480  -13.801  53.068  24.629 0.0000000000
42481  -13.466  53.765  24.437 0.0000000000
42482  -13.336  53.306  25.127 0.0000000000
42498  -23.856  49.542  1.941 0.0000000000
42499  -23.874  49.296  1.477 0.0000000000
42500  -23.351  49.965  1.577 0.0000000000
42501  -22.896  50.429  1.188 0.0000000000
42502  -22.951  50.719  1.702 0.0000000000
42506  -18.169  60.990  4.417 0.0000000000
42507  -18.934  61.132  4.163 0.0000000000
42508  -18.295  61.191  3.769 0.0000000000
42509  -18.331  61.317  3.163 0.0000000000
42510  -17.634  61.328  3.371 0.0000000000
42511  -16.871  61.356  2.887 0.0000000000
42512  -16.872  61.184  3.486 0.0000000000
43238  -29.386  51.132  -4.267 0.0000000000
43239  -29.858  51.287  -4.702 0.0000000000
43240  -28.949  51.316  -4.999 0.0000000000
43246  -7.603  59.426  -15.283 0.0000000000
43247  -8.464  58.914  -15.490 0.0000000000
43248  -7.958  59.240  -16.198 0.0000000000
44872  -11.089  64.126  12.282 0.0000000000
44873  -10.685  63.967  12.671 0.0000000000
44874  -11.065  64.004  13.054 0.0000000000
44875  -11.190  61.719  17.614 0.0000000000
44876  -10.751  62.343  17.442 0.0000000000
44877  -10.612  61.823  18.130 0.0000000000
44878  -10.021  61.878  18.630 0.0000000000
44879  -10.469  61.354  18.825 0.0000000000
44903  -22.460  58.621  12.835 0.0000000000
44904  -22.828  58.902  12.143 0.0000000000
44905  -21.964  59.067  12.271 0.0000000000
44906  -17.384  61.322  9.860 0.0000000000
44907  -18.187  61.030  9.640 0.0000000000
44908  -17.411  61.202  9.245 0.0000000000
44909  -17.393  61.034  8.647 0.0000000000
44910  -16.688  61.383  8.900 0.0000000000
44911  -15.982  61.556  8.661 0.0000000000
44912  -15.962  61.730  9.254 0.0000000000
44913  -12.072  63.947  12.374 0.0000000000
44914  -12.148  64.127  11.696 0.0000000000
44915  -11.600  64.192  12.011 0.0000000000
44916  -11.132  64.340  11.603 0.0000000000
45638  -22.434  52.154  -5.394 0.0000000000
45639  -22.837  52.456  -6.039 0.0000000000
45640  -21.969  52.520  -5.996 0.0000000000
45641  -18.840  54.730  -9.773 0.0000000000
45642  -19.733  55.042  -9.748 0.0000000000
45643  -19.457  55.679  -10.307 0.0000000000
45644  -20.009  56.668  -10.769 0.0000000000
45645  -19.107  56.243  -10.885 0.0000000000
46673  -17.834  56.046  17.257 0.0000000000
46716  -18.638  56.426  16.500 0.0000000000
47438  -13.936  63.395  -4.847 0.0000000000
47439  -13.720  62.765  -5.292 0.0000000000
47440  -13.005  63.271  -5.368 0.0000000000
47441  -7.442  63.343  -8.364 0.0000000000
47442  -8.000  63.147  -8.533 0.0000000000
47443  -7.350  62.949  -9.225 0.0000000000
47444  -7.367  62.519  -10.071 0.0000000000
47445  -6.826  62.753  -9.838 0.0000000000
48720  -14.537  56.206  18.976 0.0000000000
48721  -14.011  56.798  18.736 0.0000000000
48722  -14.038  56.467  19.538 0.0000000000
48723  -11.869  57.935  23.936 0.0000000000
48724  -11.794  58.291  23.259 0.0000000000
48725  -11.344  58.472  23.835 0.0000000000
48726  -10.799  58.954  23.618 0.0000000000
48727  -10.860  58.624  24.409 0.0000000000
48728  -11.508  54.070  29.591 0.0000000000
48729  -11.351  54.604  28.793 0.0000000000
48730  -11.068  54.648  29.479 0.0000000000
48776  -25.443  49.321  -1.277 0.0000000000
48777  -26.299  49.143  -1.197 0.0000000000
48778  -25.864  49.591  -1.641 0.0000000000
48779  -26.289  49.920  -1.957 0.0000000000
48780  -25.387  50.047  -2.066 0.0000000000
48781  -24.913  50.366  -2.543 0.0000000000
48782  -24.509  50.232  -2.136 0.0000000000
48783  -20.636  54.110  -0.978 0.0000000000
48784  -20.818  53.819  -1.390 0.0000000000
48785  -20.381  54.701  -1.358 0.0000000000
48786  -20.193  55.204  -1.803 0.0000000000
48787  -20.034  55.558  -1.323 0.0000000000
48791  -22.396  51.187  6.346 0.0000000000
48792  -22.700  50.403  6.245 0.0000000000
48793  -22.592  51.100  5.827 0.0000000000
48794  -22.855  50.981  5.350 0.0000000000
48795  -22.529  51.841  5.403 0.0000000000
48796  -20.759  57.687  8.018 0.0000000000
48797  -20.844  56.988  7.816 0.0000000000
48798  -20.612  57.665  7.286 0.0000000000
48799  -21.949  58.089  3.165 0.0000000000
48800  -22.135  57.354  3.611 0.0000000000
48801  -21.987  57.120  3.061 0.0000000000
48802  -22.093  56.149  3.062 0.0000000000
48803  -21.719  56.834  2.595 0.0000000000
48804  -21.419  56.502  2.180 0.0000000000
48805  -21.309  57.514  2.190 0.0000000000
48806  -18.609  61.363  -0.930 0.0000000000
48807  -18.954  60.664  -0.981 0.0000000000
48808  -18.765  61.256  -1.530 0.0000000000
48809  -18.974  61.048  -1.970 0.0000000000
48810  -18.548  61.832  -1.968 0.0000000000
48811  -18.162  62.325  -2.435 0.0000000000
48812  -17.940  62.400  -1.932 0.0000000000
48813  -13.059  62.956  -0.081 0.0000000000
48814  -13.153  63.190  -0.847 0.0000000000
48815  -12.531  63.317  -0.488 0.0000000000
48816  -11.972  63.675  -0.786 0.0000000000
48817  -11.873  63.375  -0.029 0.0000000000
48818  -12.430  63.349  6.578 0.0000000000
48819  -12.474  63.021  5.784 0.0000000000
48820  -11.822  63.566  6.187 0.0000000000
50996  -32.728  53.580  -7.707 0.0000000000
50997  -33.455  53.570  -7.592 0.0000000000
50998  -33.200  54.089  -8.118 0.0000000000
50999  -33.701  54.361  -8.670 0.0000000000
51000  -32.881  54.667  -8.630 0.0000000000
51001  -25.887  56.368  -8.196 0.0000000000
51002  -26.680  56.216  -8.014 0.0000000000
51003  -26.401  56.931  -8.566 0.0000000000
51016  -12.482  57.663  -8.824 0.0000000000
51017  -13.113  56.989  -8.860 0.0000000000
51018  -12.428  56.924  -9.534 0.0000000000
51019  -14.426  57.976  -14.830 0.0000000000
51020  -14.915  57.652  -14.200 0.0000000000
51021  -15.334  58.121  -14.718 0.0000000000
54472  -12.850  62.967  13.603 0.0000000000
54473  -12.364  63.149  14.028 0.0000000000
54474  -12.816  62.580  14.222 0.0000000000
54475  -13.090  60.975  15.568 0.0000000000
54476  -12.744  61.740  15.479 0.0000000000
54477  -12.652  61.211  16.094 0.0000000000
54478  -12.194  61.413  16.589 0.0000000000
54479  -12.498  60.643  16.668 0.0000000000
54503  -18.800  58.179  12.511 0.0000000000
54504  -19.264  58.810  12.170 0.0000000000
54505  -18.331  58.846  12.117 0.0000000000
54506  -16.352  60.366  11.787 0.0000000000
54507  -17.305  60.176  11.538 0.0000000000
54508  -16.738  60.786  11.394 0.0000000000
54509  -17.048  61.150  10.990 0.0000000000
54510  -16.198  61.280  11.240 0.0000000000
54511  -15.664  61.758  11.079 0.0000000000
54512  -15.443  61.594  11.575 0.0000000000
54513  -13.740  61.983  13.167 0.0000000000
54514  -14.002  62.304  12.558 0.0000000000
54515  -13.398  62.648  13.116 0.0000000000
54516  -12.980  63.176  12.919 0.0000000000
55238  -19.398  53.880  -4.739 0.0000000000
55239  -19.419  53.407  -5.592 0.0000000000
55240  -18.803  53.887  -5.369 0.0000000000
55241  -17.172  54.636  -6.490 0.0000000000
55242  -17.828  54.017  -6.707 0.0000000000
55243  -17.377  54.119  -7.399 0.0000000000
55244  -17.762  53.990  -8.295 0.0000000000
55245  -16.970  54.303  -8.090 0.0000000000
57038  -10.777  64.584  -4.295 0.0000000000
57039  -10.629  64.396  -5.034 0.0000000000
57040  -9.978  64.595  -4.714 0.0000000000
57041  -8.013  64.354  -5.382 0.0000000000
57042  -8.455  64.392  -5.730 0.0000000000
57043  -7.865  64.187  -6.068 0.0000000000
57044  -7.701  63.938  -6.785 0.0000000000
58320  -14.843  55.294  22.119 0.0000000000
58321  -14.396  55.805  21.859 0.0000000000
58322  -14.330  55.463  22.606 0.0000000000
58323  -12.961  55.235  24.231 0.0000000000
58324  -13.281  55.767  23.632 0.0000000000
58325  -12.788  56.026  24.211 0.0000000000
58326  -12.598  56.713  24.178 0.0000000000
58327  -12.334  56.217  24.804 0.0000000000
58328  -10.444  54.076  32.507 0.0000000000
58329  -10.283  54.670  31.648 0.0000000000
58330  -9.985  54.630  32.345 0.0000000000
58331  -8.688  55.311  32.513 0.0000000000
58332  -8.997  55.537  31.943 0.0000000000
58373  -26.495  47.778  1.880 0.0000000000
58374  -26.782  47.796  1.415 0.0000000000
58375  -25.976  47.915  1.302 0.0000000000
58376  -24.147  49.013  0.493 0.0000000000
58377  -24.947  48.586  0.432 0.0000000000
58378  -24.407  48.983  0.039 0.0000000000
58379  -24.700  49.004  -0.452 0.0000000000
58380  -23.928  49.455  -0.346 0.0000000000
58381  -23.568  50.039  -0.715 0.0000000000
58382  -23.329  50.037  -0.234 0.0000000000
58383  -22.130  51.675  0.428 0.0000000000
58384  -22.192  51.477  -0.053 0.0000000000
58385  -21.696  52.310  0.050 0.0000000000
58386  -21.287  52.920  -0.282 0.0000000000
58387  -21.235  53.208  0.133 0.0000000000
58391  -22.908  51.992  8.952 0.0000000000
58392  -23.000  51.078  8.754 0.0000000000
58393  -22.645  51.723  8.275 0.0000000000
58394  -22.451  51.558  7.628 0.0000000000
58395  -22.258  52.421  7.862 0.0000000000
58396  -20.036  60.167  5.959 0.0000000000
58397  -20.433  59.728  5.777 0.0000000000
58398  -20.318  60.407  5.373 0.0000000000
58399  -20.515  61.093  3.843 0.0000000000
58400  -20.987  60.735  4.281 0.0000000000
58401  -21.159  60.660  3.650 0.0000000000
58402  -21.617  59.916  3.444 0.0000000000
58403  -21.178  60.508  3.001 0.0000000000
58404  -20.971  60.238  2.391 0.0000000000
58405  -20.512  60.935  2.558 0.0000000000
58406  -18.331  61.540  1.911 0.0000000000
58407  -19.025  61.369  1.707 0.0000000000
58408  -18.339  61.491  1.200 0.0000000000
58409  -18.376  61.463  0.457 0.0000000000
58410  -17.718  61.681  0.612 0.0000000000
58411  -17.118  61.825  0.000 0.0000000000
58412  -16.995  61.757  0.799 0.0000000000
58413  -15.524  61.647  1.837 0.0000000000
58414  -15.580  61.798  1.093 0.0000000000
58415  -14.862  61.948  1.345 0.0000000000
58416  -14.242  62.273  0.923 0.0000000000
58417  -14.135  62.128  1.679 0.0000000000
58418  -9.900  64.535  7.951 0.0000000000
58419  -9.961  64.409  7.227 0.0000000000
58420  -9.387  64.333  7.483 0.0000000000
60593  -32.149  52.804  -3.335 0.0000000000
60594  -32.673  52.927  -3.830 0.0000000000
60595  -32.033  52.390  -4.000 0.0000000000
60596  -30.768  51.734  -5.631 0.0000000000
60597  -31.598  51.905  -5.375 0.0000000000
60598  -31.216  52.102  -6.098 0.0000000000
60599  -31.711  52.580  -6.595 0.0000000000
60600  -30.821  52.716  -6.754 0.0000000000
60601  -24.403  57.921  -10.720 0.0000000000
60616  -9.860  57.966  -11.822 0.0000000000
60617  -10.569  57.323  -11.875 0.0000000000
60618  -10.057  57.572  -12.737 0.0000000000
60619  -10.452  58.081  -15.279 0.0000000000
60620  -10.912  57.449  -14.486 0.0000000000
60621  -11.473  57.884  -15.157 0.0000000000
60622  -12.482  57.805  -15.057 0.0000000000
60623  -12.042  58.240  -15.750 0.0000000000
65505  -11.327  63.458  14.925 0.0000000000
65506  -10.854  63.815  14.578 0.0000000000
65507  -10.804  63.516  15.318 0.0000000000
65583  -25.639  48.493  3.820 0.0000000000
65584  -25.810  48.249  3.331 0.0000000000
65585  -25.194  48.734  3.289 0.0000000000
65586  -24.784  48.991  2.772 0.0000000000
65587  -24.686  49.228  3.262 0.0000000000
65589  -23.499  55.959  11.139 0.0000000000
65591  -22.710  58.715  10.734 0.0000000000
65592  -22.824  57.914  10.555 0.0000000000
65593  -22.205  58.402  10.089 0.0000000000
65594  -21.656  58.063  9.431 0.0000000000
65595  -21.600  58.800  9.583 0.0000000000
65596  -20.146  59.979  11.426 0.0000000000
65597  -20.935  59.910  11.321 0.0000000000
65598  -20.371  60.336  10.894 0.0000000000
65599  -19.407  60.360  9.187 0.0000000000
65600  -20.154  60.159  9.561 0.0000000000
65601  -19.917  59.946  8.909 0.0000000000
65602  -20.368  59.543  8.636 0.0000000000
65603  -19.762  59.836  8.187 0.0000000000
65604  -19.716  59.805  7.414 0.0000000000
65605  -19.169  60.144  7.761 0.0000000000
65606  -17.466  60.723  7.233 0.0000000000
65607  -18.154  60.557  6.892 0.0000000000
65608  -17.622  60.589  6.488 0.0000000000
65609  -17.853  60.684  5.776 0.0000000000
65610  -17.098  60.706  6.091 0.0000000000
65611  -16.482  60.743  5.688 0.0000000000
65612  -16.290  60.887  6.468 0.0000000000
65613  -14.668  62.058  8.137 0.0000000000
65614  -14.755  61.825  7.387 0.0000000000
65615  -14.090  62.375  7.814 0.0000000000
65616  -13.522  62.746  7.447 0.0000000000
65617  -13.504  62.960  8.112 0.0000000000
65618  -14.522  62.560  10.693 0.0000000000
65619  -14.587  62.510  10.048 0.0000000000
65620  -13.947  62.948  10.475 0.0000000000
65621  -12.231  64.177  10.172 0.0000000000
65622  -12.826  63.759  9.861 0.0000000000
65623  -12.239  64.164  9.454 0.0000000000
65624  -12.339  64.037  8.772 0.0000000000
65625  -11.632  64.454  9.088 0.0000000000
65626  -11.028  64.626  8.741 0.0000000000
65627  -10.985  64.734  9.468 0.0000000000
65628  -10.122  64.326  10.720 0.0000000000
65629  -10.015  64.519  10.020 0.0000000000
67793  -25.819  51.672  -5.153 0.0000000000
67794  -26.223  52.027  -5.637 0.0000000000
67795  -25.395  52.233  -5.775 0.0000000000
67796  -23.857  53.609  -6.983 0.0000000000
67797  -24.687  53.562  -6.890 0.0000000000
67798  -24.411  54.321  -7.367 0.0000000000
67799  -24.895  55.027  -7.658 0.0000000000
67800  -24.115  55.039  -7.865 0.0000000000
67801  -20.205  53.249  -7.257 0.0000000000
67802  -21.106  53.303  -7.241 0.0000000000
67803  -20.754  53.602  -7.927 0.0000000000
67804  -21.594  55.773  -9.466 0.0000000000
67805  -21.985  55.209  -8.850 0.0000000000
67806  -22.547  56.053  -9.247 0.0000000000
67807  -23.463  56.294  -9.027 0.0000000000
67808  -23.000  56.887  -9.629 0.0000000000
67809  -23.438  57.509  -9.989 0.0000000000
67810  -22.594  57.439  -10.243 0.0000000000
67811  -20.919  58.198  -11.588 0.0000000000
67812  -21.818  58.301  -11.437 0.0000000000
67813  -21.404  58.392  -12.062 0.0000000000
67816  -6.089  58.865  -17.633 0.0000000000
67817  -6.672  58.937  -17.980 0.0000000000
67818  -6.407  58.467  -18.409 0.0000000000
67819  -6.865  56.909  -20.128 0.0000000000
67820  -7.114  57.499  -19.661 0.0000000000
67821  -7.553  56.811  -20.150 0.0000000000
70897  -15.987  57.427  14.580 0.0000000000
70898  -15.472  57.580  14.983 0.0000000000
70899  -16.051  57.024  15.510 0.0000000000
70900  -16.702  55.876  17.613 0.0000000000
70901  -16.080  56.158  17.073 0.0000000000
70902  -16.128  55.840  17.807 0.0000000000
70903  -15.607  55.934  18.140 0.0000000000
70904  -16.168  55.537  18.566 0.0000000000
70910  -16.672  54.644  20.412 0.0000000000
70911  -16.102  54.948  19.991 0.0000000000
70912  -16.211  54.708  20.757 0.0000000000
70913  -15.786  54.878  21.190 0.0000000000
70914  -16.302  54.526  21.596 0.0000000000
70916  -15.958  53.465  22.905 0.0000000000
70918  -14.963  52.811  23.844 0.0000000000
71016  -23.131  57.665  13.906 0.0000000000
71017  -22.731  57.517  14.544 0.0000000000
71023  -20.818  57.327  15.284 0.0000000000
71024  -21.158  57.577  14.602 0.0000000000
71025  -20.304  57.306  14.476 0.0000000000
71026  -19.805  57.423  13.763 0.0000000000
71027  -19.440  57.094  14.430 0.0000000000
71028  -17.430  56.715  15.097 0.0000000000
71029  -17.678  56.949  14.334 0.0000000000
71030  -16.782  57.109  14.432 0.0000000000
71031  -16.236  57.688  13.885 0.0000000000
73193  -16.315  60.779  -4.650 0.0000000000
73194  -15.818  59.850  -5.065 0.0000000000
73195  -15.393  60.625  -5.116 0.0000000000
73196  -13.226  61.233  -6.249 0.0000000000
73197  -13.714  60.457  -6.151 0.0000000000
73198  -13.050  60.344  -6.849 0.0000000000
73199  -12.882  59.440  -7.467 0.0000000000
73200  -12.322  60.283  -7.506 0.0000000000
73201  -10.420  63.708  -6.301 0.0000000000
73202  -11.169  63.236  -6.379 0.0000000000
73203  -10.306  63.241  -6.901 0.0000000000
73204  -9.330  62.023  -8.753 0.0000000000
73205  -10.082  61.983  -8.113 0.0000000000
73206  -10.066  61.209  -8.741 0.0000000000
73207  -10.790  60.296  -8.798 0.0000000000
73208  -10.068  60.274  -9.430 0.0000000000
73209  -9.969  59.356  -10.100 0.0000000000
73210  -9.403  60.353  -10.141 0.0000000000
73211  -7.540  61.318  -11.678 0.0000000000
73212  -8.076  60.594  -11.688 0.0000000000
73213  -7.447  60.707  -12.496 0.0000000000
73214  -7.387  60.169  -13.372 0.0000000000
73215  -6.863  60.736  -13.228 0.0000000000
77040  -14.473  57.823  16.064 0.0000000000
77041  -14.045  58.529  15.843 0.0000000000
77042  -14.007  57.998  16.534 0.0000000000
77043  -13.041  58.120  18.330 0.0000000000
77044  -13.058  58.551  17.589 0.0000000000
77045  -12.587  58.819  18.165 0.0000000000
77046  -12.209  59.571  18.023 0.0000000000
77047  -12.189  59.093  18.767 0.0000000000
77048  -13.413  56.854  21.533 0.0000000000
77049  -13.284  57.128  20.764 0.0000000000
77050  -12.916  57.449  21.384 0.0000000000
77051  -11.663  58.979  21.614 0.0000000000
77052  -11.976  58.748  21.012 0.0000000000
77053  -11.526  59.339  20.800 0.0000000000
77054  -11.410  59.700  19.948 0.0000000000
77055  -11.007  59.972  20.557 0.0000000000
77056  -10.497  60.514  20.324 0.0000000000
77057  -10.623  60.126  21.121 0.0000000000
77058  -9.801  59.821  22.952 0.0000000000
77059  -9.748  60.216  22.141 0.0000000000
77063  -12.689  53.503  27.098 0.0000000000
77064  -12.589  53.903  26.288 0.0000000000
77065  -12.293  54.171  26.888 0.0000000000
77066  -11.208  55.709  27.370 0.0000000000
77067  -11.566  55.521  26.716 0.0000000000
77068  -11.307  56.201  26.681 0.0000000000
77069  -11.514  56.676  26.003 0.0000000000
77070  -11.074  56.864  26.648 0.0000000000
77071  -9.824  55.878  29.955 0.0000000000
77072  -10.174  55.897  29.289 0.0000000000
77073  -9.691  56.476  29.144 0.0000000000
77075  -9.793  57.581  27.607 0.0000000000
77076  -9.887  57.999  26.957 0.0000000000
77077  -10.397  57.960  26.456 0.0000000000
77078  -9.886  58.430  26.245 0.0000000000
77079  -9.816  58.837  25.465 0.0000000000
77191  -32.630  53.251  -2.160 0.0000000000
77192  -32.296  52.943  -1.842 0.0000000000
77193  -30.585  52.019  -1.883 0.0000000000
77194  -30.926  52.364  -2.153 0.0000000000
77195  -30.221  51.955  -2.395 0.0000000000
77196  -29.983  51.705  -3.041 0.0000000000
77197  -29.543  51.534  -2.684 0.0000000000
77206  -27.448  47.931  0.545 0.0000000000
77208  -27.813  48.184  0.186 0.0000000000
77209  -28.138  49.170  -0.892 0.0000000000
77210  -28.633  48.911  -0.425 0.0000000000
77211  -29.054  49.401  -0.697 0.0000000000
77213  -29.429  49.924  -0.952 0.0000000000
77214  -29.706  50.501  -1.168 0.0000000000
77215  -28.925  50.197  -1.397 0.0000000000
77216  -27.034  50.633  -2.538 0.0000000000
77217  -27.950  50.611  -2.251 0.0000000000
77218  -27.499  50.832  -2.863 0.0000000000
77219  -27.931  51.052  -3.235 0.0000000000
77220  -27.056  50.960  -3.417 0.0000000000
77221  -26.608  51.116  -3.988 0.0000000000
77222  -26.218  50.953  -3.586 0.0000000000
77223  -24.154  51.024  -3.510 0.0000000000
77224  -24.587  51.159  -3.917 0.0000000000
77225  -23.754  51.347  -3.946 0.0000000000
77226  -23.344  51.625  -4.414 0.0000000000
77227  -22.866  51.576  -3.914 0.0000000000
77228  -22.712  51.119  -1.555 0.0000000000
77229  -22.967  51.004  -2.077 0.0000000000
77230  -22.321  51.583  -1.872 0.0000000000
77231  -21.119  53.129  -2.482 0.0000000000
77232  -21.625  52.386  -2.639 0.0000000000
77233  -21.290  52.780  -3.066 0.0000000000
77234  -21.490  52.504  -3.662 0.0000000000
77235  -20.923  53.172  -3.492 0.0000000000
77236  -20.431  53.473  -3.864 0.0000000000
77237  -20.444  53.941  -3.359 0.0000000000
77238  -19.688  55.997  -2.760 0.0000000000
77239  -19.664  55.492  -3.239 0.0000000000
77240  -19.370  56.364  -3.215 0.0000000000
77241  -18.929  56.688  -3.599 0.0000000000
77242  -19.134  57.290  -3.256 0.0000000000
77259  -24.785  48.414  5.069 0.0000000000
77260  -24.239  48.959  5.054 0.0000000000
77261  -23.608  50.806  4.388 0.0000000000
77262  -24.013  50.117  4.278 0.0000000000
77263  -23.979  50.732  3.954 0.0000000000
77264  -24.002  50.474  3.430 0.0000000000
77265  -23.666  51.257  3.567 0.0000000000
77266  -22.809  55.440  9.827 0.0000000000
77267  -22.856  54.602  9.548 0.0000000000
77268  -22.423  55.188  9.227 0.0000000000
77269  -21.123  55.434  7.350 0.0000000000
77270  -21.586  54.799  7.852 0.0000000000
77271  -21.392  54.716  7.144 0.0000000000
77272  -21.634  53.834  6.964 0.0000000000
77273  -21.425  54.571  6.455 0.0000000000
77274  -21.003  58.532  5.404 0.0000000000
77275  -20.881  57.709  5.842 0.0000000000
77276  -21.254  57.747  5.262 0.0000000000
77277  -22.048  55.855  4.471 0.0000000000
77278  -21.652  56.010  4.947 0.0000000000
77279  -21.897  55.078  4.877 0.0000000000
77280  -21.833  54.316  5.251 0.0000000000
77281  -22.162  54.177  4.766 0.0000000000
77282  -22.476  53.284  4.648 0.0000000000
77283  -22.547  54.015  4.322 0.0000000000
77284  -22.462  54.226  3.015 0.0000000000
77285  -22.921  53.593  3.456 0.0000000000
77286  -22.723  53.304  2.943 0.0000000000
77287  -22.902  52.351  2.827 0.0000000000
77288  -22.538  52.984  2.461 0.0000000000
77289  -22.373  52.650  2.001 0.0000000000
77290  -22.176  53.663  2.087 0.0000000000
77291  -20.795  55.794  1.230 0.0000000000
77292  -21.083  54.829  1.202 0.0000000000
77293  -20.569  55.433  0.766 0.0000000000
77294  -20.443  55.096  0.332 0.0000000000
77295  -20.162  56.037  0.314 0.0000000000
77296  -20.341  59.529  1.155 0.0000000000
77297  -20.425  58.731  1.250 0.0000000000
77298  -19.966  59.223  0.665 0.0000000000
77299  -19.320  58.964  -0.820 0.0000000000
77300  -19.472  58.480  -0.331 0.0000000000
77301  -19.474  58.066  -0.728 0.0000000000
77302  -19.639  57.143  -0.615 0.0000000000
77303  -19.478  57.644  -1.075 0.0000000000
77304  -19.573  57.313  -1.417 0.0000000000
77305  -19.400  58.184  -1.524 0.0000000000
77306  -19.220  60.257  -2.723 0.0000000000
77307  -19.287  59.285  -2.538 0.0000000000
77308  -18.983  59.769  -3.079 0.0000000000
77309  -18.751  59.246  -3.434 0.0000000000
77310  -18.482  60.188  -3.556 0.0000000000
77311  -17.777  60.471  -3.931 0.0000000000
77312  -18.100  61.032  -3.678 0.0000000000
77313  -17.014  63.089  -3.343 0.0000000000
77314  -17.006  62.728  -3.744 0.0000000000
77315  -16.365  63.314  -3.771 0.0000000000
77316  -15.569  63.336  -4.145 0.0000000000
77317  -15.561  63.743  -3.676 0.0000000000
77318  -15.948  62.585  -1.164 0.0000000000
77319  -16.279  62.975  -1.816 0.0000000000
77320  -15.439  63.032  -1.632 0.0000000000
77321  -13.559  63.820  -2.161 0.0000000000
77322  -14.319  63.756  -2.434 0.0000000000
77323  -13.702  64.015  -2.756 0.0000000000
77324  -13.816  64.101  -3.365 0.0000000000
77325  -13.065  64.228  -3.094 0.0000000000
77326  -12.306  64.353  -3.490 0.0000000000
77327  -12.307  64.343  -2.844 0.0000000000
77328  -10.800  64.354  -1.373 0.0000000000
77329  -10.857  64.555  -2.069 0.0000000000
77330  -10.232  64.622  -1.664 0.0000000000
77331  -9.658  64.792  -1.935 0.0000000000
77332  -9.649  64.597  -1.243 0.0000000000
77333  -15.075  61.259  4.890 0.0000000000
77334  -15.187  61.310  4.108 0.0000000000
77335  -14.408  61.622  4.494 0.0000000000
77336  -12.685  62.646  4.102 0.0000000000
77337  -13.281  62.301  3.717 0.0000000000
77338  -12.758  62.593  3.297 0.0000000000
77339  -12.823  62.574  2.461 0.0000000000
77340  -12.240  62.823  2.878 0.0000000000
77341  -10.075  64.100  5.733 0.0000000000
77342  -10.730  63.823  5.362 0.0000000000
77343  -10.197  63.856  4.966 0.0000000000
77344  -9.968  63.644  3.076 0.0000000000
77345  -10.523  63.497  3.430 0.0000000000
77346  -10.621  63.406  2.622 0.0000000000
77347  -11.209  63.197  2.094 0.0000000000
77348  -10.679  63.378  1.760 0.0000000000
77349  -10.669  63.479  0.900 0.0000000000
77350  -10.141  63.556  1.363 0.0000000000
83866  -33.783  53.282  -4.937 0.0000000000
83867  -34.476  53.696  -4.761 0.0000000000
83868  -34.253  53.434  -5.439 0.0000000000
83869  -34.856  53.501  -7.151 0.0000000000
83870  -35.147  53.538  -6.433 0.0000000000
83871  -35.490  53.384  -6.869 0.0000000000
83873  -35.628  53.105  -7.313 0.0000000000
83874  -35.681  52.574  -7.723 0.0000000000
83875  -35.261  53.110  -8.027 0.0000000000
83876  -34.158  53.880  -9.782 0.0000000000
83877  -34.525  53.207  -9.459 0.0000000000
83881  -27.110  52.888  -6.532 0.0000000000
83882  -27.977  52.546  -6.371 0.0000000000
83883  -27.569  53.353  -6.837 0.0000000000
83884  -28.352  55.525  -7.900 0.0000000000
83885  -28.595  54.443  -7.484 0.0000000000
83886  -29.100  55.032  -7.812 0.0000000000
83887  -29.928  54.481  -7.734 0.0000000000
83888  -29.646  55.584  -8.140 0.0000000000
83890  -27.444  57.557  -9.332 0.0000000000
83891  -27.888  57.487  -9.867 0.0000000000
83893  -29.622  57.059  -9.723 0.0000000000
83894  -30.425  56.628  -9.712 0.0000000000
83895  -30.801  56.173  -9.096 0.0000000000
83896  -31.297  56.134  -9.770 0.0000000000
83897  -32.154  55.611  -9.831 0.0000000000
83898  -31.642  55.681  -10.442 0.0000000000
83926  -15.250  58.078  -6.120 0.0000000000
83927  -15.646  57.169  -6.224 0.0000000000
83928  -14.992  57.137  -6.892 0.0000000000
83929  -14.447  55.618  -9.076 0.0000000000
83930  -15.001  55.562  -8.409 0.0000000000
83931  -15.190  55.128  -9.221 0.0000000000
83932  -16.059  54.747  -9.437 0.0000000000
83933  -15.610  55.005  -10.109 0.0000000000
83934  -12.261  56.288  -12.056 0.0000000000
83935  -12.793  55.990  -11.261 0.0000000000
83936  -13.200  55.933  -12.118 0.0000000000
83937  -15.784  56.691  -12.902 0.0000000000
83938  -15.233  55.942  -12.252 0.0000000000
83939  -16.253  56.306  -12.265 0.0000000000
83940  -16.698  55.829  -11.604 0.0000000000
83941  -17.244  56.736  -12.182 0.0000000000
83942  -18.185  57.205  -12.053 0.0000000000
83943  -17.692  57.539  -12.700 0.0000000000
83945  -18.404  58.291  -13.680 0.0000000000
83949  -8.319  58.935  -18.216 0.0000000000
83950  -8.891  59.068  -17.621 0.0000000000
83951  -9.464  58.772  -18.058 0.0000000000
92587  -13.583  61.650  13.757 0.0000000000
92588  -13.199  61.859  14.308 0.0000000000
92589  -13.545  61.124  14.354 0.0000000000
92590  -13.498  60.665  15.011 0.0000000000
92591  -13.378  60.181  15.649 0.0000000000
92606  -16.936  58.436  12.656 0.0000000000
92607  -17.366  58.973  12.190 0.0000000000
92608  -16.455  59.146  12.341 0.0000000000
92609  -16.006  59.921  12.224 0.0000000000
92610  -15.522  60.601  12.145 0.0000000000
92611  -15.106  61.271  12.068 0.0000000000
92612  -14.775  60.957  12.596 0.0000000000
92613  -14.128  61.306  13.159 0.0000000000
93047  -18.495  55.266  -4.472 0.0000000000
93048  -18.269  54.541  -5.183 0.0000000000
93049  -17.782  55.307  -5.029 0.0000000000
93050  -17.141  55.349  -5.631 0.0000000000
93051  -16.603  55.365  -6.326 0.0000000000
94127  -9.487  64.875  -3.659 0.0000000000
94128  -9.359  64.713  -4.440 0.0000000000
94129  -8.794  64.742  -4.102 0.0000000000
94130  -8.176  64.544  -4.574 0.0000000000
94896  -14.381  54.207  23.409 0.0000000000
94897  -14.108  54.906  23.262 0.0000000000
94898  -13.765  54.276  23.840 0.0000000000
94899  -13.171  54.477  24.273 0.0000000000
94900  -12.702  54.734  24.855 0.0000000000
94902  -9.650  54.547  32.992 0.0000000000
94928  -25.045  48.396  1.784 0.0000000000
94929  -25.219  48.187  1.291 0.0000000000
94930  -24.543  48.642  1.319 0.0000000000
94931  -24.009  49.090  0.972 0.0000000000
94932  -23.529  49.489  0.615 0.0000000000
94933  -23.118  50.076  0.235 0.0000000000
94934  -22.974  50.190  0.720 0.0000000000
94935  -22.508  51.047  0.820 0.0000000000
94936  -22.125  51.990  0.931 0.0000000000
94941  -22.857  52.900  9.164 0.0000000000
94942  -19.224  60.837  5.219 0.0000000000
94943  -19.957  60.813  4.979 0.0000000000
94944  -19.463  61.014  4.590 0.0000000000
94945  -19.748  61.199  4.012 0.0000000000
94946  -19.894  61.301  3.443 0.0000000000
94947  -19.898  61.347  2.806 0.0000000000
94948  -19.194  61.409  3.064 0.0000000000
94949  -18.348  61.469  2.560 0.0000000000
94950  -17.575  61.582  2.070 0.0000000000
94951  -16.910  61.620  1.535 0.0000000000
94952  -16.852  61.471  2.240 0.0000000000
94953  -16.190  61.450  2.359 0.0000000000
94954  -15.468  61.539  2.563 0.0000000000
96260  -30.887  51.818  -3.743 0.0000000000
96261  -31.425  51.902  -4.137 0.0000000000
96262  -30.681  51.515  -4.406 0.0000000000
96263  -30.333  51.459  -5.152 0.0000000000
96264  -29.879  51.847  -5.897 0.0000000000
96274  -8.648  58.653  -13.636 0.0000000000
96275  -9.494  57.970  -13.660 0.0000000000
96276  -8.908  58.395  -14.610 0.0000000000
96277  -9.445  58.437  -15.446 0.0000000000
96278  -10.022  58.547  -16.113 0.0000000000
99202  -10.236  64.041  11.393 0.0000000000
99204  -10.319  63.848  12.225 0.0000000000
99207  -11.292  62.751  16.317 0.0000000000
99208  -10.779  63.193  16.043 0.0000000000
99209  -10.778  62.833  16.776 0.0000000000
99210  -10.220  62.805  17.246 0.0000000000
99256  -25.337  48.540  4.254 0.0000000000
99257  -23.725  57.775  12.483 0.0000000000
99258  -23.653  57.634  11.701 0.0000000000
99259  -23.463  58.400  11.981 0.0000000000
99260  -22.971  58.915  11.415 0.0000000000
99261  -22.336  59.350  10.894 0.0000000000
99262  -18.841  60.780  10.569 0.0000000000
99263  -19.655  60.564  10.394 0.0000000000
99264  -18.962  60.815  9.985 0.0000000000
99265  -18.856  60.725  9.422 0.0000000000
99266  -18.685  60.571  8.780 0.0000000000
99267  -18.580  60.450  8.079 0.0000000000
99268  -18.016  60.727  8.389 0.0000000000
99269  -17.376  60.852  7.974 0.0000000000
99270  -16.755  60.972  7.572 0.0000000000
99271  -16.123  61.078  7.267 0.0000000000
99272  -16.032  61.318  7.982 0.0000000000
99273  -15.285  61.803  8.432 0.0000000000
99274  -14.620  62.220  8.753 0.0000000000
99275  -13.229  63.422  11.586 0.0000000000
99276  -13.326  63.406  10.906 0.0000000000
99277  -12.734  63.811  11.317 0.0000000000
99278  -12.228  64.141  10.930 0.0000000000
99279  -11.643  64.481  10.554 0.0000000000
99280  -11.062  64.692  10.171 0.0000000000
99281  -11.114  64.524  10.881 0.0000000000
99282  -10.618  64.377  11.140 0.0000000000
100580  -24.154  51.911  -5.344 0.0000000000
100581  -24.570  52.369  -5.895 0.0000000000
100582  -23.734  52.410  -5.973 0.0000000000
100583  -23.333  52.953  -6.547 0.0000000000
100584  -23.006  53.510  -7.095 0.0000000000
100585  -19.502  53.901  -8.594 0.0000000000
100586  -20.441  54.080  -8.558 0.0000000000
100587  -20.095  54.559  -9.165 0.0000000000
100588  -20.641  55.440  -9.656 0.0000000000
100589  -21.212  56.383  -10.042 0.0000000000
100590  -21.741  57.260  -10.447 0.0000000000
100591  -20.866  56.988  -10.607 0.0000000000
100592  -20.490  57.523  -11.189 0.0000000000
100593  -20.026  57.947  -11.789 0.0000000000
100595  -6.230  57.934  -18.807 0.0000000000
102442  -17.251  56.452  15.823 0.0000000000
102443  -16.661  56.532  16.069 0.0000000000
102444  -17.263  56.181  16.669 0.0000000000
102445  -17.292  55.948  17.454 0.0000000000
102446  -17.287  55.718  18.169 0.0000000000
102452  -16.737  54.055  21.999 0.0000000000
102519  -19.667  56.854  15.890 0.0000000000
102520  -19.136  56.836  15.155 0.0000000000
102521  -18.857  56.605  15.846 0.0000000000
102522  -18.045  56.471  15.813 0.0000000000
103820  -15.308  62.201  -4.813 0.0000000000
103821  -14.942  61.380  -5.164 0.0000000000
103822  -14.371  62.127  -5.174 0.0000000000
103823  -13.459  62.043  -5.727 0.0000000000
103824  -12.589  62.054  -6.339 0.0000000000
103825  -8.735  63.597  -7.315 0.0000000000
103826  -9.450  63.242  -7.417 0.0000000000
103827  -8.680  63.198  -7.967 0.0000000000
103828  -8.636  62.682  -8.699 0.0000000000
103829  -8.675  62.170  -9.473 0.0000000000
103830  -8.752  61.315  -10.196 0.0000000000
103831  -8.044  62.066  -10.181 0.0000000000
103832  -7.478  61.992  -10.940 0.0000000000
103833  -6.997  61.782  -11.530 0.0000000000
106128  -14.539  56.926  17.486 0.0000000000
106129  -13.991  57.544  17.235 0.0000000000
106130  -14.021  57.164  17.972 0.0000000000
106131  -13.519  57.441  18.507 0.0000000000
106132  -13.061  57.756  19.092 0.0000000000
106133  -12.710  57.424  22.803 0.0000000000
106134  -12.552  57.761  22.029 0.0000000000
106135  -12.206  58.041  22.672 0.0000000000
106136  -11.720  58.629  22.463 0.0000000000
106137  -11.250  59.187  22.161 0.0000000000
106138  -10.735  59.737  21.915 0.0000000000
106139  -10.763  59.309  22.737 0.0000000000
106140  -10.277  59.389  23.290 0.0000000000
106141  -9.828  59.474  23.786 0.0000000000
106142  -12.094  53.899  28.308 0.0000000000
106143  -11.972  54.435  27.503 0.0000000000
106144  -11.678  54.542  28.146 0.0000000000
106145  -11.264  55.160  28.066 0.0000000000
106146  -10.865  55.831  28.020 0.0000000000
106219  -32.015  52.601  -1.575 0.0000000000
106220  -31.757  52.208  -1.329 0.0000000000
106221  -31.013  51.964  -1.445 0.0000000000
106222  -30.287  51.605  -1.607 0.0000000000
106228  -26.433  48.462  -0.428 0.0000000000
106229  -27.322  48.427  -0.311 0.0000000000
106230  -26.783  48.752  -0.782 0.0000000000
106231  -27.184  49.096  -1.070 0.0000000000
106232  -27.622  49.505  -1.345 0.0000000000
106233  -28.068  49.941  -1.609 0.0000000000
106234  -27.190  49.849  -1.795 0.0000000000
106235  -26.687  50.239  -2.253 0.0000000000
106236  -26.124  50.558  -2.726 0.0000000000
106237  -25.759  50.743  -3.236 0.0000000000
106238  -25.292  50.558  -2.913 0.0000000000
106239  -24.515  50.684  -3.054 0.0000000000
106240  -23.729  50.947  -3.095 0.0000000000
106241  -21.508  52.472  -1.174 0.0000000000
106242  -21.733  52.253  -1.687 0.0000000000
106243  -21.223  53.010  -1.526 0.0000000000
106244  -20.960  53.497  -1.910 0.0000000000
106245  -20.680  53.979  -2.354 0.0000000000
106246  -20.409  54.381  -2.841 0.0000000000
106247  -20.386  54.802  -2.311 0.0000000000
106248  -19.993  55.670  -2.282 0.0000000000
106249  -19.695  56.516  -2.251 0.0000000000
106257  -23.079  49.840  6.699 0.0000000000
106258  -23.176  49.686  6.095 0.0000000000
106259  -23.435  49.636  5.579 0.0000000000
106260  -23.742  49.585  5.098 0.0000000000
106261  -23.273  50.261  5.186 0.0000000000
106262  -23.234  50.894  4.855 0.0000000000
106263  -23.223  51.578  4.544 0.0000000000
106264  -21.691  56.556  9.049 0.0000000000
106265  -21.812  55.783  8.826 0.0000000000
106266  -21.263  56.371  8.353 0.0000000000
106267  -20.977  56.209  7.582 0.0000000000
106268  -20.891  56.158  6.820 0.0000000000
106269  -21.796  58.463  4.314 0.0000000000
106270  -21.658  57.698  4.690 0.0000000000
106271  -21.968  57.526  4.118 0.0000000000
106272  -22.127  56.621  4.041 0.0000000000
106273  -22.290  55.650  4.037 0.0000000000
106274  -22.515  54.711  3.990 0.0000000000
106275  -22.408  55.434  3.573 0.0000000000
106276  -22.247  55.170  3.056 0.0000000000
106277  -22.006  54.871  2.568 0.0000000000
106278  -21.832  54.573  2.099 0.0000000000
106279  -21.572  55.513  2.134 0.0000000000
106280  -21.072  56.147  1.712 0.0000000000
106281  -20.616  56.760  1.257 0.0000000000
106282  -19.327  60.452  0.184 0.0000000000
106283  -19.576  59.669  0.111 0.0000000000
106284  -19.174  60.119  -0.437 0.0000000000
106285  -19.194  59.856  -0.943 0.0000000000
106286  -19.229  59.504  -1.350 0.0000000000
106287  -19.309  59.131  -1.691 0.0000000000
106288  -19.228  60.088  -1.880 0.0000000000
106289  -19.124  60.662  -2.370 0.0000000000
106290  -18.910  61.207  -2.876 0.0000000000
106291  -18.308  61.562  -3.339 0.0000000000
106292  -18.338  62.063  -2.936 0.0000000000
106293  -17.627  62.796  -2.935 0.0000000000
106294  -16.947  63.308  -2.910 0.0000000000
106295  -14.422  62.660  -0.670 0.0000000000
106296  -14.664  63.035  -1.395 0.0000000000
106297  -13.905  63.072  -1.130 0.0000000000
106298  -13.353  63.472  -1.506 0.0000000000
106299  -12.814  63.858  -1.802 0.0000000000
106300  -12.220  64.175  -2.131 0.0000000000
106301  -12.074  63.991  -1.472 0.0000000000
106302  -11.389  64.038  -1.097 0.0000000000
106303  -10.715  64.062  -0.656 0.0000000000
106304  -13.676  62.149  5.779 0.0000000000
106305  -13.727  62.004  4.905 0.0000000000
106306  -13.110  62.467  5.350 0.0000000000
106307  -12.591  62.765  4.934 0.0000000000
106308  -12.054  63.020  4.528 0.0000000000
106310  -9.692  63.894  4.540 0.0000000000
106314  -9.606  63.626  1.835 0.0000000000
110224  -33.305  52.856  -6.356 0.0000000000
110225  -34.042  53.201  -6.135 0.0000000000
110226  -33.731  53.204  -6.875 0.0000000000
110227  -34.170  53.548  -7.421 0.0000000000
110228  -34.577  53.729  -7.822 0.0000000000
110229  -34.839  53.598  -8.306 0.0000000000
110230  -34.345  54.012  -8.516 0.0000000000
110231  -34.055  54.318  -9.205 0.0000000000
110232  -33.651  54.509  -9.894 0.0000000000
110233  -26.423  54.676  -7.298 0.0000000000
110234  -27.222  54.379  -7.198 0.0000000000
110235  -26.937  55.353  -7.584 0.0000000000
110236  -27.516  55.967  -7.932 0.0000000000
110237  -28.078  56.483  -8.250 0.0000000000
110260  -13.865  57.902  -7.452 0.0000000000
110261  -14.379  57.147  -7.526 0.0000000000
110262  -13.763  57.098  -8.166 0.0000000000
110263  -13.768  56.352  -8.905 0.0000000000
110264  -13.925  55.732  -9.785 0.0000000000
110265  -13.346  56.791  -13.631 0.0000000000
110266  -13.777  56.298  -12.919 0.0000000000
110267  -14.404  56.903  -13.625 0.0000000000
110268  -15.337  57.124  -13.559 0.0000000000
110269  -16.267  57.497  -13.461 0.0000000000
110270  -17.176  57.841  -13.333 0.0000000000
110271  -16.672  58.136  -13.966 0.0000000000
110275  -9.951  58.222  -18.374 0.0000000000
116197  -11.980  63.797  13.046 0.0000000000
116198  -11.477  63.880  13.431 0.0000000000
116199  -11.915  63.575  13.757 0.0000000000
116200  -11.861  63.317  14.480 0.0000000000
116201  -11.803  63.032  15.217 0.0000000000
116202  -12.785  62.175  14.840 0.0000000000
116203  -12.298  62.409  15.381 0.0000000000
116204  -11.784  62.581  15.886 0.0000000000
116205  -11.781  62.114  16.477 0.0000000000
116206  -11.734  61.597  17.094 0.0000000000
116207  -11.577  61.019  17.742 0.0000000000
116240  -20.692  58.435  12.731 0.0000000000
116241  -21.130  58.989  12.273 0.0000000000
116242  -20.205  58.864  12.254 0.0000000000
116243  -19.801  59.455  11.855 0.0000000000
116244  -19.251  60.001  11.453 0.0000000000
116245  -17.841  59.543  11.800 0.0000000000
116246  -18.270  60.046  11.458 0.0000000000
116247  -18.625  60.491  11.073 0.0000000000
116248  -17.930  60.979  10.768 0.0000000000
116249  -17.244  61.327  10.460 0.0000000000
116250  -16.556  61.667  10.129 0.0000000000
116251  -15.907  61.867  9.882 0.0000000000
116252  -15.833  61.891  10.530 0.0000000000
116253  -15.113  62.216  10.920 0.0000000000
116254  -14.397  62.582  11.354 0.0000000000
116255  -14.686  61.949  12.026 0.0000000000
116256  -14.184  62.475  11.936 0.0000000000
116257  -13.723  62.991  11.787 0.0000000000
116258  -13.117  63.383  12.222 0.0000000000
116259  -12.544  63.614  12.668 0.0000000000
117269  -20.614  52.744  -5.150 0.0000000000
117270  -21.061  52.705  -5.918 0.0000000000
117271  -20.184  53.007  -5.784 0.0000000000
117272  -19.750  53.176  -6.472 0.0000000000
117273  -19.392  53.311  -7.194 0.0000000000
117274  -18.305  53.955  -6.029 0.0000000000
117275  -18.563  53.565  -6.949 0.0000000000
117276  -18.954  53.575  -7.851 0.0000000000
117277  -18.589  53.854  -8.502 0.0000000000
117278  -18.271  54.194  -9.120 0.0000000000
117279  -17.934  54.580  -9.747 0.0000000000
119789  -12.374  64.055  -4.723 0.0000000000
119790  -12.245  63.689  -5.329 0.0000000000
119791  -11.457  64.052  -5.193 0.0000000000
119792  -10.537  64.069  -5.694 0.0000000000
119793  -9.657  64.042  -6.219 0.0000000000
119794  -9.187  64.535  -5.217 0.0000000000
119795  -9.005  64.298  -6.008 0.0000000000
119796  -8.840  63.961  -6.663 0.0000000000
119797  -8.178  63.866  -7.105 0.0000000000
119798  -7.565  63.646  -7.543 0.0000000000
121584  -14.692  55.618  20.521 0.0000000000
121585  -14.149  56.197  20.334 0.0000000000
121586  -14.247  56.021  21.085 0.0000000000
121587  -13.889  56.312  21.683 0.0000000000
121588  -13.524  56.586  22.285 0.0000000000
121589  -13.820  55.605  23.118 0.0000000000
121590  -13.545  56.300  22.996 0.0000000000
121591  -13.140  56.858  22.900 0.0000000000
121592  -12.739  57.116  23.523 0.0000000000
121593  -12.305  57.349  24.094 0.0000000000
121594  -11.848  57.567  24.695 0.0000000000
121595  -11.035  54.130  31.025 0.0000000000
121596  -10.825  54.694  30.192 0.0000000000
121597  -10.530  54.713  30.923 0.0000000000
121598  -10.018  55.268  30.805 0.0000000000
121599  -9.515  55.814  30.617 0.0000000000
121600  -9.506  55.134  32.187 0.0000000000
121601  -9.261  55.701  31.293 0.0000000000
121661  -27.119  47.829  0.985 0.0000000000
121662  -26.608  48.019  0.427 0.0000000000
121663  -25.483  48.219  0.851 0.0000000000
121664  -25.770  48.249  0.386 0.0000000000
121665  -26.100  48.262  -0.072 0.0000000000
121666  -25.555  48.653  -0.474 0.0000000000
121667  -25.031  49.068  -0.894 0.0000000000
121668  -24.601  49.624  -1.289 0.0000000000
121669  -24.152  50.132  -1.691 0.0000000000
121670  -23.812  50.054  -1.226 0.0000000000
121671  -23.149  50.593  -1.147 0.0000000000
121672  -22.502  51.239  -1.034 0.0000000000
121673  -22.741  50.714  -0.148 0.0000000000
121674  -22.299  51.370  -0.592 0.0000000000
121675  -21.900  51.936  -0.879 0.0000000000
121676  -21.371  52.694  -0.720 0.0000000000
121677  -20.950  53.511  -0.621 0.0000000000
121678  -20.490  54.405  -0.539 0.0000000000
121687  -22.726  50.736  7.451 0.0000000000
121688  -22.381  51.374  6.992 0.0000000000
121689  -22.080  52.020  6.553 0.0000000000
121690  -20.365  58.946  6.906 0.0000000000
121691  -20.488  58.333  6.719 0.0000000000
121692  -20.483  59.043  6.213 0.0000000000
121693  -20.740  59.184  5.591 0.0000000000
121694  -21.135  59.323  5.019 0.0000000000
121695  -20.623  60.546  4.836 0.0000000000
121696  -21.149  60.047  4.664 0.0000000000
121697  -21.531  59.326  4.476 0.0000000000
121698  -21.836  59.210  3.900 0.0000000000
121699  -21.859  59.000  3.275 0.0000000000
121700  -21.613  58.760  2.722 0.0000000000
121701  -21.232  58.485  2.188 0.0000000000
121702  -21.207  59.396  2.284 0.0000000000
121703  -20.656  59.865  1.742 0.0000000000
121704  -20.032  60.311  1.245 0.0000000000
121705  -19.769  61.246  2.131 0.0000000000
121706  -19.595  60.951  1.459 0.0000000000
121707  -19.475  60.756  0.826 0.0000000000
121708  -18.920  61.065  0.317 0.0000000000
121709  -18.470  61.430  -0.252 0.0000000000
121710  -18.077  61.866  -0.851 0.0000000000
121711  -17.631  62.301  -1.412 0.0000000000
121712  -17.350  62.116  -0.764 0.0000000000
121713  -16.522  62.194  -0.606 0.0000000000
121714  -15.751  62.235  -0.427 0.0000000000
121715  -16.282  61.719  0.938 0.0000000000
121716  -15.651  61.950  0.335 0.0000000000
121717  -15.017  62.313  -0.212 0.0000000000
121718  -14.312  62.442  0.070 0.0000000000
121719  -13.619  62.615  0.412 0.0000000000
121720  -12.967  62.772  0.708 0.0000000000
121721  -11.177  64.268  7.280 0.0000000000
121722  -11.169  64.026  6.568 0.0000000000
121723  -10.609  64.399  6.931 0.0000000000
121724  -10.021  64.264  6.476 0.0000000000
121725  -9.480  64.137  6.008 0.0000000000
124766  -33.488  53.743  -2.900 0.0000000000
124767  -34.044  53.848  -3.484 0.0000000000
124768  -33.341  53.439  -3.650 0.0000000000
124769  -33.215  53.092  -4.377 0.0000000000
124770  -33.087  52.767  -5.070 0.0000000000
124771  -31.880  52.083  -4.659 0.0000000000
124772  -32.402  52.275  -5.176 0.0000000000
124773  -32.866  52.506  -5.761 0.0000000000
124774  -32.531  52.578  -6.475 0.0000000000
124775  -32.200  53.076  -7.148 0.0000000000
124776  -31.846  53.742  -7.720 0.0000000000
124777  -25.268  57.500  -9.427 0.0000000000
124778  -26.116  57.408  -9.167 0.0000000000
124779  -25.763  57.731  -9.778 0.0000000000
124798  -11.095  57.664  -10.237 0.0000000000
124799  -11.784  56.965  -10.310 0.0000000000
124800  -11.155  57.090  -11.051 0.0000000000
124801  -11.374  56.770  -11.949 0.0000000000
124802  -11.809  56.643  -12.861 0.0000000000
124803  -10.412  57.382  -13.664 0.0000000000
124804  -11.368  57.001  -13.682 0.0000000000
124805  -12.339  56.828  -13.669 0.0000000000
124806  -12.931  57.284  -14.329 0.0000000000
124807  -13.460  57.815  -14.910 0.0000000000
124808  -13.913  58.122  -15.447 0.0000000000
131358  -10.963  63.913  13.804 0.0000000000
131455  -26.228  47.869  2.363 0.0000000000
131457  -26.015  48.051  2.850 0.0000000000
131458  -25.499  48.151  2.289 0.0000000000
131459  -24.902  48.669  2.268 0.0000000000
131460  -24.357  49.197  2.314 0.0000000000
131461  -23.905  49.848  2.403 0.0000000000
131464  -23.384  55.127  10.860 0.0000000000
131465  -23.203  55.704  10.462 0.0000000000
131466  -22.820  56.282  10.099 0.0000000000
131467  -23.348  57.378  10.990 0.0000000000
131468  -22.824  57.097  10.338 0.0000000000
131469  -22.295  56.817  9.718 0.0000000000
131470  -21.646  57.307  9.250 0.0000000000
131471  -21.142  57.813  8.750 0.0000000000
131472  -20.710  58.336  8.229 0.0000000000
131473  -21.472  59.496  11.746 0.0000000000
131474  -21.673  59.751  11.132 0.0000000000
131475  -21.650  59.709  10.441 0.0000000000
131476  -20.321  60.307  10.219 0.0000000000
131477  -20.910  59.965  9.994 0.0000000000
131478  -21.376  59.458  9.768 0.0000000000
131479  -20.985  59.185  9.112 0.0000000000
131480  -20.622  58.983  8.458 0.0000000000
131481  -20.445  58.934  7.695 0.0000000000
131482  -20.125  59.456  7.156 0.0000000000
131483  -19.841  59.965  6.674 0.0000000000
131484  -19.495  60.410  6.284 0.0000000000
131485  -18.668  60.419  7.274 0.0000000000
131486  -18.839  60.467  6.535 0.0000000000
131487  -19.050  60.641  5.886 0.0000000000
131488  -18.547  60.767  5.491 0.0000000000
131489  -18.024  60.852  5.080 0.0000000000
131490  -17.402  60.881  4.629 0.0000000000
131491  -16.748  60.965  4.156 0.0000000000
131492  -16.597  60.823  4.899 0.0000000000
131493  -15.764  60.935  5.261 0.0000000000
131494  -14.955  61.298  5.723 0.0000000000
131495  -15.457  61.256  6.915 0.0000000000
131496  -14.860  61.530  6.564 0.0000000000
131497  -14.252  61.795  6.211 0.0000000000
131498  -13.617  62.427  6.614 0.0000000000
131499  -13.002  63.058  6.967 0.0000000000
131500  -12.411  63.626  7.312 0.0000000000
131501  -15.239  62.134  9.644 0.0000000000
131502  -14.569  62.386  9.395 0.0000000000
131503  -14.006  62.705  9.133 0.0000000000
131504  -13.355  63.356  10.206 0.0000000000
131505  -13.418  63.239  9.512 0.0000000000
131506  -13.451  63.105  8.808 0.0000000000
131507  -12.940  63.530  8.419 0.0000000000
131508  -12.397  63.881  8.029 0.0000000000
131509  -11.797  64.115  7.665 0.0000000000
131510  -11.099  64.506  7.991 0.0000000000
131511  -10.434  64.654  8.361 0.0000000000
131512  -9.850  64.630  8.664 0.0000000000
131513  -10.439  64.736  9.761 0.0000000000
131514  -9.853  64.679  9.348 0.0000000000
134255  -27.463  51.343  -4.794 0.0000000000
134256  -27.962  51.583  -5.286 0.0000000000
134257  -27.039  51.854  -5.541 0.0000000000
134258  -26.664  52.442  -6.134 0.0000000000
134259  -26.321  53.154  -6.645 0.0000000000
134260  -25.021  52.880  -6.367 0.0000000000
134261  -25.509  53.396  -6.773 0.0000000000
134262  -25.990  54.036  -7.034 0.0000000000
134263  -25.661  54.891  -7.457 0.0000000000
134264  -25.366  55.708  -7.914 0.0000000000
134265  -25.110  56.463  -8.467 0.0000000000
134266  -21.537  52.926  -6.600 0.0000000000
134267  -22.063  53.409  -7.182 0.0000000000
134268  -22.632  54.073  -7.665 0.0000000000
134269  -21.383  54.352  -8.429 0.0000000000
134270  -22.316  54.650  -8.252 0.0000000000
134271  -23.216  54.896  -8.061 0.0000000000
134272  -23.780  55.687  -8.421 0.0000000000
134273  -24.296  56.476  -8.766 0.0000000000
134274  -24.762  57.052  -9.098 0.0000000000
134275  -24.357  57.520  -9.731 0.0000000000
134276  -23.929  57.892  -10.367 0.0000000000
134277  -23.552  58.082  -11.029 0.0000000000
134278  -22.228  57.981  -10.825 0.0000000000
134279  -22.696  58.242  -11.265 0.0000000000
134280  -23.156  58.075  -11.631 0.0000000000
134284  -6.723  59.540  -16.607 0.0000000000
134285  -7.439  59.339  -16.872 0.0000000000
134286  -7.047  59.242  -17.458 0.0000000000
134287  -7.354  58.976  -18.196 0.0000000000
134288  -7.834  58.590  -18.704 0.0000000000
134289  -6.769  58.029  -19.062 0.0000000000
134290  -7.451  58.089  -19.212 0.0000000000
134291  -8.299  58.074  -19.071 0.0000000000
138172  -15.026  58.704  13.891 0.0000000000
138173  -14.557  58.874  14.495 0.0000000000
138174  -14.976  58.195  14.646 0.0000000000
138175  -14.971  57.709  15.502 0.0000000000
138176  -15.003  57.226  16.352 0.0000000000
138177  -16.094  56.589  16.357 0.0000000000
138178  -15.538  56.661  16.671 0.0000000000
138179  -15.034  56.764  17.033 0.0000000000
138180  -15.060  56.398  17.778 0.0000000000
138181  -15.049  56.030  18.505 0.0000000000
138182  -15.045  55.720  19.243 0.0000000000
138184  -17.816  55.656  18.691 0.0000000000
138185  -17.283  55.430  18.852 0.0000000000
138188  -16.716  55.273  19.022 0.0000000000
138189  -16.126  55.198  19.262 0.0000000000
138190  -15.584  55.301  19.625 0.0000000000
138191  -15.108  55.438  20.058 0.0000000000
138192  -15.256  55.256  20.857 0.0000000000
138193  -15.350  55.104  21.681 0.0000000000
138194  -15.274  54.806  22.419 0.0000000000
138195  -16.201  54.104  22.295 0.0000000000
138196  -15.625  54.095  22.646 0.0000000000
138197  -14.990  54.172  23.012 0.0000000000
138198  -14.642  53.499  23.605 0.0000000000
138199  -14.344  52.888  24.223 0.0000000000
138317  -23.486  57.734  13.212 0.0000000000
138318  -22.937  58.223  13.433 0.0000000000
138319  -21.978  58.300  13.463 0.0000000000
138326  -22.016  57.754  14.643 0.0000000000
138327  -21.566  57.932  13.992 0.0000000000
138328  -21.129  58.131  13.293 0.0000000000
138329  -20.221  57.866  13.190 0.0000000000
138330  -19.270  57.689  13.069 0.0000000000
138331  -18.334  57.670  12.988 0.0000000000
138332  -18.564  56.973  14.373 0.0000000000
138333  -17.973  57.285  13.620 0.0000000000
138334  -17.419  57.776  13.047 0.0000000000
138335  -16.530  57.983  13.215 0.0000000000
138336  -15.722  58.320  13.443 0.0000000000
140978  -17.029  58.969  -4.495 0.0000000000
140979  -16.610  58.125  -4.920 0.0000000000
140980  -16.255  59.014  -5.014 0.0000000000
140981  -15.497  58.960  -5.536 0.0000000000
140982  -14.751  58.879  -6.084 0.0000000000
140983  -14.544  60.538  -5.593 0.0000000000
140984  -14.229  59.664  -6.094 0.0000000000
140985  -14.063  58.787  -6.737 0.0000000000
140986  -13.384  58.641  -7.440 0.0000000000
140987  -12.682  58.506  -8.119 0.0000000000
140988  -11.932  58.421  -8.785 0.0000000000
140989  -12.099  63.248  -5.904 0.0000000000
140990  -11.894  62.676  -6.403 0.0000000000
140991  -11.732  61.987  -6.946 0.0000000000
140992  -10.167  62.683  -7.490 0.0000000000
140993  -10.879  61.950  -7.538 0.0000000000
140994  -11.619  61.133  -7.538 0.0000000000
140995  -11.527  60.247  -8.145 0.0000000000
140996  -11.415  59.309  -8.764 0.0000000000
140997  -11.192  58.392  -9.457 0.0000000000
140998  -10.504  58.449  -10.174 0.0000000000
140999  -9.859  58.591  -10.917 0.0000000000
141000  -9.229  58.746  -11.748 0.0000000000
141001  -8.727  60.445  -10.885 0.0000000000
141002  -8.625  59.667  -11.690 0.0000000000
141003  -8.601  59.091  -12.640 0.0000000000
141004  -7.996  59.435  -13.465 0.0000000000
141005  -7.394  59.749  -14.277 0.0000000000
141006  -6.925  59.970  -15.093 0.0000000000
141026  -6.449  61.980  -11.144 0.0000000000
141027  -6.475  61.517  -12.026 0.0000000000
141030  -6.412  61.077  -12.953 0.0000000000
141031  -6.311  60.774  -13.892 0.0000000000
141032  -6.340  60.332  -14.850 0.0000000000
141033  -6.481  59.923  -15.763 0.0000000000
145665  -14.114  59.097  15.126 0.0000000000
145666  -13.684  59.359  15.729 0.0000000000
145667  -13.257  59.585  16.272 0.0000000000
145668  -13.526  58.263  17.045 0.0000000000
145669  -13.091  58.999  16.880 0.0000000000
145670  -12.800  59.837  16.787 0.0000000000
145671  -12.342  60.100  17.313 0.0000000000
145672  -11.851  60.301  17.882 0.0000000000
145673  -11.381  60.504  18.426 0.0000000000
145674  -13.655  56.803  20.136 0.0000000000
145675  -13.153  57.451  19.939 0.0000000000
145676  -12.695  58.114  19.766 0.0000000000
145677  -12.416  58.116  21.208 0.0000000000
145678  -12.336  58.447  20.400 0.0000000000
145679  -12.257  58.790  19.565 0.0000000000
145680  -11.797  59.397  19.350 0.0000000000
145681  -11.344  60.060  19.146 0.0000000000
145682  -10.901  60.702  18.990 0.0000000000
145683  -10.416  60.898  19.587 0.0000000000
145684  -9.957  60.996  20.107 0.0000000000
145686  -10.191  60.192  21.648 0.0000000000
145692  -12.926  53.609  25.699 0.0000000000
145693  -12.565  54.290  25.515 0.0000000000
145694  -12.293  54.989  25.458 0.0000000000
145695  -11.899  54.843  26.775 0.0000000000
145696  -11.920  55.261  26.081 0.0000000000
145697  -12.044  55.704  25.433 0.0000000000
145698  -11.909  56.428  25.404 0.0000000000
145699  -11.691  57.119  25.360 0.0000000000
145700  -11.360  57.761  25.338 0.0000000000
145701  -10.608  55.263  29.369 0.0000000000
145702  -10.523  55.887  28.651 0.0000000000
145703  -10.534  56.460  27.942 0.0000000000
145704  -9.660  57.087  28.343 0.0000000000
145705  -10.153  57.050  27.800 0.0000000000
145706  -10.630  56.960  27.254 0.0000000000
145707  -10.786  57.453  26.610 0.0000000000
145708  -10.895  57.891  25.905 0.0000000000
145709  -10.867  58.286  25.175 0.0000000000
145710  -10.316  58.779  24.934 0.0000000000
145711  -9.839  59.143  24.619 0.0000000000
145847  -33.049  53.489  -2.503 0.0000000000
145848  -32.366  53.113  -2.735 0.0000000000
145849  -31.739  52.687  -2.934 0.0000000000
145850  -31.610  52.673  -2.014 0.0000000000
145851  -31.314  52.566  -2.516 0.0000000000
145852  -31.090  52.237  -3.065 0.0000000000
145853  -30.429  51.797  -3.376 0.0000000000
145854  -29.697  51.421  -3.660 0.0000000000
145855  -28.850  51.229  -3.933 0.0000000000
145868  -28.210  48.501  -0.131 0.0000000000
145875  -29.999  51.048  -1.372 0.0000000000
145876  -29.534  51.222  -1.819 0.0000000000
145877  -28.429  50.403  -1.826 0.0000000000
145878  -28.755  50.871  -2.043 0.0000000000
145879  -29.169  51.205  -2.386 0.0000000000
145880  -28.793  51.210  -2.980 0.0000000000
145881  -28.361  51.218  -3.587 0.0000000000
145882  -27.896  51.219  -4.197 0.0000000000
145883  -27.012  51.239  -4.390 0.0000000000
145884  -26.203  51.379  -4.563 0.0000000000
145885  -25.388  51.537  -4.704 0.0000000000
145886  -25.397  51.023  -3.782 0.0000000000
145887  -24.967  51.349  -4.289 0.0000000000
145888  -24.569  51.663  -4.805 0.0000000000
145889  -23.757  51.753  -4.871 0.0000000000
145890  -22.910  51.867  -4.931 0.0000000000
145891  -22.050  52.096  -4.872 0.0000000000
145892  -23.677  50.523  -2.180 0.0000000000
145893  -23.298  50.949  -2.587 0.0000000000
145894  -22.872  51.315  -3.003 0.0000000000
145895  -21.953  51.980  -2.229 0.0000000000
145896  -22.203  51.781  -2.816 0.0000000000
145897  -22.505  51.663  -3.377 0.0000000000
145898  -22.145  51.968  -3.821 0.0000000000
145899  -21.716  52.196  -4.298 0.0000000000
145900  -21.215  52.495  -4.689 0.0000000000
145901  -20.499  53.052  -4.477 0.0000000000
145902  -19.933  53.712  -4.294 0.0000000000
145903  -19.447  54.375  -4.149 0.0000000000
145904  -20.023  54.726  -3.291 0.0000000000
145905  -19.563  54.968  -3.658 0.0000000000
145906  -19.057  55.163  -4.059 0.0000000000
145907  -18.705  55.987  -4.009 0.0000000000
145908  -18.352  56.862  -4.016 0.0000000000
145909  -18.002  57.781  -4.067 0.0000000000
145929  -25.064  48.520  4.688 0.0000000000
145930  -24.814  48.975  4.231 0.0000000000
145931  -24.134  49.539  4.647 0.0000000000
145932  -24.390  49.504  4.228 0.0000000000
145933  -24.602  49.465  3.745 0.0000000000
145934  -24.311  49.804  3.315 0.0000000000
145935  -24.010  50.171  2.902 0.0000000000
145936  -23.540  50.607  2.559 0.0000000000
145938  -22.830  53.754  9.355 0.0000000000
145939  -22.463  53.572  8.731 0.0000000000
145940  -21.946  54.980  8.566 0.0000000000
145941  -22.037  54.166  8.282 0.0000000000
145942  -22.130  53.315  8.096 0.0000000000
145943  -21.929  53.108  7.448 0.0000000000
145944  -21.839  52.905  6.773 0.0000000000
145945  -21.913  52.781  6.104 0.0000000000
145946  -20.591  57.653  6.528 0.0000000000
145947  -20.748  56.906  6.277 0.0000000000
145948  -20.930  56.159  6.101 0.0000000000
145949  -21.468  56.914  5.091 0.0000000000
145950  -21.301  56.115  5.513 0.0000000000
145951  -21.254  55.303  5.944 0.0000000000
145952  -21.531  54.419  5.781 0.0000000000
145953  -21.812  53.549  5.620 0.0000000000
145954  -22.144  52.696  5.494 0.0000000000
145955  -22.469  52.546  5.008 0.0000000000
145956  -22.843  52.401  4.595 0.0000000000
145957  -23.238  52.306  4.203 0.0000000000
145958  -22.808  53.811  3.907 0.0000000000
145959  -23.107  52.948  3.833 0.0000000000
145960  -23.316  52.114  3.691 0.0000000000
145961  -23.316  51.832  3.183 0.0000000000
145962  -23.209  51.444  2.731 0.0000000000
145963  -23.079  51.083  2.232 0.0000000000
145964  -22.623  51.638  1.889 0.0000000000
145965  -22.216  52.331  1.476 0.0000000000
145966  -21.759  52.986  1.064 0.0000000000
145967  -21.637  54.240  1.638 0.0000000000
145968  -21.435  53.888  1.169 0.0000000000
145969  -21.256  53.560  0.643 0.0000000000
145970  -20.791  54.165  0.305 0.0000000000
145971  -20.377  54.754  -0.102 0.0000000000
145972  -20.123  55.290  -0.497 0.0000000000
145973  -20.868  58.124  1.730 0.0000000000
145974  -20.518  57.740  1.257 0.0000000000
145975  -20.186  57.355  0.771 0.0000000000
145976  -19.669  58.885  0.149 0.0000000000
145977  -19.830  57.952  0.225 0.0000000000
145978  -19.963  56.994  0.280 0.0000000000
145979  -19.826  56.643  -0.155 0.0000000000
145980  -19.844  56.212  -0.528 0.0000000000
145981  -19.901  55.823  -0.897 0.0000000000
145982  -19.777  56.438  -1.344 0.0000000000
145983  -19.633  56.938  -1.795 0.0000000000
145984  -19.477  57.423  -2.264 0.0000000000
145985  -19.339  58.741  -2.026 0.0000000000
145986  -19.337  58.358  -2.363 0.0000000000
145987  -19.257  57.858  -2.828 0.0000000000
145988  -18.939  58.253  -3.359 0.0000000000
145989  -18.356  58.529  -3.761 0.0000000000
145990  -17.694  58.763  -4.117 0.0000000000
145991  -17.404  59.785  -4.202 0.0000000000
145992  -17.069  60.644  -4.321 0.0000000000
145993  -16.662  61.435  -4.419 0.0000000000
145994  -17.602  61.903  -3.733 0.0000000000
145995  -16.934  62.118  -4.128 0.0000000000
145996  -16.151  62.174  -4.483 0.0000000000
145997  -15.475  62.863  -4.534 0.0000000000
145998  -14.782  63.367  -4.474 0.0000000000
145999  -13.963  63.726  -4.457 0.0000000000
146000  -17.136  62.810  -1.900 0.0000000000
146001  -16.612  63.176  -2.362 0.0000000000
146002  -16.073  63.515  -2.805 0.0000000000
146003  -14.878  63.397  -2.043 0.0000000000
146004  -15.153  63.654  -2.640 0.0000000000
146005  -15.382  63.787  -3.177 0.0000000000
146006  -14.653  63.955  -3.574 0.0000000000
146007  -13.910  64.006  -4.000 0.0000000000
146008  -13.154  64.009  -4.341 0.0000000000
146009  -12.362  64.254  -4.120 0.0000000000
146010  -11.497  64.482  -3.893 0.0000000000
146011  -10.801  64.646  -3.580 0.0000000000
146012  -11.550  64.433  -2.446 0.0000000000
146013  -10.820  64.653  -2.826 0.0000000000
146014  -10.155  64.786  -3.215 0.0000000000
146015  -9.573  64.843  -2.773 0.0000000000
146016  -9.035  64.795  -2.319 0.0000000000
146017  -8.481  64.646  -1.969 0.0000000000
146018  -16.032  61.153  3.736 0.0000000000
146019  -15.332  61.414  3.321 0.0000000000
146020  -14.665  61.718  2.896 0.0000000000
146021  -13.825  61.965  4.105 0.0000000000
146022  -13.888  61.944  3.278 0.0000000000
146023  -14.026  62.019  2.448 0.0000000000
146024  -13.414  62.330  1.989 0.0000000000
146025  -12.884  62.614  1.598 0.0000000000
146026  -12.355  62.858  1.154 0.0000000000
146027  -11.273  63.717  5.773 0.0000000000
146028  -11.399  63.420  4.965 0.0000000000
146029  -11.557  63.242  4.120 0.0000000000
146030  -10.350  63.643  4.228 0.0000000000
146031  -11.040  63.384  3.759 0.0000000000
146032  -11.656  63.099  3.304 0.0000000000
146033  -11.683  63.022  2.472 0.0000000000
146034  -11.779  63.007  1.602 0.0000000000
146035  -11.815  63.096  0.757 0.0000000000
146036  -11.246  63.421  0.436 0.0000000000
146037  -10.649  63.737  0.137 0.0000000000
146038  -10.121  64.050  -0.165 0.0000000000
146039  -9.643  63.732  1.029 0.0000000000
146040  -9.653  63.980  0.325 0.0000000000
146041  -9.618  64.299  -0.482 0.0000000000
146042  -9.057  64.468  -0.825 0.0000000000
146043  -8.568  64.461  -1.169 0.0000000000
153886  -34.599  53.907  -4.065 0.0000000000
153889  -34.740  53.500  -5.923 0.0000000000
153896  -35.616  51.918  -8.085 0.0000000000
153897  -35.067  51.840  -8.639 0.0000000000
153898  -34.931  53.159  -8.786 0.0000000000
153899  -34.796  52.516  -9.053 0.0000000000
153904  -28.469  51.849  -5.715 0.0000000000
153905  -28.940  52.168  -6.150 0.0000000000
153906  -29.424  52.526  -6.543 0.0000000000
153907  -28.061  53.874  -7.160 0.0000000000
153908  -28.967  53.419  -7.053 0.0000000000
153909  -29.895  53.009  -6.914 0.0000000000
153910  -30.387  53.486  -7.304 0.0000000000
153911  -30.877  54.037  -7.712 0.0000000000
153912  -31.510  54.605  -8.128 0.0000000000
153913  -26.958  57.303  -8.933 0.0000000000
153914  -27.792  57.160  -8.752 0.0000000000
153915  -28.604  56.899  -8.648 0.0000000000
153916  -28.794  57.320  -9.782 0.0000000000
153917  -29.155  57.073  -9.144 0.0000000000
153918  -29.410  56.477  -8.586 0.0000000000
153919  -30.248  55.926  -8.577 0.0000000000
153920  -31.132  55.451  -8.587 0.0000000000
153921  -32.034  55.044  -8.611 0.0000000000
153922  -32.531  55.254  -9.192 0.0000000000
153923  -32.929  55.081  -9.864 0.0000000000
153924  -33.084  54.495  -10.437 0.0000000000
153958  -16.308  57.157  -5.532 0.0000000000
153959  -16.098  56.219  -6.235 0.0000000000
153960  -16.067  55.408  -7.064 0.0000000000
153961  -14.925  56.266  -7.608 0.0000000000
153962  -15.535  55.459  -7.760 0.0000000000
153963  -16.203  54.803  -7.915 0.0000000000
153964  -16.484  54.497  -8.773 0.0000000000
153965  -16.990  54.568  -9.632 0.0000000000
153966  -17.571  55.024  -10.362 0.0000000000
153967  -12.547  56.361  -10.385 0.0000000000
153968  -13.371  55.814  -10.488 0.0000000000
153969  -14.198  55.399  -10.666 0.0000000000
153970  -14.159  55.767  -12.174 0.0000000000
153971  -14.656  55.476  -11.494 0.0000000000
153972  -15.147  55.228  -10.805 0.0000000000
153973  -16.127  55.241  -10.918 0.0000000000
153974  -17.140  55.467  -10.966 0.0000000000
153975  -18.138  55.833  -10.952 0.0000000000
153976  -18.656  56.802  -11.468 0.0000000000
153977  -19.090  57.674  -11.940 0.0000000000
153978  -19.518  58.197  -12.407 0.0000000000
153979  -18.061  58.118  -13.194 0.0000000000
153980  -18.981  58.315  -13.032 0.0000000000
153981  -19.942  58.386  -12.876 0.0000000000
153985  -8.346  59.159  -17.001 0.0000000000
153986  -9.488  58.915  -16.907 0.0000000000
153987  -10.594  58.696  -16.692 0.0000000000
153988  -10.504  58.523  -17.839 0.0000000000
153989  -11.030  58.737  -17.258 0.0000000000
153990  -11.598  58.532  -16.465 0.0000000000
153991  -12.513  58.385  -16.269 0.0000000000
153992  -13.390  58.206  -16.108 0.0000000000
153993  -14.341  58.049  -15.849 0.0000000000
