# Supplementary material for: A connectional hub in the rostral anterior cingulate cortex links areas of emotion and cognitive control
Source: eLife. 2019 Jun 19;8:e43761. doi: 10.7554/eLife.43761 (PMC6624020; doi:10.7554/eLife.43761)
Supplement: Supplementary file 1. [file elife-43761-supp1.zip › lh.10M.label]

#!ascii label  , from subject fsaverage vox2ras=TkReg coords=white
1566
22  -12.518  53.091  3.059 0.0000000000
258  -8.030  64.385  -2.299 0.0000000000
260  -7.191  51.117  -7.891 0.0000000000
382  -8.849  62.276  8.858 0.0000000000
383  -9.670  52.784  14.538 0.0000000000
384  -7.942  60.092  21.673 0.0000000000
727  -14.204  47.809  0.745 0.0000000000
728  -11.712  44.100  2.683 0.0000000000
729  -13.108  47.717  5.576 0.0000000000
738  -8.792  58.243  0.271 0.0000000000
739  -7.914  58.402  -5.238 0.0000000000
740  -10.389  51.786  -2.451 0.0000000000
878  -8.414  61.812  15.621 0.0000000000
1136  -5.432  55.509  -19.804 0.0000000000
1619  -6.219  57.541  -12.075 0.0000000000
1852  -9.888  57.913  5.532 0.0000000000
1853  -11.179  53.169  8.905 0.0000000000
1854  -9.034  57.224  11.734 0.0000000000
1855  -8.132  56.935  17.984 0.0000000000
1856  -7.509  54.944  24.108 0.0000000000
1858  -7.720  57.410  28.623 0.0000000000
1872  -7.910  62.963  3.604 0.0000000000
2163  -10.033  48.282  9.854 0.0000000000
2647  -13.395  50.324  1.948 0.0000000000
2648  -14.204  47.658  3.388 0.0000000000
2649  -13.619  50.214  4.638 0.0000000000
2658  -10.360  55.498  1.531 0.0000000000
2659  -8.832  54.779  -1.138 0.0000000000
2660  -11.489  52.246  0.228 0.0000000000
2661  -12.686  49.873  -0.963 0.0000000000
3056  -4.683  51.668  -20.955 0.0000000000
3625  -10.923  44.144  4.736 0.0000000000
3655  -7.441  64.035  -5.749 0.0000000000
3656  -7.199  54.479  -6.579 0.0000000000
3657  -7.113  58.323  -8.496 0.0000000000
3658  -8.743  54.835  -9.259 0.0000000000
3659  -7.643  54.151  -13.646 0.0000000000
3660  -9.424  51.280  -10.577 0.0000000000
4072  -8.722  60.246  6.891 0.0000000000
4073  -10.021  57.828  8.806 0.0000000000
4074  -9.472  59.680  10.365 0.0000000000
4075  -7.567  61.260  18.716 0.0000000000
4076  -7.628  59.433  16.901 0.0000000000
4077  -7.387  58.933  19.750 0.0000000000
4078  -8.023  56.169  20.773 0.0000000000
4079  -7.599  57.959  22.905 0.0000000000
4085  -8.226  55.487  32.145 0.0000000000
4086  -6.977  55.483  29.988 0.0000000000
4113  -9.333  64.447  8.216 0.0000000000
4115  -7.881  62.957  6.315 0.0000000000
4116  -7.634  60.125  4.387 0.0000000000
4770  -9.204  52.900  11.332 0.0000000000
4771  -10.152  50.494  9.162 0.0000000000
4772  -8.977  50.659  12.070 0.0000000000
5917  -14.261  45.473  -0.477 0.0000000000
5918  -12.487  43.770  0.655 0.0000000000
5919  -13.841  45.354  1.994 0.0000000000
5920  -12.886  45.611  4.118 0.0000000000
5921  -11.188  45.953  5.854 0.0000000000
5936  -7.820  61.469  -0.892 0.0000000000
5937  -7.187  61.931  -3.829 0.0000000000
5938  -7.931  58.137  -2.347 0.0000000000
5939  -8.795  54.916  -3.866 0.0000000000
5940  -8.894  51.592  -5.168 0.0000000000
5941  -9.494  49.245  -6.301 0.0000000000
5942  -11.685  49.725  -3.684 0.0000000000
5943  -13.788  47.576  -2.066 0.0000000000
6187  -9.922  63.837  10.922 0.0000000000
6188  -9.531  61.597  12.326 0.0000000000
6189  -9.678  63.619  14.186 0.0000000000
6190  -9.139  62.920  17.377 0.0000000000
6191  -9.016  61.309  20.233 0.0000000000
6606  -9.423  51.986  17.549 0.0000000000
6607  -8.985  50.200  15.322 0.0000000000
7615  -6.139  61.791  -7.290 0.0000000000
7616  -5.687  60.974  -10.745 0.0000000000
7617  -5.279  59.749  -14.592 0.0000000000
7618  -5.585  56.665  -16.232 0.0000000000
7619  -5.767  53.090  -17.711 0.0000000000
8182  -11.481  55.672  4.384 0.0000000000
8183  -12.583  53.376  6.191 0.0000000000
8184  -11.475  55.840  7.569 0.0000000000
8185  -9.545  55.222  10.170 0.0000000000
8186  -9.360  54.953  13.036 0.0000000000
8187  -9.205  59.450  13.781 0.0000000000
8188  -9.010  57.321  15.020 0.0000000000
8189  -9.485  54.851  16.389 0.0000000000
8190  -8.813  53.994  19.160 0.0000000000
8191  -7.616  52.805  21.882 0.0000000000
8195  -9.387  59.791  23.421 0.0000000000
8197  -9.402  58.416  26.737 0.0000000000
8198  -7.840  58.839  25.115 0.0000000000
8199  -6.950  56.806  26.434 0.0000000000
8200  -7.151  54.259  27.393 0.0000000000
8236  -8.336  63.366  0.743 0.0000000000
8237  -7.849  60.509  1.993 0.0000000000
8238  -9.036  57.805  2.866 0.0000000000
9051  -12.363  50.320  7.226 0.0000000000
9052  -10.996  48.410  7.406 0.0000000000
9054  -10.700  48.470  12.911 0.0000000000
10327  -12.948  51.649  2.504 0.0000000000
10328  -13.717  50.350  3.343 0.0000000000
10329  -13.249  51.660  3.932 0.0000000000
10338  -11.493  54.318  2.290 0.0000000000
10339  -10.885  53.925  0.890 0.0000000000
10340  -12.034  52.693  1.591 0.0000000000
10341  -12.489  51.314  1.069 0.0000000000
10736  -4.446  49.757  -21.051 0.0000000000
10737  -4.937  50.649  -21.950 0.0000000000
10738  -4.624  48.808  -21.993 0.0000000000
11335  -7.802  64.310  -4.104 0.0000000000
11336  -6.973  52.606  -7.293 0.0000000000
11337  -7.844  54.508  -7.784 0.0000000000
11338  -8.116  52.841  -8.353 0.0000000000
11339  -9.312  53.040  -9.776 0.0000000000
11340  -8.308  51.232  -9.030 0.0000000000
11752  -8.623  61.344  7.798 0.0000000000
11753  -9.355  60.115  8.562 0.0000000000
11754  -9.340  60.978  9.490 0.0000000000
11755  -7.734  60.661  20.070 0.0000000000
11756  -7.328  60.091  19.228 0.0000000000
11757  -7.535  59.623  20.644 0.0000000000
11758  -7.554  58.516  21.159 0.0000000000
11759  -7.645  59.176  22.252 0.0000000000
11793  -8.827  63.612  8.566 0.0000000000
11794  -8.506  63.768  7.295 0.0000000000
11795  -8.239  62.694  7.560 0.0000000000
11796  -7.928  61.645  6.613 0.0000000000
12450  -9.270  52.890  13.036 0.0000000000
12451  -9.049  51.763  11.851 0.0000000000
12452  -9.156  51.752  13.465 0.0000000000
13702  -14.388  46.585  0.120 0.0000000000
13703  -14.073  45.430  0.764 0.0000000000
13704  -14.320  46.509  1.376 0.0000000000
13705  -13.760  47.640  4.551 0.0000000000
13706  -13.761  46.499  3.829 0.0000000000
13707  -13.140  46.641  4.860 0.0000000000
13708  -12.108  45.869  5.021 0.0000000000
13709  -12.326  46.821  5.738 0.0000000000
13733  -8.283  59.673  -0.239 0.0000000000
13734  -7.754  59.894  -1.688 0.0000000000
13735  -8.290  58.136  -1.149 0.0000000000
13736  -9.433  53.155  -1.860 0.0000000000
13737  -8.717  54.702  -2.622 0.0000000000
13738  -9.280  53.205  -3.229 0.0000000000
13739  -8.822  53.180  -4.515 0.0000000000
13740  -9.882  51.835  -3.819 0.0000000000
13741  -10.260  50.693  -4.409 0.0000000000
13742  -11.084  50.774  -3.010 0.0000000000
13743  -13.609  48.828  -0.122 0.0000000000
13744  -13.376  48.710  -1.554 0.0000000000
13745  -14.034  47.666  -0.690 0.0000000000
13746  -14.257  46.500  -1.312 0.0000000000
14153  -10.062  63.486  12.591 0.0000000000
14154  -10.573  63.920  13.430 0.0000000000
14158  -8.966  62.121  18.833 0.0000000000
14850  -8.722  51.465  18.833 0.0000000000
14851  -8.794  50.530  17.701 0.0000000000
14926  -5.680  57.086  -18.908 0.0000000000
14928  -6.059  56.122  -20.439 0.0000000000
16635  -12.153  43.900  1.667 0.0000000000
16726  -7.550  60.296  -4.541 0.0000000000
16727  -6.793  61.886  -5.532 0.0000000000
16728  -7.000  60.248  -6.389 0.0000000000
16729  -6.681  58.081  -10.175 0.0000000000
16730  -5.953  59.864  -9.586 0.0000000000
16731  -5.780  59.411  -11.388 0.0000000000
16732  -5.551  60.324  -12.587 0.0000000000
16733  -5.447  58.794  -13.386 0.0000000000
16734  -5.296  58.206  -15.389 0.0000000000
16735  -5.805  56.939  -14.045 0.0000000000
16736  -7.842  52.433  -14.331 0.0000000000
16737  -6.702  53.711  -15.800 0.0000000000
16738  -6.711  51.898  -16.279 0.0000000000
16739  -5.610  51.288  -18.065 0.0000000000
17977  -10.762  56.859  4.914 0.0000000000
17978  -11.668  55.871  5.987 0.0000000000
17979  -10.953  57.034  6.517 0.0000000000
17980  -9.284  57.481  10.341 0.0000000000
17981  -9.831  56.540  9.568 0.0000000000
17982  -8.881  56.236  10.828 0.0000000000
17983  -8.805  55.003  11.452 0.0000000000
17984  -8.916  56.076  12.310 0.0000000000
17985  -9.038  61.728  14.068 0.0000000000
17986  -9.322  60.521  13.079 0.0000000000
17987  -8.716  60.675  14.770 0.0000000000
17988  -7.802  58.274  17.513 0.0000000000
17989  -8.311  58.430  15.994 0.0000000000
17990  -8.559  57.248  16.640 0.0000000000
17991  -9.302  56.199  15.694 0.0000000000
17992  -8.842  55.889  17.237 0.0000000000
17993  -9.123  54.471  17.846 0.0000000000
17994  -8.520  55.519  18.577 0.0000000000
17995  -7.957  55.554  22.409 0.0000000000
17996  -8.123  54.456  21.415 0.0000000000
17997  -7.680  53.919  22.941 0.0000000000
17999  -7.492  53.572  24.482 0.0000000000
18011  -8.485  57.099  29.301 0.0000000000
18012  -9.281  57.504  28.135 0.0000000000
18013  -8.498  58.049  27.644 0.0000000000
18014  -8.459  58.820  26.083 0.0000000000
18015  -7.721  58.170  26.897 0.0000000000
18016  -7.303  57.956  25.828 0.0000000000
18017  -7.152  57.303  27.573 0.0000000000
18019  -6.911  54.956  28.664 0.0000000000
18101  -8.590  63.736  4.385 0.0000000000
18103  -8.880  63.582  2.990 0.0000000000
18104  -9.141  63.657  1.453 0.0000000000
18105  -8.177  63.072  2.216 0.0000000000
18106  -7.960  62.031  1.469 0.0000000000
18107  -7.533  61.813  2.779 0.0000000000
18108  -8.530  58.935  4.862 0.0000000000
18109  -8.147  58.801  3.571 0.0000000000
18110  -9.328  57.788  4.205 0.0000000000
18111  -10.197  56.767  3.560 0.0000000000
20070  -12.040  53.343  7.679 0.0000000000
20071  -12.608  51.798  6.799 0.0000000000
20072  -11.873  51.737  8.163 0.0000000000
20073  -9.377  49.468  9.201 0.0000000000
20074  -10.600  49.390  8.151 0.0000000000
20075  -9.985  48.355  8.456 0.0000000000
20076  -10.535  47.176  7.723 0.0000000000
20079  -9.651  49.290  14.153 0.0000000000
23197  -13.878  49.017  1.367 0.0000000000
23198  -14.373  47.695  2.061 0.0000000000
23199  -14.141  49.000  2.734 0.0000000000
23200  -14.023  48.907  4.025 0.0000000000
23201  -13.614  48.809  5.174 0.0000000000
23216  -9.473  56.795  0.896 0.0000000000
23217  -8.836  56.535  -0.556 0.0000000000
23218  -9.701  55.175  0.149 0.0000000000
23219  -10.153  53.464  -0.373 0.0000000000
23220  -10.945  51.966  -1.094 0.0000000000
23221  -11.620  50.863  -1.643 0.0000000000
23222  -12.065  51.000  -0.309 0.0000000000
23223  -12.998  50.048  0.448 0.0000000000
23932  -5.059  53.530  -20.483 0.0000000000
23933  -5.605  54.496  -21.304 0.0000000000
23934  -5.244  52.563  -21.880 0.0000000000
24957  -11.143  44.263  3.652 0.0000000000
25011  -7.097  63.648  -7.213 0.0000000000
25012  -7.788  56.332  -5.911 0.0000000000
25013  -7.481  58.427  -7.011 0.0000000000
25014  -7.905  56.392  -7.285 0.0000000000
25015  -7.990  56.538  -8.863 0.0000000000
25016  -7.663  56.374  -10.792 0.0000000000
25017  -7.071  55.800  -12.828 0.0000000000
25018  -8.557  54.721  -11.464 0.0000000000
25019  -8.990  52.953  -12.139 0.0000000000
25762  -9.149  59.122  6.167 0.0000000000
25763  -10.267  58.099  7.115 0.0000000000
25764  -9.638  59.171  7.728 0.0000000000
25765  -9.610  58.775  9.589 0.0000000000
25766  -9.332  58.443  11.172 0.0000000000
25767  -7.808  61.682  17.215 0.0000000000
25768  -7.962  60.628  16.315 0.0000000000
25769  -7.418  60.518  17.874 0.0000000000
25770  -7.402  59.268  18.360 0.0000000000
25771  -7.609  57.937  18.871 0.0000000000
25772  -8.011  56.588  19.328 0.0000000000
25773  -7.660  57.630  20.142 0.0000000000
25774  -7.822  57.115  21.739 0.0000000000
25775  -7.654  56.454  23.522 0.0000000000
25784  -8.753  56.120  31.057 0.0000000000
25785  -7.913  56.517  30.313 0.0000000000
25786  -7.218  56.545  29.330 0.0000000000
25787  -7.453  55.663  31.143 0.0000000000
25838  -8.398  63.789  5.875 0.0000000000
25839  -7.765  62.998  5.052 0.0000000000
25840  -7.369  61.618  4.094 0.0000000000
25841  -7.628  61.718  5.355 0.0000000000
25842  -8.122  60.392  5.636 0.0000000000
27018  -10.069  53.021  9.952 0.0000000000
27019  -10.795  51.655  9.194 0.0000000000
27020  -9.649  51.672  10.276 0.0000000000
27021  -9.159  50.627  10.482 0.0000000000
27022  -9.466  49.434  10.772 0.0000000000
29169  -13.587  44.444  0.167 0.0000000000
29170  -13.312  44.470  1.304 0.0000000000
29171  -12.975  44.538  2.405 0.0000000000
29172  -14.145  46.445  2.655 0.0000000000
29173  -13.535  45.427  3.108 0.0000000000
29174  -12.391  44.775  3.383 0.0000000000
29175  -11.635  45.030  4.324 0.0000000000
29176  -11.168  45.024  5.336 0.0000000000
29210  -7.604  63.257  -1.545 0.0000000000
29211  -7.303  63.351  -3.132 0.0000000000
29212  -7.346  61.777  -2.296 0.0000000000
29213  -7.526  60.072  -2.941 0.0000000000
29214  -8.006  58.334  -3.668 0.0000000000
29215  -8.294  56.396  -1.861 0.0000000000
29216  -8.431  56.552  -3.116 0.0000000000
29217  -8.269  56.522  -4.522 0.0000000000
29218  -8.019  54.680  -5.227 0.0000000000
29219  -7.668  52.801  -5.842 0.0000000000
29220  -7.666  51.145  -6.490 0.0000000000
29221  -7.745  50.014  -7.066 0.0000000000
29222  -9.141  50.415  -5.750 0.0000000000
29223  -10.728  49.607  -5.049 0.0000000000
29224  -12.176  48.621  -4.256 0.0000000000
29225  -12.285  49.798  -2.262 0.0000000000
29226  -12.953  48.657  -2.847 0.0000000000
29797  -9.348  63.125  9.944 0.0000000000
29798  -9.520  61.784  10.524 0.0000000000
29799  -9.753  62.712  11.647 0.0000000000
29800  -9.526  62.692  13.329 0.0000000000
29801  -8.871  62.873  14.908 0.0000000000
29802  -10.303  63.812  14.950 0.0000000000
29803  -9.345  63.528  15.738 0.0000000000
29804  -8.537  62.705  16.526 0.0000000000
29805  -8.113  62.251  18.115 0.0000000000
29806  -8.200  61.542  19.539 0.0000000000
29807  -8.430  60.808  20.965 0.0000000000
29859  -9.560  64.347  9.581 0.0000000000
30774  -9.748  52.414  16.111 0.0000000000
30775  -9.248  51.495  14.931 0.0000000000
30776  -9.182  51.046  16.340 0.0000000000
33283  -7.080  63.254  -4.810 0.0000000000
33284  -6.601  63.050  -6.439 0.0000000000
33285  -6.120  62.869  -8.223 0.0000000000
33286  -6.368  60.152  -8.004 0.0000000000
33287  -5.716  61.570  -8.952 0.0000000000
33288  -6.061  62.287  -9.949 0.0000000000
33289  -6.070  61.508  -11.638 0.0000000000
33290  -5.891  60.783  -13.512 0.0000000000
33291  -5.893  60.132  -15.492 0.0000000000
33292  -5.471  59.008  -16.451 0.0000000000
33293  -5.466  57.663  -17.309 0.0000000000
33294  -5.516  56.193  -18.088 0.0000000000
33295  -6.332  55.352  -15.038 0.0000000000
33296  -5.819  54.968  -17.040 0.0000000000
33297  -5.384  54.375  -18.848 0.0000000000
33298  -5.060  52.394  -19.378 0.0000000000
33299  -4.755  50.608  -19.651 0.0000000000
34852  -12.062  54.413  3.729 0.0000000000
34853  -12.738  53.272  4.613 0.0000000000
34854  -12.275  54.583  5.348 0.0000000000
34855  -12.086  54.698  6.913 0.0000000000
34856  -11.427  54.514  8.363 0.0000000000
34857  -10.695  56.858  8.169 0.0000000000
34858  -10.665  55.577  9.028 0.0000000000
34859  -10.422  54.308  9.519 0.0000000000
34860  -9.330  53.973  10.582 0.0000000000
34861  -9.036  53.894  12.225 0.0000000000
34862  -9.584  53.902  13.776 0.0000000000
34863  -9.562  60.624  11.313 0.0000000000
34864  -9.468  59.418  12.100 0.0000000000
34865  -9.348  58.262  12.705 0.0000000000
34866  -8.405  59.562  15.382 0.0000000000
34867  -8.951  58.387  14.434 0.0000000000
34868  -9.150  57.189  13.242 0.0000000000
34869  -9.397  56.096  13.933 0.0000000000
34870  -9.688  55.032  14.707 0.0000000000
34871  -9.844  53.743  15.488 0.0000000000
34872  -9.686  53.400  17.033 0.0000000000
34873  -9.185  52.967  18.445 0.0000000000
34874  -8.461  52.379  19.712 0.0000000000
34875  -8.383  55.036  19.893 0.0000000000
34876  -8.215  53.367  20.485 0.0000000000
34877  -7.580  51.858  20.909 0.0000000000
34888  -9.264  60.540  21.784 0.0000000000
34889  -8.564  60.166  22.596 0.0000000000
34896  -9.378  59.170  25.124 0.0000000000
34897  -8.644  59.517  24.294 0.0000000000
34898  -8.033  59.534  23.362 0.0000000000
34899  -7.592  58.563  24.078 0.0000000000
34900  -7.311  57.288  24.725 0.0000000000
34901  -7.081  55.959  25.287 0.0000000000
34902  -6.842  56.295  28.192 0.0000000000
34903  -6.791  55.602  26.972 0.0000000000
34904  -7.176  54.600  25.705 0.0000000000
34905  -7.619  53.370  26.203 0.0000000000
35007  -9.097  64.161  -0.048 0.0000000000
35008  -8.209  64.041  -0.749 0.0000000000
35009  -7.945  62.587  -0.070 0.0000000000
35010  -8.151  60.890  0.618 0.0000000000
35011  -8.376  59.360  1.166 0.0000000000
35012  -7.522  60.175  3.131 0.0000000000
35013  -8.176  59.002  2.385 0.0000000000
35014  -9.012  57.967  1.721 0.0000000000
35015  -9.868  56.690  2.222 0.0000000000
35016  -10.945  55.626  2.963 0.0000000000
37395  -13.030  51.773  5.373 0.0000000000
37396  -13.090  50.237  5.977 0.0000000000
37397  -12.805  48.959  6.381 0.0000000000
37398  -11.318  50.411  8.240 0.0000000000
37399  -11.840  49.172  7.389 0.0000000000
37400  -12.169  48.053  6.556 0.0000000000
37401  -11.171  47.194  6.635 0.0000000000
37402  -11.044  45.928  7.052 0.0000000000
37404  -8.905  50.536  13.795 0.0000000000
37405  -9.550  49.445  12.435 0.0000000000
37406  -10.469  48.459  11.330 0.0000000000
41047  -12.725  52.370  2.796 0.0000000000
41048  -13.133  51.700  3.209 0.0000000000
41049  -12.931  52.415  3.526 0.0000000000
41058  -12.041  53.717  2.650 0.0000000000
41059  -11.743  53.533  1.892 0.0000000000
41060  -12.300  52.898  2.329 0.0000000000
41061  -12.520  52.188  2.057 0.0000000000
41457  -4.468  49.321  -21.603 0.0000000000
42055  -7.920  64.396  -3.196 0.0000000000
42056  -6.990  51.791  -7.605 0.0000000000
42057  -7.405  52.737  -7.862 0.0000000000
42058  -7.522  51.941  -8.153 0.0000000000
42059  -8.275  52.033  -8.651 0.0000000000
42060  -7.569  51.181  -8.478 0.0000000000
42061  -7.698  50.525  -8.778 0.0000000000
42062  -7.185  50.499  -8.186 0.0000000000
42472  -8.707  61.826  8.286 0.0000000000
42473  -9.022  61.199  8.576 0.0000000000
42474  -9.084  61.637  9.140 0.0000000000
42475  -7.874  60.352  20.851 0.0000000000
42476  -7.632  60.122  20.398 0.0000000000
42477  -7.717  59.882  21.154 0.0000000000
42478  -7.601  59.429  21.411 0.0000000000
42479  -7.787  59.670  21.948 0.0000000000
42513  -8.779  62.982  8.699 0.0000000000
42514  -8.538  63.219  8.049 0.0000000000
42515  -8.500  62.529  8.186 0.0000000000
42516  -8.351  62.024  7.695 0.0000000000
43170  -9.494  52.848  13.749 0.0000000000
43171  -9.305  52.284  13.259 0.0000000000
43172  -9.410  52.233  13.979 0.0000000000
44422  -14.289  47.200  0.426 0.0000000000
44423  -14.337  46.551  0.746 0.0000000000
44424  -14.349  47.146  1.071 0.0000000000
44425  -13.447  47.663  5.082 0.0000000000
44426  -13.498  47.113  4.721 0.0000000000
44427  -13.175  47.164  5.213 0.0000000000
44428  -12.755  46.728  5.325 0.0000000000
44429  -12.777  47.245  5.674 0.0000000000
44453  -8.505  58.860  -0.003 0.0000000000
44454  -8.298  58.982  -0.728 0.0000000000
44455  -8.579  58.164  -0.462 0.0000000000
44456  -9.949  52.461  -2.149 0.0000000000
44457  -9.308  53.138  -2.594 0.0000000000
44458  -9.757  52.455  -2.829 0.0000000000
44459  -9.576  52.504  -3.507 0.0000000000
44460  -10.128  51.781  -3.114 0.0000000000
44461  -10.465  51.292  -3.402 0.0000000000
44462  -10.732  51.280  -2.737 0.0000000000
44463  -13.953  48.310  0.318 0.0000000000
44464  -13.857  48.231  -0.392 0.0000000000
44465  -14.126  47.745  0.025 0.0000000000
44466  -14.255  47.161  -0.276 0.0000000000
45646  -5.566  56.289  -19.373 0.0000000000
45647  -5.842  56.611  -19.717 0.0000000000
45648  -5.604  55.827  -20.211 0.0000000000
47355  -11.936  43.999  2.197 0.0000000000
47356  -11.460  43.723  1.836 0.0000000000
47357  -11.267  43.816  2.335 0.0000000000
47446  -7.748  59.433  -4.937 0.0000000000
47447  -7.334  60.357  -5.505 0.0000000000
47448  -7.530  59.382  -5.879 0.0000000000
47449  -6.424  57.831  -11.119 0.0000000000
47450  -6.067  58.756  -10.824 0.0000000000
47451  -5.948  58.479  -11.742 0.0000000000
47452  -5.641  59.087  -12.376 0.0000000000
47453  -5.752  58.203  -12.719 0.0000000000
47454  -5.561  57.911  -13.717 0.0000000000
47455  -6.029  57.261  -13.060 0.0000000000
47457  -7.266  52.177  -15.312 0.0000000000
48697  -10.342  57.381  5.240 0.0000000000
48698  -10.891  56.973  5.721 0.0000000000
48699  -10.502  57.571  5.989 0.0000000000
48700  -9.056  57.339  11.041 0.0000000000
48701  -9.073  56.836  10.633 0.0000000000
48702  -8.825  56.714  11.276 0.0000000000
48703  -8.678  56.109  11.543 0.0000000000
48704  -8.886  56.646  12.003 0.0000000000
48705  -8.719  61.806  14.819 0.0000000000
48706  -8.872  61.212  14.396 0.0000000000
48707  -8.511  61.269  15.190 0.0000000000
48708  -7.951  57.630  17.782 0.0000000000
48709  -8.161  57.772  17.086 0.0000000000
48710  -8.324  57.111  17.340 0.0000000000
48711  -8.707  56.583  16.909 0.0000000000
48712  -8.474  56.423  17.607 0.0000000000
48713  -8.605  55.708  17.917 0.0000000000
48714  -8.300  56.248  18.281 0.0000000000
48715  -7.738  55.232  23.263 0.0000000000
48716  -7.849  54.729  22.747 0.0000000000
48717  -7.626  54.463  23.520 0.0000000000
48718  -7.529  53.699  23.711 0.0000000000
48719  -7.444  54.229  24.305 0.0000000000
48731  -8.099  57.306  28.973 0.0000000000
48732  -8.443  57.597  28.443 0.0000000000
48733  -8.080  57.778  28.111 0.0000000000
48734  -8.084  58.151  27.329 0.0000000000
48735  -7.724  57.785  27.726 0.0000000000
48736  -7.417  57.744  27.235 0.0000000000
48737  -7.415  57.385  28.110 0.0000000000
48821  -8.229  63.390  3.990 0.0000000000
48822  -8.738  63.629  3.690 0.0000000000
48823  -8.326  63.417  3.295 0.0000000000
48824  -8.500  63.395  2.588 0.0000000000
48825  -8.004  62.989  2.920 0.0000000000
48826  -7.793  62.494  2.543 0.0000000000
48827  -7.617  62.418  3.229 0.0000000000
48828  -9.174  58.396  5.176 0.0000000000
48829  -8.903  58.294  4.547 0.0000000000
48830  -9.618  57.824  4.880 0.0000000000
48831  -10.043  57.332  4.582 0.0000000000
50790  -11.628  53.257  8.319 0.0000000000
50791  -11.980  52.523  7.893 0.0000000000
50792  -11.532  52.484  8.545 0.0000000000
50793  -9.554  48.844  9.505 0.0000000000
50794  -9.670  48.919  8.815 0.0000000000
50795  -9.851  48.301  9.139 0.0000000000
50796  -10.235  47.712  8.806 0.0000000000
50797  -10.386  47.678  9.555 0.0000000000
54022  -13.658  49.678  1.655 0.0000000000
54023  -14.071  48.981  2.042 0.0000000000
54024  -13.830  49.677  2.361 0.0000000000
54025  -13.746  50.279  4.008 0.0000000000
54026  -13.945  49.622  3.719 0.0000000000
54027  -13.830  49.557  4.346 0.0000000000
54028  -13.814  48.855  4.625 0.0000000000
54029  -13.651  49.495  4.978 0.0000000000
54053  -9.943  56.130  1.227 0.0000000000
54054  -9.611  56.002  0.487 0.0000000000
54055  -10.043  55.362  0.833 0.0000000000
54056  -11.195  53.112  0.557 0.0000000000
54057  -10.538  53.735  0.236 0.0000000000
54058  -10.876  52.914  -0.086 0.0000000000
54059  -10.519  52.694  -0.753 0.0000000000
54060  -11.218  52.097  -0.430 0.0000000000
54061  -11.542  51.476  -0.709 0.0000000000
54062  -11.783  51.588  -0.045 0.0000000000
54063  -12.937  50.803  1.462 0.0000000000
54064  -12.728  50.672  0.775 0.0000000000
54065  -13.191  50.180  1.180 0.0000000000
54066  -13.480  49.527  0.912 0.0000000000
55246  -4.853  52.598  -20.757 0.0000000000
55247  -5.064  53.111  -21.230 0.0000000000
55248  -4.860  52.185  -21.486 0.0000000000
55249  -5.292  50.080  -22.093 0.0000000000
55250  -5.450  51.058  -22.179 0.0000000000
56955  -10.908  44.272  4.211 0.0000000000
56956  -10.693  43.898  3.849 0.0000000000
56957  -10.763  43.719  4.454 0.0000000000
57045  -7.288  63.851  -6.470 0.0000000000
57046  -7.510  55.384  -6.236 0.0000000000
57047  -7.707  56.358  -6.633 0.0000000000
57048  -7.520  55.377  -6.916 0.0000000000
57049  -8.354  54.674  -8.431 0.0000000000
57050  -8.219  55.567  -8.216 0.0000000000
57051  -8.419  55.673  -9.023 0.0000000000
57052  -7.950  56.541  -9.763 0.0000000000
57053  -8.345  55.696  -10.025 0.0000000000
57054  -8.149  55.587  -11.123 0.0000000000
57055  -8.759  54.893  -10.299 0.0000000000
57056  -9.332  52.182  -10.247 0.0000000000
57057  -9.281  53.081  -10.973 0.0000000000
57058  -9.346  52.196  -11.375 0.0000000000
58297  -8.887  59.673  6.492 0.0000000000
58298  -9.402  59.204  6.886 0.0000000000
58299  -9.190  59.729  7.256 0.0000000000
58300  -9.485  59.891  9.499 0.0000000000
58301  -9.581  59.448  9.086 0.0000000000
58302  -9.502  59.244  9.965 0.0000000000
58303  -9.429  58.615  10.391 0.0000000000
58304  -9.425  59.093  10.792 0.0000000000
58305  -7.614  61.507  17.995 0.0000000000
58306  -7.572  61.137  17.564 0.0000000000
58307  -7.426  60.941  18.296 0.0000000000
58308  -7.342  59.530  19.498 0.0000000000
58309  -7.292  59.723  18.774 0.0000000000
58310  -7.369  59.124  19.020 0.0000000000
58311  -7.494  58.617  18.620 0.0000000000
58312  -7.432  58.480  19.318 0.0000000000
58313  -7.621  57.781  19.506 0.0000000000
58314  -7.495  58.303  19.954 0.0000000000
58315  -7.585  58.252  22.008 0.0000000000
58316  -7.653  57.830  21.425 0.0000000000
58317  -7.709  57.557  22.310 0.0000000000
58318  -7.822  56.797  22.592 0.0000000000
58319  -7.654  57.227  23.217 0.0000000000
58333  -8.462  55.835  31.644 0.0000000000
58334  -8.327  56.350  30.699 0.0000000000
58335  -8.049  56.046  31.207 0.0000000000
58336  -7.655  56.125  30.742 0.0000000000
58337  -7.821  55.609  31.679 0.0000000000
58421  -8.155  63.405  6.830 0.0000000000
58422  -8.452  63.775  6.579 0.0000000000
58423  -8.074  63.468  6.136 0.0000000000
58424  -8.044  63.445  5.443 0.0000000000
58425  -7.788  63.020  5.715 0.0000000000
58426  -7.622  62.401  5.257 0.0000000000
58427  -7.700  62.385  5.842 0.0000000000
58428  -8.277  60.930  6.753 0.0000000000
58429  -8.003  61.017  6.120 0.0000000000
58430  -8.408  60.325  6.288 0.0000000000
58431  -8.576  59.750  5.882 0.0000000000
60390  -9.527  52.918  10.575 0.0000000000
60391  -9.899  52.309  10.145 0.0000000000
60392  -9.411  52.315  10.821 0.0000000000
60393  -8.970  51.290  11.984 0.0000000000
60394  -9.067  51.227  11.161 0.0000000000
60395  -9.047  50.667  11.255 0.0000000000
60396  -9.159  50.014  10.589 0.0000000000
60397  -9.167  50.022  11.347 0.0000000000
64147  -14.080  44.907  -0.737 0.0000000000
64148  -13.679  44.432  -0.368 0.0000000000
64149  -13.998  44.917  -0.143 0.0000000000
64150  -14.001  45.384  1.430 0.0000000000
64151  -13.756  44.925  1.082 0.0000000000
64152  -13.584  44.889  1.638 0.0000000000
64153  -13.126  44.495  1.845 0.0000000000
64154  -13.432  44.891  2.189 0.0000000000
64155  -14.322  47.664  2.742 0.0000000000
64156  -14.315  47.066  2.381 0.0000000000
64157  -14.225  47.034  3.036 0.0000000000
64158  -13.383  46.014  3.989 0.0000000000
64159  -13.666  45.913  3.460 0.0000000000
64160  -13.220  45.508  3.612 0.0000000000
64161  -13.025  45.037  3.289 0.0000000000
64162  -12.672  45.188  3.747 0.0000000000
64163  -12.052  44.918  3.875 0.0000000000
64164  -12.296  45.284  4.229 0.0000000000
64165  -11.662  45.948  5.448 0.0000000000
64166  -11.497  45.526  5.132 0.0000000000
64167  -11.187  45.498  5.593 0.0000000000
64238  -7.647  62.401  -1.248 0.0000000000
64239  -7.439  62.536  -1.963 0.0000000000
64240  -7.526  61.676  -1.636 0.0000000000
64241  -7.808  58.967  -1.971 0.0000000000
64242  -7.573  59.913  -2.335 0.0000000000
64243  -7.715  59.065  -2.619 0.0000000000
64244  -7.768  59.200  -3.266 0.0000000000
64245  -7.950  58.228  -2.985 0.0000000000
64246  -8.807  55.651  -0.891 0.0000000000
64247  -8.504  56.430  -1.253 0.0000000000
64248  -8.487  55.544  -1.539 0.0000000000
64249  -8.840  54.828  -3.203 0.0000000000
64250  -8.560  55.649  -2.851 0.0000000000
64251  -8.644  55.721  -3.468 0.0000000000
64252  -8.463  56.545  -3.817 0.0000000000
64253  -8.491  55.706  -4.213 0.0000000000
64254  -8.133  55.596  -4.906 0.0000000000
64255  -8.503  54.832  -4.565 0.0000000000
64256  -8.869  52.382  -4.830 0.0000000000
64257  -8.313  53.015  -5.155 0.0000000000
64258  -8.255  52.176  -5.461 0.0000000000
64259  -7.633  51.961  -6.165 0.0000000000
64260  -8.268  51.388  -5.809 0.0000000000
64261  -8.248  50.789  -6.100 0.0000000000
64262  -8.982  50.977  -5.456 0.0000000000
64263  -10.949  50.202  -4.037 0.0000000000
64264  -10.508  50.162  -4.744 0.0000000000
64265  -11.222  49.690  -4.360 0.0000000000
64266  -11.457  49.136  -4.674 0.0000000000
64267  -11.935  49.185  -3.969 0.0000000000
64268  -12.170  50.375  -1.306 0.0000000000
64269  -11.958  50.331  -1.932 0.0000000000
64270  -12.502  49.847  -1.632 0.0000000000
64271  -13.618  48.147  -1.824 0.0000000000
64272  -13.159  48.700  -2.202 0.0000000000
64273  -13.426  48.111  -2.472 0.0000000000
64274  -13.145  48.090  -3.116 0.0000000000
64275  -13.572  47.544  -2.716 0.0000000000
64277  -13.922  46.989  -2.336 0.0000000000
64278  -14.339  45.961  -0.894 0.0000000000
64279  -14.237  45.891  -1.598 0.0000000000
64280  -14.207  45.397  -1.172 0.0000000000
65497  -9.605  63.528  10.465 0.0000000000
65498  -9.614  62.901  10.782 0.0000000000
65499  -9.837  63.294  11.279 0.0000000000
65500  -9.941  63.506  13.373 0.0000000000
65501  -9.829  63.096  12.920 0.0000000000
65502  -9.572  63.186  13.746 0.0000000000
65503  -9.191  62.802  14.135 0.0000000000
65504  -9.154  63.318  14.533 0.0000000000
65508  -9.701  63.151  16.955 0.0000000000
65509  -9.738  63.549  16.150 0.0000000000
65510  -9.264  63.344  16.589 0.0000000000
65511  -8.932  63.168  16.145 0.0000000000
65512  -8.791  62.935  16.975 0.0000000000
65513  -8.324  62.476  17.328 0.0000000000
65514  -8.591  62.630  17.766 0.0000000000
65515  -9.013  61.702  19.535 0.0000000000
65516  -8.504  61.883  19.210 0.0000000000
65517  -8.613  61.475  19.920 0.0000000000
65518  -8.281  61.177  20.245 0.0000000000
65519  -8.686  61.061  20.596 0.0000000000
65630  -9.739  64.106  10.253 0.0000000000
65631  -9.391  63.802  9.774 0.0000000000
67590  -9.641  52.192  16.862 0.0000000000
67591  -9.482  51.716  16.232 0.0000000000
67592  -9.336  51.486  16.945 0.0000000000
67824  -6.004  53.836  -21.727 0.0000000000
67825  -6.207  54.717  -21.386 0.0000000000
72945  -12.627  43.737  0.143 0.0000000000
72947  -11.989  43.508  0.340 0.0000000000
73216  -7.148  62.674  -3.438 0.0000000000
73217  -7.193  63.354  -3.946 0.0000000000
73218  -7.074  62.673  -4.349 0.0000000000
73219  -6.443  61.855  -6.461 0.0000000000
73220  -6.590  62.524  -5.987 0.0000000000
73221  -6.250  62.470  -6.887 0.0000000000
73222  -6.321  62.975  -7.316 0.0000000000
73223  -6.000  62.416  -7.738 0.0000000000
73224  -7.341  58.364  -7.723 0.0000000000
73225  -6.932  59.353  -7.499 0.0000000000
73226  -6.646  59.273  -8.247 0.0000000000
73227  -5.719  60.498  -10.187 0.0000000000
73228  -5.822  60.726  -9.327 0.0000000000
73229  -5.735  61.274  -9.840 0.0000000000
73230  -5.806  62.066  -9.475 0.0000000000
73231  -5.818  61.656  -10.316 0.0000000000
73232  -6.044  61.903  -10.741 0.0000000000
73233  -5.798  61.305  -11.223 0.0000000000
73234  -5.340  60.077  -13.597 0.0000000000
73235  -5.644  60.622  -13.093 0.0000000000
73236  -5.507  60.307  -14.100 0.0000000000
73237  -5.859  60.436  -14.514 0.0000000000
73238  -5.484  60.005  -15.097 0.0000000000
73239  -5.603  59.665  -16.020 0.0000000000
73240  -5.292  59.444  -15.563 0.0000000000
73241  -5.397  57.463  -15.796 0.0000000000
73242  -5.338  57.951  -16.399 0.0000000000
73243  -5.440  57.224  -16.795 0.0000000000
73244  -5.521  56.965  -17.706 0.0000000000
73245  -5.497  56.505  -17.229 0.0000000000
73246  -7.386  54.975  -13.227 0.0000000000
73247  -6.666  55.532  -13.901 0.0000000000
73248  -6.946  54.724  -14.310 0.0000000000
73249  -6.239  53.414  -16.774 0.0000000000
73250  -6.193  54.310  -16.462 0.0000000000
73251  -5.827  54.032  -17.395 0.0000000000
73252  -5.566  54.700  -17.947 0.0000000000
73253  -5.502  53.726  -18.286 0.0000000000
73254  -5.197  53.349  -19.138 0.0000000000
73255  -5.366  52.734  -18.532 0.0000000000
73257  -5.160  50.955  -18.893 0.0000000000
73283  -8.590  49.610  -6.673 0.0000000000
73284  -7.981  49.454  -7.368 0.0000000000
73285  -8.718  49.021  -6.970 0.0000000000
76972  -11.811  55.053  4.081 0.0000000000
76973  -12.230  54.533  4.569 0.0000000000
76974  -11.936  55.156  4.892 0.0000000000
76975  -11.635  55.895  6.777 0.0000000000
76976  -11.967  55.311  6.466 0.0000000000
76977  -11.781  55.270  7.249 0.0000000000
76978  -11.816  54.613  7.671 0.0000000000
76979  -11.502  55.174  8.016 0.0000000000
76980  -10.184  58.061  7.936 0.0000000000
76981  -10.540  57.501  7.654 0.0000000000
76982  -10.356  57.324  8.479 0.0000000000
76983  -9.698  55.885  9.897 0.0000000000
76984  -10.241  56.052  9.300 0.0000000000
76985  -10.116  55.421  9.625 0.0000000000
76986  -10.547  54.946  9.313 0.0000000000
76987  -9.973  54.766  9.872 0.0000000000
76988  -9.842  54.111  10.015 0.0000000000
76989  -9.415  54.582  10.388 0.0000000000
76990  -8.961  54.963  12.249 0.0000000000
76991  -8.952  54.429  11.813 0.0000000000
76992  -9.162  54.425  12.634 0.0000000000
76993  -9.306  53.903  13.015 0.0000000000
76994  -9.486  54.427  13.391 0.0000000000
76995  -9.610  61.674  11.448 0.0000000000
76996  -9.540  61.217  10.911 0.0000000000
76997  -9.587  61.079  11.807 0.0000000000
76998  -9.277  59.989  13.452 0.0000000000
76999  -9.438  59.931  12.573 0.0000000000
77000  -9.384  59.380  12.950 0.0000000000
77001  -9.418  58.825  12.427 0.0000000000
77002  -9.331  58.826  13.251 0.0000000000
77003  -7.804  60.032  16.602 0.0000000000
77004  -8.146  60.159  15.833 0.0000000000
77005  -8.019  59.546  16.123 0.0000000000
77006  -8.699  57.893  15.542 0.0000000000
77007  -8.646  58.434  15.240 0.0000000000
77008  -8.919  57.830  14.709 0.0000000000
77009  -9.109  57.781  13.843 0.0000000000
77010  -9.103  57.240  14.143 0.0000000000
77011  -9.227  56.640  13.582 0.0000000000
77012  -9.271  56.740  14.464 0.0000000000
77013  -9.366  55.544  16.036 0.0000000000
77014  -9.596  55.651  15.173 0.0000000000
77015  -9.674  55.048  15.570 0.0000000000
77016  -9.776  54.418  15.101 0.0000000000
77017  -9.760  54.308  15.961 0.0000000000
77018  -9.793  53.580  16.278 0.0000000000
77019  -9.620  54.144  16.737 0.0000000000
77020  -8.986  54.237  18.523 0.0000000000
77021  -9.262  53.727  18.133 0.0000000000
77022  -9.005  53.468  18.823 0.0000000000
77023  -8.853  52.678  19.118 0.0000000000
77024  -8.684  53.158  19.494 0.0000000000
77025  -8.009  56.419  20.014 0.0000000000
77026  -8.230  55.839  19.615 0.0000000000
77027  -8.207  55.608  20.350 0.0000000000
77028  -7.876  53.604  21.647 0.0000000000
77029  -8.138  53.930  20.899 0.0000000000
77030  -7.886  53.106  21.120 0.0000000000
77031  -7.933  52.588  20.712 0.0000000000
77032  -7.544  52.297  21.383 0.0000000000
77033  -7.258  51.577  21.606 0.0000000000
77034  -7.401  52.065  22.107 0.0000000000
77060  -9.323  60.207  22.583 0.0000000000
77061  -8.906  60.396  22.190 0.0000000000
77062  -8.947  60.032  23.013 0.0000000000
77074  -9.371  57.978  27.424 0.0000000000
77080  -9.344  58.809  25.975 0.0000000000
77081  -8.051  58.888  25.621 0.0000000000
77082  -8.509  59.187  25.179 0.0000000000
77083  -8.207  59.191  24.716 0.0000000000
77084  -8.292  59.547  23.825 0.0000000000
77085  -7.951  59.201  24.240 0.0000000000
77086  -7.793  59.096  23.722 0.0000000000
77087  -7.683  58.761  24.607 0.0000000000
77088  -7.124  57.394  26.115 0.0000000000
77089  -7.268  57.678  25.263 0.0000000000
77090  -7.130  57.080  25.545 0.0000000000
77091  -7.188  56.635  25.019 0.0000000000
77092  -6.950  56.428  25.844 0.0000000000
77093  -7.053  56.047  29.656 0.0000000000
77094  -6.979  56.457  28.770 0.0000000000
77095  -6.885  55.901  29.055 0.0000000000
77096  -6.987  54.622  28.006 0.0000000000
77097  -6.839  55.309  27.776 0.0000000000
77098  -6.934  54.929  27.118 0.0000000000
77099  -6.973  55.099  26.328 0.0000000000
77100  -7.143  54.452  26.530 0.0000000000
77101  -7.363  53.980  25.938 0.0000000000
77102  -7.386  53.825  26.807 0.0000000000
77351  -8.708  63.555  1.084 0.0000000000
77352  -9.125  63.883  0.660 0.0000000000
77353  -8.656  63.877  0.352 0.0000000000
77354  -8.592  64.232  -0.368 0.0000000000
77355  -8.278  63.697  -0.003 0.0000000000
77356  -7.974  63.406  -0.455 0.0000000000
77357  -8.109  62.997  0.367 0.0000000000
77358  -7.853  61.286  1.749 0.0000000000
77359  -8.024  61.448  1.086 0.0000000000
77360  -8.030  60.649  1.360 0.0000000000
77361  -8.261  60.094  0.900 0.0000000000
77362  -8.137  59.888  1.620 0.0000000000
77363  -7.386  60.841  4.214 0.0000000000
77364  -7.356  60.857  3.551 0.0000000000
77365  -7.504  60.077  3.754 0.0000000000
77366  -8.553  58.279  3.219 0.0000000000
77367  -8.110  58.840  2.965 0.0000000000
77368  -8.566  58.395  2.633 0.0000000000
77369  -8.596  58.525  2.050 0.0000000000
77370  -9.005  57.893  2.305 0.0000000000
77371  -9.432  57.297  1.973 0.0000000000
77372  -9.491  57.255  2.518 0.0000000000
77373  -10.844  56.248  3.915 0.0000000000
77374  -10.587  56.192  3.226 0.0000000000
77375  -11.200  55.657  3.644 0.0000000000
77376  -11.534  55.054  3.338 0.0000000000
83250  -12.699  53.317  5.374 0.0000000000
83251  -12.917  52.536  5.000 0.0000000000
83252  -12.809  52.573  5.736 0.0000000000
83253  -12.550  50.996  7.068 0.0000000000
83254  -12.840  51.000  6.364 0.0000000000
83255  -12.757  50.244  6.618 0.0000000000
83256  -12.976  49.528  6.223 0.0000000000
83257  -12.603  49.572  6.805 0.0000000000
83258  -10.509  51.026  9.209 0.0000000000
83259  -11.073  50.990  8.751 0.0000000000
83260  -10.717  50.427  8.657 0.0000000000
83261  -10.811  48.885  7.803 0.0000000000
83262  -11.251  49.283  7.776 0.0000000000
83263  -11.458  48.754  7.423 0.0000000000
83264  -12.022  48.649  6.936 0.0000000000
83265  -11.588  48.228  6.975 0.0000000000
83266  -11.722  47.619  6.612 0.0000000000
83267  -11.095  47.788  7.035 0.0000000000
83268  -10.913  46.486  8.085 0.0000000000
83269  -10.744  46.471  7.405 0.0000000000
83273  -9.018  50.852  15.127 0.0000000000
83274  -9.002  51.054  14.383 0.0000000000
83275  -8.886  50.377  14.595 0.0000000000
83276  -10.165  48.888  13.486 0.0000000000
83277  -9.578  49.415  13.285 0.0000000000
83278  -10.091  48.925  12.673 0.0000000000
83279  -10.054  48.903  11.868 0.0000000000
83280  -10.620  48.465  12.123 0.0000000000
92317  -13.154  50.958  2.227 0.0000000000
92318  -13.607  50.356  2.652 0.0000000000
92319  -13.369  51.041  2.918 0.0000000000
92320  -13.483  51.011  3.620 0.0000000000
92321  -13.486  50.937  4.278 0.0000000000
92336  -10.907  54.911  1.938 0.0000000000
92337  -10.575  54.738  1.208 0.0000000000
92338  -11.183  54.122  1.581 0.0000000000
92339  -11.467  53.323  1.214 0.0000000000
92340  -11.784  52.484  0.906 0.0000000000
92341  -12.010  51.775  0.654 0.0000000000
92342  -12.273  51.991  1.307 0.0000000000
92343  -12.720  51.462  1.757 0.0000000000
93052  -4.514  50.691  -21.019 0.0000000000
93053  -4.716  51.167  -21.559 0.0000000000
93054  -4.587  50.226  -21.562 0.0000000000
93055  -4.794  49.739  -21.932 0.0000000000
93056  -5.064  49.192  -22.107 0.0000000000
94131  -7.654  64.185  -4.970 0.0000000000
94132  -6.959  53.551  -6.948 0.0000000000
94133  -7.361  54.465  -7.225 0.0000000000
94134  -7.273  53.571  -7.583 0.0000000000
94135  -7.932  53.670  -8.059 0.0000000000
94136  -8.650  53.775  -8.611 0.0000000000
94137  -9.023  53.923  -9.505 0.0000000000
94138  -8.834  52.944  -8.949 0.0000000000
94139  -8.982  52.128  -9.306 0.0000000000
94140  -9.010  51.272  -9.699 0.0000000000
94141  -9.042  50.570  -10.012 0.0000000000
94142  -8.409  50.546  -9.316 0.0000000000
94882  -8.630  60.851  7.352 0.0000000000
94883  -9.055  60.306  7.660 0.0000000000
94884  -9.008  60.760  8.117 0.0000000000
94885  -9.331  60.555  8.975 0.0000000000
94886  -9.463  60.314  9.913 0.0000000000
94887  -7.591  60.979  19.380 0.0000000000
94888  -7.406  60.693  18.972 0.0000000000
94889  -7.496  60.413  19.663 0.0000000000
94890  -7.435  59.855  19.945 0.0000000000
94891  -7.399  59.315  20.213 0.0000000000
94892  -7.472  58.745  20.432 0.0000000000
94893  -7.518  59.103  20.901 0.0000000000
94894  -7.522  58.882  21.701 0.0000000000
94895  -7.558  58.611  22.571 0.0000000000
94955  -8.998  64.123  8.440 0.0000000000
94956  -8.919  64.115  7.735 0.0000000000
94957  -8.601  63.720  7.946 0.0000000000
94958  -8.292  63.292  7.439 0.0000000000
94959  -7.958  62.838  6.936 0.0000000000
94960  -7.827  62.330  6.467 0.0000000000
94961  -8.048  62.183  7.083 0.0000000000
94962  -8.281  61.515  7.210 0.0000000000
96138  -9.147  52.880  12.195 0.0000000000
96139  -9.164  52.308  11.625 0.0000000000
96140  -9.140  52.311  12.462 0.0000000000
96141  -9.064  51.786  12.653 0.0000000000
96142  -8.969  51.246  12.802 0.0000000000
98392  -14.351  46.027  -0.194 0.0000000000
98393  -14.203  45.439  0.136 0.0000000000
98394  -14.278  45.978  0.418 0.0000000000
98395  -14.234  45.943  1.060 0.0000000000
98396  -14.150  45.907  1.716 0.0000000000
98397  -14.008  47.650  3.983 0.0000000000
98398  -14.026  47.048  3.634 0.0000000000
98399  -13.805  47.074  4.202 0.0000000000
98400  -13.510  46.549  4.360 0.0000000000
98401  -13.046  46.107  4.489 0.0000000000
98402  -12.502  45.722  4.589 0.0000000000
98403  -12.674  46.220  4.977 0.0000000000
98404  -12.233  46.333  5.380 0.0000000000
98405  -11.788  46.409  5.771 0.0000000000
98447  -8.048  60.546  -0.543 0.0000000000
98448  -7.728  60.723  -1.337 0.0000000000
98449  -8.019  59.840  -0.982 0.0000000000
98450  -8.028  58.998  -1.371 0.0000000000
98451  -8.025  58.095  -1.744 0.0000000000
98452  -8.952  53.917  -1.496 0.0000000000
98453  -8.664  54.679  -1.913 0.0000000000
98454  -8.912  53.877  -2.269 0.0000000000
98455  -9.052  53.936  -2.956 0.0000000000
98456  -9.008  54.006  -3.596 0.0000000000
98457  -8.818  54.023  -4.231 0.0000000000
98458  -9.149  53.237  -3.885 0.0000000000
98459  -9.333  52.508  -4.189 0.0000000000
98460  -9.447  51.768  -4.515 0.0000000000
98461  -9.577  51.155  -4.796 0.0000000000
98462  -10.044  51.253  -4.082 0.0000000000
98463  -10.697  50.733  -3.710 0.0000000000
98464  -11.372  50.246  -3.344 0.0000000000
98465  -13.192  49.356  -0.561 0.0000000000
98466  -13.028  49.298  -1.257 0.0000000000
98467  -13.487  48.750  -0.837 0.0000000000
98468  -13.743  48.172  -1.110 0.0000000000
98469  -13.972  47.603  -1.402 0.0000000000
98470  -14.070  47.031  -1.686 0.0000000000
98471  -14.191  47.117  -1.002 0.0000000000
98472  -14.326  46.562  -0.597 0.0000000000
99203  -10.049  63.617  11.762 0.0000000000
99205  -10.230  63.794  13.080 0.0000000000
99206  -10.130  63.790  13.798 0.0000000000
99211  -9.621  62.712  17.712 0.0000000000
99212  -9.010  62.545  18.131 0.0000000000
99213  -9.528  62.277  18.426 0.0000000000
99214  -9.475  61.849  19.096 0.0000000000
99215  -9.460  61.408  19.816 0.0000000000
100458  -9.188  51.748  18.223 0.0000000000
100459  -9.134  51.237  17.644 0.0000000000
100460  -8.811  50.996  18.246 0.0000000000
100594  -5.837  57.717  -18.458 0.0000000000
100596  -6.029  57.323  -19.259 0.0000000000
100597  -6.293  56.823  -19.979 0.0000000000
100598  -6.649  56.200  -20.556 0.0000000000
103671  -12.340  43.827  1.169 0.0000000000
103672  -11.865  43.571  0.848 0.0000000000
103673  -11.699  43.650  1.351 0.0000000000
103834  -7.338  61.114  -4.162 0.0000000000
103835  -7.061  61.925  -4.676 0.0000000000
103836  -7.164  61.148  -5.064 0.0000000000
103837  -6.858  61.146  -6.016 0.0000000000
103838  -6.502  61.051  -6.843 0.0000000000
103839  -6.895  58.243  -9.345 0.0000000000
103840  -6.456  59.140  -9.061 0.0000000000
103841  -6.232  58.997  -9.889 0.0000000000
103842  -5.865  59.636  -10.475 0.0000000000
103843  -5.684  60.191  -11.082 0.0000000000
103844  -5.636  60.648  -11.659 0.0000000000
103845  -5.592  59.910  -12.000 0.0000000000
103846  -5.436  59.608  -13.016 0.0000000000
103847  -5.277  59.330  -14.010 0.0000000000
103848  -5.189  59.065  -15.006 0.0000000000
103849  -5.270  58.527  -14.393 0.0000000000
103850  -5.460  57.616  -14.725 0.0000000000
103851  -5.680  56.795  -15.162 0.0000000000
103852  -7.824  53.319  -14.022 0.0000000000
103853  -7.176  53.929  -14.743 0.0000000000
103854  -7.271  53.068  -15.050 0.0000000000
103855  -6.735  52.807  -16.073 0.0000000000
103856  -6.207  52.501  -17.029 0.0000000000
103857  -5.698  52.166  -17.887 0.0000000000
103858  -6.150  51.608  -17.188 0.0000000000
103874  -10.341  48.871  -5.958 0.0000000000
103875  -9.597  48.703  -6.590 0.0000000000
106087  -11.126  56.276  4.659 0.0000000000
106088  -11.645  55.817  5.202 0.0000000000
106089  -11.264  56.397  5.471 0.0000000000
106090  -11.332  56.456  6.263 0.0000000000
106091  -11.276  56.457  7.052 0.0000000000
106092  -9.707  57.620  9.612 0.0000000000
106093  -9.972  57.143  9.232 0.0000000000
106094  -9.500  56.997  9.947 0.0000000000
106095  -9.305  56.369  10.219 0.0000000000
106096  -9.119  55.742  10.454 0.0000000000
106097  -8.976  55.103  10.724 0.0000000000
106098  -8.786  55.609  11.120 0.0000000000
106099  -8.714  55.524  11.871 0.0000000000
106100  -9.084  55.522  12.649 0.0000000000
106101  -9.286  61.606  13.191 0.0000000000
106102  -9.406  61.048  12.694 0.0000000000
106103  -9.174  61.109  13.570 0.0000000000
106104  -9.068  60.596  13.939 0.0000000000
106105  -8.955  60.060  14.286 0.0000000000
106106  -7.690  58.866  17.200 0.0000000000
106107  -7.968  58.958  16.438 0.0000000000
106108  -8.020  58.373  16.767 0.0000000000
106109  -8.410  57.864  16.324 0.0000000000
106110  -8.803  57.367  15.874 0.0000000000
106111  -9.146  56.795  15.353 0.0000000000
106112  -8.946  56.742  16.188 0.0000000000
106113  -9.060  56.067  16.498 0.0000000000
106114  -9.164  55.369  16.813 0.0000000000
106115  -9.304  54.681  17.147 0.0000000000
106116  -8.975  55.194  17.548 0.0000000000
106117  -8.813  54.982  18.230 0.0000000000
106118  -8.715  54.764  18.876 0.0000000000
106119  -8.080  55.888  21.568 0.0000000000
106120  -8.146  55.343  21.114 0.0000000000
106121  -8.054  55.008  21.915 0.0000000000
106122  -7.889  54.133  22.201 0.0000000000
106123  -7.649  53.300  22.406 0.0000000000
106124  -7.507  52.575  22.612 0.0000000000
106125  -7.599  53.151  23.137 0.0000000000
106147  -8.899  56.797  29.591 0.0000000000
106148  -9.160  56.984  29.012 0.0000000000
106149  -8.830  57.331  28.722 0.0000000000
106150  -8.879  57.834  27.906 0.0000000000
106151  -8.940  58.261  27.201 0.0000000000
106152  -8.909  58.679  26.473 0.0000000000
106153  -8.492  58.441  26.960 0.0000000000
106154  -8.074  58.523  26.519 0.0000000000
106155  -7.720  58.554  26.042 0.0000000000
106156  -7.552  58.450  25.495 0.0000000000
106157  -7.443  58.117  26.381 0.0000000000
106158  -7.205  57.625  26.691 0.0000000000
106159  -6.987  57.106  27.004 0.0000000000
106161  -6.896  55.262  29.345 0.0000000000
106309  -9.059  63.922  4.826 0.0000000000
106311  -9.200  63.793  4.107 0.0000000000
106312  -9.335  63.688  3.399 0.0000000000
106313  -9.466  63.641  2.649 0.0000000000
106315  -9.065  63.610  2.237 0.0000000000
106316  -8.664  63.463  1.862 0.0000000000
106317  -8.335  63.126  1.496 0.0000000000
106318  -8.127  62.724  1.136 0.0000000000
106319  -8.000  62.592  1.849 0.0000000000
106320  -7.719  61.942  2.129 0.0000000000
106321  -7.577  61.223  2.352 0.0000000000
106322  -8.014  59.514  4.588 0.0000000000
106323  -7.811  59.402  3.964 0.0000000000
106324  -8.282  58.823  4.190 0.0000000000
106325  -8.686  58.269  3.853 0.0000000000
106326  -9.048  57.773  3.461 0.0000000000
106327  -9.580  57.257  3.159 0.0000000000
106328  -9.742  57.336  3.917 0.0000000000
106329  -10.449  56.828  4.270 0.0000000000
109854  -12.377  53.402  6.994 0.0000000000
109855  -12.631  52.592  6.517 0.0000000000
109856  -12.349  52.580  7.221 0.0000000000
109857  -12.276  51.761  7.492 0.0000000000
109858  -12.125  51.019  7.679 0.0000000000
109859  -9.691  50.018  9.110 0.0000000000
109860  -10.317  49.960  8.596 0.0000000000
109861  -9.886  49.469  8.634 0.0000000000
109862  -10.128  48.961  8.251 0.0000000000
109863  -10.415  48.414  7.897 0.0000000000
109864  -10.523  47.882  7.509 0.0000000000
109865  -10.243  47.801  8.089 0.0000000000
109866  -10.519  47.089  8.431 0.0000000000
109868  -9.322  49.559  15.480 0.0000000000
109869  -9.213  49.749  14.765 0.0000000000
109870  -9.739  49.168  14.894 0.0000000000
109871  -10.265  48.752  14.299 0.0000000000
109872  -10.769  48.389  13.698 0.0000000000
115567  -14.065  48.414  1.055 0.0000000000
115568  -14.292  47.751  1.388 0.0000000000
115569  -14.198  48.374  1.726 0.0000000000
115570  -14.278  48.311  2.405 0.0000000000
115571  -14.288  48.307  3.071 0.0000000000
115572  -13.961  49.681  3.060 0.0000000000
115573  -14.150  48.965  3.391 0.0000000000
115574  -14.143  48.285  3.704 0.0000000000
115575  -13.949  48.227  4.321 0.0000000000
115576  -13.681  48.221  4.870 0.0000000000
115577  -13.353  48.237  5.425 0.0000000000
115610  -9.082  57.518  0.571 0.0000000000
115611  -8.860  57.394  -0.160 0.0000000000
115612  -9.143  56.677  0.155 0.0000000000
115613  -9.227  55.830  -0.211 0.0000000000
115614  -9.272  54.949  -0.505 0.0000000000
115615  -10.214  54.562  0.532 0.0000000000
115616  -9.874  54.343  -0.100 0.0000000000
115617  -9.396  54.093  -0.733 0.0000000000
115618  -9.762  53.260  -1.096 0.0000000000
115619  -10.194  52.528  -1.455 0.0000000000
115620  -10.673  51.867  -1.773 0.0000000000
115621  -11.015  51.322  -2.067 0.0000000000
115622  -11.289  51.400  -1.366 0.0000000000
115623  -11.858  50.926  -0.985 0.0000000000
115624  -12.366  50.436  -0.639 0.0000000000
115625  -12.270  51.145  0.402 0.0000000000
115626  -12.539  50.535  0.093 0.0000000000
115627  -12.850  49.944  -0.253 0.0000000000
115628  -13.314  49.431  0.173 0.0000000000
115629  -13.759  48.897  0.632 0.0000000000
117280  -5.263  54.525  -20.148 0.0000000000
117281  -5.474  54.994  -20.589 0.0000000000
117282  -5.252  54.095  -20.924 0.0000000000
117283  -5.445  53.548  -21.565 0.0000000000
117284  -5.819  52.941  -21.961 0.0000000000
117285  -5.096  51.629  -21.973 0.0000000000
117286  -5.653  52.020  -22.110 0.0000000000
119673  -11.412  44.197  3.139 0.0000000000
119674  -11.105  43.882  2.809 0.0000000000
119675  -10.843  43.938  3.279 0.0000000000
119799  -6.944  63.374  -7.996 0.0000000000
119800  -7.923  57.388  -5.589 0.0000000000
119801  -7.664  58.399  -6.152 0.0000000000
119802  -7.766  57.377  -6.375 0.0000000000
119803  -7.705  57.368  -7.138 0.0000000000
119804  -7.692  57.414  -7.880 0.0000000000
119805  -7.817  55.455  -7.561 0.0000000000
119806  -7.960  56.471  -8.038 0.0000000000
119807  -7.605  57.440  -8.668 0.0000000000
119808  -7.398  57.362  -9.522 0.0000000000
119809  -7.128  57.204  -10.481 0.0000000000
119810  -6.901  56.956  -11.472 0.0000000000
119811  -6.658  56.656  -12.445 0.0000000000
119812  -7.395  56.124  -11.839 0.0000000000
119813  -7.849  55.297  -12.191 0.0000000000
119814  -8.147  54.444  -12.582 0.0000000000
119815  -9.100  53.980  -10.617 0.0000000000
119816  -8.871  53.872  -11.777 0.0000000000
119817  -8.379  53.587  -12.904 0.0000000000
119818  -8.526  52.664  -13.249 0.0000000000
121552  -9.486  58.485  5.831 0.0000000000
121553  -10.102  58.052  6.304 0.0000000000
121554  -9.722  58.616  6.581 0.0000000000
121555  -9.859  58.675  7.390 0.0000000000
121556  -9.941  58.556  8.291 0.0000000000
121557  -9.521  59.653  8.111 0.0000000000
121558  -9.740  59.002  8.654 0.0000000000
121559  -9.791  58.326  9.176 0.0000000000
121560  -9.466  58.131  9.994 0.0000000000
121561  -9.290  57.959  10.776 0.0000000000
121562  -9.198  57.822  11.485 0.0000000000
121563  -8.098  61.737  16.444 0.0000000000
121564  -8.147  61.220  16.006 0.0000000000
121565  -7.820  61.146  16.783 0.0000000000
121566  -7.666  60.570  17.091 0.0000000000
121567  -7.510  59.961  17.380 0.0000000000
121568  -7.305  60.328  18.546 0.0000000000
121569  -7.320  59.870  18.110 0.0000000000
121570  -7.484  59.369  17.656 0.0000000000
121571  -7.568  58.769  17.933 0.0000000000
121572  -7.684  58.100  18.205 0.0000000000
121573  -7.815  57.390  18.411 0.0000000000
121574  -7.999  56.728  18.647 0.0000000000
121575  -7.795  57.230  19.045 0.0000000000
121576  -7.820  57.097  19.730 0.0000000000
121577  -7.841  56.933  20.429 0.0000000000
121578  -7.596  58.075  20.648 0.0000000000
121579  -7.751  57.381  20.911 0.0000000000
121580  -7.933  56.688  21.230 0.0000000000
121581  -7.935  56.351  22.072 0.0000000000
121582  -7.824  56.009  22.945 0.0000000000
121583  -7.602  55.666  23.825 0.0000000000
121602  -9.030  56.279  30.429 0.0000000000
121603  -8.611  56.587  30.164 0.0000000000
121604  -8.200  56.829  29.845 0.0000000000
121605  -7.796  56.966  29.465 0.0000000000
121606  -7.444  57.000  28.977 0.0000000000
121607  -7.504  56.577  29.915 0.0000000000
121608  -7.286  56.130  30.236 0.0000000000
121609  -7.185  55.598  30.582 0.0000000000
121726  -8.874  64.098  7.020 0.0000000000
121727  -8.909  64.018  6.284 0.0000000000
121728  -8.943  64.023  5.552 0.0000000000
121729  -8.486  63.756  5.126 0.0000000000
121730  -8.074  63.443  4.704 0.0000000000
121731  -7.814  62.957  4.310 0.0000000000
121732  -7.561  62.351  3.897 0.0000000000
121733  -7.512  62.367  4.631 0.0000000000
121734  -7.434  61.625  4.725 0.0000000000
121735  -7.586  60.918  4.853 0.0000000000
121736  -7.752  61.705  5.975 0.0000000000
121737  -7.777  61.049  5.470 0.0000000000
121738  -7.875  60.265  5.017 0.0000000000
121739  -8.282  59.638  5.233 0.0000000000
121740  -8.807  59.031  5.508 0.0000000000
124482  -10.653  53.092  9.419 0.0000000000
124483  -11.057  52.391  9.091 0.0000000000
124484  -10.479  52.335  9.592 0.0000000000
124485  -10.220  51.624  9.719 0.0000000000
124486  -9.925  51.064  9.738 0.0000000000
124487  -9.195  51.732  11.017 0.0000000000
124488  -9.358  51.126  10.365 0.0000000000
124489  -9.562  50.568  9.749 0.0000000000
124490  -9.305  50.024  9.812 0.0000000000
124491  -9.315  49.431  9.973 0.0000000000
124492  -9.686  48.833  10.251 0.0000000000
129640  -13.189  44.035  -0.086 0.0000000000
129641  -13.070  44.070  0.439 0.0000000000
129642  -13.897  44.908  0.474 0.0000000000
129643  -13.443  44.474  0.745 0.0000000000
129644  -12.920  44.104  0.971 0.0000000000
129645  -12.806  44.109  1.497 0.0000000000
129646  -12.581  44.206  2.036 0.0000000000
129647  -12.350  44.306  2.560 0.0000000000
129648  -14.354  47.093  1.709 0.0000000000
129649  -14.258  46.475  2.021 0.0000000000
129650  -14.056  45.872  2.329 0.0000000000
129651  -14.004  46.415  3.271 0.0000000000
129652  -13.891  45.892  2.900 0.0000000000
129653  -13.753  45.378  2.559 0.0000000000
129654  -13.291  44.958  2.771 0.0000000000
129655  -12.717  44.641  2.915 0.0000000000
129656  -12.071  44.406  3.014 0.0000000000
129657  -11.739  44.538  3.505 0.0000000000
129658  -11.401  44.640  4.014 0.0000000000
129659  -11.143  44.668  4.497 0.0000000000
129660  -11.889  45.403  4.672 0.0000000000
129661  -11.288  45.113  4.774 0.0000000000
129662  -10.998  44.600  5.019 0.0000000000
129752  -7.760  63.902  -1.869 0.0000000000
129753  -7.589  63.944  -2.756 0.0000000000
129754  -7.455  63.304  -2.340 0.0000000000
129755  -7.259  62.634  -2.677 0.0000000000
129756  -7.235  61.842  -2.988 0.0000000000
129757  -7.514  60.821  -2.012 0.0000000000
129758  -7.395  60.902  -2.626 0.0000000000
129759  -7.381  61.094  -3.318 0.0000000000
129760  -7.578  60.193  -3.675 0.0000000000
129761  -7.821  59.305  -4.017 0.0000000000
129762  -8.035  58.419  -4.425 0.0000000000
129763  -8.559  57.291  -0.883 0.0000000000
129764  -8.254  57.244  -1.526 0.0000000000
129765  -8.142  57.271  -2.106 0.0000000000
129766  -8.477  55.556  -2.226 0.0000000000
129767  -8.340  56.464  -2.480 0.0000000000
129768  -8.188  57.364  -2.722 0.0000000000
129769  -8.218  57.417  -3.381 0.0000000000
129770  -8.203  57.424  -4.072 0.0000000000
129771  -8.106  57.420  -4.834 0.0000000000
129772  -8.039  56.412  -5.206 0.0000000000
129773  -7.813  55.464  -5.552 0.0000000000
129774  -7.420  54.540  -5.875 0.0000000000
129775  -8.418  53.910  -4.886 0.0000000000
129776  -7.784  53.719  -5.530 0.0000000000
129777  -7.257  53.592  -6.225 0.0000000000
129778  -7.127  52.621  -6.562 0.0000000000
129779  -7.122  51.762  -6.912 0.0000000000
129780  -7.217  51.081  -7.211 0.0000000000
129781  -7.253  50.501  -7.500 0.0000000000
129782  -7.683  50.598  -6.788 0.0000000000
129783  -8.379  50.199  -6.397 0.0000000000
129784  -9.356  49.827  -6.031 0.0000000000
129785  -9.781  50.596  -5.112 0.0000000000
129786  -9.979  50.020  -5.406 0.0000000000
129787  -10.164  49.453  -5.692 0.0000000000
129788  -10.944  49.031  -5.347 0.0000000000
129791  -11.356  50.798  -2.335 0.0000000000
129792  -11.708  50.296  -2.633 0.0000000000
129793  -12.036  49.760  -2.967 0.0000000000
129794  -12.832  49.279  -1.913 0.0000000000
129795  -12.626  49.244  -2.559 0.0000000000
129796  -12.379  49.196  -3.266 0.0000000000
129797  -12.641  48.622  -3.539 0.0000000000
129803  -14.161  46.413  -1.989 0.0000000000
131347  -9.072  62.724  9.389 0.0000000000
131348  -9.233  62.063  9.702 0.0000000000
131349  -9.442  62.472  10.235 0.0000000000
131350  -9.620  62.278  11.102 0.0000000000
131351  -9.655  62.159  11.970 0.0000000000
131352  -9.924  63.099  12.120 0.0000000000
131353  -9.754  62.595  12.484 0.0000000000
131354  -9.525  62.106  12.848 0.0000000000
131355  -9.257  62.221  13.698 0.0000000000
131356  -8.914  62.331  14.496 0.0000000000
131357  -8.638  62.378  15.264 0.0000000000
131359  -10.447  63.905  14.178 0.0000000000
131360  -9.951  63.789  14.561 0.0000000000
131361  -10.244  63.578  15.710 0.0000000000
131362  -9.787  63.712  15.313 0.0000000000
131363  -9.465  63.586  14.936 0.0000000000
131364  -9.043  63.301  15.315 0.0000000000
131365  -8.676  62.901  15.695 0.0000000000
131366  -8.396  62.343  16.078 0.0000000000
131367  -8.141  62.188  16.887 0.0000000000
131368  -7.930  62.012  17.669 0.0000000000
131369  -7.791  61.777  18.438 0.0000000000
131370  -8.508  62.247  18.486 0.0000000000
131371  -8.125  61.897  18.823 0.0000000000
131372  -7.847  61.486  19.134 0.0000000000
131373  -7.933  61.134  19.811 0.0000000000
131374  -8.050  60.816  20.518 0.0000000000
131375  -8.193  60.515  21.325 0.0000000000
131515  -9.428  64.429  8.909 0.0000000000
131516  -9.168  64.026  9.089 0.0000000000
131517  -9.030  63.422  9.210 0.0000000000
133998  -9.748  52.669  15.320 0.0000000000
133999  -9.506  52.128  14.743 0.0000000000
134000  -9.558  51.929  15.517 0.0000000000
134001  -9.205  51.268  15.642 0.0000000000
134002  -9.010  50.644  15.826 0.0000000000
134003  -9.039  50.795  17.067 0.0000000000
134004  -9.008  50.375  16.530 0.0000000000
134005  -9.130  49.977  16.000 0.0000000000
134295  -5.859  55.323  -20.872 0.0000000000
134296  -6.423  55.488  -20.972 0.0000000000
141007  -7.495  63.913  -3.612 0.0000000000
141008  -7.336  63.868  -4.483 0.0000000000
141009  -7.203  63.696  -5.269 0.0000000000
141010  -6.822  62.631  -5.160 0.0000000000
141011  -6.864  63.141  -5.591 0.0000000000
141012  -6.997  63.580  -6.079 0.0000000000
141013  -6.751  63.495  -6.909 0.0000000000
141014  -6.567  63.276  -7.677 0.0000000000
141015  -6.498  63.079  -8.569 0.0000000000
141016  -7.233  59.361  -6.736 0.0000000000
141017  -6.664  60.222  -7.197 0.0000000000
141018  -6.156  60.993  -7.676 0.0000000000
141019  -6.113  59.994  -8.787 0.0000000000
141020  -5.936  60.876  -8.500 0.0000000000
141021  -5.888  61.704  -8.116 0.0000000000
141022  -5.875  62.260  -8.603 0.0000000000
141023  -6.090  62.621  -9.078 0.0000000000
141024  -6.449  62.774  -9.480 0.0000000000
141025  -6.425  62.382  -10.328 0.0000000000
141028  -5.728  60.981  -12.161 0.0000000000
141029  -6.012  61.161  -12.546 0.0000000000
141034  -6.096  59.692  -16.357 0.0000000000
141035  -5.841  59.298  -16.872 0.0000000000
141036  -5.701  58.659  -17.283 0.0000000000
141037  -5.306  58.666  -15.971 0.0000000000
141038  -5.463  58.349  -16.879 0.0000000000
141039  -5.632  58.051  -17.717 0.0000000000
141040  -5.613  57.375  -18.105 0.0000000000
141041  -5.531  56.640  -18.567 0.0000000000
141042  -5.463  55.870  -18.980 0.0000000000
141043  -6.302  56.300  -13.444 0.0000000000
141044  -6.088  56.138  -14.548 0.0000000000
141045  -5.895  56.004  -15.654 0.0000000000
141046  -6.601  54.560  -15.452 0.0000000000
141047  -6.108  55.207  -16.111 0.0000000000
141048  -5.718  55.862  -16.691 0.0000000000
141049  -5.606  55.633  -17.569 0.0000000000
141050  -5.483  55.363  -18.486 0.0000000000
141051  -5.371  54.984  -19.371 0.0000000000
141052  -5.181  53.898  -19.706 0.0000000000
141053  -4.999  52.961  -19.965 0.0000000000
141054  -4.810  52.043  -20.186 0.0000000000
141055  -5.254  51.819  -18.755 0.0000000000
141056  -4.892  51.478  -19.571 0.0000000000
141057  -4.646  51.123  -20.329 0.0000000000
141058  -4.532  50.188  -20.426 0.0000000000
141089  -7.428  49.943  -7.788 0.0000000000
145582  -12.304  53.746  3.391 0.0000000000
145583  -12.661  53.193  3.854 0.0000000000
145584  -12.460  53.853  4.197 0.0000000000
145585  -12.520  53.942  4.971 0.0000000000
145586  -12.487  53.991  5.758 0.0000000000
145587  -12.000  55.216  5.678 0.0000000000
145588  -12.218  54.640  6.128 0.0000000000
145589  -12.338  54.045  6.559 0.0000000000
145590  -12.101  54.037  7.333 0.0000000000
145591  -11.757  53.946  8.019 0.0000000000
145592  -11.313  53.841  8.661 0.0000000000
145593  -10.598  57.556  6.820 0.0000000000
145594  -10.917  57.005  7.363 0.0000000000
145595  -11.106  56.368  7.887 0.0000000000
145596  -10.339  56.665  8.913 0.0000000000
145597  -10.744  56.195  8.633 0.0000000000
145598  -11.156  55.722  8.329 0.0000000000
145599  -11.094  55.064  8.703 0.0000000000
145600  -10.967  54.420  9.007 0.0000000000
145601  -10.829  53.743  9.206 0.0000000000
145602  -10.288  53.652  9.676 0.0000000000
145603  -9.693  53.488  10.250 0.0000000000
145604  -9.248  53.418  10.953 0.0000000000
145605  -8.939  54.482  10.994 0.0000000000
145606  -8.971  53.919  11.338 0.0000000000
145607  -9.037  53.396  11.750 0.0000000000
145608  -9.156  53.390  12.653 0.0000000000
145609  -9.438  53.401  13.407 0.0000000000
145610  -9.652  53.353  14.173 0.0000000000
145611  -9.386  61.398  10.028 0.0000000000
145612  -9.502  60.784  10.396 0.0000000000
145613  -9.556  60.154  10.837 0.0000000000
145614  -9.517  60.486  12.162 0.0000000000
145615  -9.552  60.014  11.703 0.0000000000
145616  -9.521  59.537  11.243 0.0000000000
145617  -9.437  58.915  11.601 0.0000000000
145618  -9.355  58.301  11.927 0.0000000000
145619  -9.226  57.724  12.197 0.0000000000
145620  -8.299  60.709  15.563 0.0000000000
145621  -8.548  60.117  15.089 0.0000000000
145622  -8.799  59.509  14.612 0.0000000000
145623  -8.297  58.992  15.679 0.0000000000
145624  -8.677  58.978  14.936 0.0000000000
145625  -9.083  58.915  14.104 0.0000000000
145626  -9.204  58.312  13.545 0.0000000000
145627  -9.241  57.722  12.966 0.0000000000
145628  -9.096  57.174  12.476 0.0000000000
145629  -9.035  56.633  12.771 0.0000000000
145630  -9.165  56.072  13.095 0.0000000000
145631  -9.408  55.516  13.466 0.0000000000
145632  -9.462  56.200  14.798 0.0000000000
145633  -9.598  55.567  14.297 0.0000000000
145634  -9.586  54.975  13.846 0.0000000000
145635  -9.692  54.423  14.237 0.0000000000
145636  -9.778  53.832  14.622 0.0000000000
145637  -9.804  53.282  14.991 0.0000000000
145638  -9.858  53.071  15.811 0.0000000000
145639  -9.760  52.876  16.576 0.0000000000
145640  -9.606  52.679  17.321 0.0000000000
145641  -9.413  53.944  17.440 0.0000000000
145642  -9.446  53.212  17.741 0.0000000000
145643  -9.384  52.484  18.049 0.0000000000
145644  -9.006  52.214  18.677 0.0000000000
145645  -8.596  51.922  19.286 0.0000000000
145647  -8.245  56.080  18.942 0.0000000000
145648  -8.479  55.293  19.234 0.0000000000
145649  -8.560  54.509  19.524 0.0000000000
145650  -8.240  54.779  20.640 0.0000000000
145651  -8.358  54.227  20.187 0.0000000000
145652  -8.514  53.688  19.826 0.0000000000
145653  -8.353  52.832  20.132 0.0000000000
145654  -8.014  52.124  20.272 0.0000000000
145685  -9.510  60.978  20.554 0.0000000000
145687  -9.584  60.579  21.363 0.0000000000
145688  -9.123  60.879  20.985 0.0000000000
145689  -8.826  60.740  21.381 0.0000000000
145690  -8.507  60.511  21.770 0.0000000000
145691  -8.262  60.202  22.178 0.0000000000
145712  -9.408  59.467  24.268 0.0000000000
145713  -8.895  59.065  25.611 0.0000000000
145714  -8.969  59.376  24.734 0.0000000000
145715  -8.997  59.691  23.880 0.0000000000
145716  -8.614  59.813  23.426 0.0000000000
145717  -8.303  59.885  23.007 0.0000000000
145718  -8.052  59.847  22.546 0.0000000000
145719  -7.831  59.424  22.834 0.0000000000
145720  -7.644  58.902  23.163 0.0000000000
145721  -7.563  58.282  23.497 0.0000000000
145722  -7.453  58.240  24.949 0.0000000000
145723  -7.425  57.926  24.415 0.0000000000
145724  -7.510  57.603  23.827 0.0000000000
145725  -7.456  56.906  24.143 0.0000000000
145726  -7.362  56.169  24.429 0.0000000000
145727  -7.282  55.454  24.699 0.0000000000
145728  -7.157  56.955  28.433 0.0000000000
145729  -6.954  56.840  27.901 0.0000000000
145730  -6.848  56.566  27.340 0.0000000000
145731  -6.797  55.646  28.406 0.0000000000
145732  -6.791  55.969  27.575 0.0000000000
145733  -6.827  56.207  26.735 0.0000000000
145734  -6.905  55.751  26.104 0.0000000000
145735  -7.054  55.253  25.521 0.0000000000
145736  -7.270  54.752  24.909 0.0000000000
145737  -7.355  54.094  25.073 0.0000000000
145738  -7.541  53.483  25.315 0.0000000000
146044  -8.126  64.259  -1.492 0.0000000000
146045  -7.888  63.680  -1.162 0.0000000000
146046  -7.797  62.928  -0.838 0.0000000000
146047  -7.858  62.064  -0.483 0.0000000000
146048  -8.041  62.216  0.746 0.0000000000
146049  -8.034  61.735  0.295 0.0000000000
146050  -8.042  61.149  -0.116 0.0000000000
146051  -8.227  60.297  0.191 0.0000000000
146052  -8.382  59.510  0.457 0.0000000000
146053  -8.601  58.801  0.737 0.0000000000
146054  -7.347  61.721  3.431 0.0000000000
146055  -7.444  61.025  2.956 0.0000000000
146056  -7.629  60.360  2.559 0.0000000000
146057  -7.720  59.396  3.359 0.0000000000
146058  -7.799  59.541  2.750 0.0000000000
146059  -7.968  59.723  2.217 0.0000000000
146060  -8.316  59.187  1.835 0.0000000000
146061  -8.637  58.681  1.451 0.0000000000
146062  -8.903  58.117  1.032 0.0000000000
146063  -9.264  57.365  1.319 0.0000000000
146064  -9.707  56.722  1.601 0.0000000000
146065  -10.131  56.113  1.874 0.0000000000
146066  -10.009  56.708  2.840 0.0000000000
146067  -10.325  56.132  2.504 0.0000000000
146068  -10.643  55.548  2.239 0.0000000000
146069  -11.232  54.996  2.653 0.0000000000
146070  -11.808  54.407  2.985 0.0000000000
153147  -12.963  52.483  4.256 0.0000000000
153148  -13.178  51.733  4.660 0.0000000000
153149  -13.317  50.972  5.021 0.0000000000
153150  -12.850  51.785  6.077 0.0000000000
153151  -13.089  50.993  5.705 0.0000000000
153152  -13.369  50.231  5.330 0.0000000000
153153  -13.320  49.524  5.584 0.0000000000
153154  -13.185  48.895  5.801 0.0000000000
153155  -12.977  48.350  5.987 0.0000000000
153156  -11.362  51.730  8.704 0.0000000000
153157  -11.636  51.004  8.233 0.0000000000
153158  -11.885  50.357  7.759 0.0000000000
153159  -10.970  49.884  8.195 0.0000000000
153160  -11.581  49.790  7.802 0.0000000000
153161  -12.138  49.698  7.321 0.0000000000
153162  -12.384  49.031  6.894 0.0000000000
153163  -12.533  48.485  6.484 0.0000000000
153164  -12.701  47.863  6.100 0.0000000000
153165  -12.292  47.432  6.173 0.0000000000
153166  -11.780  47.015  6.195 0.0000000000
153167  -11.265  46.553  6.233 0.0000000000
153168  -10.733  47.223  7.167 0.0000000000
153169  -10.877  46.572  6.764 0.0000000000
153170  -10.956  46.007  6.369 0.0000000000
153174  -9.224  51.661  14.187 0.0000000000
153175  -8.969  51.144  13.639 0.0000000000
153176  -8.927  50.616  12.936 0.0000000000
153177  -9.114  49.922  13.968 0.0000000000
153178  -9.109  49.990  13.101 0.0000000000
153179  -9.167  50.029  12.228 0.0000000000
153180  -9.490  49.435  11.558 0.0000000000
153181  -9.939  48.917  11.037 0.0000000000
153182  -10.285  48.366  10.579 0.0000000000
153189  -11.010  47.998  11.626 0.0000000000
153190  -10.857  47.898  10.892 0.0000000000
153191  -10.646  47.778  10.194 0.0000000000
