# Supplementary material for: A connectional hub in the rostral anterior cingulate cortex links areas of emotion and cognitive control
Source: eLife. 2019 Jun 19;8:e43761. doi: 10.7554/eLife.43761 (PMC6624020; doi:10.7554/eLife.43761)
Supplement: Supplementary file 1. [file elife-43761-supp1.zip › lh.10V.label]

#!ascii label  , from subject fsaverage vox2ras=TkReg coords=white
842
118  -23.276  42.193  -10.729 0.0000000000
257  -32.782  49.744  -10.710 0.0000000000
517  -21.806  56.186  -13.190 0.0000000000
518  -13.488  47.805  -20.065 0.0000000000
1128  -28.375  39.633  -9.319 0.0000000000
1137  -10.269  54.904  -19.389 0.0000000000
1138  -8.875  50.033  -21.339 0.0000000000
1614  -32.925  43.193  -10.837 0.0000000000
1615  -28.301  45.600  -10.518 0.0000000000
2192  -28.198  54.151  -11.045 0.0000000000
2193  -22.649  49.240  -11.272 0.0000000000
2195  -16.401  51.986  -14.919 0.0000000000
2196  -18.252  44.894  -14.108 0.0000000000
3048  -25.751  40.970  -9.749 0.0000000000
3052  -22.922  40.594  -13.461 0.0000000000
3057  -6.512  53.105  -21.971 0.0000000000
3058  -5.702  49.453  -22.054 0.0000000000
3650  -32.561  46.092  -10.936 0.0000000000
3651  -30.549  43.661  -12.071 0.0000000000
3652  -30.619  47.783  -11.579 0.0000000000
4842  -27.356  57.252  -10.387 0.0000000000
4843  -24.970  54.871  -11.611 0.0000000000
4844  -25.254  51.461  -10.564 0.0000000000
4845  -22.491  52.378  -12.600 0.0000000000
4849  -11.719  51.148  -19.912 0.0000000000
4850  -12.936  53.375  -16.882 0.0000000000
4851  -14.127  49.721  -16.743 0.0000000000
4852  -17.260  48.344  -14.223 0.0000000000
4853  -15.295  46.170  -16.566 0.0000000000
4854  -16.669  43.103  -16.466 0.0000000000
4855  -14.600  44.695  -20.004 0.0000000000
5935  -34.907  51.085  -8.793 0.0000000000
6654  -7.334  56.163  -20.569 0.0000000000
6655  -9.503  52.644  -21.788 0.0000000000
6656  -11.146  49.103  -21.856 0.0000000000
6657  -12.159  45.848  -22.149 0.0000000000
6658  -10.463  46.760  -21.094 0.0000000000
7607  -30.790  41.006  -10.137 0.0000000000
7608  -28.141  42.117  -10.574 0.0000000000
7609  -25.511  43.906  -9.546 0.0000000000
9135  -33.631  53.818  -10.333 0.0000000000
9138  -30.870  52.341  -11.492 0.0000000000
9139  -28.286  50.210  -10.627 0.0000000000
9140  -25.386  47.799  -9.927 0.0000000000
9141  -22.809  45.643  -10.471 0.0000000000
9144  -18.265  57.694  -14.509 0.0000000000
9145  -12.566  57.201  -17.324 0.0000000000
9146  -15.891  55.632  -15.712 0.0000000000
9147  -19.038  54.119  -14.276 0.0000000000
9148  -19.982  50.481  -13.290 0.0000000000
9149  -21.025  47.018  -13.322 0.0000000000
9150  -21.629  43.898  -13.268 0.0000000000
9151  -19.618  41.953  -14.542 0.0000000000
10728  -24.437  41.650  -10.029 0.0000000000
10729  -24.605  40.308  -10.175 0.0000000000
10730  -23.572  40.813  -10.973 0.0000000000
10732  -22.954  41.476  -12.149 0.0000000000
10739  -5.182  47.796  -22.277 0.0000000000
11328  -33.541  48.869  -9.833 0.0000000000
11329  -33.578  47.072  -10.062 0.0000000000
11330  -32.509  47.900  -10.780 0.0000000000
11331  -31.589  46.903  -11.456 0.0000000000
11332  -31.657  48.789  -11.349 0.0000000000
12521  -23.045  57.266  -12.426 0.0000000000
12522  -24.645  56.779  -11.771 0.0000000000
12523  -23.419  55.385  -12.448 0.0000000000
12524  -23.688  53.546  -11.996 0.0000000000
12525  -22.185  54.175  -12.998 0.0000000000
12529  -12.666  49.475  -19.948 0.0000000000
12530  -12.799  50.450  -18.270 0.0000000000
12531  -13.655  48.728  -18.311 0.0000000000
12532  -14.614  47.881  -16.579 0.0000000000
12533  -14.416  47.005  -18.351 0.0000000000
12534  -15.108  45.437  -18.326 0.0000000000
12535  -14.021  46.208  -20.106 0.0000000000
14929  -7.709  51.623  -21.772 0.0000000000
14930  -8.056  53.098  -21.874 0.0000000000
14931  -9.272  51.459  -21.923 0.0000000000
14932  -10.469  50.829  -21.832 0.0000000000
14933  -10.209  49.572  -21.761 0.0000000000
14934  -10.791  47.936  -21.927 0.0000000000
14935  -9.766  48.359  -21.147 0.0000000000
16706  -34.043  44.106  -10.643 0.0000000000
16712  -31.850  42.105  -10.581 0.0000000000
16713  -29.407  44.539  -11.509 0.0000000000
16714  -29.286  42.646  -11.439 0.0000000000
16715  -28.111  43.827  -10.587 0.0000000000
16716  -26.864  43.039  -9.784 0.0000000000
16717  -26.868  44.741  -9.783 0.0000000000
20284  -27.946  56.055  -10.906 0.0000000000
20285  -29.177  56.896  -10.258 0.0000000000
20286  -29.655  55.458  -11.055 0.0000000000
20287  -31.059  54.628  -11.312 0.0000000000
20288  -29.655  53.489  -11.283 0.0000000000
20289  -29.590  51.300  -11.222 0.0000000000
20290  -28.198  52.219  -10.856 0.0000000000
20291  -23.826  50.377  -10.771 0.0000000000
20292  -25.297  49.830  -10.265 0.0000000000
20293  -23.907  48.589  -10.357 0.0000000000
20294  -24.029  46.695  -9.944 0.0000000000
20295  -22.724  47.452  -10.789 0.0000000000
20303  -16.587  58.117  -14.962 0.0000000000
20304  -9.656  56.910  -19.067 0.0000000000
20305  -10.895  57.877  -18.073 0.0000000000
20306  -11.304  56.184  -18.176 0.0000000000
20307  -14.567  52.657  -15.837 0.0000000000
20308  -14.352  54.515  -16.010 0.0000000000
20309  -16.143  53.823  -15.335 0.0000000000
20310  -17.466  54.981  -15.087 0.0000000000
20311  -17.761  53.175  -14.565 0.0000000000
20312  -19.482  52.273  -13.691 0.0000000000
20313  -18.148  51.301  -13.944 0.0000000000
20314  -17.747  46.620  -14.095 0.0000000000
20315  -19.129  47.720  -13.593 0.0000000000
20316  -19.567  45.963  -13.632 0.0000000000
20317  -21.264  45.438  -13.188 0.0000000000
20318  -19.958  44.394  -13.703 0.0000000000
20319  -20.686  42.931  -13.882 0.0000000000
20320  -18.878  43.364  -14.235 0.0000000000
20321  -16.237  42.321  -18.034 0.0000000000
20322  -17.256  41.577  -16.466 0.0000000000
20326  -11.853  44.671  -22.022 0.0000000000
20327  -12.854  44.249  -22.183 0.0000000000
23918  -27.072  40.230  -9.737 0.0000000000
23920  -25.889  39.645  -9.726 0.0000000000
23935  -6.130  51.384  -22.025 0.0000000000
23936  -7.240  49.951  -21.431 0.0000000000
23937  -8.246  48.464  -20.896 0.0000000000
23938  -6.644  48.196  -21.492 0.0000000000
25001  -33.757  45.520  -10.358 0.0000000000
25002  -32.702  44.522  -11.112 0.0000000000
25003  -31.722  43.448  -11.420 0.0000000000
25004  -31.649  45.037  -11.712 0.0000000000
25005  -30.601  45.721  -11.868 0.0000000000
25006  -29.575  46.556  -11.306 0.0000000000
27147  -25.690  57.539  -10.776 0.0000000000
27148  -26.226  56.340  -11.202 0.0000000000
27149  -26.538  54.518  -11.119 0.0000000000
27150  -26.744  52.747  -10.768 0.0000000000
27151  -25.109  53.091  -11.143 0.0000000000
27152  -23.776  51.887  -11.328 0.0000000000
27153  -22.622  50.836  -11.858 0.0000000000
27159  -10.913  52.917  -19.634 0.0000000000
27160  -11.562  54.124  -18.160 0.0000000000
27161  -12.112  52.214  -18.240 0.0000000000
27162  -13.475  51.523  -16.821 0.0000000000
27163  -15.147  50.835  -15.596 0.0000000000
27164  -16.793  50.153  -14.487 0.0000000000
27165  -15.562  48.995  -15.339 0.0000000000
27166  -16.043  47.171  -15.070 0.0000000000
27167  -16.634  45.492  -15.069 0.0000000000
27168  -17.281  43.930  -15.161 0.0000000000
27169  -16.025  44.630  -16.592 0.0000000000
27170  -15.721  43.900  -18.183 0.0000000000
27171  -15.261  43.049  -19.852 0.0000000000
29208  -34.731  49.549  -8.972 0.0000000000
29209  -33.794  50.641  -9.905 0.0000000000
30879  -21.301  57.897  -13.041 0.0000000000
30884  -8.818  55.641  -20.182 0.0000000000
30885  -6.874  54.676  -21.425 0.0000000000
30886  -8.353  54.366  -21.216 0.0000000000
30887  -9.743  53.756  -20.688 0.0000000000
30888  -10.735  51.850  -21.131 0.0000000000
30889  -11.535  50.230  -21.160 0.0000000000
30890  -12.261  48.502  -21.311 0.0000000000
30891  -12.739  46.881  -21.472 0.0000000000
30892  -11.651  47.439  -22.027 0.0000000000
30893  -11.311  46.264  -22.001 0.0000000000
30894  -11.087  45.147  -21.120 0.0000000000
30895  -9.178  46.894  -20.551 0.0000000000
30896  -10.001  45.389  -20.415 0.0000000000
33265  -29.630  40.230  -9.590 0.0000000000
33266  -30.607  42.120  -11.338 0.0000000000
33267  -29.417  41.226  -10.810 0.0000000000
33268  -28.259  40.738  -10.125 0.0000000000
33269  -27.012  41.562  -9.863 0.0000000000
33270  -25.577  42.374  -9.608 0.0000000000
33271  -24.227  43.040  -9.787 0.0000000000
37646  -34.327  52.424  -9.711 0.0000000000
37647  -33.227  51.882  -10.771 0.0000000000
37655  -32.302  53.319  -11.255 0.0000000000
37656  -31.916  50.983  -11.370 0.0000000000
37657  -30.698  50.063  -11.550 0.0000000000
37658  -29.626  49.042  -11.155 0.0000000000
37659  -28.337  47.941  -10.476 0.0000000000
37660  -26.817  50.942  -10.397 0.0000000000
37661  -26.874  48.984  -10.122 0.0000000000
37662  -26.927  46.833  -9.818 0.0000000000
37663  -25.427  45.776  -9.564 0.0000000000
37664  -24.052  44.751  -9.736 0.0000000000
37665  -22.986  43.867  -10.530 0.0000000000
37674  -19.977  57.001  -13.896 0.0000000000
37677  -13.823  57.844  -16.399 0.0000000000
37678  -12.739  55.342  -17.002 0.0000000000
37679  -14.138  56.292  -16.408 0.0000000000
37680  -15.533  57.266  -15.863 0.0000000000
37681  -17.143  56.797  -15.270 0.0000000000
37682  -18.674  56.017  -14.673 0.0000000000
37683  -20.359  55.078  -13.868 0.0000000000
37684  -20.737  53.189  -13.425 0.0000000000
37685  -21.208  51.415  -12.996 0.0000000000
37686  -21.620  49.714  -12.561 0.0000000000
37687  -18.606  49.475  -13.678 0.0000000000
37688  -20.523  48.679  -13.241 0.0000000000
37689  -21.810  48.103  -12.196 0.0000000000
37690  -21.856  46.424  -11.857 0.0000000000
37691  -22.060  44.706  -11.792 0.0000000000
37692  -22.497  43.010  -12.027 0.0000000000
37693  -22.190  42.310  -13.427 0.0000000000
37694  -21.434  41.479  -14.296 0.0000000000
37696  -17.989  42.466  -15.207 0.0000000000
37697  -18.709  41.076  -15.442 0.0000000000
37702  -13.348  45.268  -21.472 0.0000000000
37703  -14.045  43.713  -21.440 0.0000000000
41448  -23.789  41.912  -10.313 0.0000000000
41449  -23.923  41.228  -10.461 0.0000000000
41450  -23.422  41.512  -10.899 0.0000000000
41451  -23.214  41.154  -11.532 0.0000000000
41452  -23.037  41.843  -11.416 0.0000000000
42048  -33.096  49.290  -10.303 0.0000000000
42049  -33.023  48.360  -10.346 0.0000000000
42050  -32.623  48.796  -10.740 0.0000000000
42051  -32.095  48.315  -11.088 0.0000000000
42052  -32.229  49.236  -11.073 0.0000000000
43241  -22.428  56.710  -12.838 0.0000000000
43242  -23.252  56.348  -12.504 0.0000000000
43243  -22.640  55.720  -12.857 0.0000000000
43244  -22.796  54.763  -12.737 0.0000000000
43245  -21.997  55.195  -13.143 0.0000000000
43249  -13.132  48.628  -20.025 0.0000000000
43250  -13.208  49.089  -19.160 0.0000000000
43251  -13.616  48.277  -19.194 0.0000000000
43252  -14.041  47.876  -18.316 0.0000000000
43253  -14.008  47.430  -19.209 0.0000000000
43254  -14.298  46.626  -19.270 0.0000000000
43255  -13.762  47.027  -20.107 0.0000000000
45649  -8.336  50.856  -21.519 0.0000000000
45650  -8.536  51.599  -21.801 0.0000000000
45651  -9.118  50.779  -21.637 0.0000000000
45652  -9.763  50.531  -21.865 0.0000000000
45653  -9.604  49.843  -21.525 0.0000000000
45654  -10.028  48.964  -21.499 0.0000000000
45655  -9.389  49.194  -21.206 0.0000000000
47426  -33.466  43.653  -10.803 0.0000000000
47432  -32.415  42.693  -10.843 0.0000000000
47433  -28.848  45.121  -11.025 0.0000000000
47434  -28.752  44.139  -11.054 0.0000000000
47435  -28.166  44.703  -10.561 0.0000000000
47436  -27.498  44.279  -10.135 0.0000000000
47437  -27.565  45.179  -10.107 0.0000000000
51004  -28.126  55.100  -11.032 0.0000000000
51005  -28.839  55.775  -10.958 0.0000000000
51006  -28.958  54.854  -11.091 0.0000000000
51007  -29.697  54.523  -11.201 0.0000000000
51008  -28.968  53.874  -11.149 0.0000000000
51009  -28.952  52.910  -11.142 0.0000000000
51010  -28.214  53.188  -10.990 0.0000000000
51011  -23.192  49.815  -10.966 0.0000000000
51012  -23.850  49.524  -10.572 0.0000000000
51013  -23.239  48.919  -10.760 0.0000000000
51014  -23.277  47.974  -10.472 0.0000000000
51015  -22.671  48.367  -11.028 0.0000000000
51022  -16.194  58.229  -14.575 0.0000000000
51023  -15.723  58.138  -15.173 0.0000000000
51024  -9.968  55.891  -19.222 0.0000000000
51025  -10.512  56.461  -18.648 0.0000000000
51026  -10.728  55.512  -18.735 0.0000000000
51027  -15.456  52.298  -15.355 0.0000000000
51028  -15.315  53.219  -15.526 0.0000000000
51029  -16.221  52.905  -15.131 0.0000000000
51030  -16.963  53.524  -14.964 0.0000000000
51031  -17.109  52.605  -14.710 0.0000000000
51032  -17.933  52.275  -14.255 0.0000000000
51033  -17.258  51.703  -14.421 0.0000000000
51034  -18.002  45.770  -14.072 0.0000000000
51035  -18.647  46.326  -13.806 0.0000000000
51036  -18.883  45.423  -13.846 0.0000000000
51037  -19.763  45.148  -13.669 0.0000000000
51038  -19.080  44.609  -13.884 0.0000000000
51039  -19.412  43.862  -13.918 0.0000000000
51040  -18.553  44.119  -14.162 0.0000000000
55223  -26.446  40.609  -9.753 0.0000000000
55224  -26.488  39.954  -9.671 0.0000000000
55225  -25.810  40.312  -9.761 0.0000000000
55251  -5.922  50.400  -22.017 0.0000000000
55252  -6.667  50.674  -21.787 0.0000000000
55253  -6.394  49.690  -21.795 0.0000000000
55254  -6.933  49.053  -21.435 0.0000000000
55255  -6.160  48.850  -21.796 0.0000000000
55257  -5.609  47.224  -22.168 0.0000000000
57026  -33.047  46.648  -10.526 0.0000000000
57027  -33.653  46.255  -10.231 0.0000000000
57028  -33.122  45.796  -10.624 0.0000000000
57029  -33.197  45.033  -10.718 0.0000000000
57030  -32.614  45.272  -11.049 0.0000000000
57031  -32.158  44.758  -11.397 0.0000000000
57032  -32.104  45.582  -11.346 0.0000000000
57033  -31.104  47.341  -11.585 0.0000000000
57034  -31.114  46.330  -11.725 0.0000000000
57035  -30.582  46.773  -11.679 0.0000000000
57036  -30.079  46.140  -11.653 0.0000000000
57037  -30.091  47.240  -11.478 0.0000000000
60602  -25.308  57.862  -10.453 0.0000000000
60603  -24.842  57.687  -11.045 0.0000000000
60604  -24.808  55.847  -11.733 0.0000000000
60605  -25.435  56.540  -11.459 0.0000000000
60606  -25.576  55.628  -11.417 0.0000000000
60607  -26.378  55.425  -11.177 0.0000000000
60608  -25.734  54.685  -11.320 0.0000000000
60609  -25.853  53.795  -11.175 0.0000000000
60610  -25.095  53.944  -11.414 0.0000000000
60611  -23.078  52.929  -12.291 0.0000000000
60612  -23.747  52.684  -11.697 0.0000000000
60613  -23.155  52.106  -11.956 0.0000000000
60614  -23.212  51.381  -11.552 0.0000000000
60615  -22.606  51.572  -12.241 0.0000000000
60624  -11.319  51.993  -19.786 0.0000000000
60625  -11.527  52.579  -18.956 0.0000000000
60626  -11.866  51.685  -19.083 0.0000000000
60627  -13.461  50.118  -17.497 0.0000000000
60628  -13.079  50.995  -17.506 0.0000000000
60629  -13.834  50.652  -16.812 0.0000000000
60630  -14.306  51.203  -16.215 0.0000000000
60631  -14.603  50.277  -16.134 0.0000000000
60632  -15.384  49.917  -15.482 0.0000000000
60633  -14.822  49.333  -16.007 0.0000000000
60634  -14.940  47.032  -16.566 0.0000000000
60635  -15.246  47.554  -15.774 0.0000000000
60636  -15.572  46.665  -15.746 0.0000000000
60637  -16.342  46.301  -15.048 0.0000000000
60638  -15.914  45.816  -15.783 0.0000000000
60639  -16.260  45.047  -15.803 0.0000000000
60640  -15.692  45.414  -16.595 0.0000000000
60641  -14.907  45.074  -19.166 0.0000000000
60642  -15.410  44.666  -18.287 0.0000000000
60643  -15.206  44.287  -19.136 0.0000000000
60644  -15.507  43.488  -19.027 0.0000000000
60645  -14.946  43.860  -19.937 0.0000000000
64233  -35.441  50.527  -8.494 0.0000000000
64234  -35.412  49.816  -8.651 0.0000000000
64235  -34.782  50.361  -8.842 0.0000000000
64236  -34.185  50.079  -9.330 0.0000000000
64237  -34.360  50.882  -9.356 0.0000000000
67814  -21.850  58.160  -12.428 0.0000000000
67815  -20.926  58.347  -12.713 0.0000000000
67822  -8.332  56.584  -19.950 0.0000000000
67823  -8.073  55.966  -20.443 0.0000000000
67826  -6.691  53.952  -21.746 0.0000000000
67827  -8.815  52.928  -21.841 0.0000000000
67828  -8.191  53.760  -21.612 0.0000000000
67829  -8.942  53.494  -21.515 0.0000000000
67830  -9.088  54.058  -20.995 0.0000000000
67831  -9.608  53.173  -21.275 0.0000000000
67832  -10.228  52.785  -20.909 0.0000000000
67833  -10.135  52.239  -21.518 0.0000000000
67834  -10.849  49.942  -21.784 0.0000000000
67835  -11.050  50.484  -21.535 0.0000000000
67836  -11.357  49.671  -21.565 0.0000000000
67837  -11.890  49.378  -21.230 0.0000000000
67838  -11.657  48.827  -21.688 0.0000000000
67839  -11.897  48.028  -21.777 0.0000000000
67840  -11.423  48.241  -21.954 0.0000000000
67841  -10.601  47.362  -21.563 0.0000000000
67842  -11.008  47.111  -21.953 0.0000000000
67843  -10.885  46.503  -21.549 0.0000000000
67844  -11.186  45.701  -21.571 0.0000000000
67845  -10.756  45.922  -21.101 0.0000000000
67846  -7.877  47.610  -20.823 0.0000000000
67847  -8.734  47.696  -20.642 0.0000000000
67848  -8.395  46.845  -20.615 0.0000000000
73177  -30.234  40.573  -9.903 0.0000000000
73178  -31.168  43.526  -11.892 0.0000000000
73179  -31.173  42.812  -11.505 0.0000000000
73180  -30.560  42.860  -11.803 0.0000000000
73181  -28.691  42.374  -11.013 0.0000000000
73182  -29.317  41.847  -11.261 0.0000000000
73183  -28.765  41.627  -10.805 0.0000000000
73184  -28.856  40.951  -10.491 0.0000000000
73185  -28.213  41.384  -10.455 0.0000000000
73186  -27.604  41.144  -10.079 0.0000000000
73187  -27.573  41.840  -10.148 0.0000000000
73188  -26.200  43.485  -9.596 0.0000000000
73189  -26.215  42.725  -9.604 0.0000000000
73190  -25.551  43.118  -9.558 0.0000000000
73191  -24.921  42.712  -9.654 0.0000000000
73192  -24.839  43.469  -9.607 0.0000000000
83878  -34.032  53.104  -10.105 0.0000000000
83879  -33.806  52.226  -10.290 0.0000000000
83880  -33.475  52.888  -10.643 0.0000000000
83889  -26.998  57.597  -10.003 0.0000000000
83892  -30.015  56.562  -10.270 0.0000000000
83899  -30.956  53.524  -11.454 0.0000000000
83900  -31.731  54.039  -11.347 0.0000000000
83901  -31.544  52.887  -11.465 0.0000000000
83902  -32.093  52.140  -11.362 0.0000000000
83903  -31.408  51.654  -11.485 0.0000000000
83904  -31.289  50.505  -11.485 0.0000000000
83905  -30.781  51.122  -11.460 0.0000000000
83906  -28.967  50.792  -10.928 0.0000000000
83907  -29.618  50.191  -11.162 0.0000000000
83908  -28.999  49.679  -10.853 0.0000000000
83909  -29.008  48.511  -10.849 0.0000000000
83910  -28.319  49.110  -10.500 0.0000000000
83911  -26.007  52.080  -10.642 0.0000000000
83912  -26.793  51.836  -10.567 0.0000000000
83913  -26.039  51.228  -10.412 0.0000000000
83914  -25.343  48.813  -10.116 0.0000000000
83915  -26.077  49.415  -10.147 0.0000000000
83916  -26.125  48.385  -9.993 0.0000000000
83917  -26.914  47.925  -9.955 0.0000000000
83918  -26.168  47.378  -9.777 0.0000000000
83919  -26.180  46.331  -9.622 0.0000000000
83920  -25.431  46.790  -9.709 0.0000000000
83921  -23.396  46.167  -10.130 0.0000000000
83922  -24.042  45.715  -9.811 0.0000000000
83923  -23.408  45.209  -10.032 0.0000000000
83924  -23.450  44.330  -10.061 0.0000000000
83925  -22.878  44.750  -10.453 0.0000000000
83944  -17.948  58.201  -14.261 0.0000000000
83946  -18.819  57.964  -14.026 0.0000000000
83947  -19.720  57.761  -13.754 0.0000000000
83948  -19.110  57.340  -14.201 0.0000000000
83952  -11.815  57.604  -17.742 0.0000000000
83956  -13.165  57.534  -16.900 0.0000000000
83957  -12.221  53.753  -17.509 0.0000000000
83958  -12.084  54.725  -17.524 0.0000000000
83959  -12.807  54.373  -16.898 0.0000000000
83960  -15.174  55.056  -15.835 0.0000000000
83961  -14.309  55.431  -16.199 0.0000000000
83962  -15.022  55.951  -16.008 0.0000000000
83963  -14.851  56.767  -16.120 0.0000000000
83964  -15.704  56.500  -15.837 0.0000000000
83965  -16.286  57.079  -15.602 0.0000000000
83966  -16.529  56.215  -15.529 0.0000000000
83967  -18.250  54.546  -14.702 0.0000000000
83968  -18.094  55.496  -14.894 0.0000000000
83969  -18.856  55.063  -14.535 0.0000000000
83970  -19.478  55.567  -14.302 0.0000000000
83971  -19.655  54.598  -14.081 0.0000000000
83972  -20.548  54.119  -13.653 0.0000000000
83973  -19.859  53.667  -13.845 0.0000000000
83974  -19.732  51.353  -13.433 0.0000000000
83975  -20.344  51.830  -13.320 0.0000000000
83976  -20.605  50.963  -13.152 0.0000000000
83977  -21.413  50.571  -12.768 0.0000000000
83978  -20.862  50.092  -13.018 0.0000000000
83979  -17.009  49.240  -14.354 0.0000000000
83980  -17.663  49.821  -14.020 0.0000000000
83981  -17.895  48.943  -13.896 0.0000000000
83982  -20.103  47.380  -13.445 0.0000000000
83983  -19.854  48.204  -13.449 0.0000000000
83984  -20.751  47.865  -13.230 0.0000000000
83985  -21.314  48.384  -12.897 0.0000000000
83986  -21.426  47.569  -12.764 0.0000000000
83987  -21.869  47.285  -12.030 0.0000000000
83988  -21.534  46.822  -12.702 0.0000000000
83989  -21.377  44.665  -13.185 0.0000000000
83990  -21.723  45.091  -12.540 0.0000000000
83991  -21.882  44.313  -12.623 0.0000000000
83992  -22.222  43.864  -11.884 0.0000000000
83993  -22.158  43.457  -12.693 0.0000000000
83994  -22.404  42.680  -12.782 0.0000000000
83995  -21.902  43.113  -13.354 0.0000000000
83996  -20.128  42.420  -14.178 0.0000000000
83997  -21.029  42.204  -14.093 0.0000000000
83998  -20.501  41.743  -14.383 0.0000000000
84000  -20.011  41.275  -14.755 0.0000000000
84001  -16.922  43.503  -15.769 0.0000000000
84002  -17.616  43.178  -15.179 0.0000000000
84003  -17.269  42.766  -15.767 0.0000000000
84005  -17.942  41.311  -15.881 0.0000000000
84016  -12.416  46.378  -21.916 0.0000000000
84017  -13.000  46.066  -21.533 0.0000000000
84018  -12.727  45.579  -21.912 0.0000000000
84020  -13.438  43.979  -21.932 0.0000000000
93038  -25.087  41.327  -9.841 0.0000000000
93039  -25.140  40.648  -9.892 0.0000000000
93040  -24.525  40.976  -10.118 0.0000000000
93041  -24.039  40.576  -10.542 0.0000000000
93046  -22.946  41.041  -12.820 0.0000000000
93057  -5.456  48.615  -22.083 0.0000000000
93058  -4.876  48.336  -22.192 0.0000000000
94118  -34.079  48.405  -9.439 0.0000000000
94119  -34.146  47.496  -9.570 0.0000000000
94120  -33.486  47.918  -9.911 0.0000000000
94121  -33.002  47.493  -10.409 0.0000000000
94122  -32.516  46.998  -10.841 0.0000000000
94123  -32.068  46.403  -11.196 0.0000000000
94124  -32.048  47.390  -11.128 0.0000000000
94125  -31.600  47.844  -11.386 0.0000000000
94126  -31.140  48.307  -11.542 0.0000000000
96265  -23.540  57.649  -11.906 0.0000000000
96266  -24.351  57.418  -11.609 0.0000000000
96267  -23.840  57.025  -12.123 0.0000000000
96268  -24.042  56.094  -12.133 0.0000000000
96269  -24.198  55.104  -12.003 0.0000000000
96270  -24.355  54.138  -11.771 0.0000000000
96271  -23.563  54.394  -12.268 0.0000000000
96272  -22.961  53.794  -12.516 0.0000000000
96273  -22.328  53.282  -12.791 0.0000000000
96279  -12.190  50.308  -19.928 0.0000000000
96280  -12.214  50.796  -19.116 0.0000000000
96281  -12.739  49.940  -19.129 0.0000000000
96282  -13.253  49.559  -18.277 0.0000000000
96283  -13.770  49.178  -17.433 0.0000000000
96284  -14.365  48.770  -16.622 0.0000000000
96285  -14.117  48.320  -17.423 0.0000000000
96286  -14.453  47.434  -17.439 0.0000000000
96287  -14.799  46.568  -17.466 0.0000000000
96288  -15.217  45.795  -17.455 0.0000000000
96289  -14.768  46.212  -18.358 0.0000000000
96290  -14.603  45.850  -19.223 0.0000000000
96291  -14.313  45.444  -20.035 0.0000000000
98446  -35.460  51.224  -8.288 0.0000000000
100599  -7.075  52.372  -21.963 0.0000000000
100600  -7.272  53.164  -21.938 0.0000000000
100601  -7.882  52.431  -21.924 0.0000000000
100602  -8.723  52.310  -21.996 0.0000000000
100603  -9.406  52.125  -22.023 0.0000000000
100604  -10.033  51.736  -21.866 0.0000000000
100605  -9.892  51.194  -21.997 0.0000000000
100606  -10.325  50.236  -21.901 0.0000000000
100607  -10.708  49.301  -21.897 0.0000000000
100608  -10.983  48.491  -21.979 0.0000000000
100609  -10.535  48.738  -21.816 0.0000000000
100610  -10.343  48.171  -21.502 0.0000000000
100611  -10.102  47.577  -21.116 0.0000000000
103798  -34.619  44.604  -10.488 0.0000000000
103810  -31.318  41.543  -10.320 0.0000000000
103811  -29.971  44.017  -11.901 0.0000000000
103812  -29.911  43.039  -11.878 0.0000000000
103813  -29.325  43.540  -11.522 0.0000000000
103814  -28.688  43.195  -11.068 0.0000000000
103815  -28.083  42.948  -10.596 0.0000000000
103816  -27.509  42.619  -10.141 0.0000000000
103817  -27.470  43.430  -10.156 0.0000000000
103818  -26.837  43.851  -9.766 0.0000000000
103819  -26.189  44.347  -9.568 0.0000000000
110238  -27.685  56.723  -10.702 0.0000000000
110239  -28.290  57.130  -10.306 0.0000000000
110240  -28.617  56.565  -10.662 0.0000000000
110241  -29.505  56.251  -10.671 0.0000000000
110242  -30.282  55.906  -10.783 0.0000000000
110243  -31.039  55.493  -10.897 0.0000000000
110244  -30.375  55.096  -11.180 0.0000000000
110245  -30.337  54.069  -11.348 0.0000000000
110246  -30.274  52.973  -11.412 0.0000000000
110247  -30.226  51.788  -11.380 0.0000000000
110248  -29.612  52.414  -11.282 0.0000000000
110249  -28.909  51.820  -11.032 0.0000000000
110250  -28.232  51.261  -10.747 0.0000000000
110251  -24.501  50.886  -10.608 0.0000000000
110252  -25.244  50.650  -10.389 0.0000000000
110253  -24.524  50.106  -10.474 0.0000000000
110254  -24.580  49.201  -10.301 0.0000000000
110255  -24.617  48.190  -10.096 0.0000000000
110256  -24.690  47.226  -9.891 0.0000000000
110257  -23.979  47.637  -10.128 0.0000000000
110258  -23.339  47.061  -10.297 0.0000000000
110259  -22.743  46.530  -10.581 0.0000000000
110272  -17.071  58.289  -14.430 0.0000000000
110273  -17.441  58.039  -14.782 0.0000000000
110274  -9.312  57.797  -18.860 0.0000000000
110276  -10.273  57.432  -18.542 0.0000000000
110277  -11.162  57.083  -18.164 0.0000000000
110278  -11.990  56.748  -17.731 0.0000000000
110279  -13.722  52.979  -16.318 0.0000000000
110280  -13.581  53.946  -16.378 0.0000000000
110281  -14.425  53.570  -15.934 0.0000000000
110282  -15.229  54.131  -15.649 0.0000000000
110283  -16.003  54.728  -15.518 0.0000000000
110284  -16.681  55.326  -15.389 0.0000000000
110285  -16.809  54.412  -15.213 0.0000000000
110286  -17.598  54.053  -14.871 0.0000000000
110287  -18.392  53.634  -14.430 0.0000000000
110288  -19.239  53.258  -14.026 0.0000000000
110289  -18.611  52.739  -14.122 0.0000000000
110290  -18.827  51.778  -13.789 0.0000000000
110291  -19.067  50.870  -13.569 0.0000000000
110292  -17.502  47.449  -14.095 0.0000000000
110293  -18.174  48.041  -13.837 0.0000000000
110294  -18.410  47.215  -13.794 0.0000000000
110295  -19.347  46.853  -13.597 0.0000000000
110296  -20.310  46.526  -13.468 0.0000000000
110297  -21.105  46.230  -13.174 0.0000000000
110298  -20.490  45.687  -13.486 0.0000000000
110299  -20.637  44.918  -13.491 0.0000000000
110300  -20.828  44.143  -13.529 0.0000000000
110301  -21.173  43.416  -13.612 0.0000000000
110302  -20.312  43.638  -13.751 0.0000000000
110303  -19.745  43.107  -14.003 0.0000000000
110304  -19.213  42.617  -14.357 0.0000000000
110305  -16.440  42.702  -17.234 0.0000000000
110306  -16.950  42.328  -16.426 0.0000000000
110307  -16.688  41.910  -17.191 0.0000000000
110314  -11.974  45.253  -22.210 0.0000000000
110315  -12.493  45.061  -22.176 0.0000000000
110316  -12.315  44.483  -22.217 0.0000000000
117248  -27.720  39.903  -9.582 0.0000000000
117250  -27.147  39.574  -9.560 0.0000000000
117251  -26.544  39.317  -9.505 0.0000000000
117253  -25.231  39.994  -9.894 0.0000000000
117287  -6.331  52.261  -22.046 0.0000000000
117288  -6.898  51.552  -21.868 0.0000000000
117289  -7.497  50.835  -21.583 0.0000000000
117290  -8.071  50.082  -21.290 0.0000000000
117291  -8.582  49.310  -21.034 0.0000000000
117292  -7.777  49.226  -21.130 0.0000000000
117293  -7.441  48.345  -21.114 0.0000000000
117294  -7.110  47.490  -21.203 0.0000000000
117295  -5.875  48.037  -21.949 0.0000000000
117296  -6.321  47.372  -21.722 0.0000000000
119773  -34.260  46.692  -9.804 0.0000000000
119774  -34.412  45.996  -10.078 0.0000000000
119775  -34.525  45.313  -10.265 0.0000000000
119776  -33.887  44.826  -10.532 0.0000000000
119777  -33.319  44.307  -10.858 0.0000000000
119778  -32.817  43.843  -10.971 0.0000000000
119779  -32.318  43.327  -11.071 0.0000000000
119780  -32.244  43.990  -11.277 0.0000000000
119781  -31.714  44.171  -11.649 0.0000000000
119782  -31.169  44.401  -11.972 0.0000000000
119783  -31.615  45.945  -11.584 0.0000000000
119784  -31.135  45.335  -11.896 0.0000000000
119785  -30.601  44.663  -12.117 0.0000000000
119786  -30.048  45.085  -11.826 0.0000000000
119787  -29.505  45.541  -11.414 0.0000000000
119788  -28.944  46.043  -10.946 0.0000000000
124780  -26.143  57.713  -10.206 0.0000000000
124781  -26.499  57.383  -10.551 0.0000000000
124782  -25.200  57.205  -11.278 0.0000000000
124783  -25.989  57.032  -11.032 0.0000000000
124784  -26.810  56.857  -10.828 0.0000000000
124785  -27.037  56.154  -10.939 0.0000000000
124786  -27.246  55.268  -11.049 0.0000000000
124787  -27.394  54.363  -11.008 0.0000000000
124788  -27.453  53.437  -10.917 0.0000000000
124789  -26.654  53.635  -10.990 0.0000000000
124790  -25.914  52.940  -10.900 0.0000000000
124791  -25.192  52.284  -10.828 0.0000000000
124792  -24.380  53.300  -11.519 0.0000000000
124793  -24.391  52.463  -11.154 0.0000000000
124794  -24.463  51.683  -10.855 0.0000000000
124795  -23.770  51.162  -10.956 0.0000000000
124796  -23.194  50.624  -11.233 0.0000000000
124797  -22.642  50.077  -11.522 0.0000000000
124809  -10.524  53.937  -19.513 0.0000000000
124810  -10.922  54.524  -18.815 0.0000000000
124811  -11.163  53.534  -18.889 0.0000000000
124812  -11.799  53.176  -18.214 0.0000000000
124813  -12.417  52.773  -17.500 0.0000000000
124814  -12.385  51.297  -18.257 0.0000000000
124815  -12.740  51.850  -17.503 0.0000000000
124816  -13.151  52.386  -16.797 0.0000000000
124817  -13.953  52.069  -16.243 0.0000000000
124818  -14.828  51.742  -15.694 0.0000000000
124819  -15.711  51.394  -15.169 0.0000000000
124820  -16.564  51.073  -14.663 0.0000000000
124821  -15.990  50.485  -15.022 0.0000000000
124822  -16.188  49.569  -14.882 0.0000000000
124823  -16.386  48.655  -14.743 0.0000000000
124824  -15.029  48.401  -15.866 0.0000000000
124825  -15.763  48.074  -15.177 0.0000000000
124826  -16.608  47.752  -14.559 0.0000000000
124827  -16.876  46.875  -14.517 0.0000000000
124828  -17.132  46.043  -14.480 0.0000000000
124829  -17.428  45.191  -14.494 0.0000000000
124830  -17.706  44.396  -14.555 0.0000000000
124831  -16.943  44.688  -15.122 0.0000000000
124832  -16.603  44.261  -15.819 0.0000000000
124833  -16.350  43.845  -16.564 0.0000000000
124834  -15.544  45.030  -17.443 0.0000000000
124835  -15.865  44.252  -17.404 0.0000000000
124836  -16.168  43.467  -17.313 0.0000000000
124837  -15.989  43.108  -18.112 0.0000000000
124838  -15.795  42.718  -18.934 0.0000000000
129747  -35.416  49.029  -8.847 0.0000000000
129748  -34.707  48.727  -9.073 0.0000000000
129749  -34.085  49.240  -9.334 0.0000000000
129750  -33.639  49.735  -9.830 0.0000000000
129751  -33.289  50.212  -10.300 0.0000000000
134281  -22.718  57.909  -12.165 0.0000000000
134282  -22.149  57.602  -12.721 0.0000000000
134283  -21.568  57.130  -13.153 0.0000000000
134292  -8.708  57.223  -19.414 0.0000000000
134293  -9.162  56.275  -19.627 0.0000000000
134294  -9.553  55.297  -19.855 0.0000000000
134297  -7.109  55.441  -20.983 0.0000000000
134298  -7.413  53.869  -21.736 0.0000000000
134299  -7.600  54.573  -21.365 0.0000000000
134300  -7.808  55.344  -20.921 0.0000000000
134301  -8.551  54.993  -20.689 0.0000000000
134302  -9.268  54.663  -20.471 0.0000000000
134303  -9.909  54.331  -20.062 0.0000000000
134304  -10.353  53.341  -20.217 0.0000000000
134305  -10.796  52.372  -20.406 0.0000000000
134306  -11.233  51.482  -20.556 0.0000000000
134307  -10.651  51.334  -21.562 0.0000000000
134308  -11.207  51.009  -21.137 0.0000000000
134309  -11.685  50.700  -20.599 0.0000000000
134310  -12.081  49.863  -20.626 0.0000000000
134311  -12.506  49.008  -20.697 0.0000000000
134312  -12.890  48.158  -20.779 0.0000000000
134313  -13.108  47.376  -20.893 0.0000000000
134314  -12.485  47.696  -21.443 0.0000000000
134315  -12.165  47.178  -21.842 0.0000000000
134316  -11.913  46.611  -22.087 0.0000000000
134317  -11.194  47.661  -22.086 0.0000000000
134318  -11.427  46.861  -22.132 0.0000000000
134319  -11.694  46.070  -22.185 0.0000000000
134320  -11.580  45.463  -21.987 0.0000000000
134321  -11.484  44.905  -21.604 0.0000000000
134323  -9.054  48.468  -20.911 0.0000000000
134324  -9.463  47.668  -20.802 0.0000000000
134325  -9.874  46.882  -20.726 0.0000000000
134327  -9.596  46.148  -20.469 0.0000000000
134328  -10.249  46.071  -20.708 0.0000000000
134329  -10.610  45.289  -20.668 0.0000000000
140959  -29.010  39.933  -9.419 0.0000000000
140960  -31.753  42.789  -11.053 0.0000000000
140961  -31.206  42.131  -10.883 0.0000000000
140962  -30.670  41.531  -10.729 0.0000000000
140963  -29.924  42.257  -11.577 0.0000000000
140964  -30.002  41.608  -11.077 0.0000000000
140965  -30.101  41.016  -10.516 0.0000000000
140966  -29.544  40.700  -10.197 0.0000000000
140967  -28.943  40.406  -9.967 0.0000000000
140968  -28.323  40.140  -9.780 0.0000000000
140969  -27.647  40.505  -9.902 0.0000000000
140970  -27.027  40.883  -9.842 0.0000000000
140971  -26.363  41.269  -9.749 0.0000000000
140972  -26.911  42.285  -9.836 0.0000000000
140973  -26.254  41.996  -9.669 0.0000000000
140974  -25.666  41.657  -9.678 0.0000000000
140975  -25.001  42.018  -9.734 0.0000000000
140976  -24.343  42.318  -9.894 0.0000000000
140977  -23.726  42.589  -10.161 0.0000000000
153900  -34.554  51.728  -9.265 0.0000000000
153901  -34.065  51.558  -9.863 0.0000000000
153902  -33.582  51.269  -10.384 0.0000000000
153903  -33.009  50.834  -10.742 0.0000000000
153925  -31.768  54.956  -10.958 0.0000000000
153926  -32.454  54.327  -10.939 0.0000000000
153927  -33.031  53.664  -10.845 0.0000000000
153928  -32.793  52.566  -11.065 0.0000000000
153929  -32.587  51.380  -11.162 0.0000000000
153930  -32.385  50.348  -11.098 0.0000000000
153931  -31.763  49.934  -11.373 0.0000000000
153932  -31.193  49.442  -11.526 0.0000000000
153933  -30.660  48.934  -11.537 0.0000000000
153934  -30.193  50.686  -11.381 0.0000000000
153935  -30.164  49.560  -11.388 0.0000000000
153936  -30.137  48.416  -11.422 0.0000000000
153937  -29.581  47.878  -11.183 0.0000000000
153938  -28.979  47.254  -10.848 0.0000000000
153939  -28.340  46.739  -10.455 0.0000000000
153940  -27.478  52.514  -10.752 0.0000000000
153941  -27.529  51.559  -10.600 0.0000000000
153942  -27.558  50.622  -10.483 0.0000000000
153943  -26.010  50.395  -10.280 0.0000000000
153944  -26.808  50.054  -10.259 0.0000000000
153945  -27.599  49.600  -10.314 0.0000000000
153946  -27.637  48.504  -10.228 0.0000000000
153947  -27.663  47.405  -10.092 0.0000000000
153948  -27.647  46.234  -10.077 0.0000000000
153949  -26.909  45.780  -9.738 0.0000000000
153950  -26.172  45.317  -9.575 0.0000000000
153951  -25.445  44.818  -9.535 0.0000000000
153952  -24.700  46.228  -9.705 0.0000000000
153953  -24.718  45.261  -9.618 0.0000000000
153954  -24.772  44.397  -9.582 0.0000000000
153955  -24.105  43.911  -9.775 0.0000000000
153956  -23.549  43.447  -10.089 0.0000000000
153957  -23.126  42.974  -10.575 0.0000000000
153982  -20.372  58.133  -13.288 0.0000000000
153983  -20.637  57.521  -13.476 0.0000000000
153984  -20.879  56.634  -13.564 0.0000000000
153994  -11.415  55.157  -18.168 0.0000000000
153995  -12.019  55.777  -17.605 0.0000000000
153996  -12.684  56.332  -17.220 0.0000000000
153997  -13.508  54.914  -16.457 0.0000000000
153998  -13.406  55.798  -16.676 0.0000000000
153999  -13.319  56.728  -16.864 0.0000000000
154000  -13.992  57.118  -16.480 0.0000000000
154001  -14.702  57.528  -16.086 0.0000000000
154002  -15.220  57.883  -15.720 0.0000000000
154003  -16.076  57.775  -15.480 0.0000000000
154004  -16.912  57.628  -15.211 0.0000000000
154005  -17.714  57.342  -14.931 0.0000000000
154006  -17.322  55.879  -15.209 0.0000000000
154007  -17.926  56.412  -14.976 0.0000000000
154008  -18.508  56.934  -14.622 0.0000000000
154009  -19.334  56.481  -14.289 0.0000000000
154010  -20.170  56.071  -13.976 0.0000000000
154011  -21.089  55.633  -13.540 0.0000000000
154012  -21.288  54.627  -13.417 0.0000000000
154013  -21.458  53.682  -13.232 0.0000000000
154014  -21.648  52.775  -13.013 0.0000000000
154015  -20.054  52.739  -13.590 0.0000000000
154016  -20.954  52.272  -13.181 0.0000000000
154017  -21.838  51.862  -12.778 0.0000000000
154018  -22.014  51.037  -12.565 0.0000000000
154019  -22.087  50.277  -12.200 0.0000000000
154020  -22.140  49.529  -11.873 0.0000000000
154021  -17.421  50.737  -14.131 0.0000000000
154022  -18.381  50.371  -13.689 0.0000000000
154023  -19.340  49.967  -13.466 0.0000000000
154024  -18.866  48.594  -13.626 0.0000000000
154025  -19.581  49.089  -13.451 0.0000000000
154026  -20.268  49.573  -13.233 0.0000000000
154027  -21.091  49.207  -12.913 0.0000000000
154028  -21.713  48.921  -12.388 0.0000000000
154029  -22.165  48.677  -11.693 0.0000000000
154030  -22.213  47.812  -11.445 0.0000000000
154031  -22.213  46.938  -11.226 0.0000000000
154032  -22.264  46.037  -11.088 0.0000000000
154033  -21.636  45.908  -12.573 0.0000000000
154034  -21.965  45.524  -11.760 0.0000000000
154035  -22.321  45.161  -11.016 0.0000000000
154036  -22.470  44.286  -11.103 0.0000000000
154037  -22.626  43.414  -11.222 0.0000000000
154038  -22.826  42.602  -11.352 0.0000000000
154039  -22.716  42.247  -12.133 0.0000000000
154040  -22.642  41.887  -12.847 0.0000000000
154041  -22.547  41.462  -13.477 0.0000000000
154042  -21.523  42.686  -13.804 0.0000000000
154043  -21.859  41.886  -13.914 0.0000000000
154044  -22.330  41.007  -14.025 0.0000000000
154048  -18.040  43.635  -14.632 0.0000000000
154049  -18.373  42.880  -14.691 0.0000000000
154050  -18.781  42.202  -14.791 0.0000000000
154051  -17.579  42.015  -15.805 0.0000000000
154052  -18.346  41.781  -15.286 0.0000000000
154053  -19.162  41.517  -14.972 0.0000000000
154054  -19.546  40.826  -15.148 0.0000000000
154066  -13.372  46.553  -20.885 0.0000000000
154067  -13.659  45.733  -20.889 0.0000000000
154068  -13.980  44.981  -20.816 0.0000000000
154069  -13.080  44.776  -21.929 0.0000000000
154070  -13.697  44.495  -21.469 0.0000000000
154071  -14.319  44.224  -20.779 0.0000000000
154072  -14.666  43.426  -20.713 0.0000000000
