# Supplementary material for: A connectional hub in the rostral anterior cingulate cortex links areas of emotion and cognitive control
Source: eLife. 2019 Jun 19;8:e43761. doi: 10.7554/eLife.43761 (PMC6624020; doi:10.7554/eLife.43761)
Supplement: Supplementary file 1. [file elife-43761-supp1.zip › lh.11.label]

#!ascii label  , from subject fsaverage vox2ras=TkReg coords=white
612
515  -24.473  32.185  -9.889 0.0000000000
516  -18.109  35.403  -18.704 0.0000000000
1128  -28.375  39.633  -9.319 0.0000000000
1129  -29.240  34.812  -7.814 0.0000000000
1130  -23.762  37.072  -10.165 0.0000000000
1131  -20.099  34.166  -13.412 0.0000000000
1132  -21.342  39.021  -15.299 0.0000000000
1139  -11.748  43.575  -21.186 0.0000000000
2197  -15.834  41.481  -19.657 0.0000000000
2198  -14.077  37.349  -22.293 0.0000000000
2199  -13.667  33.348  -19.706 0.0000000000
3049  -25.975  38.455  -9.260 0.0000000000
3050  -23.871  39.532  -10.996 0.0000000000
3051  -22.672  37.950  -12.661 0.0000000000
3052  -22.922  40.594  -13.461 0.0000000000
4826  -26.846  33.665  -8.954 0.0000000000
4833  -19.920  34.829  -16.523 0.0000000000
4834  -19.523  32.198  -15.460 0.0000000000
4835  -19.292  32.924  -18.552 0.0000000000
4837  -17.538  33.609  -21.093 0.0000000000
4857  -13.067  40.425  -21.734 0.0000000000
4858  -12.788  38.350  -20.230 0.0000000000
4859  -14.066  35.461  -20.820 0.0000000000
6638  -31.280  38.781  -8.204 0.0000000000
6640  -28.641  37.431  -7.625 0.0000000000
6641  -26.096  36.159  -8.253 0.0000000000
6642  -23.722  34.649  -9.451 0.0000000000
6643  -21.619  33.106  -10.764 0.0000000000
6644  -21.710  35.669  -11.505 0.0000000000
6645  -21.048  36.523  -14.469 0.0000000000
6646  -19.415  37.266  -16.602 0.0000000000
9127  -20.236  31.360  -12.519 0.0000000000
9152  -17.909  40.082  -16.420 0.0000000000
9153  -16.998  38.430  -19.169 0.0000000000
9154  -13.542  42.643  -22.238 0.0000000000
9155  -14.805  39.442  -22.002 0.0000000000
9156  -16.017  36.633  -21.635 0.0000000000
9157  -15.287  34.467  -22.405 0.0000000000
9158  -14.882  32.416  -21.692 0.0000000000
10731  -23.322  40.105  -12.156 0.0000000000
12506  -25.591  32.961  -9.383 0.0000000000
12507  -27.295  32.597  -9.869 0.0000000000
12508  -26.199  31.871  -10.234 0.0000000000
12510  -25.155  31.160  -10.623 0.0000000000
12512  -23.516  31.483  -10.509 0.0000000000
12513  -19.152  35.099  -17.600 0.0000000000
12514  -19.535  33.898  -17.534 0.0000000000
12515  -18.769  34.172  -18.674 0.0000000000
12516  -18.531  33.307  -19.906 0.0000000000
12517  -17.856  34.590  -19.970 0.0000000000
12537  -12.009  39.792  -20.115 0.0000000000
14903  -29.790  39.263  -8.585 0.0000000000
14904  -30.034  38.116  -7.778 0.0000000000
14905  -28.542  38.577  -8.304 0.0000000000
14906  -24.759  37.812  -9.555 0.0000000000
14907  -25.975  37.363  -8.600 0.0000000000
14908  -24.743  36.660  -9.087 0.0000000000
14909  -24.931  35.396  -8.798 0.0000000000
14910  -23.689  35.882  -9.623 0.0000000000
14911  -22.566  35.187  -10.337 0.0000000000
14912  -22.743  36.373  -10.826 0.0000000000
14913  -22.285  38.374  -14.086 0.0000000000
14914  -21.810  37.244  -13.549 0.0000000000
14915  -21.457  37.671  -14.984 0.0000000000
14916  -20.620  36.870  -15.903 0.0000000000
14917  -20.339  38.156  -15.912 0.0000000000
20236  -30.520  35.509  -7.503 0.0000000000
20258  -20.639  33.685  -11.886 0.0000000000
20259  -20.829  32.317  -11.595 0.0000000000
20260  -20.033  32.824  -12.894 0.0000000000
20261  -19.408  31.160  -16.382 0.0000000000
20262  -19.475  30.728  -14.818 0.0000000000
20323  -16.742  40.710  -17.906 0.0000000000
20324  -17.346  39.180  -17.692 0.0000000000
20325  -16.340  39.934  -19.452 0.0000000000
20328  -12.500  43.162  -22.178 0.0000000000
20329  -13.604  38.823  -21.993 0.0000000000
20330  -13.782  39.887  -22.365 0.0000000000
20331  -14.330  38.325  -22.410 0.0000000000
20332  -15.356  37.988  -21.863 0.0000000000
20333  -14.941  36.969  -22.300 0.0000000000
20334  -15.607  35.574  -22.173 0.0000000000
20335  -14.634  35.967  -22.380 0.0000000000
20336  -13.940  34.472  -20.204 0.0000000000
20337  -14.517  33.975  -21.263 0.0000000000
20338  -14.470  33.016  -20.445 0.0000000000
23919  -27.200  39.042  -9.159 0.0000000000
23920  -25.889  39.645  -9.726 0.0000000000
23921  -24.733  38.970  -9.974 0.0000000000
23922  -23.868  38.264  -10.641 0.0000000000
23923  -23.054  37.502  -11.345 0.0000000000
23924  -23.359  38.729  -11.893 0.0000000000
23925  -23.115  39.145  -13.239 0.0000000000
23926  -22.382  39.766  -14.506 0.0000000000
27118  -27.994  34.289  -8.393 0.0000000000
27131  -20.046  34.511  -15.017 0.0000000000
27132  -19.712  33.221  -14.441 0.0000000000
27133  -19.739  33.525  -16.052 0.0000000000
27134  -19.578  32.532  -17.045 0.0000000000
27135  -19.405  31.496  -18.063 0.0000000000
27137  -19.009  31.906  -19.640 0.0000000000
27138  -18.112  32.266  -20.998 0.0000000000
27139  -16.974  32.565  -21.995 0.0000000000
27172  -11.547  42.520  -20.485 0.0000000000
27173  -12.434  42.024  -21.420 0.0000000000
27174  -12.351  40.905  -20.614 0.0000000000
27175  -13.047  39.400  -20.862 0.0000000000
27176  -13.636  37.894  -21.188 0.0000000000
27177  -14.058  36.409  -21.591 0.0000000000
27178  -13.512  36.896  -20.397 0.0000000000
27179  -13.247  35.841  -19.987 0.0000000000
27180  -12.912  34.672  -19.732 0.0000000000
30850  -31.512  37.518  -7.604 0.0000000000
30851  -30.275  36.839  -7.382 0.0000000000
30852  -28.841  36.126  -7.424 0.0000000000
30853  -27.258  37.964  -8.315 0.0000000000
30854  -27.354  36.805  -7.751 0.0000000000
30855  -27.618  35.489  -7.814 0.0000000000
30856  -26.318  34.881  -8.355 0.0000000000
30857  -25.167  34.169  -8.947 0.0000000000
30858  -24.007  33.398  -9.496 0.0000000000
30859  -22.944  32.685  -10.125 0.0000000000
30860  -22.590  33.900  -10.020 0.0000000000
30861  -21.496  34.463  -11.017 0.0000000000
30862  -20.778  34.957  -12.367 0.0000000000
30863  -22.143  36.794  -12.083 0.0000000000
30864  -21.185  36.155  -12.945 0.0000000000
30865  -20.497  35.381  -13.942 0.0000000000
30866  -20.410  35.710  -15.520 0.0000000000
30867  -19.738  36.065  -16.730 0.0000000000
30868  -18.651  36.343  -17.531 0.0000000000
30897  -10.761  43.986  -20.350 0.0000000000
33263  -32.465  39.589  -8.865 0.0000000000
33264  -31.014  39.952  -9.080 0.0000000000
37621  -22.033  31.854  -10.831 0.0000000000
37622  -21.229  30.957  -11.554 0.0000000000
37623  -20.746  29.924  -12.384 0.0000000000
37624  -19.625  31.801  -13.843 0.0000000000
37625  -19.868  30.344  -13.431 0.0000000000
37695  -20.440  40.562  -14.964 0.0000000000
37698  -19.511  39.614  -15.666 0.0000000000
37699  -18.697  38.630  -16.453 0.0000000000
37700  -18.018  37.742  -17.592 0.0000000000
37701  -17.547  36.933  -18.974 0.0000000000
37704  -14.723  42.098  -21.264 0.0000000000
37705  -13.180  41.489  -22.354 0.0000000000
37706  -14.217  41.014  -22.124 0.0000000000
37707  -15.261  40.538  -21.135 0.0000000000
37708  -15.807  39.028  -20.947 0.0000000000
37709  -16.551  37.609  -20.686 0.0000000000
37710  -17.114  36.127  -20.258 0.0000000000
37711  -16.711  35.208  -21.345 0.0000000000
37712  -16.330  34.067  -22.039 0.0000000000
37713  -15.862  32.967  -22.493 0.0000000000
37714  -14.529  34.918  -21.951 0.0000000000
37715  -15.000  33.411  -22.286 0.0000000000
43226  -25.033  32.580  -9.639 0.0000000000
43227  -25.873  32.406  -9.771 0.0000000000
43228  -25.354  32.028  -9.973 0.0000000000
43229  -25.694  31.518  -10.422 0.0000000000
43230  -24.820  31.660  -10.247 0.0000000000
43231  -24.299  31.293  -10.512 0.0000000000
43232  -23.974  31.846  -10.206 0.0000000000
43233  -18.613  35.231  -18.119 0.0000000000
43234  -18.913  34.636  -18.102 0.0000000000
43235  -18.444  34.775  -18.681 0.0000000000
43236  -18.329  34.353  -19.306 0.0000000000
43237  -17.968  35.003  -19.358 0.0000000000
45623  -29.034  39.456  -8.931 0.0000000000
45624  -29.172  38.914  -8.437 0.0000000000
45625  -28.473  39.109  -8.800 0.0000000000
45626  -24.233  37.465  -9.821 0.0000000000
45627  -24.742  37.252  -9.295 0.0000000000
45628  -24.216  36.916  -9.570 0.0000000000
45629  -24.234  36.285  -9.332 0.0000000000
45630  -23.723  36.502  -9.872 0.0000000000
45631  -23.191  36.166  -10.201 0.0000000000
45632  -23.273  36.714  -10.468 0.0000000000
45633  -21.914  38.647  -14.754 0.0000000000
45634  -21.873  38.022  -14.540 0.0000000000
45635  -21.432  38.326  -15.165 0.0000000000
45636  -21.057  37.920  -15.594 0.0000000000
45637  -20.818  38.614  -15.595 0.0000000000
50956  -29.868  35.141  -7.635 0.0000000000
50958  -30.065  34.521  -7.953 0.0000000000
50978  -20.302  33.931  -12.608 0.0000000000
50979  -20.287  33.267  -12.365 0.0000000000
50980  -20.032  33.490  -13.150 0.0000000000
51041  -16.044  41.911  -18.873 0.0000000000
51042  -16.475  41.529  -18.006 0.0000000000
51043  -16.300  41.139  -18.784 0.0000000000
51044  -16.566  40.339  -18.674 0.0000000000
51045  -16.083  40.703  -19.552 0.0000000000
51048  -12.095  43.389  -21.726 0.0000000000
51049  -13.818  38.056  -22.190 0.0000000000
51050  -13.911  38.535  -22.327 0.0000000000
51051  -14.172  37.802  -22.432 0.0000000000
51052  -14.648  37.653  -22.345 0.0000000000
51053  -14.468  37.159  -22.421 0.0000000000
51054  -14.742  36.464  -22.427 0.0000000000
51055  -14.338  36.712  -22.389 0.0000000000
51056  -13.867  33.914  -19.922 0.0000000000
51057  -14.252  33.795  -20.326 0.0000000000
51058  -14.124  33.211  -20.005 0.0000000000
55226  -24.198  39.899  -10.521 0.0000000000
55227  -24.689  39.620  -10.097 0.0000000000
55228  -24.273  39.243  -10.441 0.0000000000
55229  -24.296  38.627  -10.274 0.0000000000
55230  -23.878  38.905  -10.920 0.0000000000
55231  -23.573  38.498  -11.254 0.0000000000
55232  -23.603  39.181  -11.474 0.0000000000
55233  -23.176  40.338  -12.823 0.0000000000
55234  -23.288  39.671  -12.743 0.0000000000
55235  -23.160  39.859  -13.431 0.0000000000
55236  -22.851  39.441  -13.912 0.0000000000
55237  -22.719  40.161  -14.021 0.0000000000
60556  -27.412  33.984  -8.673 0.0000000000
60557  -28.259  33.739  -8.811 0.0000000000
60558  -27.680  33.446  -9.118 0.0000000000
60559  -27.559  32.107  -10.403 0.0000000000
60560  -28.138  32.423  -10.212 0.0000000000
60578  -20.029  34.667  -15.796 0.0000000000
60579  -19.888  34.011  -15.524 0.0000000000
60580  -19.871  34.191  -16.326 0.0000000000
60581  -19.401  33.382  -18.013 0.0000000000
60582  -19.607  33.203  -17.331 0.0000000000
60583  -19.519  32.689  -17.813 0.0000000000
60584  -19.495  32.010  -17.535 0.0000000000
60585  -19.382  32.201  -18.335 0.0000000000
60586  -19.281  31.661  -18.895 0.0000000000
60587  -19.151  32.420  -19.107 0.0000000000
60588  -18.062  33.478  -20.514 0.0000000000
60589  -18.357  32.809  -20.458 0.0000000000
60590  -17.828  32.937  -21.075 0.0000000000
60591  -17.542  32.405  -21.605 0.0000000000
60592  -17.276  33.093  -21.581 0.0000000000
60647  -11.936  41.678  -20.533 0.0000000000
60649  -12.404  39.085  -20.178 0.0000000000
60650  -12.599  39.615  -20.388 0.0000000000
60651  -12.939  38.886  -20.491 0.0000000000
60652  -13.355  38.665  -20.991 0.0000000000
60653  -13.272  38.156  -20.607 0.0000000000
60654  -13.600  37.430  -20.773 0.0000000000
60655  -13.184  37.605  -20.263 0.0000000000
60659  -13.090  35.279  -19.821 0.0000000000
67748  -32.030  38.567  -8.136 0.0000000000
67749  -32.173  37.920  -7.917 0.0000000000
67750  -31.403  38.171  -7.891 0.0000000000
67751  -29.309  37.765  -7.673 0.0000000000
67752  -30.198  37.488  -7.508 0.0000000000
67753  -29.438  37.141  -7.464 0.0000000000
67754  -29.510  36.483  -7.351 0.0000000000
67755  -28.728  36.808  -7.438 0.0000000000
67756  -26.589  38.751  -9.195 0.0000000000
67757  -27.227  38.525  -8.725 0.0000000000
67758  -26.619  38.206  -8.787 0.0000000000
67759  -26.041  36.784  -8.356 0.0000000000
67760  -26.669  37.043  -8.124 0.0000000000
67761  -26.754  36.479  -7.991 0.0000000000
67762  -27.476  36.143  -7.727 0.0000000000
67763  -26.833  35.839  -7.955 0.0000000000
67764  -26.958  35.205  -8.089 0.0000000000
67765  -26.186  35.505  -8.256 0.0000000000
67766  -24.315  35.028  -9.104 0.0000000000
67767  -25.003  34.785  -8.840 0.0000000000
67768  -24.420  34.399  -9.144 0.0000000000
67769  -24.587  33.788  -9.213 0.0000000000
67770  -23.825  34.005  -9.411 0.0000000000
67771  -23.285  33.658  -9.712 0.0000000000
67772  -23.141  34.312  -9.756 0.0000000000
67773  -22.112  35.411  -10.899 0.0000000000
67774  -22.033  34.806  -10.665 0.0000000000
67775  -21.574  35.062  -11.243 0.0000000000
67776  -21.088  34.716  -11.666 0.0000000000
67777  -21.203  35.335  -11.913 0.0000000000
67778  -22.819  37.742  -11.965 0.0000000000
67779  -22.594  37.163  -11.695 0.0000000000
67780  -22.408  37.376  -12.381 0.0000000000
67781  -21.397  36.900  -13.991 0.0000000000
67782  -21.508  36.692  -13.242 0.0000000000
67783  -21.096  36.347  -13.671 0.0000000000
67784  -20.820  35.770  -13.412 0.0000000000
67785  -20.760  35.954  -14.204 0.0000000000
67786  -20.488  35.542  -14.734 0.0000000000
67787  -20.781  36.127  -14.994 0.0000000000
67788  -20.060  37.119  -16.304 0.0000000000
67789  -20.127  36.470  -16.282 0.0000000000
67790  -19.612  36.652  -16.653 0.0000000000
67791  -19.195  36.201  -17.101 0.0000000000
67792  -18.977  36.784  -16.982 0.0000000000
73171  -33.185  39.327  -8.947 0.0000000000
73174  -31.579  40.385  -9.335 0.0000000000
73175  -30.917  40.512  -9.623 0.0000000000
73176  -30.320  40.105  -9.312 0.0000000000
83813  -22.248  32.900  -10.384 0.0000000000
83814  -22.456  32.300  -10.458 0.0000000000
83815  -21.779  32.496  -10.780 0.0000000000
83816  -20.511  31.809  -12.040 0.0000000000
83817  -21.014  31.621  -11.556 0.0000000000
83818  -20.704  31.099  -11.977 0.0000000000
83819  -20.970  30.444  -11.987 0.0000000000
83820  -20.428  30.655  -12.419 0.0000000000
83821  -19.586  32.733  -14.946 0.0000000000
83822  -19.636  32.533  -14.146 0.0000000000
83823  -19.554  32.023  -14.643 0.0000000000
83825  -19.606  30.508  -14.100 0.0000000000
84004  -17.582  40.819  -16.404 0.0000000000
84006  -18.278  40.575  -15.930 0.0000000000
84007  -19.065  40.330  -15.542 0.0000000000
84008  -18.661  39.822  -15.964 0.0000000000
84009  -19.083  39.127  -16.019 0.0000000000
84010  -18.255  39.307  -16.369 0.0000000000
84011  -17.173  38.801  -18.435 0.0000000000
84012  -17.677  38.461  -17.634 0.0000000000
84013  -17.486  38.076  -18.327 0.0000000000
84014  -17.812  37.335  -18.209 0.0000000000
84015  -17.329  37.689  -19.038 0.0000000000
84023  -14.112  42.358  -21.870 0.0000000000
84024  -12.774  41.212  -21.577 0.0000000000
84025  -12.777  41.740  -22.000 0.0000000000
84026  -13.080  40.974  -22.128 0.0000000000
84027  -14.272  39.691  -22.294 0.0000000000
84028  -13.988  40.474  -22.325 0.0000000000
84029  -14.552  40.213  -22.049 0.0000000000
84030  -14.779  40.796  -21.712 0.0000000000
84031  -15.050  40.020  -21.615 0.0000000000
84032  -15.544  39.778  -20.999 0.0000000000
84033  -15.298  39.286  -21.552 0.0000000000
84034  -15.685  37.286  -21.750 0.0000000000
84035  -15.906  37.793  -21.368 0.0000000000
84036  -16.258  37.113  -21.195 0.0000000000
84037  -16.822  36.863  -20.463 0.0000000000
84038  -16.560  36.423  -21.038 0.0000000000
84039  -16.899  35.696  -20.856 0.0000000000
84040  -16.346  35.938  -21.476 0.0000000000
84041  -15.441  35.053  -22.333 0.0000000000
84042  -15.925  34.829  -22.122 0.0000000000
84043  -15.765  34.262  -22.308 0.0000000000
84044  -16.102  33.527  -22.307 0.0000000000
84045  -15.587  33.715  -22.438 0.0000000000
84046  -14.087  35.963  -21.181 0.0000000000
84047  -14.268  35.627  -21.809 0.0000000000
84048  -14.299  35.179  -21.414 0.0000000000
84049  -14.739  33.208  -21.459 0.0000000000
84050  -14.712  33.688  -21.850 0.0000000000
84051  -14.894  32.896  -22.043 0.0000000000
84052  -15.231  32.626  -22.438 0.0000000000
93042  -23.759  40.180  -11.036 0.0000000000
93043  -23.537  39.831  -11.553 0.0000000000
96238  -26.200  33.331  -9.183 0.0000000000
96239  -27.066  33.157  -9.350 0.0000000000
96240  -26.450  32.786  -9.574 0.0000000000
96241  -26.716  32.228  -10.043 0.0000000000
96242  -27.036  31.762  -10.587 0.0000000000
96244  -26.525  31.404  -10.736 0.0000000000
96245  -26.009  31.055  -10.918 0.0000000000
96251  -19.655  34.982  -17.114 0.0000000000
96252  -19.689  34.366  -17.014 0.0000000000
96253  -19.358  34.519  -17.593 0.0000000000
96254  -19.175  34.031  -18.080 0.0000000000
96255  -19.068  33.560  -18.654 0.0000000000
96256  -18.946  33.122  -19.250 0.0000000000
96257  -18.680  33.715  -19.274 0.0000000000
96258  -18.226  33.929  -19.917 0.0000000000
96259  -17.731  34.113  -20.530 0.0000000000
100553  -30.534  39.021  -8.346 0.0000000000
100554  -30.663  38.438  -7.959 0.0000000000
100555  -29.914  38.696  -8.130 0.0000000000
100556  -29.275  38.343  -7.990 0.0000000000
100557  -28.594  38.012  -7.917 0.0000000000
100558  -25.347  38.160  -9.379 0.0000000000
100559  -25.944  37.951  -8.922 0.0000000000
100560  -25.332  37.620  -9.085 0.0000000000
100561  -25.349  37.038  -8.819 0.0000000000
100562  -25.384  36.409  -8.644 0.0000000000
100563  -25.469  35.785  -8.525 0.0000000000
100564  -24.796  36.030  -8.900 0.0000000000
100565  -24.294  35.647  -9.171 0.0000000000
100566  -23.673  35.249  -9.512 0.0000000000
100567  -23.097  34.935  -9.852 0.0000000000
100568  -23.127  35.556  -10.014 0.0000000000
100569  -22.637  35.837  -10.576 0.0000000000
100570  -22.209  36.031  -11.166 0.0000000000
100571  -22.521  38.148  -13.384 0.0000000000
100572  -22.256  37.581  -13.100 0.0000000000
100573  -22.102  37.798  -13.810 0.0000000000
100574  -21.674  37.457  -14.282 0.0000000000
100575  -21.325  37.087  -14.763 0.0000000000
100576  -20.928  36.695  -15.235 0.0000000000
100577  -21.031  37.288  -15.424 0.0000000000
100578  -20.531  37.510  -15.927 0.0000000000
100579  -19.875  37.737  -16.268 0.0000000000
110192  -21.079  33.411  -11.275 0.0000000000
110193  -21.188  32.732  -11.189 0.0000000000
110194  -20.702  33.000  -11.689 0.0000000000
110195  -20.382  32.580  -12.188 0.0000000000
110196  -20.083  32.108  -12.662 0.0000000000
110197  -19.470  31.687  -15.920 0.0000000000
110198  -19.501  31.477  -15.140 0.0000000000
110199  -19.409  30.970  -15.548 0.0000000000
110308  -16.956  41.112  -17.166 0.0000000000
110309  -17.273  40.377  -17.070 0.0000000000
110310  -17.571  39.634  -16.983 0.0000000000
110311  -17.041  39.933  -17.795 0.0000000000
110312  -16.863  39.525  -18.560 0.0000000000
110313  -16.655  39.166  -19.313 0.0000000000
110318  -12.999  42.923  -22.357 0.0000000000
110319  -13.314  39.605  -21.936 0.0000000000
110320  -13.377  40.132  -22.183 0.0000000000
110321  -13.657  39.267  -22.250 0.0000000000
110322  -14.029  39.147  -22.419 0.0000000000
110323  -14.525  38.911  -22.281 0.0000000000
110324  -15.041  38.720  -21.949 0.0000000000
110325  -14.846  38.157  -22.200 0.0000000000
110326  -15.148  37.457  -22.132 0.0000000000
110327  -15.462  36.746  -22.072 0.0000000000
110328  -15.795  36.105  -21.935 0.0000000000
110329  -15.254  36.261  -22.243 0.0000000000
110330  -15.085  35.767  -22.382 0.0000000000
110331  -14.957  35.248  -22.398 0.0000000000
110332  -14.025  34.980  -20.473 0.0000000000
110333  -14.310  34.716  -21.045 0.0000000000
110334  -14.274  34.248  -20.676 0.0000000000
110335  -14.540  33.506  -20.806 0.0000000000
110336  -14.717  32.751  -21.036 0.0000000000
117249  -27.822  39.310  -9.193 0.0000000000
117250  -27.147  39.574  -9.560 0.0000000000
117251  -26.544  39.317  -9.505 0.0000000000
117252  -25.944  39.027  -9.547 0.0000000000
117254  -25.298  39.320  -9.826 0.0000000000
117255  -25.340  38.705  -9.685 0.0000000000
117256  -24.792  38.379  -9.797 0.0000000000
117257  -24.263  38.036  -10.047 0.0000000000
117258  -23.806  37.660  -10.396 0.0000000000
117259  -23.374  37.276  -10.748 0.0000000000
117260  -23.458  37.870  -10.984 0.0000000000
117261  -23.217  38.107  -11.619 0.0000000000
117262  -23.052  38.312  -12.269 0.0000000000
117263  -23.419  39.444  -12.086 0.0000000000
117264  -23.255  38.902  -12.541 0.0000000000
117265  -22.915  38.523  -12.952 0.0000000000
117266  -22.753  38.745  -13.674 0.0000000000
117267  -22.389  39.016  -14.336 0.0000000000
117268  -21.808  39.368  -14.867 0.0000000000
124714  -28.559  34.551  -8.090 0.0000000000
124715  -29.412  34.260  -8.222 0.0000000000
124716  -28.815  33.999  -8.520 0.0000000000
124719  -27.895  32.900  -9.645 0.0000000000
124745  -20.039  34.360  -14.209 0.0000000000
124746  -19.896  33.696  -13.947 0.0000000000
124747  -19.861  33.883  -14.730 0.0000000000
124748  -19.714  33.368  -15.240 0.0000000000
124749  -19.577  32.865  -15.766 0.0000000000
124750  -19.715  33.706  -16.841 0.0000000000
124751  -19.658  33.036  -16.584 0.0000000000
124752  -19.554  32.370  -16.259 0.0000000000
124753  -19.507  31.858  -16.734 0.0000000000
124754  -19.423  31.327  -17.241 0.0000000000
124760  -18.804  32.639  -19.821 0.0000000000
124761  -18.614  32.105  -20.337 0.0000000000
124764  -17.201  31.904  -21.973 0.0000000000
124765  -16.657  32.045  -22.316 0.0000000000
124839  -15.523  42.271  -19.765 0.0000000000
124840  -11.659  43.047  -20.797 0.0000000000
124841  -12.092  42.806  -21.284 0.0000000000
124842  -12.063  42.232  -20.878 0.0000000000
124843  -12.410  41.458  -21.001 0.0000000000
124844  -12.771  40.669  -21.143 0.0000000000
124845  -12.249  40.325  -20.293 0.0000000000
124846  -12.759  40.134  -20.720 0.0000000000
124847  -13.108  39.898  -21.289 0.0000000000
124848  -13.354  39.124  -21.469 0.0000000000
124849  -13.640  38.361  -21.645 0.0000000000
124850  -13.849  37.606  -21.833 0.0000000000
124851  -14.031  36.874  -21.986 0.0000000000
124852  -13.860  37.168  -21.425 0.0000000000
124853  -13.846  36.691  -20.958 0.0000000000
124854  -13.832  36.201  -20.515 0.0000000000
124855  -13.027  37.064  -20.065 0.0000000000
124856  -13.387  36.371  -20.143 0.0000000000
124857  -13.733  35.698  -20.305 0.0000000000
124858  -13.635  35.180  -20.064 0.0000000000
124859  -13.494  34.610  -19.870 0.0000000000
124860  -13.317  34.013  -19.707 0.0000000000
124861  -13.184  33.443  -19.568 0.0000000000
134203  -30.775  37.855  -7.656 0.0000000000
134204  -30.917  37.196  -7.479 0.0000000000
134205  -31.025  36.560  -7.399 0.0000000000
134206  -30.359  36.197  -7.364 0.0000000000
134207  -29.676  35.796  -7.412 0.0000000000
134208  -29.046  35.442  -7.541 0.0000000000
134209  -27.865  38.801  -8.735 0.0000000000
134210  -27.903  38.270  -8.275 0.0000000000
134211  -27.919  37.711  -7.878 0.0000000000
134212  -26.627  37.630  -8.411 0.0000000000
134213  -27.293  37.383  -7.986 0.0000000000
134214  -27.989  37.109  -7.654 0.0000000000
134215  -28.060  36.475  -7.536 0.0000000000
134216  -28.224  35.783  -7.573 0.0000000000
134217  -28.420  35.140  -7.768 0.0000000000
134218  -27.784  34.911  -8.028 0.0000000000
134219  -27.164  34.576  -8.335 0.0000000000
134220  -26.587  34.238  -8.614 0.0000000000
134221  -25.584  35.138  -8.508 0.0000000000
134222  -25.774  34.508  -8.667 0.0000000000
134223  -26.014  33.863  -8.858 0.0000000000
134224  -25.376  33.549  -9.139 0.0000000000
134225  -24.783  33.156  -9.366 0.0000000000
134226  -24.219  32.775  -9.653 0.0000000000
134227  -23.690  32.441  -9.961 0.0000000000
134228  -23.471  33.051  -9.782 0.0000000000
134229  -22.745  33.280  -10.028 0.0000000000
134230  -22.111  33.516  -10.389 0.0000000000
134231  -22.552  34.562  -10.171 0.0000000000
134232  -21.991  34.193  -10.454 0.0000000000
134233  -21.535  33.783  -10.857 0.0000000000
134234  -21.011  34.095  -11.427 0.0000000000
134235  -20.624  34.351  -12.096 0.0000000000
134236  -20.393  34.590  -12.872 0.0000000000
134237  -22.865  36.924  -11.099 0.0000000000
134238  -22.400  36.585  -11.442 0.0000000000
134239  -21.911  36.226  -11.797 0.0000000000
134240  -21.953  37.023  -12.810 0.0000000000
134241  -21.677  36.465  -12.508 0.0000000000
134242  -21.383  35.945  -12.176 0.0000000000
134243  -20.964  35.564  -12.645 0.0000000000
134244  -20.568  35.194  -13.116 0.0000000000
134245  -20.268  34.793  -13.668 0.0000000000
134246  -20.221  34.967  -14.474 0.0000000000
134247  -20.224  35.109  -15.272 0.0000000000
134248  -20.137  35.303  -16.051 0.0000000000
134249  -20.526  36.288  -15.741 0.0000000000
134250  -20.187  35.891  -16.255 0.0000000000
134251  -19.839  35.465  -16.683 0.0000000000
134252  -19.404  35.605  -17.172 0.0000000000
134253  -18.891  35.724  -17.567 0.0000000000
134254  -18.353  35.868  -18.083 0.0000000000
134331  -11.304  43.790  -20.732 0.0000000000
134332  -11.127  43.240  -20.420 0.0000000000
140952  -32.638  38.940  -8.507 0.0000000000
140953  -31.888  39.169  -8.468 0.0000000000
140954  -32.280  40.225  -9.250 0.0000000000
140955  -31.719  39.775  -8.904 0.0000000000
140956  -31.131  39.369  -8.570 0.0000000000
140957  -30.395  39.586  -8.753 0.0000000000
140958  -29.699  39.761  -9.050 0.0000000000
153823  -23.170  32.094  -10.265 0.0000000000
153824  -22.755  31.669  -10.616 0.0000000000
153825  -22.322  31.219  -10.947 0.0000000000
153826  -21.352  32.093  -11.130 0.0000000000
153827  -21.621  31.426  -11.193 0.0000000000
153828  -21.900  30.789  -11.273 0.0000000000
153829  -21.587  30.300  -11.655 0.0000000000
153830  -21.327  29.764  -12.043 0.0000000000
153832  -19.791  32.997  -13.683 0.0000000000
153833  -19.785  32.311  -13.379 0.0000000000
153834  -19.865  31.605  -13.150 0.0000000000
153835  -19.574  31.268  -14.359 0.0000000000
153836  -19.718  31.071  -13.616 0.0000000000
153837  -19.986  30.921  -12.957 0.0000000000
153838  -20.254  30.142  -12.851 0.0000000000
154044  -22.330  41.007  -14.025 0.0000000000
154045  -21.911  40.618  -14.432 0.0000000000
154046  -21.451  40.228  -14.868 0.0000000000
154047  -20.949  39.798  -15.199 0.0000000000
154055  -19.986  40.111  -15.313 0.0000000000
154056  -20.423  39.385  -15.499 0.0000000000
154057  -19.937  38.914  -15.837 0.0000000000
154058  -19.519  38.421  -16.151 0.0000000000
154059  -19.074  37.943  -16.513 0.0000000000
154060  -17.946  38.866  -16.961 0.0000000000
154061  -18.283  38.159  -16.958 0.0000000000
154062  -18.667  37.466  -17.007 0.0000000000
154063  -18.364  36.994  -17.548 0.0000000000
154064  -18.065  36.586  -18.176 0.0000000000
154065  -17.803  36.158  -18.865 0.0000000000
154074  -15.268  41.822  -20.511 0.0000000000
154075  -12.432  42.610  -21.858 0.0000000000
154076  -12.834  42.333  -22.344 0.0000000000
154077  -13.329  42.130  -22.401 0.0000000000
154078  -13.465  40.695  -22.413 0.0000000000
154079  -13.667  41.267  -22.376 0.0000000000
154080  -13.862  41.817  -22.204 0.0000000000
154081  -14.469  41.561  -21.778 0.0000000000
154082  -15.014  41.319  -21.172 0.0000000000
154083  -15.558  41.019  -20.406 0.0000000000
154084  -15.840  40.201  -20.300 0.0000000000
154085  -16.087  39.486  -20.215 0.0000000000
154086  -16.441  38.780  -20.097 0.0000000000
154087  -15.580  38.515  -21.466 0.0000000000
154088  -16.195  38.308  -20.800 0.0000000000
154089  -16.807  38.041  -19.960 0.0000000000
154090  -17.080  37.283  -19.794 0.0000000000
154091  -17.328  36.518  -19.643 0.0000000000
154092  -17.588  35.725  -19.494 0.0000000000
154093  -17.434  35.359  -20.133 0.0000000000
154094  -17.289  34.898  -20.698 0.0000000000
154095  -17.112  34.389  -21.185 0.0000000000
154096  -16.112  35.384  -21.861 0.0000000000
154097  -16.486  34.642  -21.737 0.0000000000
154098  -16.870  33.881  -21.668 0.0000000000
154099  -16.647  33.325  -22.023 0.0000000000
154100  -16.379  32.788  -22.347 0.0000000000
154101  -16.082  32.209  -22.568 0.0000000000
154102  -14.286  36.152  -22.103 0.0000000000
154103  -14.545  35.410  -22.221 0.0000000000
154104  -14.843  34.674  -22.313 0.0000000000
154105  -14.497  34.450  -21.656 0.0000000000
154106  -14.741  34.171  -22.150 0.0000000000
154107  -15.145  33.932  -22.423 0.0000000000
154108  -15.414  33.175  -22.509 0.0000000000
154109  -15.607  32.390  -22.623 0.0000000000
