# Supplementary material for: A connectional hub in the rostral anterior cingulate cortex links areas of emotion and cognitive control
Source: eLife. 2019 Jun 19;8:e43761. doi: 10.7554/eLife.43761 (PMC6624020; doi:10.7554/eLife.43761)
Supplement: Supplementary file 1. [file elife-43761-supp1.zip › lh.13.label]

#!ascii label  , from subject fsaverage vox2ras=TkReg coords=white
563
25  -15.048  27.356  -20.765 0.0000000000
322  -20.038  24.736  -16.316 0.0000000000
802  -17.291  25.931  -21.831 0.0000000000
803  -18.281  20.150  -20.375 0.0000000000
804  -15.421  21.063  -21.439 0.0000000000
1958  -14.931  22.303  -16.478 0.0000000000
2188  -21.504  28.582  -12.517 0.0000000000
2189  -19.339  30.143  -17.529 0.0000000000
2190  -16.294  31.489  -22.560 0.0000000000
2722  -15.691  26.447  -22.232 0.0000000000
2723  -16.117  23.679  -22.126 0.0000000000
2724  -15.182  24.273  -21.189 0.0000000000
3850  -17.259  17.130  -21.735 0.0000000000
3851  -18.660  17.064  -20.298 0.0000000000
4832  -22.614  30.637  -11.129 0.0000000000
4836  -18.545  30.829  -20.744 0.0000000000
5446  -15.596  19.193  -16.373 0.0000000000
6052  -19.097  25.527  -19.360 0.0000000000
6053  -19.220  22.735  -18.150 0.0000000000
6054  -17.990  23.241  -21.093 0.0000000000
6055  -16.689  20.356  -22.008 0.0000000000
6056  -15.780  17.729  -21.412 0.0000000000
7887  -19.798  19.786  -17.928 0.0000000000
8467  -14.409  28.105  -18.647 0.0000000000
8468  -15.123  25.099  -18.465 0.0000000000
9126  -20.740  26.446  -14.121 0.0000000000
9128  -19.653  29.236  -14.395 0.0000000000
9129  -19.523  27.368  -16.652 0.0000000000
9130  -18.844  27.983  -20.042 0.0000000000
9131  -16.943  28.469  -22.256 0.0000000000
9132  -15.251  29.253  -22.373 0.0000000000
9159  -14.674  30.496  -20.020 0.0000000000
9864  -15.586  21.952  -18.713 0.0000000000
9865  -15.729  18.701  -19.060 0.0000000000
10402  -15.179  26.816  -21.791 0.0000000000
10403  -15.273  25.355  -21.893 0.0000000000
10404  -15.124  25.783  -21.005 0.0000000000
11527  -20.907  24.366  -15.347 0.0000000000
11529  -20.523  23.404  -16.150 0.0000000000
11530  -16.902  15.633  -21.593 0.0000000000
12511  -24.185  30.375  -11.158 0.0000000000
13927  -18.328  25.755  -20.848 0.0000000000
13928  -18.637  24.459  -20.300 0.0000000000
13929  -17.669  24.612  -21.485 0.0000000000
13930  -15.666  22.400  -21.930 0.0000000000
13931  -16.341  22.074  -22.064 0.0000000000
13932  -15.869  20.713  -21.973 0.0000000000
13933  -16.105  18.980  -21.910 0.0000000000
13934  -15.514  19.380  -21.491 0.0000000000
17310  -18.741  21.618  -19.246 0.0000000000
17311  -19.382  21.242  -17.887 0.0000000000
17312  -18.880  20.052  -18.994 0.0000000000
18652  -13.707  28.262  -18.155 0.0000000000
18653  -14.189  26.788  -17.788 0.0000000000
20253  -22.846  28.413  -12.362 0.0000000000
20255  -22.390  27.332  -12.917 0.0000000000
20256  -21.901  26.197  -13.492 0.0000000000
20257  -21.109  27.439  -13.275 0.0000000000
20263  -19.378  29.728  -15.865 0.0000000000
20264  -19.493  28.329  -15.443 0.0000000000
20265  -19.375  28.778  -17.015 0.0000000000
20266  -19.274  27.794  -18.327 0.0000000000
20267  -19.198  29.129  -18.739 0.0000000000
20268  -17.392  31.154  -21.917 0.0000000000
20269  -17.733  29.665  -21.673 0.0000000000
20270  -16.600  29.992  -22.442 0.0000000000
20271  -15.984  28.854  -22.569 0.0000000000
20272  -15.641  30.392  -22.694 0.0000000000
20339  -14.841  31.449  -20.867 0.0000000000
20340  -14.262  31.932  -19.751 0.0000000000
20341  -14.083  30.721  -19.237 0.0000000000
20342  -13.439  32.158  -19.287 0.0000000000
22095  -15.098  23.700  -17.364 0.0000000000
22096  -15.431  23.547  -18.583 0.0000000000
22097  -15.425  22.189  -17.420 0.0000000000
22099  -15.819  19.065  -17.620 0.0000000000
22100  -16.074  17.449  -17.512 0.0000000000
22101  -15.992  17.169  -18.948 0.0000000000
23332  -16.368  26.175  -22.224 0.0000000000
23333  -16.653  24.820  -22.032 0.0000000000
23334  -15.837  25.091  -22.188 0.0000000000
23335  -15.499  23.900  -21.840 0.0000000000
23336  -15.356  22.708  -21.263 0.0000000000
25362  -17.771  18.634  -21.261 0.0000000000
25363  -18.391  18.582  -20.233 0.0000000000
25364  -17.957  17.067  -21.098 0.0000000000
27129  -23.407  29.512  -11.768 0.0000000000
27130  -21.962  29.687  -11.814 0.0000000000
27136  -19.243  30.520  -19.226 0.0000000000
28233  -14.683  20.782  -15.571 0.0000000000
28234  -15.308  20.725  -16.401 0.0000000000
29482  -19.463  25.146  -17.639 0.0000000000
29483  -19.704  23.721  -17.227 0.0000000000
29484  -19.167  24.178  -18.687 0.0000000000
29485  -18.745  23.093  -19.750 0.0000000000
29486  -18.173  21.787  -20.716 0.0000000000
29487  -16.986  23.416  -21.868 0.0000000000
29488  -17.344  21.925  -21.656 0.0000000000
29489  -17.617  20.218  -21.439 0.0000000000
29490  -16.998  18.669  -21.846 0.0000000000
29491  -16.481  17.231  -21.822 0.0000000000
29492  -16.210  16.077  -21.234 0.0000000000
34023  -19.994  22.404  -16.958 0.0000000000
34026  -19.179  18.534  -19.114 0.0000000000
35677  -14.880  27.755  -19.601 0.0000000000
35678  -15.073  26.313  -19.593 0.0000000000
35679  -14.807  26.523  -18.501 0.0000000000
35680  -14.667  25.202  -17.541 0.0000000000
35681  -14.522  23.797  -16.685 0.0000000000
35684  -14.320  22.320  -15.908 0.0000000000
37619  -21.443  25.213  -14.314 0.0000000000
37620  -20.420  25.552  -15.113 0.0000000000
37626  -20.390  28.865  -13.229 0.0000000000
37627  -20.121  27.839  -14.170 0.0000000000
37628  -19.906  26.868  -15.171 0.0000000000
37629  -19.728  26.041  -16.402 0.0000000000
37630  -19.381  26.497  -17.963 0.0000000000
37631  -18.985  26.755  -19.643 0.0000000000
37632  -18.136  26.968  -21.203 0.0000000000
37633  -18.758  29.349  -20.467 0.0000000000
37634  -18.007  28.214  -21.427 0.0000000000
37635  -17.132  27.153  -22.042 0.0000000000
37636  -16.272  27.449  -22.377 0.0000000000
37637  -15.536  27.787  -22.314 0.0000000000
37638  -15.087  28.293  -21.758 0.0000000000
37716  -15.372  31.807  -22.596 0.0000000000
37717  -15.025  30.790  -22.216 0.0000000000
37718  -14.972  29.904  -21.415 0.0000000000
37719  -14.896  28.925  -20.425 0.0000000000
37720  -14.556  29.286  -19.349 0.0000000000
37721  -13.890  29.514  -18.706 0.0000000000
39828  -15.263  24.736  -19.849 0.0000000000
39829  -15.405  23.135  -19.993 0.0000000000
39830  -15.449  21.515  -20.225 0.0000000000
39831  -15.637  20.685  -17.458 0.0000000000
39832  -15.641  20.330  -18.939 0.0000000000
39833  -15.428  19.860  -20.443 0.0000000000
39834  -15.519  18.232  -20.456 0.0000000000
39835  -15.893  16.628  -20.277 0.0000000000
41122  -15.091  27.104  -21.336 0.0000000000
41123  -15.117  26.302  -21.430 0.0000000000
41124  -15.118  26.552  -20.852 0.0000000000
42247  -20.433  24.540  -15.777 0.0000000000
42248  -20.707  23.899  -15.750 0.0000000000
42249  -20.253  24.078  -16.200 0.0000000000
44647  -17.819  25.858  -21.413 0.0000000000
44648  -18.016  25.207  -21.187 0.0000000000
44649  -17.468  25.271  -21.640 0.0000000000
44650  -15.486  21.696  -21.761 0.0000000000
44651  -15.759  21.565  -21.951 0.0000000000
44652  -15.580  20.869  -21.773 0.0000000000
44653  -15.660  20.028  -21.812 0.0000000000
44654  -15.450  20.216  -21.498 0.0000000000
48030  -18.515  20.915  -19.822 0.0000000000
48031  -18.787  20.829  -19.074 0.0000000000
48032  -18.570  20.129  -19.672 0.0000000000
50973  -22.189  28.465  -12.405 0.0000000000
50974  -22.646  27.856  -12.650 0.0000000000
50975  -21.954  27.930  -12.711 0.0000000000
50976  -21.709  27.355  -12.997 0.0000000000
50977  -21.322  28.021  -12.895 0.0000000000
50981  -19.376  30.657  -16.924 0.0000000000
50982  -19.376  30.445  -16.096 0.0000000000
50983  -19.357  29.956  -16.673 0.0000000000
50984  -19.342  29.267  -16.419 0.0000000000
50985  -19.356  29.502  -17.317 0.0000000000
50986  -19.309  28.968  -17.855 0.0000000000
50987  -19.286  29.623  -18.100 0.0000000000
50988  -16.806  31.344  -22.309 0.0000000000
50989  -16.986  30.578  -22.219 0.0000000000
50990  -16.444  30.768  -22.514 0.0000000000
50991  -16.088  30.207  -22.647 0.0000000000
50992  -15.969  30.928  -22.676 0.0000000000
51059  -14.390  32.489  -20.063 0.0000000000
51060  -13.986  32.644  -19.697 0.0000000000
51061  -13.876  32.039  -19.451 0.0000000000
51062  -13.548  32.767  -19.501 0.0000000000
52815  -15.033  23.008  -16.920 0.0000000000
52816  -15.281  22.935  -17.387 0.0000000000
52817  -15.218  22.252  -16.910 0.0000000000
52821  -16.277  16.658  -17.399 0.0000000000
54247  -16.014  26.323  -22.265 0.0000000000
54248  -16.051  25.639  -22.254 0.0000000000
54249  -15.768  25.763  -22.198 0.0000000000
54250  -15.199  24.827  -21.598 0.0000000000
54251  -15.394  24.627  -21.884 0.0000000000
54252  -15.281  24.092  -21.591 0.0000000000
54253  -15.381  23.315  -21.590 0.0000000000
54254  -15.270  23.483  -21.216 0.0000000000
57630  -17.520  17.875  -21.531 0.0000000000
57631  -17.837  17.840  -21.167 0.0000000000
57632  -17.609  17.072  -21.483 0.0000000000
60573  -23.378  30.503  -11.092 0.0000000000
60574  -23.790  29.964  -11.468 0.0000000000
60575  -22.994  30.048  -11.397 0.0000000000
60576  -22.654  29.586  -11.730 0.0000000000
60577  -22.264  30.182  -11.449 0.0000000000
62416  -14.897  19.946  -15.444 0.0000000000
64822  -19.301  25.384  -18.506 0.0000000000
64823  -19.332  24.666  -18.160 0.0000000000
64824  -19.152  24.872  -19.006 0.0000000000
64825  -18.356  23.869  -20.734 0.0000000000
64826  -18.712  23.814  -20.045 0.0000000000
64827  -18.447  23.195  -20.488 0.0000000000
64828  -18.481  22.459  -20.213 0.0000000000
64829  -18.109  22.531  -20.874 0.0000000000
64830  -16.378  24.252  -22.104 0.0000000000
64831  -16.820  24.174  -21.948 0.0000000000
64832  -16.528  23.546  -22.040 0.0000000000
64833  -16.525  21.239  -22.041 0.0000000000
64834  -16.835  21.998  -21.928 0.0000000000
64835  -17.014  21.121  -21.872 0.0000000000
64836  -17.486  21.060  -21.558 0.0000000000
64837  -17.163  20.273  -21.765 0.0000000000
64838  -17.301  19.424  -21.667 0.0000000000
64839  -16.841  19.522  -21.876 0.0000000000
64840  -15.895  18.353  -21.725 0.0000000000
64841  -16.270  18.089  -21.832 0.0000000000
64842  -16.093  17.449  -21.651 0.0000000000
64843  -16.292  16.664  -21.610 0.0000000000
64844  -16.007  16.885  -21.350 0.0000000000
74970  -19.453  23.253  -17.653 0.0000000000
74971  -19.827  23.090  -17.048 0.0000000000
74972  -19.558  22.558  -17.482 0.0000000000
74973  -19.579  20.498  -17.876 0.0000000000
74974  -19.911  21.118  -17.382 0.0000000000
74978  -18.505  17.832  -20.220 0.0000000000
74979  -18.744  18.562  -19.661 0.0000000000
74980  -18.907  17.852  -19.697 0.0000000000
78997  -14.705  27.946  -19.062 0.0000000000
78998  -14.853  27.150  -19.025 0.0000000000
78999  -14.620  27.299  -18.585 0.0000000000
79001  -14.422  26.015  -17.668 0.0000000000
79003  -14.610  24.516  -17.115 0.0000000000
83808  -21.273  26.277  -13.753 0.0000000000
83809  -21.681  25.701  -13.899 0.0000000000
83810  -21.085  25.816  -14.175 0.0000000000
83811  -20.872  25.380  -14.636 0.0000000000
83812  -20.562  25.988  -14.566 0.0000000000
83824  -19.540  29.997  -14.596 0.0000000000
83826  -19.744  29.767  -13.903 0.0000000000
83827  -20.073  29.609  -13.265 0.0000000000
83828  -19.962  29.031  -13.763 0.0000000000
83829  -20.237  28.360  -13.680 0.0000000000
83830  -19.870  28.518  -14.256 0.0000000000
83831  -19.517  27.842  -16.035 0.0000000000
83832  -19.693  27.593  -15.298 0.0000000000
83833  -19.649  27.130  -15.887 0.0000000000
83834  -19.821  26.445  -15.774 0.0000000000
83835  -19.623  26.706  -16.541 0.0000000000
83836  -19.544  26.277  -17.188 0.0000000000
83837  -19.481  26.948  -17.320 0.0000000000
83838  -19.102  27.907  -19.186 0.0000000000
83839  -19.213  27.294  -18.976 0.0000000000
83840  -18.955  27.348  -19.846 0.0000000000
83841  -18.623  26.853  -20.464 0.0000000000
83842  -18.534  27.482  -20.669 0.0000000000
83843  -18.976  30.681  -20.031 0.0000000000
83844  -19.011  29.954  -19.835 0.0000000000
83845  -18.673  30.093  -20.620 0.0000000000
83846  -17.312  29.060  -22.041 0.0000000000
83847  -17.910  28.909  -21.557 0.0000000000
83848  -17.479  28.323  -21.904 0.0000000000
83849  -17.569  27.659  -21.794 0.0000000000
83850  -17.084  27.736  -22.148 0.0000000000
83851  -16.680  27.271  -22.265 0.0000000000
83852  -16.588  27.919  -22.400 0.0000000000
83853  -15.557  29.054  -22.552 0.0000000000
83854  -15.764  28.330  -22.481 0.0000000000
83855  -15.391  28.490  -22.352 0.0000000000
83856  -15.253  28.015  -22.119 0.0000000000
83857  -15.124  28.762  -22.116 0.0000000000
84053  -15.072  32.048  -22.256 0.0000000000
84054  -15.161  31.238  -22.484 0.0000000000
84055  -14.975  31.560  -21.975 0.0000000000
84056  -14.783  30.986  -20.429 0.0000000000
84057  -14.927  30.726  -21.188 0.0000000000
84058  -14.879  30.234  -20.701 0.0000000000
84059  -14.945  29.402  -20.938 0.0000000000
84060  -14.844  29.775  -20.201 0.0000000000
84061  -14.772  29.138  -19.850 0.0000000000
84062  -14.630  29.914  -19.673 0.0000000000
84063  -13.694  30.811  -18.987 0.0000000000
84064  -13.978  30.126  -18.952 0.0000000000
84065  -13.578  30.222  -18.782 0.0000000000
89325  -15.100  25.773  -19.011 0.0000000000
89326  -15.179  25.507  -19.736 0.0000000000
89327  -15.234  24.963  -19.143 0.0000000000
89328  -15.533  22.769  -18.632 0.0000000000
89329  -15.453  23.378  -19.298 0.0000000000
89330  -15.508  22.545  -19.371 0.0000000000
89331  -15.451  22.304  -20.065 0.0000000000
89332  -15.537  21.731  -19.469 0.0000000000
89333  -15.459  19.965  -16.366 0.0000000000
89334  -15.512  20.726  -16.894 0.0000000000
89335  -15.631  19.972  -16.915 0.0000000000
89336  -15.804  18.904  -18.329 0.0000000000
89337  -15.753  19.725  -18.275 0.0000000000
89338  -15.667  19.503  -19.028 0.0000000000
89339  -15.530  20.101  -19.718 0.0000000000
89340  -15.567  19.284  -19.785 0.0000000000
89341  -15.463  19.045  -20.453 0.0000000000
89342  -15.621  18.486  -19.778 0.0000000000
89343  -16.241  16.437  -18.782 0.0000000000
89344  -15.894  16.950  -19.658 0.0000000000
89345  -16.166  16.164  -19.453 0.0000000000
89346  -16.179  15.840  -20.086 0.0000000000
92452  -15.338  26.611  -22.108 0.0000000000
92453  -15.443  25.902  -22.080 0.0000000000
92454  -15.208  26.085  -21.840 0.0000000000
92455  -15.131  25.547  -21.543 0.0000000000
92456  -15.108  25.007  -21.164 0.0000000000
94477  -21.468  24.213  -15.047 0.0000000000
94479  -21.309  23.754  -15.470 0.0000000000
94480  -21.092  23.284  -15.830 0.0000000000
94481  -20.827  22.764  -16.196 0.0000000000
94482  -17.065  16.383  -21.744 0.0000000000
94483  -17.407  16.303  -21.637 0.0000000000
96247  -25.000  30.326  -11.345 0.0000000000
96248  -24.629  30.793  -10.905 0.0000000000
96249  -23.832  30.913  -10.801 0.0000000000
96250  -23.074  31.074  -10.790 0.0000000000
98797  -18.771  25.642  -20.156 0.0000000000
98798  -18.903  24.993  -19.849 0.0000000000
98799  -18.513  25.123  -20.593 0.0000000000
98800  -18.228  24.557  -20.992 0.0000000000
98801  -17.877  23.914  -21.288 0.0000000000
98802  -15.874  23.042  -22.053 0.0000000000
98803  -16.245  22.908  -22.079 0.0000000000
98804  -15.973  22.255  -22.050 0.0000000000
98805  -16.099  21.406  -22.056 0.0000000000
98806  -16.222  20.506  -22.066 0.0000000000
98807  -16.373  19.641  -22.005 0.0000000000
98808  -15.968  19.807  -21.985 0.0000000000
98809  -15.751  19.188  -21.764 0.0000000000
98810  -15.608  18.543  -21.460 0.0000000000
104886  -18.995  22.184  -18.652 0.0000000000
104887  -19.281  22.012  -17.951 0.0000000000
104888  -19.002  21.442  -18.490 0.0000000000
104889  -19.119  20.663  -18.420 0.0000000000
104890  -19.276  19.891  -18.381 0.0000000000
107302  -14.076  28.211  -18.380 0.0000000000
107303  -14.305  27.439  -18.236 0.0000000000
107304  -13.944  27.524  -17.954 0.0000000000
110183  -23.549  28.410  -12.431 0.0000000000
110185  -23.334  27.809  -12.670 0.0000000000
110186  -23.134  27.270  -12.951 0.0000000000
110187  -22.878  26.707  -13.160 0.0000000000
110188  -22.603  26.148  -13.434 0.0000000000
110189  -22.158  26.726  -13.186 0.0000000000
110190  -21.486  26.778  -13.385 0.0000000000
110191  -20.885  26.916  -13.708 0.0000000000
110200  -19.425  30.240  -15.327 0.0000000000
110201  -19.452  29.535  -15.101 0.0000000000
110202  -19.570  28.776  -14.927 0.0000000000
110203  -19.394  29.032  -15.634 0.0000000000
110204  -19.406  28.549  -16.199 0.0000000000
110205  -19.426  28.073  -16.817 0.0000000000
110206  -19.402  27.604  -17.486 0.0000000000
110207  -19.351  28.288  -17.627 0.0000000000
110208  -19.232  28.466  -18.521 0.0000000000
110209  -19.050  28.563  -19.416 0.0000000000
110210  -17.997  30.978  -21.379 0.0000000000
110211  -18.203  30.236  -21.260 0.0000000000
110212  -17.577  30.385  -21.812 0.0000000000
110213  -17.148  29.809  -22.105 0.0000000000
110214  -16.776  29.199  -22.348 0.0000000000
110215  -16.441  28.627  -22.470 0.0000000000
110216  -16.270  29.381  -22.536 0.0000000000
110217  -15.802  29.595  -22.624 0.0000000000
110218  -15.407  29.816  -22.596 0.0000000000
110337  -14.865  31.970  -21.298 0.0000000000
110338  -14.698  32.254  -20.604 0.0000000000
110339  -14.622  31.739  -20.243 0.0000000000
110340  -14.495  31.250  -19.851 0.0000000000
110341  -14.407  30.637  -19.573 0.0000000000
110342  -14.175  31.317  -19.504 0.0000000000
110343  -13.780  31.424  -19.245 0.0000000000
113499  -15.128  24.373  -17.872 0.0000000000
113500  -15.301  24.326  -18.533 0.0000000000
113501  -15.311  23.587  -17.900 0.0000000000
113502  -15.453  22.890  -17.941 0.0000000000
113503  -15.557  22.105  -17.994 0.0000000000
113504  -15.745  18.336  -16.390 0.0000000000
113505  -15.748  19.166  -16.974 0.0000000000
113506  -15.864  18.271  -16.966 0.0000000000
113507  -15.933  18.217  -17.569 0.0000000000
113508  -15.897  18.171  -18.321 0.0000000000
113509  -15.836  17.871  -19.013 0.0000000000
113510  -16.054  17.327  -18.216 0.0000000000
113511  -16.272  16.558  -18.050 0.0000000000
115882  -16.814  26.000  -22.095 0.0000000000
115883  -16.950  25.356  -21.953 0.0000000000
115884  -16.505  25.478  -22.134 0.0000000000
115885  -16.220  24.952  -22.156 0.0000000000
115886  -15.974  24.419  -22.141 0.0000000000
115887  -15.560  25.188  -22.079 0.0000000000
115888  -15.653  24.505  -22.064 0.0000000000
115889  -15.734  23.788  -22.081 0.0000000000
115890  -15.579  23.174  -21.889 0.0000000000
115891  -15.442  22.554  -21.674 0.0000000000
115892  -15.391  21.932  -21.400 0.0000000000
120618  -18.027  19.404  -20.875 0.0000000000
120619  -18.336  19.364  -20.293 0.0000000000
120620  -18.075  18.604  -20.771 0.0000000000
120621  -18.152  17.824  -20.710 0.0000000000
120622  -18.275  17.082  -20.701 0.0000000000
120623  -17.788  16.301  -21.406 0.0000000000
124739  -24.594  29.917  -11.633 0.0000000000
124740  -24.213  29.490  -11.903 0.0000000000
124741  -23.828  29.020  -12.173 0.0000000000
124742  -23.043  28.993  -12.038 0.0000000000
124743  -22.357  29.068  -12.064 0.0000000000
124744  -21.722  29.131  -12.216 0.0000000000
124755  -19.367  30.808  -17.811 0.0000000000
124756  -19.298  30.298  -18.391 0.0000000000
124757  -19.319  31.007  -18.653 0.0000000000
124758  -19.169  31.219  -19.439 0.0000000000
127317  -14.821  21.572  -16.032 0.0000000000
127318  -15.131  21.531  -16.418 0.0000000000
127319  -15.018  20.814  -15.946 0.0000000000
127320  -15.217  19.929  -15.876 0.0000000000
127321  -15.389  19.142  -15.833 0.0000000000
127324  -15.541  18.337  -15.818 0.0000000000
130492  -19.718  24.936  -16.937 0.0000000000
130493  -19.878  24.248  -16.772 0.0000000000
130494  -19.573  24.443  -17.418 0.0000000000
130495  -19.379  23.969  -17.927 0.0000000000
130496  -19.158  23.472  -18.412 0.0000000000
130497  -18.946  24.338  -19.506 0.0000000000
130498  -18.967  23.674  -19.251 0.0000000000
130499  -18.969  22.921  -18.919 0.0000000000
130500  -18.756  22.345  -19.447 0.0000000000
130501  -18.501  21.729  -20.038 0.0000000000
130502  -18.241  20.949  -20.566 0.0000000000
130503  -17.122  24.707  -21.824 0.0000000000
130504  -17.320  24.027  -21.699 0.0000000000
130505  -17.484  23.311  -21.566 0.0000000000
130506  -16.657  22.767  -21.991 0.0000000000
130507  -17.149  22.672  -21.803 0.0000000000
130508  -17.643  22.602  -21.411 0.0000000000
130509  -17.792  21.848  -21.253 0.0000000000
130510  -17.917  21.016  -21.124 0.0000000000
130511  -17.976  20.168  -20.988 0.0000000000
130512  -17.702  19.380  -21.358 0.0000000000
130513  -17.444  18.629  -21.613 0.0000000000
130514  -17.150  17.899  -21.775 0.0000000000
130515  -16.525  18.816  -21.915 0.0000000000
130516  -16.721  17.941  -21.910 0.0000000000
130517  -16.892  17.162  -21.864 0.0000000000
130518  -16.658  16.418  -21.737 0.0000000000
130519  -16.538  15.795  -21.466 0.0000000000
130520  -16.516  15.235  -21.019 0.0000000000
143151  -20.089  23.586  -16.612 0.0000000000
143152  -20.286  22.915  -16.553 0.0000000000
143153  -20.539  22.253  -16.546 0.0000000000
143154  -19.678  21.848  -17.364 0.0000000000
143155  -20.213  21.730  -16.936 0.0000000000
143160  -18.627  19.343  -19.662 0.0000000000
143161  -18.990  19.248  -19.043 0.0000000000
143162  -19.471  19.187  -18.524 0.0000000000
148027  -14.990  27.566  -20.173 0.0000000000
148028  -15.065  26.883  -20.186 0.0000000000
148029  -14.983  27.001  -19.569 0.0000000000
148030  -14.977  26.425  -19.002 0.0000000000
148031  -14.988  25.779  -18.435 0.0000000000
148032  -14.528  26.679  -18.120 0.0000000000
148033  -14.721  25.913  -18.016 0.0000000000
148034  -14.934  25.148  -17.952 0.0000000000
148035  -14.905  24.452  -17.423 0.0000000000
148036  -14.838  23.762  -16.999 0.0000000000
148037  -14.744  23.066  -16.587 0.0000000000
148045  -14.462  23.132  -16.327 0.0000000000
148046  -14.647  22.344  -16.180 0.0000000000
148047  -14.511  21.548  -15.732 0.0000000000
153817  -22.343  25.630  -13.758 0.0000000000
153818  -22.088  25.115  -14.113 0.0000000000
153819  -21.775  24.661  -14.582 0.0000000000
153820  -21.177  24.784  -14.828 0.0000000000
153821  -20.676  24.959  -15.185 0.0000000000
153822  -20.276  25.130  -15.716 0.0000000000
153831  -21.115  29.245  -12.447 0.0000000000
153839  -20.555  29.400  -12.788 0.0000000000
153840  -20.915  28.717  -12.822 0.0000000000
153841  -20.751  28.156  -13.219 0.0000000000
153842  -20.561  27.649  -13.674 0.0000000000
153843  -20.368  27.155  -14.097 0.0000000000
153844  -19.772  28.034  -14.769 0.0000000000
153845  -19.994  27.325  -14.653 0.0000000000
153846  -20.277  26.643  -14.593 0.0000000000
153847  -20.145  26.187  -15.103 0.0000000000
153848  -20.040  25.770  -15.716 0.0000000000
153849  -19.916  25.381  -16.342 0.0000000000
153850  -19.626  25.605  -17.046 0.0000000000
153851  -19.418  25.813  -17.834 0.0000000000
153852  -19.255  26.003  -18.659 0.0000000000
153853  -19.334  27.160  -18.097 0.0000000000
153854  -19.223  26.650  -18.794 0.0000000000
153855  -19.039  26.143  -19.482 0.0000000000
153856  -18.690  26.255  -20.290 0.0000000000
153857  -18.224  26.351  -21.004 0.0000000000
153858  -17.716  26.445  -21.540 0.0000000000
153859  -19.206  29.792  -18.973 0.0000000000
153860  -19.040  29.254  -19.648 0.0000000000
153861  -18.776  28.679  -20.251 0.0000000000
153862  -18.298  29.518  -21.131 0.0000000000
153863  -18.395  28.800  -20.973 0.0000000000
153864  -18.457  28.162  -20.853 0.0000000000
153865  -18.054  27.597  -21.323 0.0000000000
153866  -17.632  27.063  -21.678 0.0000000000
153867  -17.206  26.541  -21.929 0.0000000000
153868  -16.731  26.639  -22.195 0.0000000000
153869  -16.323  26.793  -22.296 0.0000000000
153870  -15.981  26.958  -22.324 0.0000000000
153871  -16.175  28.179  -22.505 0.0000000000
153872  -15.896  27.654  -22.400 0.0000000000
153873  -15.626  27.118  -22.264 0.0000000000
153874  -15.340  27.308  -22.090 0.0000000000
153875  -15.149  27.547  -21.779 0.0000000000
153876  -15.034  27.840  -21.325 0.0000000000
154110  -15.783  31.647  -22.669 0.0000000000
154111  -15.502  31.082  -22.671 0.0000000000
154112  -15.252  30.539  -22.593 0.0000000000
154113  -15.114  30.006  -22.325 0.0000000000
154114  -14.941  31.126  -21.591 0.0000000000
154115  -14.982  30.349  -21.843 0.0000000000
154116  -15.055  29.548  -21.981 0.0000000000
154117  -15.013  29.083  -21.609 0.0000000000
154118  -14.977  28.614  -21.142 0.0000000000
154119  -14.970  28.124  -20.609 0.0000000000
154120  -14.895  28.348  -20.016 0.0000000000
154121  -14.736  28.542  -19.467 0.0000000000
154122  -14.480  28.677  -19.013 0.0000000000
154123  -14.322  30.028  -19.246 0.0000000000
154124  -14.249  29.390  -18.952 0.0000000000
154125  -14.158  28.798  -18.679 0.0000000000
154126  -13.791  28.901  -18.449 0.0000000000
160440  -15.132  26.065  -20.311 0.0000000000
160441  -15.169  25.299  -20.463 0.0000000000
160442  -15.213  24.503  -20.567 0.0000000000
160443  -15.357  24.177  -19.221 0.0000000000
160444  -15.356  23.945  -19.943 0.0000000000
160445  -15.251  23.709  -20.627 0.0000000000
160446  -15.342  22.899  -20.667 0.0000000000
160447  -15.377  22.155  -20.819 0.0000000000
160448  -15.390  21.315  -20.902 0.0000000000
160449  -15.375  21.497  -16.925 0.0000000000
160450  -15.556  21.411  -17.401 0.0000000000
160451  -15.638  21.341  -18.071 0.0000000000
160452  -15.737  19.918  -17.564 0.0000000000
160453  -15.689  20.581  -18.175 0.0000000000
160454  -15.634  21.140  -18.800 0.0000000000
160455  -15.537  20.916  -19.618 0.0000000000
160456  -15.425  20.692  -20.369 0.0000000000
160457  -15.378  20.455  -20.980 0.0000000000
160458  -15.408  19.582  -21.042 0.0000000000
160459  -15.448  18.759  -21.044 0.0000000000
160460  -15.560  17.938  -21.008 0.0000000000
160461  -15.694  17.693  -19.799 0.0000000000
160462  -15.645  17.421  -20.422 0.0000000000
160463  -15.771  17.113  -20.945 0.0000000000
160464  -16.027  16.305  -20.819 0.0000000000
160465  -16.293  15.517  -20.616 0.0000000000
