# Supplementary material for: A connectional hub in the rostral anterior cingulate cortex links areas of emotion and cognitive control
Source: eLife. 2019 Jun 19;8:e43761. doi: 10.7554/eLife.43761 (PMC6624020; doi:10.7554/eLife.43761)
Supplement: Supplementary file 1. [file elife-43761-supp1.zip › lh.14.label]

#!ascii label  , from subject fsaverage vox2ras=TkReg coords=white
1792
77  -5.127  23.010  -19.699 0.0000000000
119  -4.366  48.016  -21.024 0.0000000000
247  -13.143  43.455  -1.403 0.0000000000
261  -10.904  41.415  -11.478 0.0000000000
427  -9.327  27.280  -20.001 0.0000000000
519  -10.284  38.670  -20.379 0.0000000000
520  -3.531  36.079  -23.822 0.0000000000
521  -9.088  29.960  -12.567 0.0000000000
741  -12.589  47.489  -4.834 0.0000000000
952  -6.098  24.238  -22.687 0.0000000000
953  -8.811  20.165  -18.072 0.0000000000
1140  -6.343  43.771  -22.258 0.0000000000
1141  -5.474  37.978  -24.394 0.0000000000
1142  -3.896  42.608  -22.363 0.0000000000
1143  -10.487  37.865  -7.929 0.0000000000
1144  -10.530  35.789  -12.764 0.0000000000
1507  -6.876  21.212  -14.156 0.0000000000
1597  -9.370  40.317  -3.624 0.0000000000
1620  -7.698  50.722  -14.768 0.0000000000
1621  -7.927  45.171  -15.690 0.0000000000
1622  -9.641  46.623  -9.924 0.0000000000
1623  -12.619  42.395  -6.615 0.0000000000
1957  -12.803  28.242  -17.889 0.0000000000
1959  -11.837  21.858  -15.513 0.0000000000
2200  -9.508  33.046  -21.049 0.0000000000
2201  -5.353  30.977  -24.879 0.0000000000
2202  -3.949  28.853  -23.301 0.0000000000
2203  -7.304  39.788  -17.197 0.0000000000
2204  -6.571  34.054  -18.421 0.0000000000
2205  -6.939  27.794  -16.986 0.0000000000
2206  -6.606  24.177  -11.649 0.0000000000
2872  -5.269  23.313  -21.635 0.0000000000
2873  -6.201  20.807  -20.543 0.0000000000
2874  -5.765  20.319  -18.902 0.0000000000
3059  -7.566  46.756  -20.934 0.0000000000
3060  -4.839  46.296  -22.638 0.0000000000
3061  -4.526  43.502  -23.471 0.0000000000
3062  -4.143  45.384  -21.405 0.0000000000
3063  -8.622  37.071  -7.082 0.0000000000
3064  -8.944  35.536  -8.901 0.0000000000
3622  -11.331  41.821  -2.250 0.0000000000
3661  -8.808  48.566  -11.784 0.0000000000
3662  -8.247  48.769  -8.975 0.0000000000
3663  -14.043  45.170  -3.092 0.0000000000
3664  -13.032  44.906  -5.836 0.0000000000
3665  -13.352  42.683  -3.846 0.0000000000
3666  -11.977  40.549  -4.569 0.0000000000
4297  -11.128  27.961  -18.499 0.0000000000
4298  -12.357  25.241  -16.758 0.0000000000
4299  -10.676  24.801  -17.568 0.0000000000
4856  -11.164  41.231  -20.133 0.0000000000
4860  -12.041  35.946  -19.931 0.0000000000
4861  -11.606  33.402  -19.900 0.0000000000
4862  -9.811  35.827  -20.930 0.0000000000
4863  -4.085  37.207  -24.942 0.0000000000
4864  -5.431  34.505  -24.944 0.0000000000
4865  -4.127  33.362  -25.364 0.0000000000
4866  -4.337  29.699  -24.650 0.0000000000
4867  -3.618  32.321  -24.080 0.0000000000
4868  -8.306  43.317  -13.228 0.0000000000
4869  -7.856  42.352  -16.381 0.0000000000
4870  -8.277  40.741  -14.039 0.0000000000
4871  -10.146  32.922  -12.849 0.0000000000
4872  -8.744  35.261  -15.505 0.0000000000
4873  -8.838  32.289  -15.586 0.0000000000
4874  -6.663  30.966  -18.087 0.0000000000
4875  -8.563  28.993  -14.931 0.0000000000
4876  -8.108  25.823  -13.940 0.0000000000
4877  -7.561  27.106  -12.257 0.0000000000
6322  -7.556  25.855  -21.914 0.0000000000
6323  -8.933  23.764  -19.279 0.0000000000
6324  -7.334  22.104  -20.926 0.0000000000
6325  -7.532  18.543  -18.982 0.0000000000
6659  -9.391  43.948  -20.270 0.0000000000
6660  -8.435  41.118  -21.105 0.0000000000
6661  -7.821  38.457  -21.898 0.0000000000
6662  -5.776  40.944  -23.325 0.0000000000
6663  -4.269  40.325  -24.171 0.0000000000
6664  -3.715  39.359  -23.096 0.0000000000
6665  -11.848  39.376  -9.647 0.0000000000
6666  -10.930  38.621  -12.214 0.0000000000
6667  -11.091  36.582  -10.134 0.0000000000
6668  -9.742  33.947  -10.582 0.0000000000
7357  -6.198  22.596  -16.999 0.0000000000
7358  -5.972  19.912  -16.727 0.0000000000
7620  -5.440  49.684  -18.278 0.0000000000
7621  -5.242  46.889  -18.494 0.0000000000
7622  -7.722  47.908  -15.290 0.0000000000
7623  -8.162  45.909  -12.517 0.0000000000
7624  -10.447  44.086  -10.855 0.0000000000
7625  -10.320  47.007  -7.585 0.0000000000
7626  -11.460  44.706  -8.499 0.0000000000
7627  -12.148  42.002  -9.066 0.0000000000
7628  -11.648  40.037  -7.144 0.0000000000
7629  -10.248  38.835  -5.802 0.0000000000
8469  -14.011  25.322  -16.991 0.0000000000
8472  -10.210  21.373  -16.519 0.0000000000
9160  -13.195  30.910  -18.897 0.0000000000
9161  -11.268  30.745  -19.291 0.0000000000
9162  -9.339  30.228  -20.679 0.0000000000
9163  -7.305  35.238  -22.673 0.0000000000
9164  -7.026  32.202  -23.017 0.0000000000
9165  -7.272  29.130  -22.704 0.0000000000
9166  -5.817  27.596  -24.058 0.0000000000
9167  -4.873  26.409  -23.600 0.0000000000
9168  -4.618  25.883  -21.846 0.0000000000
9169  -5.176  44.179  -19.140 0.0000000000
9170  -4.985  41.290  -20.097 0.0000000000
9171  -4.736  38.193  -20.846 0.0000000000
9172  -8.675  38.049  -14.861 0.0000000000
9173  -6.897  37.156  -18.051 0.0000000000
9174  -4.458  35.008  -21.413 0.0000000000
9175  -4.474  31.712  -21.391 0.0000000000
9176  -5.108  28.653  -20.495 0.0000000000
9177  -5.619  25.739  -18.848 0.0000000000
9178  -7.212  24.495  -15.707 0.0000000000
9179  -6.997  22.910  -12.956 0.0000000000
10552  -5.070  23.092  -20.748 0.0000000000
10553  -5.397  21.758  -20.312 0.0000000000
10554  -5.325  21.644  -19.329 0.0000000000
10740  -4.403  47.248  -22.039 0.0000000000
10741  -4.277  45.905  -22.261 0.0000000000
10742  -4.288  46.702  -21.072 0.0000000000
11302  -12.325  42.579  -1.850 0.0000000000
11341  -8.548  49.907  -9.642 0.0000000000
11342  -7.392  49.894  -8.496 0.0000000000
11343  -13.859  44.192  -2.267 0.0000000000
11344  -13.836  43.908  -3.504 0.0000000000
11345  -13.309  43.051  -2.575 0.0000000000
11346  -12.573  42.011  -2.899 0.0000000000
11977  -10.285  27.659  -19.145 0.0000000000
11978  -10.909  26.420  -18.108 0.0000000000
11979  -10.043  26.093  -18.786 0.0000000000
12536  -10.721  39.946  -20.129 0.0000000000
12538  -11.603  38.651  -19.997 0.0000000000
12539  -12.454  37.205  -19.937 0.0000000000
12540  -11.156  37.314  -20.142 0.0000000000
12541  -10.949  35.947  -20.328 0.0000000000
12542  -10.011  37.248  -20.679 0.0000000000
12543  -3.696  36.709  -24.572 0.0000000000
12544  -4.124  35.345  -25.234 0.0000000000
12545  -3.742  34.791  -24.843 0.0000000000
12546  -3.763  32.897  -24.902 0.0000000000
12547  -3.548  34.287  -24.115 0.0000000000
12548  -9.730  42.385  -12.309 0.0000000000
12549  -8.281  42.095  -13.586 0.0000000000
12550  -9.749  41.087  -12.694 0.0000000000
12551  -9.764  31.398  -12.716 0.0000000000
12552  -9.691  32.586  -14.221 0.0000000000
12553  -9.514  31.031  -14.024 0.0000000000
12554  -8.783  30.676  -15.326 0.0000000000
12555  -9.135  29.434  -13.718 0.0000000000
12556  -8.678  27.905  -13.359 0.0000000000
12557  -8.283  28.562  -12.460 0.0000000000
14377  -6.789  25.022  -22.479 0.0000000000
14378  -7.458  23.876  -21.453 0.0000000000
14379  -6.697  23.043  -21.995 0.0000000000
14381  -6.853  19.669  -19.818 0.0000000000
14936  -6.836  45.224  -21.526 0.0000000000
14937  -8.466  45.349  -20.533 0.0000000000
14938  -7.881  43.881  -20.975 0.0000000000
14939  -8.908  42.517  -20.543 0.0000000000
14940  -7.359  42.400  -21.626 0.0000000000
14941  -7.048  41.061  -22.158 0.0000000000
14942  -6.044  42.354  -22.821 0.0000000000
14943  -4.046  43.053  -23.124 0.0000000000
14944  -4.363  41.951  -23.805 0.0000000000
14945  -4.019  41.470  -23.452 0.0000000000
14946  -3.893  39.848  -23.837 0.0000000000
14947  -3.837  41.079  -22.727 0.0000000000
14948  -11.418  38.414  -8.662 0.0000000000
14949  -11.451  37.995  -9.938 0.0000000000
14950  -10.832  37.210  -8.999 0.0000000000
14951  -8.294  34.307  -9.332 0.0000000000
14952  -9.387  34.705  -9.752 0.0000000000
14953  -8.509  33.503  -10.084 0.0000000000
14954  -8.871  32.691  -10.773 0.0000000000
16177  -6.646  21.940  -15.467 0.0000000000
16178  -6.516  20.689  -15.438 0.0000000000
16627  -8.466  39.584  -4.433 0.0000000000
16740  -6.622  50.232  -16.555 0.0000000000
16741  -6.533  48.890  -16.820 0.0000000000
16742  -7.559  49.290  -15.044 0.0000000000
16743  -8.808  47.558  -10.805 0.0000000000
16744  -8.366  47.267  -12.144 0.0000000000
16745  -8.999  46.298  -11.294 0.0000000000
16746  -9.144  44.999  -11.760 0.0000000000
16747  -10.110  45.372  -10.421 0.0000000000
16748  -11.140  48.466  -5.605 0.0000000000
16749  -9.771  48.162  -6.880 0.0000000000
16750  -11.555  47.299  -6.135 0.0000000000
16751  -12.893  43.621  -6.260 0.0000000000
16752  -12.001  44.861  -7.258 0.0000000000
16753  -12.053  43.607  -7.700 0.0000000000
16754  -11.942  43.395  -8.783 0.0000000000
16755  -12.219  42.276  -7.936 0.0000000000
16756  -12.156  40.906  -8.140 0.0000000000
16757  -12.176  41.201  -6.916 0.0000000000
16758  -10.777  40.240  -3.898 0.0000000000
16759  -11.150  39.705  -5.113 0.0000000000
16760  -9.866  39.480  -4.665 0.0000000000
16761  -9.020  38.675  -5.469 0.0000000000
18654  -13.421  26.824  -17.400 0.0000000000
18655  -12.121  23.658  -16.163 0.0000000000
18656  -12.995  23.728  -16.071 0.0000000000
18657  -12.713  22.105  -15.409 0.0000000000
18660  -8.834  21.959  -18.787 0.0000000000
18661  -9.611  22.641  -17.889 0.0000000000
18662  -9.484  20.749  -17.222 0.0000000000
20343  -10.587  33.211  -20.366 0.0000000000
20344  -11.434  32.026  -19.622 0.0000000000
20345  -10.447  31.863  -20.178 0.0000000000
20346  -10.375  30.520  -19.894 0.0000000000
20347  -9.393  31.631  -20.896 0.0000000000
20348  -6.509  38.219  -23.229 0.0000000000
20349  -7.533  36.884  -22.341 0.0000000000
20350  -6.369  36.508  -23.630 0.0000000000
20351  -5.323  32.760  -25.155 0.0000000000
20352  -6.131  33.221  -24.169 0.0000000000
20353  -6.077  31.595  -24.171 0.0000000000
20354  -7.136  30.701  -22.900 0.0000000000
20355  -6.194  29.966  -23.970 0.0000000000
20356  -6.452  28.337  -23.598 0.0000000000
20357  -5.555  29.279  -24.514 0.0000000000
20358  -4.056  29.259  -24.200 0.0000000000
20359  -4.613  27.981  -24.195 0.0000000000
20360  -4.345  27.466  -23.559 0.0000000000
20361  -4.615  26.056  -22.810 0.0000000000
20362  -4.266  27.275  -22.660 0.0000000000
20363  -6.733  46.171  -17.331 0.0000000000
20364  -5.184  45.515  -18.747 0.0000000000
20365  -6.774  44.788  -17.677 0.0000000000
20366  -7.549  41.027  -16.800 0.0000000000
20367  -6.646  41.976  -18.458 0.0000000000
20368  -6.488  40.563  -18.790 0.0000000000
20369  -4.903  39.768  -20.392 0.0000000000
20370  -6.152  39.119  -19.182 0.0000000000
20371  -10.728  37.213  -12.560 0.0000000000
20372  -9.751  38.336  -13.603 0.0000000000
20373  -9.765  36.971  -13.928 0.0000000000
20374  -7.664  34.832  -16.940 0.0000000000
20375  -7.782  36.298  -16.702 0.0000000000
20376  -6.725  35.637  -18.383 0.0000000000
20377  -5.571  36.240  -19.799 0.0000000000
20378  -5.536  34.549  -19.924 0.0000000000
20379  -4.476  33.350  -21.458 0.0000000000
20380  -5.532  32.954  -19.940 0.0000000000
20381  -6.742  29.405  -17.548 0.0000000000
20382  -5.828  29.948  -19.279 0.0000000000
20383  -6.021  28.374  -18.677 0.0000000000
20384  -5.400  27.208  -19.725 0.0000000000
20385  -6.130  26.899  -18.029 0.0000000000
20386  -6.444  25.363  -17.383 0.0000000000
20387  -7.168  26.186  -16.458 0.0000000000
20388  -7.352  25.083  -12.750 0.0000000000
20389  -7.543  24.422  -13.482 0.0000000000
20390  -6.900  23.541  -12.254 0.0000000000
23602  -5.610  23.668  -22.334 0.0000000000
23603  -6.098  22.326  -21.719 0.0000000000
23604  -5.682  21.916  -21.088 0.0000000000
23605  -5.922  20.575  -19.796 0.0000000000
23939  -5.955  46.576  -22.031 0.0000000000
23940  -5.465  45.177  -22.739 0.0000000000
23941  -5.299  43.710  -23.197 0.0000000000
23942  -4.664  44.993  -23.055 0.0000000000
23943  -4.123  44.489  -22.689 0.0000000000
23944  -3.964  44.035  -21.903 0.0000000000
23945  -9.505  37.453  -7.438 0.0000000000
23946  -9.747  36.745  -8.440 0.0000000000
23947  -8.816  36.339  -7.989 0.0000000000
24952  -10.386  41.036  -2.860 0.0000000000
25020  -8.852  51.156  -12.828 0.0000000000
25021  -8.649  49.656  -13.248 0.0000000000
25022  -9.164  49.855  -11.279 0.0000000000
25023  -8.668  48.731  -10.260 0.0000000000
25024  -9.084  47.774  -9.408 0.0000000000
25025  -13.589  46.300  -3.960 0.0000000000
25026  -12.969  46.225  -5.299 0.0000000000
25027  -13.670  45.038  -4.444 0.0000000000
25028  -13.539  43.771  -4.847 0.0000000000
25029  -13.168  42.498  -5.166 0.0000000000
25030  -12.669  41.319  -5.560 0.0000000000
25031  -12.721  41.533  -4.170 0.0000000000
25032  -11.708  41.011  -3.290 0.0000000000
26167  -11.958  28.124  -18.089 0.0000000000
26168  -12.587  26.814  -17.348 0.0000000000
26169  -11.712  26.670  -17.608 0.0000000000
26170  -11.532  25.049  -17.045 0.0000000000
26171  -11.278  23.331  -16.452 0.0000000000
27181  -12.646  33.511  -19.560 0.0000000000
27182  -11.824  34.705  -19.952 0.0000000000
27183  -10.755  34.519  -20.456 0.0000000000
27184  -9.632  34.421  -21.085 0.0000000000
27185  -4.670  37.664  -24.899 0.0000000000
27186  -5.434  36.248  -24.666 0.0000000000
27187  -4.697  35.781  -25.131 0.0000000000
27188  -4.738  33.966  -25.439 0.0000000000
27189  -4.661  32.202  -25.352 0.0000000000
27190  -4.775  30.326  -24.921 0.0000000000
27191  -4.165  31.540  -25.079 0.0000000000
27192  -3.817  31.009  -24.640 0.0000000000
27193  -3.728  30.530  -23.761 0.0000000000
27194  -7.605  44.147  -14.182 0.0000000000
27195  -7.960  43.737  -16.063 0.0000000000
27196  -7.638  42.818  -14.567 0.0000000000
27197  -7.530  41.539  -15.011 0.0000000000
27198  -7.565  40.260  -15.405 0.0000000000
27199  -10.348  34.351  -12.889 0.0000000000
27200  -9.832  35.559  -14.130 0.0000000000
27201  -9.794  34.130  -14.283 0.0000000000
27202  -8.800  33.862  -15.630 0.0000000000
27203  -7.607  33.416  -16.953 0.0000000000
27204  -6.609  32.534  -18.340 0.0000000000
27205  -7.652  31.776  -16.871 0.0000000000
27206  -7.712  30.153  -16.487 0.0000000000
27207  -7.816  28.511  -16.014 0.0000000000
27208  -7.902  26.894  -15.460 0.0000000000
27209  -8.448  27.404  -14.396 0.0000000000
27210  -8.024  26.476  -13.040 0.0000000000
27211  -6.956  25.714  -12.043 0.0000000000
29167  -13.777  44.411  -0.969 0.0000000000
29227  -13.325  47.532  -3.358 0.0000000000
29228  -14.003  46.366  -2.617 0.0000000000
29229  -14.176  45.299  -1.818 0.0000000000
30112  -8.381  26.618  -20.928 0.0000000000
30113  -9.079  25.543  -19.700 0.0000000000
30114  -8.216  24.762  -20.682 0.0000000000
30115  -8.134  22.969  -20.244 0.0000000000
30116  -8.091  21.231  -19.603 0.0000000000
30117  -6.681  21.324  -20.996 0.0000000000
30118  -7.424  20.363  -19.980 0.0000000000
30119  -8.103  19.353  -18.736 0.0000000000
30898  -10.262  42.601  -20.144 0.0000000000
30899  -9.841  41.276  -20.334 0.0000000000
30900  -9.391  39.903  -20.715 0.0000000000
30901  -9.077  38.582  -21.006 0.0000000000
30902  -8.103  39.804  -21.553 0.0000000000
30903  -6.774  39.641  -22.671 0.0000000000
30904  -5.614  39.526  -23.835 0.0000000000
30905  -5.119  42.271  -23.624 0.0000000000
30906  -4.854  40.735  -24.037 0.0000000000
30907  -4.717  39.226  -24.592 0.0000000000
30908  -4.132  38.791  -24.652 0.0000000000
30909  -3.680  38.286  -24.317 0.0000000000
30910  -3.559  37.790  -23.519 0.0000000000
30911  -11.633  40.338  -10.644 0.0000000000
30912  -10.982  40.030  -11.832 0.0000000000
30913  -11.543  38.911  -10.900 0.0000000000
30914  -11.326  37.520  -11.213 0.0000000000
30915  -10.985  36.116  -11.442 0.0000000000
30916  -10.085  35.943  -9.377 0.0000000000
30917  -10.479  35.244  -10.338 0.0000000000
30918  -10.593  34.642  -11.513 0.0000000000
30919  -10.055  33.316  -11.580 0.0000000000
30920  -9.329  32.007  -11.656 0.0000000000
30921  -8.399  30.754  -11.789 0.0000000000
32587  -5.518  22.932  -18.429 0.0000000000
32588  -5.514  21.556  -18.233 0.0000000000
32589  -5.962  21.279  -16.911 0.0000000000
33300  -4.649  48.800  -19.802 0.0000000000
33301  -4.520  47.463  -19.800 0.0000000000
33302  -5.300  48.225  -18.396 0.0000000000
33303  -6.593  47.509  -17.075 0.0000000000
33304  -7.775  46.561  -15.420 0.0000000000
33305  -8.280  48.214  -13.381 0.0000000000
33306  -8.059  46.871  -13.584 0.0000000000
33307  -7.838  45.472  -13.883 0.0000000000
33308  -8.204  44.607  -12.909 0.0000000000
33309  -9.443  43.718  -12.071 0.0000000000
33310  -10.767  42.750  -11.184 0.0000000000
33311  -8.301  48.912  -7.684 0.0000000000
33312  -9.124  47.903  -8.251 0.0000000000
33313  -9.924  46.885  -8.708 0.0000000000
33314  -11.819  46.073  -6.724 0.0000000000
33315  -10.904  45.877  -8.089 0.0000000000
33316  -10.682  45.730  -9.129 0.0000000000
33317  -11.195  44.442  -9.584 0.0000000000
33318  -11.537  43.103  -9.970 0.0000000000
33319  -11.633  41.683  -10.319 0.0000000000
33320  -12.054  40.642  -9.357 0.0000000000
33321  -11.905  39.680  -8.377 0.0000000000
33322  -11.061  39.002  -7.526 0.0000000000
33323  -11.916  40.272  -5.907 0.0000000000
33324  -11.113  39.315  -6.338 0.0000000000
33325  -10.217  38.419  -6.872 0.0000000000
33326  -9.369  38.045  -6.472 0.0000000000
33327  -8.239  37.812  -6.164 0.0000000000
35682  -13.177  25.307  -16.700 0.0000000000
35683  -13.804  23.813  -16.252 0.0000000000
35688  -9.798  24.380  -18.350 0.0000000000
35689  -10.439  23.079  -17.090 0.0000000000
35690  -11.017  21.584  -15.853 0.0000000000
35706  -5.709  20.166  -17.917 0.0000000000
37722  -13.002  29.637  -18.479 0.0000000000
37723  -12.445  32.209  -19.321 0.0000000000
37724  -12.246  30.868  -18.978 0.0000000000
37725  -12.084  29.553  -18.554 0.0000000000
37726  -11.180  29.386  -18.929 0.0000000000
37727  -10.298  29.118  -19.547 0.0000000000
37728  -9.306  28.789  -20.387 0.0000000000
37729  -8.804  37.087  -21.383 0.0000000000
37730  -8.572  35.529  -21.654 0.0000000000
37731  -8.364  34.117  -21.835 0.0000000000
37732  -6.274  34.882  -23.970 0.0000000000
37733  -7.143  33.685  -22.886 0.0000000000
37734  -8.270  32.653  -21.898 0.0000000000
37735  -8.215  31.239  -21.816 0.0000000000
37736  -8.218  29.774  -21.673 0.0000000000
37737  -8.314  28.236  -21.398 0.0000000000
37738  -7.343  27.485  -22.424 0.0000000000
37739  -6.670  26.779  -23.163 0.0000000000
37740  -6.001  26.008  -23.424 0.0000000000
37741  -5.074  28.569  -24.442 0.0000000000
37742  -5.271  26.948  -23.933 0.0000000000
37743  -5.472  25.382  -23.196 0.0000000000
37744  -5.110  24.836  -22.625 0.0000000000
37745  -4.833  24.614  -21.846 0.0000000000
37746  -4.866  24.472  -20.828 0.0000000000
37747  -4.435  46.097  -19.924 0.0000000000
37748  -4.274  44.785  -20.323 0.0000000000
37749  -4.136  43.482  -20.833 0.0000000000
37750  -6.754  43.333  -18.081 0.0000000000
37751  -5.076  42.781  -19.694 0.0000000000
37752  -4.127  42.024  -21.277 0.0000000000
37753  -4.095  40.469  -21.587 0.0000000000
37754  -3.982  38.836  -21.964 0.0000000000
37755  -3.816  37.230  -22.464 0.0000000000
37756  -9.769  39.723  -13.165 0.0000000000
37757  -8.507  39.426  -14.500 0.0000000000
37758  -7.649  38.959  -15.796 0.0000000000
37759  -8.796  36.655  -15.210 0.0000000000
37760  -7.841  37.710  -16.266 0.0000000000
37761  -7.126  38.494  -17.641 0.0000000000
37762  -5.807  37.743  -19.550 0.0000000000
37763  -4.532  36.678  -21.161 0.0000000000
37764  -3.746  35.560  -22.754 0.0000000000
37765  -3.768  33.791  -22.976 0.0000000000
37766  -3.804  32.008  -22.795 0.0000000000
37767  -3.941  30.324  -22.556 0.0000000000
37768  -5.497  31.486  -19.771 0.0000000000
37769  -4.717  30.164  -21.070 0.0000000000
37770  -4.241  28.699  -22.101 0.0000000000
37771  -4.658  27.265  -21.345 0.0000000000
37772  -4.994  25.864  -20.441 0.0000000000
37773  -5.228  24.436  -19.415 0.0000000000
37774  -5.901  24.170  -17.982 0.0000000000
37775  -6.699  23.596  -16.470 0.0000000000
37776  -7.044  22.916  -14.986 0.0000000000
37777  -7.740  25.225  -14.887 0.0000000000
37778  -7.364  23.690  -14.246 0.0000000000
37779  -6.959  22.067  -13.582 0.0000000000
41272  -5.053  23.056  -20.260 0.0000000000
41273  -5.162  22.354  -20.046 0.0000000000
41274  -5.191  22.339  -19.537 0.0000000000
41456  -4.349  48.811  -21.068 0.0000000000
41458  -4.413  48.412  -21.596 0.0000000000
41459  -4.507  47.997  -22.042 0.0000000000
41460  -4.322  47.642  -21.595 0.0000000000
41461  -4.289  46.987  -21.614 0.0000000000
41462  -4.330  47.353  -21.036 0.0000000000
42022  -12.731  43.007  -1.635 0.0000000000
42063  -13.559  43.785  -1.823 0.0000000000
42064  -13.641  43.611  -2.417 0.0000000000
42065  -13.244  43.242  -2.007 0.0000000000
42066  -12.871  42.757  -2.213 0.0000000000
42697  -9.799  27.544  -19.603 0.0000000000
42698  -10.157  26.916  -19.012 0.0000000000
42699  -9.688  26.690  -19.417 0.0000000000
43256  -10.494  39.309  -20.247 0.0000000000
43257  -11.148  39.302  -20.061 0.0000000000
43258  -10.917  38.691  -20.124 0.0000000000
43259  -11.397  37.985  -20.049 0.0000000000
43260  -10.732  37.993  -20.268 0.0000000000
43261  -10.610  37.299  -20.384 0.0000000000
43262  -10.157  37.963  -20.518 0.0000000000
43263  -3.573  36.383  -24.232 0.0000000000
43264  -3.713  35.793  -24.733 0.0000000000
43265  -3.579  35.451  -24.429 0.0000000000
43266  -3.619  34.544  -24.522 0.0000000000
43267  -3.524  35.204  -24.005 0.0000000000
43268  -10.358  41.926  -11.879 0.0000000000
43269  -9.732  41.762  -12.496 0.0000000000
43270  -10.405  41.266  -12.062 0.0000000000
43271  -9.398  30.698  -12.687 0.0000000000
43272  -9.682  31.194  -13.393 0.0000000000
43273  -9.494  30.439  -13.290 0.0000000000
43274  -9.404  30.244  -13.878 0.0000000000
43275  -9.202  29.719  -13.149 0.0000000000
43276  -8.903  28.968  -12.998 0.0000000000
43277  -8.691  29.285  -12.553 0.0000000000
45097  -6.413  24.590  -22.656 0.0000000000
45098  -6.766  23.975  -22.217 0.0000000000
45099  -6.410  23.600  -22.387 0.0000000000
45656  -6.560  44.522  -21.901 0.0000000000
45657  -7.335  44.552  -21.238 0.0000000000
45658  -7.094  43.852  -21.568 0.0000000000
45659  -7.628  43.213  -21.233 0.0000000000
45660  -6.855  43.072  -21.929 0.0000000000
45661  -6.694  42.320  -22.235 0.0000000000
45662  -6.212  43.039  -22.560 0.0000000000
45663  -3.941  42.847  -22.779 0.0000000000
45664  -4.044  42.248  -23.314 0.0000000000
45665  -3.912  42.070  -22.983 0.0000000000
45666  -3.898  41.294  -23.125 0.0000000000
45667  -3.881  41.847  -22.549 0.0000000000
45668  -11.002  38.102  -8.263 0.0000000000
45669  -11.086  37.814  -8.827 0.0000000000
45670  -10.638  37.526  -8.418 0.0000000000
45672  -8.427  33.903  -9.692 0.0000000000
46897  -6.795  21.609  -14.782 0.0000000000
47347  -8.916  39.974  -4.009 0.0000000000
47348  -8.136  39.980  -4.027 0.0000000000
47349  -8.566  40.377  -3.597 0.0000000000
47456  -7.770  51.575  -14.621 0.0000000000
47458  -7.215  51.314  -15.539 0.0000000000
47459  -6.668  51.041  -16.432 0.0000000000
47460  -7.181  50.453  -15.648 0.0000000000
47461  -7.097  49.783  -15.808 0.0000000000
47462  -7.583  50.009  -14.922 0.0000000000
47463  -9.155  47.084  -10.375 0.0000000000
47464  -8.932  46.938  -11.064 0.0000000000
47465  -9.317  46.474  -10.659 0.0000000000
47466  -9.519  45.823  -10.875 0.0000000000
47467  -9.904  46.025  -10.186 0.0000000000
47468  -11.905  48.005  -5.234 0.0000000000
47469  -11.336  47.888  -5.869 0.0000000000
47470  -12.149  47.420  -5.506 0.0000000000
47471  -12.787  43.006  -6.462 0.0000000000
47472  -12.390  43.613  -7.007 0.0000000000
47473  -12.368  43.000  -7.173 0.0000000000
47474  -12.130  42.961  -7.834 0.0000000000
47475  -12.324  42.363  -7.328 0.0000000000
47476  -12.215  41.730  -7.454 0.0000000000
47477  -12.424  41.808  -6.780 0.0000000000
47478  -10.079  40.243  -3.740 0.0000000000
47479  -10.324  39.888  -4.207 0.0000000000
47480  -9.632  39.884  -4.118 0.0000000000
47481  -9.179  39.489  -4.550 0.0000000000
49372  -13.276  28.264  -17.974 0.0000000000
49373  -13.564  27.527  -17.742 0.0000000000
49374  -13.126  27.550  -17.634 0.0000000000
49375  -11.983  22.766  -15.826 0.0000000000
49376  -12.412  22.885  -15.766 0.0000000000
49377  -12.271  21.994  -15.415 0.0000000000
49380  -8.836  21.087  -18.440 0.0000000000
49381  -9.172  21.372  -17.991 0.0000000000
49382  -9.152  20.485  -17.670 0.0000000000
51063  -10.078  33.096  -20.675 0.0000000000
51064  -10.505  32.499  -20.305 0.0000000000
51065  -10.014  32.392  -20.630 0.0000000000
51066  -9.948  31.756  -20.501 0.0000000000
51067  -9.495  32.316  -20.967 0.0000000000
51068  -5.948  38.123  -23.859 0.0000000000
51069  -6.407  37.411  -23.471 0.0000000000
51070  -5.907  37.258  -24.059 0.0000000000
51071  -5.297  31.851  -25.087 0.0000000000
51072  -5.685  32.200  -24.756 0.0000000000
51073  -5.703  31.310  -24.587 0.0000000000
51074  -6.071  30.841  -24.147 0.0000000000
51075  -5.759  30.440  -24.479 0.0000000000
51076  -5.867  29.577  -24.307 0.0000000000
51077  -5.443  30.091  -24.676 0.0000000000
51078  -3.964  29.018  -23.791 0.0000000000
51079  -4.156  28.357  -23.953 0.0000000000
51080  -4.103  28.162  -23.481 0.0000000000
51081  -4.272  27.342  -23.124 0.0000000000
51082  -4.095  28.005  -22.979 0.0000000000
51083  -7.513  45.721  -16.549 0.0000000000
51084  -6.720  45.519  -17.497 0.0000000000
51085  -7.571  45.068  -16.757 0.0000000000
51086  -7.444  40.387  -16.978 0.0000000000
51087  -7.158  40.843  -17.794 0.0000000000
51088  -7.003  40.174  -17.993 0.0000000000
51089  -6.302  39.863  -19.024 0.0000000000
51090  -6.898  39.487  -18.236 0.0000000000
51091  -10.633  36.503  -12.683 0.0000000000
51092  -10.281  37.075  -13.215 0.0000000000
51093  -10.242  36.369  -13.358 0.0000000000
51094  -7.118  34.507  -17.648 0.0000000000
51095  -7.208  35.266  -17.633 0.0000000000
51096  -6.642  34.833  -18.422 0.0000000000
51097  -6.125  35.122  -19.162 0.0000000000
51098  -6.082  34.324  -19.201 0.0000000000
51099  -5.514  33.762  -19.954 0.0000000000
51100  -6.058  33.557  -19.201 0.0000000000
51101  -6.845  28.593  -17.296 0.0000000000
51102  -6.386  28.919  -18.108 0.0000000000
51103  -6.430  28.136  -17.814 0.0000000000
51104  -6.032  27.644  -18.343 0.0000000000
51105  -6.493  27.334  -17.522 0.0000000000
51106  -6.650  26.555  -17.233 0.0000000000
51107  -7.016  26.978  -16.760 0.0000000000
51108  -6.909  24.644  -12.210 0.0000000000
51109  -7.060  24.303  -12.498 0.0000000000
51110  -6.777  23.853  -11.958 0.0000000000
54697  -5.411  23.437  -22.019 0.0000000000
54698  -5.633  22.760  -21.732 0.0000000000
54699  -5.465  22.608  -21.381 0.0000000000
54700  -5.563  21.050  -19.600 0.0000000000
54701  -5.649  21.151  -20.049 0.0000000000
54702  -5.827  20.438  -19.367 0.0000000000
55256  -5.019  47.019  -22.406 0.0000000000
55258  -5.321  46.448  -22.505 0.0000000000
55259  -5.696  45.836  -22.369 0.0000000000
55260  -5.141  45.748  -22.743 0.0000000000
55261  -5.034  45.118  -23.030 0.0000000000
55262  -4.745  45.650  -22.838 0.0000000000
55263  -4.178  45.623  -21.900 0.0000000000
55264  -4.210  45.195  -22.471 0.0000000000
55265  -4.104  44.952  -22.067 0.0000000000
55266  -4.024  44.314  -22.314 0.0000000000
55267  -4.047  44.716  -21.606 0.0000000000
55268  -9.106  37.260  -7.252 0.0000000000
55269  -9.164  36.906  -7.716 0.0000000000
55270  -8.756  36.708  -7.531 0.0000000000
56947  -10.874  41.410  -2.516 0.0000000000
57059  -8.975  52.025  -12.524 0.0000000000
57060  -9.291  51.237  -11.726 0.0000000000
57061  -9.250  50.515  -11.996 0.0000000000
57062  -9.311  50.552  -10.963 0.0000000000
57063  -8.147  49.284  -9.372 0.0000000000
57064  -8.563  49.303  -9.985 0.0000000000
57065  -8.496  48.758  -9.621 0.0000000000
57066  -8.744  48.222  -9.887 0.0000000000
57067  -8.691  48.269  -9.214 0.0000000000
57068  -13.878  45.723  -3.525 0.0000000000
57069  -13.686  45.652  -4.202 0.0000000000
57070  -13.890  45.076  -3.778 0.0000000000
57071  -13.599  43.323  -3.687 0.0000000000
57072  -13.682  43.854  -4.169 0.0000000000
57073  -13.537  43.174  -4.380 0.0000000000
57074  -13.365  43.111  -5.034 0.0000000000
57075  -13.283  42.557  -4.524 0.0000000000
57076  -13.039  41.957  -4.673 0.0000000000
57077  -13.067  42.070  -3.981 0.0000000000
57078  -11.982  41.846  -2.497 0.0000000000
57079  -12.152  41.510  -3.074 0.0000000000
57080  -11.542  41.401  -2.751 0.0000000000
57081  -11.059  40.986  -3.044 0.0000000000
58972  -11.552  28.045  -18.244 0.0000000000
58973  -11.839  27.421  -17.875 0.0000000000
58974  -11.422  27.319  -18.050 0.0000000000
58975  -10.793  25.630  -17.829 0.0000000000
58976  -11.217  25.779  -17.565 0.0000000000
58977  -11.076  24.927  -17.263 0.0000000000
58978  -11.381  24.194  -16.747 0.0000000000
58979  -10.968  24.089  -17.002 0.0000000000
60646  -11.363  41.858  -20.263 0.0000000000
60648  -11.808  41.082  -20.242 0.0000000000
60656  -12.230  36.577  -19.907 0.0000000000
60660  -12.501  35.306  -19.826 0.0000000000
60661  -12.392  34.706  -19.792 0.0000000000
60662  -11.946  35.320  -19.938 0.0000000000
60663  -10.386  35.907  -20.612 0.0000000000
60664  -10.851  35.249  -20.406 0.0000000000
60665  -10.297  35.170  -20.675 0.0000000000
60666  -10.200  34.430  -20.749 0.0000000000
60667  -9.730  35.118  -21.014 0.0000000000
60668  -4.351  37.449  -24.961 0.0000000000
60669  -4.673  36.782  -25.023 0.0000000000
60670  -4.379  36.534  -25.097 0.0000000000
60671  -4.146  34.343  -25.325 0.0000000000
60672  -4.415  34.628  -25.368 0.0000000000
60673  -4.402  33.700  -25.500 0.0000000000
60674  -4.700  33.086  -25.469 0.0000000000
60675  -4.402  32.758  -25.377 0.0000000000
60676  -4.417  31.862  -25.209 0.0000000000
60677  -4.148  32.448  -25.215 0.0000000000
60678  -3.665  32.640  -24.561 0.0000000000
60679  -3.777  31.953  -24.807 0.0000000000
60680  -3.696  31.665  -24.407 0.0000000000
60681  -3.775  30.747  -24.219 0.0000000000
60682  -3.646  31.406  -23.923 0.0000000000
60683  -7.821  43.726  -13.691 0.0000000000
60684  -7.684  43.487  -14.371 0.0000000000
60685  -7.781  43.064  -13.860 0.0000000000
60686  -8.283  41.406  -13.808 0.0000000000
60687  -7.758  41.835  -14.279 0.0000000000
60688  -7.744  41.170  -14.509 0.0000000000
60689  -7.467  40.899  -15.233 0.0000000000
60690  -7.815  40.512  -14.743 0.0000000000
60691  -10.271  33.633  -12.903 0.0000000000
60692  -10.148  34.214  -13.601 0.0000000000
60693  -10.091  33.507  -13.596 0.0000000000
60694  -9.344  32.418  -14.911 0.0000000000
60695  -9.318  33.215  -14.954 0.0000000000
60696  -8.814  33.096  -15.633 0.0000000000
60697  -8.193  33.638  -16.313 0.0000000000
60698  -8.193  32.916  -16.324 0.0000000000
60699  -7.636  32.574  -16.946 0.0000000000
60700  -8.235  32.060  -16.228 0.0000000000
60701  -8.680  29.844  -15.188 0.0000000000
60702  -8.231  30.436  -15.932 0.0000000000
60703  -8.205  29.601  -15.747 0.0000000000
60704  -7.735  29.325  -16.266 0.0000000000
60705  -8.253  28.768  -15.482 0.0000000000
60706  -8.232  27.963  -15.201 0.0000000000
60707  -8.557  28.205  -14.641 0.0000000000
60708  -8.169  27.480  -12.731 0.0000000000
60709  -8.324  27.183  -13.199 0.0000000000
60710  -7.831  26.765  -12.614 0.0000000000
60711  -7.475  26.092  -12.535 0.0000000000
60712  -7.225  26.413  -12.168 0.0000000000
64276  -13.722  46.932  -2.998 0.0000000000
64281  -14.040  44.817  -1.395 0.0000000000
66172  -7.931  26.266  -21.449 0.0000000000
66173  -8.259  25.692  -20.837 0.0000000000
66174  -7.876  25.284  -21.328 0.0000000000
66175  -7.375  22.930  -21.249 0.0000000000
66176  -7.803  23.405  -20.873 0.0000000000
66177  -7.744  22.568  -20.606 0.0000000000
66178  -8.093  22.091  -19.950 0.0000000000
66179  -7.728  21.673  -20.259 0.0000000000
66180  -6.110  21.548  -21.144 0.0000000000
66181  -6.386  21.836  -21.398 0.0000000000
66182  -6.419  20.985  -20.833 0.0000000000
66183  -7.188  19.110  -19.460 0.0000000000
66184  -7.094  19.964  -19.974 0.0000000000
66185  -7.478  19.442  -19.461 0.0000000000
66186  -7.789  19.850  -19.358 0.0000000000
66187  -7.827  18.947  -18.883 0.0000000000
67849  -8.934  44.670  -20.380 0.0000000000
67850  -9.259  45.383  -20.359 0.0000000000
67851  -9.705  44.654  -20.255 0.0000000000
67853  -10.118  43.958  -20.180 0.0000000000
67854  -10.512  43.302  -20.194 0.0000000000
67855  -9.833  43.259  -20.176 0.0000000000
67856  -8.686  41.813  -20.809 0.0000000000
67857  -9.378  41.897  -20.429 0.0000000000
67858  -9.171  41.193  -20.657 0.0000000000
67859  -9.610  40.592  -20.531 0.0000000000
67860  -8.928  40.517  -20.886 0.0000000000
67861  -8.771  39.854  -21.080 0.0000000000
67862  -8.267  40.466  -21.338 0.0000000000
67863  -6.366  40.986  -22.779 0.0000000000
67864  -6.899  40.376  -22.435 0.0000000000
67865  -6.277  40.294  -22.996 0.0000000000
67866  -6.175  39.592  -23.274 0.0000000000
67867  -5.695  40.244  -23.584 0.0000000000
67868  -4.894  43.633  -23.406 0.0000000000
67869  -5.209  43.000  -23.499 0.0000000000
67870  -4.813  42.888  -23.649 0.0000000000
67871  -4.311  41.114  -23.935 0.0000000000
67872  -4.601  41.331  -23.935 0.0000000000
67873  -4.504  40.552  -24.157 0.0000000000
67874  -4.795  39.979  -24.279 0.0000000000
67875  -4.464  39.763  -24.421 0.0000000000
67876  -4.409  38.999  -24.671 0.0000000000
67877  -4.210  39.545  -24.433 0.0000000000
67878  -3.749  39.634  -23.505 0.0000000000
67879  -3.797  39.060  -24.064 0.0000000000
67880  -3.672  38.820  -23.721 0.0000000000
67881  -3.579  38.065  -23.953 0.0000000000
67882  -3.623  38.582  -23.301 0.0000000000
67883  -11.823  39.881  -10.143 0.0000000000
67884  -11.591  39.647  -10.766 0.0000000000
67885  -11.762  39.159  -10.265 0.0000000000
67886  -11.283  37.288  -10.035 0.0000000000
67887  -11.456  37.740  -10.546 0.0000000000
67888  -11.289  37.026  -10.661 0.0000000000
67889  -11.211  36.803  -11.349 0.0000000000
67890  -11.064  36.298  -10.759 0.0000000000
67891  -9.365  36.139  -8.689 0.0000000000
67892  -9.930  36.327  -8.936 0.0000000000
67893  -9.489  35.715  -9.137 0.0000000000
67894  -9.599  34.301  -10.134 0.0000000000
67895  -9.970  34.939  -9.992 0.0000000000
67896  -10.166  34.589  -10.467 0.0000000000
67897  -10.558  34.953  -10.944 0.0000000000
67898  -10.274  34.216  -10.980 0.0000000000
67899  -10.299  33.989  -11.577 0.0000000000
67900  -9.907  33.596  -11.049 0.0000000000
67901  -8.343  32.076  -10.943 0.0000000000
67902  -9.106  32.322  -11.191 0.0000000000
67903  -8.573  31.732  -11.337 0.0000000000
67904  -8.886  31.381  -11.723 0.0000000000
71572  -5.832  22.839  -17.737 0.0000000000
71573  -5.751  22.150  -17.694 0.0000000000
71574  -6.058  21.953  -16.971 0.0000000000
71576  -6.439  19.973  -15.367 0.0000000000
73256  -5.561  50.451  -18.154 0.0000000000
73258  -5.042  50.129  -18.991 0.0000000000
73259  -4.694  49.672  -19.777 0.0000000000
73260  -5.015  49.224  -19.064 0.0000000000
73261  -4.942  48.505  -19.105 0.0000000000
73262  -5.399  48.935  -18.347 0.0000000000
73263  -7.171  48.402  -16.069 0.0000000000
73264  -6.569  48.181  -16.951 0.0000000000
73265  -7.238  47.724  -16.190 0.0000000000
73266  -7.326  47.061  -16.317 0.0000000000
73267  -7.738  47.237  -15.359 0.0000000000
73268  -8.843  49.119  -12.457 0.0000000000
73269  -8.447  48.934  -13.340 0.0000000000
73270  -8.630  48.418  -12.542 0.0000000000
73271  -8.290  46.608  -12.327 0.0000000000
73272  -8.172  47.084  -12.812 0.0000000000
73273  -8.035  46.415  -12.961 0.0000000000
73274  -7.870  46.177  -13.688 0.0000000000
73275  -7.856  45.721  -13.167 0.0000000000
73276  -7.753  45.018  -13.360 0.0000000000
73277  -8.116  45.264  -12.728 0.0000000000
73278  -9.803  44.524  -11.333 0.0000000000
73279  -9.292  44.354  -11.922 0.0000000000
73280  -9.972  43.888  -11.484 0.0000000000
73281  -10.189  43.233  -11.619 0.0000000000
73282  -10.615  43.424  -11.028 0.0000000000
73286  -10.033  47.558  -7.233 0.0000000000
73287  -9.241  47.971  -7.603 0.0000000000
73288  -9.652  47.467  -7.903 0.0000000000
73289  -9.537  47.409  -8.494 0.0000000000
73290  -10.007  46.937  -8.208 0.0000000000
73291  -13.012  45.562  -5.565 0.0000000000
73292  -12.442  46.158  -5.997 0.0000000000
73293  -12.530  45.529  -6.290 0.0000000000
73294  -11.608  44.786  -7.946 0.0000000000
73295  -11.451  45.374  -7.700 0.0000000000
73296  -11.219  45.285  -8.296 0.0000000000
73297  -10.748  45.817  -8.625 0.0000000000
73298  -11.102  45.229  -8.812 0.0000000000
73299  -10.955  45.094  -9.363 0.0000000000
73300  -11.390  44.591  -9.018 0.0000000000
73301  -12.071  42.700  -8.916 0.0000000000
73302  -11.822  43.248  -9.347 0.0000000000
73303  -11.926  42.573  -9.516 0.0000000000
73304  -11.624  42.422  -10.157 0.0000000000
73305  -11.959  41.893  -9.687 0.0000000000
73306  -11.945  41.156  -9.830 0.0000000000
73307  -12.136  41.332  -9.215 0.0000000000
73308  -11.934  40.450  -7.673 0.0000000000
73309  -12.037  40.287  -8.257 0.0000000000
73310  -11.758  39.883  -7.780 0.0000000000
73311  -11.570  39.319  -7.928 0.0000000000
73312  -11.394  39.507  -7.313 0.0000000000
73313  -12.393  40.897  -5.044 0.0000000000
73314  -12.304  40.780  -5.713 0.0000000000
73315  -12.011  40.380  -5.247 0.0000000000
73316  -10.683  39.271  -5.450 0.0000000000
73317  -11.163  39.496  -5.746 0.0000000000
73318  -10.729  39.050  -6.017 0.0000000000
73319  -10.682  38.873  -6.594 0.0000000000
73320  -10.276  38.644  -6.355 0.0000000000
73321  -9.829  38.222  -6.670 0.0000000000
73322  -9.810  38.456  -6.153 0.0000000000
73323  -8.323  38.684  -5.348 0.0000000000
73324  -8.610  38.275  -5.823 0.0000000000
79000  -14.091  26.080  -17.391 0.0000000000
79002  -14.362  25.291  -17.252 0.0000000000
79004  -14.272  24.551  -16.829 0.0000000000
79005  -12.483  26.058  -17.050 0.0000000000
79006  -12.857  26.062  -16.992 0.0000000000
79007  -12.776  25.283  -16.694 0.0000000000
79008  -13.296  22.978  -15.791 0.0000000000
79009  -13.407  23.814  -16.131 0.0000000000
79010  -13.707  23.021  -15.901 0.0000000000
79011  -14.083  23.062  -16.071 0.0000000000
79020  -8.990  24.639  -19.500 0.0000000000
79021  -9.442  24.968  -19.028 0.0000000000
79022  -9.350  24.099  -18.813 0.0000000000
79023  -9.940  22.021  -17.188 0.0000000000
79024  -10.031  22.887  -17.462 0.0000000000
79025  -10.333  22.211  -16.812 0.0000000000
79026  -10.735  22.352  -16.465 0.0000000000
79027  -10.629  21.491  -16.147 0.0000000000
79065  -5.708  20.783  -17.469 0.0000000000
79066  -5.543  20.847  -18.077 0.0000000000
79067  -5.794  20.079  -17.343 0.0000000000
84066  -13.456  29.597  -18.555 0.0000000000
84067  -13.110  30.312  -18.708 0.0000000000
84068  -12.112  33.441  -19.721 0.0000000000
84069  -12.543  32.852  -19.465 0.0000000000
84070  -12.004  32.789  -19.614 0.0000000000
84071  -11.347  31.384  -19.482 0.0000000000
84072  -11.845  31.455  -19.279 0.0000000000
84073  -11.751  30.809  -19.122 0.0000000000
84074  -12.132  30.211  -18.786 0.0000000000
84075  -11.678  30.163  -18.922 0.0000000000
84076  -11.639  29.515  -18.718 0.0000000000
84077  -11.236  30.080  -19.113 0.0000000000
84078  -9.877  30.386  -20.264 0.0000000000
84079  -10.332  29.834  -19.722 0.0000000000
84080  -9.833  29.697  -20.095 0.0000000000
84081  -9.814  28.979  -19.936 0.0000000000
84082  -9.308  29.517  -20.541 0.0000000000
84083  -8.444  38.514  -21.409 0.0000000000
84084  -8.944  37.856  -21.185 0.0000000000
84085  -8.305  37.776  -21.612 0.0000000000
84086  -7.398  36.023  -22.497 0.0000000000
84087  -8.035  36.160  -21.946 0.0000000000
84088  -7.921  35.410  -22.101 0.0000000000
84089  -8.476  34.818  -21.764 0.0000000000
84090  -7.814  34.678  -22.213 0.0000000000
84091  -5.424  35.383  -24.826 0.0000000000
84092  -5.838  35.538  -24.385 0.0000000000
84093  -5.799  34.707  -24.543 0.0000000000
84094  -6.559  32.673  -23.593 0.0000000000
84095  -6.640  33.450  -23.488 0.0000000000
84096  -7.097  32.918  -22.954 0.0000000000
84097  -7.678  33.148  -22.376 0.0000000000
84098  -7.640  32.398  -22.410 0.0000000000
84099  -8.234  31.933  -21.881 0.0000000000
84100  -7.640  31.711  -22.399 0.0000000000
84101  -7.233  29.917  -22.794 0.0000000000
84102  -7.712  30.261  -22.257 0.0000000000
84103  -7.747  29.489  -22.216 0.0000000000
84104  -8.269  29.025  -21.550 0.0000000000
84105  -7.782  28.692  -22.100 0.0000000000
84106  -7.808  27.874  -21.926 0.0000000000
84107  -7.298  28.334  -22.563 0.0000000000
84108  -6.135  27.954  -23.894 0.0000000000
84109  -6.561  27.531  -23.376 0.0000000000
84110  -6.233  27.173  -23.633 0.0000000000
84111  -6.315  26.400  -23.352 0.0000000000
84112  -5.921  26.840  -23.786 0.0000000000
84113  -4.541  29.981  -24.799 0.0000000000
84114  -4.899  29.411  -24.696 0.0000000000
84115  -4.689  29.075  -24.558 0.0000000000
84116  -4.751  27.170  -23.908 0.0000000000
84117  -4.950  27.467  -24.073 0.0000000000
84118  -5.071  26.670  -23.771 0.0000000000
84119  -5.385  26.149  -23.590 0.0000000000
84120  -5.185  25.831  -23.365 0.0000000000
84121  -5.273  25.022  -22.940 0.0000000000
84122  -5.007  25.589  -23.091 0.0000000000
84123  -4.581  25.944  -22.353 0.0000000000
84124  -4.722  25.329  -22.335 0.0000000000
84125  -4.700  25.252  -21.889 0.0000000000
84126  -4.806  24.549  -21.388 0.0000000000
84127  -4.766  25.195  -21.361 0.0000000000
84128  -4.775  47.170  -19.108 0.0000000000
84129  -4.479  46.778  -19.831 0.0000000000
84130  -4.692  46.513  -19.192 0.0000000000
84131  -5.223  44.828  -18.944 0.0000000000
84132  -4.648  45.124  -19.492 0.0000000000
84133  -4.597  44.455  -19.712 0.0000000000
84134  -4.183  44.156  -20.588 0.0000000000
84135  -4.551  43.842  -19.994 0.0000000000
84136  -7.856  43.035  -16.217 0.0000000000
84137  -7.560  43.554  -17.134 0.0000000000
84138  -7.492  42.867  -17.312 0.0000000000
84139  -5.752  41.672  -19.309 0.0000000000
84140  -5.819  42.377  -19.123 0.0000000000
84141  -4.944  42.035  -19.944 0.0000000000
84142  -4.534  42.453  -20.432 0.0000000000
84143  -4.462  41.653  -20.689 0.0000000000
84144  -4.106  41.252  -21.453 0.0000000000
84145  -4.407  40.879  -20.846 0.0000000000
84146  -4.843  38.988  -20.605 0.0000000000
84147  -4.367  39.300  -21.169 0.0000000000
84148  -4.272  38.483  -21.416 0.0000000000
84149  -3.877  37.990  -22.257 0.0000000000
84150  -4.174  37.691  -21.658 0.0000000000
84151  -10.967  39.321  -12.018 0.0000000000
84152  -10.469  39.874  -12.472 0.0000000000
84153  -10.416  39.176  -12.708 0.0000000000
84154  -9.139  38.213  -14.287 0.0000000000
84155  -9.122  38.900  -14.084 0.0000000000
84156  -8.601  38.750  -14.685 0.0000000000
84157  -8.033  39.232  -15.101 0.0000000000
84158  -8.142  38.547  -15.284 0.0000000000
84159  -9.304  35.423  -14.797 0.0000000000
84160  -9.277  36.097  -14.700 0.0000000000
84161  -8.766  35.956  -15.364 0.0000000000
84162  -7.342  36.742  -17.373 0.0000000000
84163  -7.848  37.024  -16.499 0.0000000000
84164  -7.411  37.468  -17.154 0.0000000000
84165  -7.442  38.135  -16.913 0.0000000000
84166  -6.994  37.840  -17.871 0.0000000000
84167  -6.565  38.154  -18.632 0.0000000000
84168  -6.389  37.488  -18.813 0.0000000000
84169  -4.948  35.660  -20.590 0.0000000000
84170  -5.028  36.471  -20.470 0.0000000000
84171  -4.450  35.863  -21.298 0.0000000000
84172  -4.058  36.113  -22.005 0.0000000000
84173  -4.065  35.249  -22.123 0.0000000000
84174  -3.761  34.669  -22.892 0.0000000000
84175  -4.061  34.407  -22.238 0.0000000000
84176  -4.473  32.542  -21.446 0.0000000000
84177  -4.086  32.714  -22.168 0.0000000000
84178  -4.107  31.891  -22.106 0.0000000000
84179  -3.823  31.201  -22.721 0.0000000000
84180  -4.142  31.037  -22.012 0.0000000000
84181  -6.643  31.777  -18.242 0.0000000000
84182  -6.099  32.048  -19.027 0.0000000000
84183  -6.114  31.269  -18.908 0.0000000000
84184  -5.467  29.326  -19.971 0.0000000000
84185  -5.248  30.101  -20.226 0.0000000000
84186  -4.922  29.396  -20.824 0.0000000000
84187  -4.448  29.467  -21.630 0.0000000000
84188  -4.640  28.728  -21.386 0.0000000000
84189  -4.465  27.974  -21.758 0.0000000000
84190  -4.842  27.972  -20.970 0.0000000000
84191  -5.524  26.520  -19.298 0.0000000000
84192  -5.155  26.539  -20.135 0.0000000000
84193  -5.293  25.842  -19.648 0.0000000000
84194  -5.127  25.158  -19.924 0.0000000000
84195  -5.399  25.121  -19.139 0.0000000000
84196  -5.523  24.337  -18.703 0.0000000000
84197  -5.700  24.962  -18.435 0.0000000000
84198  -6.924  24.906  -16.542 0.0000000000
84199  -6.604  24.445  -16.915 0.0000000000
84200  -6.970  24.062  -16.113 0.0000000000
84201  -6.946  23.251  -15.700 0.0000000000
84202  -7.171  23.685  -15.282 0.0000000000
84203  -8.134  26.368  -14.663 0.0000000000
84204  -7.914  26.043  -15.154 0.0000000000
84205  -7.937  25.556  -14.411 0.0000000000
84206  -7.223  23.681  -13.228 0.0000000000
84207  -7.442  24.065  -13.873 0.0000000000
84208  -7.169  23.311  -13.595 0.0000000000
84209  -7.125  22.918  -13.963 0.0000000000
84210  -6.991  22.445  -13.265 0.0000000000
92722  -5.154  23.190  -21.209 0.0000000000
92723  -5.340  22.522  -20.981 0.0000000000
92724  -5.245  22.419  -20.540 0.0000000000
92725  -5.332  21.696  -19.848 0.0000000000
92726  -5.516  20.970  -19.125 0.0000000000
93059  -4.720  47.537  -22.306 0.0000000000
93060  -4.582  46.791  -22.367 0.0000000000
93061  -4.496  46.136  -22.518 0.0000000000
93062  -4.308  46.617  -22.101 0.0000000000
93063  -4.248  46.321  -21.709 0.0000000000
93064  -4.225  46.035  -21.232 0.0000000000
94072  -11.824  42.191  -2.046 0.0000000000
94143  -7.814  49.884  -9.098 0.0000000000
94144  -7.831  49.331  -8.751 0.0000000000
94145  -14.026  44.633  -2.703 0.0000000000
94146  -13.940  44.539  -3.321 0.0000000000
94147  -13.852  44.042  -2.868 0.0000000000
94148  -13.639  43.436  -2.999 0.0000000000
94149  -13.379  42.856  -3.199 0.0000000000
94150  -13.028  42.302  -3.350 0.0000000000
94151  -12.972  42.519  -2.753 0.0000000000
94152  -12.441  42.311  -2.365 0.0000000000
95287  -10.711  27.826  -18.802 0.0000000000
95288  -11.014  27.217  -18.319 0.0000000000
95289  -10.616  27.033  -18.611 0.0000000000
95290  -10.492  26.268  -18.412 0.0000000000
95291  -10.365  25.474  -18.149 0.0000000000
96292  -10.944  40.546  -20.127 0.0000000000
96293  -11.603  40.479  -20.106 0.0000000000
96294  -11.358  39.903  -20.031 0.0000000000
96295  -11.798  39.229  -20.034 0.0000000000
96296  -12.234  38.531  -20.036 0.0000000000
96297  -12.633  37.807  -20.027 0.0000000000
96298  -12.040  37.915  -19.963 0.0000000000
96299  -11.811  37.270  -19.959 0.0000000000
96300  -11.565  36.596  -20.039 0.0000000000
96301  -11.489  35.956  -20.053 0.0000000000
96302  -11.024  36.615  -20.250 0.0000000000
96303  -10.479  36.600  -20.527 0.0000000000
96304  -9.877  36.519  -20.863 0.0000000000
96305  -3.875  36.960  -24.810 0.0000000000
96306  -4.099  36.286  -25.054 0.0000000000
96307  -3.873  36.051  -24.928 0.0000000000
96308  -3.907  35.032  -25.073 0.0000000000
96309  -3.915  34.034  -25.156 0.0000000000
96310  -3.913  33.118  -25.162 0.0000000000
96311  -3.760  33.870  -24.926 0.0000000000
96312  -3.671  33.594  -24.583 0.0000000000
96313  -3.628  33.319  -24.166 0.0000000000
96314  -8.970  42.880  -12.775 0.0000000000
96315  -8.321  42.689  -13.382 0.0000000000
96316  -9.016  42.234  -12.927 0.0000000000
96317  -8.956  41.603  -13.120 0.0000000000
96318  -8.983  40.924  -13.355 0.0000000000
96319  -9.948  32.159  -12.761 0.0000000000
96320  -10.030  32.741  -13.529 0.0000000000
96321  -9.867  31.966  -13.453 0.0000000000
96322  -9.652  31.819  -14.152 0.0000000000
96323  -9.282  31.655  -14.798 0.0000000000
96324  -8.824  31.487  -15.461 0.0000000000
96325  -9.264  30.851  -14.640 0.0000000000
96326  -9.093  30.037  -14.514 0.0000000000
96327  -8.915  29.190  -14.318 0.0000000000
96328  -8.733  28.417  -14.125 0.0000000000
96329  -8.857  28.678  -13.551 0.0000000000
96330  -8.516  28.226  -12.871 0.0000000000
96331  -7.927  27.824  -12.301 0.0000000000
99607  -7.168  25.516  -22.267 0.0000000000
99608  -7.508  24.878  -21.680 0.0000000000
99609  -7.133  24.422  -21.969 0.0000000000
99610  -7.056  23.410  -21.766 0.0000000000
99611  -6.978  22.517  -21.500 0.0000000000
99613  -6.514  20.252  -20.233 0.0000000000
100612  -7.182  45.954  -21.188 0.0000000000
100613  -8.024  46.062  -20.672 0.0000000000
100614  -7.646  45.294  -20.943 0.0000000000
100615  -8.186  44.571  -20.687 0.0000000000
100616  -8.640  43.904  -20.547 0.0000000000
100617  -9.112  43.224  -20.382 0.0000000000
100618  -8.376  43.206  -20.744 0.0000000000
100619  -8.145  42.487  -21.000 0.0000000000
100620  -7.904  41.771  -21.309 0.0000000000
100621  -7.749  41.099  -21.591 0.0000000000
100622  -7.211  41.704  -21.895 0.0000000000
100623  -6.532  41.676  -22.499 0.0000000000
100624  -5.929  41.673  -23.056 0.0000000000
100625  -4.207  43.301  -23.389 0.0000000000
100626  -4.474  42.751  -23.654 0.0000000000
100627  -4.221  42.515  -23.544 0.0000000000
100628  -4.172  41.679  -23.681 0.0000000000
100629  -4.122  40.885  -23.827 0.0000000000
100630  -4.064  40.080  -24.063 0.0000000000
100631  -3.994  40.693  -23.589 0.0000000000
100632  -3.844  40.485  -23.266 0.0000000000
100633  -3.795  40.194  -22.880 0.0000000000
100634  -11.714  38.872  -9.149 0.0000000000
100635  -11.673  38.679  -9.794 0.0000000000
100636  -11.442  38.205  -9.297 0.0000000000
100637  -11.245  37.530  -9.430 0.0000000000
100638  -10.976  36.899  -9.570 0.0000000000
100639  -8.638  34.923  -9.119 0.0000000000
100640  -9.137  35.125  -9.346 0.0000000000
100641  -8.775  34.543  -9.560 0.0000000000
100642  -8.946  34.094  -9.916 0.0000000000
100643  -9.126  33.718  -10.301 0.0000000000
100644  -9.338  33.336  -10.651 0.0000000000
100645  -8.646  33.114  -10.466 0.0000000000
102847  -6.447  22.276  -16.234 0.0000000000
102848  -6.337  21.662  -16.210 0.0000000000
102849  -6.549  21.293  -15.430 0.0000000000
103657  -8.054  39.147  -4.872 0.0000000000
103659  -7.726  39.545  -4.471 0.0000000000
103859  -6.106  50.762  -17.297 0.0000000000
103860  -6.038  49.969  -17.411 0.0000000000
103861  -5.919  49.337  -17.544 0.0000000000
103862  -6.541  49.587  -16.713 0.0000000000
103863  -7.107  49.097  -15.922 0.0000000000
103864  -7.616  48.584  -15.143 0.0000000000
103865  -8.707  48.039  -11.234 0.0000000000
103866  -8.552  47.907  -11.968 0.0000000000
103867  -8.669  47.420  -11.484 0.0000000000
103868  -8.568  46.809  -11.680 0.0000000000
103869  -8.578  46.130  -11.908 0.0000000000
103870  -8.581  45.468  -12.143 0.0000000000
103871  -9.051  45.640  -11.534 0.0000000000
103872  -9.674  45.171  -11.107 0.0000000000
103873  -10.295  44.735  -10.649 0.0000000000
103876  -10.479  48.313  -6.230 0.0000000000
103877  -10.675  47.735  -6.517 0.0000000000
103878  -10.881  47.139  -6.858 0.0000000000
103879  -13.000  44.254  -6.042 0.0000000000
103880  -12.516  44.875  -6.530 0.0000000000
103881  -12.508  44.225  -6.766 0.0000000000
103882  -11.985  44.216  -7.514 0.0000000000
103883  -11.776  44.177  -8.153 0.0000000000
103884  -11.699  44.067  -8.669 0.0000000000
103885  -11.940  43.522  -8.274 0.0000000000
103886  -12.160  42.827  -8.362 0.0000000000
103887  -12.214  42.128  -8.483 0.0000000000
103888  -12.222  41.430  -8.605 0.0000000000
103889  -12.243  41.580  -8.055 0.0000000000
103890  -12.067  41.091  -7.563 0.0000000000
103891  -11.914  40.620  -7.048 0.0000000000
103892  -11.462  40.285  -4.175 0.0000000000
103893  -11.561  40.110  -4.836 0.0000000000
103894  -10.997  39.943  -4.487 0.0000000000
103895  -10.534  39.557  -4.829 0.0000000000
103896  -10.103  39.116  -5.218 0.0000000000
103897  -9.669  38.719  -5.618 0.0000000000
103898  -9.436  39.069  -5.077 0.0000000000
103899  -8.737  39.102  -4.960 0.0000000000
107305  -13.825  26.811  -17.549 0.0000000000
107306  -13.713  26.096  -17.176 0.0000000000
107307  -12.217  24.459  -16.465 0.0000000000
107308  -12.679  24.480  -16.385 0.0000000000
107309  -12.547  23.712  -16.084 0.0000000000
107310  -12.857  22.933  -15.745 0.0000000000
107311  -13.144  22.168  -15.426 0.0000000000
107316  -8.876  22.872  -19.081 0.0000000000
107317  -9.257  23.218  -18.595 0.0000000000
107318  -9.212  22.311  -18.331 0.0000000000
107319  -9.546  21.731  -17.588 0.0000000000
107320  -9.866  21.059  -16.829 0.0000000000
110344  -13.322  31.510  -19.097 0.0000000000
110345  -11.104  33.324  -20.108 0.0000000000
110346  -11.513  32.715  -19.771 0.0000000000
110347  -11.004  32.627  -20.006 0.0000000000
110348  -10.940  31.953  -19.888 0.0000000000
110349  -10.874  31.297  -19.732 0.0000000000
110350  -10.834  30.625  -19.550 0.0000000000
110351  -10.405  31.195  -20.028 0.0000000000
110352  -9.900  31.082  -20.387 0.0000000000
110353  -9.346  30.940  -20.808 0.0000000000
110354  -7.158  38.313  -22.540 0.0000000000
110355  -7.663  37.682  -22.143 0.0000000000
110356  -7.033  37.547  -22.772 0.0000000000
110357  -6.931  36.707  -22.987 0.0000000000
110358  -6.822  35.843  -23.156 0.0000000000
110359  -5.337  33.622  -25.167 0.0000000000
110360  -5.777  33.822  -24.631 0.0000000000
110361  -5.708  33.013  -24.738 0.0000000000
110362  -6.072  32.420  -24.235 0.0000000000
110363  -6.508  31.881  -23.650 0.0000000000
110364  -7.070  31.459  -22.973 0.0000000000
110365  -6.546  31.140  -23.578 0.0000000000
110366  -6.624  30.351  -23.480 0.0000000000
110367  -6.742  29.485  -23.319 0.0000000000
110368  -6.834  28.733  -23.163 0.0000000000
110369  -6.342  29.124  -23.776 0.0000000000
110370  -6.017  28.784  -24.107 0.0000000000
110371  -5.707  28.406  -24.299 0.0000000000
110372  -4.185  29.494  -24.479 0.0000000000
110373  -4.480  28.872  -24.455 0.0000000000
110374  -4.290  28.614  -24.274 0.0000000000
110375  -4.436  27.686  -23.999 0.0000000000
110376  -4.596  26.904  -23.617 0.0000000000
110377  -4.707  26.230  -23.247 0.0000000000
110378  -4.489  26.701  -23.187 0.0000000000
110379  -4.401  26.625  -22.789 0.0000000000
110380  -4.451  26.562  -22.282 0.0000000000
110381  -5.923  46.585  -17.909 0.0000000000
110382  -5.172  46.228  -18.634 0.0000000000
110383  -5.889  45.902  -18.096 0.0000000000
110384  -5.932  45.188  -18.265 0.0000000000
110385  -5.951  44.476  -18.449 0.0000000000
110386  -7.692  41.702  -16.593 0.0000000000
110387  -7.393  42.183  -17.460 0.0000000000
110388  -7.322  41.541  -17.657 0.0000000000
110389  -6.555  41.273  -18.590 0.0000000000
110390  -5.707  40.934  -19.465 0.0000000000
110391  -4.971  40.529  -20.243 0.0000000000
110392  -5.632  40.193  -19.659 0.0000000000
110393  -5.530  39.459  -19.814 0.0000000000
110394  -5.403  38.700  -20.016 0.0000000000
110395  -10.826  37.907  -12.382 0.0000000000
110396  -10.373  38.467  -12.890 0.0000000000
110397  -10.365  37.745  -13.037 0.0000000000
110398  -9.768  37.655  -13.753 0.0000000000
110399  -9.215  37.516  -14.431 0.0000000000
110400  -8.179  35.101  -16.272 0.0000000000
110401  -8.237  35.808  -16.088 0.0000000000
110402  -7.709  35.607  -16.859 0.0000000000
110403  -7.262  36.000  -17.551 0.0000000000
110404  -6.803  36.390  -18.247 0.0000000000
110405  -6.279  36.741  -18.956 0.0000000000
110406  -6.204  35.967  -19.127 0.0000000000
110407  -5.548  35.392  -19.878 0.0000000000
110408  -4.946  34.789  -20.672 0.0000000000
110409  -4.447  34.170  -21.458 0.0000000000
110410  -4.960  33.962  -20.705 0.0000000000
110411  -4.952  33.187  -20.720 0.0000000000
110412  -4.964  32.372  -20.681 0.0000000000
110413  -6.696  30.162  -17.831 0.0000000000
110414  -6.261  30.498  -18.656 0.0000000000
110415  -6.343  29.711  -18.358 0.0000000000
110416  -5.996  29.174  -18.971 0.0000000000
110417  -5.586  28.538  -19.589 0.0000000000
110418  -5.257  27.899  -20.113 0.0000000000
110419  -5.688  27.801  -19.237 0.0000000000
110420  -5.746  27.123  -18.883 0.0000000000
110421  -5.826  26.371  -18.484 0.0000000000
110422  -5.975  25.582  -18.106 0.0000000000
110423  -6.297  26.115  -17.708 0.0000000000
110424  -6.799  25.761  -16.920 0.0000000000
110425  -7.235  25.358  -16.130 0.0000000000
110426  -7.821  25.475  -13.324 0.0000000000
110427  -7.792  25.137  -13.743 0.0000000000
110428  -7.482  24.748  -13.126 0.0000000000
110429  -7.180  24.006  -12.856 0.0000000000
110430  -6.952  23.253  -12.603 0.0000000000
116512  -5.869  23.927  -22.531 0.0000000000
116513  -6.115  23.205  -22.264 0.0000000000
116514  -5.839  22.973  -22.027 0.0000000000
116515  -5.861  22.099  -21.424 0.0000000000
116516  -5.924  21.346  -20.796 0.0000000000
116517  -5.493  21.799  -20.750 0.0000000000
116518  -5.773  21.247  -20.460 0.0000000000
116519  -6.051  20.707  -20.176 0.0000000000
117297  -6.744  46.647  -21.449 0.0000000000
117298  -6.387  45.897  -21.789 0.0000000000
117299  -6.113  45.182  -22.150 0.0000000000
117300  -5.890  44.459  -22.516 0.0000000000
117301  -5.762  43.729  -22.816 0.0000000000
117302  -5.395  44.429  -22.924 0.0000000000
117303  -4.963  44.367  -23.198 0.0000000000
117304  -4.587  44.273  -23.271 0.0000000000
117305  -4.393  45.487  -22.749 0.0000000000
117306  -4.355  44.781  -22.933 0.0000000000
117307  -4.281  44.023  -23.150 0.0000000000
117308  -4.083  43.805  -22.901 0.0000000000
117309  -3.970  43.591  -22.560 0.0000000000
117310  -3.903  43.323  -22.165 0.0000000000
117311  -9.918  37.673  -7.636 0.0000000000
117312  -10.083  37.332  -8.169 0.0000000000
117313  -9.601  37.121  -7.932 0.0000000000
117314  -9.242  36.545  -8.194 0.0000000000
117315  -8.893  35.957  -8.454 0.0000000000
117318  -8.567  35.329  -8.679 0.0000000000
117319  -8.234  34.709  -8.889 0.0000000000
119662  -9.850  40.660  -3.249 0.0000000000
119819  -8.374  51.807  -13.607 0.0000000000
119820  -8.280  50.965  -13.829 0.0000000000
119821  -8.169  50.227  -13.998 0.0000000000
119822  -8.758  50.407  -13.050 0.0000000000
119823  -9.044  49.807  -12.278 0.0000000000
119824  -9.048  49.189  -11.560 0.0000000000
119825  -9.022  49.885  -10.339 0.0000000000
119826  -8.915  49.264  -10.705 0.0000000000
119827  -8.822  48.657  -10.966 0.0000000000
119828  -8.777  48.167  -10.532 0.0000000000
119829  -8.950  47.685  -10.114 0.0000000000
119830  -9.343  47.212  -9.646 0.0000000000
119831  -13.182  46.893  -4.404 0.0000000000
119832  -12.787  46.871  -5.098 0.0000000000
119833  -13.303  46.279  -4.660 0.0000000000
119834  -13.401  45.614  -4.891 0.0000000000
119835  -13.422  44.970  -5.135 0.0000000000
119836  -13.809  44.473  -3.981 0.0000000000
119837  -13.643  44.438  -4.649 0.0000000000
119838  -13.374  44.334  -5.332 0.0000000000
119839  -13.304  43.687  -5.540 0.0000000000
119840  -13.122  43.047  -5.722 0.0000000000
119841  -12.937  42.445  -5.884 0.0000000000
119842  -12.749  41.838  -6.049 0.0000000000
119843  -12.924  41.901  -5.360 0.0000000000
119844  -12.757  41.400  -4.874 0.0000000000
119845  -12.370  41.006  -4.350 0.0000000000
119846  -12.676  41.731  -3.481 0.0000000000
119847  -12.277  41.225  -3.696 0.0000000000
119848  -11.827  40.745  -3.926 0.0000000000
119849  -11.203  40.595  -3.607 0.0000000000
119850  -10.548  40.555  -3.405 0.0000000000
122497  -12.363  28.217  -17.960 0.0000000000
122498  -12.700  27.540  -17.620 0.0000000000
122499  -12.268  27.501  -17.731 0.0000000000
122500  -12.156  26.782  -17.484 0.0000000000
122501  -12.050  25.976  -17.148 0.0000000000
122502  -11.316  26.568  -17.836 0.0000000000
122503  -11.628  25.889  -17.331 0.0000000000
122504  -11.927  25.164  -16.873 0.0000000000
122505  -11.832  24.330  -16.581 0.0000000000
122506  -11.705  23.503  -16.281 0.0000000000
122507  -11.553  22.592  -15.969 0.0000000000
124862  -12.766  34.089  -19.689 0.0000000000
124863  -12.231  34.097  -19.788 0.0000000000
124864  -11.720  34.055  -19.964 0.0000000000
124865  -11.389  35.301  -20.133 0.0000000000
124866  -11.289  34.628  -20.194 0.0000000000
124867  -11.198  34.013  -20.180 0.0000000000
124868  -10.679  33.886  -20.427 0.0000000000
124869  -10.144  33.802  -20.720 0.0000000000
124870  -9.562  33.740  -21.071 0.0000000000
124871  -5.059  37.817  -24.764 0.0000000000
124872  -5.462  37.112  -24.535 0.0000000000
124873  -5.053  36.945  -24.864 0.0000000000
124874  -5.050  36.009  -24.964 0.0000000000
124875  -5.096  35.131  -25.087 0.0000000000
124876  -4.382  35.557  -25.214 0.0000000000
124877  -4.724  34.859  -25.279 0.0000000000
124878  -5.089  34.244  -25.238 0.0000000000
124879  -5.031  33.388  -25.420 0.0000000000
124880  -4.979  32.475  -25.368 0.0000000000
124881  -4.966  31.571  -25.177 0.0000000000
124882  -5.033  30.624  -24.968 0.0000000000
124883  -4.686  31.295  -25.146 0.0000000000
124884  -4.447  30.951  -25.050 0.0000000000
124885  -4.190  30.603  -24.872 0.0000000000
124886  -3.917  32.191  -25.076 0.0000000000
124887  -3.954  31.264  -24.912 0.0000000000
124888  -4.059  30.337  -24.673 0.0000000000
124889  -3.960  30.116  -24.385 0.0000000000
124890  -3.876  29.898  -24.014 0.0000000000
124891  -3.808  29.678  -23.574 0.0000000000
124892  -7.931  44.606  -14.860 0.0000000000
124893  -7.986  44.443  -15.876 0.0000000000
124894  -7.853  43.939  -15.036 0.0000000000
124895  -7.823  43.248  -15.152 0.0000000000
124896  -7.753  42.571  -15.397 0.0000000000
124897  -7.798  42.462  -14.064 0.0000000000
124898  -7.494  42.176  -14.775 0.0000000000
124899  -7.616  41.915  -15.604 0.0000000000
124900  -7.558  41.245  -15.791 0.0000000000
124901  -7.547  40.611  -16.032 0.0000000000
124902  -7.474  40.009  -16.222 0.0000000000
124903  -10.498  35.080  -12.850 0.0000000000
124904  -10.199  35.671  -13.448 0.0000000000
124905  -10.176  34.947  -13.536 0.0000000000
124906  -9.804  34.855  -14.214 0.0000000000
124907  -9.311  34.755  -14.877 0.0000000000
124908  -9.754  33.354  -14.292 0.0000000000
124909  -9.308  33.991  -14.938 0.0000000000
124910  -8.756  34.563  -15.604 0.0000000000
124911  -8.156  34.340  -16.302 0.0000000000
124912  -7.599  34.098  -16.965 0.0000000000
124913  -7.066  33.764  -17.659 0.0000000000
124914  -6.592  33.288  -18.401 0.0000000000
124915  -7.076  33.021  -17.660 0.0000000000
124916  -7.112  32.224  -17.597 0.0000000000
124917  -7.113  31.468  -17.508 0.0000000000
124918  -8.249  31.265  -16.102 0.0000000000
124919  -7.675  30.995  -16.716 0.0000000000
124920  -7.124  30.609  -17.304 0.0000000000
124921  -7.183  29.785  -17.055 0.0000000000
124922  -7.234  29.017  -16.838 0.0000000000
124923  -7.366  28.178  -16.521 0.0000000000
124924  -7.475  27.365  -16.253 0.0000000000
124925  -7.878  27.709  -15.746 0.0000000000
124926  -8.247  27.149  -14.921 0.0000000000
124927  -8.310  26.592  -14.173 0.0000000000
124928  -8.573  27.662  -13.881 0.0000000000
124929  -8.413  26.871  -13.656 0.0000000000
124930  -8.136  26.165  -13.499 0.0000000000
124931  -7.721  25.795  -12.899 0.0000000000
124932  -7.120  25.419  -12.416 0.0000000000
124933  -6.730  24.969  -11.864 0.0000000000
129637  -13.471  43.946  -1.184 0.0000000000
129789  -11.684  48.572  -4.990 0.0000000000
129790  -12.389  48.111  -4.560 0.0000000000
129798  -12.819  48.073  -3.816 0.0000000000
129799  -12.987  47.499  -4.112 0.0000000000
129800  -13.464  46.905  -3.682 0.0000000000
129801  -13.828  46.328  -3.280 0.0000000000
129802  -14.066  45.767  -2.861 0.0000000000
129804  -14.167  45.811  -2.229 0.0000000000
129805  -14.103  45.226  -2.459 0.0000000000
129806  -14.024  44.727  -2.042 0.0000000000
129807  -13.842  44.269  -1.618 0.0000000000
132202  -8.862  26.955  -20.429 0.0000000000
132203  -9.216  26.383  -19.833 0.0000000000
132204  -8.745  26.056  -20.297 0.0000000000
132205  -8.614  25.163  -20.187 0.0000000000
132206  -8.577  24.265  -19.984 0.0000000000
132207  -7.840  24.333  -21.107 0.0000000000
132208  -8.187  23.854  -20.472 0.0000000000
132209  -8.558  23.400  -19.769 0.0000000000
132210  -8.482  22.491  -19.546 0.0000000000
132211  -8.460  21.606  -19.226 0.0000000000
132212  -8.467  20.790  -18.873 0.0000000000
132213  -6.395  22.648  -21.931 0.0000000000
132214  -6.670  22.159  -21.526 0.0000000000
132215  -6.965  21.671  -21.075 0.0000000000
132216  -6.748  20.463  -20.429 0.0000000000
132217  -7.018  20.835  -20.542 0.0000000000
132218  -7.367  21.220  -20.481 0.0000000000
132219  -7.783  20.788  -19.802 0.0000000000
132220  -8.114  20.319  -19.178 0.0000000000
132221  -8.438  19.786  -18.457 0.0000000000
134326  -8.840  46.110  -20.442 0.0000000000
134333  -10.929  42.664  -20.195 0.0000000000
134334  -10.734  41.924  -20.164 0.0000000000
134335  -9.584  42.567  -20.268 0.0000000000
134336  -10.065  41.917  -20.214 0.0000000000
134337  -10.533  41.230  -20.165 0.0000000000
134338  -10.292  40.573  -20.282 0.0000000000
134339  -10.066  39.931  -20.383 0.0000000000
134340  -9.840  39.274  -20.549 0.0000000000
134341  -9.701  38.641  -20.667 0.0000000000
134342  -9.244  39.253  -20.865 0.0000000000
134343  -8.613  39.181  -21.228 0.0000000000
134344  -7.941  39.128  -21.756 0.0000000000
134345  -7.563  40.451  -21.895 0.0000000000
134346  -7.407  39.759  -22.123 0.0000000000
134347  -7.283  39.033  -22.337 0.0000000000
134348  -6.660  38.933  -22.937 0.0000000000
134349  -6.059  38.902  -23.557 0.0000000000
134350  -5.492  38.763  -24.171 0.0000000000
134351  -5.657  43.021  -23.110 0.0000000000
134352  -5.559  42.372  -23.311 0.0000000000
134353  -5.427  41.654  -23.533 0.0000000000
134354  -4.719  42.120  -23.781 0.0000000000
134355  -4.989  41.514  -23.823 0.0000000000
134356  -5.270  40.867  -23.752 0.0000000000
134357  -5.206  40.157  -24.001 0.0000000000
134358  -5.119  39.412  -24.287 0.0000000000
134359  -5.054  38.648  -24.572 0.0000000000
134360  -4.683  38.503  -24.779 0.0000000000
134361  -4.340  38.289  -24.841 0.0000000000
134362  -4.070  38.057  -24.820 0.0000000000
134363  -3.975  39.306  -24.321 0.0000000000
134364  -3.885  38.568  -24.537 0.0000000000
134365  -3.874  37.804  -24.674 0.0000000000
134366  -3.701  37.534  -24.433 0.0000000000
134367  -3.567  37.260  -24.100 0.0000000000
134368  -3.522  36.947  -23.686 0.0000000000
134369  -11.344  40.875  -11.084 0.0000000000
134370  -10.972  40.731  -11.655 0.0000000000
134371  -11.332  40.184  -11.233 0.0000000000
134372  -11.336  39.469  -11.398 0.0000000000
134373  -11.290  38.760  -11.565 0.0000000000
134374  -11.576  38.437  -10.408 0.0000000000
134375  -11.455  38.202  -11.089 0.0000000000
134376  -11.205  38.050  -11.740 0.0000000000
134377  -11.112  37.359  -11.892 0.0000000000
134378  -10.947  36.663  -12.013 0.0000000000
134379  -10.826  35.942  -12.102 0.0000000000
134380  -10.305  36.947  -8.684 0.0000000000
134381  -10.522  36.578  -9.161 0.0000000000
134382  -10.658  36.236  -9.682 0.0000000000
134383  -9.743  35.308  -9.559 0.0000000000
134384  -10.317  35.572  -9.810 0.0000000000
134385  -10.758  35.892  -10.233 0.0000000000
134386  -10.835  35.619  -10.860 0.0000000000
134387  -10.783  35.402  -11.501 0.0000000000
134388  -10.645  35.205  -12.143 0.0000000000
134389  -10.492  34.500  -12.199 0.0000000000
134390  -10.315  33.805  -12.224 0.0000000000
134391  -10.093  33.128  -12.194 0.0000000000
134392  -9.529  32.971  -11.093 0.0000000000
134393  -9.692  32.685  -11.609 0.0000000000
134394  -9.912  32.377  -12.103 0.0000000000
134395  -9.554  31.692  -12.148 0.0000000000
134396  -9.231  30.994  -12.130 0.0000000000
134397  -8.798  30.325  -12.139 0.0000000000
134398  -8.359  29.669  -12.156 0.0000000000
138997  -5.284  22.957  -19.090 0.0000000000
138998  -5.318  22.307  -18.963 0.0000000000
138999  -5.506  22.243  -18.361 0.0000000000
139000  -5.713  21.451  -17.615 0.0000000000
139001  -5.973  20.594  -16.791 0.0000000000
139002  -6.244  21.033  -16.190 0.0000000000
139003  -6.200  20.317  -16.077 0.0000000000
139004  -6.180  19.639  -16.039 0.0000000000
141059  -4.482  49.251  -20.463 0.0000000000
141060  -4.436  48.396  -20.451 0.0000000000
141061  -4.414  47.732  -20.429 0.0000000000
141062  -4.581  48.128  -19.801 0.0000000000
141063  -4.835  47.839  -19.102 0.0000000000
141064  -5.214  47.525  -18.409 0.0000000000
141065  -5.852  48.629  -17.628 0.0000000000
141066  -5.874  47.898  -17.739 0.0000000000
141067  -5.906  47.243  -17.805 0.0000000000
141068  -6.671  46.839  -17.166 0.0000000000
141069  -7.378  46.381  -16.407 0.0000000000
141070  -7.895  45.890  -15.543 0.0000000000
141071  -8.074  49.472  -14.141 0.0000000000
141072  -8.057  48.743  -14.252 0.0000000000
141073  -8.001  48.035  -14.304 0.0000000000
141074  -8.337  47.732  -12.692 0.0000000000
141075  -8.205  47.498  -13.434 0.0000000000
141076  -8.006  47.362  -14.377 0.0000000000
141077  -8.019  46.711  -14.452 0.0000000000
141078  -7.913  46.006  -14.592 0.0000000000
141079  -7.926  45.289  -14.726 0.0000000000
141080  -7.766  44.787  -14.071 0.0000000000
141081  -7.823  44.360  -13.539 0.0000000000
141082  -8.243  43.973  -13.103 0.0000000000
141083  -8.659  44.816  -12.309 0.0000000000
141084  -8.784  44.175  -12.486 0.0000000000
141085  -8.892  43.529  -12.667 0.0000000000
141086  -9.619  43.036  -12.192 0.0000000000
141087  -10.296  42.561  -11.735 0.0000000000
141088  -10.856  42.092  -11.316 0.0000000000
141090  -7.767  49.385  -8.071 0.0000000000
141091  -8.164  48.849  -8.366 0.0000000000
141092  -8.971  48.505  -7.279 0.0000000000
141093  -8.634  48.387  -8.011 0.0000000000
141094  -8.651  48.337  -8.603 0.0000000000
141095  -9.086  47.849  -8.801 0.0000000000
141096  -9.489  47.343  -9.003 0.0000000000
141097  -9.857  46.758  -9.251 0.0000000000
141098  -12.329  46.794  -5.734 0.0000000000
141099  -11.716  46.707  -6.432 0.0000000000
141100  -11.072  46.552  -7.166 0.0000000000
141101  -11.911  45.464  -7.007 0.0000000000
141102  -11.211  45.972  -7.498 0.0000000000
141103  -10.543  46.445  -7.902 0.0000000000
141104  -10.367  46.395  -8.433 0.0000000000
141105  -10.307  46.307  -8.924 0.0000000000
141106  -10.202  46.172  -9.479 0.0000000000
141107  -10.454  45.572  -9.748 0.0000000000
141108  -10.693  44.936  -9.971 0.0000000000
141109  -10.895  44.281  -10.195 0.0000000000
141110  -11.614  43.933  -9.190 0.0000000000
141111  -11.432  43.760  -9.779 0.0000000000
141112  -11.040  43.608  -10.411 0.0000000000
141113  -11.193  42.947  -10.590 0.0000000000
141114  -11.242  42.222  -10.758 0.0000000000
141115  -11.298  41.532  -10.919 0.0000000000
141116  -11.635  40.995  -10.466 0.0000000000
141117  -11.878  40.484  -9.986 0.0000000000
141118  -12.002  40.000  -9.509 0.0000000000
141119  -12.162  40.759  -8.740 0.0000000000
141120  -12.036  40.137  -8.871 0.0000000000
141121  -11.911  39.516  -8.996 0.0000000000
141122  -11.675  39.053  -8.523 0.0000000000
141123  -11.309  38.675  -8.092 0.0000000000
141124  -10.812  38.398  -7.709 0.0000000000
141125  -12.429  41.270  -6.226 0.0000000000
141126  -12.114  40.697  -6.375 0.0000000000
141127  -11.775  40.168  -6.548 0.0000000000
141128  -11.595  39.931  -5.496 0.0000000000
141129  -11.546  39.783  -6.111 0.0000000000
141130  -11.411  39.650  -6.713 0.0000000000
141131  -11.045  39.135  -6.907 0.0000000000
141132  -10.606  38.688  -7.163 0.0000000000
141133  -10.274  38.171  -7.400 0.0000000000
141134  -9.835  37.960  -7.162 0.0000000000
141135  -9.429  37.764  -6.973 0.0000000000
141136  -9.005  37.583  -6.783 0.0000000000
141137  -9.241  38.334  -5.962 0.0000000000
141138  -8.842  37.909  -6.299 0.0000000000
141139  -8.475  37.431  -6.617 0.0000000000
148038  -13.007  26.827  -17.326 0.0000000000
148039  -13.293  26.064  -17.028 0.0000000000
148040  -13.617  25.324  -16.799 0.0000000000
148041  -13.080  24.536  -16.384 0.0000000000
148042  -13.502  24.570  -16.463 0.0000000000
148043  -13.904  24.571  -16.611 0.0000000000
148044  -14.173  23.836  -16.427 0.0000000000
148056  -9.555  25.832  -19.245 0.0000000000
148057  -9.906  25.238  -18.570 0.0000000000
148058  -10.248  24.614  -17.926 0.0000000000
148059  -9.681  23.514  -18.142 0.0000000000
148060  -10.148  23.786  -17.692 0.0000000000
148061  -10.576  23.972  -17.330 0.0000000000
148062  -10.872  23.257  -16.734 0.0000000000
148063  -11.144  22.488  -16.167 0.0000000000
148064  -11.414  21.710  -15.655 0.0000000000
148110  -5.380  21.615  -18.791 0.0000000000
148111  -5.512  20.911  -18.588 0.0000000000
148112  -5.725  20.226  -18.427 0.0000000000
154127  -13.368  28.944  -18.276 0.0000000000
154128  -12.901  28.960  -18.200 0.0000000000
154129  -13.066  32.841  -19.419 0.0000000000
154130  -12.967  32.195  -19.230 0.0000000000
154131  -12.826  31.554  -19.066 0.0000000000
154132  -11.936  32.133  -19.442 0.0000000000
154133  -12.339  31.538  -19.148 0.0000000000
154134  -12.724  30.903  -18.891 0.0000000000
154135  -12.651  30.276  -18.666 0.0000000000
154136  -12.542  29.616  -18.474 0.0000000000
154137  -12.465  28.922  -18.218 0.0000000000
154138  -12.027  28.873  -18.337 0.0000000000
154139  -11.581  28.794  -18.515 0.0000000000
154140  -11.134  28.668  -18.726 0.0000000000
154141  -10.786  29.954  -19.381 0.0000000000
154142  -10.746  29.246  -19.211 0.0000000000
154143  -10.736  28.516  -19.005 0.0000000000
154144  -10.288  28.398  -19.359 0.0000000000
154145  -9.817  28.251  -19.774 0.0000000000
154146  -9.330  28.067  -20.228 0.0000000000
154147  -9.544  37.925  -20.816 0.0000000000
154148  -9.406  37.177  -21.015 0.0000000000
154149  -9.272  36.384  -21.213 0.0000000000
154150  -8.151  36.985  -21.781 0.0000000000
154151  -8.666  36.270  -21.536 0.0000000000
154152  -9.213  35.709  -21.292 0.0000000000
154153  -9.117  34.988  -21.376 0.0000000000
154154  -9.032  34.307  -21.412 0.0000000000
154155  -8.943  33.623  -21.462 0.0000000000
154156  -5.848  36.341  -24.212 0.0000000000
154157  -6.322  35.670  -23.801 0.0000000000
154158  -6.755  35.047  -23.317 0.0000000000
154159  -6.226  34.053  -24.071 0.0000000000
154160  -6.696  34.274  -23.461 0.0000000000
154161  -7.208  34.458  -22.812 0.0000000000
154162  -7.722  33.908  -22.330 0.0000000000
154163  -8.308  33.394  -21.881 0.0000000000
154164  -8.897  32.886  -21.449 0.0000000000
154165  -8.844  32.191  -21.378 0.0000000000
154166  -8.797  31.463  -21.344 0.0000000000
154167  -8.777  30.758  -21.256 0.0000000000
154168  -7.664  31.020  -22.316 0.0000000000
154169  -8.224  30.532  -21.739 0.0000000000
154170  -8.758  30.061  -21.183 0.0000000000
154171  -8.778  29.296  -21.029 0.0000000000
154172  -8.812  28.574  -20.867 0.0000000000
154173  -8.844  27.815  -20.694 0.0000000000
154174  -8.373  27.457  -21.158 0.0000000000
154175  -7.875  27.112  -21.683 0.0000000000
154176  -7.479  26.685  -22.166 0.0000000000
154177  -6.902  27.915  -23.025 0.0000000000
154178  -6.967  27.066  -22.858 0.0000000000
154179  -7.102  26.330  -22.560 0.0000000000
154180  -6.737  25.950  -22.831 0.0000000000
154181  -6.372  25.507  -22.998 0.0000000000
154182  -6.053  25.121  -23.085 0.0000000000
154183  -5.152  29.749  -24.744 0.0000000000
154184  -5.287  28.864  -24.542 0.0000000000
154185  -5.408  28.024  -24.340 0.0000000000
154186  -4.851  28.291  -24.315 0.0000000000
154187  -5.171  27.762  -24.206 0.0000000000
154188  -5.516  27.254  -24.055 0.0000000000
154189  -5.595  26.455  -23.786 0.0000000000
154190  -5.717  25.669  -23.367 0.0000000000
154191  -5.788  24.847  -22.968 0.0000000000
154192  -5.554  24.548  -22.763 0.0000000000
154193  -5.353  24.279  -22.484 0.0000000000
154194  -5.175  24.101  -22.160 0.0000000000
154195  -4.852  25.444  -22.746 0.0000000000
154196  -4.947  24.705  -22.254 0.0000000000
154197  -5.031  23.942  -21.772 0.0000000000
154198  -4.938  23.830  -21.315 0.0000000000
154199  -4.939  23.781  -20.821 0.0000000000
154200  -5.008  23.745  -20.265 0.0000000000
154201  -4.370  47.060  -20.448 0.0000000000
154202  -4.315  46.388  -20.485 0.0000000000
154203  -4.244  45.753  -20.683 0.0000000000
154204  -4.705  45.812  -19.327 0.0000000000
154205  -4.321  45.448  -20.123 0.0000000000
154206  -4.139  45.101  -20.894 0.0000000000
154207  -4.016  44.436  -21.170 0.0000000000
154208  -3.984  43.757  -21.411 0.0000000000
154209  -3.942  43.057  -21.642 0.0000000000
154210  -7.515  44.296  -16.935 0.0000000000
154211  -6.763  44.047  -17.915 0.0000000000
154212  -5.942  43.764  -18.669 0.0000000000
154213  -6.737  42.651  -18.273 0.0000000000
154214  -5.863  43.071  -18.933 0.0000000000
154215  -5.117  43.488  -19.436 0.0000000000
154216  -4.526  43.168  -20.215 0.0000000000
154217  -4.167  42.775  -21.041 0.0000000000
154218  -3.928  42.328  -21.852 0.0000000000
154219  -3.937  41.576  -22.027 0.0000000000
154220  -3.900  40.794  -22.193 0.0000000000
154221  -3.864  39.910  -22.373 0.0000000000
154222  -4.425  40.115  -20.979 0.0000000000
154223  -4.032  39.675  -21.741 0.0000000000
154224  -3.800  39.114  -22.541 0.0000000000
154225  -3.714  38.314  -22.749 0.0000000000
154226  -3.641  37.524  -23.007 0.0000000000
154227  -3.610  36.705  -23.179 0.0000000000
154228  -10.437  40.567  -12.262 0.0000000000
154229  -9.799  40.409  -12.913 0.0000000000
154230  -9.033  40.256  -13.601 0.0000000000
154231  -9.772  39.033  -13.414 0.0000000000
154232  -9.090  39.594  -13.859 0.0000000000
154233  -8.394  40.074  -14.291 0.0000000000
154234  -7.898  39.896  -14.904 0.0000000000
154235  -7.646  39.635  -15.604 0.0000000000
154236  -7.475  39.400  -16.453 0.0000000000
154237  -9.746  36.267  -14.052 0.0000000000
154238  -9.239  36.826  -14.593 0.0000000000
154239  -8.756  37.361  -15.056 0.0000000000
154240  -8.283  36.519  -15.900 0.0000000000
154241  -8.303  37.204  -15.719 0.0000000000
154242  -8.228  37.893  -15.497 0.0000000000
154243  -7.788  38.343  -16.055 0.0000000000
154244  -7.477  38.758  -16.694 0.0000000000
154245  -7.226  39.148  -17.417 0.0000000000
154246  -6.695  38.808  -18.440 0.0000000000
154247  -5.983  38.411  -19.396 0.0000000000
154248  -5.237  37.968  -20.231 0.0000000000
154249  -5.675  37.023  -19.668 0.0000000000
154250  -5.132  37.245  -20.343 0.0000000000
154251  -4.600  37.438  -21.014 0.0000000000
154252  -4.091  36.911  -21.854 0.0000000000
154253  -3.782  36.416  -22.627 0.0000000000
154254  -3.587  35.832  -23.319 0.0000000000
154255  -3.581  34.941  -23.483 0.0000000000
154256  -3.594  34.010  -23.596 0.0000000000
154257  -3.645  33.048  -23.595 0.0000000000
154258  -4.077  33.566  -22.238 0.0000000000
154259  -3.764  32.830  -22.885 0.0000000000
154260  -3.629  32.126  -23.466 0.0000000000
154261  -3.633  31.267  -23.352 0.0000000000
154262  -3.764  30.398  -23.194 0.0000000000
154263  -3.875  29.556  -22.973 0.0000000000
154264  -6.083  32.776  -19.131 0.0000000000
154265  -5.524  32.200  -19.873 0.0000000000
154266  -4.941  31.614  -20.631 0.0000000000
154267  -5.637  30.741  -19.561 0.0000000000
154268  -5.072  30.860  -20.444 0.0000000000
154269  -4.567  30.931  -21.258 0.0000000000
154270  -4.263  30.251  -21.859 0.0000000000
154271  -4.085  29.518  -22.353 0.0000000000
154272  -4.038  28.754  -22.714 0.0000000000
154273  -4.198  27.970  -22.439 0.0000000000
154274  -4.382  27.253  -22.095 0.0000000000
154275  -4.597  26.569  -21.648 0.0000000000
154276  -5.013  27.228  -20.556 0.0000000000
154277  -4.837  26.578  -20.918 0.0000000000
154278  -4.761  25.882  -21.212 0.0000000000
154279  -4.914  25.162  -20.690 0.0000000000
154280  -5.019  24.467  -20.175 0.0000000000
154281  -5.146  23.722  -19.621 0.0000000000
154282  -5.344  23.688  -18.926 0.0000000000
154283  -5.687  23.586  -18.252 0.0000000000
154284  -6.109  23.381  -17.501 0.0000000000
154285  -6.161  24.750  -17.676 0.0000000000
154286  -6.359  23.929  -17.209 0.0000000000
154287  -6.425  23.096  -16.746 0.0000000000
154288  -6.660  22.773  -15.990 0.0000000000
154289  -6.862  22.469  -15.238 0.0000000000
154290  -6.926  22.128  -14.588 0.0000000000
154291  -7.537  26.558  -15.983 0.0000000000
154292  -7.550  25.702  -15.662 0.0000000000
154293  -7.532  24.858  -15.335 0.0000000000
154294  -7.704  24.820  -14.161 0.0000000000
154295  -7.582  24.436  -14.557 0.0000000000
154296  -7.359  24.083  -14.946 0.0000000000
154297  -7.186  23.331  -14.620 0.0000000000
154298  -7.028  22.544  -14.296 0.0000000000
154299  -6.920  21.646  -13.895 0.0000000000
154309  -7.951  28.953  -12.127 0.0000000000
154310  -7.555  28.199  -12.049 0.0000000000
154311  -7.189  27.470  -11.962 0.0000000000
154314  -6.985  26.754  -11.833 0.0000000000
154315  -6.777  26.021  -11.680 0.0000000000
154316  -6.579  25.317  -11.519 0.0000000000
154317  -6.555  24.556  -11.313 0.0000000000
