# Supplementary material for: A connectional hub in the rostral anterior cingulate cortex links areas of emotion and cognitive control
Source: eLife. 2019 Jun 19;8:e43761. doi: 10.7554/eLife.43761 (PMC6624020; doi:10.7554/eLife.43761)
Supplement: Supplementary file 1. [file elife-43761-supp1.zip › lh.14O.label]

#!ascii label  , from subject fsaverage vox2ras=TkReg coords=white
533
427  -9.327  27.280  -20.001 0.0000000000
519  -10.284  38.670  -20.379 0.0000000000
953  -8.811  20.165  -18.072 0.0000000000
1140  -6.343  43.771  -22.258 0.0000000000
1141  -5.474  37.978  -24.394 0.0000000000
1957  -12.803  28.242  -17.889 0.0000000000
1959  -11.837  21.858  -15.513 0.0000000000
2200  -9.508  33.046  -21.049 0.0000000000
2201  -5.353  30.977  -24.879 0.0000000000
3060  -4.839  46.296  -22.638 0.0000000000
3061  -4.526  43.502  -23.471 0.0000000000
4297  -11.128  27.961  -18.499 0.0000000000
4298  -12.357  25.241  -16.758 0.0000000000
4299  -10.676  24.801  -17.568 0.0000000000
4856  -11.164  41.231  -20.133 0.0000000000
4861  -11.606  33.402  -19.900 0.0000000000
4862  -9.811  35.827  -20.930 0.0000000000
4864  -5.431  34.505  -24.944 0.0000000000
6322  -7.556  25.855  -21.914 0.0000000000
6323  -8.933  23.764  -19.279 0.0000000000
6324  -7.334  22.104  -20.926 0.0000000000
6325  -7.532  18.543  -18.982 0.0000000000
6659  -9.391  43.948  -20.270 0.0000000000
6660  -8.435  41.118  -21.105 0.0000000000
6661  -7.821  38.457  -21.898 0.0000000000
6662  -5.776  40.944  -23.325 0.0000000000
6663  -4.269  40.325  -24.171 0.0000000000
8469  -14.011  25.322  -16.991 0.0000000000
8472  -10.210  21.373  -16.519 0.0000000000
9160  -13.195  30.910  -18.897 0.0000000000
9161  -11.268  30.745  -19.291 0.0000000000
9162  -9.339  30.228  -20.679 0.0000000000
9163  -7.305  35.238  -22.673 0.0000000000
9164  -7.026  32.202  -23.017 0.0000000000
9165  -7.272  29.130  -22.704 0.0000000000
9166  -5.817  27.596  -24.058 0.0000000000
11977  -10.285  27.659  -19.145 0.0000000000
11978  -10.909  26.420  -18.108 0.0000000000
11979  -10.043  26.093  -18.786 0.0000000000
12536  -10.721  39.946  -20.129 0.0000000000
12538  -11.603  38.651  -19.997 0.0000000000
12540  -11.156  37.314  -20.142 0.0000000000
12541  -10.949  35.947  -20.328 0.0000000000
12542  -10.011  37.248  -20.679 0.0000000000
14377  -6.789  25.022  -22.479 0.0000000000
14378  -7.458  23.876  -21.453 0.0000000000
14379  -6.697  23.043  -21.995 0.0000000000
14381  -6.853  19.669  -19.818 0.0000000000
14936  -6.836  45.224  -21.526 0.0000000000
14937  -8.466  45.349  -20.533 0.0000000000
14938  -7.881  43.881  -20.975 0.0000000000
14939  -8.908  42.517  -20.543 0.0000000000
14940  -7.359  42.400  -21.626 0.0000000000
14941  -7.048  41.061  -22.158 0.0000000000
14942  -6.044  42.354  -22.821 0.0000000000
14944  -4.363  41.951  -23.805 0.0000000000
18654  -13.421  26.824  -17.400 0.0000000000
18655  -12.121  23.658  -16.163 0.0000000000
18656  -12.995  23.728  -16.071 0.0000000000
18660  -8.834  21.959  -18.787 0.0000000000
18661  -9.611  22.641  -17.889 0.0000000000
18662  -9.484  20.749  -17.222 0.0000000000
20343  -10.587  33.211  -20.366 0.0000000000
20344  -11.434  32.026  -19.622 0.0000000000
20345  -10.447  31.863  -20.178 0.0000000000
20346  -10.375  30.520  -19.894 0.0000000000
20347  -9.393  31.631  -20.896 0.0000000000
20348  -6.509  38.219  -23.229 0.0000000000
20349  -7.533  36.884  -22.341 0.0000000000
20350  -6.369  36.508  -23.630 0.0000000000
20351  -5.323  32.760  -25.155 0.0000000000
20352  -6.131  33.221  -24.169 0.0000000000
20353  -6.077  31.595  -24.171 0.0000000000
20354  -7.136  30.701  -22.900 0.0000000000
20355  -6.194  29.966  -23.970 0.0000000000
20356  -6.452  28.337  -23.598 0.0000000000
20357  -5.555  29.279  -24.514 0.0000000000
23940  -5.465  45.177  -22.739 0.0000000000
23941  -5.299  43.710  -23.197 0.0000000000
23942  -4.664  44.993  -23.055 0.0000000000
26167  -11.958  28.124  -18.089 0.0000000000
26168  -12.587  26.814  -17.348 0.0000000000
26169  -11.712  26.670  -17.608 0.0000000000
26170  -11.532  25.049  -17.045 0.0000000000
26171  -11.278  23.331  -16.452 0.0000000000
27181  -12.646  33.511  -19.560 0.0000000000
27182  -11.824  34.705  -19.952 0.0000000000
27183  -10.755  34.519  -20.456 0.0000000000
27184  -9.632  34.421  -21.085 0.0000000000
27185  -4.670  37.664  -24.899 0.0000000000
27186  -5.434  36.248  -24.666 0.0000000000
27187  -4.697  35.781  -25.131 0.0000000000
27188  -4.738  33.966  -25.439 0.0000000000
30112  -8.381  26.618  -20.928 0.0000000000
30113  -9.079  25.543  -19.700 0.0000000000
30114  -8.216  24.762  -20.682 0.0000000000
30115  -8.134  22.969  -20.244 0.0000000000
30116  -8.091  21.231  -19.603 0.0000000000
30117  -6.681  21.324  -20.996 0.0000000000
30118  -7.424  20.363  -19.980 0.0000000000
30119  -8.103  19.353  -18.736 0.0000000000
30898  -10.262  42.601  -20.144 0.0000000000
30899  -9.841  41.276  -20.334 0.0000000000
30900  -9.391  39.903  -20.715 0.0000000000
30901  -9.077  38.582  -21.006 0.0000000000
30902  -8.103  39.804  -21.553 0.0000000000
30903  -6.774  39.641  -22.671 0.0000000000
30904  -5.614  39.526  -23.835 0.0000000000
30905  -5.119  42.271  -23.624 0.0000000000
30906  -4.854  40.735  -24.037 0.0000000000
30907  -4.717  39.226  -24.592 0.0000000000
30908  -4.132  38.791  -24.652 0.0000000000
35682  -13.177  25.307  -16.700 0.0000000000
35683  -13.804  23.813  -16.252 0.0000000000
35688  -9.798  24.380  -18.350 0.0000000000
35689  -10.439  23.079  -17.090 0.0000000000
35690  -11.017  21.584  -15.853 0.0000000000
37722  -13.002  29.637  -18.479 0.0000000000
37723  -12.445  32.209  -19.321 0.0000000000
37724  -12.246  30.868  -18.978 0.0000000000
37725  -12.084  29.553  -18.554 0.0000000000
37726  -11.180  29.386  -18.929 0.0000000000
37727  -10.298  29.118  -19.547 0.0000000000
37728  -9.306  28.789  -20.387 0.0000000000
37729  -8.804  37.087  -21.383 0.0000000000
37730  -8.572  35.529  -21.654 0.0000000000
37731  -8.364  34.117  -21.835 0.0000000000
37732  -6.274  34.882  -23.970 0.0000000000
37733  -7.143  33.685  -22.886 0.0000000000
37734  -8.270  32.653  -21.898 0.0000000000
37735  -8.215  31.239  -21.816 0.0000000000
37736  -8.218  29.774  -21.673 0.0000000000
37737  -8.314  28.236  -21.398 0.0000000000
37738  -7.343  27.485  -22.424 0.0000000000
37739  -6.670  26.779  -23.163 0.0000000000
37740  -6.001  26.008  -23.424 0.0000000000
42697  -9.799  27.544  -19.603 0.0000000000
42698  -10.157  26.916  -19.012 0.0000000000
42699  -9.688  26.690  -19.417 0.0000000000
43256  -10.494  39.309  -20.247 0.0000000000
43257  -11.148  39.302  -20.061 0.0000000000
43258  -10.917  38.691  -20.124 0.0000000000
43259  -11.397  37.985  -20.049 0.0000000000
43260  -10.732  37.993  -20.268 0.0000000000
43261  -10.610  37.299  -20.384 0.0000000000
43262  -10.157  37.963  -20.518 0.0000000000
45097  -6.413  24.590  -22.656 0.0000000000
45098  -6.766  23.975  -22.217 0.0000000000
45099  -6.410  23.600  -22.387 0.0000000000
45656  -6.560  44.522  -21.901 0.0000000000
45657  -7.335  44.552  -21.238 0.0000000000
45658  -7.094  43.852  -21.568 0.0000000000
45659  -7.628  43.213  -21.233 0.0000000000
45660  -6.855  43.072  -21.929 0.0000000000
45661  -6.694  42.320  -22.235 0.0000000000
45662  -6.212  43.039  -22.560 0.0000000000
49372  -13.276  28.264  -17.974 0.0000000000
49373  -13.564  27.527  -17.742 0.0000000000
49374  -13.126  27.550  -17.634 0.0000000000
49375  -11.983  22.766  -15.826 0.0000000000
49376  -12.412  22.885  -15.766 0.0000000000
49380  -8.836  21.087  -18.440 0.0000000000
49381  -9.172  21.372  -17.991 0.0000000000
49382  -9.152  20.485  -17.670 0.0000000000
51063  -10.078  33.096  -20.675 0.0000000000
51064  -10.505  32.499  -20.305 0.0000000000
51065  -10.014  32.392  -20.630 0.0000000000
51066  -9.948  31.756  -20.501 0.0000000000
51067  -9.495  32.316  -20.967 0.0000000000
51068  -5.948  38.123  -23.859 0.0000000000
51069  -6.407  37.411  -23.471 0.0000000000
51070  -5.907  37.258  -24.059 0.0000000000
51071  -5.297  31.851  -25.087 0.0000000000
51072  -5.685  32.200  -24.756 0.0000000000
51073  -5.703  31.310  -24.587 0.0000000000
51074  -6.071  30.841  -24.147 0.0000000000
51075  -5.759  30.440  -24.479 0.0000000000
51076  -5.867  29.577  -24.307 0.0000000000
51077  -5.443  30.091  -24.676 0.0000000000
55260  -5.141  45.748  -22.743 0.0000000000
55261  -5.034  45.118  -23.030 0.0000000000
55262  -4.745  45.650  -22.838 0.0000000000
58972  -11.552  28.045  -18.244 0.0000000000
58973  -11.839  27.421  -17.875 0.0000000000
58974  -11.422  27.319  -18.050 0.0000000000
58975  -10.793  25.630  -17.829 0.0000000000
58976  -11.217  25.779  -17.565 0.0000000000
58977  -11.076  24.927  -17.263 0.0000000000
58978  -11.381  24.194  -16.747 0.0000000000
58979  -10.968  24.089  -17.002 0.0000000000
60661  -12.392  34.706  -19.792 0.0000000000
60662  -11.946  35.320  -19.938 0.0000000000
60663  -10.386  35.907  -20.612 0.0000000000
60664  -10.851  35.249  -20.406 0.0000000000
60665  -10.297  35.170  -20.675 0.0000000000
60666  -10.200  34.430  -20.749 0.0000000000
60667  -9.730  35.118  -21.014 0.0000000000
60668  -4.351  37.449  -24.961 0.0000000000
60669  -4.673  36.782  -25.023 0.0000000000
60670  -4.379  36.534  -25.097 0.0000000000
60672  -4.415  34.628  -25.368 0.0000000000
66172  -7.931  26.266  -21.449 0.0000000000
66173  -8.259  25.692  -20.837 0.0000000000
66174  -7.876  25.284  -21.328 0.0000000000
66175  -7.375  22.930  -21.249 0.0000000000
66176  -7.803  23.405  -20.873 0.0000000000
66177  -7.744  22.568  -20.606 0.0000000000
66178  -8.093  22.091  -19.950 0.0000000000
66179  -7.728  21.673  -20.259 0.0000000000
66181  -6.386  21.836  -21.398 0.0000000000
66182  -6.419  20.985  -20.833 0.0000000000
66183  -7.188  19.110  -19.460 0.0000000000
66184  -7.094  19.964  -19.974 0.0000000000
66185  -7.478  19.442  -19.461 0.0000000000
66186  -7.789  19.850  -19.358 0.0000000000
66187  -7.827  18.947  -18.883 0.0000000000
67849  -8.934  44.670  -20.380 0.0000000000
67855  -9.833  43.259  -20.176 0.0000000000
67856  -8.686  41.813  -20.809 0.0000000000
67857  -9.378  41.897  -20.429 0.0000000000
67858  -9.171  41.193  -20.657 0.0000000000
67859  -9.610  40.592  -20.531 0.0000000000
67860  -8.928  40.517  -20.886 0.0000000000
67861  -8.771  39.854  -21.080 0.0000000000
67862  -8.267  40.466  -21.338 0.0000000000
67863  -6.366  40.986  -22.779 0.0000000000
67864  -6.899  40.376  -22.435 0.0000000000
67865  -6.277  40.294  -22.996 0.0000000000
67866  -6.175  39.592  -23.274 0.0000000000
67867  -5.695  40.244  -23.584 0.0000000000
67868  -4.894  43.633  -23.406 0.0000000000
67869  -5.209  43.000  -23.499 0.0000000000
67870  -4.813  42.888  -23.649 0.0000000000
67871  -4.311  41.114  -23.935 0.0000000000
67872  -4.601  41.331  -23.935 0.0000000000
67873  -4.504  40.552  -24.157 0.0000000000
67874  -4.795  39.979  -24.279 0.0000000000
67875  -4.464  39.763  -24.421 0.0000000000
67876  -4.409  38.999  -24.671 0.0000000000
67877  -4.210  39.545  -24.433 0.0000000000
79000  -14.091  26.080  -17.391 0.0000000000
79005  -12.483  26.058  -17.050 0.0000000000
79006  -12.857  26.062  -16.992 0.0000000000
79007  -12.776  25.283  -16.694 0.0000000000
79008  -13.296  22.978  -15.791 0.0000000000
79009  -13.407  23.814  -16.131 0.0000000000
79010  -13.707  23.021  -15.901 0.0000000000
79020  -8.990  24.639  -19.500 0.0000000000
79021  -9.442  24.968  -19.028 0.0000000000
79022  -9.350  24.099  -18.813 0.0000000000
79023  -9.940  22.021  -17.188 0.0000000000
79024  -10.031  22.887  -17.462 0.0000000000
79025  -10.333  22.211  -16.812 0.0000000000
79026  -10.735  22.352  -16.465 0.0000000000
79027  -10.629  21.491  -16.147 0.0000000000
84067  -13.110  30.312  -18.708 0.0000000000
84068  -12.112  33.441  -19.721 0.0000000000
84069  -12.543  32.852  -19.465 0.0000000000
84070  -12.004  32.789  -19.614 0.0000000000
84071  -11.347  31.384  -19.482 0.0000000000
84072  -11.845  31.455  -19.279 0.0000000000
84073  -11.751  30.809  -19.122 0.0000000000
84074  -12.132  30.211  -18.786 0.0000000000
84075  -11.678  30.163  -18.922 0.0000000000
84076  -11.639  29.515  -18.718 0.0000000000
84077  -11.236  30.080  -19.113 0.0000000000
84078  -9.877  30.386  -20.264 0.0000000000
84079  -10.332  29.834  -19.722 0.0000000000
84080  -9.833  29.697  -20.095 0.0000000000
84081  -9.814  28.979  -19.936 0.0000000000
84082  -9.308  29.517  -20.541 0.0000000000
84083  -8.444  38.514  -21.409 0.0000000000
84084  -8.944  37.856  -21.185 0.0000000000
84085  -8.305  37.776  -21.612 0.0000000000
84086  -7.398  36.023  -22.497 0.0000000000
84087  -8.035  36.160  -21.946 0.0000000000
84088  -7.921  35.410  -22.101 0.0000000000
84089  -8.476  34.818  -21.764 0.0000000000
84090  -7.814  34.678  -22.213 0.0000000000
84091  -5.424  35.383  -24.826 0.0000000000
84092  -5.838  35.538  -24.385 0.0000000000
84093  -5.799  34.707  -24.543 0.0000000000
84094  -6.559  32.673  -23.593 0.0000000000
84095  -6.640  33.450  -23.488 0.0000000000
84096  -7.097  32.918  -22.954 0.0000000000
84097  -7.678  33.148  -22.376 0.0000000000
84098  -7.640  32.398  -22.410 0.0000000000
84099  -8.234  31.933  -21.881 0.0000000000
84100  -7.640  31.711  -22.399 0.0000000000
84101  -7.233  29.917  -22.794 0.0000000000
84102  -7.712  30.261  -22.257 0.0000000000
84103  -7.747  29.489  -22.216 0.0000000000
84104  -8.269  29.025  -21.550 0.0000000000
84105  -7.782  28.692  -22.100 0.0000000000
84106  -7.808  27.874  -21.926 0.0000000000
84107  -7.298  28.334  -22.563 0.0000000000
84108  -6.135  27.954  -23.894 0.0000000000
84109  -6.561  27.531  -23.376 0.0000000000
84110  -6.233  27.173  -23.633 0.0000000000
84111  -6.315  26.400  -23.352 0.0000000000
84112  -5.921  26.840  -23.786 0.0000000000
93061  -4.496  46.136  -22.518 0.0000000000
95287  -10.711  27.826  -18.802 0.0000000000
95288  -11.014  27.217  -18.319 0.0000000000
95289  -10.616  27.033  -18.611 0.0000000000
95290  -10.492  26.268  -18.412 0.0000000000
95291  -10.365  25.474  -18.149 0.0000000000
96292  -10.944  40.546  -20.127 0.0000000000
96293  -11.603  40.479  -20.106 0.0000000000
96294  -11.358  39.903  -20.031 0.0000000000
96298  -12.040  37.915  -19.963 0.0000000000
96299  -11.811  37.270  -19.959 0.0000000000
96300  -11.565  36.596  -20.039 0.0000000000
96301  -11.489  35.956  -20.053 0.0000000000
96302  -11.024  36.615  -20.250 0.0000000000
96303  -10.479  36.600  -20.527 0.0000000000
96304  -9.877  36.519  -20.863 0.0000000000
99607  -7.168  25.516  -22.267 0.0000000000
99608  -7.508  24.878  -21.680 0.0000000000
99609  -7.133  24.422  -21.969 0.0000000000
99610  -7.056  23.410  -21.766 0.0000000000
99611  -6.978  22.517  -21.500 0.0000000000
99613  -6.514  20.252  -20.233 0.0000000000
100614  -7.646  45.294  -20.943 0.0000000000
100615  -8.186  44.571  -20.687 0.0000000000
100616  -8.640  43.904  -20.547 0.0000000000
100617  -9.112  43.224  -20.382 0.0000000000
100618  -8.376  43.206  -20.744 0.0000000000
100619  -8.145  42.487  -21.000 0.0000000000
100620  -7.904  41.771  -21.309 0.0000000000
100621  -7.749  41.099  -21.591 0.0000000000
100622  -7.211  41.704  -21.895 0.0000000000
100623  -6.532  41.676  -22.499 0.0000000000
100624  -5.929  41.673  -23.056 0.0000000000
100625  -4.207  43.301  -23.389 0.0000000000
100626  -4.474  42.751  -23.654 0.0000000000
107305  -13.825  26.811  -17.549 0.0000000000
107306  -13.713  26.096  -17.176 0.0000000000
107307  -12.217  24.459  -16.465 0.0000000000
107308  -12.679  24.480  -16.385 0.0000000000
107309  -12.547  23.712  -16.084 0.0000000000
107310  -12.857  22.933  -15.745 0.0000000000
107316  -8.876  22.872  -19.081 0.0000000000
107317  -9.257  23.218  -18.595 0.0000000000
107318  -9.212  22.311  -18.331 0.0000000000
107319  -9.546  21.731  -17.588 0.0000000000
107320  -9.866  21.059  -16.829 0.0000000000
110345  -11.104  33.324  -20.108 0.0000000000
110346  -11.513  32.715  -19.771 0.0000000000
110347  -11.004  32.627  -20.006 0.0000000000
110348  -10.940  31.953  -19.888 0.0000000000
110349  -10.874  31.297  -19.732 0.0000000000
110350  -10.834  30.625  -19.550 0.0000000000
110351  -10.405  31.195  -20.028 0.0000000000
110352  -9.900  31.082  -20.387 0.0000000000
110353  -9.346  30.940  -20.808 0.0000000000
110354  -7.158  38.313  -22.540 0.0000000000
110355  -7.663  37.682  -22.143 0.0000000000
110356  -7.033  37.547  -22.772 0.0000000000
110357  -6.931  36.707  -22.987 0.0000000000
110358  -6.822  35.843  -23.156 0.0000000000
110359  -5.337  33.622  -25.167 0.0000000000
110360  -5.777  33.822  -24.631 0.0000000000
110361  -5.708  33.013  -24.738 0.0000000000
110362  -6.072  32.420  -24.235 0.0000000000
110363  -6.508  31.881  -23.650 0.0000000000
110364  -7.070  31.459  -22.973 0.0000000000
110365  -6.546  31.140  -23.578 0.0000000000
110366  -6.624  30.351  -23.480 0.0000000000
110367  -6.742  29.485  -23.319 0.0000000000
110368  -6.834  28.733  -23.163 0.0000000000
110369  -6.342  29.124  -23.776 0.0000000000
110370  -6.017  28.784  -24.107 0.0000000000
110371  -5.707  28.406  -24.299 0.0000000000
117299  -6.113  45.182  -22.150 0.0000000000
117300  -5.890  44.459  -22.516 0.0000000000
117301  -5.762  43.729  -22.816 0.0000000000
117302  -5.395  44.429  -22.924 0.0000000000
117303  -4.963  44.367  -23.198 0.0000000000
117304  -4.587  44.273  -23.271 0.0000000000
117305  -4.393  45.487  -22.749 0.0000000000
117306  -4.355  44.781  -22.933 0.0000000000
117307  -4.281  44.023  -23.150 0.0000000000
122497  -12.363  28.217  -17.960 0.0000000000
122498  -12.700  27.540  -17.620 0.0000000000
122499  -12.268  27.501  -17.731 0.0000000000
122500  -12.156  26.782  -17.484 0.0000000000
122501  -12.050  25.976  -17.148 0.0000000000
122502  -11.316  26.568  -17.836 0.0000000000
122503  -11.628  25.889  -17.331 0.0000000000
122504  -11.927  25.164  -16.873 0.0000000000
122505  -11.832  24.330  -16.581 0.0000000000
122506  -11.705  23.503  -16.281 0.0000000000
122507  -11.553  22.592  -15.969 0.0000000000
124862  -12.766  34.089  -19.689 0.0000000000
124863  -12.231  34.097  -19.788 0.0000000000
124864  -11.720  34.055  -19.964 0.0000000000
124865  -11.389  35.301  -20.133 0.0000000000
124866  -11.289  34.628  -20.194 0.0000000000
124867  -11.198  34.013  -20.180 0.0000000000
124868  -10.679  33.886  -20.427 0.0000000000
124869  -10.144  33.802  -20.720 0.0000000000
124870  -9.562  33.740  -21.071 0.0000000000
124871  -5.059  37.817  -24.764 0.0000000000
124872  -5.462  37.112  -24.535 0.0000000000
124873  -5.053  36.945  -24.864 0.0000000000
124874  -5.050  36.009  -24.964 0.0000000000
124875  -5.096  35.131  -25.087 0.0000000000
124876  -4.382  35.557  -25.214 0.0000000000
124877  -4.724  34.859  -25.279 0.0000000000
124878  -5.089  34.244  -25.238 0.0000000000
124879  -5.031  33.388  -25.420 0.0000000000
124880  -4.979  32.475  -25.368 0.0000000000
124881  -4.966  31.571  -25.177 0.0000000000
124882  -5.033  30.624  -24.968 0.0000000000
132202  -8.862  26.955  -20.429 0.0000000000
132203  -9.216  26.383  -19.833 0.0000000000
132204  -8.745  26.056  -20.297 0.0000000000
132205  -8.614  25.163  -20.187 0.0000000000
132206  -8.577  24.265  -19.984 0.0000000000
132207  -7.840  24.333  -21.107 0.0000000000
132208  -8.187  23.854  -20.472 0.0000000000
132209  -8.558  23.400  -19.769 0.0000000000
132210  -8.482  22.491  -19.546 0.0000000000
132211  -8.460  21.606  -19.226 0.0000000000
132212  -8.467  20.790  -18.873 0.0000000000
132213  -6.395  22.648  -21.931 0.0000000000
132214  -6.670  22.159  -21.526 0.0000000000
132215  -6.965  21.671  -21.075 0.0000000000
132216  -6.748  20.463  -20.429 0.0000000000
132217  -7.018  20.835  -20.542 0.0000000000
132218  -7.367  21.220  -20.481 0.0000000000
132219  -7.783  20.788  -19.802 0.0000000000
132220  -8.114  20.319  -19.178 0.0000000000
132221  -8.438  19.786  -18.457 0.0000000000
134334  -10.734  41.924  -20.164 0.0000000000
134335  -9.584  42.567  -20.268 0.0000000000
134336  -10.065  41.917  -20.214 0.0000000000
134337  -10.533  41.230  -20.165 0.0000000000
134338  -10.292  40.573  -20.282 0.0000000000
134339  -10.066  39.931  -20.383 0.0000000000
134340  -9.840  39.274  -20.549 0.0000000000
134341  -9.701  38.641  -20.667 0.0000000000
134342  -9.244  39.253  -20.865 0.0000000000
134343  -8.613  39.181  -21.228 0.0000000000
134344  -7.941  39.128  -21.756 0.0000000000
134345  -7.563  40.451  -21.895 0.0000000000
134346  -7.407  39.759  -22.123 0.0000000000
134347  -7.283  39.033  -22.337 0.0000000000
134348  -6.660  38.933  -22.937 0.0000000000
134349  -6.059  38.902  -23.557 0.0000000000
134350  -5.492  38.763  -24.171 0.0000000000
134351  -5.657  43.021  -23.110 0.0000000000
134352  -5.559  42.372  -23.311 0.0000000000
134353  -5.427  41.654  -23.533 0.0000000000
134354  -4.719  42.120  -23.781 0.0000000000
134355  -4.989  41.514  -23.823 0.0000000000
134356  -5.270  40.867  -23.752 0.0000000000
134357  -5.206  40.157  -24.001 0.0000000000
134358  -5.119  39.412  -24.287 0.0000000000
134359  -5.054  38.648  -24.572 0.0000000000
134360  -4.683  38.503  -24.779 0.0000000000
134361  -4.340  38.289  -24.841 0.0000000000
148038  -13.007  26.827  -17.326 0.0000000000
148039  -13.293  26.064  -17.028 0.0000000000
148040  -13.617  25.324  -16.799 0.0000000000
148041  -13.080  24.536  -16.384 0.0000000000
148042  -13.502  24.570  -16.463 0.0000000000
148043  -13.904  24.571  -16.611 0.0000000000
148056  -9.555  25.832  -19.245 0.0000000000
148057  -9.906  25.238  -18.570 0.0000000000
148058  -10.248  24.614  -17.926 0.0000000000
148059  -9.681  23.514  -18.142 0.0000000000
148060  -10.148  23.786  -17.692 0.0000000000
148061  -10.576  23.972  -17.330 0.0000000000
148062  -10.872  23.257  -16.734 0.0000000000
148063  -11.144  22.488  -16.167 0.0000000000
148064  -11.414  21.710  -15.655 0.0000000000
154128  -12.901  28.960  -18.200 0.0000000000
154131  -12.826  31.554  -19.066 0.0000000000
154132  -11.936  32.133  -19.442 0.0000000000
154133  -12.339  31.538  -19.148 0.0000000000
154134  -12.724  30.903  -18.891 0.0000000000
154135  -12.651  30.276  -18.666 0.0000000000
154136  -12.542  29.616  -18.474 0.0000000000
154137  -12.465  28.922  -18.218 0.0000000000
154138  -12.027  28.873  -18.337 0.0000000000
154139  -11.581  28.794  -18.515 0.0000000000
154140  -11.134  28.668  -18.726 0.0000000000
154141  -10.786  29.954  -19.381 0.0000000000
154142  -10.746  29.246  -19.211 0.0000000000
154143  -10.736  28.516  -19.005 0.0000000000
154144  -10.288  28.398  -19.359 0.0000000000
154145  -9.817  28.251  -19.774 0.0000000000
154146  -9.330  28.067  -20.228 0.0000000000
154147  -9.544  37.925  -20.816 0.0000000000
154148  -9.406  37.177  -21.015 0.0000000000
154149  -9.272  36.384  -21.213 0.0000000000
154150  -8.151  36.985  -21.781 0.0000000000
154151  -8.666  36.270  -21.536 0.0000000000
154152  -9.213  35.709  -21.292 0.0000000000
154153  -9.117  34.988  -21.376 0.0000000000
154154  -9.032  34.307  -21.412 0.0000000000
154155  -8.943  33.623  -21.462 0.0000000000
154156  -5.848  36.341  -24.212 0.0000000000
154157  -6.322  35.670  -23.801 0.0000000000
154158  -6.755  35.047  -23.317 0.0000000000
154159  -6.226  34.053  -24.071 0.0000000000
154160  -6.696  34.274  -23.461 0.0000000000
154161  -7.208  34.458  -22.812 0.0000000000
154162  -7.722  33.908  -22.330 0.0000000000
154163  -8.308  33.394  -21.881 0.0000000000
154164  -8.897  32.886  -21.449 0.0000000000
154165  -8.844  32.191  -21.378 0.0000000000
154166  -8.797  31.463  -21.344 0.0000000000
154167  -8.777  30.758  -21.256 0.0000000000
154168  -7.664  31.020  -22.316 0.0000000000
154169  -8.224  30.532  -21.739 0.0000000000
154170  -8.758  30.061  -21.183 0.0000000000
154171  -8.778  29.296  -21.029 0.0000000000
154172  -8.812  28.574  -20.867 0.0000000000
154173  -8.844  27.815  -20.694 0.0000000000
154174  -8.373  27.457  -21.158 0.0000000000
154175  -7.875  27.112  -21.683 0.0000000000
154176  -7.479  26.685  -22.166 0.0000000000
154177  -6.902  27.915  -23.025 0.0000000000
154178  -6.967  27.066  -22.858 0.0000000000
154179  -7.102  26.330  -22.560 0.0000000000
154180  -6.737  25.950  -22.831 0.0000000000
154181  -6.372  25.507  -22.998 0.0000000000
154182  -6.053  25.121  -23.085 0.0000000000
154183  -5.152  29.749  -24.744 0.0000000000
154184  -5.287  28.864  -24.542 0.0000000000
