# Supplementary material for: A connectional hub in the rostral anterior cingulate cortex links areas of emotion and cognitive control
Source: eLife. 2019 Jun 19;8:e43761. doi: 10.7554/eLife.43761 (PMC6624020; doi:10.7554/eLife.43761)
Supplement: Supplementary file 1. [file elife-43761-supp1.zip › lh.24.label]

#!ascii label  , from subject fsaverage vox2ras=TkReg coords=white
968
23  -4.537  15.351  23.117 0.0000000000
423  -3.930  2.952  28.677 0.0000000000
505  -0.987  29.802  10.190 0.0000000000
794  -0.832  17.210  20.672 0.0000000000
1104  -5.809  31.766  -2.103 0.0000000000
1106  -5.171  33.558  6.421 0.0000000000
1108  -4.744  28.103  13.715 0.0000000000
1312  -5.141  -3.547  30.354 0.0000000000
1313  0.077  -2.741  28.830 0.0000000000
1947  -3.670  9.286  26.154 0.0000000000
2157  -4.361  33.261  1.769 0.0000000000
2161  -2.657  22.919  17.096 0.0000000000
2162  -6.016  21.038  20.364 0.0000000000
2714  -2.511  16.138  21.780 0.0000000000
2715  0.106  14.261  22.386 0.0000000000
2716  -1.349  13.214  23.257 0.0000000000
3233  -3.373  -6.418  29.691 0.0000000000
4750  0.063  27.227  -1.200 0.0000000000
4758  -2.946  31.776  8.218 0.0000000000
4759  -1.414  32.244  6.017 0.0000000000
4760  0.359  30.816  8.238 0.0000000000
4764  0.165  27.412  12.268 0.0000000000
4765  -6.027  27.303  15.699 0.0000000000
4766  -3.528  25.537  15.303 0.0000000000
4767  -5.290  24.660  17.116 0.0000000000
4768  -4.450  21.984  18.663 0.0000000000
5377  -3.650  6.151  27.557 0.0000000000
5378  -0.761  6.908  26.530 0.0000000000
5379  -0.936  3.605  27.794 0.0000000000
6038  0.652  18.153  19.387 0.0000000000
6592  -5.669  27.300  -4.545 0.0000000000
6594  -4.621  28.032  -2.960 0.0000000000
6595  -3.499  29.164  -1.932 0.0000000000
6596  -2.107  30.135  -0.644 0.0000000000
6600  -5.842  33.405  8.671 0.0000000000
6601  -4.540  31.095  10.273 0.0000000000
6602  -2.889  28.923  11.944 0.0000000000
6603  -5.840  30.626  12.311 0.0000000000
6970  -4.545  -0.263  29.659 0.0000000000
6971  -1.422  0.192  28.580 0.0000000000
6972  -2.405  -3.114  29.285 0.0000000000
6973  -0.722  -6.144  28.954 0.0000000000
8438  -5.939  14.584  24.729 0.0000000000
8439  -4.009  12.272  24.679 0.0000000000
8440  -5.692  11.633  26.097 0.0000000000
8441  -5.527  8.538  27.427 0.0000000000
8442  -5.598  5.457  28.723 0.0000000000
8445  -5.866  2.253  29.824 0.0000000000
8446  -6.110  -0.918  30.729 0.0000000000
9034  -4.966  32.648  -0.266 0.0000000000
9035  -1.149  31.447  0.966 0.0000000000
9036  -4.356  33.459  4.097 0.0000000000
9037  -0.832  32.225  3.335 0.0000000000
9045  -1.618  26.400  13.728 0.0000000000
9046  -0.879  23.879  15.597 0.0000000000
9047  -0.133  21.083  17.632 0.0000000000
9048  -1.630  20.095  18.787 0.0000000000
9049  -3.479  19.077  20.138 0.0000000000
9050  -5.250  18.242  21.636 0.0000000000
9784  -0.938  10.142  24.970 0.0000000000
10394  -3.538  15.770  22.387 0.0000000000
10395  -1.926  14.677  22.493 0.0000000000
10396  -2.961  14.230  23.045 0.0000000000
12438  -1.880  30.834  9.186 0.0000000000
12439  -1.137  31.281  8.252 0.0000000000
12440  -0.269  30.284  9.306 0.0000000000
12441  1.094  29.601  9.332 0.0000000000
12442  0.424  29.154  10.387 0.0000000000
12444  -0.342  28.663  11.194 0.0000000000
12446  -5.701  25.967  16.370 0.0000000000
12447  -6.153  25.687  17.406 0.0000000000
12448  -5.934  24.303  18.029 0.0000000000
13057  -3.752  4.577  28.153 0.0000000000
13058  -2.224  4.884  27.596 0.0000000000
13059  -2.423  3.262  28.136 0.0000000000
13904  -0.028  17.740  20.067 0.0000000000
14827  -6.016  29.014  -5.297 0.0000000000
14828  -5.210  27.636  -3.707 0.0000000000
14829  -5.962  29.304  -4.362 0.0000000000
14830  -6.177  31.541  -3.024 0.0000000000
14831  -5.279  30.034  -2.722 0.0000000000
14832  -4.668  30.472  -1.959 0.0000000000
14833  -2.762  29.615  -1.330 0.0000000000
14834  -4.060  30.910  -1.281 0.0000000000
14841  -5.270  32.268  9.428 0.0000000000
14842  -5.814  32.034  10.598 0.0000000000
14843  -5.290  30.847  11.257 0.0000000000
14961  -6.020  28.165  -6.067 0.0000000000
15457  -4.812  -1.924  30.035 0.0000000000
15458  -3.464  -1.660  29.484 0.0000000000
15459  -3.908  -3.330  29.830 0.0000000000
15461  -1.915  -6.242  29.201 0.0000000000
18585  -5.817  13.117  25.377 0.0000000000
18588  -6.046  9.691  27.531 0.0000000000
18589  -6.037  8.178  28.168 0.0000000000
18590  -5.524  7.019  28.077 0.0000000000
18591  -6.043  6.633  28.778 0.0000000000
18598  -6.201  3.512  29.979 0.0000000000
18599  -6.253  1.958  30.473 0.0000000000
18600  -5.968  0.696  30.295 0.0000000000
18601  -6.292  0.357  30.919 0.0000000000
20030  -4.562  32.995  0.708 0.0000000000
20031  -2.987  31.886  0.424 0.0000000000
20032  -2.766  32.265  1.465 0.0000000000
20034  -5.781  34.565  4.381 0.0000000000
20035  -4.741  33.525  5.260 0.0000000000
20036  0.114  31.819  5.771 0.0000000000
20037  -1.012  32.316  4.694 0.0000000000
20039  0.423  31.591  2.897 0.0000000000
20055  -3.837  28.573  12.807 0.0000000000
20056  -2.147  27.670  12.813 0.0000000000
20057  -3.135  27.221  13.667 0.0000000000
20058  -3.065  24.265  16.191 0.0000000000
20059  -2.148  24.733  15.346 0.0000000000
20060  -1.764  23.388  16.338 0.0000000000
20061  -0.546  22.572  16.641 0.0000000000
20062  -1.340  22.032  17.304 0.0000000000
20063  -0.881  20.612  18.190 0.0000000000
20064  -2.171  21.515  17.928 0.0000000000
20065  -5.288  21.496  19.485 0.0000000000
20066  -3.994  20.541  19.410 0.0000000000
20067  -4.872  20.104  20.173 0.0000000000
20068  -4.409  18.626  20.874 0.0000000000
20069  -5.624  19.649  20.985 0.0000000000
21892  -3.813  10.870  25.396 0.0000000000
21893  -2.403  11.191  24.718 0.0000000000
21894  -2.171  9.645  25.499 0.0000000000
21895  0.265  5.848  26.839 0.0000000000
21896  0.240  7.431  26.131 0.0000000000
21900  -0.541  -1.200  28.692 0.0000000000
21901  -0.157  0.576  28.389 0.0000000000
23318  -1.643  16.640  21.234 0.0000000000
23319  -0.295  15.722  21.549 0.0000000000
23320  -1.022  15.201  22.008 0.0000000000
23321  -0.533  13.739  22.801 0.0000000000
23322  -0.157  12.292  23.663 0.0000000000
24250  -5.494  -5.192  30.607 0.0000000000
24251  -4.351  -4.986  30.084 0.0000000000
26982  -0.486  26.630  -1.576 0.0000000000
26995  -5.654  34.376  2.009 0.0000000000
26996  -4.060  32.618  7.268 0.0000000000
26997  -3.437  32.709  6.126 0.0000000000
26998  -2.237  32.070  7.136 0.0000000000
26999  -0.394  31.694  7.094 0.0000000000
27008  0.501  26.071  13.292 0.0000000000
27009  -5.497  27.685  14.675 0.0000000000
27010  -4.123  26.783  14.500 0.0000000000
27011  -5.033  26.371  15.385 0.0000000000
27012  -4.451  25.086  16.185 0.0000000000
27013  -4.024  23.806  17.035 0.0000000000
27014  -3.556  22.478  17.868 0.0000000000
27015  -4.910  23.317  17.904 0.0000000000
27016  -5.682  22.907  18.770 0.0000000000
27017  -6.292  22.525  19.681 0.0000000000
28111  -3.620  7.733  26.875 0.0000000000
28112  -2.141  8.069  26.260 0.0000000000
28113  -2.165  6.520  26.958 0.0000000000
28114  -0.819  5.270  27.219 0.0000000000
28115  0.171  4.073  27.515 0.0000000000
30746  -2.797  26.980  -2.102 0.0000000000
30747  -5.640  29.649  -3.506 0.0000000000
30748  -4.071  28.569  -2.433 0.0000000000
30749  -2.160  27.582  -1.799 0.0000000000
30750  -1.530  28.192  -1.410 0.0000000000
30751  -0.883  28.801  -0.896 0.0000000000
30752  -0.290  29.416  -0.248 0.0000000000
30760  -5.557  33.519  7.518 0.0000000000
30761  -4.710  32.476  8.354 0.0000000000
30762  -3.813  31.436  9.268 0.0000000000
30763  -2.761  30.392  10.148 0.0000000000
30764  -1.890  29.315  11.068 0.0000000000
30765  -3.694  30.031  11.103 0.0000000000
30766  -4.666  29.689  12.079 0.0000000000
30767  -5.338  29.331  13.004 0.0000000000
30769  -6.170  30.416  13.400 0.0000000000
30770  -5.936  29.038  14.022 0.0000000000
30771  -6.173  28.757  15.128 0.0000000000
31624  -4.223  1.350  29.193 0.0000000000
31625  -2.653  1.527  28.630 0.0000000000
31626  -3.055  -0.046  29.076 0.0000000000
31627  -1.854  -1.428  28.950 0.0000000000
31628  -1.010  -2.929  28.956 0.0000000000
31629  -2.894  -4.733  29.503 0.0000000000
31630  -1.474  -4.573  29.102 0.0000000000
31631  -0.311  -4.384  28.927 0.0000000000
35594  -5.358  14.994  23.877 0.0000000000
35595  -4.266  13.802  23.871 0.0000000000
35596  -5.162  13.484  24.594 0.0000000000
35597  -4.983  11.981  25.338 0.0000000000
35598  -4.777  10.462  26.064 0.0000000000
35599  -6.080  11.227  26.914 0.0000000000
35600  -5.570  10.060  26.757 0.0000000000
35601  -4.703  8.892  26.781 0.0000000000
35602  -4.689  7.373  27.477 0.0000000000
35603  -4.702  5.812  28.097 0.0000000000
35604  -4.865  4.206  28.691 0.0000000000
35611  -6.118  5.121  29.415 0.0000000000
35612  -5.684  3.872  29.273 0.0000000000
35613  -5.028  2.629  29.210 0.0000000000
35614  -5.269  1.019  29.716 0.0000000000
35615  -5.458  -0.631  30.165 0.0000000000
35616  -5.724  -2.270  30.548 0.0000000000
35617  -6.341  -1.317  31.351 0.0000000000
35618  -6.245  -2.527  31.091 0.0000000000
35619  -5.934  -3.909  30.849 0.0000000000
35620  -6.140  -5.513  31.083 0.0000000000
37346  -5.415  32.246  -1.171 0.0000000000
37347  -3.495  31.385  -0.453 0.0000000000
37348  -1.515  30.730  0.133 0.0000000000
37349  -0.014  30.215  0.568 0.0000000000
37351  -5.645  34.476  3.179 0.0000000000
37352  -4.273  33.396  2.913 0.0000000000
37353  -2.884  32.732  4.998 0.0000000000
37354  -2.636  32.709  3.788 0.0000000000
37355  -2.603  32.519  2.554 0.0000000000
37356  -0.847  31.996  2.046 0.0000000000
37357  0.322  31.056  1.579 0.0000000000
37377  -1.230  28.119  12.005 0.0000000000
37378  -0.688  26.860  13.005 0.0000000000
37379  -0.304  25.636  13.984 0.0000000000
37380  -2.588  25.971  14.487 0.0000000000
37381  -1.195  25.139  14.610 0.0000000000
37382  -0.032  24.335  14.957 0.0000000000
37383  0.232  22.968  15.942 0.0000000000
37386  0.287  19.611  18.511 0.0000000000
37387  -0.490  19.246  19.061 0.0000000000
37388  -1.209  18.701  19.732 0.0000000000
37389  -3.062  21.022  18.654 0.0000000000
37390  -2.524  19.568  19.420 0.0000000000
37391  -2.052  18.137  20.327 0.0000000000
37392  -3.011  17.611  20.950 0.0000000000
37393  -3.953  17.210  21.589 0.0000000000
37394  -4.889  16.849  22.372 0.0000000000
37473  -6.239  19.170  22.041 0.0000000000
37474  -5.955  17.801  22.637 0.0000000000
37475  -5.714  16.364  23.374 0.0000000000
37476  -6.112  15.996  24.244 0.0000000000
39586  -2.676  12.708  23.876 0.0000000000
39587  -1.123  11.725  24.154 0.0000000000
39588  0.020  10.669  24.544 0.0000000000
39589  -0.801  8.540  25.772 0.0000000000
39590  0.176  9.094  25.328 0.0000000000
39595  -1.083  1.846  28.219 0.0000000000
39596  0.065  2.279  28.044 0.0000000000
41114  -4.042  15.577  22.746 0.0000000000
41115  -3.252  15.006  22.714 0.0000000000
41116  -3.766  14.788  23.039 0.0000000000
43158  -1.433  30.333  9.682 0.0000000000
43159  -1.025  30.563  9.215 0.0000000000
43160  -0.638  30.057  9.740 0.0000000000
43161  0.095  29.742  9.842 0.0000000000
43162  -0.206  29.501  10.269 0.0000000000
43163  0.072  28.909  10.802 0.0000000000
43164  -0.591  29.248  10.684 0.0000000000
43168  -6.265  25.514  17.955 0.0000000000
43777  -3.849  3.777  28.430 0.0000000000
43778  -3.065  3.952  28.121 0.0000000000
43779  -3.203  3.119  28.399 0.0000000000
44624  -0.435  17.491  20.373 0.0000000000
44625  0.192  17.002  20.528 0.0000000000
44626  -0.198  16.747  20.833 0.0000000000
45547  -6.029  29.839  -5.644 0.0000000000
45548  -6.018  29.139  -4.820 0.0000000000
45549  -6.071  29.962  -5.165 0.0000000000
45550  -5.959  31.650  -2.564 0.0000000000
45551  -5.513  30.881  -2.448 0.0000000000
45552  -5.227  31.112  -2.046 0.0000000000
45553  -4.362  30.701  -1.626 0.0000000000
45554  -5.014  31.317  -1.593 0.0000000000
45561  -5.932  32.676  10.189 0.0000000000
45563  -5.945  32.001  11.149 0.0000000000
45681  -5.977  29.440  -6.004 0.0000000000
46177  -4.954  -2.739  30.208 0.0000000000
46178  -4.358  -2.640  29.948 0.0000000000
46179  -4.559  -3.428  30.096 0.0000000000
49308  -6.140  8.750  28.267 0.0000000000
49309  -6.152  7.993  28.566 0.0000000000
49310  -6.044  7.392  28.485 0.0000000000
49311  -6.167  7.220  28.858 0.0000000000
49320  -6.263  1.160  30.708 0.0000000000
50748  -5.121  33.693  1.349 0.0000000000
50750  -4.480  33.185  1.226 0.0000000000
50751  -3.677  32.607  1.109 0.0000000000
50752  -3.645  32.751  1.638 0.0000000000
50753  -5.628  34.056  5.981 0.0000000000
50754  -5.515  34.055  5.404 0.0000000000
50755  -4.956  33.546  5.826 0.0000000000
50756  0.711  31.517  5.628 0.0000000000
50757  0.281  31.851  5.051 0.0000000000
50775  -4.301  28.325  13.257 0.0000000000
50776  -3.462  27.901  13.221 0.0000000000
50777  -3.953  27.679  13.657 0.0000000000
50778  -2.869  23.601  16.630 0.0000000000
50779  -2.418  23.838  16.233 0.0000000000
50780  -2.204  23.142  16.724 0.0000000000
50781  -1.541  22.688  16.861 0.0000000000
50782  -1.996  22.459  17.188 0.0000000000
50783  -1.772  21.782  17.613 0.0000000000
50784  -2.454  22.235  17.527 0.0000000000
50785  -5.648  21.282  19.908 0.0000000000
50786  -5.074  20.801  19.819 0.0000000000
50787  -5.452  20.572  20.244 0.0000000000
50788  -5.250  19.869  20.578 0.0000000000
50789  -5.809  20.330  20.673 0.0000000000
52612  -3.700  10.079  25.756 0.0000000000
52613  -2.985  10.237  25.420 0.0000000000
52614  -2.923  9.453  25.805 0.0000000000
52620  -0.184  -1.949  28.758 0.0000000000
52621  0.007  -1.017  28.632 0.0000000000
52622  0.320  -1.894  28.686 0.0000000000
54224  -2.043  16.378  21.469 0.0000000000
54225  -1.296  15.902  21.614 0.0000000000
54226  -1.744  15.649  21.844 0.0000000000
54227  -1.631  13.946  22.860 0.0000000000
54228  -1.184  14.205  22.621 0.0000000000
54229  -0.930  13.479  23.030 0.0000000000
54230  -0.337  13.028  23.239 0.0000000000
54231  -0.709  12.775  23.448 0.0000000000
55777  -5.658  -5.999  30.718 0.0000000000
55778  -5.121  -5.886  30.442 0.0000000000
60330  -0.205  26.913  -1.415 0.0000000000
60353  -3.512  32.210  7.732 0.0000000000
60354  -3.169  32.297  7.184 0.0000000000
60355  -2.534  31.921  7.678 0.0000000000
60356  -0.348  31.060  8.259 0.0000000000
60357  -0.766  31.496  7.691 0.0000000000
60358  0.043  31.314  7.734 0.0000000000
60359  0.319  31.405  7.057 0.0000000000
60363  1.313  28.815  9.833 0.0000000000
60370  0.529  27.638  11.839 0.0000000000
60374  0.345  26.750  12.791 0.0000000000
60375  -5.846  27.460  15.157 0.0000000000
60376  -5.269  27.005  15.015 0.0000000000
60377  -5.649  26.800  15.490 0.0000000000
60378  -5.494  25.311  16.741 0.0000000000
60379  -5.109  25.502  16.214 0.0000000000
60380  -4.910  24.876  16.622 0.0000000000
60381  -4.238  24.448  16.613 0.0000000000
60382  -4.697  24.227  17.035 0.0000000000
60383  -4.486  23.569  17.450 0.0000000000
60384  -5.097  24.001  17.498 0.0000000000
60385  -6.168  24.118  18.549 0.0000000000
60386  -5.824  23.586  18.413 0.0000000000
60387  -6.096  23.415  18.892 0.0000000000
60388  -6.001  22.717  19.222 0.0000000000
62212  -3.613  6.923  27.231 0.0000000000
62213  -2.879  7.124  26.899 0.0000000000
62214  -2.899  6.342  27.229 0.0000000000
62215  -1.546  4.197  27.695 0.0000000000
62216  -1.491  5.057  27.400 0.0000000000
62217  -0.854  4.431  27.528 0.0000000000
62218  -0.291  4.690  27.386 0.0000000000
62219  -0.347  3.810  27.681 0.0000000000
64754  1.052  18.256  18.939 0.0000000000
64762  -0.090  15.003  21.981 0.0000000000
67525  -4.906  27.838  -3.338 0.0000000000
67529  -3.766  27.542  -2.463 0.0000000000
67531  -6.089  30.276  -4.227 0.0000000000
67532  -6.024  30.456  -3.775 0.0000000000
67533  -4.449  29.600  -2.269 0.0000000000
67534  -4.724  29.350  -2.599 0.0000000000
67535  -3.833  28.890  -2.201 0.0000000000
67536  -3.125  28.112  -2.085 0.0000000000
67537  -2.837  28.421  -1.882 0.0000000000
67538  -1.846  27.880  -1.580 0.0000000000
67539  -2.502  28.676  -1.624 0.0000000000
67540  -2.364  29.829  -0.999 0.0000000000
67541  -1.787  29.195  -1.070 0.0000000000
67542  -1.436  29.488  -0.732 0.0000000000
67543  -0.559  29.087  -0.591 0.0000000000
67544  -1.173  29.794  -0.407 0.0000000000
67560  -5.742  33.452  8.061 0.0000000000
67561  -5.153  32.984  7.913 0.0000000000
67562  -5.385  32.901  8.484 0.0000000000
67563  -4.954  31.679  9.850 0.0000000000
67564  -4.613  31.807  9.326 0.0000000000
67565  -4.182  31.252  9.769 0.0000000000
67566  -3.255  30.907  9.699 0.0000000000
67567  -3.690  30.707  10.191 0.0000000000
67568  -3.230  30.214  10.607 0.0000000000
67569  -4.110  30.562  10.681 0.0000000000
67570  -5.585  30.751  11.790 0.0000000000
67571  -4.993  30.266  11.660 0.0000000000
67572  -5.320  30.117  12.164 0.0000000000
67573  -4.988  29.511  12.536 0.0000000000
67574  -5.617  29.954  12.642 0.0000000000
67581  -6.085  29.737  13.683 0.0000000000
67582  -6.266  29.600  14.258 0.0000000000
67583  -6.209  28.868  14.561 0.0000000000
67923  -5.917  27.726  -5.317 0.0000000000
69412  -4.396  0.561  29.435 0.0000000000
69413  -3.649  0.641  29.139 0.0000000000
69414  -3.837  -0.133  29.364 0.0000000000
69415  -2.884  -2.379  29.386 0.0000000000
69416  -2.645  -1.528  29.187 0.0000000000
69417  -2.118  -2.266  29.131 0.0000000000
69418  -1.424  -2.178  28.954 0.0000000000
69419  -1.672  -3.031  29.088 0.0000000000
69420  -3.865  -5.726  29.893 0.0000000000
69421  -3.694  -4.883  29.811 0.0000000000
69422  -3.121  -5.557  29.590 0.0000000000
69423  -1.253  -6.218  29.043 0.0000000000
69424  -1.696  -5.401  29.153 0.0000000000
69425  -1.075  -5.356  29.019 0.0000000000
69426  -0.835  -4.507  28.991 0.0000000000
69427  -0.524  -5.245  28.943 0.0000000000
69428  -0.048  -5.180  28.895 0.0000000000
69429  -0.222  -6.109  28.893 0.0000000000
78794  -5.712  14.794  24.295 0.0000000000
78795  -5.265  14.237  24.245 0.0000000000
78796  -5.630  14.052  24.627 0.0000000000
78797  -5.763  12.377  25.728 0.0000000000
78798  -5.480  12.567  25.330 0.0000000000
78799  -5.375  11.818  25.702 0.0000000000
78800  -4.871  11.231  25.704 0.0000000000
78801  -5.282  11.046  26.048 0.0000000000
78805  -5.887  9.147  27.434 0.0000000000
78806  -5.906  9.882  27.119 0.0000000000
78807  -5.535  9.290  27.094 0.0000000000
78808  -5.170  9.460  26.763 0.0000000000
78809  -5.129  8.698  27.091 0.0000000000
78810  -4.686  8.142  27.128 0.0000000000
78811  -5.169  7.967  27.446 0.0000000000
78812  -5.562  6.237  28.415 0.0000000000
78813  -5.167  6.444  28.077 0.0000000000
78814  -5.221  5.650  28.412 0.0000000000
78815  -4.772  5.000  28.403 0.0000000000
78816  -5.244  4.836  28.698 0.0000000000
78835  -6.119  2.904  29.888 0.0000000000
78836  -6.035  3.683  29.621 0.0000000000
78837  -5.809  3.053  29.580 0.0000000000
78838  -5.417  3.248  29.245 0.0000000000
78839  -5.517  2.426  29.523 0.0000000000
78840  -5.151  1.825  29.466 0.0000000000
78841  -5.594  1.627  29.765 0.0000000000
78842  -6.032  -0.128  30.528 0.0000000000
78843  -5.746  0.016  30.232 0.0000000000
78844  -5.847  -0.777  30.446 0.0000000000
78845  -5.633  -1.461  30.387 0.0000000000
78846  -5.952  -1.558  30.637 0.0000000000
78851  -6.385  -2.749  31.384 0.0000000000
78852  -6.298  -3.367  31.250 0.0000000000
78853  -6.124  -3.174  30.970 0.0000000000
78854  -6.188  -4.031  31.112 0.0000000000
78855  -6.050  -4.701  30.977 0.0000000000
78856  -6.266  -4.904  31.242 0.0000000000
83130  -5.177  32.455  -0.720 0.0000000000
83131  -4.446  31.762  -0.796 0.0000000000
83132  -4.226  31.989  -0.354 0.0000000000
83133  -2.028  31.633  0.721 0.0000000000
83134  -2.229  31.321  0.296 0.0000000000
83135  -1.298  31.076  0.536 0.0000000000
83136  -0.626  30.460  0.341 0.0000000000
83137  -0.528  30.845  0.764 0.0000000000
83141  -5.176  33.967  4.232 0.0000000000
83142  -5.692  34.512  3.762 0.0000000000
83143  -5.082  33.930  3.618 0.0000000000
83144  -5.032  33.896  3.042 0.0000000000
83145  -4.277  33.454  3.494 0.0000000000
83146  -2.412  32.446  6.036 0.0000000000
83147  -3.130  32.725  5.567 0.0000000000
83148  -2.077  32.472  5.483 0.0000000000
83149  -0.879  32.294  4.012 0.0000000000
83150  -1.735  32.492  4.212 0.0000000000
83151  -1.674  32.424  3.581 0.0000000000
83152  -2.573  32.625  3.154 0.0000000000
83153  -1.614  32.331  2.919 0.0000000000
83154  -1.662  32.229  2.315 0.0000000000
83155  -0.802  32.123  2.673 0.0000000000
83157  0.403  31.359  2.218 0.0000000000
83205  -2.414  29.081  11.513 0.0000000000
83206  -1.556  28.724  11.513 0.0000000000
83207  -2.037  28.487  11.949 0.0000000000
83208  -1.880  27.040  13.273 0.0000000000
83209  -1.372  27.226  12.886 0.0000000000
83210  -1.145  26.617  13.366 0.0000000000
83211  -0.500  26.249  13.502 0.0000000000
83212  -0.903  25.995  13.820 0.0000000000
83213  -3.875  26.158  14.908 0.0000000000
83214  -3.358  26.370  14.494 0.0000000000
83215  -3.077  25.746  14.904 0.0000000000
83216  -1.496  24.319  15.434 0.0000000000
83217  -1.666  24.929  14.980 0.0000000000
83218  -1.029  24.533  15.082 0.0000000000
83219  -0.584  24.760  14.767 0.0000000000
83220  -0.437  24.126  15.253 0.0000000000
83221  0.091  23.662  15.453 0.0000000000
83222  -0.310  23.459  15.776 0.0000000000
83223  -0.339  21.809  17.156 0.0000000000
83224  0.022  22.092  16.818 0.0000000000
83225  0.261  21.339  17.308 0.0000000000
83227  0.503  20.579  17.745 0.0000000000
83228  0.713  19.782  18.103 0.0000000000
83229  0.081  20.346  18.083 0.0000000000
83230  -1.254  20.364  18.472 0.0000000000
83231  -0.705  19.926  18.626 0.0000000000
83232  -1.048  19.656  18.943 0.0000000000
83233  -0.838  18.951  19.411 0.0000000000
83234  -1.422  19.366  19.275 0.0000000000
83235  -4.004  22.252  18.254 0.0000000000
83236  -3.314  21.756  18.271 0.0000000000
83237  -3.779  21.544  18.653 0.0000000000
83238  -3.754  19.826  19.765 0.0000000000
83239  -3.282  20.060  19.377 0.0000000000
83240  -2.999  19.328  19.747 0.0000000000
83241  -2.263  18.862  19.863 0.0000000000
83242  -2.728  18.594  20.160 0.0000000000
83243  -2.524  17.837  20.631 0.0000000000
83244  -3.243  18.333  20.538 0.0000000000
83245  -4.824  18.430  21.244 0.0000000000
83246  -4.175  17.910  21.221 0.0000000000
83247  -4.607  17.723  21.592 0.0000000000
83248  -4.409  17.028  21.973 0.0000000000
83249  -5.026  17.539  21.985 0.0000000000
83451  -5.856  17.103  23.014 0.0000000000
83452  -6.113  16.897  23.528 0.0000000000
83453  -5.937  16.140  23.790 0.0000000000
83454  -6.215  16.688  23.998 0.0000000000
88717  -4.147  13.046  24.272 0.0000000000
88718  -3.475  13.255  23.840 0.0000000000
88719  -3.369  12.450  24.276 0.0000000000
88720  -1.628  10.653  24.812 0.0000000000
88721  -1.746  11.460  24.410 0.0000000000
88722  -1.015  10.946  24.569 0.0000000000
88723  -0.511  11.216  24.355 0.0000000000
88724  -0.429  10.407  24.769 0.0000000000
88725  -1.385  7.466  26.385 0.0000000000
88726  -1.432  8.287  25.995 0.0000000000
88727  -0.767  7.727  26.152 0.0000000000
88729  0.207  8.271  25.728 0.0000000000
88740  -2.031  0.869  28.599 0.0000000000
88741  -1.868  1.702  28.384 0.0000000000
88742  -1.251  1.023  28.402 0.0000000000
88744  -0.005  1.412  28.227 0.0000000000
92438  -3.003  15.931  22.085 0.0000000000
92439  -2.217  15.411  22.132 0.0000000000
92440  -2.714  15.196  22.417 0.0000000000
92441  -2.420  14.434  22.755 0.0000000000
92442  -2.140  13.713  23.108 0.0000000000
96102  0.313  27.606  -1.000 0.0000000000
96116  -2.426  31.322  8.734 0.0000000000
96117  -1.990  31.505  8.215 0.0000000000
96118  -1.490  31.051  8.727 0.0000000000
96119  -0.679  30.807  8.774 0.0000000000
96120  0.049  30.552  8.789 0.0000000000
96121  0.769  30.267  8.762 0.0000000000
96122  0.457  30.001  9.314 0.0000000000
96123  0.746  29.370  9.888 0.0000000000
96124  1.013  28.630  10.375 0.0000000000
96126  0.723  28.485  10.916 0.0000000000
96127  0.304  28.293  11.316 0.0000000000
96128  -0.101  28.071  11.727 0.0000000000
96129  -6.177  27.182  16.237 0.0000000000
96130  -5.896  26.638  16.010 0.0000000000
96131  -6.111  26.492  16.546 0.0000000000
96132  -5.992  25.803  16.895 0.0000000000
96133  -5.804  25.129  17.236 0.0000000000
96134  -5.635  24.460  17.581 0.0000000000
96135  -6.046  24.984  17.716 0.0000000000
96136  -6.225  24.818  18.233 0.0000000000
97231  -3.658  5.357  27.848 0.0000000000
97232  -2.931  5.543  27.541 0.0000000000
97233  -2.974  4.746  27.835 0.0000000000
97234  -2.309  4.077  27.872 0.0000000000
97235  -1.693  3.390  27.946 0.0000000000
98756  0.299  17.969  19.738 0.0000000000
98757  0.889  17.379  19.710 0.0000000000
98758  0.573  17.249  20.154 0.0000000000
98761  0.294  13.473  22.768 0.0000000000
100417  -5.895  28.158  -4.934 0.0000000000
100418  -5.442  27.464  -4.130 0.0000000000
100419  -5.823  28.297  -4.477 0.0000000000
100420  -5.596  28.468  -4.043 0.0000000000
100421  -5.388  28.637  -3.636 0.0000000000
100423  -5.949  30.605  -3.320 0.0000000000
100424  -5.740  30.774  -2.902 0.0000000000
100425  -4.967  30.240  -2.351 0.0000000000
100426  -4.088  29.836  -1.925 0.0000000000
100427  -3.146  29.420  -1.638 0.0000000000
100428  -3.761  30.074  -1.635 0.0000000000
100429  -3.412  30.287  -1.325 0.0000000000
100430  -3.080  30.506  -0.956 0.0000000000
100440  -5.935  33.387  9.289 0.0000000000
100441  -5.563  32.813  9.054 0.0000000000
100442  -5.732  32.770  9.620 0.0000000000
100443  -5.518  32.159  10.004 0.0000000000
100444  -5.242  31.550  10.396 0.0000000000
100445  -4.900  30.972  10.769 0.0000000000
100446  -5.572  31.434  10.900 0.0000000000
100447  -5.819  31.366  11.452 0.0000000000
100448  -6.017  31.296  12.009 0.0000000000
100658  -5.995  29.020  -6.375 0.0000000000
100659  -6.046  28.588  -5.701 0.0000000000
101551  -4.671  -1.096  29.858 0.0000000000
101552  -4.038  -0.959  29.580 0.0000000000
101553  -4.192  -1.812  29.777 0.0000000000
101554  -3.656  -2.534  29.688 0.0000000000
101555  -3.164  -3.222  29.562 0.0000000000
101557  -2.634  -6.303  29.426 0.0000000000
107180  -6.116  14.366  25.185 0.0000000000
107181  -5.871  13.851  25.047 0.0000000000
107182  -6.069  13.627  25.478 0.0000000000
107183  -6.049  12.918  25.784 0.0000000000
107184  -6.038  12.205  26.146 0.0000000000
107186  -6.119  10.280  27.619 0.0000000000
107187  -6.138  9.498  27.956 0.0000000000
107188  -6.045  8.926  27.856 0.0000000000
107189  -5.880  8.377  27.770 0.0000000000
107190  -5.555  7.798  27.771 0.0000000000
107191  -5.867  7.582  28.104 0.0000000000
107192  -5.862  6.793  28.428 0.0000000000
107193  -5.886  6.026  28.750 0.0000000000
107206  -6.241  2.739  30.227 0.0000000000
107207  -6.148  2.132  30.118 0.0000000000
107208  -5.916  1.484  30.060 0.0000000000
107209  -6.177  1.338  30.373 0.0000000000
107210  -6.204  0.557  30.598 0.0000000000
107211  -6.256  -0.273  30.817 0.0000000000
109782  -4.759  32.813  0.210 0.0000000000
109783  -3.986  32.224  0.091 0.0000000000
109784  -3.779  32.419  0.580 0.0000000000
109785  -2.872  32.079  0.961 0.0000000000
109786  -1.893  31.859  1.215 0.0000000000
109790  -5.396  34.006  4.846 0.0000000000
109791  -4.567  33.507  4.703 0.0000000000
109792  -0.603  32.066  5.885 0.0000000000
109793  -1.174  32.308  5.369 0.0000000000
109794  -0.407  32.100  5.208 0.0000000000
109795  -0.249  32.113  4.461 0.0000000000
109796  -0.167  32.054  3.775 0.0000000000
109797  -0.122  31.980  3.096 0.0000000000
109798  0.469  31.750  3.569 0.0000000000
109827  -3.345  28.730  12.388 0.0000000000
109828  -2.456  28.292  12.377 0.0000000000
109829  -2.950  28.113  12.797 0.0000000000
109830  -2.640  27.455  13.225 0.0000000000
109831  -2.361  26.814  13.692 0.0000000000
109832  -3.270  24.907  15.746 0.0000000000
109833  -2.795  25.126  15.325 0.0000000000
109834  -2.595  24.509  15.763 0.0000000000
109835  -1.967  24.084  15.813 0.0000000000
109836  -1.324  23.632  15.965 0.0000000000
109837  -0.721  23.215  16.126 0.0000000000
109838  -1.138  22.977  16.486 0.0000000000
109839  -0.935  22.283  16.985 0.0000000000
109840  -0.726  21.556  17.468 0.0000000000
109841  -0.505  20.841  17.929 0.0000000000
109842  -1.082  21.315  17.751 0.0000000000
109843  -1.481  21.057  18.032 0.0000000000
109844  -1.887  20.806  18.339 0.0000000000
109845  -4.876  21.726  19.067 0.0000000000
109846  -4.222  21.261  19.044 0.0000000000
109847  -4.651  21.009  19.436 0.0000000000
109848  -4.437  20.307  19.794 0.0000000000
109849  -4.209  19.588  20.151 0.0000000000
109850  -3.948  18.828  20.510 0.0000000000
109851  -4.647  19.364  20.527 0.0000000000
109852  -5.046  19.151  20.916 0.0000000000
109853  -5.443  18.954  21.305 0.0000000000
113134  -3.899  11.562  25.049 0.0000000000
113135  -3.205  11.714  24.678 0.0000000000
113136  -3.092  11.008  25.042 0.0000000000
113137  -2.282  10.429  25.099 0.0000000000
113138  -1.511  9.870  25.213 0.0000000000
113139  -0.229  6.372  26.722 0.0000000000
113140  -0.205  7.164  26.356 0.0000000000
113141  0.278  6.619  26.507 0.0000000000
113148  -0.931  -0.497  28.627 0.0000000000
113149  -0.744  0.374  28.465 0.0000000000
113150  -0.328  -0.308  28.543 0.0000000000
115850  -1.235  16.914  20.970 0.0000000000
115851  -0.538  16.472  21.110 0.0000000000
115852  -0.928  16.179  21.376 0.0000000000
115853  -0.652  15.452  21.790 0.0000000000
115854  -0.431  14.751  22.217 0.0000000000
115855  -1.467  14.924  22.240 0.0000000000
115856  -0.766  14.488  22.400 0.0000000000
115857  -0.228  13.983  22.629 0.0000000000
115858  -0.031  13.233  23.060 0.0000000000
118024  -5.327  -4.369  30.486 0.0000000000
118025  -4.773  -4.247  30.239 0.0000000000
118026  -4.955  -5.091  30.348 0.0000000000
118027  -4.526  -5.819  30.173 0.0000000000
124428  -5.707  34.264  1.462 0.0000000000
124429  -5.021  33.775  1.884 0.0000000000
124430  -4.616  33.061  6.832 0.0000000000
124431  -4.368  33.091  6.289 0.0000000000
124432  -3.724  32.650  6.708 0.0000000000
124433  -2.834  32.394  6.611 0.0000000000
124434  -1.839  32.188  6.585 0.0000000000
124435  -1.609  31.692  7.672 0.0000000000
124436  -1.266  31.868  7.113 0.0000000000
124437  -0.881  31.999  6.557 0.0000000000
124438  -0.106  31.769  6.464 0.0000000000
124439  0.559  31.478  6.368 0.0000000000
124461  -5.148  27.900  14.205 0.0000000000
124462  -4.424  27.463  14.096 0.0000000000
124463  -4.876  27.222  14.553 0.0000000000
124464  -4.618  26.576  14.936 0.0000000000
124465  -4.320  25.945  15.331 0.0000000000
124466  -5.401  26.153  15.836 0.0000000000
124467  -4.702  25.723  15.767 0.0000000000
124468  -3.991  25.312  15.730 0.0000000000
124469  -3.778  24.679  16.185 0.0000000000
124470  -3.560  24.036  16.611 0.0000000000
124471  -3.336  23.380  17.050 0.0000000000
124472  -3.106  22.708  17.478 0.0000000000
124473  -3.804  23.151  17.463 0.0000000000
124474  -4.255  22.905  17.862 0.0000000000
124475  -4.680  22.672  18.282 0.0000000000
124476  -5.475  23.774  17.955 0.0000000000
124477  -5.303  23.094  18.336 0.0000000000
124478  -5.097  22.442  18.697 0.0000000000
124479  -5.499  22.207  19.130 0.0000000000
124480  -5.832  21.999  19.572 0.0000000000
124481  -6.169  21.800  20.013 0.0000000000
127033  -3.644  8.527  26.515 0.0000000000
127034  -2.911  8.677  26.187 0.0000000000
127035  -2.889  7.899  26.545 0.0000000000
127036  -2.134  7.284  26.620 0.0000000000
127037  -1.443  6.686  26.728 0.0000000000
127038  -2.187  5.718  27.293 0.0000000000
127039  -1.471  5.886  27.071 0.0000000000
127040  -0.817  6.063  26.916 0.0000000000
127041  -0.262  5.556  27.063 0.0000000000
127042  0.225  4.959  27.194 0.0000000000
127044  0.370  -3.479  28.786 0.0000000000
127045  0.637  -2.642  28.646 0.0000000000
133922  -1.840  26.420  -1.898 0.0000000000
133923  -6.113  30.103  -4.676 0.0000000000
133924  -5.763  29.458  -3.932 0.0000000000
133925  -5.127  28.843  -3.241 0.0000000000
133926  -5.475  29.855  -3.127 0.0000000000
133927  -4.917  29.046  -2.863 0.0000000000
133928  -4.328  28.282  -2.668 0.0000000000
133929  -3.446  27.810  -2.264 0.0000000000
133930  -2.466  27.287  -1.950 0.0000000000
133931  -1.526  26.713  -1.756 0.0000000000
133932  -1.264  27.071  -1.628 0.0000000000
133933  -0.943  27.407  -1.506 0.0000000000
133934  -0.653  27.724  -1.315 0.0000000000
133935  -2.150  28.923  -1.340 0.0000000000
133936  -1.209  28.530  -1.192 0.0000000000
133937  -0.402  28.051  -1.082 0.0000000000
133938  -0.090  28.355  -0.796 0.0000000000
133951  -5.796  34.076  6.582 0.0000000000
133960  -5.417  33.537  6.952 0.0000000000
133961  -4.933  33.028  7.330 0.0000000000
133962  -4.430  32.587  7.812 0.0000000000
133963  -3.934  32.088  8.273 0.0000000000
133964  -4.995  32.355  8.888 0.0000000000
133965  -4.265  31.950  8.797 0.0000000000
133966  -3.415  31.603  8.742 0.0000000000
133967  -2.852  31.119  9.203 0.0000000000
133968  -2.269  30.605  9.666 0.0000000000
133969  -1.806  30.084  10.148 0.0000000000
133970  -1.346  29.570  10.601 0.0000000000
133971  -2.303  29.871  10.605 0.0000000000
133972  -2.799  29.658  11.078 0.0000000000
133973  -3.299  29.489  11.528 0.0000000000
133974  -4.525  30.420  11.166 0.0000000000
133975  -4.177  29.868  11.590 0.0000000000
133976  -3.772  29.312  11.991 0.0000000000
133977  -4.235  29.137  12.439 0.0000000000
133978  -4.640  28.925  12.896 0.0000000000
133979  -5.058  28.714  13.353 0.0000000000
133985  -6.041  30.509  12.841 0.0000000000
133986  -5.889  29.837  13.149 0.0000000000
133987  -5.688  29.195  13.481 0.0000000000
133988  -5.436  28.541  13.843 0.0000000000
133989  -5.730  28.361  14.350 0.0000000000
133990  -6.025  28.155  14.828 0.0000000000
133991  -6.092  28.030  15.404 0.0000000000
133994  -6.188  27.890  15.970 0.0000000000
136306  -4.044  2.128  28.926 0.0000000000
136307  -3.309  2.245  28.656 0.0000000000
136308  -3.450  1.415  28.900 0.0000000000
136309  -2.844  0.726  28.861 0.0000000000
136310  -2.219  0.054  28.813 0.0000000000
136311  -3.267  -0.837  29.283 0.0000000000
136312  -2.465  -0.727  29.008 0.0000000000
136313  -1.620  -0.612  28.763 0.0000000000
136314  -1.169  -1.314  28.791 0.0000000000
136315  -0.777  -2.062  28.830 0.0000000000
136316  -0.394  -2.804  28.862 0.0000000000
136317  -4.147  -4.148  29.967 0.0000000000
136318  -3.446  -4.032  29.689 0.0000000000
136319  -2.662  -3.928  29.409 0.0000000000
136320  -2.374  -5.475  29.341 0.0000000000
136321  -2.168  -4.639  29.277 0.0000000000
136322  -1.910  -3.846  29.191 0.0000000000
136323  -1.221  -3.776  29.041 0.0000000000
136324  -0.611  -3.654  28.939 0.0000000000
136325  -0.139  -3.560  28.886 0.0000000000
136326  0.143  -4.317  28.856 0.0000000000
147782  -4.955  15.168  23.486 0.0000000000
147783  -4.358  14.566  23.458 0.0000000000
147784  -4.835  14.406  23.859 0.0000000000
147785  -4.732  13.648  24.241 0.0000000000
147786  -4.621  12.889  24.616 0.0000000000
147787  -5.546  13.321  24.969 0.0000000000
147788  -5.077  12.732  24.963 0.0000000000
147789  -4.514  12.126  25.011 0.0000000000
147790  -4.414  11.421  25.364 0.0000000000
147791  -4.310  10.665  25.728 0.0000000000
147792  -4.240  9.868  26.103 0.0000000000
147794  -6.097  12.017  26.608 0.0000000000
147795  -5.990  11.437  26.475 0.0000000000
147796  -6.055  10.462  27.212 0.0000000000
147797  -5.929  10.643  26.783 0.0000000000
147798  -5.614  10.837  26.407 0.0000000000
147799  -5.214  10.257  26.394 0.0000000000
147800  -4.739  9.654  26.431 0.0000000000
147801  -4.210  9.080  26.473 0.0000000000
147802  -4.178  8.342  26.820 0.0000000000
147803  -4.166  7.542  27.181 0.0000000000
147804  -4.167  6.769  27.509 0.0000000000
147805  -5.164  7.216  27.763 0.0000000000
147806  -4.670  6.615  27.782 0.0000000000
147807  -4.180  5.987  27.818 0.0000000000
147808  -4.221  5.176  28.122 0.0000000000
147809  -4.333  4.391  28.426 0.0000000000
147810  -4.427  3.595  28.691 0.0000000000
147829  -6.153  6.462  29.136 0.0000000000
147830  -6.078  5.879  29.097 0.0000000000
147831  -5.954  5.276  29.057 0.0000000000
147832  -6.122  4.319  29.710 0.0000000000
147833  -5.964  4.481  29.335 0.0000000000
147834  -5.631  4.662  29.005 0.0000000000
147835  -5.315  4.059  28.958 0.0000000000
147836  -4.959  3.428  28.958 0.0000000000
147837  -4.509  2.788  28.940 0.0000000000
147838  -4.624  1.995  29.190 0.0000000000
147839  -4.778  1.203  29.448 0.0000000000
147840  -4.924  0.383  29.698 0.0000000000
147841  -5.666  0.856  29.994 0.0000000000
147842  -5.364  0.202  29.949 0.0000000000
147843  -5.016  -0.444  29.904 0.0000000000
147844  -5.168  -1.284  30.112 0.0000000000
147845  -5.310  -2.115  30.298 0.0000000000
147846  -5.426  -2.927  30.454 0.0000000000
147848  -6.327  -0.462  31.148 0.0000000000
147849  -6.301  -1.108  31.023 0.0000000000
147850  -6.361  -2.169  31.537 0.0000000000
147851  -6.323  -1.919  31.210 0.0000000000
147852  -6.178  -1.716  30.918 0.0000000000
147853  -6.045  -2.361  30.809 0.0000000000
147854  -5.821  -3.093  30.703 0.0000000000
147855  -5.572  -3.752  30.601 0.0000000000
147856  -5.725  -4.541  30.730 0.0000000000
147857  -5.854  -5.336  30.841 0.0000000000
147858  -5.961  -6.165  30.940 0.0000000000
147859  -6.341  -5.742  31.356 0.0000000000
147860  -6.216  -6.364  31.187 0.0000000000
153002  -5.605  32.004  -1.631 0.0000000000
153003  -4.759  31.558  -1.205 0.0000000000
153004  -3.766  31.144  -0.897 0.0000000000
153005  -2.805  30.772  -0.540 0.0000000000
153006  -3.242  31.628  -0.013 0.0000000000
153007  -2.513  31.052  -0.133 0.0000000000
153008  -1.830  30.451  -0.257 0.0000000000
153009  -0.882  30.122  -0.047 0.0000000000
153010  -0.121  29.800  0.165 0.0000000000
153018  -5.641  34.447  2.588 0.0000000000
153019  -5.008  33.862  2.457 0.0000000000
153020  -4.295  33.322  2.334 0.0000000000
153021  -4.100  33.077  5.700 0.0000000000
153022  -3.877  33.094  5.143 0.0000000000
153023  -3.749  33.080  4.599 0.0000000000
153024  -1.881  32.497  4.846 0.0000000000
153025  -2.741  32.759  4.406 0.0000000000
153026  -3.541  33.079  3.962 0.0000000000
153027  -3.453  33.021  3.344 0.0000000000
153028  -3.481  32.937  2.743 0.0000000000
153029  -3.537  32.850  2.179 0.0000000000
153030  -2.661  32.409  1.989 0.0000000000
153031  -1.744  32.054  1.734 0.0000000000
153032  -0.989  31.719  1.479 0.0000000000
153033  -0.139  31.824  2.432 0.0000000000
153034  -0.223  31.577  1.810 0.0000000000
153035  -0.336  31.222  1.212 0.0000000000
153036  0.169  30.628  1.052 0.0000000000
153093  -1.029  28.992  11.070 0.0000000000
153094  -0.746  28.384  11.582 0.0000000000
153095  -0.460  27.760  12.113 0.0000000000
153096  -1.689  27.872  12.410 0.0000000000
153097  -0.917  27.487  12.499 0.0000000000
153098  -0.179  27.130  12.627 0.0000000000
153099  -0.086  26.500  13.175 0.0000000000
153100  0.062  25.909  13.678 0.0000000000
153101  0.187  25.244  14.184 0.0000000000
153102  -3.628  27.007  14.084 0.0000000000
153103  -2.842  26.576  14.108 0.0000000000
153104  -2.101  26.171  14.100 0.0000000000
153105  -2.333  25.334  14.937 0.0000000000
153106  -1.867  25.539  14.527 0.0000000000
153107  -1.369  25.739  14.148 0.0000000000
153108  -0.723  25.378  14.287 0.0000000000
153109  -0.189  24.990  14.477 0.0000000000
153110  0.325  24.554  14.675 0.0000000000
153111  0.491  23.871  15.146 0.0000000000
153112  0.600  23.140  15.637 0.0000000000
153113  0.843  22.362  16.027 0.0000000000
153114  -0.185  22.814  16.298 0.0000000000
153115  0.419  22.244  16.410 0.0000000000
153121  0.894  19.038  18.550 0.0000000000
153122  0.494  18.876  18.931 0.0000000000
153123  -0.323  20.133  18.384 0.0000000000
153124  -0.107  19.425  18.802 0.0000000000
153125  0.097  18.708  19.255 0.0000000000
153126  -0.255  18.494  19.528 0.0000000000
153127  -0.630  18.242  19.879 0.0000000000
153128  -1.031  17.981  20.190 0.0000000000
153129  -2.864  21.997  17.893 0.0000000000
153130  -2.607  21.247  18.293 0.0000000000
153131  -2.339  20.544  18.673 0.0000000000
153132  -3.549  20.804  19.020 0.0000000000
153133  -2.804  20.302  19.023 0.0000000000
153134  -2.077  19.824  19.098 0.0000000000
153135  -1.822  19.114  19.555 0.0000000000
153136  -1.591  18.415  20.026 0.0000000000
153137  -1.417  17.696  20.494 0.0000000000
153138  -1.859  17.401  20.787 0.0000000000
153139  -2.279  17.135  21.056 0.0000000000
153140  -2.753  16.910  21.358 0.0000000000
153141  -3.725  18.100  20.876 0.0000000000
153142  -3.471  17.403  21.263 0.0000000000
153143  -3.225  16.683  21.672 0.0000000000
153144  -3.735  16.516  22.004 0.0000000000
153145  -4.227  16.327  22.368 0.0000000000
153146  -4.726  16.121  22.762 0.0000000000
153370  -6.494  22.273  20.319 0.0000000000
153371  -6.401  21.544  20.619 0.0000000000
153380  -6.269  20.811  20.916 0.0000000000
153381  -6.128  20.093  21.205 0.0000000000
153382  -5.990  19.401  21.502 0.0000000000
153383  -5.789  18.681  21.797 0.0000000000
153385  -6.087  18.469  22.328 0.0000000000
153386  -5.610  17.980  22.125 0.0000000000
153387  -5.472  17.290  22.492 0.0000000000
153388  -5.351  16.594  22.878 0.0000000000
153389  -5.208  15.883  23.241 0.0000000000
153390  -5.534  15.678  23.629 0.0000000000
153391  -5.848  15.498  24.042 0.0000000000
153392  -6.034  15.320  24.500 0.0000000000
153395  -6.158  15.115  24.961 0.0000000000
159712  -3.603  14.028  23.424 0.0000000000
159713  -2.779  13.489  23.440 0.0000000000
159714  -1.984  12.965  23.524 0.0000000000
159715  -2.545  11.949  24.307 0.0000000000
159716  -1.870  12.234  23.958 0.0000000000
159717  -1.233  12.479  23.712 0.0000000000
159718  -0.608  12.033  23.903 0.0000000000
159719  -0.061  11.493  24.109 0.0000000000
159721  -2.162  8.869  25.880 0.0000000000
159722  -1.435  9.094  25.611 0.0000000000
159723  -0.846  9.357  25.377 0.0000000000
159724  -0.252  7.985  25.961 0.0000000000
159725  -0.283  8.839  25.558 0.0000000000
159726  -0.351  9.623  25.165 0.0000000000
159727  0.107  9.871  24.950 0.0000000000
159739  -2.542  2.413  28.394 0.0000000000
159740  -1.751  2.541  28.169 0.0000000000
159741  -1.028  2.748  28.019 0.0000000000
159742  -0.581  1.202  28.298 0.0000000000
159743  -0.470  2.049  28.122 0.0000000000
159744  -0.414  2.934  27.925 0.0000000000
159745  0.117  3.170  27.804 0.0000000000
