# Supplementary material for: A connectional hub in the rostral anterior cingulate cortex links areas of emotion and cognitive control
Source: eLife. 2019 Jun 19;8:e43761. doi: 10.7554/eLife.43761 (PMC6624020; doi:10.7554/eLife.43761)
Supplement: Supplementary file 1. [file elife-43761-supp1.zip › lh.25.label]

#!ascii label  , from subject fsaverage vox2ras=TkReg coords=white
307
197  -6.270  16.596  -9.112 0.0000000000
502  -4.284  23.944  -3.550 0.0000000000
1146  -6.506  27.352  -8.893 0.0000000000
2152  -2.612  17.616  -3.568 0.0000000000
2207  -5.543  20.470  -6.706 0.0000000000
3472  -6.778  18.958  -11.548 0.0000000000
4747  -3.118  20.816  -3.494 0.0000000000
4749  -1.363  21.375  -2.572 0.0000000000
4878  -5.877  25.548  -6.179 0.0000000000
4879  -6.189  24.044  -7.772 0.0000000000
4880  -5.068  22.278  -5.079 0.0000000000
4881  -4.175  18.994  -4.748 0.0000000000
6593  -2.465  24.691  -2.366 0.0000000000
9180  -6.525  20.761  -10.392 0.0000000000
9181  -6.625  25.659  -10.267 0.0000000000
9182  -6.385  22.359  -9.147 0.0000000000
9183  -5.985  18.670  -7.946 0.0000000000
9184  -4.865  16.989  -6.104 0.0000000000
11152  -6.658  17.842  -10.266 0.0000000000
11153  -6.604  16.232  -10.314 0.0000000000
12427  -3.622  22.321  -3.438 0.0000000000
12428  -2.183  21.040  -2.912 0.0000000000
12429  -2.681  22.593  -2.811 0.0000000000
12558  -5.293  24.763  -4.696 0.0000000000
12559  -5.532  23.968  -5.552 0.0000000000
12560  -4.762  23.116  -4.230 0.0000000000
12561  -4.225  21.479  -4.093 0.0000000000
20010  -1.722  25.280  -2.122 0.0000000000
20391  -6.670  21.763  -11.630 0.0000000000
20392  -6.613  22.582  -11.060 0.0000000000
20394  -6.538  27.235  -10.738 0.0000000000
20395  -6.577  26.513  -9.569 0.0000000000
20396  -5.910  22.326  -7.153 0.0000000000
20397  -6.318  23.219  -8.486 0.0000000000
20398  -6.069  21.454  -7.892 0.0000000000
20399  -6.191  20.561  -8.562 0.0000000000
20400  -5.780  19.654  -7.390 0.0000000000
20401  -5.468  17.846  -6.962 0.0000000000
20402  -5.177  18.769  -6.399 0.0000000000
20403  -3.363  18.362  -4.161 0.0000000000
24682  -6.903  20.071  -12.841 0.0000000000
24683  -6.895  18.694  -12.814 0.0000000000
24684  -6.789  17.466  -11.593 0.0000000000
26977  -2.764  19.336  -3.599 0.0000000000
26978  -1.941  17.934  -2.996 0.0000000000
26979  -2.003  19.534  -3.017 0.0000000000
27212  -6.226  26.473  -7.623 0.0000000000
27213  -6.361  25.674  -8.317 0.0000000000
27214  -6.016  24.844  -7.021 0.0000000000
27215  -5.705  23.230  -6.434 0.0000000000
27216  -5.309  21.388  -5.883 0.0000000000
27217  -4.916  19.729  -5.572 0.0000000000
27218  -4.606  20.700  -4.823 0.0000000000
27219  -3.721  19.960  -4.105 0.0000000000
30742  -4.993  25.601  -3.930 0.0000000000
30743  -3.396  24.245  -2.842 0.0000000000
30744  -4.316  26.002  -3.164 0.0000000000
30745  -3.563  26.448  -2.537 0.0000000000
30928  -6.234  28.092  -8.131 0.0000000000
30929  -6.058  27.244  -6.868 0.0000000000
30930  -5.790  26.437  -5.326 0.0000000000
37323  -1.797  23.015  -2.422 0.0000000000
37780  -6.771  20.938  -12.270 0.0000000000
37781  -6.647  19.890  -11.077 0.0000000000
37782  -6.465  18.744  -9.728 0.0000000000
37784  -6.633  26.380  -11.351 0.0000000000
37785  -6.540  24.928  -10.981 0.0000000000
37786  -6.529  24.936  -9.047 0.0000000000
37787  -6.559  24.095  -9.733 0.0000000000
37788  -6.562  23.288  -10.442 0.0000000000
37789  -6.467  21.590  -9.759 0.0000000000
37790  -6.344  19.715  -9.136 0.0000000000
37791  -6.149  17.711  -8.577 0.0000000000
37795  -4.566  17.978  -5.467 0.0000000000
41872  -6.493  17.238  -9.675 0.0000000000
41873  -6.437  16.423  -9.696 0.0000000000
41874  -6.203  15.853  -9.170 0.0000000000
43147  -3.951  23.122  -3.452 0.0000000000
43148  -3.142  22.469  -3.085 0.0000000000
43149  -3.479  23.250  -3.109 0.0000000000
43278  -4.854  24.370  -4.067 0.0000000000
43279  -5.040  23.946  -4.451 0.0000000000
43280  -4.529  23.530  -3.905 0.0000000000
43281  -4.233  22.706  -3.766 0.0000000000
50730  -1.329  25.565  -1.963 0.0000000000
50731  -0.925  24.701  -2.087 0.0000000000
51111  -6.713  23.053  -11.667 0.0000000000
51112  -6.642  23.422  -11.380 0.0000000000
51113  -6.513  27.721  -9.446 0.0000000000
51114  -6.556  27.301  -9.823 0.0000000000
51115  -6.533  26.928  -9.214 0.0000000000
51116  -5.718  21.383  -6.858 0.0000000000
51117  -5.999  21.888  -7.520 0.0000000000
51118  -5.823  20.926  -7.300 0.0000000000
51119  -5.925  20.556  -7.643 0.0000000000
51120  -5.670  20.035  -7.078 0.0000000000
51121  -5.503  19.201  -6.885 0.0000000000
51122  -5.369  19.641  -6.540 0.0000000000
51123  -2.981  17.994  -3.870 0.0000000000
51124  -3.267  17.520  -4.158 0.0000000000
51125  -2.944  17.149  -3.849 0.0000000000
56497  -6.856  19.516  -12.194 0.0000000000
56498  -6.871  18.828  -12.212 0.0000000000
56499  -6.813  18.259  -11.588 0.0000000000
60322  -2.913  20.089  -3.554 0.0000000000
60323  -2.396  19.446  -3.281 0.0000000000
60324  -2.518  20.202  -3.243 0.0000000000
60325  -1.772  21.192  -2.719 0.0000000000
60326  -1.692  20.444  -2.799 0.0000000000
60713  -6.051  26.011  -6.930 0.0000000000
60714  -6.116  25.654  -7.343 0.0000000000
60715  -5.899  25.213  -6.601 0.0000000000
60716  -5.286  23.118  -5.292 0.0000000000
60717  -5.599  23.593  -6.006 0.0000000000
60718  -5.420  22.700  -5.736 0.0000000000
60719  -5.521  22.302  -6.134 0.0000000000
60720  -5.202  21.835  -5.497 0.0000000000
60721  -4.986  21.062  -5.322 0.0000000000
60722  -4.829  21.477  -4.878 0.0000000000
60723  -3.673  21.138  -3.779 0.0000000000
60724  -3.973  20.753  -4.107 0.0000000000
60725  -3.455  20.409  -3.812 0.0000000000
60726  -3.234  19.652  -3.859 0.0000000000
67522  -5.325  26.444  -4.215 0.0000000000
67523  -4.663  25.785  -3.532 0.0000000000
67524  -5.081  26.616  -3.793 0.0000000000
67526  -4.419  27.027  -3.046 0.0000000000
67527  -4.096  27.262  -2.736 0.0000000000
67528  -3.201  26.721  -2.301 0.0000000000
67920  -6.094  28.499  -7.751 0.0000000000
67921  -6.139  27.666  -7.494 0.0000000000
67922  -6.044  28.102  -7.130 0.0000000000
67924  -5.984  27.311  -5.724 0.0000000000
67925  -5.727  26.854  -4.899 0.0000000000
67926  -5.478  26.027  -4.575 0.0000000000
83055  -1.592  18.086  -2.806 0.0000000000
83070  -2.929  24.454  -2.544 0.0000000000
83071  -2.542  23.607  -2.546 0.0000000000
83072  -2.045  23.855  -2.344 0.0000000000
84211  -6.855  21.505  -12.892 0.0000000000
84212  -6.833  21.933  -12.572 0.0000000000
84213  -6.609  21.285  -10.998 0.0000000000
84214  -6.661  20.856  -11.351 0.0000000000
84215  -6.599  20.358  -10.710 0.0000000000
84216  -6.588  19.350  -10.364 0.0000000000
84217  -6.502  19.816  -10.086 0.0000000000
84221  -6.595  26.449  -10.515 0.0000000000
84222  -6.592  26.801  -11.031 0.0000000000
84223  -6.613  26.011  -10.812 0.0000000000
84224  -6.583  25.647  -11.173 0.0000000000
84225  -6.589  25.290  -10.629 0.0000000000
84226  -6.298  24.868  -8.042 0.0000000000
84227  -6.445  25.287  -8.680 0.0000000000
84228  -6.370  24.466  -8.410 0.0000000000
84229  -6.351  22.812  -8.816 0.0000000000
84230  -6.426  23.642  -9.062 0.0000000000
84231  -6.465  23.214  -9.450 0.0000000000
84232  -6.575  23.691  -10.110 0.0000000000
84233  -6.504  22.813  -9.782 0.0000000000
84234  -6.547  22.442  -10.101 0.0000000000
84235  -6.430  21.949  -9.444 0.0000000000
84236  -6.099  19.649  -8.245 0.0000000000
84237  -6.276  20.158  -8.851 0.0000000000
84238  -6.207  19.266  -8.552 0.0000000000
84239  -6.257  18.756  -8.868 0.0000000000
84240  -6.086  18.232  -8.284 0.0000000000
84241  -5.976  17.245  -8.049 0.0000000000
84242  -5.856  17.712  -7.734 0.0000000000
84243  -5.172  17.406  -6.518 0.0000000000
84244  -5.307  16.895  -6.794 0.0000000000
84245  -5.014  16.465  -6.397 0.0000000000
84248  -4.560  19.367  -5.121 0.0000000000
84249  -4.755  18.850  -5.550 0.0000000000
84250  -4.393  18.493  -5.128 0.0000000000
93802  -6.706  18.393  -10.893 0.0000000000
93803  -6.716  17.664  -10.957 0.0000000000
93804  -6.646  16.970  -10.255 0.0000000000
96097  -3.341  21.527  -3.465 0.0000000000
96098  -2.612  20.922  -3.164 0.0000000000
96099  -2.852  21.659  -3.137 0.0000000000
96100  -2.360  21.790  -2.844 0.0000000000
96101  -1.968  21.971  -2.650 0.0000000000
96332  -5.634  25.142  -5.420 0.0000000000
96333  -5.708  24.779  -5.842 0.0000000000
96334  -5.494  24.372  -5.110 0.0000000000
96335  -5.216  23.546  -4.866 0.0000000000
96336  -4.955  22.715  -4.660 0.0000000000
96337  -4.683  21.897  -4.523 0.0000000000
96338  -4.486  22.296  -4.160 0.0000000000
96339  -3.938  21.896  -3.759 0.0000000000
109746  -2.038  24.948  -2.204 0.0000000000
109747  -1.645  24.109  -2.243 0.0000000000
109748  -1.257  24.423  -2.146 0.0000000000
110431  -6.807  22.345  -12.297 0.0000000000
110432  -6.784  22.700  -11.968 0.0000000000
110433  -6.638  22.146  -11.319 0.0000000000
110434  -6.536  21.639  -10.690 0.0000000000
110437  -6.500  27.615  -10.395 0.0000000000
110438  -6.571  26.877  -10.174 0.0000000000
110439  -6.611  26.092  -9.919 0.0000000000
110440  -6.085  23.201  -7.471 0.0000000000
110441  -6.260  23.610  -8.132 0.0000000000
110442  -6.138  22.776  -7.822 0.0000000000
110443  -6.205  22.378  -8.188 0.0000000000
110444  -6.256  21.968  -8.532 0.0000000000
110445  -6.274  21.469  -8.856 0.0000000000
110446  -6.110  21.022  -8.257 0.0000000000
110447  -6.008  20.109  -7.943 0.0000000000
110448  -5.886  19.190  -7.652 0.0000000000
110449  -5.737  18.256  -7.429 0.0000000000
110450  -5.645  18.790  -7.161 0.0000000000
110451  -5.330  18.313  -6.683 0.0000000000
110452  -5.015  17.889  -6.229 0.0000000000
110453  -3.753  18.642  -4.436 0.0000000000
110454  -4.023  18.132  -4.777 0.0000000000
110455  -3.637  17.818  -4.453 0.0000000000
119032  -6.906  20.689  -13.513 0.0000000000
119033  -6.933  20.027  -13.478 0.0000000000
119034  -6.907  19.394  -12.849 0.0000000000
119035  -6.842  18.086  -12.205 0.0000000000
119037  -6.723  16.785  -10.988 0.0000000000
124387  -2.669  18.469  -3.588 0.0000000000
124388  -2.297  17.810  -3.264 0.0000000000
124389  -2.338  18.658  -3.293 0.0000000000
124390  -1.962  18.719  -3.028 0.0000000000
124391  -1.586  18.822  -2.830 0.0000000000
124392  -2.088  20.312  -2.985 0.0000000000
124393  -1.629  19.645  -2.847 0.0000000000
124934  -6.389  26.924  -8.277 0.0000000000
124935  -6.455  26.519  -8.608 0.0000000000
124936  -6.321  26.091  -7.995 0.0000000000
124937  -6.201  25.257  -7.689 0.0000000000
124938  -6.104  24.453  -7.409 0.0000000000
124939  -5.780  24.425  -6.288 0.0000000000
124940  -5.869  24.041  -6.715 0.0000000000
124941  -5.962  23.631  -7.114 0.0000000000
124942  -5.819  22.772  -6.787 0.0000000000
124943  -5.631  21.857  -6.484 0.0000000000
124944  -5.423  20.930  -6.248 0.0000000000
124945  -5.250  20.091  -6.112 0.0000000000
124946  -5.108  20.555  -5.692 0.0000000000
124947  -4.770  20.243  -5.158 0.0000000000
124948  -4.374  19.855  -4.762 0.0000000000
124949  -4.431  21.113  -4.457 0.0000000000
124950  -4.178  20.317  -4.414 0.0000000000
124951  -3.940  19.491  -4.415 0.0000000000
124952  -3.504  19.161  -4.116 0.0000000000
124953  -3.074  18.871  -3.877 0.0000000000
133912  -4.615  24.762  -3.712 0.0000000000
133913  -3.866  24.080  -3.162 0.0000000000
133914  -4.270  24.949  -3.314 0.0000000000
133915  -3.858  25.140  -2.968 0.0000000000
133916  -3.408  25.349  -2.667 0.0000000000
133917  -4.752  26.820  -3.422 0.0000000000
133918  -3.928  26.212  -2.837 0.0000000000
133919  -2.996  25.582  -2.407 0.0000000000
133920  -2.623  25.863  -2.256 0.0000000000
133921  -2.223  26.132  -2.065 0.0000000000
134416  -6.361  27.726  -8.519 0.0000000000
134417  -6.261  27.274  -7.886 0.0000000000
134418  -6.140  26.827  -7.210 0.0000000000
134419  -6.002  26.383  -6.505 0.0000000000
134420  -6.017  27.708  -6.452 0.0000000000
134421  -5.972  26.825  -6.101 0.0000000000
134422  -5.843  25.963  -5.760 0.0000000000
134423  -5.590  25.609  -4.983 0.0000000000
134424  -5.151  25.186  -4.311 0.0000000000
152931  -2.982  23.348  -2.777 0.0000000000
152932  -2.261  22.779  -2.545 0.0000000000
152933  -1.522  22.174  -2.511 0.0000000000
152934  -1.381  23.256  -2.310 0.0000000000
152935  -1.153  22.426  -2.394 0.0000000000
154300  -6.876  21.095  -13.210 0.0000000000
154301  -6.814  20.515  -12.568 0.0000000000
154302  -6.753  19.948  -11.940 0.0000000000
154303  -6.713  21.346  -11.981 0.0000000000
154304  -6.707  20.412  -11.691 0.0000000000
154305  -6.712  19.430  -11.280 0.0000000000
154306  -6.661  18.901  -10.647 0.0000000000
154307  -6.560  18.311  -10.007 0.0000000000
154308  -6.403  17.672  -9.393 0.0000000000
154318  -6.511  26.119  -8.948 0.0000000000
154319  -6.549  25.692  -9.309 0.0000000000
154320  -6.609  25.324  -9.689 0.0000000000
154321  -6.424  24.080  -8.763 0.0000000000
154322  -6.543  24.515  -9.383 0.0000000000
154323  -6.636  24.921  -10.039 0.0000000000
154324  -6.586  24.518  -10.381 0.0000000000
154325  -6.528  24.143  -10.740 0.0000000000
154326  -6.559  23.770  -11.088 0.0000000000
154327  -6.586  22.962  -10.766 0.0000000000
154328  -6.566  22.098  -10.408 0.0000000000
154329  -6.487  21.162  -10.066 0.0000000000
154330  -6.337  21.068  -9.138 0.0000000000
154331  -6.402  20.632  -9.425 0.0000000000
154332  -6.443  20.212  -9.756 0.0000000000
154333  -6.394  19.256  -9.465 0.0000000000
154334  -6.318  18.199  -9.137 0.0000000000
154335  -6.217  17.108  -8.825 0.0000000000
154336  -6.001  16.657  -8.338 0.0000000000
154339  -5.584  17.266  -7.229 0.0000000000
154345  -5.070  19.249  -6.024 0.0000000000
154346  -4.872  18.367  -5.889 0.0000000000
154347  -4.706  17.483  -5.781 0.0000000000
154348  -4.241  17.625  -5.101 0.0000000000
154349  -4.419  17.100  -5.383 0.0000000000
154350  -4.560  16.590  -5.697 0.0000000000
