# Supplementary material for: A connectional hub in the rostral anterior cingulate cortex links areas of emotion and cognitive control
Source: eLife. 2019 Jun 19;8:e43761. doi: 10.7554/eLife.43761 (PMC6624020; doi:10.7554/eLife.43761)
Supplement: Supplementary file 1. [file elife-43761-supp1.zip › lh.32.label]

#!ascii label  , from subject fsaverage vox2ras=TkReg coords=white
2765
74  -8.258  5.947  36.421 0.0000000000
112  -6.367  36.566  -6.322 0.0000000000
114  -7.316  37.495  13.499 0.0000000000
248  -6.749  38.696  3.025 0.0000000000
249  -12.302  43.558  6.922 0.0000000000
422  -4.378  12.164  30.484 0.0000000000
506  -6.211  26.770  17.993 0.0000000000
508  -13.235  30.897  22.318 0.0000000000
509  -8.292  21.804  27.857 0.0000000000
510  -11.817  14.242  34.264 0.0000000000
944  -5.907  9.542  34.397 0.0000000000
945  -4.382  5.849  32.169 0.0000000000
946  -4.530  3.416  36.101 0.0000000000
1102  -5.927  30.665  -5.903 0.0000000000
1105  -5.823  38.848  8.246 0.0000000000
1107  -6.086  33.300  11.118 0.0000000000
1109  -5.532  32.709  16.031 0.0000000000
1115  -13.173  28.513  27.997 0.0000000000
1116  -11.367  25.920  24.584 0.0000000000
1117  -13.458  22.181  29.322 0.0000000000
1118  -10.641  17.832  30.794 0.0000000000
1119  -13.542  18.980  33.820 0.0000000000
1145  -7.683  33.106  -9.539 0.0000000000
1502  -10.391  2.282  38.341 0.0000000000
1598  -5.906  38.442  -2.077 0.0000000000
1599  -8.113  42.112  0.239 0.0000000000
1600  -9.878  41.018  4.647 0.0000000000
1601  -11.701  39.311  9.234 0.0000000000
1946  -5.869  13.896  26.570 0.0000000000
1948  -6.153  7.819  28.958 0.0000000000
1949  -6.213  1.571  31.152 0.0000000000
2164  -14.090  43.595  12.132 0.0000000000
2165  -13.665  37.978  14.471 0.0000000000
2167  -13.615  36.318  20.078 0.0000000000
2168  -10.246  33.599  17.721 0.0000000000
2169  -7.395  30.168  21.340 0.0000000000
2170  -5.441  25.086  23.539 0.0000000000
2171  -5.168  19.392  25.189 0.0000000000
2172  -6.276  17.503  29.537 0.0000000000
2173  -8.357  13.951  32.465 0.0000000000
2174  -9.946  10.584  35.325 0.0000000000
2176  -11.450  11.557  38.298 0.0000000000
2177  -11.048  7.374  38.536 0.0000000000
2864  -6.893  7.872  35.534 0.0000000000
2865  -5.063  6.777  35.337 0.0000000000
2866  -5.898  5.013  36.651 0.0000000000
3022  -5.794  33.882  -6.473 0.0000000000
3023  -6.273  31.288  -4.010 0.0000000000
3024  -6.107  34.364  -4.502 0.0000000000
3025  -6.473  38.477  10.928 0.0000000000
3026  -5.591  36.287  9.913 0.0000000000
3027  -5.492  36.137  12.700 0.0000000000
3028  -5.842  33.244  13.667 0.0000000000
3029  -5.729  35.700  15.248 0.0000000000
3036  -13.636  25.355  28.675 0.0000000000
3037  -13.434  23.484  31.390 0.0000000000
3038  -13.648  20.590  31.637 0.0000000000
3065  -7.137  34.820  -8.057 0.0000000000
3066  -6.234  32.127  -8.051 0.0000000000
3623  -8.300  41.730  -1.950 0.0000000000
3624  -10.292  42.821  -0.632 0.0000000000
3626  -9.797  43.012  3.628 0.0000000000
3627  -11.537  41.847  5.570 0.0000000000
3628  -10.941  39.873  6.787 0.0000000000
3629  -12.851  41.093  7.696 0.0000000000
4274  -4.628  13.101  28.330 0.0000000000
4275  -6.044  10.886  27.772 0.0000000000
4276  -4.990  9.995  29.366 0.0000000000
4277  -4.388  2.543  32.999 0.0000000000
4278  -5.244  3.708  31.553 0.0000000000
4755  -6.331  38.994  0.417 0.0000000000
4756  -6.991  35.503  -0.030 0.0000000000
4757  -6.440  35.741  2.285 0.0000000000
4769  -6.397  23.956  19.067 0.0000000000
4775  -13.942  43.100  15.105 0.0000000000
4776  -14.625  40.675  13.307 0.0000000000
4777  -14.689  40.036  16.167 0.0000000000
4781  -13.367  32.734  24.303 0.0000000000
4782  -12.842  35.506  23.026 0.0000000000
4783  -13.377  33.526  21.263 0.0000000000
4784  -12.903  34.414  18.546 0.0000000000
4785  -11.991  32.046  19.816 0.0000000000
4786  -9.105  31.956  19.321 0.0000000000
4787  -11.005  30.007  21.214 0.0000000000
4788  -9.852  23.743  26.199 0.0000000000
4789  -7.781  26.032  24.691 0.0000000000
4790  -6.731  23.742  26.142 0.0000000000
4791  -5.006  22.317  24.423 0.0000000000
4792  -6.131  21.348  27.273 0.0000000000
4793  -5.339  18.840  27.596 0.0000000000
4794  -7.297  19.846  28.875 0.0000000000
4795  -11.420  15.849  32.403 0.0000000000
4796  -9.299  15.898  31.600 0.0000000000
4797  -10.020  14.093  33.125 0.0000000000
4798  -9.273  12.068  33.885 0.0000000000
4799  -10.522  12.577  34.821 0.0000000000
4806  -10.477  9.794  38.654 0.0000000000
4808  -11.254  5.601  40.113 0.0000000000
6308  -5.085  10.996  32.620 0.0000000000
6309  -4.354  9.012  31.281 0.0000000000
6310  -4.796  7.908  33.396 0.0000000000
6311  -4.436  4.787  34.169 0.0000000000
6312  -4.315  1.398  35.015 0.0000000000
6597  -5.989  38.718  5.570 0.0000000000
6598  -6.016  36.062  4.748 0.0000000000
6599  -5.899  36.207  7.266 0.0000000000
6604  -6.237  30.226  14.574 0.0000000000
6605  -5.507  29.635  16.967 0.0000000000
6615  -13.671  29.856  25.210 0.0000000000
6616  -12.613  28.357  23.430 0.0000000000
6617  -13.503  26.849  25.866 0.0000000000
6618  -12.747  24.019  26.762 0.0000000000
6619  -11.361  21.618  28.125 0.0000000000
6620  -9.495  19.914  29.422 0.0000000000
6621  -12.276  19.802  29.915 0.0000000000
6622  -12.972  17.958  31.785 0.0000000000
6623  -12.993  16.287  33.818 0.0000000000
6669  -7.814  31.497  -11.042 0.0000000000
6670  -6.434  28.745  -11.009 0.0000000000
6671  -6.542  30.423  -9.541 0.0000000000
6672  -5.965  28.943  -7.375 0.0000000000
7346  -9.456  4.067  37.262 0.0000000000
7347  -7.215  3.039  37.585 0.0000000000
7348  -8.593  1.122  38.366 0.0000000000
7567  -7.718  38.688  -5.270 0.0000000000
7568  -5.748  37.493  -4.447 0.0000000000
7569  -6.506  40.191  -3.445 0.0000000000
7570  -6.123  41.131  -1.024 0.0000000000
7571  -6.373  41.467  1.583 0.0000000000
7572  -9.828  43.100  1.386 0.0000000000
7573  -8.261  42.308  2.762 0.0000000000
7574  -7.711  40.613  3.986 0.0000000000
7575  -8.232  39.595  6.407 0.0000000000
7576  -8.733  39.042  8.931 0.0000000000
7577  -9.567  38.447  11.382 0.0000000000
8443  -5.068  6.997  30.463 0.0000000000
8444  -6.186  4.700  30.174 0.0000000000
8449  -5.168  1.786  37.863 0.0000000000
8450  -4.312  0.038  37.184 0.0000000000
9033  -6.756  35.081  -2.367 0.0000000000
9053  -11.499  45.867  8.485 0.0000000000
9056  -13.485  43.541  9.351 0.0000000000
9057  -13.935  40.977  10.387 0.0000000000
9058  -12.807  38.851  11.944 0.0000000000
9059  -10.870  37.165  13.648 0.0000000000
9064  -12.871  38.100  21.744 0.0000000000
9065  -14.047  39.090  19.049 0.0000000000
9066  -13.971  37.088  17.256 0.0000000000
9067  -11.901  35.722  16.078 0.0000000000
9068  -8.736  35.647  15.742 0.0000000000
9069  -7.164  34.002  17.514 0.0000000000
9070  -5.966  31.883  18.920 0.0000000000
9071  -5.232  28.867  19.876 0.0000000000
9072  -9.516  28.009  22.897 0.0000000000
9073  -6.163  27.843  22.678 0.0000000000
9074  -5.123  25.979  20.688 0.0000000000
9075  -5.934  23.087  21.696 0.0000000000
9076  -6.457  20.268  22.709 0.0000000000
9077  -6.345  17.416  23.788 0.0000000000
9078  -5.533  16.691  25.699 0.0000000000
9079  -4.654  15.995  27.743 0.0000000000
9080  -5.115  14.909  30.093 0.0000000000
9081  -8.319  17.986  30.267 0.0000000000
9082  -7.355  15.779  31.035 0.0000000000
9083  -6.144  13.485  31.993 0.0000000000
9084  -7.137  11.751  33.479 0.0000000000
9085  -8.129  9.944  34.661 0.0000000000
9086  -9.352  8.244  35.736 0.0000000000
9089  -12.641  14.799  35.867 0.0000000000
9092  -11.752  12.793  36.320 0.0000000000
9093  -10.595  11.174  36.726 0.0000000000
9094  -10.610  9.043  36.872 0.0000000000
9095  -10.546  6.469  36.942 0.0000000000
9096  -11.093  4.811  38.265 0.0000000000
9097  -11.457  3.046  39.770 0.0000000000
10544  -7.522  6.838  35.998 0.0000000000
10545  -6.386  6.511  36.116 0.0000000000
10546  -7.077  5.523  36.550 0.0000000000
10702  -5.959  35.294  -6.503 0.0000000000
10703  -5.840  34.104  -5.489 0.0000000000
10704  -5.762  35.604  -5.611 0.0000000000
10705  -6.951  38.080  12.284 0.0000000000
10706  -5.556  37.514  11.981 0.0000000000
10707  -5.881  37.211  13.378 0.0000000000
10708  -5.523  35.939  14.071 0.0000000000
10709  -6.356  36.821  14.545 0.0000000000
10716  -12.956  25.108  31.044 0.0000000000
10743  -7.455  36.834  -6.774 0.0000000000
10745  -6.787  35.676  -7.182 0.0000000000
10746  -6.323  34.449  -7.411 0.0000000000
11303  -10.708  42.391  -1.484 0.0000000000
11304  -11.841  42.911  -0.931 0.0000000000
11305  -11.568  43.744  5.847 0.0000000000
11306  -11.246  42.962  5.220 0.0000000000
11307  -12.140  42.533  6.168 0.0000000000
11308  -12.248  41.482  6.607 0.0000000000
11309  -12.777  42.333  7.218 0.0000000000
11954  -4.321  12.646  29.363 0.0000000000
11955  -4.805  11.563  28.873 0.0000000000
11956  -4.392  11.097  29.779 0.0000000000
11958  -4.713  1.495  32.586 0.0000000000
12435  -6.697  38.866  1.672 0.0000000000
12436  -7.038  37.184  1.298 0.0000000000
12437  -6.635  37.162  2.655 0.0000000000
12445  -6.239  27.098  16.815 0.0000000000
12449  -6.394  25.339  18.516 0.0000000000
12455  -13.783  42.698  16.594 0.0000000000
12456  -14.513  41.628  15.694 0.0000000000
12457  -14.331  41.183  17.123 0.0000000000
12461  -13.592  31.785  23.290 0.0000000000
12462  -13.472  33.155  22.813 0.0000000000
12463  -13.359  32.222  21.848 0.0000000000
12464  -12.948  32.686  20.417 0.0000000000
12465  -12.770  31.423  21.030 0.0000000000
12466  -11.585  31.010  20.526 0.0000000000
12467  -12.388  30.292  21.671 0.0000000000
12468  -9.087  22.781  27.080 0.0000000000
12469  -8.067  23.841  26.386 0.0000000000
12470  -7.522  22.841  27.034 0.0000000000
12471  -6.421  22.561  26.694 0.0000000000
12472  -7.197  21.718  27.637 0.0000000000
12473  -6.757  20.631  28.095 0.0000000000
12474  -7.758  20.865  28.404 0.0000000000
12475  -11.654  14.995  33.305 0.0000000000
12476  -10.618  14.974  32.825 0.0000000000
12477  -10.891  14.174  33.663 0.0000000000
12478  -10.319  13.294  33.967 0.0000000000
12479  -11.125  13.453  34.548 0.0000000000
14354  -5.507  10.257  33.609 0.0000000000
14355  -4.968  9.435  33.055 0.0000000000
14356  -5.231  8.850  34.068 0.0000000000
14357  -4.734  5.155  35.660 0.0000000000
14358  -4.653  5.855  34.737 0.0000000000
14359  -4.462  4.146  35.103 0.0000000000
14360  -4.332  3.107  34.599 0.0000000000
14361  -4.331  2.452  35.590 0.0000000000
14835  -5.741  38.891  6.881 0.0000000000
14836  -5.554  37.586  6.479 0.0000000000
14837  -5.392  37.750  7.775 0.0000000000
14838  -6.019  34.802  10.559 0.0000000000
14839  -6.174  34.826  9.229 0.0000000000
14840  -6.047  33.364  9.880 0.0000000000
14844  -6.115  31.960  11.721 0.0000000000
14845  -5.634  32.978  14.867 0.0000000000
14846  -6.054  31.764  14.115 0.0000000000
14847  -5.733  31.524  15.264 0.0000000000
14848  -5.939  29.986  15.789 0.0000000000
14849  -5.384  31.115  16.472 0.0000000000
14863  -12.907  30.178  27.627 0.0000000000
14864  -13.323  30.813  26.241 0.0000000000
14865  -13.508  29.266  26.647 0.0000000000
14866  -13.642  28.390  25.534 0.0000000000
14867  -13.606  27.681  26.960 0.0000000000
14868  -13.672  23.738  28.998 0.0000000000
14869  -13.497  24.585  27.559 0.0000000000
14870  -13.165  23.129  28.015 0.0000000000
14871  -12.114  22.769  27.383 0.0000000000
14872  -12.602  21.760  28.560 0.0000000000
14873  -11.839  20.703  29.046 0.0000000000
14874  -12.968  20.981  29.562 0.0000000000
14875  -13.642  19.805  32.744 0.0000000000
14876  -13.408  19.207  31.702 0.0000000000
14877  -13.508  18.388  32.747 0.0000000000
14878  -13.045  17.111  32.800 0.0000000000
14879  -13.375  17.598  33.858 0.0000000000
14955  -7.674  32.303  -10.266 0.0000000000
14956  -6.919  31.043  -10.377 0.0000000000
14957  -7.043  31.824  -9.632 0.0000000000
14958  -5.741  31.438  -7.105 0.0000000000
14959  -5.886  30.600  -7.828 0.0000000000
14960  -5.882  29.846  -6.672 0.0000000000
16154  -9.860  3.135  37.782 0.0000000000
16155  -8.857  2.571  37.798 0.0000000000
16156  -9.494  1.662  38.253 0.0000000000
16628  -7.012  39.499  -4.418 0.0000000000
16629  -7.850  40.387  -3.612 0.0000000000
16630  -8.047  41.946  -0.942 0.0000000000
16631  -7.116  41.492  -1.576 0.0000000000
16632  -7.129  41.716  -0.382 0.0000000000
16633  -6.136  41.430  0.256 0.0000000000
16634  -7.098  41.950  0.891 0.0000000000
16638  -9.936  41.998  4.185 0.0000000000
16639  -9.061  42.728  3.183 0.0000000000
16640  -9.052  41.779  3.826 0.0000000000
16641  -7.927  41.606  3.434 0.0000000000
16642  -8.795  40.830  4.314 0.0000000000
16643  -8.122  40.007  5.100 0.0000000000
16644  -9.341  40.135  5.408 0.0000000000
16645  -11.310  39.520  8.047 0.0000000000
16646  -9.992  39.260  7.834 0.0000000000
16647  -10.362  39.028  9.093 0.0000000000
16648  -9.219  38.743  10.181 0.0000000000
16649  -10.738  38.793  10.348 0.0000000000
18584  -6.120  14.239  25.632 0.0000000000
18586  -6.092  12.727  26.257 0.0000000000
18587  -6.099  9.353  28.383 0.0000000000
18592  -4.353  7.469  31.674 0.0000000000
18593  -4.491  7.994  30.705 0.0000000000
18594  -4.537  6.432  31.223 0.0000000000
18595  -5.830  2.674  31.382 0.0000000000
18596  -5.857  4.254  30.892 0.0000000000
18597  -6.223  3.099  30.715 0.0000000000
18607  -6.748  1.529  38.272 0.0000000000
18608  -6.053  2.517  37.812 0.0000000000
20025  -5.742  37.993  -3.308 0.0000000000
20026  -6.190  36.431  -3.469 0.0000000000
20027  -6.503  36.767  -2.327 0.0000000000
20028  -5.865  34.161  0.936 0.0000000000
20029  -6.209  33.905  -0.094 0.0000000000
20033  -6.044  34.665  5.602 0.0000000000
20077  -10.741  47.099  9.172 0.0000000000
20081  -13.304  44.951  13.085 0.0000000000
20083  -13.155  44.972  11.623 0.0000000000
20084  -12.925  44.910  10.250 0.0000000000
20085  -13.791  43.635  10.684 0.0000000000
20086  -13.944  42.299  9.759 0.0000000000
20087  -14.330  42.303  11.205 0.0000000000
20088  -14.256  39.229  13.864 0.0000000000
20089  -14.017  39.596  12.503 0.0000000000
20090  -13.278  38.460  13.185 0.0000000000
20091  -11.872  37.993  12.765 0.0000000000
20092  -12.383  37.393  13.934 0.0000000000
20104  -13.206  35.966  21.542 0.0000000000
20105  -12.700  36.803  22.362 0.0000000000
20106  -13.322  37.309  20.899 0.0000000000
20107  -13.530  38.650  20.409 0.0000000000
20108  -13.872  37.662  19.469 0.0000000000
20109  -14.248  38.128  18.118 0.0000000000
20110  -13.948  36.683  18.692 0.0000000000
20111  -11.779  33.840  18.033 0.0000000000
20112  -12.456  35.020  17.278 0.0000000000
20113  -11.135  34.654  16.871 0.0000000000
20114  -10.424  35.496  15.809 0.0000000000
20115  -9.507  34.637  16.765 0.0000000000
20116  -7.798  34.886  16.728 0.0000000000
20117  -8.661  33.820  17.635 0.0000000000
20118  -8.150  31.084  20.337 0.0000000000
20119  -7.316  32.148  19.350 0.0000000000
20120  -6.493  31.178  20.250 0.0000000000
20121  -5.461  30.479  19.470 0.0000000000
20122  -5.979  29.882  20.873 0.0000000000
20123  -12.026  27.141  23.930 0.0000000000
20124  -11.261  27.991  22.968 0.0000000000
20125  -10.489  26.971  23.683 0.0000000000
20126  -6.397  25.807  24.376 0.0000000000
20127  -6.913  27.018  23.769 0.0000000000
20128  -5.824  26.493  23.094 0.0000000000
20129  -5.315  27.041  21.755 0.0000000000
20130  -5.092  25.552  22.107 0.0000000000
20131  -5.467  24.489  21.183 0.0000000000
20132  -5.035  24.087  22.482 0.0000000000
20133  -5.062  20.862  24.846 0.0000000000
20134  -5.540  21.240  23.423 0.0000000000
20135  -5.853  19.839  23.945 0.0000000000
20136  -6.502  18.791  23.236 0.0000000000
20137  -6.033  18.384  24.450 0.0000000000
20138  -6.138  17.100  24.786 0.0000000000
20139  -5.402  18.046  25.359 0.0000000000
20140  -5.710  18.270  28.664 0.0000000000
20141  -4.970  17.386  27.640 0.0000000000
20142  -5.243  16.909  28.841 0.0000000000
20143  -4.726  15.483  28.956 0.0000000000
20144  -5.718  16.221  29.784 0.0000000000
20145  -10.044  18.863  30.102 0.0000000000
20146  -8.783  18.981  29.873 0.0000000000
20147  -9.295  17.899  30.562 0.0000000000
20148  -8.872  14.963  32.059 0.0000000000
20149  -8.382  15.943  31.352 0.0000000000
20150  -7.842  14.885  31.808 0.0000000000
20151  -6.728  14.658  31.525 0.0000000000
20152  -7.245  13.797  32.257 0.0000000000
20153  -6.663  12.660  32.754 0.0000000000
20154  -7.784  12.802  32.930 0.0000000000
20155  -9.658  11.370  34.598 0.0000000000
20156  -8.778  11.026  34.246 0.0000000000
20157  -9.229  10.194  34.916 0.0000000000
20158  -8.728  9.056  35.204 0.0000000000
20159  -9.709  9.439  35.519 0.0000000000
20166  -12.738  16.052  35.866 0.0000000000
20167  -12.508  15.255  36.839 0.0000000000
20173  -11.915  12.355  37.981 0.0000000000
20174  -12.131  13.076  37.043 0.0000000000
20175  -11.627  12.166  37.310 0.0000000000
20176  -11.108  12.058  36.560 0.0000000000
20177  -10.980  11.462  37.547 0.0000000000
20178  -10.705  8.588  38.616 0.0000000000
20179  -10.597  9.391  37.743 0.0000000000
20180  -10.910  8.181  37.703 0.0000000000
20181  -10.686  7.796  36.915 0.0000000000
20182  -11.025  6.955  37.649 0.0000000000
20183  -10.877  5.649  37.604 0.0000000000
20184  -11.233  6.091  38.396 0.0000000000
20185  -11.295  4.698  40.893 0.0000000000
20186  -11.434  4.317  39.987 0.0000000000
20393  -6.473  28.075  -10.004 0.0000000000
23588  -6.337  8.740  35.044 0.0000000000
23589  -5.429  8.238  34.939 0.0000000000
23590  -5.840  7.443  35.599 0.0000000000
23591  -5.371  5.987  36.073 0.0000000000
23592  -5.031  4.333  36.465 0.0000000000
23872  -5.764  32.364  -6.265 0.0000000000
23873  -6.112  30.954  -4.942 0.0000000000
23874  -5.983  32.618  -5.286 0.0000000000
23875  -6.297  32.859  -4.297 0.0000000000
23876  -6.477  33.085  -3.243 0.0000000000
23877  -6.046  38.743  9.626 0.0000000000
23878  -5.289  37.741  9.184 0.0000000000
23879  -5.311  37.702  10.559 0.0000000000
23880  -5.496  36.270  11.310 0.0000000000
23881  -5.833  34.755  11.925 0.0000000000
23882  -6.012  33.355  12.416 0.0000000000
23883  -5.664  34.718  13.283 0.0000000000
23884  -5.547  34.537  14.498 0.0000000000
23885  -5.624  34.129  15.678 0.0000000000
23896  -13.430  26.903  28.318 0.0000000000
23897  -13.178  26.083  29.698 0.0000000000
23898  -13.546  24.454  30.050 0.0000000000
23899  -13.719  22.822  30.340 0.0000000000
23900  -13.594  21.382  30.494 0.0000000000
23901  -13.664  22.026  31.554 0.0000000000
23902  -13.495  21.254  32.704 0.0000000000
23949  -7.490  33.918  -8.754 0.0000000000
23950  -6.927  32.654  -8.868 0.0000000000
23951  -6.693  33.503  -8.149 0.0000000000
23952  -5.998  33.087  -7.367 0.0000000000
24953  -8.704  41.158  -2.801 0.0000000000
24954  -9.727  41.819  -2.101 0.0000000000
24955  -9.148  42.328  -1.298 0.0000000000
24956  -8.956  42.510  -0.355 0.0000000000
24960  -10.702  42.344  4.650 0.0000000000
24961  -10.802  41.351  5.033 0.0000000000
24962  -10.554  40.398  5.632 0.0000000000
24963  -11.517  40.821  6.018 0.0000000000
24964  -12.036  40.375  7.109 0.0000000000
24965  -12.511  40.074  8.381 0.0000000000
26126  -5.217  13.578  27.467 0.0000000000
26127  -5.963  12.352  27.213 0.0000000000
26128  -5.477  12.050  28.015 0.0000000000
26129  -5.609  10.490  28.632 0.0000000000
26130  -5.712  9.042  29.180 0.0000000000
26131  -4.424  4.206  32.619 0.0000000000
26132  -4.667  4.780  31.783 0.0000000000
26133  -4.756  3.142  32.216 0.0000000000
26134  -5.240  2.115  31.973 0.0000000000
26135  -5.796  1.095  31.748 0.0000000000
26136  -6.239  -0.070  31.585 0.0000000000
26991  -6.091  38.797  -0.849 0.0000000000
26992  -6.710  37.074  -1.121 0.0000000000
26993  -6.889  37.282  0.087 0.0000000000
26994  -6.793  35.612  1.135 0.0000000000
27026  -13.205  44.594  14.590 0.0000000000
27027  -14.075  43.464  13.619 0.0000000000
27028  -14.539  42.149  12.657 0.0000000000
27029  -14.584  41.934  14.181 0.0000000000
27030  -14.757  40.391  14.749 0.0000000000
27031  -14.457  38.889  15.250 0.0000000000
27037  -12.757  33.635  25.244 0.0000000000
27039  -13.121  34.108  23.683 0.0000000000
27040  -13.319  34.569  22.158 0.0000000000
27041  -13.442  34.909  20.686 0.0000000000
27042  -13.504  35.318  19.251 0.0000000000
27043  -13.198  33.998  19.809 0.0000000000
27044  -12.398  33.196  19.143 0.0000000000
27045  -11.191  32.742  18.676 0.0000000000
27046  -9.692  32.752  18.515 0.0000000000
27047  -10.715  31.841  19.391 0.0000000000
27048  -10.054  30.900  20.250 0.0000000000
27049  -9.217  29.999  21.186 0.0000000000
27050  -10.574  24.808  25.338 0.0000000000
27051  -9.645  25.943  24.533 0.0000000000
27052  -8.778  24.911  25.421 0.0000000000
27053  -7.138  24.940  25.476 0.0000000000
27054  -5.961  24.427  24.916 0.0000000000
27055  -5.122  23.692  23.976 0.0000000000
27056  -5.687  23.237  25.481 0.0000000000
27057  -5.499  21.947  25.960 0.0000000000
27058  -5.246  20.644  26.391 0.0000000000
27059  -5.065  19.157  26.372 0.0000000000
27060  -5.707  20.209  27.507 0.0000000000
27061  -6.301  19.558  28.433 0.0000000000
27062  -6.820  18.769  29.258 0.0000000000
27063  -11.092  16.784  31.577 0.0000000000
27064  -9.739  16.891  31.265 0.0000000000
27065  -10.194  15.862  31.991 0.0000000000
27066  -9.700  14.909  32.353 0.0000000000
27067  -9.255  13.993  32.784 0.0000000000
27068  -8.803  12.957  33.183 0.0000000000
27069  -9.595  13.133  33.522 0.0000000000
27070  -9.974  12.381  34.264 0.0000000000
27071  -10.148  11.687  35.065 0.0000000000
27082  -10.857  10.783  38.508 0.0000000000
27084  -10.467  8.978  39.495 0.0000000000
27085  -10.790  7.718  39.425 0.0000000000
27086  -11.177  6.503  39.312 0.0000000000
27087  -10.851  6.854  40.265 0.0000000000
27088  -10.902  5.987  40.996 0.0000000000
29177  -11.493  44.716  6.437 0.0000000000
30080  -4.699  11.636  31.568 0.0000000000
30081  -4.348  10.639  30.889 0.0000000000
30082  -4.606  10.075  31.999 0.0000000000
30083  -4.566  8.524  32.350 0.0000000000
30084  -4.501  6.875  32.727 0.0000000000
30085  -4.930  7.411  34.412 0.0000000000
30086  -4.608  6.417  33.764 0.0000000000
30087  -4.414  5.307  33.149 0.0000000000
30088  -4.321  3.637  33.595 0.0000000000
30089  -4.271  1.980  33.998 0.0000000000
30753  -6.418  38.631  4.347 0.0000000000
30754  -6.175  37.354  3.908 0.0000000000
30755  -5.783  37.492  5.168 0.0000000000
30756  -5.966  36.115  6.018 0.0000000000
30757  -6.090  34.710  6.796 0.0000000000
30758  -5.785  36.233  8.506 0.0000000000
30759  -6.171  34.807  7.980 0.0000000000
30768  -6.173  31.898  12.942 0.0000000000
30772  -6.096  28.510  16.334 0.0000000000
30773  -5.797  28.258  17.560 0.0000000000
30793  -13.090  32.262  25.746 0.0000000000
30794  -13.571  31.348  24.796 0.0000000000
30795  -13.544  30.402  23.727 0.0000000000
30796  -13.014  29.637  22.866 0.0000000000
30797  -13.463  28.989  24.167 0.0000000000
30798  -13.142  27.569  24.608 0.0000000000
30799  -12.732  26.225  25.049 0.0000000000
30800  -13.633  26.103  27.243 0.0000000000
30801  -13.210  25.419  26.283 0.0000000000
30802  -12.114  24.923  25.591 0.0000000000
30803  -11.441  23.711  26.309 0.0000000000
30804  -10.700  22.673  27.052 0.0000000000
30805  -9.837  21.718  27.973 0.0000000000
30806  -8.937  20.910  28.649 0.0000000000
30807  -10.407  20.784  28.781 0.0000000000
30808  -10.989  19.759  29.578 0.0000000000
30809  -11.522  18.751  30.346 0.0000000000
30810  -13.234  20.067  30.657 0.0000000000
30811  -12.683  18.861  30.802 0.0000000000
30812  -11.940  17.739  31.146 0.0000000000
30813  -12.240  16.779  32.007 0.0000000000
30814  -12.421  15.961  32.970 0.0000000000
30815  -12.457  15.165  33.989 0.0000000000
30922  -7.509  29.386  -11.831 0.0000000000
30923  -6.799  30.247  -11.178 0.0000000000
30924  -6.466  29.626  -10.308 0.0000000000
30925  -6.379  28.906  -9.277 0.0000000000
30926  -6.424  31.281  -8.812 0.0000000000
30927  -6.144  29.683  -8.549 0.0000000000
32558  -8.911  4.998  36.827 0.0000000000
32559  -7.784  4.503  36.993 0.0000000000
32560  -8.365  3.512  37.390 0.0000000000
32561  -7.829  2.077  37.989 0.0000000000
33157  -6.985  37.724  -5.903 0.0000000000
33158  -5.959  37.116  -5.455 0.0000000000
33159  -6.309  38.414  -5.069 0.0000000000
33160  -5.853  38.981  -4.171 0.0000000000
33161  -5.582  39.467  -2.944 0.0000000000
33162  -7.368  41.061  -2.652 0.0000000000
33163  -6.127  40.733  -2.259 0.0000000000
33164  -5.626  39.905  -1.647 0.0000000000
33165  -5.754  40.360  -0.313 0.0000000000
33166  -6.109  40.421  1.005 0.0000000000
33167  -6.573  40.242  2.220 0.0000000000
33169  -10.014  43.006  0.315 0.0000000000
33170  -8.915  42.625  0.816 0.0000000000
33171  -9.699  43.170  2.422 0.0000000000
33172  -8.847  42.801  1.966 0.0000000000
33173  -8.049  42.368  1.514 0.0000000000
33174  -7.301  41.964  2.225 0.0000000000
33175  -7.030  41.148  2.842 0.0000000000
33176  -6.962  39.916  3.484 0.0000000000
33177  -7.036  39.569  4.807 0.0000000000
33178  -6.819  39.545  6.060 0.0000000000
33179  -6.850  39.437  7.373 0.0000000000
33180  -9.702  39.609  6.584 0.0000000000
33181  -8.382  39.316  7.648 0.0000000000
33182  -7.155  39.216  8.696 0.0000000000
33183  -7.607  38.891  9.944 0.0000000000
33184  -8.034  38.517  11.220 0.0000000000
33185  -8.477  37.988  12.363 0.0000000000
35605  -4.446  9.527  30.261 0.0000000000
35606  -5.016  8.496  29.929 0.0000000000
35607  -5.793  7.435  29.758 0.0000000000
35608  -5.134  5.341  31.034 0.0000000000
35609  -5.783  5.900  30.365 0.0000000000
35610  -6.170  6.261  29.567 0.0000000000
35623  -6.533  4.007  37.190 0.0000000000
35624  -5.512  3.444  37.189 0.0000000000
35625  -4.722  2.673  37.033 0.0000000000
35627  -4.562  0.992  37.650 0.0000000000
35628  -4.357  1.742  36.649 0.0000000000
35629  -4.291  0.707  36.110 0.0000000000
37341  -5.906  36.024  -4.579 0.0000000000
37342  -6.412  34.719  -3.422 0.0000000000
37343  -6.548  33.356  -2.204 0.0000000000
37344  -6.913  35.324  -1.175 0.0000000000
37345  -6.477  33.682  -1.185 0.0000000000
37350  -6.183  35.890  3.468 0.0000000000
37403  -12.027  44.712  7.732 0.0000000000
37410  -11.896  46.011  9.794 0.0000000000
37411  -12.562  44.750  8.964 0.0000000000
37412  -12.960  43.552  8.110 0.0000000000
37413  -13.434  42.289  8.469 0.0000000000
37414  -13.421  41.045  8.982 0.0000000000
37415  -13.017  39.941  9.703 0.0000000000
37416  -14.374  40.865  11.802 0.0000000000
37417  -13.563  39.755  11.097 0.0000000000
37418  -12.291  39.081  10.621 0.0000000000
37419  -11.314  38.479  11.605 0.0000000000
37420  -10.190  37.912  12.566 0.0000000000
37421  -9.130  37.289  13.510 0.0000000000
37438  -13.567  40.084  19.957 0.0000000000
37439  -13.961  40.631  18.564 0.0000000000
37440  -14.431  39.561  17.642 0.0000000000
37441  -14.429  38.495  16.668 0.0000000000
37442  -13.949  37.586  15.826 0.0000000000
37443  -13.383  35.736  17.915 0.0000000000
37444  -13.186  36.348  16.560 0.0000000000
37445  -12.864  36.774  15.206 0.0000000000
37446  -11.350  36.452  14.899 0.0000000000
37447  -9.790  36.425  14.722 0.0000000000
37448  -8.018  36.622  14.700 0.0000000000
37449  -6.995  35.922  15.727 0.0000000000
37450  -6.331  34.849  16.507 0.0000000000
37451  -6.037  33.647  17.018 0.0000000000
37452  -8.083  33.035  18.469 0.0000000000
37453  -6.629  33.023  18.255 0.0000000000
37454  -5.647  32.360  17.484 0.0000000000
37455  -5.230  30.895  17.943 0.0000000000
37456  -5.137  29.313  18.415 0.0000000000
37457  -5.305  27.812  18.812 0.0000000000
37458  -11.885  29.087  22.303 0.0000000000
37459  -10.293  28.985  22.026 0.0000000000
37460  -8.420  29.080  22.154 0.0000000000
37461  -8.598  27.000  23.826 0.0000000000
37462  -7.620  28.072  23.038 0.0000000000
37463  -6.662  29.068  22.112 0.0000000000
37464  -5.634  28.461  21.267 0.0000000000
37465  -5.079  27.410  20.223 0.0000000000
37466  -5.671  26.422  19.354 0.0000000000
37467  -6.044  24.962  19.880 0.0000000000
37468  -6.400  23.531  20.419 0.0000000000
37469  -6.564  22.067  20.952 0.0000000000
37470  -5.249  22.608  22.945 0.0000000000
37471  -6.285  21.697  22.224 0.0000000000
37472  -6.468  20.630  21.496 0.0000000000
37477  -6.164  15.750  25.197 0.0000000000
37478  -5.753  15.310  26.151 0.0000000000
37479  -4.965  17.716  26.414 0.0000000000
37480  -4.861  16.310  26.664 0.0000000000
37481  -5.003  14.951  27.017 0.0000000000
37482  -4.508  14.565  28.025 0.0000000000
37483  -4.402  14.098  29.153 0.0000000000
37484  -4.626  13.632  30.314 0.0000000000
37485  -8.247  19.953  29.203 0.0000000000
37486  -7.819  18.927  29.634 0.0000000000
37487  -7.344  17.893  29.959 0.0000000000
37488  -8.821  16.929  30.925 0.0000000000
37489  -7.884  16.899  30.664 0.0000000000
37490  -6.817  16.707  30.313 0.0000000000
37491  -6.251  15.482  30.681 0.0000000000
37492  -5.618  14.237  31.135 0.0000000000
37493  -5.061  13.003  31.382 0.0000000000
37494  -5.551  12.280  32.348 0.0000000000
37495  -6.033  11.498  33.272 0.0000000000
37496  -6.529  10.642  33.982 0.0000000000
37497  -8.282  11.855  33.600 0.0000000000
37498  -7.644  10.831  34.049 0.0000000000
37499  -6.929  9.758  34.571 0.0000000000
37500  -7.530  8.875  35.108 0.0000000000
37501  -8.169  7.933  35.603 0.0000000000
37502  -8.814  7.067  36.063 0.0000000000
37508  -13.191  18.176  34.924 0.0000000000
37509  -13.106  16.866  34.862 0.0000000000
37510  -12.885  15.571  34.891 0.0000000000
37511  -12.440  14.454  35.056 0.0000000000
37518  -12.453  14.102  36.838 0.0000000000
37519  -12.259  13.696  36.041 0.0000000000
37520  -11.853  13.479  35.301 0.0000000000
37521  -11.183  12.734  35.577 0.0000000000
37522  -10.582  11.871  35.786 0.0000000000
37523  -10.319  10.906  35.952 0.0000000000
37524  -10.506  10.513  37.679 0.0000000000
37525  -10.517  10.174  36.825 0.0000000000
37526  -10.289  9.784  36.063 0.0000000000
37527  -10.204  8.611  36.172 0.0000000000
37528  -9.989  7.420  36.315 0.0000000000
37529  -9.504  6.161  36.521 0.0000000000
37530  -10.099  5.249  36.965 0.0000000000
37531  -10.440  4.321  37.615 0.0000000000
37532  -10.737  3.510  38.212 0.0000000000
37533  -11.339  5.220  39.149 0.0000000000
37534  -11.271  3.913  38.981 0.0000000000
37535  -11.119  2.644  38.956 0.0000000000
37783  -6.899  27.860  -11.666 0.0000000000
41264  -7.872  6.406  36.200 0.0000000000
41265  -7.304  6.194  36.255 0.0000000000
41266  -7.701  5.730  36.474 0.0000000000
41422  -6.137  35.940  -6.423 0.0000000000
41423  -5.850  35.438  -6.038 0.0000000000
41424  -5.943  36.152  -5.986 0.0000000000
41425  -7.133  37.806  12.892 0.0000000000
41426  -6.333  37.725  12.851 0.0000000000
41427  -6.536  37.451  13.475 0.0000000000
41428  -6.066  37.019  14.007 0.0000000000
41429  -6.795  37.197  14.045 0.0000000000
41463  -6.872  36.725  -6.580 0.0000000000
41464  -7.090  36.256  -7.013 0.0000000000
41465  -6.553  36.112  -6.781 0.0000000000
41466  -6.340  35.493  -6.866 0.0000000000
42025  -11.964  43.616  6.354 0.0000000000
42026  -11.939  43.119  5.979 0.0000000000
42027  -12.278  43.012  6.513 0.0000000000
42028  -12.476  42.435  6.697 0.0000000000
42029  -12.608  42.954  7.063 0.0000000000
42674  -4.268  12.383  29.921 0.0000000000
42675  -4.353  11.860  29.572 0.0000000000
42676  -4.279  11.636  30.091 0.0000000000
43155  -6.770  38.791  2.355 0.0000000000
43156  -6.880  37.963  2.095 0.0000000000
43157  -6.701  37.967  2.824 0.0000000000
43165  -6.241  26.940  17.398 0.0000000000
43166  -6.227  26.400  17.101 0.0000000000
43167  -6.267  26.249  17.665 0.0000000000
43169  -6.305  26.062  18.255 0.0000000000
43176  -14.089  41.980  16.928 0.0000000000
43177  -13.938  41.707  17.602 0.0000000000
43181  -13.482  31.331  22.760 0.0000000000
43182  -13.510  31.997  22.552 0.0000000000
43183  -13.326  31.551  22.066 0.0000000000
43184  -13.120  31.796  21.401 0.0000000000
43185  -13.031  31.146  21.664 0.0000000000
43186  -12.592  30.864  21.350 0.0000000000
43187  -12.865  30.550  21.960 0.0000000000
43188  -8.638  22.321  27.468 0.0000000000
43189  -8.263  22.841  27.084 0.0000000000
43190  -7.895  22.334  27.419 0.0000000000
43191  -7.363  22.306  27.311 0.0000000000
43192  -7.677  21.766  27.767 0.0000000000
43193  -7.465  21.273  28.039 0.0000000000
43194  -7.991  21.337  28.146 0.0000000000
43195  -11.733  14.603  33.783 0.0000000000
43196  -11.263  14.585  33.491 0.0000000000
43197  -11.366  14.213  33.943 0.0000000000
43198  -11.006  13.798  34.100 0.0000000000
43199  -11.476  13.853  34.403 0.0000000000
45074  -5.727  9.921  34.024 0.0000000000
45075  -5.361  9.535  33.853 0.0000000000
45076  -5.514  9.229  34.273 0.0000000000
45077  -4.608  4.290  35.825 0.0000000000
45078  -4.548  4.657  35.378 0.0000000000
45079  -4.466  3.803  35.594 0.0000000000
45080  -4.364  3.356  35.330 0.0000000000
45081  -4.398  2.965  35.856 0.0000000000
45555  -5.772  38.896  7.531 0.0000000000
45556  -5.467  38.371  7.307 0.0000000000
45557  -5.454  38.346  8.019 0.0000000000
45558  -6.072  34.049  10.870 0.0000000000
45559  -6.101  34.071  10.222 0.0000000000
45560  -6.061  33.336  10.499 0.0000000000
45562  -6.016  32.650  10.825 0.0000000000
45564  -6.110  32.643  11.417 0.0000000000
45565  -5.590  32.840  15.424 0.0000000000
45566  -5.681  32.251  15.029 0.0000000000
45567  -5.567  32.102  15.631 0.0000000000
45568  -5.591  31.336  15.853 0.0000000000
45569  -5.411  31.913  16.233 0.0000000000
45581  -12.815  28.940  28.466 0.0000000000
45582  -12.642  29.758  28.286 0.0000000000
45583  -13.046  29.365  27.833 0.0000000000
45584  -13.259  29.739  27.169 0.0000000000
45585  -13.356  28.911  27.335 0.0000000000
45586  -13.563  28.498  26.806 0.0000000000
45587  -13.441  28.111  27.496 0.0000000000
45588  -13.586  22.944  29.130 0.0000000000
45589  -13.481  23.418  28.468 0.0000000000
45590  -13.311  22.657  28.659 0.0000000000
45591  -12.909  22.424  28.284 0.0000000000
45592  -13.102  21.928  28.916 0.0000000000
45593  -12.789  21.367  29.055 0.0000000000
45594  -13.246  21.562  29.434 0.0000000000
45595  -13.596  19.404  33.279 0.0000000000
45596  -13.625  19.076  32.745 0.0000000000
45597  -13.622  18.657  33.272 0.0000000000
45598  -13.487  17.992  33.299 0.0000000000
45599  -13.510  18.270  33.841 0.0000000000
45671  -7.986  33.703  -9.440 0.0000000000
45673  -8.057  33.307  -9.820 0.0000000000
45674  -8.115  32.926  -10.209 0.0000000000
45675  -7.690  32.716  -9.917 0.0000000000
45676  -7.349  32.082  -9.978 0.0000000000
45677  -7.338  32.499  -9.615 0.0000000000
45678  -5.796  31.071  -6.514 0.0000000000
45679  -5.789  30.652  -6.901 0.0000000000
45680  -5.874  30.262  -6.302 0.0000000000
46874  -10.099  2.695  38.060 0.0000000000
46875  -9.651  2.408  38.016 0.0000000000
46876  -9.951  1.979  38.271 0.0000000000
47350  -8.069  42.020  -0.374 0.0000000000
47351  -7.586  41.820  -0.676 0.0000000000
47352  -7.687  41.897  -0.070 0.0000000000
47353  -7.140  41.823  0.245 0.0000000000
47354  -7.638  42.029  0.560 0.0000000000
47358  -10.007  41.487  4.414 0.0000000000
47359  -9.550  41.870  4.000 0.0000000000
47360  -9.489  41.387  4.231 0.0000000000
47361  -8.961  41.308  4.038 0.0000000000
47362  -9.338  40.924  4.477 0.0000000000
47363  -9.110  40.472  4.812 0.0000000000
47364  -9.700  40.565  4.936 0.0000000000
47365  -11.492  39.374  8.644 0.0000000000
47366  -10.859  39.223  8.569 0.0000000000
47367  -11.065  39.148  9.169 0.0000000000
47368  -10.559  38.936  9.692 0.0000000000
47369  -11.285  39.073  9.756 0.0000000000
49304  -6.056  14.065  26.095 0.0000000000
49305  -6.099  13.463  25.937 0.0000000000
49306  -6.070  13.277  26.409 0.0000000000
49307  -6.122  8.573  28.707 0.0000000000
49312  -4.343  6.711  31.872 0.0000000000
49313  -4.348  6.970  31.372 0.0000000000
49314  -4.381  6.170  31.645 0.0000000000
49315  -6.043  2.113  31.274 0.0000000000
49316  -6.048  2.874  31.073 0.0000000000
49317  -6.214  2.321  30.952 0.0000000000
49318  -6.297  2.548  30.588 0.0000000000
49319  -6.281  1.769  30.820 0.0000000000
49321  -6.297  0.966  31.028 0.0000000000
50745  -5.829  38.198  -2.714 0.0000000000
50746  -6.089  37.421  -2.832 0.0000000000
50747  -6.201  37.636  -2.231 0.0000000000
50749  -5.283  33.552  0.827 0.0000000000
50801  -13.703  44.279  12.603 0.0000000000
50802  -13.251  44.986  12.330 0.0000000000
50803  -13.633  44.300  11.847 0.0000000000
50804  -13.526  44.325  11.140 0.0000000000
50805  -13.960  43.634  11.395 0.0000000000
50806  -14.147  42.963  10.924 0.0000000000
50807  -14.274  42.952  11.645 0.0000000000
50808  -13.983  38.576  14.164 0.0000000000
50809  -13.818  38.796  13.471 0.0000000000
50810  -13.510  38.238  13.828 0.0000000000
50811  -12.859  37.911  13.549 0.0000000000
50812  -13.079  37.662  14.130 0.0000000000
50824  -13.428  36.142  20.810 0.0000000000
50825  -13.242  36.667  21.218 0.0000000000
50826  -13.534  36.829  20.498 0.0000000000
50827  -13.644  37.493  20.199 0.0000000000
50828  -13.768  36.985  19.789 0.0000000000
50829  -13.941  37.159  19.077 0.0000000000
50830  -13.783  36.486  19.379 0.0000000000
50831  -11.033  33.673  17.830 0.0000000000
50832  -11.448  34.224  17.470 0.0000000000
50833  -10.692  34.125  17.299 0.0000000000
50834  -10.346  34.611  16.750 0.0000000000
50835  -9.888  34.140  17.238 0.0000000000
50836  -9.058  34.218  17.225 0.0000000000
50837  -9.498  33.709  17.655 0.0000000000
50838  -7.757  30.634  20.852 0.0000000000
50839  -7.280  31.208  20.369 0.0000000000
50840  -6.891  30.719  20.873 0.0000000000
50841  -6.203  30.555  20.601 0.0000000000
50842  -6.599  30.209  21.238 0.0000000000
50843  -11.700  26.534  24.233 0.0000000000
50844  -11.306  27.024  23.746 0.0000000000
50845  -10.922  26.449  24.117 0.0000000000
50846  -5.895  25.489  23.987 0.0000000000
50847  -6.103  26.195  23.716 0.0000000000
50848  -5.633  25.805  23.296 0.0000000000
50849  -5.364  26.023  22.652 0.0000000000
50850  -5.204  25.306  22.852 0.0000000000
50851  -5.024  24.850  22.277 0.0000000000
50852  -5.061  24.597  23.030 0.0000000000
50853  -5.118  20.124  25.014 0.0000000000
50854  -5.305  20.276  24.297 0.0000000000
50855  -5.478  19.535  24.539 0.0000000000
50856  -5.978  19.114  24.192 0.0000000000
50857  -5.540  18.878  24.767 0.0000000000
50858  -5.698  18.217  24.903 0.0000000000
50859  -5.273  18.717  25.270 0.0000000000
50860  -5.996  17.911  29.153 0.0000000000
50861  -5.484  17.592  28.757 0.0000000000
50862  -5.757  17.270  29.230 0.0000000000
50863  -5.470  16.580  29.311 0.0000000000
50864  -6.011  16.879  29.656 0.0000000000
50865  -10.360  18.345  30.436 0.0000000000
50866  -9.620  18.397  30.353 0.0000000000
50867  -9.914  17.881  30.693 0.0000000000
50868  -8.612  14.490  32.257 0.0000000000
50869  -8.392  14.977  31.903 0.0000000000
50870  -8.107  14.431  32.125 0.0000000000
50871  -7.538  14.339  32.033 0.0000000000
50872  -7.811  13.875  32.348 0.0000000000
50873  -7.513  13.306  32.589 0.0000000000
50874  -8.079  13.382  32.687 0.0000000000
50875  -9.778  10.991  34.967 0.0000000000
50876  -9.450  10.785  34.768 0.0000000000
50877  -9.638  10.381  35.116 0.0000000000
50878  -9.455  9.794  35.230 0.0000000000
50879  -9.844  10.001  35.432 0.0000000000
50893  -11.674  11.863  38.155 0.0000000000
50894  -11.775  12.227  37.658 0.0000000000
50895  -11.508  11.844  37.798 0.0000000000
50896  -11.277  11.808  37.421 0.0000000000
50897  -11.220  11.514  37.926 0.0000000000
50898  -10.880  8.015  38.593 0.0000000000
50899  -10.816  8.412  38.172 0.0000000000
50900  -10.970  7.807  38.122 0.0000000000
50901  -10.996  7.598  37.673 0.0000000000
50902  -11.089  7.166  38.077 0.0000000000
50903  -11.142  6.535  38.018 0.0000000000
50904  -11.184  6.746  38.462 0.0000000000
50906  -11.445  4.104  40.825 0.0000000000
54674  -6.607  8.341  35.298 0.0000000000
54675  -6.059  8.144  35.336 0.0000000000
54676  -6.343  7.697  35.588 0.0000000000
54677  -6.130  5.783  36.391 0.0000000000
54678  -5.816  6.296  36.140 0.0000000000
54679  -5.616  5.534  36.396 0.0000000000
54680  -5.184  5.184  36.280 0.0000000000
54681  -5.416  4.727  36.613 0.0000000000
55147  -5.738  33.173  -6.400 0.0000000000
55148  -5.855  32.530  -5.796 0.0000000000
55149  -5.816  33.274  -5.897 0.0000000000
55150  -5.935  34.232  -4.991 0.0000000000
55151  -6.043  33.495  -4.890 0.0000000000
55152  -6.177  33.630  -4.393 0.0000000000
55153  -6.473  32.964  -3.802 0.0000000000
55154  -6.347  33.735  -3.898 0.0000000000
55155  -6.195  38.654  10.265 0.0000000000
55156  -5.583  38.294  10.083 0.0000000000
55157  -5.703  38.240  10.767 0.0000000000
55158  -5.458  36.847  12.359 0.0000000000
55159  -5.351  36.979  11.659 0.0000000000
55160  -5.441  36.253  11.994 0.0000000000
55161  -5.680  35.524  11.648 0.0000000000
55162  -5.594  35.474  12.340 0.0000000000
55163  -5.739  34.760  12.606 0.0000000000
55164  -5.568  35.447  12.998 0.0000000000
55165  -5.646  35.828  14.654 0.0000000000
55166  -5.500  35.306  14.310 0.0000000000
55167  -5.581  35.123  14.890 0.0000000000
55168  -5.583  34.339  15.101 0.0000000000
55169  -5.671  34.884  15.495 0.0000000000
55186  -12.961  26.877  29.477 0.0000000000
55187  -12.794  26.433  30.151 0.0000000000
55188  -13.221  24.309  31.206 0.0000000000
55189  -13.307  24.803  30.568 0.0000000000
55190  -13.497  23.956  30.721 0.0000000000
55191  -13.661  23.605  30.195 0.0000000000
55192  -13.627  23.149  30.874 0.0000000000
55193  -13.702  22.425  30.953 0.0000000000
55194  -13.585  22.760  31.474 0.0000000000
55271  -7.502  35.433  -7.872 0.0000000000
55273  -7.683  34.993  -8.268 0.0000000000
55274  -7.837  34.546  -8.692 0.0000000000
55275  -7.354  34.355  -8.427 0.0000000000
55276  -7.057  33.726  -8.474 0.0000000000
55277  -6.910  34.167  -8.127 0.0000000000
55278  -5.971  34.194  -6.996 0.0000000000
55279  -6.122  33.777  -7.430 0.0000000000
55280  -5.848  33.494  -6.938 0.0000000000
55281  -5.745  32.755  -6.829 0.0000000000
56948  -10.062  41.423  -2.473 0.0000000000
56949  -10.533  41.793  -2.151 0.0000000000
56950  -10.504  42.677  -1.080 0.0000000000
56951  -9.895  42.391  -1.384 0.0000000000
56952  -9.713  42.582  -0.943 0.0000000000
56953  -9.051  42.427  -0.826 0.0000000000
56954  -9.557  42.696  -0.480 0.0000000000
56958  -11.423  42.381  5.390 0.0000000000
56959  -10.989  42.615  4.906 0.0000000000
56960  -11.122  42.085  5.095 0.0000000000
56961  -10.784  41.826  4.833 0.0000000000
56962  -11.203  41.569  5.272 0.0000000000
56963  -11.213  41.082  5.523 0.0000000000
56964  -11.573  41.334  5.772 0.0000000000
56965  -12.560  41.296  7.134 0.0000000000
56966  -12.212  40.929  6.835 0.0000000000
56967  -12.469  40.734  7.404 0.0000000000
56968  -12.256  40.223  7.752 0.0000000000
56969  -12.769  40.563  8.007 0.0000000000
58904  -4.929  13.352  27.879 0.0000000000
58905  -5.388  12.833  27.721 0.0000000000
58906  -5.028  12.565  28.155 0.0000000000
58907  -4.899  10.797  29.130 0.0000000000
58908  -5.208  11.024  28.743 0.0000000000
58909  -5.297  10.256  28.998 0.0000000000
58910  -5.664  9.778  28.902 0.0000000000
58911  -5.339  9.499  29.280 0.0000000000
58912  -4.419  3.381  32.814 0.0000000000
58913  -4.552  3.693  32.392 0.0000000000
58914  -4.530  2.830  32.569 0.0000000000
58915  -4.902  1.012  32.418 0.0000000000
58916  -4.972  1.810  32.249 0.0000000000
58917  -5.208  1.295  32.146 0.0000000000
58918  -5.508  1.595  31.865 0.0000000000
58919  -5.481  0.793  32.045 0.0000000000
58920  -5.765  0.300  31.951 0.0000000000
60345  -6.199  38.940  -0.206 0.0000000000
60346  -6.510  38.076  -0.404 0.0000000000
60347  -6.633  38.154  0.201 0.0000000000
60348  -6.833  36.389  1.834 0.0000000000
60349  -6.955  36.426  1.203 0.0000000000
60350  -6.603  35.664  1.698 0.0000000000
60351  -6.232  34.929  1.578 0.0000000000
60352  -6.117  35.018  2.146 0.0000000000
60389  -6.366  23.242  19.368 0.0000000000
60403  -13.568  43.854  14.843 0.0000000000
60404  -13.659  44.017  14.121 0.0000000000
60405  -14.036  43.266  14.386 0.0000000000
60406  -14.373  42.700  13.906 0.0000000000
60407  -14.352  42.546  14.643 0.0000000000
60408  -14.691  40.841  15.961 0.0000000000
60409  -14.715  40.991  15.237 0.0000000000
60410  -14.758  40.193  15.485 0.0000000000
60411  -14.642  39.602  15.023 0.0000000000
60412  -14.681  39.413  15.720 0.0000000000
60421  -13.105  33.186  24.776 0.0000000000
60422  -12.966  33.884  24.468 0.0000000000
60423  -13.225  33.393  24.027 0.0000000000
60424  -13.452  33.369  22.018 0.0000000000
60425  -13.405  33.858  22.467 0.0000000000
60426  -13.421  34.033  21.694 0.0000000000
60427  -13.367  34.709  21.406 0.0000000000
60428  -13.410  34.210  20.957 0.0000000000
60429  -13.408  34.429  20.226 0.0000000000
60430  -13.300  33.733  20.531 0.0000000000
60431  -12.537  32.318  20.090 0.0000000000
60432  -12.673  32.932  19.759 0.0000000000
60433  -12.186  32.593  19.459 0.0000000000
60434  -11.854  32.911  18.873 0.0000000000
60435  -11.587  32.371  19.217 0.0000000000
60436  -10.920  32.274  18.996 0.0000000000
60437  -11.374  31.882  19.560 0.0000000000
60438  -11.320  30.506  20.880 0.0000000000
60439  -10.890  30.912  20.339 0.0000000000
60440  -10.524  30.424  20.723 0.0000000000
60441  -9.670  30.420  20.693 0.0000000000
60442  -10.154  29.946  21.148 0.0000000000
60443  -10.209  24.285  25.753 0.0000000000
60444  -9.697  24.840  25.339 0.0000000000
60445  -9.328  24.317  25.798 0.0000000000
60446  -7.347  23.854  26.299 0.0000000000
60447  -7.586  24.419  25.936 0.0000000000
60448  -6.898  24.347  25.816 0.0000000000
60449  -6.507  24.782  25.278 0.0000000000
60450  -6.327  24.155  25.588 0.0000000000
60451  -5.804  23.845  25.227 0.0000000000
60452  -6.168  23.558  25.899 0.0000000000
60453  -6.275  21.959  26.985 0.0000000000
60454  -5.959  22.323  26.388 0.0000000000
60455  -5.811  21.674  26.668 0.0000000000
60456  -5.340  21.264  26.184 0.0000000000
60457  -5.627  21.065  26.916 0.0000000000
60458  -5.429  20.469  26.991 0.0000000000
60459  -5.877  20.812  27.440 0.0000000000
60460  -7.064  20.246  28.478 0.0000000000
60461  -6.556  20.108  28.274 0.0000000000
60462  -6.842  19.740  28.677 0.0000000000
60463  -6.553  19.199  28.883 0.0000000000
60464  -7.063  19.313  29.067 0.0000000000
60465  -11.273  16.273  32.000 0.0000000000
60466  -10.631  16.350  31.827 0.0000000000
60467  -10.840  15.817  32.218 0.0000000000
60468  -10.282  14.548  32.988 0.0000000000
60469  -10.085  14.938  32.580 0.0000000000
60470  -9.871  14.500  32.745 0.0000000000
60471  -9.516  14.461  32.566 0.0000000000
60472  -9.653  14.034  32.944 0.0000000000
60473  -9.424  13.548  33.155 0.0000000000
60474  -9.814  13.622  33.324 0.0000000000
60475  -10.439  12.924  34.394 0.0000000000
60476  -10.138  12.835  34.126 0.0000000000
60477  -10.267  12.455  34.499 0.0000000000
60478  -10.076  12.041  34.636 0.0000000000
60479  -10.312  12.129  34.949 0.0000000000
60501  -10.580  8.358  39.453 0.0000000000
60502  -10.621  7.896  39.850 0.0000000000
60503  -10.832  7.287  39.825 0.0000000000
60504  -10.657  7.458  40.252 0.0000000000
64168  -11.151  44.867  5.870 0.0000000000
66104  -4.919  11.319  32.111 0.0000000000
66105  -4.654  10.852  31.817 0.0000000000
66106  -4.826  10.538  32.333 0.0000000000
66107  -4.914  8.668  33.217 0.0000000000
66108  -4.761  9.021  32.693 0.0000000000
66109  -4.698  8.189  32.878 0.0000000000
66110  -4.537  7.674  32.540 0.0000000000
66111  -4.647  7.396  33.060 0.0000000000
66112  -5.237  7.526  35.129 0.0000000000
66113  -5.136  7.868  34.712 0.0000000000
66114  -4.968  7.113  34.884 0.0000000000
66115  -4.525  5.354  34.447 0.0000000000
66116  -4.630  6.148  34.243 0.0000000000
66117  -4.514  5.633  33.961 0.0000000000
66118  -4.492  5.885  33.443 0.0000000000
66119  -4.432  5.056  33.668 0.0000000000
66120  -4.370  4.466  33.376 0.0000000000
66121  -4.364  4.189  33.882 0.0000000000
66122  -4.303  2.248  34.821 0.0000000000
66123  -4.282  2.538  34.316 0.0000000000
66124  -4.282  1.680  34.504 0.0000000000
67530  -6.256  31.145  -4.480 0.0000000000
67545  -6.180  38.665  4.969 0.0000000000
67546  -5.978  38.084  4.741 0.0000000000
67547  -5.798  38.148  5.354 0.0000000000
67548  -5.669  36.924  6.877 0.0000000000
67549  -5.711  36.872  6.229 0.0000000000
67550  -5.962  36.160  6.666 0.0000000000
67551  -6.156  35.390  6.442 0.0000000000
67552  -6.116  35.434  7.033 0.0000000000
67553  -5.391  37.022  9.508 0.0000000000
67554  -5.476  37.014  8.837 0.0000000000
67555  -5.686  36.270  9.196 0.0000000000
67556  -6.127  34.072  8.928 0.0000000000
67557  -6.154  34.812  8.594 0.0000000000
67558  -6.060  34.077  8.311 0.0000000000
67559  -5.994  34.104  7.751 0.0000000000
67575  -5.933  33.329  13.088 0.0000000000
67576  -6.105  32.634  12.703 0.0000000000
67577  -6.078  32.589  13.308 0.0000000000
67578  -6.155  30.979  14.316 0.0000000000
67579  -6.258  31.089  13.757 0.0000000000
67580  -6.282  30.337  13.979 0.0000000000
67584  -6.234  29.485  14.851 0.0000000000
67585  -5.713  29.820  16.399 0.0000000000
67586  -6.008  29.248  16.082 0.0000000000
67587  -5.846  29.075  16.666 0.0000000000
67588  -5.964  28.381  16.918 0.0000000000
67589  -5.658  28.922  17.247 0.0000000000
67631  -13.606  30.331  25.739 0.0000000000
67632  -13.494  31.090  25.505 0.0000000000
67633  -13.630  30.616  25.022 0.0000000000
67634  -13.612  30.881  24.295 0.0000000000
67635  -13.639  30.138  24.477 0.0000000000
67636  -13.524  29.696  23.952 0.0000000000
67637  -13.629  29.401  24.691 0.0000000000
67638  -13.588  27.602  25.684 0.0000000000
67639  -13.473  27.952  25.038 0.0000000000
67640  -13.345  27.212  25.218 0.0000000000
67641  -12.944  26.891  24.810 0.0000000000
67642  -13.204  26.502  25.426 0.0000000000
67643  -13.543  26.132  28.497 0.0000000000
67644  -13.591  26.500  27.767 0.0000000000
67645  -13.651  25.736  27.965 0.0000000000
67646  -13.213  24.267  27.119 0.0000000000
67647  -13.387  25.001  26.904 0.0000000000
67648  -12.993  24.727  26.472 0.0000000000
67649  -12.735  25.153  25.890 0.0000000000
67650  -12.438  24.476  26.167 0.0000000000
67651  -11.753  24.278  25.935 0.0000000000
67652  -12.134  23.828  26.495 0.0000000000
67653  -11.742  22.190  27.717 0.0000000000
67654  -11.430  22.709  27.158 0.0000000000
67655  -11.065  22.143  27.577 0.0000000000
67656  -10.325  22.138  27.497 0.0000000000
67657  -10.625  21.643  28.021 0.0000000000
67658  -10.126  21.258  28.382 0.0000000000
67659  -10.883  21.189  28.458 0.0000000000
67660  -12.075  20.232  29.479 0.0000000000
67661  -11.417  20.223  29.317 0.0000000000
67662  -11.647  19.683  29.720 0.0000000000
67663  -11.274  19.247  29.948 0.0000000000
67664  -11.898  19.260  30.126 0.0000000000
67665  -13.641  20.970  31.060 0.0000000000
67666  -13.436  20.699  30.571 0.0000000000
67667  -13.516  20.303  31.139 0.0000000000
67668  -13.206  18.564  31.724 0.0000000000
67669  -13.091  18.995  31.206 0.0000000000
67670  -12.846  18.401  31.303 0.0000000000
67671  -12.362  18.267  30.965 0.0000000000
67672  -12.499  17.807  31.422 0.0000000000
67673  -12.099  17.245  31.575 0.0000000000
67674  -12.631  17.340  31.863 0.0000000000
67675  -13.061  16.697  33.313 0.0000000000
67676  -12.753  16.529  32.857 0.0000000000
67677  -12.773  16.101  33.358 0.0000000000
67678  -12.443  15.548  33.484 0.0000000000
67679  -12.744  15.703  33.880 0.0000000000
67905  -7.990  31.187  -11.439 0.0000000000
67906  -7.529  30.521  -11.493 0.0000000000
67907  -7.275  30.915  -11.137 0.0000000000
67908  -6.716  30.742  -9.986 0.0000000000
67909  -6.611  30.361  -10.373 0.0000000000
67910  -6.519  30.033  -9.938 0.0000000000
67911  -6.439  29.277  -9.814 0.0000000000
67912  -6.412  29.688  -9.445 0.0000000000
67913  -6.609  32.440  -8.469 0.0000000000
67914  -6.678  31.984  -8.851 0.0000000000
67915  -6.353  31.724  -8.409 0.0000000000
67916  -5.872  29.784  -7.639 0.0000000000
67917  -5.978  30.155  -8.212 0.0000000000
67918  -6.017  29.318  -7.999 0.0000000000
67919  -6.191  28.896  -8.372 0.0000000000
71504  -9.185  4.518  37.017 0.0000000000
71505  -8.639  4.261  37.097 0.0000000000
71506  -8.913  3.762  37.293 0.0000000000
71507  -8.699  1.848  38.096 0.0000000000
71508  -8.331  2.315  37.872 0.0000000000
71509  -8.199  1.616  38.169 0.0000000000
71510  -7.679  1.354  38.292 0.0000000000
71511  -8.067  0.885  38.454 0.0000000000
72922  -7.357  38.217  -5.614 0.0000000000
72923  -6.590  38.119  -5.534 0.0000000000
72924  -6.964  38.608  -5.221 0.0000000000
72925  -6.729  39.916  -3.958 0.0000000000
72926  -6.358  39.335  -4.331 0.0000000000
72927  -6.062  39.672  -3.884 0.0000000000
72928  -5.709  39.197  -3.592 0.0000000000
72929  -5.923  39.922  -3.254 0.0000000000
72930  -8.483  41.467  -2.399 0.0000000000
72931  -7.997  41.112  -2.801 0.0000000000
72932  -7.816  41.385  -2.313 0.0000000000
72933  -6.590  41.361  -1.297 0.0000000000
72934  -6.582  41.170  -1.915 0.0000000000
72935  -6.102  40.937  -1.626 0.0000000000
72936  -5.738  40.406  -1.954 0.0000000000
72937  -5.811  40.573  -1.340 0.0000000000
72938  -5.724  40.125  -0.991 0.0000000000
72939  -5.800  40.830  -0.753 0.0000000000
72940  -6.240  41.466  0.933 0.0000000000
72941  -5.982  41.041  0.695 0.0000000000
72942  -6.143  41.012  1.285 0.0000000000
72943  -6.297  40.372  1.587 0.0000000000
72944  -6.396  40.909  1.911 0.0000000000
72948  -10.464  43.262  1.185 0.0000000000
72949  -10.573  43.206  0.634 0.0000000000
72950  -9.949  43.043  0.836 0.0000000000
72951  -9.433  42.820  0.524 0.0000000000
72952  -9.372  42.887  1.101 0.0000000000
72953  -10.023  43.392  3.286 0.0000000000
72954  -10.134  43.408  2.723 0.0000000000
72955  -9.672  43.173  3.028 0.0000000000
72956  -8.673  42.503  2.974 0.0000000000
72957  -8.876  42.825  2.560 0.0000000000
72958  -8.507  42.589  2.357 0.0000000000
72959  -8.475  42.597  1.757 0.0000000000
72960  -8.070  42.403  2.174 0.0000000000
72961  -7.622  42.205  1.879 0.0000000000
72962  -7.824  42.155  2.520 0.0000000000
72963  -7.827  41.113  3.700 0.0000000000
72964  -7.487  41.408  3.157 0.0000000000
72965  -7.385  40.926  3.404 0.0000000000
72966  -7.014  40.578  3.129 0.0000000000
72967  -7.286  40.353  3.712 0.0000000000
72968  -7.053  39.723  4.140 0.0000000000
72969  -7.461  40.088  4.354 0.0000000000
72970  -8.187  39.756  5.777 0.0000000000
72971  -7.517  39.723  5.582 0.0000000000
72972  -7.524  39.609  6.231 0.0000000000
72973  -6.836  39.467  6.708 0.0000000000
72974  -7.537  39.521  6.856 0.0000000000
72975  -10.772  40.122  6.182 0.0000000000
72976  -10.207  39.950  6.062 0.0000000000
72977  -10.370  39.682  6.681 0.0000000000
72978  -9.368  39.114  8.369 0.0000000000
72979  -9.222  39.246  7.763 0.0000000000
72980  -8.551  39.169  8.292 0.0000000000
72981  -7.709  39.270  8.177 0.0000000000
72982  -7.928  39.135  8.830 0.0000000000
72983  -7.398  39.095  9.363 0.0000000000
72984  -8.188  38.978  9.447 0.0000000000
72985  -9.391  38.617  10.804 0.0000000000
72986  -8.586  38.645  10.709 0.0000000000
72987  -8.753  38.469  11.297 0.0000000000
72988  -8.284  38.270  11.809 0.0000000000
72989  -9.005  38.211  11.862 0.0000000000
73326  -7.603  37.764  -6.040 0.0000000000
78802  -5.987  11.638  27.494 0.0000000000
78803  -6.109  11.815  27.049 0.0000000000
78804  -6.124  11.047  27.344 0.0000000000
78817  -4.347  9.825  31.098 0.0000000000
78818  -4.293  10.068  30.527 0.0000000000
78819  -4.309  9.262  30.728 0.0000000000
78820  -4.701  7.510  30.544 0.0000000000
78821  -4.711  8.255  30.280 0.0000000000
78822  -5.048  7.771  30.181 0.0000000000
78823  -5.407  7.998  29.817 0.0000000000
78824  -5.424  7.240  30.110 0.0000000000
78825  -4.935  4.247  31.629 0.0000000000
78826  -4.850  5.065  31.367 0.0000000000
78827  -5.200  4.514  31.279 0.0000000000
78828  -6.057  4.477  30.526 0.0000000000
78829  -5.846  5.028  30.585 0.0000000000
78830  -6.033  5.272  30.254 0.0000000000
78831  -6.015  6.068  29.981 0.0000000000
78832  -6.191  5.482  29.880 0.0000000000
78833  -6.204  5.707  29.480 0.0000000000
78834  -6.210  4.931  29.791 0.0000000000
78862  -7.514  3.783  37.301 0.0000000000
78863  -7.172  4.272  37.093 0.0000000000
78864  -6.893  3.529  37.392 0.0000000000
78865  -5.580  2.167  37.857 0.0000000000
78866  -5.778  2.968  37.510 0.0000000000
78867  -5.301  2.621  37.525 0.0000000000
78868  -5.083  3.066  37.162 0.0000000000
78869  -4.903  2.268  37.465 0.0000000000
78875  -4.367  0.525  37.445 0.0000000000
78876  -4.363  1.384  37.172 0.0000000000
78877  -4.320  0.889  36.925 0.0000000000
78878  -4.315  1.225  36.388 0.0000000000
78879  -4.272  0.394  36.677 0.0000000000
83115  -5.844  37.303  -4.936 0.0000000000
83116  -5.761  36.608  -5.079 0.0000000000
83117  -5.831  36.780  -4.528 0.0000000000
83118  -6.531  35.793  -2.940 0.0000000000
83119  -6.339  35.599  -3.464 0.0000000000
83120  -6.617  34.922  -2.910 0.0000000000
83121  -6.579  34.024  -2.809 0.0000000000
83122  -6.716  34.186  -2.279 0.0000000000
83123  -6.994  36.263  -0.593 0.0000000000
83124  -6.974  36.189  -1.199 0.0000000000
83125  -6.979  35.426  -0.636 0.0000000000
83126  -5.626  33.260  -0.172 0.0000000000
83127  -6.303  33.817  -0.641 0.0000000000
83128  -5.830  33.145  -0.654 0.0000000000
83129  -5.978  32.956  -1.162 0.0000000000
83138  -6.008  36.725  4.335 0.0000000000
83139  -6.185  36.643  3.692 0.0000000000
83140  -6.057  35.998  4.108 0.0000000000
83270  -11.232  45.873  7.772 0.0000000000
83271  -11.491  45.306  7.406 0.0000000000
83272  -11.790  45.302  8.087 0.0000000000
83291  -13.243  44.230  9.786 0.0000000000
83292  -12.750  44.850  9.589 0.0000000000
83293  -13.069  44.148  9.150 0.0000000000
83294  -12.827  44.128  8.562 0.0000000000
83295  -13.259  43.523  8.721 0.0000000000
83296  -13.266  42.918  8.279 0.0000000000
83297  -13.519  42.911  8.888 0.0000000000
83298  -13.963  41.601  10.054 0.0000000000
83299  -13.706  41.652  9.359 0.0000000000
83300  -13.662  41.010  9.688 0.0000000000
83301  -13.283  40.471  9.347 0.0000000000
83302  -13.563  40.424  10.035 0.0000000000
83303  -14.629  41.396  12.987 0.0000000000
83304  -14.582  41.502  12.222 0.0000000000
83305  -14.517  40.755  12.553 0.0000000000
83306  -13.456  39.171  12.183 0.0000000000
83307  -13.810  39.698  11.785 0.0000000000
83308  -13.245  39.263  11.490 0.0000000000
83309  -12.972  39.374  10.818 0.0000000000
83310  -12.575  38.993  11.279 0.0000000000
83311  -11.902  38.775  11.108 0.0000000000
83312  -12.119  38.630  11.734 0.0000000000
83313  -11.367  37.591  13.183 0.0000000000
83314  -11.044  37.925  12.657 0.0000000000
83315  -10.510  37.560  13.122 0.0000000000
83316  -9.655  37.586  13.015 0.0000000000
83317  -9.972  37.202  13.590 0.0000000000
83349  -12.648  35.288  23.765 0.0000000000
83351  -12.558  35.914  23.422 0.0000000000
83352  -12.762  37.451  22.035 0.0000000000
83359  -13.821  38.830  19.732 0.0000000000
83360  -13.595  39.354  20.182 0.0000000000
83361  -13.883  39.596  19.503 0.0000000000
83362  -13.796  40.362  19.291 0.0000000000
83363  -14.052  39.843  18.815 0.0000000000
83364  -14.241  40.098  18.094 0.0000000000
83365  -14.235  39.324  18.369 0.0000000000
83366  -14.158  37.596  17.673 0.0000000000
83367  -14.353  38.328  17.391 0.0000000000
83368  -14.224  37.813  16.949 0.0000000000
83369  -14.252  38.011  16.238 0.0000000000
83370  -14.005  37.313  16.535 0.0000000000
83371  -13.264  34.802  18.911 0.0000000000
83372  -13.445  35.523  18.577 0.0000000000
83373  -13.144  35.051  18.240 0.0000000000
83374  -12.192  35.371  16.676 0.0000000000
83375  -12.834  35.654  16.917 0.0000000000
83376  -12.589  35.982  16.286 0.0000000000
83377  -13.031  36.556  15.873 0.0000000000
83378  -12.347  36.269  15.651 0.0000000000
83379  -12.105  36.571  15.047 0.0000000000
83380  -11.640  36.097  15.481 0.0000000000
83381  -9.595  35.516  15.762 0.0000000000
83382  -10.093  35.948  15.283 0.0000000000
83383  -9.260  36.025  15.222 0.0000000000
83384  -8.930  36.529  14.672 0.0000000000
83385  -8.356  36.153  15.238 0.0000000000
83386  -7.487  36.292  15.240 0.0000000000
83387  -7.833  35.813  15.766 0.0000000000
83388  -7.442  34.450  17.135 0.0000000000
83389  -6.987  34.945  16.672 0.0000000000
83390  -6.729  34.444  17.023 0.0000000000
83391  -6.194  34.245  16.776 0.0000000000
83392  -6.546  33.915  17.314 0.0000000000
83393  -9.435  32.384  18.898 0.0000000000
83394  -8.913  32.889  18.467 0.0000000000
83395  -8.656  32.520  18.881 0.0000000000
83396  -6.582  32.106  19.213 0.0000000000
83397  -6.948  32.599  18.815 0.0000000000
83398  -6.302  32.473  18.587 0.0000000000
83399  -6.040  32.755  17.928 0.0000000000
83400  -5.786  32.124  18.183 0.0000000000
83401  -5.422  31.640  17.691 0.0000000000
83402  -5.521  31.451  18.444 0.0000000000
83403  -5.304  29.653  19.700 0.0000000000
83404  -5.150  29.882  18.962 0.0000000000
83405  -5.102  29.109  19.145 0.0000000000
83406  -5.193  28.574  18.626 0.0000000000
83407  -5.091  28.357  19.292 0.0000000000
83408  -12.823  29.002  23.151 0.0000000000
83409  -12.523  29.360  22.550 0.0000000000
83410  -12.272  28.756  22.859 0.0000000000
83411  -10.438  27.961  22.876 0.0000000000
83412  -10.799  28.480  22.498 0.0000000000
83413  -9.921  28.485  22.459 0.0000000000
83414  -9.363  29.011  22.047 0.0000000000
83415  -8.983  28.542  22.517 0.0000000000
83416  -8.670  25.983  24.657 0.0000000000
83417  -9.107  26.473  24.199 0.0000000000
83418  -8.152  26.525  24.276 0.0000000000
83419  -6.535  27.430  23.233 0.0000000000
83420  -7.232  27.571  23.422 0.0000000000
83421  -6.810  28.028  22.932 0.0000000000
83422  -7.119  28.591  22.593 0.0000000000
83423  -6.388  28.490  22.410 0.0000000000
83424  -6.047  28.870  21.809 0.0000000000
83425  -5.850  28.218  22.051 0.0000000000
83426  -5.071  26.501  21.211 0.0000000000
83427  -5.180  27.260  21.014 0.0000000000
83428  -5.072  26.705  20.468 0.0000000000
83429  -5.194  26.949  19.791 0.0000000000
83430  -5.351  26.196  20.022 0.0000000000
83431  -5.863  25.705  19.616 0.0000000000
83432  -5.558  25.452  20.280 0.0000000000
83433  -5.718  23.785  21.405 0.0000000000
83434  -6.032  24.012  20.816 0.0000000000
83435  -6.254  23.313  21.044 0.0000000000
83436  -6.507  22.793  20.683 0.0000000000
83437  -6.428  22.597  21.324 0.0000000000
83438  -5.036  23.009  24.200 0.0000000000
83439  -4.927  23.144  23.433 0.0000000000
83440  -4.957  22.451  23.615 0.0000000000
83441  -6.058  20.759  23.073 0.0000000000
83442  -5.922  21.442  22.811 0.0000000000
83443  -6.402  20.965  22.478 0.0000000000
83444  -6.578  21.199  21.843 0.0000000000
83445  -6.569  20.461  22.089 0.0000000000
83446  -6.376  19.900  21.764 0.0000000000
83447  -6.514  19.700  22.334 0.0000000000
83448  -6.448  18.117  23.493 0.0000000000
83449  -6.336  18.316  22.876 0.0000000000
83450  -6.238  17.640  23.186 0.0000000000
83455  -5.847  16.897  25.244 0.0000000000
83456  -6.176  16.444  24.981 0.0000000000
83457  -5.930  16.231  25.451 0.0000000000
83458  -5.989  15.540  25.668 0.0000000000
83459  -5.649  15.992  25.919 0.0000000000
83460  -5.210  19.022  26.985 0.0000000000
83461  -5.049  18.434  26.361 0.0000000000
83462  -5.084  18.272  26.988 0.0000000000
83463  -4.770  16.692  27.703 0.0000000000
83464  -4.754  16.840  27.067 0.0000000000
83465  -4.644  16.155  27.184 0.0000000000
83466  -4.909  15.621  26.833 0.0000000000
83467  -4.605  15.458  27.350 0.0000000000
83468  -4.661  14.749  27.521 0.0000000000
83469  -4.542  15.273  27.873 0.0000000000
83470  -4.897  15.173  29.522 0.0000000000
83471  -4.544  14.786  29.052 0.0000000000
83472  -4.681  14.534  29.643 0.0000000000
83473  -4.477  13.845  29.746 0.0000000000
83474  -4.874  14.288  30.245 0.0000000000
83475  -9.219  20.443  29.053 0.0000000000
83476  -8.560  20.466  28.931 0.0000000000
83477  -8.815  19.989  29.325 0.0000000000
83478  -8.531  18.488  30.072 0.0000000000
83479  -8.304  18.923  29.778 0.0000000000
83480  -8.064  18.465  29.955 0.0000000000
83481  -7.600  18.445  29.837 0.0000000000
83482  -7.848  17.949  30.132 0.0000000000
83483  -9.466  16.376  31.408 0.0000000000
83484  -9.267  16.880  31.080 0.0000000000
83485  -9.052  16.418  31.252 0.0000000000
83486  -7.876  15.889  31.223 0.0000000000
83487  -8.136  16.424  31.019 0.0000000000
83488  -7.617  16.345  30.859 0.0000000000
83489  -7.357  16.844  30.502 0.0000000000
83490  -7.080  16.242  30.682 0.0000000000
83491  -6.534  16.070  30.488 0.0000000000
83492  -6.789  15.650  30.883 0.0000000000
83493  -6.442  14.077  31.779 0.0000000000
83494  -6.166  14.486  31.365 0.0000000000
83495  -5.877  13.880  31.572 0.0000000000
83496  -5.325  13.601  31.274 0.0000000000
83497  -5.590  13.261  31.739 0.0000000000
83498  -5.296  12.656  31.856 0.0000000000
83499  -5.827  12.889  32.165 0.0000000000
83500  -6.915  12.213  33.131 0.0000000000
83501  -6.343  12.080  33.021 0.0000000000
83502  -6.587  11.641  33.434 0.0000000000
83503  -6.297  11.079  33.684 0.0000000000
83504  -6.834  11.208  33.745 0.0000000000
83505  -9.032  12.484  33.539 0.0000000000
83506  -8.578  12.416  33.370 0.0000000000
83507  -8.836  11.937  33.726 0.0000000000
83508  -8.451  10.491  34.439 0.0000000000
83509  -8.196  10.907  34.123 0.0000000000
83510  -7.870  10.380  34.364 0.0000000000
83511  -7.312  10.262  34.309 0.0000000000
83512  -7.539  9.844  34.610 0.0000000000
83513  -7.187  9.322  34.854 0.0000000000
83514  -7.824  9.399  34.891 0.0000000000
83515  -9.049  8.634  35.474 0.0000000000
83516  -8.456  8.502  35.393 0.0000000000
83517  -8.744  8.082  35.645 0.0000000000
83518  -8.474  7.513  35.817 0.0000000000
83519  -9.089  7.644  35.900 0.0000000000
83536  -13.164  17.515  34.906 0.0000000000
83537  -12.964  17.116  35.392 0.0000000000
83538  -12.713  15.415  35.867 0.0000000000
83539  -12.876  15.805  35.370 0.0000000000
83540  -12.749  15.190  35.382 0.0000000000
83541  -12.676  14.989  34.935 0.0000000000
83542  -12.592  14.613  35.450 0.0000000000
83561  -11.959  12.906  36.701 0.0000000000
83562  -12.198  13.400  36.526 0.0000000000
83563  -12.008  13.219  36.183 0.0000000000
83564  -12.111  13.554  35.702 0.0000000000
83565  -11.821  13.134  35.797 0.0000000000
83566  -11.517  13.107  35.413 0.0000000000
83567  -11.482  12.759  35.908 0.0000000000
83568  -10.815  11.651  36.663 0.0000000000
83569  -10.830  11.974  36.194 0.0000000000
83570  -10.600  11.520  36.259 0.0000000000
83571  -10.420  11.421  35.883 0.0000000000
83572  -10.471  11.037  36.327 0.0000000000
83573  -10.579  10.322  38.611 0.0000000000
83574  -10.660  10.676  38.102 0.0000000000
83575  -10.520  10.158  38.140 0.0000000000
83576  -10.647  9.245  37.297 0.0000000000
83577  -10.532  9.795  37.273 0.0000000000
83578  -10.559  9.633  36.844 0.0000000000
83579  -10.462  9.974  36.403 0.0000000000
83580  -10.475  9.378  36.458 0.0000000000
83581  -10.248  9.205  36.122 0.0000000000
83582  -10.480  8.808  36.491 0.0000000000
83583  -10.652  7.130  36.935 0.0000000000
83584  -10.414  7.570  36.583 0.0000000000
83585  -10.282  6.949  36.651 0.0000000000
83586  -9.795  6.807  36.446 0.0000000000
83587  -10.101  6.324  36.685 0.0000000000
83588  -9.834  5.710  36.735 0.0000000000
83589  -10.406  5.867  36.881 0.0000000000
83590  -10.980  5.235  37.940 0.0000000000
83591  -10.677  4.959  37.585 0.0000000000
83592  -10.820  4.562  37.894 0.0000000000
83593  -10.582  3.923  37.910 0.0000000000
83594  -10.927  4.166  38.221 0.0000000000
83595  -11.230  6.052  39.713 0.0000000000
83596  -11.290  5.875  39.240 0.0000000000
83597  -11.357  5.426  39.636 0.0000000000
83598  -11.449  3.666  39.868 0.0000000000
83599  -11.383  4.097  39.464 0.0000000000
83600  -11.367  3.444  39.373 0.0000000000
83601  -11.191  3.288  38.958 0.0000000000
83602  -11.344  2.815  39.364 0.0000000000
84218  -6.735  29.082  -11.490 0.0000000000
84219  -7.120  28.621  -11.785 0.0000000000
84220  -6.640  28.316  -11.353 0.0000000000
92708  -7.195  7.359  35.777 0.0000000000
92709  -6.650  7.191  35.828 0.0000000000
92710  -6.962  6.693  36.051 0.0000000000
92711  -6.710  6.028  36.339 0.0000000000
92712  -6.463  5.275  36.624 0.0000000000
92992  -5.927  34.575  -6.499 0.0000000000
92993  -5.816  33.991  -5.978 0.0000000000
92994  -5.793  34.717  -6.037 0.0000000000
92995  -5.802  34.845  -5.553 0.0000000000
92996  -5.864  34.987  -5.044 0.0000000000
92997  -6.720  38.301  11.669 0.0000000000
92998  -5.936  38.114  11.541 0.0000000000
92999  -6.137  37.922  12.224 0.0000000000
93000  -5.674  37.376  12.676 0.0000000000
93001  -5.522  36.728  13.088 0.0000000000
93002  -5.500  36.079  13.381 0.0000000000
93003  -5.628  36.597  13.778 0.0000000000
93004  -5.811  36.432  14.377 0.0000000000
93005  -6.001  36.317  14.958 0.0000000000
93016  -12.654  25.902  30.857 0.0000000000
93017  -12.515  25.392  31.458 0.0000000000
93018  -12.817  24.589  31.684 0.0000000000
93019  -13.078  23.790  31.891 0.0000000000
93020  -13.305  23.066  31.974 0.0000000000
93067  -7.636  36.379  -7.210 0.0000000000
93068  -7.308  35.871  -7.473 0.0000000000
93069  -6.987  35.261  -7.636 0.0000000000
93070  -6.734  34.668  -7.773 0.0000000000
93071  -6.527  35.075  -7.302 0.0000000000
93072  -6.167  34.860  -6.940 0.0000000000
94073  -11.009  42.097  -1.856 0.0000000000
94074  -11.533  42.423  -1.628 0.0000000000
94075  -11.321  42.611  -1.214 0.0000000000
94076  -11.080  42.861  -0.785 0.0000000000
94077  -11.162  43.921  5.285 0.0000000000
94078  -11.014  43.499  4.992 0.0000000000
94079  -11.431  43.318  5.512 0.0000000000
94080  -11.687  42.736  5.697 0.0000000000
94081  -11.855  42.147  5.861 0.0000000000
94082  -11.932  41.650  6.063 0.0000000000
94083  -12.226  42.003  6.386 0.0000000000
94084  -12.542  41.882  6.903 0.0000000000
94085  -12.852  41.705  7.425 0.0000000000
95246  -4.414  12.904  28.814 0.0000000000
95247  -4.711  12.320  28.604 0.0000000000
95248  -4.472  12.087  29.066 0.0000000000
95249  -4.547  11.335  29.298 0.0000000000
95250  -4.599  10.558  29.518 0.0000000000
95251  -4.376  1.736  33.187 0.0000000000
95252  -4.515  2.000  32.754 0.0000000000
96111  -6.543  38.945  1.030 0.0000000000
96112  -6.742  38.124  0.794 0.0000000000
96113  -6.878  38.019  1.444 0.0000000000
96114  -6.844  37.170  1.958 0.0000000000
96115  -6.573  36.450  2.472 0.0000000000
96137  -6.414  24.636  18.766 0.0000000000
96147  -13.875  42.884  15.849 0.0000000000
96148  -14.266  42.356  15.398 0.0000000000
96149  -14.183  42.176  16.144 0.0000000000
96150  -14.433  41.432  16.416 0.0000000000
96151  -14.578  40.650  16.651 0.0000000000
96157  -13.547  32.253  23.805 0.0000000000
96158  -13.439  32.929  23.550 0.0000000000
96159  -13.575  32.437  23.063 0.0000000000
96160  -13.488  32.686  22.317 0.0000000000
96161  -13.328  32.867  21.584 0.0000000000
96162  -13.190  33.056  20.846 0.0000000000
96163  -13.145  32.423  21.140 0.0000000000
96164  -12.876  32.047  20.702 0.0000000000
96165  -12.385  31.730  20.432 0.0000000000
96166  -11.808  31.523  20.168 0.0000000000
96167  -12.208  31.164  20.764 0.0000000000
96168  -11.988  30.648  21.103 0.0000000000
96169  -11.762  30.115  21.414 0.0000000000
96170  -9.473  23.221  26.651 0.0000000000
96171  -8.975  23.779  26.280 0.0000000000
96172  -8.630  23.309  26.708 0.0000000000
96173  -7.787  23.347  26.752 0.0000000000
96174  -7.150  23.287  26.610 0.0000000000
96175  -6.573  23.154  26.413 0.0000000000
96176  -6.942  22.736  26.893 0.0000000000
96177  -6.787  22.163  27.197 0.0000000000
96178  -6.631  21.558  27.516 0.0000000000
96179  -6.412  21.031  27.730 0.0000000000
96180  -6.946  21.160  27.926 0.0000000000
96181  -7.264  20.764  28.278 0.0000000000
96182  -7.540  20.362  28.670 0.0000000000
96183  -11.552  15.414  32.841 0.0000000000
96184  -11.007  15.385  32.610 0.0000000000
96185  -11.158  14.978  33.042 0.0000000000
96186  -10.783  14.599  33.281 0.0000000000
96187  -10.423  14.153  33.366 0.0000000000
96188  -10.178  13.687  33.519 0.0000000000
96189  -10.554  13.747  33.800 0.0000000000
96190  -10.692  13.366  34.255 0.0000000000
96191  -10.799  13.029  34.668 0.0000000000
99566  -5.300  10.625  33.123 0.0000000000
99567  -4.999  10.216  32.862 0.0000000000
99568  -5.179  9.849  33.375 0.0000000000
99569  -5.123  9.127  33.565 0.0000000000
99570  -5.002  8.411  33.755 0.0000000000
99571  -4.891  5.984  35.511 0.0000000000
99572  -4.821  6.324  35.077 0.0000000000
99573  -4.679  5.516  35.222 0.0000000000
99574  -4.543  5.017  34.921 0.0000000000
99575  -4.450  4.458  34.641 0.0000000000
99576  -4.360  3.907  34.384 0.0000000000
99577  -4.375  3.641  34.850 0.0000000000
99578  -4.326  2.802  35.081 0.0000000000
99579  -4.309  1.910  35.312 0.0000000000
100422  -6.252  31.431  -3.534 0.0000000000
100431  -5.856  38.791  6.233 0.0000000000
100432  -5.652  38.185  6.027 0.0000000000
100433  -5.521  38.274  6.681 0.0000000000
100434  -5.471  37.673  7.123 0.0000000000
100435  -5.613  36.986  7.515 0.0000000000
100436  -5.852  35.545  10.234 0.0000000000
100437  -5.908  35.546  9.576 0.0000000000
100438  -6.129  34.821  9.870 0.0000000000
100439  -6.168  34.100  9.558 0.0000000000
100449  -5.737  33.142  14.271 0.0000000000
100450  -5.952  32.512  13.894 0.0000000000
100451  -5.822  32.413  14.462 0.0000000000
100452  -5.928  31.640  14.679 0.0000000000
100453  -6.055  30.862  14.911 0.0000000000
100454  -6.151  30.102  15.165 0.0000000000
100455  -5.874  30.732  15.482 0.0000000000
100456  -5.659  30.553  16.098 0.0000000000
100457  -5.408  30.364  16.713 0.0000000000
100483  -13.142  30.523  26.953 0.0000000000
100484  -13.448  30.056  26.460 0.0000000000
100485  -13.616  29.578  25.905 0.0000000000
100486  -13.663  29.111  25.403 0.0000000000
100487  -13.630  28.843  26.080 0.0000000000
100488  -13.659  28.052  26.223 0.0000000000
100489  -13.659  27.231  26.361 0.0000000000
100490  -13.687  24.549  28.830 0.0000000000
100491  -13.645  24.955  28.107 0.0000000000
100492  -13.591  24.175  28.291 0.0000000000
100493  -13.374  23.846  27.796 0.0000000000
100494  -12.999  23.558  27.389 0.0000000000
100495  -12.458  23.368  27.081 0.0000000000
100496  -12.718  22.888  27.690 0.0000000000
100497  -12.372  22.250  27.955 0.0000000000
100498  -12.010  21.627  28.310 0.0000000000
100499  -11.597  21.155  28.598 0.0000000000
100500  -12.235  21.219  28.775 0.0000000000
100501  -12.453  20.795  29.251 0.0000000000
100502  -12.663  20.349  29.738 0.0000000000
100503  -13.658  20.200  32.196 0.0000000000
100504  -13.578  19.901  31.702 0.0000000000
100505  -13.618  19.479  32.217 0.0000000000
100506  -13.498  18.775  32.222 0.0000000000
100507  -13.277  18.136  32.231 0.0000000000
100508  -13.008  17.520  32.289 0.0000000000
100509  -13.307  17.733  32.767 0.0000000000
100510  -13.298  17.336  33.295 0.0000000000
100511  -13.202  16.924  33.809 0.0000000000
100646  -8.202  32.471  -10.545 0.0000000000
100647  -7.721  31.878  -10.632 0.0000000000
100648  -7.219  31.304  -10.704 0.0000000000
100649  -7.308  31.675  -10.330 0.0000000000
100650  -7.030  31.431  -10.016 0.0000000000
100651  -6.785  31.134  -9.611 0.0000000000
100652  -5.923  31.795  -7.592 0.0000000000
100653  -5.988  31.348  -7.970 0.0000000000
100654  -5.816  31.016  -7.450 0.0000000000
100655  -5.784  30.227  -7.277 0.0000000000
100656  -5.901  29.413  -7.029 0.0000000000
100657  -6.002  28.569  -6.763 0.0000000000
102806  -9.670  3.602  37.513 0.0000000000
102807  -9.142  3.301  37.520 0.0000000000
102808  -9.380  2.850  37.745 0.0000000000
102809  -9.169  2.108  38.026 0.0000000000
102810  -9.067  1.365  38.318 0.0000000000
103658  -7.329  39.081  -4.875 0.0000000000
103660  -7.413  39.959  -4.044 0.0000000000
103661  -7.171  40.322  -3.555 0.0000000000
103662  -8.138  41.865  -1.465 0.0000000000
103663  -7.677  41.585  -1.814 0.0000000000
103664  -7.585  41.698  -1.270 0.0000000000
103665  -7.089  41.622  -0.991 0.0000000000
103666  -6.619  41.464  -0.701 0.0000000000
103667  -6.173  41.261  -0.397 0.0000000000
103668  -6.643  41.591  -0.072 0.0000000000
103669  -6.594  41.722  0.568 0.0000000000
103670  -6.595  41.787  1.235 0.0000000000
103675  -10.324  43.327  1.697 0.0000000000
103676  -9.812  42.521  3.929 0.0000000000
103677  -9.407  42.866  3.382 0.0000000000
103678  -9.417  42.395  3.728 0.0000000000
103679  -9.041  42.272  3.540 0.0000000000
103680  -8.605  42.098  3.335 0.0000000000
103681  -8.104  41.977  3.127 0.0000000000
103682  -8.484  41.689  3.624 0.0000000000
103683  -8.358  41.235  3.895 0.0000000000
103684  -8.216  40.750  4.180 0.0000000000
103685  -8.019  40.282  4.507 0.0000000000
103686  -8.544  40.385  4.667 0.0000000000
103687  -8.745  40.048  5.289 0.0000000000
103688  -8.842  39.799  5.920 0.0000000000
103689  -11.120  39.670  7.399 0.0000000000
103690  -10.512  39.511  7.300 0.0000000000
103691  -10.713  39.326  7.929 0.0000000000
103692  -10.144  39.130  8.455 0.0000000000
103693  -9.567  39.001  9.003 0.0000000000
103694  -8.990  38.896  9.547 0.0000000000
103695  -9.816  38.878  9.598 0.0000000000
103696  -9.991  38.759  10.247 0.0000000000
103697  -10.165  38.655  10.884 0.0000000000
107185  -6.086  10.117  28.068 0.0000000000
107194  -4.358  8.229  31.475 0.0000000000
107195  -4.316  8.480  30.921 0.0000000000
107196  -4.358  7.712  31.144 0.0000000000
107197  -4.506  7.216  30.957 0.0000000000
107198  -4.747  6.688  30.832 0.0000000000
107199  -5.553  3.201  31.485 0.0000000000
107200  -5.538  3.985  31.212 0.0000000000
107201  -5.849  3.471  31.147 0.0000000000
107202  -6.070  3.691  30.805 0.0000000000
107203  -6.226  3.915  30.435 0.0000000000
107204  -6.236  4.129  30.069 0.0000000000
107205  -6.278  3.327  30.327 0.0000000000
107221  -6.948  2.288  37.929 0.0000000000
107222  -6.627  2.780  37.701 0.0000000000
107223  -6.381  2.023  38.052 0.0000000000
109773  -5.742  37.767  -3.906 0.0000000000
109774  -5.864  37.017  -3.997 0.0000000000
109775  -5.956  37.233  -3.410 0.0000000000
109776  -6.351  36.604  -2.917 0.0000000000
109777  -6.744  35.907  -2.391 0.0000000000
109778  -6.558  34.738  0.525 0.0000000000
109779  -6.651  34.696  -0.074 0.0000000000
109780  -6.046  34.045  0.422 0.0000000000
109781  -5.445  33.411  0.316 0.0000000000
109787  -6.087  35.365  5.156 0.0000000000
109788  -6.047  35.312  4.515 0.0000000000
109789  -5.934  34.650  4.988 0.0000000000
109867  -11.127  46.478  8.819 0.0000000000
109873  -12.936  45.543  13.594 0.0000000000
109875  -12.889  45.683  12.830 0.0000000000
109876  -12.789  45.687  12.111 0.0000000000
109877  -12.695  45.618  11.403 0.0000000000
109878  -12.624  45.548  10.727 0.0000000000
109879  -13.087  44.915  10.929 0.0000000000
109880  -13.376  44.284  10.460 0.0000000000
109881  -13.648  43.599  10.008 0.0000000000
109882  -13.775  42.934  9.556 0.0000000000
109883  -13.949  42.957  10.220 0.0000000000
109884  -14.129  42.292  10.480 0.0000000000
109885  -14.203  41.614  10.784 0.0000000000
109886  -14.502  39.957  13.602 0.0000000000
109887  -14.376  40.080  12.893 0.0000000000
109888  -14.129  39.422  13.188 0.0000000000
109889  -13.643  39.003  12.828 0.0000000000
109890  -13.040  38.667  12.568 0.0000000000
109891  -12.363  38.399  12.364 0.0000000000
109892  -12.623  38.168  12.951 0.0000000000
109893  -12.136  37.684  13.338 0.0000000000
109894  -11.627  37.260  13.765 0.0000000000
109914  -12.978  35.746  22.276 0.0000000000
109915  -12.735  36.163  22.684 0.0000000000
109916  -12.959  36.404  21.959 0.0000000000
109917  -13.024  37.045  21.653 0.0000000000
109918  -13.126  37.705  21.339 0.0000000000
109919  -13.231  38.396  21.094 0.0000000000
109920  -13.447  37.972  20.583 0.0000000000
109921  -13.744  38.156  19.930 0.0000000000
109922  -13.976  38.361  19.256 0.0000000000
109923  -14.176  38.621  18.574 0.0000000000
109924  -14.067  37.872  18.784 0.0000000000
109925  -14.130  37.389  18.384 0.0000000000
109926  -13.960  36.878  17.990 0.0000000000
109927  -12.443  34.109  18.267 0.0000000000
109928  -12.723  34.693  17.909 0.0000000000
109929  -12.106  34.415  17.669 0.0000000000
109930  -11.832  34.793  17.047 0.0000000000
109931  -11.530  35.184  16.462 0.0000000000
109932  -11.232  35.595  15.874 0.0000000000
109933  -10.773  35.080  16.281 0.0000000000
109934  -9.961  35.058  16.280 0.0000000000
109935  -9.120  35.148  16.267 0.0000000000
109936  -8.255  35.287  16.247 0.0000000000
109937  -8.651  34.747  16.750 0.0000000000
109938  -8.233  34.344  17.187 0.0000000000
109939  -7.881  33.942  17.601 0.0000000000
109940  -8.677  31.475  19.803 0.0000000000
109941  -8.241  32.081  19.339 0.0000000000
109942  -7.748  31.654  19.841 0.0000000000
109943  -6.915  31.724  19.799 0.0000000000
109944  -6.223  31.574  19.583 0.0000000000
109945  -5.694  31.254  19.203 0.0000000000
109946  -5.891  30.953  19.920 0.0000000000
109947  -5.671  30.173  20.202 0.0000000000
109948  -5.531  29.424  20.397 0.0000000000
109949  -12.337  27.742  23.673 0.0000000000
109950  -12.000  28.174  23.148 0.0000000000
109951  -11.683  27.590  23.406 0.0000000000
109952  -10.885  27.479  23.294 0.0000000000
109953  -10.000  27.493  23.292 0.0000000000
109954  -7.029  26.018  24.620 0.0000000000
109955  -7.296  26.556  24.250 0.0000000000
109956  -6.637  26.439  24.076 0.0000000000
109957  -6.318  26.806  23.496 0.0000000000
109958  -5.994  27.161  22.900 0.0000000000
109959  -5.692  27.544  22.281 0.0000000000
109960  -5.550  26.818  22.461 0.0000000000
109961  -5.183  26.287  21.928 0.0000000000
109962  -5.064  25.767  21.387 0.0000000000
109963  -5.244  25.238  20.893 0.0000000000
109964  -5.114  25.042  21.589 0.0000000000
109965  -5.224  24.309  21.805 0.0000000000
109966  -5.383  23.566  22.042 0.0000000000
109967  -5.031  21.601  24.649 0.0000000000
109968  -5.039  21.756  23.835 0.0000000000
109969  -5.153  21.030  24.067 0.0000000000
109970  -5.691  20.544  23.704 0.0000000000
109971  -6.180  20.061  23.340 0.0000000000
109972  -6.499  19.513  22.974 0.0000000000
109973  -6.294  19.331  23.589 0.0000000000
109974  -6.344  18.607  23.847 0.0000000000
109975  -6.282  17.901  24.117 0.0000000000
109976  -6.248  17.234  24.293 0.0000000000
109977  -6.060  17.728  24.609 0.0000000000
109978  -5.789  17.557  25.062 0.0000000000
109979  -5.446  17.383  25.507 0.0000000000
109980  -5.488  18.592  28.141 0.0000000000
109981  -5.181  18.097  27.590 0.0000000000
109982  -5.299  17.856  28.187 0.0000000000
109983  -5.081  17.166  28.272 0.0000000000
109984  -4.863  16.474  28.278 0.0000000000
109985  -4.670  15.772  28.317 0.0000000000
109986  -4.943  16.230  28.872 0.0000000000
109987  -5.175  15.881  29.406 0.0000000000
109988  -5.402  15.553  29.927 0.0000000000
109989  -9.798  19.378  29.754 0.0000000000
109990  -9.111  19.443  29.667 0.0000000000
109991  -9.375  18.926  30.000 0.0000000000
109992  -9.001  18.500  30.195 0.0000000000
109993  -8.789  17.985  30.391 0.0000000000
109994  -9.109  15.428  31.821 0.0000000000
109995  -8.864  15.941  31.455 0.0000000000
109996  -8.647  15.474  31.686 0.0000000000
109997  -8.135  15.444  31.576 0.0000000000
109998  -7.582  15.336  31.435 0.0000000000
109999  -7.017  15.226  31.267 0.0000000000
110000  -7.270  14.779  31.667 0.0000000000
110001  -6.991  14.228  31.921 0.0000000000
110002  -6.699  13.661  32.156 0.0000000000
110003  -6.392  13.084  32.387 0.0000000000
110004  -6.950  13.237  32.480 0.0000000000
110005  -7.215  12.758  32.846 0.0000000000
110006  -7.439  12.275  33.205 0.0000000000
110007  -9.472  11.721  34.221 0.0000000000
110008  -9.059  11.553  34.061 0.0000000000
110009  -9.264  11.192  34.403 0.0000000000
110010  -9.017  10.640  34.569 0.0000000000
110011  -8.736  10.048  34.730 0.0000000000
110012  -8.432  9.488  34.918 0.0000000000
110013  -8.979  9.604  35.053 0.0000000000
110014  -9.266  9.209  35.346 0.0000000000
110015  -9.555  8.854  35.598 0.0000000000
110026  -12.725  16.709  35.845 0.0000000000
110027  -12.522  16.313  36.331 0.0000000000
110028  -12.585  15.636  36.386 0.0000000000
110029  -12.593  15.009  36.352 0.0000000000
110041  -12.036  12.708  37.511 0.0000000000
110042  -11.888  12.595  37.198 0.0000000000
110043  -11.687  12.473  36.828 0.0000000000
110044  -11.434  12.406  36.439 0.0000000000
110045  -11.379  12.100  36.939 0.0000000000
110046  -11.050  11.775  37.038 0.0000000000
110047  -10.723  11.381  37.166 0.0000000000
110048  -10.555  9.201  38.625 0.0000000000
110049  -10.521  9.593  38.177 0.0000000000
110050  -10.650  8.956  38.216 0.0000000000
110051  -10.748  8.807  37.749 0.0000000000
110052  -10.734  8.627  37.303 0.0000000000
110053  -10.632  8.428  36.906 0.0000000000
110054  -10.816  8.013  37.300 0.0000000000
110055  -10.908  7.408  37.272 0.0000000000
110056  -10.867  6.737  37.261 0.0000000000
110057  -10.739  6.068  37.252 0.0000000000
110058  -10.984  6.318  37.618 0.0000000000
110059  -11.082  5.892  37.985 0.0000000000
110060  -11.186  5.439  38.347 0.0000000000
110061  -11.281  5.120  40.537 0.0000000000
110062  -11.389  4.958  40.059 0.0000000000
110063  -11.425  4.512  40.471 0.0000000000
110064  -11.489  3.907  40.344 0.0000000000
110065  -11.503  3.262  40.204 0.0000000000
110435  -6.427  28.405  -10.530 0.0000000000
110436  -6.460  27.984  -10.876 0.0000000000
116480  -6.071  9.139  34.773 0.0000000000
116481  -5.657  8.877  34.675 0.0000000000
116482  -5.809  8.517  35.072 0.0000000000
116483  -5.576  7.871  35.325 0.0000000000
116484  -5.368  7.173  35.542 0.0000000000
116485  -6.094  6.982  35.877 0.0000000000
116486  -5.596  6.734  35.843 0.0000000000
116487  -5.164  6.446  35.753 0.0000000000
116488  -4.950  5.642  35.927 0.0000000000
116489  -4.828  4.778  36.080 0.0000000000
116490  -4.705  3.894  36.328 0.0000000000
117142  -5.792  31.522  -6.095 0.0000000000
117143  -6.053  30.805  -5.422 0.0000000000
117144  -5.926  31.662  -5.618 0.0000000000
117145  -6.009  31.804  -5.143 0.0000000000
117146  -6.200  31.950  -4.656 0.0000000000
117147  -5.898  33.364  -5.398 0.0000000000
117148  -6.196  32.746  -4.792 0.0000000000
117149  -6.352  32.086  -4.201 0.0000000000
117150  -6.409  32.196  -3.685 0.0000000000
117151  -6.422  32.313  -3.145 0.0000000000
117152  -6.353  32.412  -2.615 0.0000000000
117153  -5.886  38.851  8.980 0.0000000000
117154  -5.461  38.337  8.729 0.0000000000
117155  -5.486  38.354  9.429 0.0000000000
117156  -5.294  37.726  9.859 0.0000000000
117157  -5.323  37.017  10.232 0.0000000000
117158  -5.414  37.666  11.248 0.0000000000
117159  -5.349  36.993  10.926 0.0000000000
117160  -5.512  36.284  10.582 0.0000000000
117161  -5.752  35.562  10.974 0.0000000000
117162  -5.935  34.794  11.268 0.0000000000
117163  -5.987  34.025  11.496 0.0000000000
117164  -6.057  33.343  11.749 0.0000000000
117165  -5.912  34.034  12.152 0.0000000000
117166  -5.838  34.049  12.855 0.0000000000
117167  -5.732  33.970  13.458 0.0000000000
117168  -5.529  35.386  13.677 0.0000000000
117169  -5.583  34.639  13.891 0.0000000000
117170  -5.653  33.878  14.057 0.0000000000
117171  -5.590  33.742  14.700 0.0000000000
117172  -5.582  33.546  15.287 0.0000000000
117173  -5.586  33.417  15.848 0.0000000000
117195  -12.981  28.116  28.652 0.0000000000
117196  -13.307  27.728  28.172 0.0000000000
117197  -13.139  27.299  28.848 0.0000000000
117198  -13.326  26.475  28.998 0.0000000000
117199  -13.481  25.700  29.228 0.0000000000
117200  -13.056  25.633  30.391 0.0000000000
117201  -13.377  25.278  29.896 0.0000000000
117202  -13.604  24.916  29.354 0.0000000000
117203  -13.675  24.081  29.516 0.0000000000
117204  -13.700  23.277  29.662 0.0000000000
117205  -13.666  22.490  29.810 0.0000000000
117206  -13.557  21.781  29.900 0.0000000000
117207  -13.690  22.091  30.421 0.0000000000
117208  -13.713  21.694  31.038 0.0000000000
117209  -13.683  21.298  31.601 0.0000000000
117210  -13.477  22.347  32.055 0.0000000000
117211  -13.589  21.632  32.141 0.0000000000
117212  -13.642  20.922  32.163 0.0000000000
117213  -13.594  20.534  32.728 0.0000000000
117214  -13.528  20.124  33.285 0.0000000000
117215  -13.456  19.715  33.829 0.0000000000
117320  -7.902  34.118  -9.040 0.0000000000
117321  -7.606  33.519  -9.135 0.0000000000
117322  -7.319  32.896  -9.225 0.0000000000
117323  -7.195  33.295  -8.817 0.0000000000
117324  -6.837  33.074  -8.485 0.0000000000
117325  -6.490  32.837  -8.133 0.0000000000
117326  -6.515  33.983  -7.803 0.0000000000
117327  -6.319  33.301  -7.782 0.0000000000
117328  -6.083  32.582  -7.708 0.0000000000
117329  -5.850  32.257  -7.229 0.0000000000
117330  -5.750  31.911  -6.690 0.0000000000
119663  -9.030  40.727  -3.211 0.0000000000
119664  -9.551  41.064  -2.827 0.0000000000
119665  -9.226  41.480  -2.438 0.0000000000
119666  -8.962  41.826  -2.038 0.0000000000
119667  -10.180  42.112  -1.776 0.0000000000
119668  -9.399  42.113  -1.719 0.0000000000
119669  -8.725  42.023  -1.614 0.0000000000
119670  -8.561  42.162  -1.157 0.0000000000
119671  -8.507  42.221  -0.646 0.0000000000
119672  -8.505  42.263  -0.071 0.0000000000
119677  -10.222  43.177  3.877 0.0000000000
119678  -10.834  43.157  4.691 0.0000000000
119679  -10.570  42.908  4.429 0.0000000000
119680  -10.241  42.679  4.180 0.0000000000
119681  -10.364  42.100  4.414 0.0000000000
119682  -10.414  41.637  4.584 0.0000000000
119683  -10.371  41.157  4.835 0.0000000000
119684  -10.240  40.692  5.133 0.0000000000
119685  -10.757  40.871  5.309 0.0000000000
119686  -11.061  40.596  5.811 0.0000000000
119687  -11.288  40.328  6.326 0.0000000000
119688  -11.908  41.100  6.283 0.0000000000
119689  -11.755  40.581  6.557 0.0000000000
119690  -11.482  40.098  6.927 0.0000000000
119691  -11.706  39.917  7.553 0.0000000000
119692  -11.921  39.767  8.184 0.0000000000
119693  -12.114  39.635  8.777 0.0000000000
122402  -5.583  13.729  27.025 0.0000000000
122403  -5.935  13.112  26.887 0.0000000000
122404  -5.664  12.961  27.330 0.0000000000
122405  -5.734  12.210  27.619 0.0000000000
122406  -5.787  11.469  27.904 0.0000000000
122407  -5.123  11.792  28.443 0.0000000000
122408  -5.547  11.253  28.331 0.0000000000
122409  -5.871  10.681  28.204 0.0000000000
122410  -5.901  9.944  28.493 0.0000000000
122411  -5.935  9.186  28.799 0.0000000000
122412  -5.977  8.420  29.082 0.0000000000
122413  -4.407  5.017  32.411 0.0000000000
122414  -4.450  5.322  31.946 0.0000000000
122415  -4.505  4.493  32.218 0.0000000000
122416  -4.723  3.967  32.019 0.0000000000
122417  -4.970  3.418  31.886 0.0000000000
122418  -4.762  2.317  32.396 0.0000000000
122419  -5.003  2.623  32.071 0.0000000000
122420  -5.260  2.914  31.791 0.0000000000
122421  -5.525  2.405  31.691 0.0000000000
122422  -5.809  1.878  31.593 0.0000000000
122423  -6.034  1.351  31.465 0.0000000000
122424  -6.217  0.795  31.361 0.0000000000
122425  -6.032  0.540  31.667 0.0000000000
124419  -5.978  38.654  -1.455 0.0000000000
124420  -6.299  37.829  -1.610 0.0000000000
124421  -6.393  38.012  -1.020 0.0000000000
124422  -6.817  37.148  -0.523 0.0000000000
124423  -7.038  36.350  0.013 0.0000000000
124424  -6.986  37.276  0.685 0.0000000000
124425  -7.094  36.451  0.596 0.0000000000
124426  -6.885  35.563  0.559 0.0000000000
124427  -6.390  34.846  1.056 0.0000000000
124500  -12.911  45.397  14.286 0.0000000000
124501  -13.293  44.787  13.865 0.0000000000
124502  -13.704  44.228  13.358 0.0000000000
124503  -14.092  43.560  12.861 0.0000000000
124504  -14.367  42.894  12.360 0.0000000000
124505  -14.391  42.810  13.113 0.0000000000
124506  -14.585  42.039  13.434 0.0000000000
124507  -14.685  41.299  13.723 0.0000000000
124508  -14.570  41.788  14.959 0.0000000000
124509  -14.706  41.166  14.434 0.0000000000
124510  -14.681  40.554  14.016 0.0000000000
124511  -14.570  39.788  14.304 0.0000000000
124512  -14.370  39.046  14.564 0.0000000000
124513  -14.121  38.380  14.822 0.0000000000
124528  -12.832  34.594  24.116 0.0000000000
124529  -12.983  34.822  23.361 0.0000000000
124530  -13.325  33.628  23.247 0.0000000000
124531  -13.230  34.340  22.918 0.0000000000
124532  -13.119  35.048  22.617 0.0000000000
124533  -13.240  35.267  21.855 0.0000000000
124534  -13.367  35.421  21.140 0.0000000000
124535  -13.503  35.613  20.404 0.0000000000
124536  -13.603  35.815  19.665 0.0000000000
124537  -13.481  35.109  19.999 0.0000000000
124538  -13.351  34.648  19.550 0.0000000000
124539  -13.043  34.188  19.154 0.0000000000
124540  -13.054  33.339  20.087 0.0000000000
124541  -12.833  33.564  19.458 0.0000000000
124542  -12.643  33.812  18.835 0.0000000000
124543  -12.146  33.491  18.540 0.0000000000
124544  -11.452  33.294  18.336 0.0000000000
124545  -10.698  33.158  18.209 0.0000000000
124546  -9.921  33.163  18.138 0.0000000000
124547  -10.438  32.704  18.569 0.0000000000
124548  -10.204  32.283  18.930 0.0000000000
124549  -9.964  31.898  19.330 0.0000000000
124550  -11.187  31.426  19.935 0.0000000000
124551  -10.425  31.381  19.818 0.0000000000
124552  -9.577  31.391  19.785 0.0000000000
124553  -9.126  30.952  20.269 0.0000000000
124554  -8.684  30.526  20.772 0.0000000000
124555  -8.279  30.090  21.280 0.0000000000
124556  -10.967  25.334  24.947 0.0000000000
124557  -10.521  25.870  24.523 0.0000000000
124558  -10.112  25.328  24.934 0.0000000000
124559  -9.199  25.427  24.968 0.0000000000
124560  -8.248  25.492  25.081 0.0000000000
124561  -8.400  24.389  25.896 0.0000000000
124562  -7.903  24.962  25.513 0.0000000000
124563  -7.443  25.500  25.096 0.0000000000
124564  -6.717  25.424  24.984 0.0000000000
124565  -6.175  25.127  24.671 0.0000000000
124566  -5.677  24.778  24.232 0.0000000000
124567  -5.247  24.375  23.750 0.0000000000
124568  -5.495  24.108  24.488 0.0000000000
124569  -5.355  23.480  24.746 0.0000000000
124570  -5.252  22.835  24.979 0.0000000000
124571  -6.056  22.935  26.123 0.0000000000
124572  -5.597  22.603  25.720 0.0000000000
124573  -5.214  22.145  25.215 0.0000000000
124574  -5.152  21.432  25.425 0.0000000000
124575  -5.098  20.729  25.597 0.0000000000
124576  -5.076  20.016  25.755 0.0000000000
124577  -5.063  19.269  25.763 0.0000000000
124578  -5.133  19.925  26.395 0.0000000000
124579  -5.327  19.771  26.983 0.0000000000
124580  -5.537  19.558  27.546 0.0000000000
124581  -6.186  20.494  27.908 0.0000000000
124582  -6.032  19.902  28.001 0.0000000000
124583  -5.728  19.282  28.080 0.0000000000
124584  -5.960  18.970  28.577 0.0000000000
124585  -6.267  18.584  29.053 0.0000000000
124586  -6.541  18.127  29.413 0.0000000000
124587  -10.918  17.313  31.154 0.0000000000
124588  -10.175  17.372  31.037 0.0000000000
124589  -10.421  16.877  31.423 0.0000000000
124590  -9.996  16.382  31.616 0.0000000000
124591  -9.685  15.880  31.771 0.0000000000
124592  -10.417  15.376  32.406 0.0000000000
124593  -9.905  15.381  32.163 0.0000000000
124594  -9.518  15.391  31.969 0.0000000000
124595  -9.311  14.931  32.199 0.0000000000
124596  -9.074  14.471  32.420 0.0000000000
124597  -8.835  14.011  32.615 0.0000000000
124598  -8.620  13.468  32.805 0.0000000000
124599  -9.021  13.484  32.992 0.0000000000
124600  -9.191  13.022  33.365 0.0000000000
124601  -9.411  12.611  33.712 0.0000000000
124602  -9.987  13.217  33.717 0.0000000000
124603  -9.786  12.748  33.915 0.0000000000
124604  -9.644  12.241  34.047 0.0000000000
124605  -9.833  11.911  34.371 0.0000000000
124606  -9.920  11.544  34.794 0.0000000000
124607  -10.039  11.159  35.196 0.0000000000
124630  -11.164  11.190  38.409 0.0000000000
124636  -10.480  9.403  39.084 0.0000000000
124637  -10.565  8.809  39.020 0.0000000000
124638  -10.767  8.153  39.037 0.0000000000
124639  -10.964  7.541  38.991 0.0000000000
124640  -11.126  6.947  38.916 0.0000000000
124641  -11.014  7.115  39.374 0.0000000000
124642  -11.047  6.677  39.776 0.0000000000
124643  -11.072  6.252  40.167 0.0000000000
124645  -10.877  6.431  40.621 0.0000000000
124646  -11.098  5.810  40.549 0.0000000000
124647  -11.113  5.333  40.939 0.0000000000
129663  -11.211  44.400  5.598 0.0000000000
129664  -11.572  44.231  6.171 0.0000000000
129665  -11.940  44.125  6.733 0.0000000000
132116  -4.491  11.912  31.034 0.0000000000
132117  -4.343  11.396  30.666 0.0000000000
132118  -4.458  11.153  31.239 0.0000000000
132119  -4.446  10.380  31.452 0.0000000000
132120  -4.429  9.564  31.651 0.0000000000
132121  -4.772  9.761  32.527 0.0000000000
132122  -4.582  9.318  32.167 0.0000000000
132123  -4.436  8.757  31.816 0.0000000000
132124  -4.408  7.975  32.005 0.0000000000
132125  -4.391  7.200  32.190 0.0000000000
132126  -4.385  6.390  32.408 0.0000000000
132127  -5.317  8.566  34.514 0.0000000000
132128  -5.088  8.181  34.271 0.0000000000
132129  -4.889  7.677  33.923 0.0000000000
132130  -4.787  6.637  34.560 0.0000000000
132131  -4.767  6.913  34.077 0.0000000000
132132  -4.754  7.171  33.569 0.0000000000
132133  -4.581  6.644  33.247 0.0000000000
132134  -4.458  6.131  32.922 0.0000000000
132135  -4.383  5.556  32.652 0.0000000000
132136  -4.371  4.738  32.858 0.0000000000
132137  -4.350  3.911  33.078 0.0000000000
132138  -4.312  3.087  33.273 0.0000000000
132139  -4.308  3.370  34.104 0.0000000000
132140  -4.262  2.822  33.812 0.0000000000
132141  -4.288  2.270  33.465 0.0000000000
132142  -4.271  1.443  33.647 0.0000000000
133941  -6.604  38.652  3.683 0.0000000000
133942  -6.552  37.954  3.495 0.0000000000
133943  -6.256  38.028  4.129 0.0000000000
133944  -5.906  37.421  4.557 0.0000000000
133945  -5.856  36.787  4.982 0.0000000000
133946  -5.630  37.558  5.807 0.0000000000
133947  -5.800  36.830  5.599 0.0000000000
133948  -6.015  36.096  5.390 0.0000000000
133949  -6.176  35.346  5.805 0.0000000000
133950  -6.080  34.675  6.196 0.0000000000
133952  -5.360  37.734  8.474 0.0000000000
133953  -5.528  37.034  8.158 0.0000000000
133954  -5.849  36.236  7.891 0.0000000000
133955  -6.006  35.523  8.883 0.0000000000
133956  -6.057  35.509  8.250 0.0000000000
133957  -6.124  35.464  7.638 0.0000000000
133958  -6.122  34.747  7.391 0.0000000000
133959  -5.881  34.106  7.176 0.0000000000
133980  -6.134  32.661  12.053 0.0000000000
133981  -6.166  31.949  12.364 0.0000000000
133982  -6.140  31.231  12.560 0.0000000000
133983  -6.189  31.851  13.577 0.0000000000
133984  -6.199  31.161  13.159 0.0000000000
133992  -6.158  29.369  15.452 0.0000000000
133993  -6.161  28.637  15.721 0.0000000000
133995  -6.177  27.809  16.549 0.0000000000
133996  -6.108  27.672  17.156 0.0000000000
133997  -6.084  27.475  17.752 0.0000000000
134048  -12.939  32.963  25.476 0.0000000000
134049  -13.257  32.515  25.039 0.0000000000
134050  -13.193  31.542  26.000 0.0000000000
134051  -13.395  31.836  25.285 0.0000000000
134052  -13.497  32.054  24.551 0.0000000000
134053  -13.606  31.577  24.039 0.0000000000
134054  -13.567  31.108  23.506 0.0000000000
134055  -13.421  30.657  22.991 0.0000000000
134056  -13.137  30.272  22.593 0.0000000000
134057  -13.344  29.949  23.258 0.0000000000
134058  -13.239  29.294  23.511 0.0000000000
134059  -13.091  28.622  23.759 0.0000000000
134060  -13.571  28.679  24.868 0.0000000000
134061  -13.321  28.281  24.414 0.0000000000
134062  -12.891  27.939  24.011 0.0000000000
134063  -12.635  27.308  24.230 0.0000000000
134064  -12.374  26.681  24.447 0.0000000000
134065  -12.108  26.040  24.751 0.0000000000
134066  -13.522  27.308  27.648 0.0000000000
134067  -13.623  26.894  27.070 0.0000000000
134068  -13.581  26.482  26.527 0.0000000000
134069  -13.602  25.338  27.420 0.0000000000
134070  -13.537  25.732  26.747 0.0000000000
134071  -13.379  26.126  26.073 0.0000000000
134072  -12.995  25.816  25.662 0.0000000000
134073  -12.468  25.567  25.312 0.0000000000
134074  -11.765  25.431  25.057 0.0000000000
134075  -11.386  24.844  25.399 0.0000000000
134076  -11.019  24.270  25.793 0.0000000000
134077  -10.693  23.735  26.184 0.0000000000
134078  -11.821  23.240  26.843 0.0000000000
134079  -11.085  23.190  26.673 0.0000000000
134080  -10.296  23.182  26.611 0.0000000000
134081  -9.898  22.693  27.044 0.0000000000
134082  -9.469  22.240  27.483 0.0000000000
134083  -9.040  21.793  27.909 0.0000000000
134084  -8.615  21.412  28.231 0.0000000000
134085  -9.362  21.323  28.328 0.0000000000
134086  -9.646  20.847  28.736 0.0000000000
134087  -9.940  20.356  29.111 0.0000000000
134088  -11.158  20.711  28.899 0.0000000000
134089  -10.707  20.295  29.194 0.0000000000
134090  -10.255  19.824  29.482 0.0000000000
134091  -10.555  19.293  29.834 0.0000000000
134092  -10.830  18.797  30.186 0.0000000000
134093  -11.087  18.290  30.559 0.0000000000
134094  -13.346  21.145  30.002 0.0000000000
134095  -13.100  20.513  30.116 0.0000000000
134096  -12.814  19.910  30.233 0.0000000000
134097  -13.334  19.649  31.199 0.0000000000
134098  -12.967  19.454  30.708 0.0000000000
134099  -12.467  19.351  30.353 0.0000000000
134100  -12.138  18.768  30.546 0.0000000000
134101  -11.749  18.254  30.740 0.0000000000
134102  -11.334  17.788  30.933 0.0000000000
134103  -11.519  17.240  31.348 0.0000000000
134104  -11.679  16.718  31.767 0.0000000000
134105  -11.830  16.293  32.194 0.0000000000
134106  -12.696  16.930  32.368 0.0000000000
134107  -12.350  16.375  32.476 0.0000000000
134108  -11.953  15.876  32.657 0.0000000000
134109  -12.052  15.425  33.134 0.0000000000
134110  -12.091  15.043  33.626 0.0000000000
134111  -12.135  14.668  34.125 0.0000000000
134399  -7.946  30.115  -11.825 0.0000000000
134400  -7.035  29.835  -11.520 0.0000000000
134401  -6.539  29.509  -11.121 0.0000000000
134402  -6.839  30.647  -10.772 0.0000000000
134403  -6.523  29.944  -10.757 0.0000000000
134404  -6.384  29.175  -10.664 0.0000000000
134405  -6.429  28.860  -10.184 0.0000000000
134406  -6.447  28.493  -9.633 0.0000000000
134407  -6.423  28.127  -9.091 0.0000000000
134408  -7.007  32.227  -9.264 0.0000000000
134409  -6.740  31.539  -9.244 0.0000000000
134410  -6.500  30.791  -9.127 0.0000000000
134411  -6.106  30.957  -8.334 0.0000000000
134412  -6.229  30.473  -8.662 0.0000000000
134413  -6.330  30.048  -9.023 0.0000000000
134414  -6.308  29.306  -8.930 0.0000000000
134415  -6.321  28.527  -8.743 0.0000000000
138914  -8.617  5.474  36.624 0.0000000000
138915  -8.071  5.224  36.703 0.0000000000
138916  -8.358  4.750  36.902 0.0000000000
138917  -8.083  4.014  37.194 0.0000000000
138918  -7.799  3.284  37.485 0.0000000000
138919  -8.611  3.014  37.590 0.0000000000
138920  -8.051  2.793  37.679 0.0000000000
138921  -7.514  2.558  37.788 0.0000000000
138922  -7.283  1.815  38.122 0.0000000000
138923  -7.149  1.084  38.432 0.0000000000
140647  -6.626  37.188  -6.163 0.0000000000
140648  -6.145  36.850  -5.887 0.0000000000
140649  -6.376  37.497  -5.748 0.0000000000
140650  -6.094  37.777  -5.277 0.0000000000
140651  -5.888  38.016  -4.810 0.0000000000
140652  -6.607  39.035  -4.772 0.0000000000
140653  -6.046  38.715  -4.665 0.0000000000
140654  -5.767  38.249  -4.353 0.0000000000
140655  -5.644  38.461  -3.799 0.0000000000
140656  -5.645  38.695  -3.188 0.0000000000
140657  -5.620  38.952  -2.541 0.0000000000
140658  -8.281  40.772  -3.192 0.0000000000
140659  -7.592  40.744  -3.158 0.0000000000
140660  -6.952  40.649  -3.046 0.0000000000
140661  -7.210  41.296  -2.133 0.0000000000
140662  -6.713  40.943  -2.481 0.0000000000
140663  -6.270  40.509  -2.881 0.0000000000
140664  -5.779  40.177  -2.612 0.0000000000
140665  -5.603  39.704  -2.288 0.0000000000
140666  -5.699  39.183  -1.893 0.0000000000
140667  -5.764  39.400  -1.249 0.0000000000
140668  -5.849  39.593  -0.594 0.0000000000
140669  -5.969  39.729  0.070 0.0000000000
140670  -5.910  40.930  -0.016 0.0000000000
140671  -5.913  40.429  0.389 0.0000000000
140672  -6.164  39.736  0.705 0.0000000000
140673  -6.390  39.672  1.315 0.0000000000
140674  -6.618  39.598  1.929 0.0000000000
140675  -6.741  39.489  2.585 0.0000000000
140676  -12.293  43.286  -0.653 0.0000000000
140677  -11.618  43.102  -0.460 0.0000000000
140678  -10.842  43.014  -0.348 0.0000000000
140680  -10.694  43.115  0.146 0.0000000000
140681  -10.089  42.954  -0.158 0.0000000000
140682  -9.476  42.785  -0.003 0.0000000000
140683  -8.962  42.549  0.232 0.0000000000
140684  -8.516  42.334  0.544 0.0000000000
140686  -10.231  43.392  2.207 0.0000000000
140687  -9.744  43.153  1.918 0.0000000000
140688  -9.245  43.057  2.789 0.0000000000
140689  -9.249  42.994  2.203 0.0000000000
140690  -9.258  42.945  1.646 0.0000000000
140691  -8.875  42.745  1.409 0.0000000000
140692  -8.495  42.490  1.151 0.0000000000
140693  -8.101  42.237  0.884 0.0000000000
140694  -7.574  42.194  1.207 0.0000000000
140695  -7.079  41.999  1.562 0.0000000000
140696  -6.765  41.753  1.908 0.0000000000
140697  -7.627  41.821  2.859 0.0000000000
140698  -7.111  41.638  2.569 0.0000000000
140699  -6.636  41.369  2.247 0.0000000000
140700  -6.640  40.779  2.564 0.0000000000
140701  -6.786  40.158  2.838 0.0000000000
140702  -6.783  39.339  3.245 0.0000000000
140703  -6.790  39.220  3.904 0.0000000000
140704  -6.637  39.165  4.575 0.0000000000
140705  -6.465  39.136  5.249 0.0000000000
140706  -7.541  39.840  4.977 0.0000000000
140707  -6.939  39.501  5.437 0.0000000000
140708  -6.343  39.171  5.851 0.0000000000
140709  -6.176  39.282  6.520 0.0000000000
140710  -6.231  39.248  7.157 0.0000000000
140711  -6.293  39.219  7.801 0.0000000000
140712  -9.992  40.240  5.500 0.0000000000
140713  -9.593  39.823  5.959 0.0000000000
140714  -8.977  39.555  6.524 0.0000000000
140715  -9.850  39.397  7.221 0.0000000000
140716  -9.070  39.402  7.135 0.0000000000
140717  -8.270  39.459  7.019 0.0000000000
140718  -7.584  39.400  7.528 0.0000000000
140719  -6.961  39.321  8.035 0.0000000000
140720  -6.415  39.175  8.509 0.0000000000
140721  -6.592  39.046  9.173 0.0000000000
140722  -6.789  38.927  9.797 0.0000000000
140723  -7.023  38.733  10.431 0.0000000000
140724  -8.415  38.799  10.062 0.0000000000
140725  -7.807  38.741  10.583 0.0000000000
140726  -7.285  38.547  11.082 0.0000000000
140727  -7.552  38.324  11.748 0.0000000000
140728  -7.732  38.064  12.338 0.0000000000
140729  -7.912  37.819  12.956 0.0000000000
141141  -7.222  37.276  -6.342 0.0000000000
147793  -6.088  12.551  26.734 0.0000000000
147811  -4.283  10.857  30.309 0.0000000000
147812  -4.412  10.321  29.999 0.0000000000
147813  -4.639  9.774  29.783 0.0000000000
147814  -4.474  8.759  30.479 0.0000000000
147815  -4.672  9.011  30.058 0.0000000000
147816  -4.987  9.232  29.685 0.0000000000
147817  -5.361  8.751  29.564 0.0000000000
147818  -5.774  8.255  29.451 0.0000000000
147819  -6.013  7.643  29.345 0.0000000000
147820  -4.587  5.602  31.506 0.0000000000
147821  -4.790  5.877  31.103 0.0000000000
147822  -5.080  6.143  30.770 0.0000000000
147823  -5.504  4.790  30.945 0.0000000000
147824  -5.454  5.601  30.692 0.0000000000
147825  -5.416  6.426  30.423 0.0000000000
147826  -5.784  6.652  30.075 0.0000000000
147827  -6.011  6.839  29.662 0.0000000000
147828  -6.156  7.048  29.252 0.0000000000
147847  -6.316  0.161  31.249 0.0000000000
147865  -7.448  5.011  36.781 0.0000000000
147866  -6.834  4.778  36.879 0.0000000000
147867  -6.217  4.505  36.925 0.0000000000
147868  -6.296  3.257  37.488 0.0000000000
147869  -5.991  3.741  37.209 0.0000000000
147870  -5.690  4.228  36.927 0.0000000000
147871  -5.254  3.890  36.872 0.0000000000
147872  -4.898  3.461  36.775 0.0000000000
147873  -4.570  3.031  36.621 0.0000000000
147879  -4.816  1.450  37.802 0.0000000000
147880  -4.612  1.852  37.349 0.0000000000
147881  -4.444  2.231  36.866 0.0000000000
147882  -4.419  2.603  36.375 0.0000000000
147883  -4.332  2.113  36.136 0.0000000000
147884  -4.307  1.566  35.845 0.0000000000
147885  -4.304  1.049  35.551 0.0000000000
152985  -5.858  36.371  -5.539 0.0000000000
152986  -5.819  35.799  -5.083 0.0000000000
152987  -5.994  35.186  -4.540 0.0000000000
152988  -6.022  36.230  -4.031 0.0000000000
152989  -6.156  35.388  -4.017 0.0000000000
152990  -6.272  34.549  -3.998 0.0000000000
152991  -6.479  33.899  -3.340 0.0000000000
152992  -6.543  33.214  -2.703 0.0000000000
152993  -6.234  32.559  -2.145 0.0000000000
152994  -6.650  36.950  -1.725 0.0000000000
152995  -6.822  36.051  -1.768 0.0000000000
152996  -6.860  35.197  -1.741 0.0000000000
152997  -6.731  34.585  -0.629 0.0000000000
152998  -6.723  34.481  -1.178 0.0000000000
152999  -6.766  34.339  -1.740 0.0000000000
153000  -6.516  33.524  -1.693 0.0000000000
153001  -6.190  32.734  -1.631 0.0000000000
153012  -6.459  37.261  3.279 0.0000000000
153013  -6.375  36.537  3.092 0.0000000000
153014  -6.276  35.819  2.899 0.0000000000
153015  -6.012  35.214  3.892 0.0000000000
153016  -6.017  35.153  3.291 0.0000000000
153017  -6.064  35.090  2.750 0.0000000000
153172  -11.742  44.699  7.087 0.0000000000
153173  -12.214  44.154  7.330 0.0000000000
153193  -11.349  46.545  9.487 0.0000000000
153194  -11.720  45.902  9.144 0.0000000000
153195  -12.433  45.508  10.036 0.0000000000
153196  -12.252  45.381  9.390 0.0000000000
153197  -12.113  45.281  8.771 0.0000000000
153198  -12.331  44.721  8.356 0.0000000000
153199  -12.546  44.164  7.952 0.0000000000
153200  -12.630  43.581  7.506 0.0000000000
153201  -12.954  42.955  7.661 0.0000000000
153202  -13.190  42.299  7.846 0.0000000000
153203  -13.192  41.677  8.067 0.0000000000
153204  -13.673  42.312  9.083 0.0000000000
153205  -13.465  41.682  8.690 0.0000000000
153206  -13.148  41.085  8.334 0.0000000000
153207  -13.017  40.523  8.661 0.0000000000
153208  -12.766  40.003  9.040 0.0000000000
153209  -12.364  39.533  9.434 0.0000000000
153210  -14.462  42.270  11.903 0.0000000000
153211  -14.409  41.592  11.505 0.0000000000
153212  -14.196  40.947  11.105 0.0000000000
153213  -14.237  40.192  12.118 0.0000000000
153214  -14.046  40.265  11.408 0.0000000000
153215  -13.801  40.347  10.732 0.0000000000
153216  -13.334  39.864  10.340 0.0000000000
153217  -12.673  39.475  10.118 0.0000000000
153218  -11.990  39.203  9.931 0.0000000000
153219  -11.580  38.900  10.458 0.0000000000
153220  -11.060  38.654  10.987 0.0000000000
153221  -10.439  38.450  11.506 0.0000000000
153222  -11.594  38.236  12.200 0.0000000000
153223  -10.737  38.205  12.102 0.0000000000
153224  -9.860  38.214  12.011 0.0000000000
153225  -9.333  37.920  12.441 0.0000000000
153226  -8.808  37.676  12.949 0.0000000000
153227  -8.261  37.403  13.506 0.0000000000
153267  -12.445  36.561  23.066 0.0000000000
153281  -13.773  41.433  18.313 0.0000000000
153282  -14.140  40.898  17.836 0.0000000000
153283  -14.440  40.354  17.384 0.0000000000
153284  -14.577  39.816  16.880 0.0000000000
153285  -14.355  38.832  17.876 0.0000000000
153286  -14.492  39.018  17.132 0.0000000000
153287  -14.590  39.232  16.402 0.0000000000
153288  -14.490  38.634  15.940 0.0000000000
153289  -14.224  38.223  15.511 0.0000000000
153290  -13.832  37.786  15.136 0.0000000000
153291  -13.689  36.029  18.914 0.0000000000
153292  -13.716  36.192  18.291 0.0000000000
153293  -13.699  36.399  17.605 0.0000000000
153294  -12.998  35.313  17.567 0.0000000000
153295  -13.308  35.993  17.227 0.0000000000
153296  -13.667  36.654  16.872 0.0000000000
153297  -13.592  36.908  16.162 0.0000000000
153298  -13.467  37.137  15.477 0.0000000000
153299  -13.289  37.381  14.808 0.0000000000
153300  -12.615  37.079  14.572 0.0000000000
153301  -11.850  36.932  14.393 0.0000000000
153302  -11.097  36.827  14.275 0.0000000000
153303  -10.894  35.974  15.355 0.0000000000
153304  -10.583  36.390  14.794 0.0000000000
153305  -10.276  36.805  14.211 0.0000000000
153306  -9.440  36.857  14.112 0.0000000000
153307  -8.587  36.968  14.100 0.0000000000
153308  -7.673  37.064  14.111 0.0000000000
153309  -7.143  36.750  14.684 0.0000000000
153310  -6.669  36.393  15.172 0.0000000000
153311  -6.276  35.888  15.567 0.0000000000
153312  -7.357  35.406  16.250 0.0000000000
153313  -6.568  35.432  16.159 0.0000000000
153314  -6.016  35.261  15.903 0.0000000000
153315  -5.883  34.571  16.181 0.0000000000
153316  -5.810  33.882  16.398 0.0000000000
153317  -5.703  33.251  16.578 0.0000000000
153318  -9.173  33.287  18.061 0.0000000000
153319  -8.362  33.433  18.061 0.0000000000
153320  -7.598  33.529  18.020 0.0000000000
153321  -7.742  32.606  18.892 0.0000000000
153322  -7.328  33.088  18.411 0.0000000000
153323  -6.909  33.532  17.892 0.0000000000
153324  -6.286  33.376  17.631 0.0000000000
153325  -5.843  33.032  17.253 0.0000000000
153326  -5.556  32.554  16.771 0.0000000000
153327  -5.399  31.801  16.977 0.0000000000
153328  -5.266  31.030  17.193 0.0000000000
153329  -5.197  30.299  17.416 0.0000000000
153330  -5.268  30.694  18.749 0.0000000000
153331  -5.137  30.105  18.189 0.0000000000
153332  -5.265  29.494  17.677 0.0000000000
153333  -5.374  28.769  17.938 0.0000000000
153334  -5.541  28.027  18.175 0.0000000000
153335  -5.748  27.275  18.403 0.0000000000
153336  -12.749  29.979  22.248 0.0000000000
153337  -12.189  29.689  21.994 0.0000000000
153338  -11.463  29.567  21.744 0.0000000000
153339  -11.605  28.522  22.671 0.0000000000
153340  -11.138  29.020  22.108 0.0000000000
153341  -10.665  29.498  21.608 0.0000000000
153342  -9.778  29.473  21.600 0.0000000000
153343  -8.840  29.545  21.678 0.0000000000
153344  -7.926  29.621  21.793 0.0000000000
153345  -10.045  26.453  24.093 0.0000000000
153346  -9.554  26.981  23.736 0.0000000000
153347  -9.059  27.541  23.341 0.0000000000
153348  -7.677  27.052  23.863 0.0000000000
153349  -8.114  27.567  23.421 0.0000000000
153350  -8.562  28.073  22.962 0.0000000000
153351  -7.986  28.594  22.608 0.0000000000
153352  -7.465  29.131  22.207 0.0000000000
153353  -7.029  29.641  21.764 0.0000000000
153354  -6.291  29.511  21.560 0.0000000000
153355  -5.779  29.171  21.090 0.0000000000
153356  -5.413  28.680  20.552 0.0000000000
153357  -5.480  27.793  21.555 0.0000000000
153358  -5.297  27.955  20.754 0.0000000000
153359  -5.138  28.117  19.995 0.0000000000
153360  -5.118  27.637  19.487 0.0000000000
153361  -5.477  27.118  19.080 0.0000000000
153362  -5.953  26.599  18.659 0.0000000000
153363  -6.137  25.911  18.939 0.0000000000
153364  -6.255  25.186  19.197 0.0000000000
153365  -6.371  24.477  19.465 0.0000000000
153366  -5.792  24.723  20.558 0.0000000000
153367  -6.261  24.265  20.153 0.0000000000
153368  -6.469  23.778  19.746 0.0000000000
153369  -6.495  23.015  20.042 0.0000000000
153372  -4.957  23.871  23.215 0.0000000000
153373  -5.117  23.337  22.715 0.0000000000
153374  -5.560  22.837  22.325 0.0000000000
153375  -5.398  21.920  23.171 0.0000000000
153376  -5.760  22.137  22.561 0.0000000000
153377  -6.123  22.390  21.984 0.0000000000
153378  -6.531  21.916  21.586 0.0000000000
153379  -6.536  21.361  21.231 0.0000000000
153384  -6.436  18.970  22.610 0.0000000000
153393  -6.225  16.541  24.480 0.0000000000
153394  -6.194  15.854  24.723 0.0000000000
153396  -6.147  15.005  25.424 0.0000000000
153397  -6.028  14.820  25.888 0.0000000000
153398  -5.796  14.629  26.360 0.0000000000
153399  -5.082  18.560  25.778 0.0000000000
153400  -5.079  17.883  25.824 0.0000000000
153401  -5.065  17.229  25.921 0.0000000000
153402  -4.933  17.534  27.011 0.0000000000
153403  -4.895  17.017  26.512 0.0000000000
153404  -5.115  16.484  26.158 0.0000000000
153405  -5.227  15.790  26.363 0.0000000000
153406  -5.352  15.120  26.565 0.0000000000
153407  -5.454  14.456  26.778 0.0000000000
153408  -5.110  14.277  27.224 0.0000000000
153409  -4.784  14.082  27.693 0.0000000000
153410  -4.552  13.863  28.171 0.0000000000
153411  -4.477  15.057  28.413 0.0000000000
153412  -4.361  14.340  28.558 0.0000000000
153413  -4.353  13.629  28.685 0.0000000000
153414  -4.319  13.379  29.264 0.0000000000
153415  -4.328  13.113  29.847 0.0000000000
153416  -4.476  12.901  30.411 0.0000000000
153417  -8.294  20.913  28.505 0.0000000000
153418  -8.018  20.407  28.796 0.0000000000
153419  -7.773  19.899  29.060 0.0000000000
153420  -8.492  19.483  29.564 0.0000000000
153421  -8.029  19.425  29.428 0.0000000000
153422  -7.551  19.382  29.261 0.0000000000
153423  -7.334  18.878  29.456 0.0000000000
153424  -7.084  18.315  29.621 0.0000000000
153425  -6.812  17.706  29.773 0.0000000000
153426  -9.542  17.376  30.902 0.0000000000
153427  -9.042  17.383  30.741 0.0000000000
153428  -8.588  17.464  30.601 0.0000000000
153429  -8.608  16.443  31.131 0.0000000000
153430  -8.368  16.939  30.813 0.0000000000
153431  -8.125  17.439  30.465 0.0000000000
153432  -7.624  17.395  30.302 0.0000000000
153433  -7.087  17.310  30.135 0.0000000000
153434  -6.544  17.093  29.922 0.0000000000
153435  -6.271  16.488  30.096 0.0000000000
153436  -5.990  15.872  30.262 0.0000000000
153437  -5.689  15.241  30.419 0.0000000000
153438  -6.496  15.073  31.114 0.0000000000
153439  -5.932  14.864  30.908 0.0000000000
153440  -5.380  14.592  30.641 0.0000000000
153441  -5.098  13.958  30.767 0.0000000000
153442  -4.841  13.313  30.862 0.0000000000
153443  -4.638  12.637  30.971 0.0000000000
153444  -4.856  12.352  31.478 0.0000000000
153445  -5.089  12.000  31.989 0.0000000000
153446  -5.313  11.653  32.516 0.0000000000
153447  -6.075  12.498  32.606 0.0000000000
153448  -5.785  11.906  32.832 0.0000000000
153449  -5.526  11.284  32.991 0.0000000000
153450  -5.754  10.895  33.446 0.0000000000
153451  -6.015  10.513  33.870 0.0000000000
153452  -6.213  10.101  34.197 0.0000000000
153453  -8.334  12.911  33.015 0.0000000000
153454  -8.023  12.343  33.259 0.0000000000
153455  -7.698  11.793  33.523 0.0000000000
153456  -8.573  11.394  33.931 0.0000000000
153457  -7.964  11.342  33.821 0.0000000000
153458  -7.397  11.295  33.772 0.0000000000
153459  -7.073  10.744  34.028 0.0000000000
153460  -6.734  10.204  34.279 0.0000000000
153461  -6.390  9.683  34.530 0.0000000000
153462  -6.621  9.257  34.808 0.0000000000
153463  -6.929  8.832  35.068 0.0000000000
153464  -7.235  8.379  35.312 0.0000000000
153465  -8.137  8.946  35.132 0.0000000000
153466  -7.861  8.407  35.351 0.0000000000
153467  -7.529  7.886  35.565 0.0000000000
153468  -7.822  7.393  35.811 0.0000000000
153469  -8.172  6.958  36.004 0.0000000000
153470  -8.504  6.524  36.217 0.0000000000
153479  -13.313  19.265  34.382 0.0000000000
153487  -13.140  18.858  34.909 0.0000000000
153488  -13.405  18.573  34.393 0.0000000000
153489  -13.337  17.886  34.395 0.0000000000
153490  -13.236  17.223  34.366 0.0000000000
153491  -13.109  16.555  34.333 0.0000000000
153492  -12.930  16.447  35.365 0.0000000000
153493  -13.036  16.207  34.873 0.0000000000
153494  -12.953  15.891  34.342 0.0000000000
153495  -12.735  15.328  34.407 0.0000000000
153496  -12.480  14.826  34.526 0.0000000000
153497  -12.186  14.332  34.659 0.0000000000
153517  -12.514  14.646  36.826 0.0000000000
153518  -12.551  14.453  36.361 0.0000000000
153519  -12.326  13.580  36.916 0.0000000000
153520  -12.426  13.928  36.414 0.0000000000
153521  -12.534  14.234  35.925 0.0000000000
153522  -12.379  14.070  35.559 0.0000000000
153523  -12.164  13.927  35.190 0.0000000000
153524  -11.874  13.823  34.787 0.0000000000
153525  -11.514  13.469  34.908 0.0000000000
153526  -11.172  13.082  35.049 0.0000000000
153527  -10.843  12.665  35.182 0.0000000000
153528  -11.146  12.383  36.054 0.0000000000
153529  -10.839  12.309  35.686 0.0000000000
153530  -10.530  12.227  35.307 0.0000000000
153531  -10.370  11.772  35.419 0.0000000000
153532  -10.269  11.264  35.511 0.0000000000
153533  -10.195  10.732  35.597 0.0000000000
153534  -10.930  11.154  38.040 0.0000000000
153535  -10.709  11.041  37.645 0.0000000000
153536  -10.551  10.863  37.222 0.0000000000
153537  -10.501  9.965  37.705 0.0000000000
153538  -10.497  10.325  37.252 0.0000000000
153539  -10.520  10.669  36.779 0.0000000000
153540  -10.422  10.530  36.376 0.0000000000
153541  -10.315  10.351  36.004 0.0000000000
153542  -10.112  10.192  35.699 0.0000000000
153543  -10.036  9.617  35.766 0.0000000000
153544  -9.946  9.032  35.833 0.0000000000
153545  -9.835  8.436  35.907 0.0000000000
153546  -10.462  8.214  36.528 0.0000000000
153547  -10.122  8.013  36.225 0.0000000000
153548  -9.687  7.802  36.023 0.0000000000
153549  -9.435  7.200  36.182 0.0000000000
153550  -9.139  6.593  36.314 0.0000000000
153551  -8.848  6.019  36.439 0.0000000000
153552  -9.211  5.567  36.656 0.0000000000
153553  -9.505  5.087  36.859 0.0000000000
153554  -9.777  4.647  37.101 0.0000000000
153555  -10.548  5.422  37.241 0.0000000000
153556  -10.280  4.779  37.274 0.0000000000
153557  -10.003  4.195  37.394 0.0000000000
153558  -10.173  3.742  37.690 0.0000000000
153559  -10.348  3.296  37.974 0.0000000000
153560  -10.573  2.873  38.256 0.0000000000
153561  -11.258  6.314  38.856 0.0000000000
153562  -11.282  5.655  38.780 0.0000000000
153563  -11.263  5.009  38.688 0.0000000000
153564  -11.387  4.763  39.557 0.0000000000
153565  -11.327  4.550  39.038 0.0000000000
153566  -11.198  4.399  38.608 0.0000000000
153567  -11.044  3.798  38.569 0.0000000000
153568  -10.929  3.114  38.572 0.0000000000
153569  -10.812  2.463  38.606 0.0000000000
154312  -6.507  27.586  -11.233 0.0000000000
154313  -6.779  27.135  -11.515 0.0000000000
