# Supplementary material for: A connectional hub in the rostral anterior cingulate cortex links areas of emotion and cognitive control
Source: eLife. 2019 Jun 19;8:e43761. doi: 10.7554/eLife.43761 (PMC6624020; doi:10.7554/eLife.43761)
Supplement: Supplementary file 1. [file elife-43761-supp1.zip › lh.4.label]

#!ascii label  , from subject fsaverage vox2ras=TkReg coords=white
9808
0  -36.806  -18.293  64.462 0.0000000000
4  -57.180  -0.133  10.677 0.0000000000
12  -52.451  -6.617  38.510 0.0000000000
42  -40.753  -11.836  48.092 0.0000000000
44  -29.652  -8.300  44.528 0.0000000000
49  -23.919  -16.909  64.337 0.0000000000
50  -11.290  -29.404  65.447 0.0000000000
92  -58.243  0.973  26.335 0.0000000000
105  -9.215  -11.173  57.313 0.0000000000
107  -5.918  -28.532  61.566 0.0000000000
162  -39.386  -12.694  56.836 0.0000000000
163  -39.600  -7.468  50.727 0.0000000000
164  -34.947  -10.915  57.103 0.0000000000
165  -34.907  -24.476  50.476 0.0000000000
166  -32.514  -19.137  46.962 0.0000000000
167  -28.408  -23.290  56.404 0.0000000000
169  -31.558  -15.954  67.055 0.0000000000
170  -24.208  -22.760  63.682 0.0000000000
171  -26.709  -13.224  53.868 0.0000000000
212  -56.558  -1.928  33.602 0.0000000000
223  -39.587  -13.707  33.565 0.0000000000
225  -45.135  -9.033  27.465 0.0000000000
235  -7.418  -19.555  61.563 0.0000000000
236  -6.163  -17.888  69.860 0.0000000000
362  -47.466  -10.437  43.566 0.0000000000
364  -47.331  -5.168  46.081 0.0000000000
370  -34.273  -16.875  38.460 0.0000000000
375  -15.643  -16.167  62.681 0.0000000000
376  -12.477  -20.007  72.323 0.0000000000
377  -19.531  -21.766  71.245 0.0000000000
378  -15.549  -29.550  57.064 0.0000000000
452  -59.065  1.269  18.479 0.0000000000
485  -6.982  -20.707  52.268 0.0000000000
486  -5.968  -29.238  52.711 0.0000000000
488  -5.401  -29.373  70.960 0.0000000000
642  -39.625  -15.327  59.704 0.0000000000
643  -40.365  -9.947  60.047 0.0000000000
644  -37.845  -12.616  62.495 0.0000000000
645  -36.441  -22.245  56.242 0.0000000000
646  -36.929  -19.071  54.695 0.0000000000
647  -33.052  -22.067  60.383 0.0000000000
648  -31.951  -23.866  54.197 0.0000000000
649  -35.237  -17.439  66.022 0.0000000000
650  -31.453  -21.785  64.552 0.0000000000
651  -33.911  -12.840  62.277 0.0000000000
659  -56.214  -3.749  8.445 0.0000000000
660  -53.767  -1.557  7.311 0.0000000000
661  -57.011  1.807  7.357 0.0000000000
662  -58.853  -5.185  10.402 0.0000000000
663  -58.158  -7.873  9.586 0.0000000000
692  -54.821  -4.466  35.961 0.0000000000
694  -54.084  -2.610  38.744 0.0000000000
703  -45.504  -10.083  36.417 0.0000000000
704  -42.226  -10.772  30.911 0.0000000000
705  -48.335  -7.505  33.289 0.0000000000
706  -50.201  -5.485  30.458 0.0000000000
715  -6.996  -13.807  67.198 0.0000000000
716  -8.933  -13.639  70.372 0.0000000000
842  -44.262  -12.124  45.334 0.0000000000
843  -49.597  -8.512  48.281 0.0000000000
844  -46.235  -9.585  49.961 0.0000000000
845  -34.518  -8.559  46.341 0.0000000000
846  -38.186  -6.616  43.022 0.0000000000
853  -34.940  -14.447  47.631 0.0000000000
854  -32.355  -17.593  42.525 0.0000000000
855  -36.880  -13.687  43.268 0.0000000000
856  -40.113  -13.703  40.215 0.0000000000
864  -19.733  -17.471  63.091 0.0000000000
865  -18.220  -19.067  67.600 0.0000000000
866  -22.295  -18.711  69.009 0.0000000000
867  -21.643  -24.824  55.926 0.0000000000
868  -19.093  -24.711  59.754 0.0000000000
869  -18.703  -29.340  54.505 0.0000000000
873  -25.608  -14.636  59.633 0.0000000000
874  -22.931  -12.734  54.529 0.0000000000
875  -21.587  -15.253  58.760 0.0000000000
876  -18.173  -13.600  59.217 0.0000000000
992  -58.672  1.629  22.990 0.0000000000
993  -57.516  5.578  20.646 0.0000000000
1033  -53.489  -3.799  23.644 0.0000000000
1035  -55.233  -3.204  20.462 0.0000000000
1036  -56.074  -3.489  17.332 0.0000000000
1060  -5.264  -15.593  51.216 0.0000000000
1061  -5.496  -16.358  55.066 0.0000000000
1062  -8.522  -23.983  62.830 0.0000000000
1063  -9.321  -24.988  57.622 0.0000000000
1064  -6.698  -29.310  57.121 0.0000000000
1067  -12.999  -24.842  72.473 0.0000000000
1068  -9.118  -24.378  73.887 0.0000000000
1069  -8.918  -29.731  70.446 0.0000000000
1442  -39.059  -12.053  52.316 0.0000000000
1443  -43.681  -8.960  52.692 0.0000000000
1444  -42.052  -8.524  56.397 0.0000000000
1445  -36.678  -8.517  54.119 0.0000000000
1446  -31.764  -10.652  49.563 0.0000000000
1447  -34.773  -27.151  46.440 0.0000000000
1448  -35.245  -24.574  45.114 0.0000000000
1449  -34.819  -21.649  49.366 0.0000000000
1450  -35.077  -15.984  52.081 0.0000000000
1451  -23.926  -25.248  52.244 0.0000000000
1453  -27.654  -25.482  50.067 0.0000000000
1454  -30.957  -26.676  48.126 0.0000000000
1455  -27.500  -15.675  66.038 0.0000000000
1456  -25.985  -19.365  69.905 0.0000000000
1457  -28.943  -20.810  67.965 0.0000000000
1458  -26.282  -22.869  60.142 0.0000000000
1459  -27.615  -11.759  48.373 0.0000000000
1460  -31.036  -12.872  55.010 0.0000000000
1461  -29.513  -13.235  60.647 0.0000000000
1532  -57.565  -0.159  30.086 0.0000000000
1553  -41.493  -16.732  31.034 0.0000000000
1554  -44.495  -14.309  28.644 0.0000000000
1557  -47.532  -8.475  24.535 0.0000000000
1558  -51.804  -4.381  26.992 0.0000000000
1572  -9.552  -10.747  60.956 0.0000000000
1573  -6.288  -16.154  59.487 0.0000000000
1574  -6.618  -14.918  63.404 0.0000000000
1575  -6.694  -18.667  65.961 0.0000000000
1576  -6.656  -23.483  66.857 0.0000000000
1578  -7.939  -35.267  64.288 0.0000000000
1802  -49.850  -8.351  41.337 0.0000000000
1803  -53.840  -4.159  42.779 0.0000000000
1804  -52.188  -5.910  46.068 0.0000000000
1807  -42.890  -7.458  47.077 0.0000000000
1818  -33.281  -22.424  43.265 0.0000000000
1819  -33.714  -21.434  39.704 0.0000000000
1821  -37.041  -16.002  35.659 0.0000000000
1822  -42.983  -12.183  38.312 0.0000000000
1834  -11.755  -15.854  68.797 0.0000000000
1835  -13.965  -18.367  66.881 0.0000000000
1836  -16.107  -20.820  71.967 0.0000000000
1837  -15.396  -24.905  69.149 0.0000000000
1838  -22.234  -22.609  67.985 0.0000000000
1839  -17.028  -24.696  64.485 0.0000000000
1840  -12.970  -29.780  60.516 0.0000000000
2012  -57.916  0.523  14.455 0.0000000000
2013  -57.704  4.199  12.067 0.0000000000
2014  -57.859  5.027  16.261 0.0000000000
2068  -57.843  -4.601  13.802 0.0000000000
2099  -8.570  -14.453  49.618 0.0000000000
2100  -8.903  -19.524  48.736 0.0000000000
2101  -10.511  -24.056  49.923 0.0000000000
2102  -7.356  -20.388  56.837 0.0000000000
2103  -8.370  -25.284  53.120 0.0000000000
2108  -8.667  -18.301  72.890 0.0000000000
2109  -6.357  -23.524  71.251 0.0000000000
2110  -4.612  -28.511  66.382 0.0000000000
2111  -5.330  -35.207  68.387 0.0000000000
2112  -3.131  -34.974  66.492 0.0000000000
2113  -4.588  -34.646  62.139 0.0000000000
2562  -39.262  -16.791  60.711 0.0000000000
2563  -40.013  -13.676  61.978 0.0000000000
2564  -38.327  -14.515  63.124 0.0000000000
2565  -37.029  -20.783  58.935 0.0000000000
2566  -38.081  -19.157  58.386 0.0000000000
2567  -34.849  -21.012  61.383 0.0000000000
2568  -34.781  -22.147  58.411 0.0000000000
2569  -36.410  -18.125  64.974 0.0000000000
2570  -34.342  -20.508  64.108 0.0000000000
2571  -36.598  -14.850  64.364 0.0000000000
2579  -56.910  -2.081  9.241 0.0000000000
2580  -56.196  -0.766  7.951 0.0000000000
2581  -57.154  1.017  9.077 0.0000000000
2582  -57.643  -2.945  10.792 0.0000000000
2583  -57.950  -4.419  9.176 0.0000000000
2612  -53.783  -5.607  37.162 0.0000000000
2613  -55.736  -3.403  37.863 0.0000000000
2614  -55.230  -4.595  39.283 0.0000000000
2623  -48.812  -8.330  37.428 0.0000000000
2624  -46.978  -8.761  34.941 0.0000000000
2625  -50.357  -7.132  35.924 0.0000000000
2626  -51.537  -6.043  34.631 0.0000000000
2635  -9.631  -11.754  68.986 0.0000000000
2636  -11.131  -12.535  69.137 0.0000000000
2762  -42.431  -12.055  46.566 0.0000000000
2763  -45.570  -11.171  48.100 0.0000000000
2764  -43.915  -11.069  49.321 0.0000000000
2765  -31.991  -8.771  45.413 0.0000000000
2766  -33.615  -7.285  43.755 0.0000000000
2773  -37.434  -13.027  47.779 0.0000000000
2774  -35.647  -14.084  45.244 0.0000000000
2775  -38.807  -12.723  45.660 0.0000000000
2776  -40.483  -12.725  44.095 0.0000000000
2784  -21.901  -17.377  63.620 0.0000000000
2785  -21.257  -18.061  66.086 0.0000000000
2786  -23.143  -17.864  66.762 0.0000000000
2787  -21.203  -27.055  53.030 0.0000000000
2788  -19.808  -26.860  54.657 0.0000000000
2789  -20.302  -29.344  53.230 0.0000000000
2793  -24.915  -15.659  62.082 0.0000000000
2794  -23.571  -15.070  59.131 0.0000000000
2795  -22.932  -16.352  61.245 0.0000000000
2796  -20.833  -16.591  60.729 0.0000000000
2912  -58.475  1.438  24.818 0.0000000000
2913  -58.698  4.592  24.430 0.0000000000
2914  -58.293  4.375  26.459 0.0000000000
2953  -56.169  -1.658  25.221 0.0000000000
2954  -54.393  -3.405  22.162 0.0000000000
2955  -56.890  -1.257  23.463 0.0000000000
2956  -57.100  -0.873  22.109 0.0000000000
2979  -8.398  -10.872  55.544 0.0000000000
2980  -6.607  -13.702  54.372 0.0000000000
2981  -7.809  -14.220  56.194 0.0000000000
2982  -6.999  -26.255  62.090 0.0000000000
2983  -7.641  -26.678  59.839 0.0000000000
2984  -6.516  -28.936  59.420 0.0000000000
2985  -6.490  -31.677  57.285 0.0000000000
2986  -6.318  -31.390  59.685 0.0000000000
2987  -12.298  -26.982  69.512 0.0000000000
2988  -10.904  -27.255  71.536 0.0000000000
2989  -10.280  -29.466  68.246 0.0000000000
3362  -39.080  -12.120  54.662 0.0000000000
3363  -41.563  -10.502  54.801 0.0000000000
3364  -41.390  -10.573  57.148 0.0000000000
3365  -37.739  -9.769  59.284 0.0000000000
3366  -38.747  -8.462  57.842 0.0000000000
3367  -35.860  -9.602  55.931 0.0000000000
3368  -34.141  -9.801  51.877 0.0000000000
3369  -33.279  -11.006  53.345 0.0000000000
3370  -34.181  -25.653  47.719 0.0000000000
3371  -35.018  -24.616  47.228 0.0000000000
3372  -35.561  -23.300  49.674 0.0000000000
3373  -37.631  -15.831  56.405 0.0000000000
3374  -35.943  -17.394  53.725 0.0000000000
3375  -36.883  -14.374  54.732 0.0000000000
3376  -36.672  -13.633  52.512 0.0000000000
3377  -25.945  -23.887  54.022 0.0000000000
3378  -25.847  -25.052  51.113 0.0000000000
3379  -27.943  -24.021  53.044 0.0000000000
3380  -33.556  -24.329  52.433 0.0000000000
3381  -31.187  -24.943  50.770 0.0000000000
3382  -32.757  -25.407  49.317 0.0000000000
3383  -32.891  -27.222  47.102 0.0000000000
3384  -29.498  -15.522  66.773 0.0000000000
3385  -28.754  -17.594  68.869 0.0000000000
3386  -30.564  -18.508  68.590 0.0000000000
3387  -29.989  -22.699  60.611 0.0000000000
3388  -28.906  -22.461  62.456 0.0000000000
3389  -27.442  -22.985  58.362 0.0000000000
3390  -24.890  -23.572  55.992 0.0000000000
3391  -31.207  -12.093  52.312 0.0000000000
3392  -32.970  -12.132  56.006 0.0000000000
3393  -32.816  -14.071  64.726 0.0000000000
3394  -31.713  -12.996  61.413 0.0000000000
3395  -30.821  -13.910  64.085 0.0000000000
3396  -28.913  -14.396  63.375 0.0000000000
3422  -55.140  0.977  5.438 0.0000000000
3423  -53.025  -0.682  6.246 0.0000000000
3430  -55.773  -7.405  9.685 0.0000000000
3512  -57.135  -0.848  31.977 0.0000000000
3513  -57.458  2.015  32.421 0.0000000000
3514  -56.925  0.732  34.038 0.0000000000
3543  -38.447  -16.783  32.992 0.0000000000
3544  -40.064  -18.394  32.379 0.0000000000
3545  -39.856  -15.152  31.616 0.0000000000
3546  -43.686  -9.697  29.234 0.0000000000
3547  -42.554  -12.423  28.925 0.0000000000
3548  -44.137  -11.577  27.530 0.0000000000
3549  -46.237  -13.510  27.710 0.0000000000
3550  -45.808  -11.074  26.157 0.0000000000
3552  -46.383  -8.714  26.003 0.0000000000
3553  -53.662  -3.730  32.214 0.0000000000
3554  -51.007  -4.698  28.782 0.0000000000
3555  -54.509  -2.785  30.675 0.0000000000
3556  -55.065  -2.450  28.737 0.0000000000
3579  -9.595  -10.274  62.674 0.0000000000
3580  -8.158  -13.028  62.017 0.0000000000
3581  -8.159  -12.394  63.825 0.0000000000
3582  -6.270  -15.758  68.742 0.0000000000
3583  -6.016  -16.268  66.691 0.0000000000
3584  -6.301  -18.204  67.915 0.0000000000
3585  -7.235  -20.882  66.867 0.0000000000
3586  -6.480  -20.575  68.605 0.0000000000
3962  -48.693  -9.225  42.666 0.0000000000
3963  -51.633  -7.504  43.994 0.0000000000
3964  -50.438  -8.639  45.426 0.0000000000
3965  -48.824  -6.814  47.965 0.0000000000
3966  -50.067  -5.088  47.697 0.0000000000
3967  -48.282  -2.918  46.753 0.0000000000
3970  -42.136  -7.458  52.505 0.0000000000
3971  -43.466  -7.805  50.819 0.0000000000
3972  -41.017  -7.455  48.670 0.0000000000
3974  -40.378  -4.990  42.644 0.0000000000
3993  -33.096  -22.019  46.203 0.0000000000
3994  -34.210  -23.350  44.422 0.0000000000
3995  -32.050  -20.999  44.746 0.0000000000
3996  -33.063  -17.103  40.409 0.0000000000
3997  -32.288  -19.554  40.593 0.0000000000
3998  -33.288  -19.224  38.569 0.0000000000
3999  -34.655  -21.241  37.913 0.0000000000
4000  -34.586  -19.035  36.835 0.0000000000
4001  -35.933  -18.716  35.370 0.0000000000
4002  -35.651  -16.566  36.951 0.0000000000
4003  -43.697  -12.466  41.678 0.0000000000
4004  -41.654  -13.163  39.112 0.0000000000
4005  -45.098  -11.186  40.846 0.0000000000
4006  -46.329  -10.159  39.891 0.0000000000
4030  -13.569  -15.992  65.408 0.0000000000
4031  -14.877  -17.369  64.645 0.0000000000
4032  -19.168  -19.841  70.293 0.0000000000
4033  -17.183  -19.811  69.851 0.0000000000
4034  -17.902  -21.167  71.773 0.0000000000
4035  -16.313  -23.015  71.982 0.0000000000
4036  -17.593  -23.319  70.527 0.0000000000
4037  -25.613  -21.818  67.820 0.0000000000
4038  -24.403  -21.374  69.508 0.0000000000
4039  -23.198  -22.800  65.739 0.0000000000
4040  -17.055  -26.855  58.047 0.0000000000
4041  -17.896  -24.678  62.090 0.0000000000
4042  -15.818  -27.008  60.009 0.0000000000
4043  -14.846  -27.065  62.171 0.0000000000
4044  -14.087  -29.792  58.623 0.0000000000
4045  -13.064  -32.230  58.592 0.0000000000
4046  -14.789  -32.040  57.416 0.0000000000
4058  -27.120  -12.705  51.154 0.0000000000
4059  -25.523  -11.310  48.417 0.0000000000
4060  -25.034  -12.301  51.301 0.0000000000
4068  -16.942  -14.977  60.875 0.0000000000
4412  -58.655  0.929  16.320 0.0000000000
4413  -58.719  3.070  15.184 0.0000000000
4414  -59.153  3.663  17.318 0.0000000000
4435  -52.224  -2.311  43.903 0.0000000000
4436  -52.258  -2.527  41.798 0.0000000000
4543  -57.557  -0.977  18.285 0.0000000000
4544  -56.790  -4.211  15.463 0.0000000000
4545  -57.745  -1.357  16.186 0.0000000000
4546  -57.554  -2.039  14.213 0.0000000000
4616  -7.241  -11.891  50.802 0.0000000000
4617  -5.527  -18.624  51.275 0.0000000000
4618  -6.468  -17.859  49.539 0.0000000000
4619  -7.478  -20.278  50.221 0.0000000000
4620  -10.056  -21.684  49.564 0.0000000000
4621  -8.727  -22.176  51.094 0.0000000000
4622  -5.679  -18.179  60.494 0.0000000000
4623  -5.562  -18.575  58.266 0.0000000000
4624  -7.496  -19.941  59.172 0.0000000000
4625  -7.515  -27.500  54.992 0.0000000000
4626  -8.897  -25.427  55.257 0.0000000000
4627  -7.048  -27.333  52.836 0.0000000000
4628  -7.926  -26.891  50.888 0.0000000000
4637  -11.783  -18.147  70.147 0.0000000000
4638  -10.333  -16.780  71.214 0.0000000000
4639  -10.588  -19.144  72.801 0.0000000000
4640  -7.203  -26.993  72.905 0.0000000000
4641  -7.356  -23.923  73.081 0.0000000000
4642  -5.854  -26.492  71.425 0.0000000000
4643  -5.425  -26.107  69.133 0.0000000000
4644  -4.443  -28.801  68.996 0.0000000000
4646  -6.786  -35.166  66.606 0.0000000000
4651  -3.539  -34.736  64.147 0.0000000000
5762  -39.665  -14.007  58.531 0.0000000000
5763  -41.155  -11.559  59.119 0.0000000000
5764  -40.846  -12.661  60.489 0.0000000000
5765  -39.258  -11.364  61.485 0.0000000000
5766  -36.457  -11.030  60.019 0.0000000000
5767  -35.703  -23.437  53.501 0.0000000000
5768  -36.388  -22.152  52.495 0.0000000000
5769  -37.282  -20.745  55.714 0.0000000000
5770  -38.098  -17.383  57.461 0.0000000000
5771  -30.809  -22.780  58.643 0.0000000000
5772  -30.116  -23.486  55.329 0.0000000000
5773  -32.595  -22.978  57.259 0.0000000000
5774  -34.231  -23.412  55.383 0.0000000000
5775  -33.510  -16.731  66.771 0.0000000000
5776  -32.206  -19.471  67.531 0.0000000000
5777  -33.493  -20.117  66.097 0.0000000000
5778  -32.337  -21.919  62.607 0.0000000000
5779  -34.641  -11.901  59.499 0.0000000000
5780  -35.852  -12.590  62.398 0.0000000000
5781  -34.698  -14.552  64.763 0.0000000000
5795  -54.900  -5.371  8.899 0.0000000000
5796  -53.079  -4.454  8.677 0.0000000000
5797  -54.714  -2.574  8.031 0.0000000000
5798  -55.652  0.085  6.860 0.0000000000
5799  -56.774  2.634  5.526 0.0000000000
5802  -59.118  -6.450  9.264 0.0000000000
5803  -57.224  -5.859  8.747 0.0000000000
5852  -55.820  -3.148  34.834 0.0000000000
5853  -56.431  -0.672  35.411 0.0000000000
5854  -56.038  -2.018  36.607 0.0000000000
5871  -42.189  -11.583  35.024 0.0000000000
5872  -40.843  -12.107  32.273 0.0000000000
5873  -43.671  -10.146  33.814 0.0000000000
5874  -45.049  -8.869  32.267 0.0000000000
5875  -46.294  -7.888  30.283 0.0000000000
5876  -47.250  -7.126  28.701 0.0000000000
5877  -49.321  -6.521  31.895 0.0000000000
5878  -52.629  -4.900  33.392 0.0000000000
5893  -8.302  -11.854  65.690 0.0000000000
5894  -8.689  -11.576  67.464 0.0000000000
5895  -7.667  -13.519  69.061 0.0000000000
5896  -6.983  -15.451  70.600 0.0000000000
6122  -46.029  -11.569  44.381 0.0000000000
6123  -49.116  -9.873  46.387 0.0000000000
6124  -47.459  -10.746  47.229 0.0000000000
6125  -47.882  -9.368  48.931 0.0000000000
6126  -46.950  -7.948  48.304 0.0000000000
6127  -37.003  -8.150  48.295 0.0000000000
6128  -38.668  -7.698  46.252 0.0000000000
6129  -36.197  -7.707  44.665 0.0000000000
6141  -33.335  -16.529  47.371 0.0000000000
6142  -32.052  -18.250  44.786 0.0000000000
6143  -33.413  -15.844  44.951 0.0000000000
6144  -34.064  -15.352  42.833 0.0000000000
6145  -35.213  -14.990  40.833 0.0000000000
6146  -36.702  -14.767  39.174 0.0000000000
6147  -38.468  -13.511  41.670 0.0000000000
6148  -42.173  -12.992  42.680 0.0000000000
6162  -17.555  -17.187  62.722 0.0000000000
6163  -16.881  -18.191  64.816 0.0000000000
6164  -19.109  -18.244  65.416 0.0000000000
6165  -20.340  -18.821  68.327 0.0000000000
6166  -21.155  -20.074  70.675 0.0000000000
6167  -22.756  -23.566  59.693 0.0000000000
6168  -21.543  -23.570  61.658 0.0000000000
6169  -20.342  -24.782  57.801 0.0000000000
6170  -18.447  -26.793  56.297 0.0000000000
6171  -17.076  -29.412  55.725 0.0000000000
6179  -26.306  -13.706  56.856 0.0000000000
6180  -24.648  -13.097  53.980 0.0000000000
6181  -24.329  -14.131  56.884 0.0000000000
6182  -22.229  -14.063  56.873 0.0000000000
6183  -20.422  -13.381  57.232 0.0000000000
6185  -19.653  -14.802  58.688 0.0000000000
6186  -18.734  -16.100  60.643 0.0000000000
6392  -58.954  1.527  20.769 0.0000000000
6393  -59.304  4.147  19.654 0.0000000000
6394  -59.034  4.390  22.029 0.0000000000
6395  -57.395  5.773  23.008 0.0000000000
6465  -51.316  -6.039  22.046 0.0000000000
6467  -52.535  -6.061  20.683 0.0000000000
6468  -53.732  -6.070  19.448 0.0000000000
6469  -54.979  -6.270  18.107 0.0000000000
6470  -56.089  -6.649  16.694 0.0000000000
6471  -55.750  -3.178  18.979 0.0000000000
6472  -57.230  -0.730  20.380 0.0000000000
6514  -5.706  -12.476  51.524 0.0000000000
6515  -5.464  -13.031  52.996 0.0000000000
6516  -5.052  -16.060  53.069 0.0000000000
6517  -5.315  -19.004  53.633 0.0000000000
6518  -8.961  -21.347  62.686 0.0000000000
6519  -9.442  -21.768  60.087 0.0000000000
6520  -9.171  -24.410  60.301 0.0000000000
6521  -7.883  -27.212  57.328 0.0000000000
6522  -6.143  -29.476  54.822 0.0000000000
6527  -13.074  -22.259  73.525 0.0000000000
6528  -10.902  -21.827  73.756 0.0000000000
6529  -11.150  -24.760  73.599 0.0000000000
6530  -9.116  -27.356  72.783 0.0000000000
6531  -7.203  -29.727  71.493 0.0000000000
7202  -39.639  -11.963  50.009 0.0000000000
7203  -42.579  -10.748  50.955 0.0000000000
7204  -41.808  -10.609  52.740 0.0000000000
7205  -42.932  -8.643  54.484 0.0000000000
7206  -41.086  -7.302  54.179 0.0000000000
7207  -41.259  -8.983  58.478 0.0000000000
7208  -39.921  -7.587  56.202 0.0000000000
7209  -38.200  -7.820  52.289 0.0000000000
7210  -35.400  -8.746  50.060 0.0000000000
7211  -32.933  -9.453  48.201 0.0000000000
7212  -30.640  -9.822  46.516 0.0000000000
7215  -35.530  -26.087  45.635 0.0000000000
7216  -34.426  -23.224  46.848 0.0000000000
7217  -33.553  -20.271  48.659 0.0000000000
7218  -35.773  -20.392  51.902 0.0000000000
7219  -34.566  -18.806  50.915 0.0000000000
7220  -33.744  -17.483  49.462 0.0000000000
7221  -34.772  -15.076  49.860 0.0000000000
7222  -36.770  -13.303  50.146 0.0000000000
7223  -22.623  -27.319  51.568 0.0000000000
7225  -24.501  -26.857  50.491 0.0000000000
7226  -26.385  -27.129  49.550 0.0000000000
7227  -28.189  -27.616  48.855 0.0000000000
7228  -29.611  -24.425  52.026 0.0000000000
7229  -29.325  -26.105  49.191 0.0000000000
7230  -30.023  -28.188  48.217 0.0000000000
7233  -25.689  -16.256  65.125 0.0000000000
7234  -25.065  -17.483  67.601 0.0000000000
7235  -26.898  -17.339  68.393 0.0000000000
7236  -27.487  -20.176  69.265 0.0000000000
7237  -26.700  -22.025  66.010 0.0000000000
7238  -30.217  -21.352  66.377 0.0000000000
7239  -27.745  -22.157  64.248 0.0000000000
7240  -25.275  -22.741  61.892 0.0000000000
7241  -23.807  -23.510  57.838 0.0000000000
7242  -22.863  -24.930  54.024 0.0000000000
7243  -28.490  -10.338  46.066 0.0000000000
7244  -29.717  -11.570  48.761 0.0000000000
7245  -29.132  -12.695  51.333 0.0000000000
7246  -28.838  -13.244  54.171 0.0000000000
7247  -32.547  -12.780  58.597 0.0000000000
7248  -30.347  -13.125  57.521 0.0000000000
7249  -28.292  -13.224  56.954 0.0000000000
7250  -27.658  -13.972  60.047 0.0000000000
7251  -26.858  -14.988  62.778 0.0000000000
7412  -57.806  0.458  28.211 0.0000000000
7413  -57.971  3.833  28.471 0.0000000000
7414  -57.810  3.073  30.459 0.0000000000
7460  -41.114  -13.598  30.271 0.0000000000
7461  -42.854  -15.345  29.765 0.0000000000
7469  -48.838  -8.411  22.998 0.0000000000
7470  -48.161  -6.563  26.977 0.0000000000
7471  -49.096  -6.174  25.217 0.0000000000
7472  -50.155  -6.073  23.530 0.0000000000
7473  -52.610  -4.146  25.243 0.0000000000
7474  -55.565  -2.078  26.923 0.0000000000
7506  -9.500  -10.998  59.225 0.0000000000
7507  -8.168  -14.290  58.439 0.0000000000
7508  -8.227  -13.722  60.272 0.0000000000
7509  -6.510  -15.603  61.504 0.0000000000
7510  -5.822  -17.589  62.572 0.0000000000
7511  -6.698  -14.253  65.249 0.0000000000
7512  -5.963  -16.836  64.705 0.0000000000
7513  -7.155  -19.045  63.903 0.0000000000
7514  -8.153  -21.051  64.979 0.0000000000
7515  -7.578  -23.713  64.917 0.0000000000
7516  -6.241  -25.979  64.211 0.0000000000
7517  -10.397  -32.030  62.000 0.0000000000
7518  -9.292  -32.198  64.347 0.0000000000
7519  -9.358  -34.999  62.539 0.0000000000
8042  -51.120  -7.586  39.846 0.0000000000
8043  -53.965  -5.704  40.952 0.0000000000
8044  -52.774  -6.584  42.432 0.0000000000
8045  -53.035  -4.826  44.398 0.0000000000
8046  -51.831  -2.730  45.518 0.0000000000
8047  -51.067  -7.171  47.498 0.0000000000
8048  -51.107  -3.549  46.933 0.0000000000
8053  -44.887  -9.429  51.128 0.0000000000
8054  -45.039  -8.147  49.298 0.0000000000
8055  -45.282  -6.964  45.968 0.0000000000
8056  -40.813  -7.214  44.759 0.0000000000
8057  -43.255  -5.955  43.697 0.0000000000
8058  -45.026  -3.832  44.220 0.0000000000
8083  -36.673  -23.779  44.107 0.0000000000
8084  -35.953  -22.724  43.207 0.0000000000
8085  -31.766  -20.144  42.826 0.0000000000
8086  -33.093  -21.716  41.622 0.0000000000
8087  -35.851  -22.283  41.893 0.0000000000
8092  -37.231  -17.914  34.108 0.0000000000
8093  -38.353  -15.086  34.637 0.0000000000
8094  -38.282  -14.608  37.865 0.0000000000
8095  -39.743  -13.956  36.851 0.0000000000
8096  -40.955  -12.808  36.046 0.0000000000
8097  -44.289  -11.072  37.429 0.0000000000
8098  -47.560  -9.300  38.808 0.0000000000
8128  -12.246  -13.624  67.883 0.0000000000
8129  -12.972  -14.657  66.642 0.0000000000
8130  -12.626  -17.136  67.551 0.0000000000
8131  -13.170  -19.124  69.508 0.0000000000
8132  -16.017  -19.064  67.021 0.0000000000
8133  -15.102  -19.675  69.422 0.0000000000
8134  -14.208  -20.503  72.012 0.0000000000
8135  -14.778  -22.592  72.989 0.0000000000
8136  -14.319  -24.927  70.935 0.0000000000
8137  -13.237  -26.944  67.263 0.0000000000
8138  -24.197  -18.865  69.618 0.0000000000
8139  -22.971  -20.660  70.498 0.0000000000
8140  -21.045  -22.308  69.948 0.0000000000
8141  -20.502  -23.593  63.913 0.0000000000
8142  -19.660  -23.519  66.328 0.0000000000
8143  -18.656  -23.521  68.639 0.0000000000
8144  -16.248  -24.801  66.937 0.0000000000
8145  -14.022  -27.039  64.693 0.0000000000
8146  -12.067  -29.619  62.862 0.0000000000
8147  -11.531  -32.240  60.080 0.0000000000
8168  -23.323  -11.648  51.828 0.0000000000
8612  -57.394  0.168  12.587 0.0000000000
8613  -57.920  2.401  11.086 0.0000000000
8614  -58.233  2.660  13.134 0.0000000000
8615  -57.719  4.449  14.179 0.0000000000
8617  -57.698  5.329  18.482 0.0000000000
8641  -54.434  -3.559  40.867 0.0000000000
8642  -51.706  -2.705  39.623 0.0000000000
8775  -58.568  -5.099  12.153 0.0000000000
8776  -57.555  -2.681  12.588 0.0000000000
8862  -10.449  -13.816  48.756 0.0000000000
8864  -6.621  -15.089  50.108 0.0000000000
8865  -8.271  -17.124  48.612 0.0000000000
8870  -6.016  -16.395  57.273 0.0000000000
8871  -5.474  -18.886  55.989 0.0000000000
8872  -7.112  -20.773  54.651 0.0000000000
8873  -9.427  -22.293  57.497 0.0000000000
8874  -8.979  -22.720  55.237 0.0000000000
8875  -8.544  -22.643  53.112 0.0000000000
8876  -8.820  -24.680  51.318 0.0000000000
8877  -10.096  -26.487  49.534 0.0000000000
8888  -10.627  -14.582  70.063 0.0000000000
8889  -8.624  -15.750  71.684 0.0000000000
8890  -6.912  -17.876  71.899 0.0000000000
8891  -9.022  -21.183  73.656 0.0000000000
8892  -7.270  -20.711  72.648 0.0000000000
8893  -6.316  -20.504  70.799 0.0000000000
8894  -6.187  -23.428  69.031 0.0000000000
8895  -5.609  -25.896  66.615 0.0000000000
8896  -5.225  -28.448  63.943 0.0000000000
8897  -8.385  -32.146  67.102 0.0000000000
8898  -7.021  -32.347  69.204 0.0000000000
8899  -5.280  -32.268  69.858 0.0000000000
8901  -3.824  -35.142  68.358 0.0000000000
8902  -3.888  -31.842  68.685 0.0000000000
8903  -3.672  -31.491  66.280 0.0000000000
8904  -4.282  -31.405  63.870 0.0000000000
8905  -5.334  -31.434  61.764 0.0000000000
8906  -5.801  -34.443  60.167 0.0000000000
9186  -57.876  3.359  9.409 0.0000000000
9187  -57.315  3.927  7.556 0.0000000000
10242  -39.128  -17.044  60.946 0.0000000000
10243  -39.687  -14.947  62.133 0.0000000000
10244  -38.445  -15.246  63.166 0.0000000000
10245  -37.243  -20.394  59.653 0.0000000000
10246  -38.159  -19.079  59.423 0.0000000000
10247  -35.405  -20.706  61.635 0.0000000000
10248  -35.658  -21.509  59.649 0.0000000000
10249  -36.719  -18.259  64.563 0.0000000000
10250  -35.418  -20.264  63.693 0.0000000000
10251  -37.307  -15.885  64.205 0.0000000000
10259  -57.086  -1.172  9.962 0.0000000000
10260  -56.914  -0.438  9.207 0.0000000000
10261  -57.182  0.460  9.836 0.0000000000
10262  -57.303  -1.586  10.891 0.0000000000
10263  -57.333  -2.508  10.115 0.0000000000
10292  -53.128  -6.111  37.840 0.0000000000
10293  -54.807  -5.165  38.332 0.0000000000
10294  -54.238  -5.690  38.981 0.0000000000
10303  -50.567  -7.494  37.989 0.0000000000
10304  -49.610  -7.724  36.695 0.0000000000
10305  -51.382  -6.860  37.221 0.0000000000
10306  -52.055  -6.331  36.556 0.0000000000
10315  -11.418  -11.425  68.762 0.0000000000
10316  -12.010  -11.922  68.295 0.0000000000
10442  -41.525  -11.925  47.286 0.0000000000
10443  -43.156  -11.607  47.955 0.0000000000
10444  -42.355  -11.432  48.722 0.0000000000
10445  -30.831  -8.605  44.813 0.0000000000
10446  -31.552  -7.944  44.389 0.0000000000
10453  -39.030  -12.434  47.863 0.0000000000
10454  -38.062  -12.852  46.639 0.0000000000
10455  -39.760  -12.288  46.915 0.0000000000
10456  -40.552  -12.301  46.110 0.0000000000
10464  -22.950  -17.115  63.952 0.0000000000
10465  -22.620  -17.585  65.257 0.0000000000
10466  -23.577  -17.451  65.551 0.0000000000
10467  -21.406  -28.301  52.322 0.0000000000
10468  -20.613  -28.232  52.996 0.0000000000
10469  -21.123  -29.434  52.746 0.0000000000
10472  -28.518  -8.234  44.423 0.0000000000
10473  -24.418  -16.302  63.192 0.0000000000
10474  -23.930  -16.025  61.653 0.0000000000
10475  -23.422  -16.710  62.742 0.0000000000
10476  -22.443  -16.952  62.402 0.0000000000
10592  -58.362  1.210  25.573 0.0000000000
10593  -58.614  2.988  25.738 0.0000000000
10594  -58.459  2.836  26.604 0.0000000000
10633  -57.450  -0.558  25.756 0.0000000000
10634  -56.614  -1.464  24.316 0.0000000000
10635  -57.753  -0.329  24.896 0.0000000000
10636  -57.864  -0.098  24.182 0.0000000000
10659  -8.916  -11.089  56.375 0.0000000000
10660  -8.411  -12.701  55.689 0.0000000000
10661  -8.744  -12.815  56.738 0.0000000000
10662  -6.329  -27.309  61.784 0.0000000000
10663  -6.629  -27.550  60.629 0.0000000000
10664  -6.260  -28.707  60.536 0.0000000000
10665  -6.421  -30.122  59.539 0.0000000000
10666  -6.056  -29.949  60.577 0.0000000000
10667  -11.847  -28.164  67.555 0.0000000000
10668  -11.270  -28.223  68.914 0.0000000000
10669  -10.809  -29.397  66.873 0.0000000000
11042  -39.220  -12.377  55.857 0.0000000000
11043  -40.406  -11.417  56.005 0.0000000000
11044  -40.454  -11.767  57.188 0.0000000000
11045  -36.333  -10.214  58.385 0.0000000000
11046  -36.719  -9.541  57.701 0.0000000000
11047  -35.386  -10.233  56.406 0.0000000000
11048  -34.539  -10.311  54.671 0.0000000000
11049  -34.030  -10.986  55.243 0.0000000000
11050  -34.460  -25.059  49.047 0.0000000000
11051  -35.014  -24.588  48.762 0.0000000000
11052  -35.429  -24.113  49.967 0.0000000000
11053  -38.410  -14.197  56.870 0.0000000000
11054  -37.226  -15.057  55.752 0.0000000000
11055  -38.055  -13.546  55.863 0.0000000000
11056  -37.876  -13.178  54.851 0.0000000000
11057  -27.101  -23.534  55.177 0.0000000000
11058  -26.815  -23.925  53.433 0.0000000000
11059  -28.009  -23.688  54.551 0.0000000000
11060  -34.295  -24.532  51.483 0.0000000000
11061  -33.204  -24.748  51.053 0.0000000000
11062  -33.859  -25.013  49.878 0.0000000000
11063  -33.487  -25.705  48.395 0.0000000000
11064  -30.632  -15.734  66.975 0.0000000000
11065  -30.185  -16.764  68.112 0.0000000000
11066  -31.140  -17.107  68.062 0.0000000000
11067  -29.171  -22.998  58.460 0.0000000000
11068  -28.595  -22.945  59.389 0.0000000000
11069  -27.869  -23.112  57.388 0.0000000000
11070  -26.707  -23.341  56.213 0.0000000000
11071  -33.131  -11.620  54.699 0.0000000000
11072  -34.065  -11.563  56.698 0.0000000000
11073  -32.292  -15.010  65.823 0.0000000000
11074  -31.857  -13.874  64.447 0.0000000000
11075  -31.293  -14.878  65.572 0.0000000000
11076  -30.289  -14.807  65.362 0.0000000000
11102  -55.693  2.392  4.562 0.0000000000
11103  -54.729  1.535  4.776 0.0000000000
11110  -54.506  -7.281  9.779 0.0000000000
11111  -54.928  -8.224  10.458 0.0000000000
11192  -56.837  -1.365  32.769 0.0000000000
11193  -57.347  -0.026  33.136 0.0000000000
11194  -57.115  -0.686  33.931 0.0000000000
11223  -38.838  -15.159  33.144 0.0000000000
11224  -39.181  -15.996  32.331 0.0000000000
11225  -39.515  -14.376  32.438 0.0000000000
11226  -44.363  -9.327  28.399 0.0000000000
11227  -43.670  -10.594  28.148 0.0000000000
11228  -44.438  -10.270  27.362 0.0000000000
11229  -44.944  -11.291  26.848 0.0000000000
11230  -45.258  -10.043  26.573 0.0000000000
11231  -45.953  -9.879  25.927 0.0000000000
11232  -45.787  -8.879  26.703 0.0000000000
11233  -55.299  -2.881  32.930 0.0000000000
11234  -54.093  -3.223  31.535 0.0000000000
11235  -55.739  -2.361  32.263 0.0000000000
11236  -56.007  -1.950  31.395 0.0000000000
11259  -9.615  -10.035  63.592 0.0000000000
11260  -8.968  -11.416  63.264 0.0000000000
11261  -8.984  -11.128  64.155 0.0000000000
11262  -6.184  -16.760  69.418 0.0000000000
11263  -6.119  -16.977  68.353 0.0000000000
11264  -6.145  -18.045  68.896 0.0000000000
11265  -6.379  -19.338  68.336 0.0000000000
11266  -6.189  -19.197  69.270 0.0000000000
11642  -48.104  -9.813  43.165 0.0000000000
11643  -49.690  -8.983  44.095 0.0000000000
11644  -49.118  -9.574  44.599 0.0000000000
11645  -48.140  -6.086  47.083 0.0000000000
11646  -48.797  -5.003  47.210 0.0000000000
11647  -47.869  -3.973  46.503 0.0000000000
11649  -46.844  -2.971  45.699 0.0000000000
11650  -40.907  -7.253  51.655 0.0000000000
11651  -41.532  -7.349  50.710 0.0000000000
11652  -40.298  -7.433  49.647 0.0000000000
11673  -32.565  -20.559  46.702 0.0000000000
11674  -32.505  -21.499  45.615 0.0000000000
11675  -32.115  -20.089  45.821 0.0000000000
11676  -33.651  -16.977  39.372 0.0000000000
11677  -33.040  -18.151  39.306 0.0000000000
11678  -33.614  -18.040  38.376 0.0000000000
11679  -33.898  -19.077  37.666 0.0000000000
11680  -34.266  -17.947  37.538 0.0000000000
11681  -34.960  -17.838  36.737 0.0000000000
11682  -34.959  -16.779  37.633 0.0000000000
11683  -45.574  -11.445  42.629 0.0000000000
11684  -44.441  -11.852  41.232 0.0000000000
11685  -46.253  -10.759  42.211 0.0000000000
11686  -46.904  -10.158  41.830 0.0000000000
11709  -14.974  -15.403  63.040 0.0000000000
11710  -14.538  -16.105  63.974 0.0000000000
11711  -15.266  -16.805  63.683 0.0000000000
11712  -19.559  -20.597  71.228 0.0000000000
11713  -18.557  -20.426  71.169 0.0000000000
11714  -18.764  -21.449  71.596 0.0000000000
11715  -17.879  -22.325  71.642 0.0000000000
11716  -18.614  -22.599  71.025 0.0000000000
11717  -24.986  -22.408  65.748 0.0000000000
11718  -24.452  -22.346  66.765 0.0000000000
11719  -23.646  -22.764  64.682 0.0000000000
11720  -16.195  -28.241  57.418 0.0000000000
11721  -16.414  -26.946  59.017 0.0000000000
11722  -15.526  -28.334  58.303 0.0000000000
11723  -14.932  -28.408  59.182 0.0000000000
11724  -14.804  -29.644  57.811 0.0000000000
11725  -14.260  -30.901  57.732 0.0000000000
11726  -15.093  -30.799  57.058 0.0000000000
11738  -26.977  -13.039  52.549 0.0000000000
11739  -25.942  -12.483  51.084 0.0000000000
11740  -25.860  -12.889  52.497 0.0000000000
11748  -16.285  -15.643  61.702 0.0000000000
11749  -16.293  -14.164  61.150 0.0000000000
11750  -15.606  -14.863  61.996 0.0000000000
12092  -58.947  1.091  17.345 0.0000000000
12093  -59.051  2.285  16.878 0.0000000000
12094  -59.255  2.440  17.955 0.0000000000
12115  -51.096  -1.348  44.070 0.0000000000
12116  -50.952  -1.530  43.028 0.0000000000
12223  -58.485  0.099  18.506 0.0000000000
12224  -57.733  -1.191  17.237 0.0000000000
12225  -58.512  -0.071  17.378 0.0000000000
12226  -58.383  -0.277  16.292 0.0000000000
12297  -6.192  -19.803  51.752 0.0000000000
12298  -6.374  -19.529  50.642 0.0000000000
12299  -7.088  -20.477  51.192 0.0000000000
12300  -8.187  -21.188  50.729 0.0000000000
12301  -7.820  -21.354  51.643 0.0000000000
12302  -6.420  -18.921  61.050 0.0000000000
12303  -6.440  -19.148  59.905 0.0000000000
12304  -7.515  -19.762  60.389 0.0000000000
12305  -6.505  -28.395  53.792 0.0000000000
12306  -7.214  -27.450  53.914 0.0000000000
12307  -6.476  -28.239  52.699 0.0000000000
12308  -6.681  -28.016  51.607 0.0000000000
12317  -12.017  -19.043  71.223 0.0000000000
12318  -11.191  -18.534  71.645 0.0000000000
12319  -11.521  -19.609  72.574 0.0000000000
12320  -6.300  -28.246  71.997 0.0000000000
12321  -6.455  -26.726  72.317 0.0000000000
12322  -5.597  -27.925  71.275 0.0000000000
12323  -5.120  -27.650  70.230 0.0000000000
12324  -4.756  -29.100  70.068 0.0000000000
13442  -39.758  -14.717  59.200 0.0000000000
13443  -40.527  -13.306  59.634 0.0000000000
13444  -40.555  -14.151  60.257 0.0000000000
13445  -39.077  -13.365  62.673 0.0000000000
13446  -39.757  -12.696  61.956 0.0000000000
13447  -38.578  -11.841  61.945 0.0000000000
13448  -37.817  -10.856  61.077 0.0000000000
13449  -37.251  -11.645  61.537 0.0000000000
13450  -36.081  -22.932  54.896 0.0000000000
13451  -36.666  -22.284  54.341 0.0000000000
13452  -36.986  -21.563  55.871 0.0000000000
13453  -38.778  -17.238  59.096 0.0000000000
13454  -38.125  -18.266  57.928 0.0000000000
13455  -38.788  -16.367  58.703 0.0000000000
13456  -38.752  -15.589  58.135 0.0000000000
13457  -32.020  -22.441  59.642 0.0000000000
13458  -31.627  -22.818  57.909 0.0000000000
13459  -32.870  -22.517  58.783 0.0000000000
13460  -35.512  -22.280  57.245 0.0000000000
13461  -34.585  -22.689  57.110 0.0000000000
13462  -35.480  -22.912  55.959 0.0000000000
13463  -35.012  -23.480  54.384 0.0000000000
13464  -34.546  -17.185  66.400 0.0000000000
13465  -33.683  -18.533  66.935 0.0000000000
13466  -34.530  -18.931  66.139 0.0000000000
13467  -33.884  -21.516  62.314 0.0000000000
13468  -33.429  -21.341  63.393 0.0000000000
13469  -32.631  -21.992  61.511 0.0000000000
13470  -31.598  -22.413  60.608 0.0000000000
13471  -36.133  -11.994  61.107 0.0000000000
13472  -36.907  -12.652  62.723 0.0000000000
13473  -35.947  -16.156  65.134 0.0000000000
13474  -35.919  -14.923  64.622 0.0000000000
13475  -35.097  -15.910  65.642 0.0000000000
13476  -34.173  -15.498  65.817 0.0000000000
13499  -55.635  -4.566  8.552 0.0000000000
13500  -54.741  -3.993  8.531 0.0000000000
13501  -55.412  -3.134  8.292 0.0000000000
13502  -56.515  0.502  7.769 0.0000000000
13503  -55.915  -0.336  7.464 0.0000000000
13504  -56.445  0.964  6.974 0.0000000000
13505  -56.371  1.383  6.157 0.0000000000
13506  -56.956  2.232  6.382 0.0000000000
13507  -59.657  -6.228  10.337 0.0000000000
13509  -59.165  -5.798  9.676 0.0000000000
13510  -57.250  -4.101  8.730 0.0000000000
13511  -57.754  -5.153  8.744 0.0000000000
13512  -56.734  -4.827  8.579 0.0000000000
13513  -56.115  -5.636  8.734 0.0000000000
13592  -55.352  -3.787  35.409 0.0000000000
13593  -56.348  -2.573  35.909 0.0000000000
13594  -56.001  -3.258  36.469 0.0000000000
13595  -55.104  -2.872  38.397 0.0000000000
13596  -55.099  -2.346  37.652 0.0000000000
13597  -53.888  -2.229  37.821 0.0000000000
13599  -52.594  -2.331  38.006 0.0000000000
13623  -43.862  -10.830  35.718 0.0000000000
13624  -42.921  -10.830  34.466 0.0000000000
13625  -44.570  -10.195  35.081 0.0000000000
13626  -47.639  -8.167  34.153 0.0000000000
13627  -46.010  -8.841  33.653 0.0000000000
13628  -46.674  -8.222  32.782 0.0000000000
13629  -45.660  -8.338  31.273 0.0000000000
13630  -47.280  -7.641  31.888 0.0000000000
13631  -47.747  -7.206  31.150 0.0000000000
13632  -48.834  -7.046  32.602 0.0000000000
13633  -53.204  -5.248  35.257 0.0000000000
13634  -52.107  -5.468  33.964 0.0000000000
13635  -53.764  -4.618  34.688 0.0000000000
13636  -54.337  -4.002  34.067 0.0000000000
13662  -9.346  -12.710  69.691 0.0000000000
13663  -8.640  -12.575  69.042 0.0000000000
13664  -8.243  -13.499  69.857 0.0000000000
13665  -7.307  -14.464  69.873 0.0000000000
13666  -7.902  -14.433  70.599 0.0000000000
14042  -45.151  -11.937  44.834 0.0000000000
14043  -46.875  -11.085  45.855 0.0000000000
14044  -45.945  -11.495  46.260 0.0000000000
14045  -46.041  -10.465  49.286 0.0000000000
14046  -46.908  -10.340  48.733 0.0000000000
14047  -47.052  -9.519  49.456 0.0000000000
14048  -47.608  -8.546  49.031 0.0000000000
14049  -46.635  -8.793  49.481 0.0000000000
14050  -35.779  -8.426  47.246 0.0000000000
14051  -36.606  -8.087  46.371 0.0000000000
14052  -35.327  -8.134  45.452 0.0000000000
14073  -34.061  -15.417  47.415 0.0000000000
14074  -33.300  -16.138  46.061 0.0000000000
14075  -34.130  -15.118  46.243 0.0000000000
14076  -36.194  -13.872  44.230 0.0000000000
14077  -34.833  -14.625  44.038 0.0000000000
14078  -35.334  -14.432  43.053 0.0000000000
14079  -34.599  -15.146  41.762 0.0000000000
14080  -35.990  -14.279  42.065 0.0000000000
14081  -36.793  -14.097  41.189 0.0000000000
14082  -37.655  -13.549  42.400 0.0000000000
14083  -42.328  -12.511  44.737 0.0000000000
14084  -41.304  -12.854  43.428 0.0000000000
14085  -43.243  -12.606  44.027 0.0000000000
14086  -44.088  -12.428  43.488 0.0000000000
14109  -18.676  -17.409  62.902 0.0000000000
14110  -18.339  -17.848  63.988 0.0000000000
14111  -19.435  -17.867  64.258 0.0000000000
14112  -21.819  -18.314  67.578 0.0000000000
14113  -20.808  -18.438  67.206 0.0000000000
14114  -21.357  -18.744  68.606 0.0000000000
14115  -20.745  -19.270  69.626 0.0000000000
14116  -21.793  -19.358  69.924 0.0000000000
14117  -22.025  -24.173  57.710 0.0000000000
14118  -21.503  -24.090  58.704 0.0000000000
14119  -21.016  -24.813  56.859 0.0000000000
14120  -19.163  -28.051  54.432 0.0000000000
14121  -19.144  -26.812  55.457 0.0000000000
14122  -18.433  -28.069  55.121 0.0000000000
14123  -17.707  -28.084  55.846 0.0000000000
14124  -17.926  -29.336  55.071 0.0000000000
14125  -17.624  -30.641  55.356 0.0000000000
14126  -18.488  -30.556  54.844 0.0000000000
14138  -26.072  -14.242  58.368 0.0000000000
14139  -25.301  -14.006  56.832 0.0000000000
14140  -24.954  -14.493  58.218 0.0000000000
14141  -22.639  -15.206  58.918 0.0000000000
14142  -22.930  -14.698  57.950 0.0000000000
14143  -21.978  -14.612  57.923 0.0000000000
14144  -21.326  -13.780  57.022 0.0000000000
14145  -20.989  -14.430  57.907 0.0000000000
14146  -20.104  -14.069  57.991 0.0000000000
14147  -20.657  -15.127  58.673 0.0000000000
14148  -20.323  -17.083  61.915 0.0000000000
14149  -19.737  -16.466  60.674 0.0000000000
14150  -19.167  -16.977  61.799 0.0000000000
14151  -18.164  -16.679  61.725 0.0000000000
14492  -58.810  1.586  21.873 0.0000000000
14493  -59.195  2.954  21.443 0.0000000000
14494  -59.019  3.090  22.671 0.0000000000
14495  -57.993  5.589  25.034 0.0000000000
14496  -58.222  5.527  23.861 0.0000000000
14613  -52.311  -4.930  22.746 0.0000000000
14614  -51.903  -6.084  21.324 0.0000000000
14615  -52.805  -4.738  22.036 0.0000000000
14616  -54.858  -3.263  21.285 0.0000000000
14617  -53.803  -4.580  20.579 0.0000000000
14618  -54.376  -4.553  19.779 0.0000000000
14619  -54.359  -6.120  18.746 0.0000000000
14620  -54.818  -4.544  19.079 0.0000000000
14621  -55.206  -4.645  18.376 0.0000000000
14622  -55.539  -3.180  19.673 0.0000000000
14623  -58.002  0.289  22.668 0.0000000000
14624  -57.145  -0.769  21.375 0.0000000000
14625  -58.130  0.374  21.708 0.0000000000
14626  -58.240  0.304  20.635 0.0000000000
14695  -5.638  -11.455  53.075 0.0000000000
14696  -6.112  -11.703  53.713 0.0000000000
14697  -6.126  -15.110  54.658 0.0000000000
14698  -5.655  -14.812  53.803 0.0000000000
14699  -5.242  -16.259  54.100 0.0000000000
14700  -4.918  -17.601  53.258 0.0000000000
14701  -5.055  -17.650  54.405 0.0000000000
14702  -9.006  -22.625  62.958 0.0000000000
14703  -9.374  -22.832  61.672 0.0000000000
14704  -8.916  -24.199  61.604 0.0000000000
14705  -7.156  -28.007  58.369 0.0000000000
14706  -7.814  -26.981  58.573 0.0000000000
14707  -7.180  -28.297  57.157 0.0000000000
14708  -7.013  -28.410  56.001 0.0000000000
14709  -6.455  -29.467  55.930 0.0000000000
14711  -6.207  -30.478  56.071 0.0000000000
14712  -6.393  -32.930  57.537 0.0000000000
14713  -6.012  -32.924  56.422 0.0000000000
14717  -13.137  -23.596  73.277 0.0000000000
14718  -12.173  -23.472  73.708 0.0000000000
14719  -12.090  -24.827  73.128 0.0000000000
14720  -9.908  -28.536  70.996 0.0000000000
14721  -10.063  -27.364  72.263 0.0000000000
14722  -9.069  -28.618  71.754 0.0000000000
14723  -8.123  -28.581  72.231 0.0000000000
14724  -8.036  -29.825  71.122 0.0000000000
15842  -39.271  -12.023  51.180 0.0000000000
15843  -40.683  -11.401  51.486 0.0000000000
15844  -40.414  -11.378  52.546 0.0000000000
15845  -42.219  -9.576  55.828 0.0000000000
15846  -42.506  -9.548  54.819 0.0000000000
15847  -42.514  -8.564  55.470 0.0000000000
15848  -42.167  -7.776  54.625 0.0000000000
15849  -41.680  -7.695  55.432 0.0000000000
15850  -41.051  -10.887  59.907 0.0000000000
15851  -41.406  -10.163  58.926 0.0000000000
15852  -40.773  -9.433  59.337 0.0000000000
15853  -37.743  -8.453  56.260 0.0000000000
15854  -39.252  -7.953  57.250 0.0000000000
15855  -38.351  -7.982  55.377 0.0000000000
15856  -38.993  -7.655  54.432 0.0000000000
15857  -37.509  -8.138  53.259 0.0000000000
15858  -36.762  -8.349  51.205 0.0000000000
15859  -35.969  -8.720  52.015 0.0000000000
15860  -32.993  -10.259  50.754 0.0000000000
15861  -33.473  -9.683  49.889 0.0000000000
15862  -32.378  -10.064  49.025 0.0000000000
15863  -31.806  -9.728  47.361 0.0000000000
15864  -31.213  -10.371  48.075 0.0000000000
15867  -35.218  -26.672  46.042 0.0000000000
15868  -35.041  -23.143  48.233 0.0000000000
15869  -34.921  -23.924  47.017 0.0000000000
15870  -34.468  -22.404  48.058 0.0000000000
15871  -33.863  -21.745  47.838 0.0000000000
15872  -34.208  -20.989  49.025 0.0000000000
15873  -36.625  -20.627  53.562 0.0000000000
15874  -36.275  -21.269  52.415 0.0000000000
15875  -36.359  -19.771  53.321 0.0000000000
15876  -35.504  -16.634  53.048 0.0000000000
15877  -35.257  -18.087  52.327 0.0000000000
15878  -34.729  -17.356  51.464 0.0000000000
15879  -34.110  -18.083  50.252 0.0000000000
15880  -34.436  -16.713  50.750 0.0000000000
15881  -34.154  -16.192  49.670 0.0000000000
15882  -34.925  -15.472  51.074 0.0000000000
15883  -37.819  -12.780  52.370 0.0000000000
15884  -36.672  -13.451  51.303 0.0000000000
15885  -37.913  -12.697  51.198 0.0000000000
15886  -38.121  -12.626  50.059 0.0000000000
15887  -23.225  -26.210  51.758 0.0000000000
15888  -23.517  -27.065  51.015 0.0000000000
15889  -24.089  -26.036  51.173 0.0000000000
15890  -26.849  -25.241  50.591 0.0000000000
15891  -26.032  -26.151  50.018 0.0000000000
15892  -26.981  -26.276  49.659 0.0000000000
15893  -27.348  -27.393  49.155 0.0000000000
15894  -27.843  -26.543  49.159 0.0000000000
15895  -31.051  -23.616  54.744 0.0000000000
15896  -29.807  -23.909  53.616 0.0000000000
15897  -30.646  -24.165  53.038 0.0000000000
15898  -31.057  -25.713  49.387 0.0000000000
15899  -30.208  -25.299  50.049 0.0000000000
15900  -30.128  -26.452  48.589 0.0000000000
15901  -29.558  -27.153  48.392 0.0000000000
15902  -30.456  -27.414  48.043 0.0000000000
15903  -31.069  -28.337  48.021 0.0000000000
15904  -31.404  -27.717  47.676 0.0000000000
15905  -33.701  -27.145  46.798 0.0000000000
15906  -33.440  -27.900  47.046 0.0000000000
15909  -26.620  -15.975  65.605 0.0000000000
15910  -26.323  -16.640  66.832 0.0000000000
15911  -27.293  -16.473  67.295 0.0000000000
15912  -28.995  -19.351  68.998 0.0000000000
15913  -28.202  -18.914  69.302 0.0000000000
15914  -28.288  -20.501  68.637 0.0000000000
15915  -27.220  -21.306  67.949 0.0000000000
15916  -27.873  -21.552  67.162 0.0000000000
15917  -31.913  -20.775  66.301 0.0000000000
15918  -31.392  -20.538  67.119 0.0000000000
15919  -30.888  -21.606  65.481 0.0000000000
15920  -27.614  -22.688  61.282 0.0000000000
15921  -28.396  -22.230  63.407 0.0000000000
15922  -26.929  -22.484  62.203 0.0000000000
15923  -26.510  -22.489  63.070 0.0000000000
15924  -25.733  -22.809  60.982 0.0000000000
15925  -24.558  -23.139  59.885 0.0000000000
15926  -25.022  -23.170  58.969 0.0000000000
15927  -24.414  -24.288  54.006 0.0000000000
15928  -23.830  -24.193  54.962 0.0000000000
15929  -23.453  -25.005  53.184 0.0000000000
15930  -22.612  -26.010  52.531 0.0000000000
15931  -30.163  -10.736  47.652 0.0000000000
15932  -30.805  -11.168  49.217 0.0000000000
15933  -31.097  -12.585  53.627 0.0000000000
15934  -30.164  -12.463  51.802 0.0000000000
15935  -30.063  -12.837  53.176 0.0000000000
15936  -28.961  -13.014  52.745 0.0000000000
15937  -29.967  -13.154  54.612 0.0000000000
15938  -34.313  -12.437  60.737 0.0000000000
15939  -33.730  -12.394  59.106 0.0000000000
15940  -33.320  -12.680  60.497 0.0000000000
15941  -30.495  -13.053  60.862 0.0000000000
15942  -31.008  -12.965  59.415 0.0000000000
15943  -30.008  -13.055  59.080 0.0000000000
15944  -29.288  -13.191  57.117 0.0000000000
15945  -28.930  -13.218  58.718 0.0000000000
15946  -27.928  -13.454  58.586 0.0000000000
15947  -28.534  -13.567  60.346 0.0000000000
15948  -28.190  -15.083  64.766 0.0000000000
15949  -27.855  -14.688  63.029 0.0000000000
15950  -27.187  -15.258  64.351 0.0000000000
15951  -26.225  -15.614  63.946 0.0000000000
16027  -53.291  -2.924  8.089 0.0000000000
16028  -52.339  -4.004  8.321 0.0000000000
16029  -52.742  -2.559  7.610 0.0000000000
16030  -52.556  -0.189  5.865 0.0000000000
16031  -51.868  -1.748  6.749 0.0000000000
16032  -51.396  -1.298  6.559 0.0000000000
16034  -50.900  -0.722  6.449 0.0000000000
16292  -57.688  0.188  29.142 0.0000000000
16293  -58.131  1.854  29.469 0.0000000000
16294  -57.977  1.553  30.426 0.0000000000
16295  -56.583  2.524  32.991 0.0000000000
16296  -56.858  3.184  32.142 0.0000000000
16300  -55.305  -0.466  35.637 0.0000000000
16301  -55.598  0.280  35.014 0.0000000000
16386  -40.795  -17.516  31.714 0.0000000000
16387  -41.346  -19.038  32.565 0.0000000000
16388  -42.064  -18.195  31.893 0.0000000000
16390  -42.740  -17.479  31.292 0.0000000000
16391  -41.477  -11.404  31.598 0.0000000000
16392  -40.762  -12.788  31.063 0.0000000000
16393  -41.409  -12.161  30.397 0.0000000000
16394  -43.314  -13.410  28.563 0.0000000000
16395  -42.534  -13.904  29.156 0.0000000000
16396  -43.658  -14.795  29.183 0.0000000000
16397  -44.257  -16.140  30.160 0.0000000000
16398  -45.078  -15.563  29.682 0.0000000000
16400  -45.971  -15.055  29.216 0.0000000000
16401  -47.152  -13.200  27.278 0.0000000000
16408  -47.362  -9.732  24.622 0.0000000000
16410  -48.084  -9.730  23.964 0.0000000000
16411  -48.817  -9.710  23.329 0.0000000000
16412  -48.198  -8.439  23.717 0.0000000000
16413  -48.623  -6.340  29.540 0.0000000000
16414  -47.691  -6.840  27.861 0.0000000000
16415  -49.068  -5.921  28.658 0.0000000000
16416  -51.403  -4.506  27.834 0.0000000000
16417  -49.896  -5.389  26.890 0.0000000000
16418  -50.328  -5.248  25.997 0.0000000000
16419  -49.594  -6.117  24.351 0.0000000000
16420  -50.818  -5.156  25.146 0.0000000000
16421  -51.316  -5.087  24.240 0.0000000000
16422  -52.224  -4.264  26.089 0.0000000000
16423  -56.532  -1.459  29.424 0.0000000000
16424  -55.326  -2.283  27.833 0.0000000000
16425  -56.777  -1.175  28.461 0.0000000000
16426  -56.941  -0.927  27.597 0.0000000000
16494  -9.513  -10.897  60.124 0.0000000000
16495  -8.945  -12.532  59.661 0.0000000000
16496  -8.974  -12.256  60.582 0.0000000000
16497  -7.365  -13.984  62.720 0.0000000000
16498  -7.373  -14.402  61.844 0.0000000000
16499  -6.609  -15.291  62.452 0.0000000000
16500  -5.899  -16.526  62.061 0.0000000000
16501  -6.007  -16.172  63.077 0.0000000000
16502  -7.580  -12.831  66.384 0.0000000000
16503  -7.440  -13.047  65.428 0.0000000000
16504  -6.796  -14.001  66.171 0.0000000000
16505  -6.156  -17.451  66.341 0.0000000000
16506  -6.018  -16.498  65.694 0.0000000000
16507  -6.229  -17.711  65.333 0.0000000000
16508  -6.319  -18.036  64.284 0.0000000000
16509  -6.955  -18.863  64.923 0.0000000000
16510  -7.823  -19.964  64.445 0.0000000000
16511  -7.444  -19.829  65.513 0.0000000000
16512  -7.084  -22.189  66.994 0.0000000000
16513  -7.544  -22.323  66.088 0.0000000000
16514  -7.082  -23.605  65.939 0.0000000000
16515  -6.904  -24.869  64.574 0.0000000000
16516  -6.450  -24.801  65.581 0.0000000000
16517  -10.400  -33.414  61.108 0.0000000000
16518  -9.695  -33.510  62.068 0.0000000000
16519  -10.151  -34.793  61.750 0.0000000000
17642  -50.475  -7.954  40.606 0.0000000000
17643  -52.106  -7.116  41.187 0.0000000000
17644  -51.470  -7.552  41.912 0.0000000000
17645  -52.117  -6.796  45.186 0.0000000000
17646  -52.570  -6.302  44.408 0.0000000000
17647  -52.619  -5.309  45.245 0.0000000000
17648  -52.553  -3.929  45.073 0.0000000000
17649  -52.215  -4.349  45.897 0.0000000000
17650  -49.531  -9.290  47.531 0.0000000000
17651  -50.366  -8.688  47.086 0.0000000000
17652  -50.403  -7.873  47.932 0.0000000000
17653  -49.752  -3.118  47.234 0.0000000000
17654  -50.580  -4.302  47.415 0.0000000000
17655  -50.225  -2.293  46.894 0.0000000000
17656  -50.647  -1.801  46.383 0.0000000000
17665  -43.426  -9.907  52.098 0.0000000000
17666  -43.888  -10.147  51.314 0.0000000000
17667  -44.240  -9.185  51.934 0.0000000000
17668  -43.007  -7.651  48.992 0.0000000000
17669  -44.221  -8.080  49.952 0.0000000000
17670  -43.932  -7.650  48.333 0.0000000000
17671  -45.025  -7.708  47.654 0.0000000000
17672  -44.062  -7.293  46.380 0.0000000000
17673  -38.462  -7.382  44.358 0.0000000000
17674  -39.685  -7.495  45.498 0.0000000000
17675  -39.522  -6.960  43.723 0.0000000000
17676  -41.475  -4.129  42.942 0.0000000000
17677  -41.879  -5.528  43.064 0.0000000000
17678  -42.964  -4.540  43.201 0.0000000000
17679  -44.278  -5.074  43.738 0.0000000000
17680  -43.706  -3.388  43.709 0.0000000000
17681  -44.243  -2.145  44.549 0.0000000000
17733  -36.415  -25.851  45.211 0.0000000000
17735  -36.223  -25.124  44.735 0.0000000000
17736  -33.657  -22.883  43.929 0.0000000000
17737  -35.485  -23.727  44.015 0.0000000000
17738  -34.853  -23.188  43.581 0.0000000000
17739  -36.423  -23.192  43.778 0.0000000000
17740  -34.528  -22.765  43.010 0.0000000000
17741  -32.096  -17.903  43.586 0.0000000000
17742  -31.747  -19.204  43.755 0.0000000000
17743  -31.862  -18.821  42.709 0.0000000000
17744  -32.752  -20.522  40.056 0.0000000000
17745  -32.447  -20.769  41.037 0.0000000000
17746  -33.300  -21.507  40.646 0.0000000000
17747  -34.368  -22.187  41.522 0.0000000000
17748  -34.557  -22.075  40.682 0.0000000000
17749  -36.137  -22.285  41.144 0.0000000000
17750  -34.969  -22.086  39.819 0.0000000000
17758  -36.300  -17.412  35.332 0.0000000000
17759  -36.560  -18.378  34.724 0.0000000000
17760  -36.943  -16.971  34.749 0.0000000000
17761  -37.591  -16.452  34.212 0.0000000000
17762  -37.759  -15.603  35.106 0.0000000000
17763  -38.363  -14.124  39.690 0.0000000000
17764  -37.539  -14.694  38.488 0.0000000000
17765  -39.139  -14.123  38.995 0.0000000000
17766  -42.312  -12.706  38.704 0.0000000000
17767  -40.663  -13.515  37.942 0.0000000000
17768  -41.286  -13.066  37.580 0.0000000000
17769  -40.388  -13.414  36.423 0.0000000000
17770  -41.933  -12.507  37.200 0.0000000000
17771  -42.583  -11.924  36.696 0.0000000000
17772  -43.614  -11.639  37.891 0.0000000000
17773  -48.091  -9.205  40.732 0.0000000000
17774  -46.948  -9.745  39.427 0.0000000000
17775  -48.692  -8.825  40.076 0.0000000000
17776  -49.308  -8.412  39.390 0.0000000000
17845  -13.112  -13.448  66.307 0.0000000000
17846  -13.466  -13.985  65.737 0.0000000000
17847  -13.655  -17.241  65.958 0.0000000000
17848  -13.103  -16.597  66.419 0.0000000000
17849  -13.163  -17.798  67.118 0.0000000000
17850  -12.768  -18.291  68.406 0.0000000000
17851  -13.546  -18.795  68.156 0.0000000000
17852  -17.566  -18.728  66.171 0.0000000000
17853  -16.416  -18.667  65.845 0.0000000000
17854  -17.120  -19.170  67.341 0.0000000000
17855  -16.665  -20.239  70.959 0.0000000000
17856  -16.149  -19.794  69.621 0.0000000000
17857  -15.666  -20.165  70.828 0.0000000000
17858  -14.603  -20.024  70.733 0.0000000000
17859  -15.133  -20.660  72.008 0.0000000000
17860  -14.619  -21.400  72.828 0.0000000000
17861  -15.483  -21.583  72.663 0.0000000000
17862  -15.924  -24.031  70.727 0.0000000000
17863  -15.322  -23.979  71.499 0.0000000000
17864  -14.924  -24.919  70.052 0.0000000000
17865  -13.791  -25.864  69.259 0.0000000000
17866  -14.232  -25.817  68.210 0.0000000000
17867  -25.534  -18.155  69.082 0.0000000000
17868  -24.604  -18.163  68.694 0.0000000000
17869  -25.101  -19.059  69.861 0.0000000000
17870  -23.389  -22.139  68.806 0.0000000000
17871  -23.704  -21.047  70.091 0.0000000000
17872  -22.777  -21.839  69.661 0.0000000000
17873  -22.108  -21.563  70.359 0.0000000000
17874  -21.638  -22.528  69.007 0.0000000000
17875  -20.258  -24.085  60.712 0.0000000000
17876  -20.979  -23.578  62.755 0.0000000000
17877  -19.669  -24.078  61.844 0.0000000000
17878  -17.449  -24.662  63.295 0.0000000000
17879  -18.759  -24.007  64.240 0.0000000000
17880  -18.325  -24.011  65.491 0.0000000000
17881  -19.201  -23.535  67.502 0.0000000000
17882  -17.934  -24.065  66.695 0.0000000000
17883  -17.467  -24.126  67.831 0.0000000000
17884  -16.633  -24.774  65.703 0.0000000000
17885  -13.878  -28.495  61.260 0.0000000000
17886  -14.398  -27.065  63.375 0.0000000000
17887  -13.459  -28.404  62.374 0.0000000000
17888  -13.060  -28.352  63.659 0.0000000000
17889  -12.509  -29.699  61.630 0.0000000000
17890  -11.618  -30.911  61.186 0.0000000000
17891  -12.172  -30.979  60.157 0.0000000000
17933  -27.992  -11.097  46.960 0.0000000000
17934  -27.325  -10.246  45.835 0.0000000000
17935  -26.901  -11.038  46.903 0.0000000000
17941  -23.750  -12.973  54.222 0.0000000000
17942  -23.990  -12.545  52.887 0.0000000000
17943  -23.086  -12.192  53.179 0.0000000000
18992  -57.578  0.338  13.515 0.0000000000
18993  -57.856  1.510  12.859 0.0000000000
18994  -58.045  1.658  13.864 0.0000000000
18995  -58.670  4.338  15.658 0.0000000000
18996  -58.551  4.023  14.603 0.0000000000
18997  -57.812  4.739  15.224 0.0000000000
19000  -58.643  5.179  20.202 0.0000000000
19001  -58.727  4.979  19.086 0.0000000000
19002  -57.577  5.436  19.552 0.0000000000
19015  -57.170  4.730  29.314 0.0000000000
19016  -57.262  5.064  28.229 0.0000000000
19060  -54.078  -5.036  41.974 0.0000000000
19061  -54.615  -4.508  41.086 0.0000000000
19062  -54.218  -3.804  41.852 0.0000000000
19063  -50.527  -2.232  41.014 0.0000000000
19064  -52.107  -2.700  40.729 0.0000000000
19065  -50.195  -2.443  39.889 0.0000000000
19066  -49.830  -2.601  38.744 0.0000000000
19383  -55.897  -5.040  16.749 0.0000000000
19385  -56.359  -5.372  15.928 0.0000000000
19386  -57.319  -4.415  14.634 0.0000000000
19387  -57.619  -5.842  14.483 0.0000000000
19388  -58.358  -5.887  13.735 0.0000000000
19390  -58.950  -5.884  12.851 0.0000000000
19391  -59.403  -6.145  12.047 0.0000000000
19392  -58.281  -4.856  12.962 0.0000000000
19393  -57.773  -0.678  14.457 0.0000000000
19394  -57.518  -2.366  13.404 0.0000000000
19395  -57.468  -0.979  13.584 0.0000000000
19396  -57.362  -1.248  12.721 0.0000000000
19602  -8.754  -12.977  49.963 0.0000000000
19603  -9.671  -12.679  49.554 0.0000000000
19604  -9.522  -14.130  49.223 0.0000000000
19605  -10.317  -15.260  48.376 0.0000000000
19606  -9.367  -15.561  48.801 0.0000000000
19607  -5.451  -14.145  51.353 0.0000000000
19608  -6.135  -13.878  50.818 0.0000000000
19609  -5.843  -15.371  50.557 0.0000000000
19610  -7.607  -18.773  49.045 0.0000000000
19611  -7.331  -17.446  48.991 0.0000000000
19612  -8.456  -18.349  48.464 0.0000000000
19613  -9.309  -17.999  47.969 0.0000000000
19614  -9.756  -19.243  48.138 0.0000000000
19616  -10.304  -20.386  48.490 0.0000000000
19617  -10.397  -22.855  49.880 0.0000000000
19618  -11.229  -22.583  49.159 0.0000000000
19619  -11.458  -23.834  49.274 0.0000000000
19622  -7.245  -15.297  59.022 0.0000000000
19623  -7.112  -15.393  57.850 0.0000000000
19624  -6.184  -16.304  58.388 0.0000000000
19625  -6.312  -19.579  57.585 0.0000000000
19626  -5.480  -18.751  57.120 0.0000000000
19627  -6.283  -19.730  56.412 0.0000000000
19628  -6.202  -19.897  55.317 0.0000000000
19629  -7.217  -20.586  55.763 0.0000000000
19630  -9.691  -23.367  58.957 0.0000000000
19631  -9.497  -22.005  58.761 0.0000000000
19632  -9.662  -23.705  57.640 0.0000000000
19633  -8.590  -25.443  54.165 0.0000000000
19634  -9.235  -24.096  55.308 0.0000000000
19635  -8.912  -24.178  54.193 0.0000000000
19636  -8.667  -22.772  54.143 0.0000000000
19637  -8.716  -23.983  53.168 0.0000000000
19638  -8.728  -23.741  52.231 0.0000000000
19639  -8.464  -25.038  52.192 0.0000000000
19640  -8.520  -27.669  49.952 0.0000000000
19641  -8.906  -26.685  50.148 0.0000000000
19642  -9.757  -27.508  49.391 0.0000000000
19667  -12.020  -14.688  68.294 0.0000000000
19668  -11.514  -14.122  68.986 0.0000000000
19669  -11.284  -15.165  69.475 0.0000000000
19670  -9.531  -17.421  72.259 0.0000000000
19671  -9.535  -16.160  71.583 0.0000000000
19672  -8.574  -16.954  72.305 0.0000000000
19673  -7.671  -16.660  71.995 0.0000000000
19674  -7.729  -17.972  72.548 0.0000000000
19675  -10.056  -23.099  74.023 0.0000000000
19676  -9.953  -21.502  73.775 0.0000000000
19677  -9.077  -22.834  73.887 0.0000000000
19678  -6.723  -23.676  72.246 0.0000000000
19679  -7.343  -22.294  72.889 0.0000000000
19680  -6.763  -22.095  72.049 0.0000000000
19681  -6.669  -20.539  71.808 0.0000000000
19682  -6.446  -21.996  71.028 0.0000000000
19683  -6.357  -22.010  69.906 0.0000000000
19684  -6.224  -23.428  70.196 0.0000000000
19685  -4.955  -27.251  67.764 0.0000000000
19686  -5.480  -25.992  67.829 0.0000000000
19687  -5.092  -27.175  66.485 0.0000000000
19688  -5.377  -27.128  65.291 0.0000000000
19689  -4.872  -28.448  65.185 0.0000000000
19690  -8.525  -33.726  64.148 0.0000000000
19691  -8.873  -32.162  65.725 0.0000000000
19692  -8.026  -33.682  65.448 0.0000000000
19693  -6.127  -35.117  67.705 0.0000000000
19694  -6.869  -33.687  67.937 0.0000000000
19695  -6.128  -33.711  68.740 0.0000000000
19696  -6.152  -32.376  69.706 0.0000000000
19697  -5.296  -33.706  69.111 0.0000000000
19701  -3.165  -36.763  66.826 0.0000000000
19702  -3.462  -36.837  67.753 0.0000000000
19703  -3.346  -35.102  67.632 0.0000000000
19704  -3.786  -33.481  68.521 0.0000000000
19705  -3.399  -33.305  67.548 0.0000000000
19706  -3.642  -31.641  67.569 0.0000000000
19707  -3.363  -33.150  66.351 0.0000000000
19708  -4.007  -34.699  63.112 0.0000000000
19709  -3.897  -33.027  63.976 0.0000000000
19710  -4.410  -33.046  62.886 0.0000000000
19711  -4.733  -31.402  62.796 0.0000000000
19712  -4.972  -32.966  61.900 0.0000000000
19713  -5.549  -32.958  60.955 0.0000000000
19714  -5.229  -34.568  61.156 0.0000000000
20407  -58.111  3.427  11.498 0.0000000000
20408  -57.940  2.894  10.330 0.0000000000
20409  -57.937  3.864  10.783 0.0000000000
20411  -57.116  4.358  8.965 0.0000000000
20413  -56.894  4.121  6.570 0.0000000000
23042  -39.472  -16.306  60.355 0.0000000000
23043  -40.279  -14.694  60.848 0.0000000000
23044  -39.810  -15.219  61.637 0.0000000000
23045  -39.478  -13.947  62.494 0.0000000000
23046  -38.214  -13.638  63.012 0.0000000000
23047  -36.768  -21.440  57.756 0.0000000000
23048  -37.351  -20.805  57.311 0.0000000000
23049  -37.668  -19.942  58.661 0.0000000000
23050  -38.486  -18.139  59.732 0.0000000000
23051  -34.085  -21.512  60.982 0.0000000000
23052  -33.717  -22.161  59.253 0.0000000000
23053  -34.795  -21.806  59.827 0.0000000000
23054  -35.717  -21.824  58.474 0.0000000000
23055  -35.926  -17.827  65.491 0.0000000000
23056  -35.154  -19.228  65.415 0.0000000000
23057  -35.595  -19.382  64.568 0.0000000000
23058  -34.748  -20.855  62.916 0.0000000000
23059  -37.442  -13.853  63.325 0.0000000000
23060  -37.498  -15.140  63.749 0.0000000000
23061  -36.540  -16.169  64.796 0.0000000000
23075  -56.644  -2.921  8.687 0.0000000000
23076  -55.997  -2.285  8.278 0.0000000000
23077  -56.510  -1.344  8.605 0.0000000000
23078  -56.722  0.113  8.481 0.0000000000
23079  -57.047  1.445  8.272 0.0000000000
23080  -58.188  -4.132  10.530 0.0000000000
23081  -58.515  -4.822  9.716 0.0000000000
23082  -57.889  -3.720  9.864 0.0000000000
23083  -57.415  -3.298  9.225 0.0000000000
23132  -54.308  -5.069  36.535 0.0000000000
23133  -55.647  -3.989  37.032 0.0000000000
23134  -55.237  -4.608  37.636 0.0000000000
23135  -55.518  -4.032  38.559 0.0000000000
23136  -55.109  -3.441  39.208 0.0000000000
23151  -47.152  -9.211  36.953 0.0000000000
23152  -46.264  -9.424  35.730 0.0000000000
23153  -47.923  -8.593  36.210 0.0000000000
23154  -48.657  -7.966  35.443 0.0000000000
23155  -49.332  -7.346  34.642 0.0000000000
23156  -49.921  -6.813  33.957 0.0000000000
23157  -50.940  -6.620  35.267 0.0000000000
23158  -52.653  -5.794  35.887 0.0000000000
23173  -10.069  -10.627  68.555 0.0000000000
23174  -10.744  -10.930  68.887 0.0000000000
23175  -10.358  -12.098  69.319 0.0000000000
23176  -10.125  -13.081  69.863 0.0000000000
23402  -43.318  -12.158  45.951 0.0000000000
23403  -44.969  -11.680  46.757 0.0000000000
23404  -44.020  -11.744  47.363 0.0000000000
23405  -44.695  -11.146  48.692 0.0000000000
23406  -45.326  -10.447  49.851 0.0000000000
23407  -33.238  -8.688  45.841 0.0000000000
23408  -34.081  -8.085  44.764 0.0000000000
23409  -32.795  -8.022  44.504 0.0000000000
23421  -36.090  -13.692  47.681 0.0000000000
23422  -35.198  -14.266  46.450 0.0000000000
23423  -36.563  -13.541  46.481 0.0000000000
23424  -37.088  -13.382  45.454 0.0000000000
23425  -37.855  -13.180  44.438 0.0000000000
23426  -38.648  -13.033  43.626 0.0000000000
23427  -39.619  -12.676  44.807 0.0000000000
23428  -41.441  -12.395  45.320 0.0000000000
23442  -20.822  -17.475  63.334 0.0000000000
23443  -20.570  -17.834  64.618 0.0000000000
23444  -21.647  -17.754  64.978 0.0000000000
23445  -22.165  -17.997  66.406 0.0000000000
23446  -22.712  -18.243  67.903 0.0000000000
23447  -21.365  -25.818  54.305 0.0000000000
23448  -20.625  -25.684  55.182 0.0000000000
23449  -20.514  -27.006  53.849 0.0000000000
23450  -19.879  -28.144  53.712 0.0000000000
23451  -19.508  -29.390  53.886 0.0000000000
23452  -19.316  -30.554  54.350 0.0000000000
23453  -20.170  -30.572  53.874 0.0000000000
23459  -25.394  -15.058  60.842 0.0000000000
23460  -24.607  -14.870  59.361 0.0000000000
23461  -24.383  -15.420  60.502 0.0000000000
23462  -23.406  -15.703  60.221 0.0000000000
23463  -22.363  -15.934  59.883 0.0000000000
23464  -21.274  -15.981  59.664 0.0000000000
23465  -21.826  -16.573  60.877 0.0000000000
23466  -21.424  -17.093  62.101 0.0000000000
23672  -58.576  1.604  23.986 0.0000000000
23673  -58.892  3.275  23.767 0.0000000000
23674  -58.737  3.143  24.803 0.0000000000
23675  -58.469  4.592  25.538 0.0000000000
23676  -57.708  5.551  26.142 0.0000000000
23745  -54.785  -2.709  24.504 0.0000000000
23746  -53.938  -3.558  22.934 0.0000000000
23747  -55.248  -2.483  23.674 0.0000000000
23748  -55.669  -2.297  22.860 0.0000000000
23749  -55.936  -2.113  21.998 0.0000000000
23750  -56.150  -1.989  21.261 0.0000000000
23751  -57.026  -1.030  22.815 0.0000000000
23752  -57.900  0.158  23.473 0.0000000000
23793  -7.639  -10.627  54.866 0.0000000000
23794  -6.897  -12.035  54.294 0.0000000000
23795  -7.675  -12.416  54.916 0.0000000000
23796  -7.281  -14.078  55.221 0.0000000000
23797  -6.541  -15.359  55.686 0.0000000000
23798  -7.779  -25.176  62.463 0.0000000000
23799  -8.177  -25.406  61.272 0.0000000000
23800  -7.378  -26.437  60.980 0.0000000000
23801  -6.901  -27.782  59.524 0.0000000000
23802  -6.694  -29.140  58.307 0.0000000000
23803  -6.498  -30.428  57.204 0.0000000000
23804  -6.606  -30.288  58.426 0.0000000000
23805  -6.593  -31.558  58.542 0.0000000000
23806  -6.450  -32.832  58.711 0.0000000000
23807  -12.704  -25.954  71.207 0.0000000000
23808  -11.916  -26.053  72.043 0.0000000000
23809  -11.620  -27.160  70.600 0.0000000000
23810  -10.635  -28.365  70.056 0.0000000000
23811  -9.652  -29.590  69.452 0.0000000000
24482  -39.007  -12.058  53.340 0.0000000000
24483  -40.333  -11.284  53.618 0.0000000000
24484  -40.332  -11.286  54.773 0.0000000000
24485  -41.438  -10.465  56.038 0.0000000000
24486  -41.967  -9.591  56.992 0.0000000000
24487  -39.113  -9.531  59.872 0.0000000000
24488  -39.746  -8.922  59.170 0.0000000000
24489  -38.307  -9.041  58.652 0.0000000000
24490  -37.265  -8.891  57.158 0.0000000000
24491  -36.199  -9.026  55.081 0.0000000000
24492  -35.327  -9.186  52.976 0.0000000000
24493  -34.932  -9.688  53.805 0.0000000000
24494  -33.665  -10.347  52.416 0.0000000000
24495  -32.538  -10.910  51.480 0.0000000000
24496  -34.204  -26.374  46.740 0.0000000000
24497  -34.712  -25.971  46.402 0.0000000000
24498  -34.725  -25.333  47.274 0.0000000000
24499  -35.216  -23.990  48.377 0.0000000000
24500  -35.294  -22.503  49.530 0.0000000000
24501  -37.127  -17.438  55.611 0.0000000000
24502  -36.456  -18.199  54.291 0.0000000000
24503  -36.737  -16.676  55.149 0.0000000000
24504  -36.258  -15.940  54.438 0.0000000000
24505  -35.945  -15.256  53.612 0.0000000000
24506  -35.734  -14.702  52.415 0.0000000000
24507  -36.712  -13.964  53.760 0.0000000000
24508  -37.801  -12.860  53.620 0.0000000000
24509  -24.961  -24.398  53.071 0.0000000000
24510  -24.904  -25.120  51.619 0.0000000000
24511  -25.796  -24.415  52.413 0.0000000000
24512  -26.777  -24.498  51.887 0.0000000000
24513  -27.717  -24.699  51.482 0.0000000000
24514  -32.809  -24.118  53.350 0.0000000000
24515  -31.533  -24.338  52.477 0.0000000000
24516  -32.407  -24.554  51.809 0.0000000000
24517  -32.016  -25.106  50.126 0.0000000000
24518  -31.825  -25.969  48.683 0.0000000000
24519  -31.924  -26.936  47.645 0.0000000000
24520  -32.590  -26.129  48.018 0.0000000000
24521  -33.406  -26.455  47.257 0.0000000000
24522  -28.460  -15.563  66.413 0.0000000000
24523  -28.233  -16.391  67.655 0.0000000000
24524  -29.142  -16.532  67.943 0.0000000000
24525  -29.712  -17.972  68.839 0.0000000000
24526  -29.926  -19.828  68.476 0.0000000000
24527  -30.706  -22.269  62.585 0.0000000000
24528  -30.183  -22.133  63.580 0.0000000000
24529  -29.606  -22.529  61.613 0.0000000000
24530  -28.118  -22.760  60.420 0.0000000000
24531  -26.659  -22.997  59.142 0.0000000000
24532  -25.581  -23.201  58.048 0.0000000000
24533  -26.114  -23.174  57.163 0.0000000000
24534  -25.495  -23.669  55.040 0.0000000000
24535  -31.443  -11.444  50.874 0.0000000000
24536  -32.283  -11.561  52.843 0.0000000000
24537  -32.065  -12.150  54.155 0.0000000000
24538  -32.090  -12.554  55.593 0.0000000000
24539  -33.252  -13.375  63.460 0.0000000000
24540  -32.700  -12.904  61.816 0.0000000000
24541  -32.297  -13.237  63.245 0.0000000000
24542  -31.225  -13.267  62.867 0.0000000000
24543  -30.139  -13.452  62.395 0.0000000000
24544  -29.261  -13.723  61.968 0.0000000000
24545  -29.917  -14.198  63.679 0.0000000000
24546  -29.200  -14.885  65.059 0.0000000000
24592  -54.483  -0.310  6.343 0.0000000000
24593  -53.379  -1.150  6.762 0.0000000000
24594  -54.123  0.161  5.778 0.0000000000
24595  -53.660  0.689  5.247 0.0000000000
24606  -56.975  -7.638  9.601 0.0000000000
24608  -56.121  -8.444  10.391 0.0000000000
24752  -57.397  -0.550  31.047 0.0000000000
24753  -57.804  1.001  31.389 0.0000000000
24754  -57.593  0.544  32.250 0.0000000000
24755  -57.207  1.359  33.208 0.0000000000
24756  -56.287  1.801  33.755 0.0000000000
24807  -38.431  -18.318  33.175 0.0000000000
24808  -39.370  -19.136  33.008 0.0000000000
24809  -39.152  -17.631  32.517 0.0000000000
24810  -39.853  -16.776  31.873 0.0000000000
24811  -40.543  -15.931  31.142 0.0000000000
24812  -42.950  -10.232  30.128 0.0000000000
24813  -42.164  -11.572  29.721 0.0000000000
24814  -42.944  -11.038  28.959 0.0000000000
24815  -43.330  -11.999  28.267 0.0000000000
24816  -44.142  -12.958  27.962 0.0000000000
24817  -45.319  -13.867  28.162 0.0000000000
24818  -44.965  -12.588  27.394 0.0000000000
24819  -45.896  -12.341  26.791 0.0000000000
24820  -46.837  -12.178  26.233 0.0000000000
24822  -46.586  -10.996  25.598 0.0000000000
24823  -46.667  -9.782  25.263 0.0000000000
24824  -46.992  -8.545  25.263 0.0000000000
24825  -51.863  -4.612  31.312 0.0000000000
24826  -50.618  -5.017  29.677 0.0000000000
24827  -52.321  -4.102  30.599 0.0000000000
24828  -52.734  -3.727  29.810 0.0000000000
24829  -53.100  -3.516  28.916 0.0000000000
24830  -53.445  -3.418  27.943 0.0000000000
24831  -54.792  -2.583  29.752 0.0000000000
24832  -56.302  -1.695  30.456 0.0000000000
24873  -9.568  -10.498  61.817 0.0000000000
24874  -8.936  -11.903  61.486 0.0000000000
24875  -8.971  -11.672  62.327 0.0000000000
24876  -8.161  -12.681  62.901 0.0000000000
24877  -7.365  -13.635  63.576 0.0000000000
24878  -6.540  -14.753  68.015 0.0000000000
24879  -6.347  -15.013  67.021 0.0000000000
24880  -6.092  -15.982  67.687 0.0000000000
24881  -6.098  -17.192  67.367 0.0000000000
24882  -6.425  -18.398  66.970 0.0000000000
24883  -7.062  -19.670  66.472 0.0000000000
24884  -6.678  -19.463  67.440 0.0000000000
24885  -6.784  -20.700  67.731 0.0000000000
24886  -6.719  -22.026  67.856 0.0000000000
25562  -49.320  -8.714  42.077 0.0000000000
25563  -50.831  -7.955  42.708 0.0000000000
25564  -50.272  -8.433  43.451 0.0000000000
25565  -51.070  -8.047  44.755 0.0000000000
25566  -51.610  -7.399  45.900 0.0000000000
25567  -49.276  -7.562  48.394 0.0000000000
25568  -50.070  -6.864  48.139 0.0000000000
25569  -49.520  -5.885  47.888 0.0000000000
25570  -49.286  -3.988  47.331 0.0000000000
25571  -48.681  -1.967  46.928 0.0000000000
25576  -43.169  -7.976  52.917 0.0000000000
25577  -43.816  -8.282  52.053 0.0000000000
25578  -42.744  -7.644  51.621 0.0000000000
25579  -42.239  -7.526  49.842 0.0000000000
25580  -41.860  -7.506  47.815 0.0000000000
25582  -39.260  -5.858  42.617 0.0000000000
25617  -34.032  -23.303  45.610 0.0000000000
25618  -34.782  -23.945  44.761 0.0000000000
25619  -33.423  -22.760  45.162 0.0000000000
25620  -32.804  -22.332  44.580 0.0000000000
25621  -32.432  -21.817  43.934 0.0000000000
25622  -32.691  -17.339  41.421 0.0000000000
25623  -32.132  -18.531  41.523 0.0000000000
25624  -32.516  -18.300  40.386 0.0000000000
25625  -32.705  -19.330  39.600 0.0000000000
25626  -33.268  -20.357  39.028 0.0000000000
25627  -34.169  -21.325  38.773 0.0000000000
25628  -33.865  -20.284  38.065 0.0000000000
25629  -34.480  -20.183  37.190 0.0000000000
25630  -35.154  -20.131  36.373 0.0000000000
25631  -35.788  -19.975  35.678 0.0000000000
25632  -35.231  -18.914  36.103 0.0000000000
25633  -35.634  -17.648  36.005 0.0000000000
25634  -36.329  -16.389  36.204 0.0000000000
25635  -41.889  -13.220  40.829 0.0000000000
25636  -40.882  -13.546  39.606 0.0000000000
25637  -42.660  -12.816  40.320 0.0000000000
25638  -43.333  -12.284  39.927 0.0000000000
25639  -44.042  -11.688  39.501 0.0000000000
25640  -44.681  -11.161  39.064 0.0000000000
25641  -45.695  -10.640  40.405 0.0000000000
25642  -47.513  -9.600  41.360 0.0000000000
25684  -13.706  -14.600  65.094 0.0000000000
25685  -14.019  -15.362  64.484 0.0000000000
25686  -14.123  -16.723  64.932 0.0000000000
25687  -14.409  -17.873  65.716 0.0000000000
25688  -18.760  -19.386  69.082 0.0000000000
25689  -17.689  -19.418  68.775 0.0000000000
25690  -18.208  -19.849  70.114 0.0000000000
25691  -17.608  -20.319  71.054 0.0000000000
25692  -17.003  -20.968  71.882 0.0000000000
25693  -16.297  -21.774  72.431 0.0000000000
25694  -17.153  -22.046  72.096 0.0000000000
25695  -16.948  -23.185  71.279 0.0000000000
25696  -16.489  -24.061  69.915 0.0000000000
25697  -25.947  -20.834  69.349 0.0000000000
25698  -25.291  -20.452  69.902 0.0000000000
25699  -25.070  -21.647  68.710 0.0000000000
25700  -23.840  -22.304  67.803 0.0000000000
25701  -22.696  -22.748  66.848 0.0000000000
25702  -17.919  -25.726  58.857 0.0000000000
25703  -18.425  -24.711  60.898 0.0000000000
25704  -17.362  -25.641  59.899 0.0000000000
25705  -16.731  -25.720  60.998 0.0000000000
25706  -16.246  -25.704  62.185 0.0000000000
25707  -15.789  -25.736  63.352 0.0000000000
25708  -15.287  -27.064  61.092 0.0000000000
25709  -14.363  -28.460  60.173 0.0000000000
25710  -13.475  -29.791  59.532 0.0000000000
25711  -12.776  -31.023  59.264 0.0000000000
25712  -13.470  -31.038  58.439 0.0000000000
25713  -13.920  -32.161  57.964 0.0000000000
25736  -27.362  -12.366  49.763 0.0000000000
25737  -26.539  -11.608  48.257 0.0000000000
25738  -26.240  -12.108  49.678 0.0000000000
25739  -25.209  -11.826  49.868 0.0000000000
25740  -24.274  -11.483  50.127 0.0000000000
25741  -22.059  -12.515  54.921 0.0000000000
25754  -17.638  -14.236  60.038 0.0000000000
25756  -17.005  -13.461  60.435 0.0000000000
26372  -58.343  0.693  15.387 0.0000000000
26373  -58.369  1.785  14.834 0.0000000000
26374  -58.737  2.025  15.836 0.0000000000
26375  -58.972  3.390  16.247 0.0000000000
26376  -58.712  4.614  16.657 0.0000000000
26413  -53.151  -3.210  43.448 0.0000000000
26414  -53.443  -3.058  42.482 0.0000000000
26415  -52.301  -2.346  42.858 0.0000000000
26416  -50.745  -1.933  42.019 0.0000000000
26607  -56.587  -2.160  17.931 0.0000000000
26608  -56.364  -3.839  16.413 0.0000000000
26609  -56.897  -2.436  16.932 0.0000000000
26610  -57.110  -2.713  15.889 0.0000000000
26611  -57.356  -2.943  14.945 0.0000000000
26612  -57.580  -3.280  14.038 0.0000000000
26613  -57.620  -1.619  15.160 0.0000000000
26614  -58.068  -0.486  15.290 0.0000000000
26740  -7.888  -13.211  50.302 0.0000000000
26741  -5.261  -17.066  51.158 0.0000000000
26742  -5.755  -16.779  50.301 0.0000000000
26743  -5.828  -18.195  50.291 0.0000000000
26744  -6.856  -19.165  49.699 0.0000000000
26745  -8.174  -19.930  49.370 0.0000000000
26746  -9.514  -20.596  49.150 0.0000000000
26747  -8.740  -20.910  49.897 0.0000000000
26748  -9.308  -21.960  50.334 0.0000000000
26749  -9.629  -23.077  50.538 0.0000000000
26750  -5.649  -17.086  60.023 0.0000000000
26751  -5.547  -17.316  58.887 0.0000000000
26752  -5.665  -18.403  59.390 0.0000000000
26753  -6.371  -19.382  58.713 0.0000000000
26754  -7.418  -20.143  57.996 0.0000000000
26755  -8.490  -26.393  56.275 0.0000000000
26756  -9.162  -25.271  56.359 0.0000000000
26757  -8.254  -26.512  55.210 0.0000000000
26758  -7.928  -26.546  54.052 0.0000000000
26759  -7.753  -26.398  52.980 0.0000000000
26760  -7.929  -26.109  52.021 0.0000000000
26761  -7.292  -27.110  51.783 0.0000000000
26762  -7.414  -27.849  50.685 0.0000000000
26777  -11.681  -17.030  69.365 0.0000000000
26778  -11.104  -16.345  70.020 0.0000000000
26779  -11.036  -17.472  70.704 0.0000000000
26780  -10.384  -17.929  72.014 0.0000000000
26781  -9.669  -18.674  72.911 0.0000000000
26782  -8.171  -25.764  73.465 0.0000000000
26783  -8.203  -24.136  73.654 0.0000000000
26784  -7.275  -25.521  73.051 0.0000000000
26785  -6.579  -25.169  72.368 0.0000000000
26786  -6.161  -24.986  71.441 0.0000000000
26787  -5.916  -24.875  70.303 0.0000000000
26788  -5.531  -26.230  70.370 0.0000000000
26789  -4.896  -27.445  69.006 0.0000000000
26790  -4.374  -28.631  67.722 0.0000000000
26792  -7.298  -35.318  65.417 0.0000000000
26793  -6.899  -36.909  65.851 0.0000000000
26794  -6.203  -36.752  66.832 0.0000000000
26795  -5.421  -36.768  67.689 0.0000000000
26800  -3.175  -36.674  65.700 0.0000000000
26801  -3.232  -34.828  65.295 0.0000000000
26802  -3.413  -36.514  64.535 0.0000000000
28802  -39.523  -13.296  57.767 0.0000000000
28803  -40.527  -12.242  58.196 0.0000000000
28804  -40.616  -12.773  58.867 0.0000000000
28805  -41.127  -12.145  59.816 0.0000000000
28806  -40.799  -11.320  60.453 0.0000000000
28807  -40.467  -13.236  61.257 0.0000000000
28808  -40.335  -11.810  61.197 0.0000000000
28809  -39.940  -10.433  60.613 0.0000000000
28810  -38.625  -10.262  60.398 0.0000000000
28811  -37.147  -10.322  59.827 0.0000000000
28812  -35.896  -10.959  58.734 0.0000000000
28813  -35.275  -23.946  51.959 0.0000000000
28814  -35.900  -23.440  51.475 0.0000000000
28815  -36.268  -22.751  52.995 0.0000000000
28816  -36.782  -21.472  53.989 0.0000000000
28817  -37.199  -19.917  55.194 0.0000000000
28818  -37.603  -19.982  56.879 0.0000000000
28819  -37.632  -19.131  56.482 0.0000000000
28820  -37.537  -18.293  56.174 0.0000000000
28821  -37.883  -16.526  56.815 0.0000000000
28822  -38.591  -14.835  57.643 0.0000000000
28823  -29.655  -23.072  57.560 0.0000000000
28824  -29.403  -23.295  55.951 0.0000000000
28825  -30.510  -23.190  56.941 0.0000000000
28826  -31.397  -23.234  56.334 0.0000000000
28827  -32.051  -23.444  55.474 0.0000000000
28828  -33.683  -22.539  57.988 0.0000000000
28829  -33.403  -23.130  56.352 0.0000000000
28830  -33.091  -23.649  54.869 0.0000000000
28831  -33.812  -23.869  53.828 0.0000000000
28832  -34.715  -23.937  53.175 0.0000000000
28833  -32.660  -16.405  66.987 0.0000000000
28834  -32.047  -17.625  67.836 0.0000000000
28835  -32.901  -18.140  67.431 0.0000000000
28836  -32.835  -19.858  66.816 0.0000000000
28837  -32.450  -21.147  65.405 0.0000000000
28838  -34.028  -20.490  65.124 0.0000000000
28839  -33.003  -21.196  64.440 0.0000000000
28840  -31.673  -21.804  63.604 0.0000000000
28841  -31.078  -22.365  61.571 0.0000000000
28842  -30.255  -22.854  59.546 0.0000000000
28843  -34.900  -11.508  58.262 0.0000000000
28844  -35.567  -11.480  59.836 0.0000000000
28845  -35.392  -12.223  61.059 0.0000000000
28846  -34.863  -12.706  62.494 0.0000000000
28847  -36.280  -13.632  63.615 0.0000000000
28848  -35.174  -13.405  63.673 0.0000000000
28849  -34.380  -13.524  63.717 0.0000000000
28850  -33.717  -14.163  64.797 0.0000000000
28851  -33.337  -15.258  65.946 0.0000000000
28883  -54.138  -6.296  9.240 0.0000000000
28884  -53.207  -5.908  9.060 0.0000000000
28885  -53.972  -4.932  8.869 0.0000000000
28886  -53.889  -3.413  8.389 0.0000000000
28887  -54.166  -2.065  7.740 0.0000000000
28888  -55.457  -1.720  7.830 0.0000000000
28889  -55.089  -1.177  7.481 0.0000000000
28890  -54.741  -0.699  6.923 0.0000000000
28891  -55.467  0.492  6.128 0.0000000000
28892  -56.093  1.878  5.331 0.0000000000
28893  -56.410  3.149  4.668 0.0000000000
28898  -58.799  -7.177  9.218 0.0000000000
28899  -58.484  -5.481  9.133 0.0000000000
28900  -58.199  -6.179  8.895 0.0000000000
28901  -57.713  -6.846  9.061 0.0000000000
28902  -56.553  -6.639  9.075 0.0000000000
28903  -55.371  -6.404  9.219 0.0000000000
29012  -56.204  -2.468  34.250 0.0000000000
29013  -56.852  -1.301  34.654 0.0000000000
29014  -56.590  -1.928  35.310 0.0000000000
29015  -56.222  -1.310  36.032 0.0000000000
29016  -55.136  -1.109  36.258 0.0000000000
29017  -55.871  -2.737  37.236 0.0000000000
29018  -55.093  -1.744  36.965 0.0000000000
29055  -40.772  -12.471  34.296 0.0000000000
29056  -40.234  -12.903  32.924 0.0000000000
29057  -41.362  -11.706  33.690 0.0000000000
29058  -42.024  -10.936  33.033 0.0000000000
29059  -42.783  -10.267  32.387 0.0000000000
29060  -45.332  -9.506  34.448 0.0000000000
29061  -44.384  -9.486  33.094 0.0000000000
29062  -43.521  -9.641  31.569 0.0000000000
29063  -44.167  -9.124  30.726 0.0000000000
29064  -44.845  -8.649  29.763 0.0000000000
29065  -45.488  -8.294  28.786 0.0000000000
29066  -46.055  -8.074  27.962 0.0000000000
29067  -46.765  -7.496  29.467 0.0000000000
29068  -48.166  -6.784  30.340 0.0000000000
29069  -49.737  -6.046  31.181 0.0000000000
29070  -50.439  -6.291  33.253 0.0000000000
29071  -50.955  -5.797  32.645 0.0000000000
29072  -51.382  -5.203  32.005 0.0000000000
29073  -53.194  -4.307  32.806 0.0000000000
29074  -54.889  -3.458  33.563 0.0000000000
29107  -9.033  -10.900  65.071 0.0000000000
29109  -8.428  -11.674  66.585 0.0000000000
29110  -7.806  -12.693  67.323 0.0000000000
29111  -9.090  -11.552  68.320 0.0000000000
29112  -8.141  -12.570  68.241 0.0000000000
29113  -7.272  -13.618  68.152 0.0000000000
29114  -6.861  -14.578  68.983 0.0000000000
29115  -6.553  -15.569  69.757 0.0000000000
29116  -6.376  -16.640  70.369 0.0000000000
29642  -46.772  -11.034  43.992 0.0000000000
29643  -48.401  -10.227  44.982 0.0000000000
29644  -47.717  -10.660  45.453 0.0000000000
29645  -48.311  -10.310  46.768 0.0000000000
29646  -48.758  -9.730  47.906 0.0000000000
29647  -46.583  -11.045  47.604 0.0000000000
29648  -47.887  -10.103  48.251 0.0000000000
29649  -48.813  -9.017  48.593 0.0000000000
29650  -48.495  -8.116  48.700 0.0000000000
29651  -47.945  -7.530  48.109 0.0000000000
29652  -47.231  -6.933  47.022 0.0000000000
29653  -38.206  -7.852  49.486 0.0000000000
29654  -39.030  -7.688  48.523 0.0000000000
29655  -37.834  -7.962  47.376 0.0000000000
29656  -37.489  -7.790  45.347 0.0000000000
29657  -37.151  -7.167  43.713 0.0000000000
29658  -34.891  -7.488  44.008 0.0000000000
29659  -35.818  -6.813  43.262 0.0000000000
29685  -32.782  -17.790  47.127 0.0000000000
29686  -32.167  -18.667  45.882 0.0000000000
29687  -32.622  -17.353  46.017 0.0000000000
29688  -32.621  -16.993  44.916 0.0000000000
29689  -32.807  -16.674  43.696 0.0000000000
29690  -34.398  -14.887  45.092 0.0000000000
29691  -33.667  -15.581  43.816 0.0000000000
29692  -33.084  -16.428  42.622 0.0000000000
29693  -33.476  -16.174  41.566 0.0000000000
29694  -33.989  -16.023  40.527 0.0000000000
29695  -34.643  -15.863  39.589 0.0000000000
29696  -35.317  -15.767  38.700 0.0000000000
29697  -35.985  -14.862  39.879 0.0000000000
29698  -37.533  -14.070  40.446 0.0000000000
29699  -39.313  -13.632  40.922 0.0000000000
29700  -39.503  -13.051  42.876 0.0000000000
29701  -40.307  -13.242  42.169 0.0000000000
29702  -41.096  -13.372  41.455 0.0000000000
29703  -42.929  -12.883  42.100 0.0000000000
29704  -44.903  -11.995  43.024 0.0000000000
29736  -16.588  -16.809  62.630 0.0000000000
29737  -16.182  -17.380  63.597 0.0000000000
29738  -17.210  -17.719  63.732 0.0000000000
29739  -17.948  -18.301  65.074 0.0000000000
29740  -18.668  -18.676  66.487 0.0000000000
29741  -20.220  -18.139  65.719 0.0000000000
29742  -19.775  -18.570  66.861 0.0000000000
29743  -19.324  -18.931  67.948 0.0000000000
29744  -19.776  -19.301  69.345 0.0000000000
29745  -20.197  -19.907  70.528 0.0000000000
29746  -20.507  -20.841  71.099 0.0000000000
29747  -23.388  -23.096  61.677 0.0000000000
29748  -22.905  -23.154  62.617 0.0000000000
29749  -22.112  -23.583  60.632 0.0000000000
29750  -20.907  -24.037  59.662 0.0000000000
29751  -19.772  -24.736  58.739 0.0000000000
29752  -20.021  -25.698  56.087 0.0000000000
29753  -19.330  -25.707  56.974 0.0000000000
29754  -18.632  -25.719  57.866 0.0000000000
29755  -17.740  -26.832  57.162 0.0000000000
29756  -16.915  -28.192  56.614 0.0000000000
29757  -16.306  -29.502  56.343 0.0000000000
29758  -15.927  -30.706  56.438 0.0000000000
29759  -16.787  -30.712  55.862 0.0000000000
29777  -26.479  -13.345  55.274 0.0000000000
29778  -25.652  -13.194  53.827 0.0000000000
29779  -25.501  -13.467  55.395 0.0000000000
29780  -24.550  -13.561  55.451 0.0000000000
29781  -23.619  -13.589  55.613 0.0000000000
29782  -23.918  -14.662  58.062 0.0000000000
29783  -23.306  -14.187  56.896 0.0000000000
29784  -22.537  -13.393  55.848 0.0000000000
29785  -21.594  -13.149  56.090 0.0000000000
29790  -19.281  -13.582  58.144 0.0000000000
29791  -18.846  -14.256  58.880 0.0000000000
29792  -20.168  -15.824  59.554 0.0000000000
29793  -19.221  -15.442  59.574 0.0000000000
29794  -18.337  -14.914  59.729 0.0000000000
29795  -17.753  -15.621  60.711 0.0000000000
29796  -17.153  -16.250  61.655 0.0000000000
30272  -59.013  1.417  19.609 0.0000000000
30273  -59.336  2.698  19.087 0.0000000000
30274  -59.328  2.820  20.242 0.0000000000
30275  -59.200  4.223  20.806 0.0000000000
30276  -58.557  5.300  21.332 0.0000000000
30277  -58.818  4.549  23.300 0.0000000000
30278  -58.383  5.428  22.530 0.0000000000
30279  -57.457  5.694  21.728 0.0000000000
30441  -50.750  -7.311  21.652 0.0000000000
30443  -51.446  -7.379  21.041 0.0000000000
30444  -52.157  -7.441  20.500 0.0000000000
30445  -52.881  -7.498  19.969 0.0000000000
30446  -53.271  -4.646  21.320 0.0000000000
30447  -53.117  -5.993  20.091 0.0000000000
30453  -55.554  -6.403  17.433 0.0000000000
30454  -55.544  -4.791  17.561 0.0000000000
30455  -55.883  -3.289  18.190 0.0000000000
30456  -56.278  -1.922  20.556 0.0000000000
30457  -56.339  -1.911  19.802 0.0000000000
30458  -56.429  -1.983  18.892 0.0000000000
30459  -57.362  -0.828  19.312 0.0000000000
30460  -58.370  0.181  19.511 0.0000000000
30556  -5.897  -10.902  51.655 0.0000000000
30557  -5.511  -11.190  52.289 0.0000000000
30558  -5.374  -12.751  52.245 0.0000000000
30559  -5.143  -14.292  52.081 0.0000000000
30560  -5.997  -13.264  53.677 0.0000000000
30561  -5.225  -14.517  52.932 0.0000000000
30562  -4.991  -15.830  52.086 0.0000000000
30563  -5.033  -17.383  52.163 0.0000000000
30564  -5.360  -18.776  52.432 0.0000000000
30565  -6.137  -19.998  52.904 0.0000000000
30566  -8.390  -20.333  62.131 0.0000000000
30567  -8.605  -20.471  60.882 0.0000000000
30568  -9.289  -21.537  61.431 0.0000000000
30569  -9.601  -23.082  60.274 0.0000000000
30570  -9.295  -24.712  58.921 0.0000000000
30571  -8.439  -25.615  60.034 0.0000000000
30572  -8.627  -25.913  58.742 0.0000000000
30573  -8.632  -26.181  57.513 0.0000000000
30574  -7.753  -27.386  56.113 0.0000000000
30575  -6.719  -28.428  54.877 0.0000000000
30576  -5.914  -29.372  53.768 0.0000000000
30581  -6.098  -31.707  56.179 0.0000000000
30587  -12.833  -21.058  73.090 0.0000000000
30588  -11.838  -20.773  73.227 0.0000000000
30589  -12.000  -22.089  73.666 0.0000000000
30590  -11.121  -23.331  73.953 0.0000000000
30591  -10.074  -24.652  73.840 0.0000000000
30592  -11.049  -26.111  72.755 0.0000000000
30593  -10.102  -26.092  73.263 0.0000000000
30594  -9.134  -26.004  73.528 0.0000000000
30595  -8.142  -27.240  73.037 0.0000000000
30596  -7.182  -28.434  72.389 0.0000000000
30597  -6.207  -29.615  71.433 0.0000000000
32162  -40.145  -11.854  48.985 0.0000000000
32163  -41.577  -11.394  49.568 0.0000000000
32164  -41.033  -11.368  50.545 0.0000000000
32165  -42.114  -10.703  51.775 0.0000000000
32166  -43.060  -9.725  52.888 0.0000000000
32167  -41.582  -10.530  53.803 0.0000000000
32168  -42.764  -9.627  53.803 0.0000000000
32169  -43.256  -8.755  53.651 0.0000000000
32170  -42.670  -7.817  53.780 0.0000000000
32171  -41.631  -7.310  53.265 0.0000000000
32172  -40.294  -7.300  52.474 0.0000000000
32173  -41.265  -10.890  58.151 0.0000000000
32174  -41.684  -9.782  57.988 0.0000000000
32175  -41.714  -8.661  57.617 0.0000000000
32176  -40.194  -8.484  58.535 0.0000000000
32177  -40.663  -8.050  57.708 0.0000000000
32178  -41.289  -7.790  56.651 0.0000000000
32179  -40.515  -7.484  55.305 0.0000000000
32180  -39.603  -7.447  53.352 0.0000000000
32181  -38.897  -7.656  51.422 0.0000000000
32182  -37.506  -8.054  50.291 0.0000000000
32183  -36.180  -8.398  49.182 0.0000000000
32184  -34.941  -8.747  48.225 0.0000000000
32185  -34.607  -9.270  50.809 0.0000000000
32186  -34.105  -9.169  49.211 0.0000000000
32187  -33.642  -8.984  47.329 0.0000000000
32188  -32.450  -9.182  46.720 0.0000000000
32189  -31.302  -9.298  45.982 0.0000000000
32190  -30.132  -9.209  45.324 0.0000000000
32194  -36.233  -26.491  45.639 0.0000000000
32195  -35.519  -25.370  45.377 0.0000000000
32196  -35.043  -25.388  46.258 0.0000000000
32197  -35.015  -24.678  46.092 0.0000000000
32198  -34.647  -23.966  45.799 0.0000000000
32199  -33.803  -22.576  46.670 0.0000000000
32200  -33.179  -21.144  47.383 0.0000000000
32201  -32.954  -19.664  47.846 0.0000000000
32202  -35.957  -22.687  50.966 0.0000000000
32203  -35.755  -21.870  50.865 0.0000000000
32204  -35.287  -21.004  50.612 0.0000000000
32205  -35.749  -18.903  52.728 0.0000000000
32206  -35.230  -19.585  51.637 0.0000000000
32207  -34.599  -20.265  50.160 0.0000000000
32208  -34.023  -19.534  49.700 0.0000000000
32209  -33.498  -18.881  49.026 0.0000000000
32210  -33.081  -18.290  48.162 0.0000000000
32211  -33.413  -16.974  48.343 0.0000000000
32212  -34.049  -15.762  48.611 0.0000000000
32213  -34.786  -14.759  48.685 0.0000000000
32214  -35.616  -14.393  51.324 0.0000000000
32215  -35.639  -14.089  49.968 0.0000000000
32216  -35.795  -13.893  48.780 0.0000000000
32217  -37.060  -13.177  48.846 0.0000000000
32218  -38.518  -12.530  48.923 0.0000000000
32219  -22.172  -28.421  51.746 0.0000000000
32221  -23.127  -28.167  51.124 0.0000000000
32222  -24.060  -28.071  50.687 0.0000000000
32223  -25.024  -28.013  50.249 0.0000000000
32224  -25.085  -26.015  50.609 0.0000000000
32225  -25.446  -26.980  49.955 0.0000000000
32226  -25.962  -28.048  49.816 0.0000000000
32227  -26.937  -28.286  49.478 0.0000000000
32230  -28.927  -23.743  54.005 0.0000000000
32231  -28.722  -24.189  52.469 0.0000000000
32232  -28.559  -24.761  51.075 0.0000000000
32233  -30.347  -24.623  51.436 0.0000000000
32234  -29.385  -25.083  50.512 0.0000000000
32235  -28.493  -25.875  49.613 0.0000000000
32236  -28.684  -26.944  48.789 0.0000000000
32237  -29.100  -27.944  48.505 0.0000000000
32242  -32.311  -27.828  47.297 0.0000000000
32247  -24.758  -16.640  64.708 0.0000000000
32248  -24.493  -17.131  65.938 0.0000000000
32249  -25.358  -16.847  66.357 0.0000000000
32250  -25.953  -17.338  68.011 0.0000000000
32251  -26.415  -18.277  69.347 0.0000000000
32252  -27.759  -17.391  68.697 0.0000000000
32253  -27.307  -18.578  69.394 0.0000000000
32254  -26.790  -19.762  69.710 0.0000000000
32255  -26.543  -21.123  68.742 0.0000000000
32256  -26.087  -21.905  66.980 0.0000000000
32257  -25.432  -22.417  64.840 0.0000000000
32258  -31.410  -19.007  68.141 0.0000000000
32259  -30.674  -20.258  67.868 0.0000000000
32260  -29.583  -21.125  67.237 0.0000000000
32261  -29.556  -21.982  64.478 0.0000000000
32262  -29.063  -21.890  65.431 0.0000000000
32263  -28.567  -21.771  66.297 0.0000000000
32264  -27.231  -22.036  65.145 0.0000000000
32265  -26.046  -22.442  63.996 0.0000000000
32266  -24.690  -22.726  62.795 0.0000000000
32267  -23.978  -23.099  60.793 0.0000000000
32268  -23.263  -23.585  58.723 0.0000000000
32269  -22.719  -24.060  56.836 0.0000000000
32270  -24.483  -23.523  56.952 0.0000000000
32271  -23.310  -24.096  55.930 0.0000000000
32272  -22.210  -24.944  54.944 0.0000000000
32273  -21.909  -25.959  53.404 0.0000000000
32274  -21.893  -27.111  52.278 0.0000000000
32275  -28.999  -9.327  45.254 0.0000000000
32276  -29.593  -10.188  46.408 0.0000000000
32277  -29.147  -11.059  47.445 0.0000000000
32278  -28.650  -11.734  48.548 0.0000000000
32279  -30.528  -11.914  50.636 0.0000000000
32280  -29.341  -12.246  50.056 0.0000000000
32281  -28.269  -12.348  49.793 0.0000000000
32282  -28.076  -12.772  51.132 0.0000000000
32283  -27.932  -13.058  52.602 0.0000000000
32284  -27.721  -13.269  53.935 0.0000000000
32285  -34.006  -12.021  57.898 0.0000000000
32286  -32.848  -12.493  57.163 0.0000000000
32287  -31.775  -12.818  56.799 0.0000000000
32288  -31.988  -12.869  59.754 0.0000000000
32289  -31.435  -12.982  58.087 0.0000000000
32290  -30.622  -13.102  56.286 0.0000000000
32291  -29.560  -13.223  55.748 0.0000000000
32292  -28.640  -13.264  55.516 0.0000000000
32293  -27.515  -13.271  55.306 0.0000000000
32294  -27.252  -13.419  56.826 0.0000000000
32295  -26.922  -13.907  58.349 0.0000000000
32296  -26.603  -14.348  59.805 0.0000000000
32297  -28.397  -14.080  61.689 0.0000000000
32298  -27.303  -14.457  61.336 0.0000000000
32299  -26.289  -14.757  61.043 0.0000000000
32300  -25.898  -15.301  62.445 0.0000000000
32301  -25.308  -15.972  63.586 0.0000000000
32398  -52.287  -5.580  8.800 0.0000000000
32401  -52.333  -2.169  7.145 0.0000000000
32732  -58.029  0.758  27.261 0.0000000000
32733  -58.312  2.533  27.511 0.0000000000
32734  -58.223  2.215  28.467 0.0000000000
32735  -57.905  3.489  29.532 0.0000000000
32736  -57.163  4.282  30.233 0.0000000000
32737  -57.693  2.601  31.476 0.0000000000
32738  -57.044  3.826  31.268 0.0000000000
32743  -56.678  0.036  34.734 0.0000000000
32744  -55.970  1.080  34.398 0.0000000000
32852  -40.622  -19.782  33.151 0.0000000000
32858  -40.144  -13.537  31.767 0.0000000000
32859  -40.474  -14.322  30.947 0.0000000000
32860  -41.166  -15.169  30.469 0.0000000000
32861  -41.775  -12.990  29.586 0.0000000000
32862  -41.804  -14.445  29.806 0.0000000000
32863  -42.120  -15.985  30.389 0.0000000000
32864  -43.443  -16.784  30.708 0.0000000000
32870  -46.773  -14.561  28.809 0.0000000000
32884  -49.639  -9.708  22.813 0.0000000000
32885  -49.679  -8.504  22.348 0.0000000000
32886  -46.606  -7.825  27.174 0.0000000000
32887  -47.089  -7.571  26.362 0.0000000000
32888  -47.566  -7.414  25.548 0.0000000000
32889  -49.464  -5.639  27.752 0.0000000000
32890  -48.585  -6.330  26.083 0.0000000000
32891  -48.115  -7.257  24.691 0.0000000000
32892  -48.711  -7.220  23.867 0.0000000000
32893  -49.352  -7.214  23.057 0.0000000000
32894  -50.046  -7.242  22.290 0.0000000000
32895  -50.748  -6.057  22.705 0.0000000000
32896  -51.816  -4.994  23.497 0.0000000000
32897  -53.035  -4.014  24.389 0.0000000000
32898  -53.769  -3.352  27.010 0.0000000000
32899  -54.076  -3.180  26.121 0.0000000000
32900  -54.416  -2.958  25.302 0.0000000000
32901  -55.827  -1.859  26.053 0.0000000000
32902  -57.149  -0.745  26.661 0.0000000000
32988  -9.395  -11.124  58.276 0.0000000000
32989  -8.881  -12.886  57.808 0.0000000000
32990  -8.969  -12.725  58.708 0.0000000000
32991  -8.256  -14.073  59.425 0.0000000000
32992  -7.373  -15.067  59.985 0.0000000000
32993  -8.190  -13.366  61.153 0.0000000000
32994  -7.378  -14.734  60.941 0.0000000000
32995  -6.418  -15.911  60.506 0.0000000000
32996  -5.728  -16.833  61.064 0.0000000000
32997  -5.733  -17.894  61.550 0.0000000000
32998  -6.351  -18.692  62.131 0.0000000000
32999  -8.219  -12.103  64.764 0.0000000000
33000  -7.368  -13.341  64.494 0.0000000000
33001  -6.650  -14.545  64.323 0.0000000000
33002  -6.231  -15.265  66.013 0.0000000000
33003  -6.172  -15.543  65.040 0.0000000000
33004  -6.082  -15.863  64.045 0.0000000000
33005  -5.902  -17.189  63.660 0.0000000000
33006  -6.349  -18.398  63.198 0.0000000000
33007  -7.287  -19.304  62.761 0.0000000000
33008  -8.125  -20.119  63.347 0.0000000000
33009  -8.586  -21.174  63.864 0.0000000000
33010  -8.560  -22.536  64.105 0.0000000000
33011  -7.675  -21.010  65.985 0.0000000000
33012  -8.068  -22.436  65.141 0.0000000000
33013  -8.045  -23.858  63.840 0.0000000000
33014  -7.342  -25.045  63.516 0.0000000000
33015  -6.607  -26.055  63.206 0.0000000000
33016  -6.015  -27.210  62.801 0.0000000000
33017  -10.713  -30.706  63.546 0.0000000000
33018  -10.259  -30.717  64.769 0.0000000000
33019  -9.848  -32.069  63.148 0.0000000000
33020  -9.054  -33.631  63.082 0.0000000000
33021  -8.611  -35.148  63.379 0.0000000000
34442  -51.803  -7.104  39.186 0.0000000000
34443  -53.419  -6.252  39.814 0.0000000000
34444  -52.681  -6.724  40.459 0.0000000000
34445  -53.365  -6.161  41.689 0.0000000000
34446  -53.562  -5.402  42.732 0.0000000000
34447  -52.140  -7.052  43.251 0.0000000000
34448  -53.064  -5.831  43.529 0.0000000000
34449  -53.399  -4.439  43.589 0.0000000000
34450  -52.866  -3.493  44.229 0.0000000000
34451  -52.068  -2.437  44.689 0.0000000000
34452  -51.069  -1.300  44.883 0.0000000000
34453  -49.862  -9.277  45.917 0.0000000000
34454  -51.026  -8.039  46.533 0.0000000000
34455  -51.688  -6.536  46.806 0.0000000000
34456  -50.686  -6.180  47.803 0.0000000000
34457  -51.286  -5.447  47.315 0.0000000000
34458  -51.816  -4.818  46.705 0.0000000000
34459  -51.510  -3.091  46.301 0.0000000000
34460  -50.952  -1.433  45.632 0.0000000000
34471  -43.197  -10.929  50.071 0.0000000000
34472  -44.644  -10.302  50.476 0.0000000000
34473  -45.556  -9.539  50.513 0.0000000000
34474  -44.445  -8.546  51.267 0.0000000000
34475  -45.169  -8.661  50.592 0.0000000000
34476  -45.924  -8.719  49.929 0.0000000000
34477  -45.923  -8.157  48.765 0.0000000000
34478  -46.173  -7.473  47.232 0.0000000000
34479  -46.423  -6.261  45.886 0.0000000000
34480  -39.893  -7.596  47.493 0.0000000000
34481  -40.852  -7.524  46.660 0.0000000000
34482  -41.918  -7.298  45.802 0.0000000000
34483  -40.695  -6.285  43.283 0.0000000000
34484  -41.979  -6.651  44.097 0.0000000000
34485  -43.089  -6.992  45.158 0.0000000000
34486  -44.332  -6.464  44.693 0.0000000000
34487  -45.428  -5.591  44.639 0.0000000000
34488  -46.297  -4.323  45.012 0.0000000000
34489  -45.557  -2.464  44.986 0.0000000000
34557  -35.842  -24.400  44.362 0.0000000000
34563  -31.802  -19.628  44.824 0.0000000000
34564  -31.777  -20.558  43.784 0.0000000000
34565  -32.261  -21.406  43.003 0.0000000000
34566  -31.974  -19.841  41.704 0.0000000000
34567  -32.216  -21.021  42.052 0.0000000000
34568  -33.107  -22.055  42.512 0.0000000000
34569  -34.307  -22.372  42.297 0.0000000000
34570  -35.856  -22.445  42.629 0.0000000000
34575  -35.349  -22.089  38.931 0.0000000000
34584  -36.496  -19.725  34.975 0.0000000000
34585  -37.182  -19.390  34.323 0.0000000000
34586  -37.810  -18.895  33.767 0.0000000000
34587  -37.844  -17.408  33.543 0.0000000000
34588  -38.231  -15.863  33.684 0.0000000000
34589  -38.975  -14.423  34.097 0.0000000000
34590  -36.031  -15.606  37.993 0.0000000000
34591  -36.771  -15.488  37.281 0.0000000000
34592  -37.538  -15.263  36.720 0.0000000000
34593  -39.936  -13.926  38.389 0.0000000000
34594  -39.063  -14.356  37.296 0.0000000000
34595  -38.254  -14.901  36.208 0.0000000000
34596  -38.936  -14.457  35.735 0.0000000000
34597  -39.552  -13.837  35.295 0.0000000000
34598  -40.129  -13.205  34.812 0.0000000000
34599  -41.564  -12.216  35.533 0.0000000000
34600  -43.166  -11.417  36.214 0.0000000000
34601  -44.903  -10.572  36.924 0.0000000000
34602  -45.320  -10.651  38.620 0.0000000000
34603  -45.918  -10.252  38.114 0.0000000000
34604  -46.531  -9.734  37.601 0.0000000000
34605  -48.189  -8.824  38.118 0.0000000000
34606  -49.909  -7.976  38.632 0.0000000000
34690  -12.435  -12.417  67.555 0.0000000000
34691  -12.771  -12.905  66.912 0.0000000000
34692  -12.639  -14.082  67.288 0.0000000000
34693  -12.393  -15.294  67.637 0.0000000000
34694  -13.231  -15.296  65.972 0.0000000000
34695  -12.708  -15.952  66.982 0.0000000000
34696  -12.192  -16.469  68.164 0.0000000000
34697  -12.129  -17.665  68.842 0.0000000000
34698  -12.376  -18.669  69.787 0.0000000000
34699  -12.809  -19.489  70.941 0.0000000000
34700  -15.799  -17.877  64.640 0.0000000000
34701  -15.359  -18.377  65.683 0.0000000000
34702  -14.919  -18.793  66.887 0.0000000000
34703  -16.602  -19.433  68.486 0.0000000000
34704  -15.554  -19.373  68.249 0.0000000000
34705  -14.471  -19.171  68.146 0.0000000000
34706  -14.054  -19.468  69.371 0.0000000000
34707  -13.658  -19.793  70.775 0.0000000000
34708  -13.329  -20.274  72.119 0.0000000000
34709  -13.752  -21.228  72.963 0.0000000000
34710  -13.990  -22.387  73.309 0.0000000000
34711  -13.911  -23.746  72.845 0.0000000000
34712  -15.579  -22.790  72.576 0.0000000000
34713  -14.660  -23.935  72.210 0.0000000000
34714  -13.733  -24.902  71.733 0.0000000000
34715  -13.255  -25.939  70.279 0.0000000000
34716  -12.768  -26.974  68.395 0.0000000000
34717  -12.254  -28.222  66.318 0.0000000000
34718  -24.123  -17.668  67.198 0.0000000000
34719  -23.656  -18.155  68.321 0.0000000000
34720  -23.262  -18.672  69.334 0.0000000000
34721  -24.483  -20.025  70.213 0.0000000000
34722  -23.661  -19.676  70.253 0.0000000000
34723  -22.781  -19.512  70.172 0.0000000000
34724  -22.103  -20.341  70.689 0.0000000000
34725  -21.322  -21.225  70.876 0.0000000000
34726  -20.345  -22.064  70.697 0.0000000000
34727  -22.385  -23.184  63.675 0.0000000000
34728  -21.847  -23.216  64.786 0.0000000000
34729  -21.425  -23.120  65.973 0.0000000000
34730  -19.158  -24.039  63.048 0.0000000000
34731  -20.093  -23.516  65.121 0.0000000000
34732  -20.990  -23.083  67.146 0.0000000000
34733  -20.415  -23.046  68.277 0.0000000000
34734  -19.873  -22.947  69.348 0.0000000000
34735  -19.230  -22.815  70.249 0.0000000000
34736  -18.151  -23.433  69.649 0.0000000000
34737  -17.039  -24.145  68.883 0.0000000000
34738  -15.840  -24.886  68.049 0.0000000000
34739  -15.385  -25.781  64.560 0.0000000000
34740  -15.053  -25.770  65.845 0.0000000000
34741  -14.654  -25.779  67.036 0.0000000000
34742  -13.674  -26.970  65.967 0.0000000000
34743  -12.654  -28.300  64.981 0.0000000000
34744  -11.638  -29.541  64.119 0.0000000000
34745  -11.163  -30.812  62.346 0.0000000000
34746  -10.892  -32.166  60.978 0.0000000000
34747  -11.156  -33.416  60.306 0.0000000000
34748  -12.247  -32.269  59.316 0.0000000000
34749  -11.966  -33.470  59.663 0.0000000000
34799  -27.882  -9.357  45.070 0.0000000000
34808  -24.886  -12.742  52.636 0.0000000000
34809  -24.108  -12.035  51.472 0.0000000000
36092  -57.267  0.039  11.608 0.0000000000
36093  -57.494  1.233  10.868 0.0000000000
36094  -57.666  1.388  11.851 0.0000000000
36095  -58.054  2.554  12.126 0.0000000000
36096  -58.186  3.542  12.554 0.0000000000
36097  -58.504  2.889  14.140 0.0000000000
36098  -58.323  3.679  13.525 0.0000000000
36099  -57.688  4.245  13.081 0.0000000000
36103  -59.293  3.874  18.491 0.0000000000
36104  -58.763  4.788  17.813 0.0000000000
36105  -57.754  5.181  17.360 0.0000000000
36121  -58.102  4.167  27.428 0.0000000000
36122  -57.464  5.349  27.173 0.0000000000
36175  -54.685  -5.168  40.147 0.0000000000
36176  -55.034  -4.027  40.156 0.0000000000
36177  -54.389  -3.126  39.816 0.0000000000
36178  -53.531  -3.034  41.418 0.0000000000
36179  -53.347  -2.948  40.315 0.0000000000
36180  -52.981  -2.685  39.207 0.0000000000
36181  -51.302  -2.627  38.415 0.0000000000
36567  -56.964  -5.698  15.173 0.0000000000
36574  -59.593  -6.251  11.202 0.0000000000
36575  -58.799  -5.250  11.249 0.0000000000
36576  -57.792  -3.661  13.191 0.0000000000
36577  -57.956  -3.921  12.329 0.0000000000
36578  -58.115  -4.124  11.418 0.0000000000
36579  -57.618  -2.884  11.642 0.0000000000
36580  -57.319  -1.456  11.802 0.0000000000
36831  -10.518  -12.355  49.018 0.0000000000
36836  -6.502  -12.263  51.077 0.0000000000
36837  -6.940  -13.552  50.518 0.0000000000
36838  -7.581  -14.756  49.884 0.0000000000
36839  -6.427  -16.497  49.771 0.0000000000
36840  -7.361  -16.135  49.393 0.0000000000
36841  -8.354  -15.809  49.075 0.0000000000
36842  -9.243  -16.814  48.276 0.0000000000
36848  -10.858  -21.487  48.892 0.0000000000
36854  -8.120  -14.336  57.317 0.0000000000
36855  -6.911  -15.435  56.740 0.0000000000
36856  -5.820  -16.388  56.166 0.0000000000
36857  -5.436  -17.468  57.820 0.0000000000
36858  -5.310  -17.574  56.651 0.0000000000
36859  -5.193  -17.690  55.529 0.0000000000
36860  -5.394  -18.980  54.845 0.0000000000
36861  -6.148  -20.060  54.173 0.0000000000
36862  -7.025  -20.820  53.468 0.0000000000
36863  -8.647  -20.659  59.629 0.0000000000
36864  -8.683  -20.948  58.352 0.0000000000
36865  -8.574  -21.170  57.210 0.0000000000
36866  -9.509  -23.915  56.427 0.0000000000
36867  -9.279  -22.513  56.365 0.0000000000
36868  -8.342  -21.437  56.029 0.0000000000
36869  -8.168  -21.557  54.975 0.0000000000
36870  -7.964  -21.646  53.897 0.0000000000
36871  -7.859  -21.555  52.795 0.0000000000
36872  -8.545  -22.448  52.121 0.0000000000
36873  -8.986  -23.439  51.356 0.0000000000
36874  -9.593  -24.359  50.577 0.0000000000
36875  -8.505  -25.859  51.148 0.0000000000
36876  -9.335  -25.596  50.371 0.0000000000
36877  -10.408  -25.257  49.801 0.0000000000
36908  -11.752  -13.112  68.573 0.0000000000
36909  -10.916  -13.574  69.576 0.0000000000
36910  -9.849  -14.036  70.411 0.0000000000
36911  -10.465  -15.636  70.599 0.0000000000
36912  -9.676  -15.082  70.981 0.0000000000
36913  -8.803  -14.630  71.099 0.0000000000
36914  -7.739  -15.492  71.362 0.0000000000
36915  -6.878  -16.566  71.380 0.0000000000
36916  -6.389  -17.852  70.952 0.0000000000
36917  -10.845  -20.380  73.352 0.0000000000
36918  -9.794  -20.046  73.412 0.0000000000
36919  -8.832  -19.735  73.339 0.0000000000
36920  -8.133  -22.512  73.506 0.0000000000
36921  -8.071  -20.926  73.293 0.0000000000
36922  -7.829  -19.413  72.996 0.0000000000
36923  -7.039  -19.235  72.370 0.0000000000
36924  -6.525  -19.164  71.474 0.0000000000
36925  -6.198  -19.133  70.372 0.0000000000
36926  -6.274  -20.494  69.701 0.0000000000
36927  -6.442  -21.964  68.899 0.0000000000
36928  -6.336  -23.480  67.888 0.0000000000
36929  -5.857  -24.762  69.095 0.0000000000
36930  -5.910  -24.734  67.877 0.0000000000
36931  -6.098  -24.729  66.733 0.0000000000
36932  -5.881  -25.906  65.394 0.0000000000
36933  -5.673  -27.129  63.997 0.0000000000
36934  -5.598  -28.462  62.745 0.0000000000
36935  -9.734  -30.769  66.217 0.0000000000
36936  -9.246  -30.795  67.619 0.0000000000
36937  -8.665  -30.818  68.841 0.0000000000
36938  -7.566  -33.610  66.736 0.0000000000
36939  -7.708  -32.234  68.329 0.0000000000
36940  -7.936  -31.013  69.794 0.0000000000
36941  -7.129  -31.097  70.388 0.0000000000
36942  -6.159  -31.046  70.664 0.0000000000
36943  -5.258  -30.877  70.460 0.0000000000
36946  -4.664  -36.768  68.197 0.0000000000
36948  -3.974  -36.822  68.194 0.0000000000
36949  -4.532  -35.198  68.609 0.0000000000
36950  -4.459  -33.639  69.041 0.0000000000
36951  -4.442  -32.084  69.543 0.0000000000
36952  -4.530  -30.602  69.865 0.0000000000
36953  -4.089  -30.301  68.819 0.0000000000
36954  -3.911  -30.069  67.645 0.0000000000
36955  -4.042  -29.936  66.312 0.0000000000
36956  -3.548  -33.108  65.124 0.0000000000
36957  -3.947  -31.396  65.018 0.0000000000
36958  -4.330  -29.906  65.077 0.0000000000
36959  -4.752  -29.868  63.897 0.0000000000
36960  -5.180  -29.886  62.799 0.0000000000
36961  -5.649  -29.955  61.668 0.0000000000
36962  -5.869  -31.400  60.787 0.0000000000
36963  -6.106  -32.906  59.889 0.0000000000
37800  -57.561  1.769  10.045 0.0000000000
37801  -57.531  2.236  9.184 0.0000000000
37802  -57.501  2.607  8.273 0.0000000000
37803  -57.599  4.219  9.913 0.0000000000
37804  -57.648  3.727  8.488 0.0000000000
37805  -57.391  2.957  7.328 0.0000000000
37806  -57.204  3.325  6.383 0.0000000000
37807  -56.954  3.695  5.429 0.0000000000
40962  -39.027  -17.227  61.111 0.0000000000
40963  -39.549  -15.253  62.212 0.0000000000
40964  -38.463  -15.544  63.212 0.0000000000
40965  -37.298  -20.294  59.847 0.0000000000
40966  -38.090  -19.037  59.829 0.0000000000
40967  -35.677  -20.530  61.817 0.0000000000
40968  -35.852  -21.305  59.931 0.0000000000
40969  -36.806  -18.293  64.462 0.0000000000
40970  -35.668  -20.184  63.606 0.0000000000
40971  -37.413  -16.203  64.100 0.0000000000
40979  -57.126  -0.684  10.313 0.0000000000
40980  -57.078  -0.326  9.926 0.0000000000
40981  -57.185  0.163  10.242 0.0000000000
40982  -57.219  -0.826  10.814 0.0000000000
40983  -57.202  -1.373  10.452 0.0000000000
41012  -52.791  -6.364  38.180 0.0000000000
41013  -53.735  -5.925  38.395 0.0000000000
41014  -53.404  -6.158  38.724 0.0000000000
41023  -51.521  -7.050  38.232 0.0000000000
41024  -50.981  -7.184  37.618 0.0000000000
41025  -51.943  -6.729  37.838 0.0000000000
41026  -52.272  -6.463  37.504 0.0000000000
41162  -41.114  -11.863  47.704 0.0000000000
41163  -41.989  -11.672  48.005 0.0000000000
41164  -41.556  -11.632  48.440 0.0000000000
41165  -30.261  -8.468  44.656 0.0000000000
41166  -30.601  -8.142  44.417 0.0000000000
41173  -39.880  -12.108  47.961 0.0000000000
41174  -39.376  -12.357  47.377 0.0000000000
41175  -40.240  -12.094  47.469 0.0000000000
41176  -40.637  -12.105  47.069 0.0000000000
41184  -23.458  -17.023  64.157 0.0000000000
41185  -23.327  -17.252  64.823 0.0000000000
41186  -23.798  -17.131  64.991 0.0000000000
41187  -21.686  -28.907  52.201 0.0000000000
41188  -21.237  -28.880  52.500 0.0000000000
41192  -29.099  -8.236  44.486 0.0000000000
41193  -24.182  -16.617  63.735 0.0000000000
41194  -23.950  -16.509  62.972 0.0000000000
41195  -23.665  -16.798  63.539 0.0000000000
41196  -23.176  -16.924  63.374 0.0000000000
41312  -58.316  1.095  25.931 0.0000000000
41313  -58.474  1.994  26.108 0.0000000000
41314  -58.410  1.958  26.548 0.0000000000
41353  -57.911  0.138  26.070 0.0000000000
41354  -57.630  -0.450  25.322 0.0000000000
41355  -58.047  0.249  25.621 0.0000000000
41356  -58.123  0.368  25.241 0.0000000000
41379  -9.067  -11.144  56.843 0.0000000000
41380  -8.896  -11.938  56.516 0.0000000000
41381  -9.004  -11.953  57.018 0.0000000000
41382  -6.113  -27.876  61.676 0.0000000000
41383  -6.270  -27.995  61.118 0.0000000000
41384  -6.088  -28.611  61.055 0.0000000000
41385  -6.131  -29.320  60.537 0.0000000000
41386  -5.960  -29.225  61.044 0.0000000000
41387  -11.561  -28.778  66.516 0.0000000000
41388  -11.341  -28.774  67.199 0.0000000000
41389  -11.031  -29.394  66.166 0.0000000000
41762  -39.301  -12.512  56.378 0.0000000000
41763  -39.822  -12.094  56.481 0.0000000000
41764  -39.919  -12.289  57.081 0.0000000000
41765  -35.628  -10.559  57.749 0.0000000000
41766  -35.766  -10.216  57.248 0.0000000000
41767  -35.221  -10.585  56.904 0.0000000000
41768  -34.808  -10.632  56.024 0.0000000000
41769  -34.455  -10.976  56.104 0.0000000000
41770  -34.689  -24.748  49.792 0.0000000000
41771  -35.001  -24.671  49.385 0.0000000000
41772  -35.198  -24.392  50.106 0.0000000000
41773  -38.820  -13.438  56.878 0.0000000000
41774  -38.183  -13.810  56.319 0.0000000000
41775  -38.723  -13.174  56.388 0.0000000000
41776  -38.617  -12.905  55.892 0.0000000000
41777  -27.790  -23.413  55.835 0.0000000000
41778  -27.538  -23.646  54.841 0.0000000000
41779  -28.116  -23.529  55.392 0.0000000000
41780  -34.582  -24.544  50.992 0.0000000000
41781  -34.033  -24.809  50.552 0.0000000000
41782  -34.378  -24.826  50.270 0.0000000000
41783  -34.193  -25.086  49.579 0.0000000000
41784  -31.113  -15.879  67.050 0.0000000000
41785  -30.937  -16.391  67.643 0.0000000000
41786  -31.426  -16.593  67.606 0.0000000000
41787  -28.741  -23.136  57.424 0.0000000000
41788  -28.640  -23.058  58.021 0.0000000000
41789  -28.163  -23.179  56.903 0.0000000000
41790  -27.565  -23.241  56.354 0.0000000000
41791  -34.111  -11.301  56.025 0.0000000000
41792  -34.534  -11.289  56.884 0.0000000000
41793  -31.993  -15.435  66.397 0.0000000000
41794  -31.744  -14.925  65.688 0.0000000000
41795  -31.518  -15.377  66.346 0.0000000000
41796  -31.069  -15.344  66.276 0.0000000000
41822  -55.870  3.096  4.158 0.0000000000
41823  -55.470  2.669  4.163 0.0000000000
41912  -56.695  -1.635  33.208 0.0000000000
41913  -57.045  -1.046  33.382 0.0000000000
41914  -56.912  -1.358  33.793 0.0000000000
41943  -39.149  -14.437  33.304 0.0000000000
41944  -39.187  -14.732  32.786 0.0000000000
41945  -39.482  -14.032  32.980 0.0000000000
41946  -44.729  -9.170  27.956 0.0000000000
41947  -44.363  -9.781  27.818 0.0000000000
41948  -44.738  -9.667  27.406 0.0000000000
41949  -44.807  -10.159  26.990 0.0000000000
41950  -45.128  -9.530  26.982 0.0000000000
41951  -45.471  -9.436  26.615 0.0000000000
41952  -45.468  -8.963  27.073 0.0000000000
41953  -55.968  -2.448  33.311 0.0000000000
41954  -55.523  -2.618  32.600 0.0000000000
41955  -56.191  -2.151  32.955 0.0000000000
41956  -56.361  -1.893  32.551 0.0000000000
41979  -9.645  -9.930  64.037 0.0000000000
41980  -9.305  -10.619  63.864 0.0000000000
41981  -9.330  -10.506  64.315 0.0000000000
41982  -6.128  -17.368  69.594 0.0000000000
41983  -6.135  -17.413  69.109 0.0000000000
41984  -6.133  -17.960  69.391 0.0000000000
41985  -6.156  -18.605  69.118 0.0000000000
41986  -6.134  -18.537  69.572 0.0000000000
42362  -47.783  -10.124  43.373 0.0000000000
42363  -48.623  -9.721  43.847 0.0000000000
42364  -48.292  -10.040  44.098 0.0000000000
42365  -47.733  -5.626  46.576 0.0000000000
42366  -48.090  -5.095  46.666 0.0000000000
42367  -47.631  -4.538  46.300 0.0000000000
42368  -47.411  -3.432  46.022 0.0000000000
42369  -47.134  -4.058  45.810 0.0000000000
42370  -40.283  -7.336  51.208 0.0000000000
42371  -40.642  -7.328  50.827 0.0000000000
42372  -39.873  -7.423  50.238 0.0000000000
42393  -32.499  -19.844  46.868 0.0000000000
42394  -32.299  -20.271  46.326 0.0000000000
42395  -32.271  -19.573  46.414 0.0000000000
42396  -33.931  -16.923  38.909 0.0000000000
42397  -33.629  -17.557  38.732 0.0000000000
42398  -33.907  -17.486  38.382 0.0000000000
42399  -33.952  -18.009  37.929 0.0000000000
42400  -34.240  -17.417  37.958 0.0000000000
42401  -34.612  -17.366  37.494 0.0000000000
42402  -34.645  -16.844  37.999 0.0000000000
42403  -46.542  -10.910  43.081 0.0000000000
42404  -45.899  -11.117  42.422 0.0000000000
42405  -46.838  -10.596  42.871 0.0000000000
42406  -47.162  -10.291  42.677 0.0000000000
42429  -15.280  -15.794  62.833 0.0000000000
42430  -15.113  -16.181  63.296 0.0000000000
42431  -15.493  -16.543  63.164 0.0000000000
42432  -19.612  -21.126  71.369 0.0000000000
42433  -19.148  -20.986  71.443 0.0000000000
42434  -19.169  -21.591  71.435 0.0000000000
42435  -18.699  -22.053  71.437 0.0000000000
42436  -19.080  -22.194  71.178 0.0000000000
42437  -24.519  -22.565  64.741 0.0000000000
42438  -24.378  -22.609  65.166 0.0000000000
42439  -23.998  -22.796  64.146 0.0000000000
42440  -15.852  -28.884  57.206 0.0000000000
42441  -15.819  -28.324  57.852 0.0000000000
42442  -15.460  -28.999  57.565 0.0000000000
42443  -15.160  -28.987  58.023 0.0000000000
42444  -15.127  -29.630  57.435 0.0000000000
42445  -14.869  -30.254  57.373 0.0000000000
42446  -15.301  -30.181  57.015 0.0000000000
42458  -26.824  -13.155  53.193 0.0000000000
42459  -26.483  -13.049  52.529 0.0000000000
42460  -26.345  -13.085  53.169 0.0000000000
42468  -15.972  -15.918  62.183 0.0000000000
42469  -15.922  -15.263  61.823 0.0000000000
42470  -15.612  -15.542  62.298 0.0000000000
42471  -15.294  -15.149  62.494 0.0000000000
42812  -59.033  1.192  17.903 0.0000000000
42813  -59.103  1.737  17.671 0.0000000000
42814  -59.195  1.857  18.223 0.0000000000
42943  -58.820  0.681  18.531 0.0000000000
42944  -58.522  0.023  17.947 0.0000000000
42945  -58.815  0.594  17.949 0.0000000000
42946  -58.779  0.514  17.380 0.0000000000
43017  -6.576  -20.282  52.010 0.0000000000
43018  -6.626  -20.143  51.451 0.0000000000
43019  -7.014  -20.595  51.717 0.0000000000
43020  -7.471  -20.936  51.435 0.0000000000
43021  -7.414  -21.034  51.967 0.0000000000
43022  -6.904  -19.238  61.314 0.0000000000
43023  -6.949  -19.359  60.734 0.0000000000
43024  -7.497  -19.670  60.992 0.0000000000
43025  -6.160  -28.823  53.213 0.0000000000
43026  -6.464  -28.338  53.246 0.0000000000
43027  -6.193  -28.736  52.645 0.0000000000
43028  -6.301  -28.641  52.107 0.0000000000
43037  -12.226  -19.539  71.823 0.0000000000
43038  -11.774  -19.297  71.939 0.0000000000
43039  -12.011  -19.825  72.454 0.0000000000
43040  -5.856  -28.833  71.501 0.0000000000
43041  -5.919  -28.095  71.665 0.0000000000
43042  -5.472  -28.682  71.116 0.0000000000
43043  -5.172  -28.522  70.671 0.0000000000
43044  -5.047  -29.200  70.558 0.0000000000
44162  -39.687  -14.974  59.442 0.0000000000
44163  -40.217  -14.482  59.744 0.0000000000
44164  -40.133  -14.801  60.104 0.0000000000
44165  -38.417  -12.898  62.609 0.0000000000
44166  -38.797  -12.583  62.351 0.0000000000
44167  -38.080  -12.040  62.147 0.0000000000
44168  -37.844  -11.622  61.792 0.0000000000
44169  -37.583  -12.157  62.088 0.0000000000
44170  -36.246  -22.636  55.535 0.0000000000
44171  -36.610  -22.238  55.438 0.0000000000
44172  -36.772  -21.831  56.319 0.0000000000
44173  -39.233  -16.232  59.402 0.0000000000
44174  -38.793  -16.819  58.996 0.0000000000
44175  -39.314  -15.960  59.299 0.0000000000
44176  -39.297  -15.648  58.991 0.0000000000
44177  -32.563  -22.241  60.039 0.0000000000
44178  -32.354  -22.556  59.125 0.0000000000
44179  -33.076  -22.331  59.692 0.0000000000
44180  -36.091  -22.116  57.043 0.0000000000
44181  -35.601  -22.439  56.905 0.0000000000
44182  -35.970  -22.457  56.398 0.0000000000
44183  -35.740  -22.923  55.468 0.0000000000
44184  -34.913  -17.308  66.223 0.0000000000
44185  -34.468  -18.120  66.495 0.0000000000
44186  -34.906  -18.287  66.145 0.0000000000
44187  -33.667  -21.847  61.415 0.0000000000
44188  -33.231  -21.898  61.903 0.0000000000
44189  -32.942  -22.181  60.917 0.0000000000
44190  -32.313  -22.341  60.541 0.0000000000
44191  -36.932  -12.076  62.121 0.0000000000
44192  -37.128  -12.504  62.689 0.0000000000
44193  -35.484  -16.743  65.697 0.0000000000
44194  -35.545  -16.031  65.431 0.0000000000
44195  -35.192  -16.708  65.828 0.0000000000
44196  -34.812  -16.597  65.954 0.0000000000
44219  -55.942  -4.157  8.461 0.0000000000
44220  -55.497  -3.851  8.450 0.0000000000
44221  -55.781  -3.450  8.397 0.0000000000
44222  -56.724  1.126  7.623 0.0000000000
44223  -56.449  0.713  7.405 0.0000000000
44224  -56.716  1.362  7.158 0.0000000000
44225  -56.709  1.613  6.687 0.0000000000
44226  -56.985  2.023  6.887 0.0000000000
44227  -59.248  -5.722  10.344 0.0000000000
44228  -59.438  -5.998  9.987 0.0000000000
44229  -59.057  -5.476  10.017 0.0000000000
44230  -56.735  -3.876  8.547 0.0000000000
44231  -56.997  -4.442  8.611 0.0000000000
44232  -56.492  -4.292  8.493 0.0000000000
44233  -56.224  -4.691  8.515 0.0000000000
44312  -55.096  -4.126  35.686 0.0000000000
44313  -55.767  -3.543  35.994 0.0000000000
44314  -55.542  -3.899  36.270 0.0000000000
44315  -54.624  -2.743  38.609 0.0000000000
44316  -54.556  -2.516  38.180 0.0000000000
44317  -53.985  -2.423  38.290 0.0000000000
44318  -53.268  -2.284  37.932 0.0000000000
44319  -53.408  -2.425  38.446 0.0000000000
44343  -44.696  -10.464  36.035 0.0000000000
44344  -44.241  -10.493  35.415 0.0000000000
44345  -45.055  -10.139  35.755 0.0000000000
44346  -47.973  -7.834  33.708 0.0000000000
44347  -47.146  -8.196  33.482 0.0000000000
44348  -47.465  -7.892  33.062 0.0000000000
44349  -46.961  -7.893  32.315 0.0000000000
44350  -47.811  -7.579  32.627 0.0000000000
44351  -48.067  -7.346  32.250 0.0000000000
44352  -48.590  -7.277  32.951 0.0000000000
44353  -54.018  -4.853  35.600 0.0000000000
44354  -53.483  -4.904  34.976 0.0000000000
44355  -54.332  -4.546  35.311 0.0000000000
44356  -54.562  -4.219  35.022 0.0000000000
44382  -9.145  -13.166  70.021 0.0000000000
44383  -8.795  -13.080  69.783 0.0000000000
44384  -8.574  -13.553  70.158 0.0000000000
44385  -8.022  -13.949  70.218 0.0000000000
44386  -8.375  -13.999  70.476 0.0000000000
44762  -44.699  -12.046  45.084 0.0000000000
44763  -45.559  -11.695  45.628 0.0000000000
44764  -45.078  -11.823  45.853 0.0000000000
44765  -46.250  -10.069  49.684 0.0000000000
44766  -46.654  -10.057  49.454 0.0000000000
44767  -46.642  -9.575  49.676 0.0000000000
44768  -46.959  -9.129  49.532 0.0000000000
44769  -46.563  -9.165  49.797 0.0000000000
44770  -35.143  -8.478  46.888 0.0000000000
44771  -35.562  -8.286  46.313 0.0000000000
44772  -34.990  -8.365  46.046 0.0000000000
44793  -34.478  -14.920  47.607 0.0000000000
44794  -34.063  -15.258  46.787 0.0000000000
44795  -34.518  -14.806  46.892 0.0000000000
44796  -36.513  -13.786  43.744 0.0000000000
44797  -35.733  -14.176  43.604 0.0000000000
44798  -36.079  -14.061  43.134 0.0000000000
44799  -35.650  -14.347  42.561 0.0000000000
44800  -36.448  -13.955  42.667 0.0000000000
44801  -36.802  -13.890  42.228 0.0000000000
44802  -37.237  -13.596  42.810 0.0000000000
44803  -43.333  -12.378  45.009 0.0000000000
44804  -42.782  -12.583  44.412 0.0000000000
44805  -43.779  -12.372  44.711 0.0000000000
44806  -44.219  -12.322  44.437 0.0000000000
44829  -19.192  -17.454  62.993 0.0000000000
44830  -19.094  -17.630  63.593 0.0000000000
44831  -19.626  -17.642  63.713 0.0000000000
44832  -22.086  -18.477  68.308 0.0000000000
44833  -21.638  -18.488  68.123 0.0000000000
44834  -21.793  -18.733  68.820 0.0000000000
44835  -21.566  -19.004  69.319 0.0000000000
44836  -22.079  -19.015  69.469 0.0000000000
44837  -21.874  -24.463  56.829 0.0000000000
44838  -21.534  -24.439  57.268 0.0000000000
44839  -21.269  -24.838  56.368 0.0000000000
44840  -18.907  -28.675  54.440 0.0000000000
44841  -18.733  -28.154  54.764 0.0000000000
44842  -18.464  -28.849  54.725 0.0000000000
44843  -18.171  -28.705  55.034 0.0000000000
44844  -18.333  -29.387  54.757 0.0000000000
44845  -18.214  -29.975  54.869 0.0000000000
44846  -18.551  -29.980  54.632 0.0000000000
44858  -25.827  -14.444  58.990 0.0000000000
44859  -25.534  -14.396  58.275 0.0000000000
44860  -25.298  -14.590  58.935 0.0000000000
44861  -22.114  -15.261  58.841 0.0000000000
44862  -22.262  -14.936  58.373 0.0000000000
44863  -21.771  -14.908  58.339 0.0000000000
44864  -21.436  -14.515  57.903 0.0000000000
44865  -21.264  -14.845  58.309 0.0000000000
44866  -20.771  -14.733  58.295 0.0000000000
44867  -21.163  -15.236  58.737 0.0000000000
44868  -20.065  -17.268  62.531 0.0000000000
44869  -19.800  -17.085  61.853 0.0000000000
44870  -19.481  -17.213  62.429 0.0000000000
44871  -18.890  -17.143  62.325 0.0000000000
45212  -58.704  1.639  22.445 0.0000000000
45213  -58.948  2.335  22.263 0.0000000000
45214  -58.903  2.378  22.828 0.0000000000
45215  -57.474  5.826  25.268 0.0000000000
45216  -57.602  5.812  24.674 0.0000000000
45333  -52.874  -4.366  23.177 0.0000000000
45334  -52.564  -4.857  22.374 0.0000000000
45335  -53.125  -4.253  22.821 0.0000000000
45336  -55.051  -3.230  20.857 0.0000000000
45337  -54.551  -3.854  20.503 0.0000000000
45338  -54.774  -3.821  20.114 0.0000000000
45339  -54.610  -4.534  19.406 0.0000000000
45340  -54.964  -3.821  19.722 0.0000000000
45341  -55.144  -3.841  19.367 0.0000000000
45342  -55.394  -3.187  20.085 0.0000000000
45343  -58.375  0.925  22.840 0.0000000000
45344  -58.065  0.349  22.212 0.0000000000
45345  -58.439  0.968  22.364 0.0000000000
45346  -58.520  0.947  21.818 0.0000000000
45415  -6.140  -10.937  53.766 0.0000000000
45416  -6.472  -11.039  54.063 0.0000000000
45417  -5.819  -15.762  54.869 0.0000000000
45418  -5.662  -15.642  54.404 0.0000000000
45419  -5.363  -16.321  54.571 0.0000000000
45420  -5.088  -16.974  54.193 0.0000000000
45421  -5.161  -16.944  54.700 0.0000000000
45422  -8.803  -23.338  62.954 0.0000000000
45423  -9.023  -23.428  62.335 0.0000000000
45424  -8.732  -24.091  62.230 0.0000000000
45425  -6.938  -28.687  57.729 0.0000000000
45426  -7.184  -28.149  57.748 0.0000000000
45427  -6.892  -28.778  57.136 0.0000000000
45428  -6.808  -28.868  56.532 0.0000000000
45429  -6.600  -29.388  56.520 0.0000000000
45430  -6.315  -29.971  55.982 0.0000000000
45431  -6.461  -29.909  56.571 0.0000000000
45432  -6.288  -33.551  57.644 0.0000000000
45433  -6.113  -33.565  57.075 0.0000000000
45437  -13.062  -24.272  72.950 0.0000000000
45438  -12.606  -24.231  73.224 0.0000000000
45439  -12.539  -24.836  72.820 0.0000000000
45440  -9.447  -29.131  70.755 0.0000000000
45441  -9.482  -28.589  71.420 0.0000000000
45442  -9.063  -29.156  71.143 0.0000000000
45443  -8.604  -29.194  71.447 0.0000000000
45444  -8.517  -29.753  70.819 0.0000000000
46562  -39.144  -12.038  51.769 0.0000000000
46563  -39.840  -11.744  51.791 0.0000000000
46564  -39.712  -11.744  52.348 0.0000000000
46565  -42.278  -9.066  56.240 0.0000000000
46566  -42.476  -8.977  55.630 0.0000000000
46567  -42.284  -8.550  55.933 0.0000000000
46568  -42.201  -8.110  55.579 0.0000000000
46569  -42.068  -8.105  56.080 0.0000000000
46570  -40.832  -10.396  59.934 0.0000000000
46571  -41.016  -9.939  59.497 0.0000000000
46572  -40.575  -9.740  59.748 0.0000000000
46573  -37.188  -8.470  55.213 0.0000000000
46574  -37.952  -8.136  55.793 0.0000000000
46575  -37.553  -8.253  54.816 0.0000000000
46576  -37.858  -8.070  54.354 0.0000000000
46577  -37.122  -8.329  53.764 0.0000000000
46578  -36.736  -8.397  52.672 0.0000000000
46579  -36.316  -8.603  53.139 0.0000000000
46580  -32.420  -10.508  50.135 0.0000000000
46581  -32.706  -10.189  49.902 0.0000000000
46582  -32.120  -10.387  49.363 0.0000000000
46583  -31.801  -10.189  48.557 0.0000000000
46584  -31.495  -10.544  48.825 0.0000000000
46585  -35.151  -27.445  46.447 0.0000000000
46586  -35.308  -27.181  46.194 0.0000000000
46587  -34.889  -26.920  46.175 0.0000000000
46588  -34.902  -22.387  48.841 0.0000000000
46589  -34.763  -22.748  48.202 0.0000000000
46590  -34.632  -21.994  48.725 0.0000000000
46591  -34.400  -21.621  48.644 0.0000000000
46592  -34.516  -21.282  49.195 0.0000000000
46593  -36.824  -19.816  54.324 0.0000000000
46594  -36.533  -20.189  53.508 0.0000000000
46595  -36.523  -19.390  53.974 0.0000000000
46596  -35.280  -16.311  52.482 0.0000000000
46597  -35.110  -17.009  52.242 0.0000000000
46598  -34.933  -16.700  51.812 0.0000000000
46599  -34.661  -17.037  51.235 0.0000000000
46600  -34.782  -16.382  51.337 0.0000000000
46601  -34.602  -16.085  50.764 0.0000000000
46602  -35.017  -15.732  51.611 0.0000000000
46603  -38.387  -12.391  52.396 0.0000000000
46604  -37.847  -12.732  51.793 0.0000000000
46605  -38.416  -12.387  51.796 0.0000000000
46606  -38.532  -12.327  51.196 0.0000000000
46607  -23.562  -25.715  51.966 0.0000000000
46608  -23.650  -26.128  51.389 0.0000000000
46609  -23.995  -25.744  51.608 0.0000000000
46610  -27.232  -25.395  50.367 0.0000000000
46611  -26.833  -25.810  49.934 0.0000000000
46612  -27.318  -25.922  49.779 0.0000000000
46613  -27.435  -26.369  49.451 0.0000000000
46614  -27.729  -26.031  49.592 0.0000000000
46615  -31.431  -23.783  54.454 0.0000000000
46616  -30.900  -23.811  53.957 0.0000000000
46617  -31.236  -23.983  53.647 0.0000000000
46618  -30.931  -26.191  48.685 0.0000000000
46619  -30.545  -25.990  49.016 0.0000000000
46620  -30.645  -26.486  48.475 0.0000000000
46621  -30.231  -26.855  48.292 0.0000000000
46622  -30.708  -27.136  48.057 0.0000000000
46623  -30.896  -27.548  47.882 0.0000000000
46624  -31.150  -27.240  47.798 0.0000000000
46625  -34.276  -27.162  46.554 0.0000000000
46626  -34.114  -27.533  46.777 0.0000000000
46627  -34.609  -27.465  46.553 0.0000000000
46629  -27.072  -15.816  65.825 0.0000000000
46630  -26.910  -16.227  66.465 0.0000000000
46631  -27.409  -16.057  66.684 0.0000000000
46632  -29.131  -20.207  68.557 0.0000000000
46633  -28.700  -20.003  68.905 0.0000000000
46634  -28.643  -20.661  68.284 0.0000000000
46635  -28.126  -21.082  67.964 0.0000000000
46636  -28.476  -21.207  67.552 0.0000000000
46637  -31.731  -21.357  65.467 0.0000000000
46638  -31.397  -21.174  65.927 0.0000000000
46639  -31.191  -21.599  65.018 0.0000000000
46640  -27.007  -22.776  60.738 0.0000000000
46641  -27.391  -22.559  61.821 0.0000000000
46642  -26.620  -22.754  61.121 0.0000000000
46643  -26.477  -22.642  61.659 0.0000000000
46644  -26.064  -22.829  60.612 0.0000000000
46645  -25.478  -22.947  60.024 0.0000000000
46646  -25.702  -23.119  59.547 0.0000000000
46647  -24.196  -24.700  53.107 0.0000000000
46648  -23.916  -24.644  53.568 0.0000000000
46649  -23.733  -25.223  52.652 0.0000000000
46650  -23.262  -25.714  52.310 0.0000000000
46651  -30.929  -10.795  48.651 0.0000000000
46652  -31.276  -10.963  49.502 0.0000000000
46653  -31.079  -12.719  54.380 0.0000000000
46654  -30.563  -12.690  53.371 0.0000000000
46655  -30.562  -12.889  54.033 0.0000000000
46656  -29.908  -13.014  53.871 0.0000000000
46657  -30.383  -13.035  54.695 0.0000000000
46658  -34.034  -12.621  61.486 0.0000000000
46659  -33.836  -12.554  60.743 0.0000000000
46660  -33.630  -12.626  61.473 0.0000000000
46661  -30.046  -13.141  60.811 0.0000000000
46662  -30.263  -13.056  59.939 0.0000000000
46663  -29.817  -13.144  59.847 0.0000000000
46664  -29.500  -13.107  58.860 0.0000000000
46665  -29.311  -13.203  59.763 0.0000000000
46666  -28.758  -13.330  59.584 0.0000000000
46667  -29.035  -13.411  60.521 0.0000000000
46668  -27.833  -15.294  65.415 0.0000000000
46669  -27.672  -15.150  64.557 0.0000000000
46670  -27.346  -15.422  65.206 0.0000000000
46671  -26.884  -15.624  65.010 0.0000000000
46747  -53.493  -2.230  7.708 0.0000000000
46748  -52.987  -2.697  7.845 0.0000000000
46749  -53.295  -1.996  7.455 0.0000000000
46750  -52.307  0.080  5.739 0.0000000000
46751  -51.992  -0.720  6.225 0.0000000000
46752  -51.736  -0.439  6.120 0.0000000000
46753  -51.181  -1.000  6.481 0.0000000000
46754  -51.456  -0.177  6.057 0.0000000000
47012  -57.619  0.022  29.611 0.0000000000
47013  -57.882  0.855  29.847 0.0000000000
47014  -57.806  0.676  30.302 0.0000000000
47015  -55.957  2.527  33.116 0.0000000000
47016  -56.116  2.889  32.726 0.0000000000
47020  -54.616  -0.541  35.524 0.0000000000
47021  -54.745  -0.183  35.224 0.0000000000
47106  -41.163  -17.122  31.376 0.0000000000
47107  -41.378  -17.895  31.767 0.0000000000
47108  -41.731  -17.488  31.446 0.0000000000
47109  -42.390  -17.843  31.609 0.0000000000
47110  -42.073  -17.105  31.122 0.0000000000
47111  -41.847  -11.090  31.254 0.0000000000
47112  -41.391  -11.760  30.918 0.0000000000
47113  -41.763  -11.430  30.575 0.0000000000
47114  -43.862  -13.886  28.540 0.0000000000
47115  -43.446  -14.119  28.823 0.0000000000
47116  -44.070  -14.553  28.900 0.0000000000
47117  -44.343  -15.227  29.377 0.0000000000
47118  -44.771  -14.958  29.124 0.0000000000
47119  -45.531  -15.294  29.444 0.0000000000
47120  -45.203  -14.712  28.884 0.0000000000
47128  -47.424  -9.109  24.532 0.0000000000
47129  -47.710  -9.705  24.295 0.0000000000
47130  -47.731  -9.083  24.166 0.0000000000
47131  -48.083  -9.104  23.799 0.0000000000
47132  -47.850  -8.455  24.146 0.0000000000
47133  -49.401  -5.901  29.985 0.0000000000
47134  -48.853  -6.108  29.095 0.0000000000
47135  -49.629  -5.664  29.578 0.0000000000
47136  -51.590  -4.455  27.390 0.0000000000
47137  -50.842  -4.880  26.954 0.0000000000
47138  -51.041  -4.843  26.478 0.0000000000
47139  -50.566  -5.202  25.576 0.0000000000
47140  -51.257  -4.799  26.033 0.0000000000
47141  -51.478  -4.751  25.586 0.0000000000
47142  -52.014  -4.318  26.526 0.0000000000
47143  -57.136  -0.884  29.714 0.0000000000
47144  -56.650  -1.333  28.925 0.0000000000
47145  -57.234  -0.711  29.248 0.0000000000
47146  -57.320  -0.539  28.806 0.0000000000
47214  -9.519  -10.824  60.547 0.0000000000
47215  -9.297  -11.650  60.320 0.0000000000
47216  -9.283  -11.530  60.764 0.0000000000
47217  -6.985  -14.440  63.056 0.0000000000
47218  -6.978  -14.637  62.585 0.0000000000
47219  -6.633  -15.114  62.932 0.0000000000
47220  -6.249  -15.747  62.793 0.0000000000
47221  -6.272  -15.567  63.240 0.0000000000
47222  -7.259  -13.341  66.773 0.0000000000
47223  -7.167  -13.419  66.285 0.0000000000
47224  -6.874  -13.923  66.671 0.0000000000
47225  -6.375  -18.052  66.147 0.0000000000
47226  -6.180  -17.590  65.834 0.0000000000
47227  -6.463  -18.169  65.638 0.0000000000
47228  -6.552  -18.288  65.124 0.0000000000
47229  -6.821  -18.772  65.421 0.0000000000
47230  -7.230  -19.345  65.225 0.0000000000
47231  -7.070  -19.278  65.721 0.0000000000
47232  -6.899  -22.854  66.939 0.0000000000
47233  -7.115  -22.926  66.499 0.0000000000
47234  -6.858  -23.529  66.425 0.0000000000
47235  -6.779  -24.229  65.772 0.0000000000
47236  -6.546  -24.167  66.281 0.0000000000
47237  -10.643  -34.055  60.965 0.0000000000
47238  -10.239  -34.109  61.375 0.0000000000
47239  -10.575  -34.687  61.357 0.0000000000
48362  -50.146  -8.168  40.949 0.0000000000
48363  -50.973  -7.765  41.262 0.0000000000
48364  -50.652  -7.963  41.649 0.0000000000
48365  -52.215  -6.356  45.662 0.0000000000
48366  -52.440  -6.095  45.276 0.0000000000
48367  -52.415  -5.607  45.651 0.0000000000
48368  -52.442  -4.870  45.610 0.0000000000
48369  -52.237  -5.137  46.031 0.0000000000
48370  -49.701  -8.843  47.984 0.0000000000
48371  -50.039  -8.589  47.783 0.0000000000
48372  -50.004  -8.175  48.109 0.0000000000
48373  -49.481  -2.091  46.969 0.0000000000
48374  -49.992  -2.662  47.128 0.0000000000
48385  -43.578  -9.452  52.487 0.0000000000
48386  -43.906  -9.577  52.046 0.0000000000
48387  -43.939  -9.068  52.333 0.0000000000
48388  -42.902  -7.580  47.978 0.0000000000
48389  -43.379  -7.704  48.778 0.0000000000
48390  -43.448  -7.538  47.653 0.0000000000
48391  -43.942  -7.564  47.381 0.0000000000
48392  -43.453  -7.403  46.711 0.0000000000
48393  -38.276  -7.072  43.633 0.0000000000
48394  -38.979  -7.178  43.996 0.0000000000
48395  -38.863  -6.747  43.280 0.0000000000
48396  -41.917  -3.591  43.185 0.0000000000
48397  -42.227  -4.355  42.982 0.0000000000
48398  -42.582  -3.828  43.257 0.0000000000
48399  -43.325  -3.978  43.395 0.0000000000
48400  -42.984  -3.199  43.543 0.0000000000
48401  -43.323  -2.607  43.854 0.0000000000
48453  -35.783  -25.214  45.011 0.0000000000
48454  -36.330  -25.426  44.977 0.0000000000
48455  -35.699  -24.880  44.862 0.0000000000
48456  -33.384  -22.639  43.616 0.0000000000
48457  -34.222  -23.080  43.684 0.0000000000
48458  -34.010  -22.836  43.378 0.0000000000
48459  -34.636  -22.951  43.302 0.0000000000
48460  -33.881  -22.642  43.119 0.0000000000
48461  -32.211  -17.722  43.143 0.0000000000
48462  -31.932  -18.341  43.184 0.0000000000
48463  -32.032  -18.189  42.581 0.0000000000
48464  -33.208  -20.972  39.784 0.0000000000
48465  -32.967  -21.053  40.333 0.0000000000
48466  -33.511  -21.466  40.171 0.0000000000
48467  -33.872  -21.826  40.606 0.0000000000
48468  -34.098  -21.821  40.136 0.0000000000
48469  -34.748  -22.093  40.226 0.0000000000
48470  -34.294  -21.787  39.700 0.0000000000
48478  -36.577  -16.685  35.492 0.0000000000
48479  -36.622  -17.221  35.028 0.0000000000
48480  -36.942  -16.483  35.145 0.0000000000
48481  -37.280  -16.279  34.884 0.0000000000
48482  -37.431  -15.820  35.346 0.0000000000
48483  -39.240  -13.900  39.942 0.0000000000
48484  -38.722  -14.164  39.329 0.0000000000
48485  -39.619  -13.899  39.558 0.0000000000
48486  -42.669  -12.435  38.517 0.0000000000
48487  -41.797  -12.872  38.145 0.0000000000
48488  -42.142  -12.599  37.966 0.0000000000
48489  -41.608  -12.789  37.401 0.0000000000
48490  -42.429  -12.357  37.762 0.0000000000
48491  -42.765  -12.055  37.543 0.0000000000
48492  -43.283  -11.934  38.101 0.0000000000
48493  -48.999  -8.743  41.050 0.0000000000
48494  -48.394  -9.023  40.404 0.0000000000
48495  -49.308  -8.563  40.699 0.0000000000
48496  -49.600  -8.389  40.337 0.0000000000
48567  -13.773  -17.891  66.374 0.0000000000
48568  -13.458  -17.545  66.520 0.0000000000
48569  -13.529  -18.097  66.983 0.0000000000
48570  -13.337  -18.337  67.598 0.0000000000
48571  -13.726  -18.562  67.502 0.0000000000
48572  -17.963  -18.939  66.872 0.0000000000
48573  -17.360  -18.958  66.702 0.0000000000
48574  -17.687  -19.131  67.473 0.0000000000
48575  -16.341  -20.482  71.451 0.0000000000
48576  -16.174  -20.208  70.900 0.0000000000
48577  -15.895  -20.443  71.424 0.0000000000
48578  -15.431  -20.391  71.380 0.0000000000
48579  -15.647  -20.758  71.952 0.0000000000
48580  -15.318  -21.098  72.431 0.0000000000
48581  -15.753  -21.186  72.357 0.0000000000
48582  -15.702  -24.473  69.972 0.0000000000
48583  -15.377  -24.491  70.445 0.0000000000
48584  -15.202  -24.916  69.600 0.0000000000
48585  -14.593  -25.353  69.194 0.0000000000
48586  -14.824  -25.338  68.685 0.0000000000
48587  -25.825  -18.696  69.629 0.0000000000
48588  -25.365  -18.632  69.520 0.0000000000
48589  -25.615  -19.216  69.921 0.0000000000
48590  -22.861  -22.399  68.376 0.0000000000
48591  -23.078  -21.994  69.244 0.0000000000
48592  -22.536  -22.297  68.922 0.0000000000
48593  -22.250  -22.201  69.374 0.0000000000
48594  -21.953  -22.577  68.511 0.0000000000
48595  -19.676  -24.386  60.254 0.0000000000
48596  -20.024  -24.054  61.304 0.0000000000
48597  -19.280  -24.377  60.783 0.0000000000
48598  -17.239  -24.678  63.878 0.0000000000
48599  -17.850  -24.318  64.389 0.0000000000
48600  -17.651  -24.324  64.984 0.0000000000
48601  -18.131  -24.041  66.101 0.0000000000
48602  -17.427  -24.382  65.617 0.0000000000
48603  -17.249  -24.377  66.236 0.0000000000
48604  -16.764  -24.751  65.123 0.0000000000
48605  -13.434  -29.136  60.839 0.0000000000
48606  -13.663  -28.452  61.803 0.0000000000
48607  -13.199  -29.102  61.401 0.0000000000
48608  -12.981  -29.062  61.986 0.0000000000
48609  -12.729  -29.749  61.055 0.0000000000
48610  -12.319  -30.338  60.812 0.0000000000
48611  -12.561  -30.361  60.313 0.0000000000
48653  -27.815  -11.501  47.765 0.0000000000
48654  -27.483  -11.088  47.025 0.0000000000
48655  -27.316  -11.433  47.654 0.0000000000
48661  -23.396  -12.860  54.365 0.0000000000
48662  -23.397  -12.597  53.622 0.0000000000
48663  -22.974  -12.450  53.820 0.0000000000
49712  -57.734  0.450  13.981 0.0000000000
49713  -57.801  1.006  13.706 0.0000000000
49714  -57.917  1.058  14.168 0.0000000000
49715  -58.356  4.785  15.942 0.0000000000
49716  -58.323  4.632  15.472 0.0000000000
49717  -57.846  4.895  15.742 0.0000000000
49720  -58.113  5.448  20.413 0.0000000000
49721  -58.140  5.389  19.842 0.0000000000
49722  -57.507  5.480  20.105 0.0000000000
49780  -53.996  -4.585  42.411 0.0000000000
49781  -54.241  -4.384  41.957 0.0000000000
49782  -54.024  -3.973  42.326 0.0000000000
49784  -50.372  -2.342  40.453 0.0000000000
50103  -55.969  -4.231  16.977 0.0000000000
50104  -56.113  -5.200  16.338 0.0000000000
50105  -56.122  -4.421  16.566 0.0000000000
50106  -57.583  -4.509  14.211 0.0000000000
50107  -57.801  -5.229  14.147 0.0000000000
50108  -58.092  -5.220  13.759 0.0000000000
50109  -58.668  -5.874  13.317 0.0000000000
50110  -58.348  -5.266  13.330 0.0000000000
50111  -58.593  -5.376  12.877 0.0000000000
50112  -58.075  -4.723  13.392 0.0000000000
50113  -57.849  -0.077  14.493 0.0000000000
50114  -57.593  -0.829  14.024 0.0000000000
50115  -57.639  -0.183  14.045 0.0000000000
50116  -57.502  -0.310  13.576 0.0000000000
50322  -8.646  -13.737  49.794 0.0000000000
50323  -9.107  -13.570  49.630 0.0000000000
50324  -9.042  -14.288  49.424 0.0000000000
50325  -9.437  -14.815  49.018 0.0000000000
50326  -8.962  -14.968  49.225 0.0000000000
50327  -5.351  -14.867  51.254 0.0000000000
50328  -5.627  -14.754  50.932 0.0000000000
50329  -5.536  -15.451  50.884 0.0000000000
50330  -8.204  -19.156  48.848 0.0000000000
50331  -8.027  -18.538  48.742 0.0000000000
50332  -8.646  -18.960  48.547 0.0000000000
50333  -9.085  -18.784  48.275 0.0000000000
50334  -9.307  -19.378  48.431 0.0000000000
50335  -10.015  -19.832  48.306 0.0000000000
50336  -9.593  -19.942  48.622 0.0000000000
50337  -10.480  -23.457  49.927 0.0000000000
50338  -10.917  -23.356  49.602 0.0000000000
50339  -11.003  -23.969  49.611 0.0000000000
50341  -11.006  -24.563  49.596 0.0000000000
50342  -6.742  -15.744  59.269 0.0000000000
50343  -6.709  -15.795  58.691 0.0000000000
50344  -6.241  -16.233  58.943 0.0000000000
50345  -6.839  -19.984  57.221 0.0000000000
50346  -6.298  -19.662  56.987 0.0000000000
50347  -6.773  -20.070  56.634 0.0000000000
50348  -6.750  -20.137  56.095 0.0000000000
50349  -7.267  -20.492  56.280 0.0000000000
50350  -9.564  -24.217  58.303 0.0000000000
50351  -9.676  -23.541  58.274 0.0000000000
50352  -9.547  -24.379  57.629 0.0000000000
50353  -8.435  -25.377  53.617 0.0000000000
50354  -8.823  -24.839  54.187 0.0000000000
50355  -8.670  -24.765  53.636 0.0000000000
50356  -8.758  -24.172  53.647 0.0000000000
50357  -8.588  -24.651  53.145 0.0000000000
50358  -8.579  -24.518  52.682 0.0000000000
50359  -8.375  -25.162  52.656 0.0000000000
50361  -9.122  -27.589  49.663 0.0000000000
50387  -11.909  -15.281  68.495 0.0000000000
50388  -11.684  -14.960  68.884 0.0000000000
50389  -11.558  -15.507  69.116 0.0000000000
50390  -9.095  -17.808  72.620 0.0000000000
50391  -9.057  -17.175  72.303 0.0000000000
50392  -8.608  -17.617  72.555 0.0000000000
50393  -8.127  -17.455  72.444 0.0000000000
50394  -8.190  -18.144  72.763 0.0000000000
50395  -9.602  -23.741  74.009 0.0000000000
50396  -9.541  -22.982  73.977 0.0000000000
50397  -9.084  -23.619  73.939 0.0000000000
50398  -6.515  -23.558  71.776 0.0000000000
50399  -6.762  -22.873  72.186 0.0000000000
50400  -6.569  -22.810  71.699 0.0000000000
50401  -6.576  -22.029  71.544 0.0000000000
50402  -6.424  -22.796  71.155 0.0000000000
50403  -6.341  -22.765  70.624 0.0000000000
50404  -6.284  -23.450  70.768 0.0000000000
50405  -4.766  -27.864  67.068 0.0000000000
50406  -5.026  -27.185  67.103 0.0000000000
50407  -4.891  -27.791  66.418 0.0000000000
50408  -4.977  -27.781  65.827 0.0000000000
50409  -4.730  -28.482  65.791 0.0000000000
50410  -8.207  -34.490  64.175 0.0000000000
50411  -8.265  -33.722  64.784 0.0000000000
50412  -7.904  -34.529  64.756 0.0000000000
50413  -5.710  -35.176  68.098 0.0000000000
50414  -6.112  -34.429  68.231 0.0000000000
50415  -5.725  -34.446  68.549 0.0000000000
50416  -5.724  -33.685  68.993 0.0000000000
50417  -5.326  -34.427  68.771 0.0000000000
50421  -3.137  -35.785  66.701 0.0000000000
50422  -3.222  -35.902  67.209 0.0000000000
50423  -3.220  -34.998  67.111 0.0000000000
50424  -3.361  -34.164  67.586 0.0000000000
50425  -3.237  -34.122  67.023 0.0000000000
50426  -3.340  -33.214  66.949 0.0000000000
50427  -3.209  -34.046  66.404 0.0000000000
50428  -4.286  -34.673  62.612 0.0000000000
50429  -4.175  -33.788  63.047 0.0000000000
50430  -4.466  -33.790  62.545 0.0000000000
50431  -4.689  -32.992  62.411 0.0000000000
50432  -4.781  -33.811  62.030 0.0000000000
50433  -5.093  -33.776  61.517 0.0000000000
50434  -4.887  -34.640  61.643 0.0000000000
51127  -57.976  3.851  11.775 0.0000000000
51128  -58.044  3.646  11.157 0.0000000000
51129  -57.859  4.057  11.425 0.0000000000
53762  -39.358  -16.599  60.569 0.0000000000
53763  -39.770  -15.745  60.935 0.0000000000
53764  -39.721  -15.705  61.142 0.0000000000
53765  -38.927  -14.909  62.797 0.0000000000
53766  -39.329  -15.057  62.542 0.0000000000
53767  -38.926  -14.153  62.764 0.0000000000
53768  -38.836  -13.745  62.830 0.0000000000
53769  -38.283  -14.133  63.106 0.0000000000
53770  -36.901  -21.086  58.402 0.0000000000
53771  -37.215  -20.949  57.910 0.0000000000
53772  -37.415  -20.418  58.638 0.0000000000
53773  -38.724  -17.697  60.154 0.0000000000
53774  -38.396  -18.479  59.653 0.0000000000
53775  -38.824  -17.215  59.955 0.0000000000
53776  -39.025  -16.965  59.849 0.0000000000
53777  -34.508  -21.224  61.212 0.0000000000
53778  -34.572  -21.669  60.508 0.0000000000
53779  -35.003  -21.261  60.743 0.0000000000
53780  -36.484  -21.072  59.390 0.0000000000
53781  -35.786  -21.516  59.200 0.0000000000
53782  -36.304  -21.351  58.644 0.0000000000
53783  -36.208  -21.716  57.943 0.0000000000
53784  -36.198  -17.999  65.217 0.0000000000
53785  -35.739  -18.667  65.219 0.0000000000
53786  -35.882  -19.048  64.902 0.0000000000
53787  -35.237  -20.656  62.499 0.0000000000
53788  -35.181  -20.571  63.224 0.0000000000
53789  -34.933  -20.959  62.251 0.0000000000
53790  -34.514  -21.216  61.994 0.0000000000
53791  -37.826  -14.201  63.466 0.0000000000
53792  -37.939  -14.796  63.376 0.0000000000
53793  -36.744  -16.826  64.630 0.0000000000
53794  -37.006  -16.224  64.346 0.0000000000
53795  -36.588  -17.054  64.929 0.0000000000
53796  -36.181  -17.026  65.227 0.0000000000
53819  -56.776  -2.490  8.904 0.0000000000
53820  -56.506  -2.169  8.666 0.0000000000
53821  -56.669  -1.688  8.943 0.0000000000
53822  -57.007  0.282  9.165 0.0000000000
53823  -56.840  -0.157  8.848 0.0000000000
53824  -56.963  0.543  8.800 0.0000000000
53825  -56.875  0.727  8.444 0.0000000000
53826  -57.117  1.249  8.663 0.0000000000
53827  -57.901  -3.552  10.646 0.0000000000
53828  -58.050  -3.946  10.181 0.0000000000
53829  -57.756  -3.367  10.311 0.0000000000
53830  -57.159  -2.330  9.693 0.0000000000
53831  -57.397  -2.934  9.633 0.0000000000
53832  -57.135  -2.724  9.275 0.0000000000
53833  -57.061  -3.127  8.960 0.0000000000
53912  -54.061  -5.344  36.840 0.0000000000
53913  -54.847  -4.867  37.102 0.0000000000
53914  -54.614  -5.140  37.415 0.0000000000
53915  -55.108  -4.928  38.801 0.0000000000
53916  -55.290  -4.645  38.498 0.0000000000
53917  -55.381  -4.314  38.923 0.0000000000
53918  -55.387  -3.718  38.906 0.0000000000
53919  -55.280  -4.033  39.267 0.0000000000
53943  -47.955  -8.802  37.217 0.0000000000
53944  -47.537  -8.911  36.587 0.0000000000
53945  -48.345  -8.478  36.802 0.0000000000
53946  -49.964  -7.419  36.336 0.0000000000
53947  -49.125  -7.846  36.070 0.0000000000
53948  -49.467  -7.554  35.682 0.0000000000
53949  -48.990  -7.657  35.044 0.0000000000
53950  -49.815  -7.271  35.316 0.0000000000
53951  -50.140  -7.002  34.990 0.0000000000
53952  -50.637  -6.891  35.586 0.0000000000
53953  -52.898  -5.953  36.864 0.0000000000
53954  -52.382  -6.058  36.207 0.0000000000
53955  -53.224  -5.698  36.548 0.0000000000
53956  -53.524  -5.444  36.247 0.0000000000
53982  -11.221  -12.028  68.935 0.0000000000
53983  -10.899  -11.763  69.026 0.0000000000
53984  -10.753  -12.308  69.281 0.0000000000
53985  -10.286  -12.574  69.581 0.0000000000
53986  -10.630  -12.792  69.536 0.0000000000
54362  -42.855  -12.114  46.258 0.0000000000
54363  -43.715  -11.934  46.656 0.0000000000
54364  -43.292  -11.892  46.933 0.0000000000
54365  -43.511  -11.354  48.589 0.0000000000
54366  -43.919  -11.436  48.298 0.0000000000
54367  -44.275  -11.100  49.011 0.0000000000
54368  -45.056  -10.827  49.308 0.0000000000
54369  -44.689  -10.780  49.628 0.0000000000
54370  -32.578  -8.729  45.603 0.0000000000
54371  -33.019  -8.422  45.098 0.0000000000
54372  -32.383  -8.441  45.022 0.0000000000
54373  -31.314  -7.449  44.092 0.0000000000
54374  -31.942  -7.494  44.086 0.0000000000
54393  -36.766  -13.354  47.697 0.0000000000
54394  -36.305  -13.617  47.106 0.0000000000
54395  -37.015  -13.276  47.123 0.0000000000
54396  -38.404  -12.786  46.153 0.0000000000
54397  -37.597  -13.106  46.073 0.0000000000
54398  -37.949  -13.000  45.589 0.0000000000
54399  -37.442  -13.287  44.941 0.0000000000
54400  -38.333  -12.932  45.102 0.0000000000
54401  -38.708  -12.919  44.640 0.0000000000
54402  -39.210  -12.684  45.221 0.0000000000
54403  -41.527  -12.200  46.276 0.0000000000
54404  -40.993  -12.348  45.699 0.0000000000
54405  -41.966  -12.248  45.969 0.0000000000
54406  -42.415  -12.290  45.666 0.0000000000
54429  -21.347  -17.449  63.468 0.0000000000
54430  -21.249  -17.596  64.130 0.0000000000
54431  -21.786  -17.539  64.294 0.0000000000
54432  -22.946  -17.738  66.014 0.0000000000
54433  -22.399  -17.809  65.843 0.0000000000
54434  -22.656  -17.936  66.593 0.0000000000
54435  -22.522  -18.090  67.143 0.0000000000
54436  -22.966  -18.026  67.362 0.0000000000
54437  -21.226  -26.459  53.587 0.0000000000
54438  -20.899  -26.408  54.037 0.0000000000
54439  -20.864  -27.010  53.417 0.0000000000
54440  -20.394  -28.833  53.070 0.0000000000
54441  -20.241  -28.210  53.347 0.0000000000
54442  -20.033  -28.832  53.427 0.0000000000
54443  -19.697  -28.718  53.721 0.0000000000
54444  -19.902  -29.445  53.572 0.0000000000
54445  -19.814  -29.999  53.779 0.0000000000
54446  -20.220  -29.979  53.524 0.0000000000
54458  -25.165  -15.360  61.411 0.0000000000
54459  -24.881  -15.240  60.659 0.0000000000
54460  -24.694  -15.560  61.271 0.0000000000
54461  -23.444  -16.193  61.447 0.0000000000
54462  -23.715  -15.873  60.944 0.0000000000
54463  -23.212  -16.008  60.766 0.0000000000
54464  -22.890  -15.830  60.038 0.0000000000
54465  -22.648  -16.164  60.561 0.0000000000
54466  -22.103  -16.279  60.397 0.0000000000
54467  -22.395  -16.461  61.055 0.0000000000
54468  -22.194  -17.125  63.051 0.0000000000
54469  -21.966  -17.033  62.250 0.0000000000
54470  -21.724  -17.216  62.913 0.0000000000
54471  -21.198  -17.276  62.767 0.0000000000
54812  -58.514  1.506  24.388 0.0000000000
54813  -58.668  2.357  24.429 0.0000000000
54814  -58.629  2.292  24.824 0.0000000000
54815  -58.507  3.744  26.108 0.0000000000
54816  -58.594  3.828  25.659 0.0000000000
54817  -58.386  4.476  26.007 0.0000000000
54818  -58.170  5.120  25.829 0.0000000000
54819  -58.055  5.061  26.362 0.0000000000
54933  -55.480  -2.192  24.868 0.0000000000
54934  -54.985  -2.615  24.083 0.0000000000
54935  -55.689  -2.081  24.442 0.0000000000
54936  -56.775  -1.361  23.875 0.0000000000
54937  -56.135  -1.875  23.588 0.0000000000
54938  -56.281  -1.774  23.151 0.0000000000
54939  -55.814  -2.186  22.375 0.0000000000
54940  -56.397  -1.683  22.720 0.0000000000
54941  -56.502  -1.592  22.371 0.0000000000
54942  -56.967  -1.152  23.112 0.0000000000
54943  -58.219  0.640  24.528 0.0000000000
54944  -57.866  0.056  23.855 0.0000000000
54945  -58.224  0.769  24.185 0.0000000000
54946  -58.267  0.839  23.753 0.0000000000
55014  -8.037  -10.731  55.169 0.0000000000
55015  -7.671  -11.539  54.857 0.0000000000
55016  -8.066  -11.689  55.174 0.0000000000
55017  -8.179  -13.529  55.950 0.0000000000
55018  -7.890  -13.417  55.468 0.0000000000
55019  -7.559  -14.164  55.701 0.0000000000
55020  -6.920  -14.760  55.452 0.0000000000
55021  -7.165  -14.807  55.938 0.0000000000
55022  -7.395  -25.750  62.249 0.0000000000
55023  -7.599  -25.812  61.695 0.0000000000
55024  -7.193  -26.334  61.542 0.0000000000
55025  -6.540  -28.209  59.986 0.0000000000
55026  -6.764  -27.677  60.050 0.0000000000
55027  -6.667  -28.390  59.376 0.0000000000
55028  -6.789  -28.469  58.878 0.0000000000
55029  -6.616  -29.039  58.856 0.0000000000
55030  -6.602  -29.684  58.349 0.0000000000
55031  -6.548  -29.597  58.912 0.0000000000
55032  -6.381  -30.754  59.624 0.0000000000
55033  -6.521  -30.826  59.062 0.0000000000
55034  -6.490  -31.470  59.145 0.0000000000
55035  -6.566  -32.200  58.669 0.0000000000
55036  -6.425  -32.121  59.213 0.0000000000
55037  -12.445  -26.542  70.338 0.0000000000
55038  -12.148  -26.563  70.878 0.0000000000
55039  -11.966  -27.071  70.072 0.0000000000
55040  -10.783  -28.843  68.547 0.0000000000
55041  -10.959  -28.303  69.470 0.0000000000
55042  -10.436  -28.924  69.207 0.0000000000
55043  -10.167  -28.965  69.768 0.0000000000
55044  -9.959  -29.536  68.877 0.0000000000
56162  -39.040  -12.060  53.975 0.0000000000
56163  -39.682  -11.759  54.103 0.0000000000
56164  -39.684  -11.799  54.668 0.0000000000
56165  -40.964  -11.059  56.733 0.0000000000
56166  -41.015  -10.981  56.056 0.0000000000
56167  -41.445  -10.573  56.577 0.0000000000
56168  -41.904  -9.991  56.572 0.0000000000
56169  -41.754  -10.154  57.133 0.0000000000
56170  -38.394  -9.573  59.655 0.0000000000
56171  -38.694  -9.187  59.324 0.0000000000
56172  -38.020  -9.420  59.057 0.0000000000
56173  -36.279  -9.558  56.875 0.0000000000
56174  -37.049  -9.236  57.445 0.0000000000
56175  -36.408  -9.191  56.336 0.0000000000
56176  -36.670  -8.970  55.958 0.0000000000
56177  -35.909  -9.291  55.209 0.0000000000
56178  -35.515  -9.388  54.473 0.0000000000
56179  -35.431  -9.658  54.974 0.0000000000
56180  -33.995  -10.638  54.083 0.0000000000
56181  -34.079  -10.347  53.560 0.0000000000
56182  -33.569  -10.642  53.031 0.0000000000
56183  -33.127  -10.647  51.960 0.0000000000
56184  -32.889  -10.986  52.354 0.0000000000
56185  -34.127  -26.027  47.110 0.0000000000
56186  -34.397  -25.769  47.159 0.0000000000
56187  -34.471  -25.495  47.615 0.0000000000
56188  -35.402  -24.014  49.114 0.0000000000
56189  -35.247  -24.375  48.467 0.0000000000
56190  -35.363  -23.683  48.938 0.0000000000
56191  -35.349  -23.188  48.986 0.0000000000
56192  -35.460  -22.907  49.462 0.0000000000
56193  -37.314  -16.634  55.982 0.0000000000
56194  -36.953  -17.074  55.374 0.0000000000
56195  -37.162  -16.216  55.740 0.0000000000
56196  -37.059  -14.705  55.270 0.0000000000
56197  -36.771  -15.490  55.013 0.0000000000
56198  -36.564  -15.133  54.655 0.0000000000
56199  -36.110  -15.574  53.977 0.0000000000
56200  -36.401  -14.796  54.201 0.0000000000
56201  -36.353  -14.594  53.763 0.0000000000
56202  -36.820  -14.176  54.322 0.0000000000
56203  -38.456  -12.580  54.757 0.0000000000
56204  -37.804  -12.973  54.266 0.0000000000
56205  -38.399  -12.476  54.115 0.0000000000
56206  -38.355  -12.411  53.520 0.0000000000
56207  -25.448  -24.073  53.535 0.0000000000
56208  -25.438  -24.272  52.832 0.0000000000
56209  -25.965  -24.069  53.281 0.0000000000
56210  -27.313  -23.989  53.115 0.0000000000
56211  -26.814  -24.174  52.592 0.0000000000
56212  -27.226  -24.270  52.276 0.0000000000
56213  -27.187  -24.651  51.603 0.0000000000
56214  -27.592  -24.456  51.939 0.0000000000
56215  -33.188  -24.180  52.981 0.0000000000
56216  -32.581  -24.314  52.598 0.0000000000
56217  -32.870  -24.440  52.012 0.0000000000
56218  -32.949  -25.042  50.150 0.0000000000
56219  -32.650  -24.929  50.664 0.0000000000
56220  -32.345  -25.279  49.675 0.0000000000
56221  -31.894  -25.497  49.401 0.0000000000
56222  -32.236  -25.796  48.810 0.0000000000
56223  -32.190  -26.154  48.210 0.0000000000
56224  -32.596  -25.769  48.576 0.0000000000
56225  -33.895  -25.663  48.195 0.0000000000
56226  -33.371  -26.074  47.718 0.0000000000
56227  -33.820  -26.037  47.556 0.0000000000
56228  -33.826  -26.425  47.029 0.0000000000
56229  -28.979  -15.549  66.593 0.0000000000
56230  -28.779  -16.018  67.252 0.0000000000
56231  -29.312  -16.046  67.381 0.0000000000
56232  -30.369  -17.578  68.531 0.0000000000
56233  -29.980  -17.433  68.549 0.0000000000
56234  -30.141  -18.248  68.761 0.0000000000
56235  -29.872  -18.936  68.784 0.0000000000
56236  -30.243  -19.186  68.606 0.0000000000
56237  -30.305  -22.542  61.592 0.0000000000
56238  -30.191  -22.408  62.138 0.0000000000
56239  -29.674  -22.731  60.987 0.0000000000
56240  -27.946  -22.963  58.849 0.0000000000
56241  -28.337  -22.913  59.916 0.0000000000
56242  -27.685  -22.859  59.373 0.0000000000
56243  -27.512  -22.929  59.822 0.0000000000
56244  -27.031  -22.975  58.730 0.0000000000
56245  -26.474  -23.034  58.187 0.0000000000
56246  -26.760  -23.022  57.774 0.0000000000
56247  -26.177  -23.607  55.022 0.0000000000
56248  -26.021  -23.488  55.544 0.0000000000
56249  -25.645  -23.769  54.491 0.0000000000
56250  -25.162  -23.969  54.026 0.0000000000
56251  -32.386  -11.294  52.166 0.0000000000
56252  -32.760  -11.311  53.094 0.0000000000
56253  -33.112  -11.877  55.497 0.0000000000
56254  -32.691  -11.899  54.582 0.0000000000
56255  -32.521  -12.141  55.120 0.0000000000
56256  -32.020  -12.356  54.851 0.0000000000
56257  -32.598  -12.319  55.881 0.0000000000
56258  -33.042  -13.683  64.146 0.0000000000
56259  -32.836  -13.322  63.442 0.0000000000
56260  -32.405  -13.618  63.942 0.0000000000
56261  -31.298  -13.910  64.196 0.0000000000
56262  -31.551  -13.553  63.686 0.0000000000
56263  -31.071  -13.603  63.462 0.0000000000
56264  -30.711  -13.367  62.638 0.0000000000
56265  -30.525  -13.670  63.257 0.0000000000
56266  -30.100  -13.767  63.083 0.0000000000
56267  -30.346  -13.999  63.899 0.0000000000
56268  -29.927  -15.218  66.031 0.0000000000
56269  -29.844  -14.834  65.237 0.0000000000
56270  -29.414  -15.209  65.913 0.0000000000
56271  -28.941  -15.258  65.777 0.0000000000
56347  -54.820  0.341  5.892 0.0000000000
56348  -54.309  -0.089  6.074 0.0000000000
56349  -54.633  0.569  5.559 0.0000000000
56350  -54.496  1.860  4.447 0.0000000000
56351  -54.212  1.111  4.985 0.0000000000
56352  -53.971  1.418  4.730 0.0000000000
56353  -53.416  0.980  5.028 0.0000000000
56370  -56.382  -7.502  9.633 0.0000000000
56371  -56.541  -8.032  9.970 0.0000000000
56372  -55.943  -7.912  10.008 0.0000000000
56612  -57.265  -0.673  31.515 0.0000000000
56613  -57.581  0.022  31.645 0.0000000000
56614  -57.464  -0.190  32.097 0.0000000000
56615  -57.191  0.386  33.626 0.0000000000
56616  -57.302  0.693  33.232 0.0000000000
56617  -57.054  1.035  33.632 0.0000000000
56618  -56.807  1.649  33.557 0.0000000000
56619  -56.657  1.308  33.945 0.0000000000
56703  -38.392  -17.571  33.063 0.0000000000
56704  -38.794  -17.994  32.843 0.0000000000
56705  -38.773  -17.184  32.708 0.0000000000
56706  -39.532  -15.536  31.976 0.0000000000
56707  -39.489  -16.318  32.036 0.0000000000
56708  -39.851  -15.906  31.680 0.0000000000
56709  -40.202  -16.342  31.517 0.0000000000
56710  -40.141  -15.511  31.352 0.0000000000
56711  -43.349  -9.950  29.673 0.0000000000
56712  -42.899  -10.615  29.476 0.0000000000
56713  -43.289  -10.358  29.030 0.0000000000
56714  -43.877  -11.103  27.764 0.0000000000
56715  -43.478  -11.289  28.160 0.0000000000
56716  -43.736  -11.770  27.875 0.0000000000
56717  -43.697  -12.474  28.054 0.0000000000
56718  -44.129  -12.268  27.703 0.0000000000
56719  -44.565  -12.755  27.669 0.0000000000
56720  -44.544  -12.076  27.363 0.0000000000
56721  -45.360  -11.153  26.496 0.0000000000
56722  -45.398  -11.840  26.742 0.0000000000
56723  -45.834  -11.721  26.424 0.0000000000
56724  -46.363  -12.242  26.496 0.0000000000
56725  -46.277  -11.644  26.138 0.0000000000
56726  -46.698  -11.614  25.876 0.0000000000
56727  -46.203  -11.039  25.884 0.0000000000
56728  -46.132  -9.283  25.915 0.0000000000
56729  -46.283  -9.828  25.589 0.0000000000
56730  -46.467  -9.214  25.555 0.0000000000
56731  -46.758  -9.173  25.210 0.0000000000
56732  -46.682  -8.629  25.637 0.0000000000
56733  -52.705  -4.220  31.781 0.0000000000
56734  -52.088  -4.346  30.956 0.0000000000
56735  -53.007  -3.915  31.436 0.0000000000
56736  -54.311  -2.986  31.115 0.0000000000
56737  -53.444  -3.398  30.688 0.0000000000
56738  -53.648  -3.233  30.254 0.0000000000
56739  -52.911  -3.607  29.376 0.0000000000
56740  -53.808  -3.110  29.802 0.0000000000
56741  -53.954  -3.026  29.337 0.0000000000
56742  -54.675  -2.649  30.260 0.0000000000
56743  -56.606  -1.472  31.649 0.0000000000
56744  -56.142  -1.812  30.916 0.0000000000
56745  -56.784  -1.318  31.194 0.0000000000
56746  -56.934  -1.159  30.726 0.0000000000
56814  -9.547  -10.412  62.245 0.0000000000
56815  -9.288  -11.098  62.033 0.0000000000
56816  -9.297  -10.975  62.501 0.0000000000
56817  -8.581  -11.884  63.513 0.0000000000
56818  -8.588  -12.043  63.047 0.0000000000
56819  -8.159  -12.524  63.324 0.0000000000
56820  -7.767  -13.149  63.289 0.0000000000
56821  -7.775  -13.010  63.724 0.0000000000
56822  -6.362  -15.279  68.342 0.0000000000
56823  -6.260  -15.381  67.855 0.0000000000
56824  -6.175  -15.866  68.222 0.0000000000
56825  -6.188  -17.607  68.123 0.0000000000
56826  -6.117  -17.098  67.849 0.0000000000
56827  -6.190  -17.718  67.671 0.0000000000
56828  -6.238  -17.822  67.154 0.0000000000
56829  -6.368  -18.292  67.451 0.0000000000
56830  -6.611  -18.912  67.247 0.0000000000
56831  -6.469  -18.809  67.689 0.0000000000
56832  -6.390  -19.924  68.479 0.0000000000
56833  -6.563  -20.005  68.056 0.0000000000
56834  -6.608  -20.622  68.158 0.0000000000
56835  -6.781  -21.341  67.821 0.0000000000
56836  -6.625  -21.276  68.262 0.0000000000
57962  -48.998  -8.951  42.387 0.0000000000
57963  -49.779  -8.571  42.776 0.0000000000
57964  -49.476  -8.829  43.085 0.0000000000
57965  -50.103  -8.860  44.796 0.0000000000
57966  -50.421  -8.568  44.496 0.0000000000
57967  -50.758  -8.334  45.115 0.0000000000
57968  -51.357  -7.832  45.344 0.0000000000
57969  -51.062  -8.106  45.658 0.0000000000
57970  -49.131  -7.128  48.256 0.0000000000
57971  -49.472  -6.751  48.175 0.0000000000
57972  -49.194  -6.329  47.913 0.0000000000
57973  -48.523  -3.985  47.023 0.0000000000
57974  -49.033  -4.444  47.272 0.0000000000
57975  -48.749  -3.405  47.090 0.0000000000
57976  -48.970  -2.873  47.122 0.0000000000
57977  -48.508  -2.386  46.825 0.0000000000
57978  -48.191  -1.368  46.718 0.0000000000
57979  -47.965  -1.766  46.719 0.0000000000
57985  -42.672  -7.643  52.780 0.0000000000
57986  -43.028  -7.720  52.394 0.0000000000
57987  -42.386  -7.479  52.106 0.0000000000
57988  -41.297  -7.406  49.747 0.0000000000
57989  -41.838  -7.418  50.233 0.0000000000
57990  -41.553  -7.431  49.284 0.0000000000
57991  -41.955  -7.514  48.822 0.0000000000
57992  -41.483  -7.507  48.189 0.0000000000
58053  -33.572  -22.643  46.006 0.0000000000
58054  -33.782  -23.089  45.377 0.0000000000
58055  -33.220  -22.395  45.699 0.0000000000
58056  -32.201  -21.236  45.241 0.0000000000
58057  -32.606  -21.918  45.099 0.0000000000
58058  -32.352  -21.656  44.767 0.0000000000
58059  -32.636  -22.089  44.286 0.0000000000
58060  -32.177  -21.433  44.340 0.0000000000
58061  -32.876  -17.206  40.930 0.0000000000
58062  -32.556  -17.817  40.886 0.0000000000
58063  -32.750  -17.696  40.344 0.0000000000
58064  -33.099  -18.664  38.957 0.0000000000
58065  -32.831  -18.749  39.455 0.0000000000
58066  -33.003  -19.271  39.072 0.0000000000
58067  -32.956  -19.841  39.295 0.0000000000
58068  -33.198  -19.758  38.825 0.0000000000
58069  -33.541  -20.296  38.544 0.0000000000
58070  -33.539  -19.742  38.280 0.0000000000
58071  -34.236  -19.041  37.255 0.0000000000
58072  -34.162  -19.666  37.383 0.0000000000
58073  -34.505  -19.623  36.959 0.0000000000
58074  -34.830  -20.158  36.766 0.0000000000
58075  -34.837  -19.578  36.580 0.0000000000
58076  -35.153  -19.535  36.213 0.0000000000
58077  -34.903  -18.968  36.460 0.0000000000
58078  -35.257  -17.201  36.784 0.0000000000
58079  -35.303  -17.741  36.355 0.0000000000
58080  -35.584  -17.120  36.447 0.0000000000
58081  -35.924  -17.025  36.056 0.0000000000
58082  -36.004  -16.500  36.568 0.0000000000
58083  -42.805  -12.868  41.183 0.0000000000
58084  -42.252  -13.075  40.548 0.0000000000
58085  -43.170  -12.639  40.983 0.0000000000
58086  -44.770  -11.525  41.049 0.0000000000
58087  -43.895  -12.089  40.571 0.0000000000
58088  -44.205  -11.759  40.368 0.0000000000
58089  -43.693  -11.985  39.747 0.0000000000
58090  -44.527  -11.461  40.143 0.0000000000
58091  -44.867  -11.182  39.903 0.0000000000
58092  -45.381  -10.901  40.641 0.0000000000
58093  -47.771  -9.698  42.297 0.0000000000
58094  -47.211  -9.871  41.614 0.0000000000
58095  -48.072  -9.445  42.057 0.0000000000
58096  -48.370  -9.166  41.765 0.0000000000
58165  -14.098  -14.636  64.294 0.0000000000
58166  -14.255  -15.036  63.986 0.0000000000
58167  -14.673  -16.752  64.269 0.0000000000
58168  -14.319  -16.392  64.434 0.0000000000
58169  -14.486  -17.066  64.768 0.0000000000
58170  -14.227  -17.309  65.290 0.0000000000
58171  -14.664  -17.633  65.186 0.0000000000
58172  -19.009  -19.580  69.722 0.0000000000
58173  -18.525  -19.570  69.580 0.0000000000
58174  -18.713  -19.830  70.196 0.0000000000
58175  -18.198  -20.749  71.507 0.0000000000
58176  -18.059  -20.359  71.115 0.0000000000
58177  -17.773  -20.659  71.499 0.0000000000
58178  -17.298  -20.608  71.493 0.0000000000
58179  -17.444  -21.059  71.832 0.0000000000
58180  -17.102  -21.462  72.101 0.0000000000
58181  -17.560  -21.613  71.975 0.0000000000
58182  -17.758  -22.893  71.167 0.0000000000
58183  -17.452  -22.770  71.511 0.0000000000
58184  -17.229  -23.265  70.925 0.0000000000
58185  -16.712  -23.650  70.664 0.0000000000
58186  -17.024  -23.696  70.232 0.0000000000
58187  -25.809  -21.394  68.715 0.0000000000
58188  -25.467  -21.283  69.119 0.0000000000
58189  -25.320  -21.753  68.265 0.0000000000
58190  -23.826  -22.602  66.254 0.0000000000
58191  -24.195  -22.324  67.300 0.0000000000
58192  -23.618  -22.564  66.781 0.0000000000
58193  -23.269  -22.520  67.340 0.0000000000
58194  -22.946  -22.770  66.319 0.0000000000
58195  -17.492  -26.285  58.442 0.0000000000
58196  -17.684  -25.644  59.351 0.0000000000
58197  -17.153  -26.261  58.917 0.0000000000
58198  -16.104  -27.011  59.500 0.0000000000
58199  -16.550  -26.337  59.944 0.0000000000
58200  -16.270  -26.313  60.522 0.0000000000
58201  -16.468  -25.735  61.599 0.0000000000
58202  -16.008  -26.343  61.060 0.0000000000
58203  -15.734  -26.395  61.608 0.0000000000
58204  -15.557  -27.024  60.552 0.0000000000
58205  -14.494  -29.090  58.878 0.0000000000
58206  -14.617  -28.449  59.689 0.0000000000
58207  -14.200  -29.107  59.346 0.0000000000
58208  -13.892  -29.149  59.827 0.0000000000
58209  -13.774  -29.797  59.073 0.0000000000
58210  -13.432  -30.389  58.907 0.0000000000
58211  -13.753  -30.425  58.498 0.0000000000
58212  -14.466  -31.530  57.497 0.0000000000
58213  -14.054  -31.547  57.811 0.0000000000
58214  -14.309  -32.170  57.705 0.0000000000
58253  -27.204  -12.530  50.404 0.0000000000
58254  -26.774  -12.216  49.660 0.0000000000
58255  -26.656  -12.399  50.294 0.0000000000
58256  -25.493  -12.429  51.182 0.0000000000
58257  -25.632  -12.240  50.483 0.0000000000
58258  -25.061  -12.059  50.544 0.0000000000
58259  -24.718  -11.693  49.990 0.0000000000
58260  -24.653  -11.932  50.680 0.0000000000
58283  -17.300  -14.621  60.428 0.0000000000
58284  -17.318  -13.849  60.232 0.0000000000
58285  -16.972  -14.246  60.581 0.0000000000
58286  -16.036  -13.755  61.349 0.0000000000
58287  -16.396  -13.372  60.972 0.0000000000
59312  -58.506  0.817  15.848 0.0000000000
59313  -58.544  1.319  15.638 0.0000000000
59314  -58.684  1.452  16.130 0.0000000000
59315  -59.155  2.992  17.105 0.0000000000
59316  -59.033  2.878  16.569 0.0000000000
59317  -59.076  3.534  16.779 0.0000000000
59318  -58.938  4.061  16.415 0.0000000000
59319  -58.991  4.163  16.981 0.0000000000
59380  -52.734  -2.751  43.671 0.0000000000
59381  -52.808  -2.674  43.182 0.0000000000
59382  -52.296  -2.322  43.395 0.0000000000
59384  -50.855  -1.718  42.516 0.0000000000
59703  -57.040  -1.568  18.140 0.0000000000
59704  -56.739  -2.288  17.443 0.0000000000
59705  -57.186  -1.699  17.632 0.0000000000
59706  -57.749  -1.280  16.704 0.0000000000
59707  -57.339  -1.901  16.565 0.0000000000
59708  -57.383  -2.032  16.045 0.0000000000
59709  -57.241  -2.843  15.408 0.0000000000
59710  -57.428  -2.138  15.553 0.0000000000
59711  -57.458  -2.256  15.072 0.0000000000
59712  -57.695  -1.458  15.664 0.0000000000
59713  -58.544  0.293  16.302 0.0000000000
59714  -58.226  -0.401  15.737 0.0000000000
59715  -58.381  0.206  15.785 0.0000000000
59716  -58.223  0.094  15.346 0.0000000000
59925  -7.957  -12.359  50.489 0.0000000000
59926  -7.508  -12.547  50.580 0.0000000000
59927  -5.345  -17.840  51.204 0.0000000000
59928  -5.504  -17.660  50.725 0.0000000000
59929  -5.675  -18.444  50.790 0.0000000000
59930  -6.886  -19.938  50.406 0.0000000000
59931  -6.576  -19.358  50.147 0.0000000000
59932  -7.138  -19.739  49.931 0.0000000000
59933  -7.476  -19.558  49.533 0.0000000000
59934  -7.786  -20.100  49.769 0.0000000000
59935  -8.444  -20.395  49.635 0.0000000000
59936  -8.104  -20.581  50.056 0.0000000000
59937  -8.457  -21.669  50.927 0.0000000000
59938  -8.733  -21.548  50.529 0.0000000000
59939  -8.984  -22.082  50.712 0.0000000000
59940  -9.483  -22.530  50.457 0.0000000000
59941  -9.180  -22.636  50.843 0.0000000000
59942  -5.543  -17.636  60.262 0.0000000000
59943  -5.530  -17.764  59.736 0.0000000000
59944  -5.672  -18.291  59.946 0.0000000000
59945  -6.966  -19.579  59.545 0.0000000000
59946  -6.410  -19.266  59.299 0.0000000000
59947  -6.945  -19.691  58.981 0.0000000000
59948  -6.847  -19.766  58.391 0.0000000000
59949  -7.454  -20.034  58.596 0.0000000000
59950  -8.034  -26.948  55.645 0.0000000000
59951  -8.382  -26.462  55.734 0.0000000000
59952  -7.906  -27.021  55.094 0.0000000000
59953  -7.135  -27.387  53.378 0.0000000000
59954  -7.602  -27.031  53.989 0.0000000000
59955  -7.477  -26.972  53.434 0.0000000000
59956  -7.818  -26.495  53.497 0.0000000000
59957  -7.383  -26.895  52.871 0.0000000000
59958  -7.461  -26.763  52.412 0.0000000000
59959  -7.125  -27.224  52.291 0.0000000000
59961  -7.002  -27.923  51.120 0.0000000000
59987  -11.660  -17.636  69.703 0.0000000000
59988  -11.361  -17.287  70.023 0.0000000000
59989  -11.397  -17.803  70.448 0.0000000000
59990  -10.923  -18.831  72.253 0.0000000000
59991  -10.755  -18.240  71.854 0.0000000000
59992  -10.480  -18.535  72.389 0.0000000000
59993  -10.014  -18.259  72.540 0.0000000000
59994  -10.111  -18.920  72.859 0.0000000000
59995  -7.729  -26.400  73.223 0.0000000000
59996  -7.697  -25.651  73.295 0.0000000000
59997  -7.256  -26.294  73.007 0.0000000000
59998  -6.122  -26.621  71.890 0.0000000000
59999  -6.489  -26.026  72.341 0.0000000000
60000  -6.236  -25.840  71.905 0.0000000000
60001  -6.348  -25.085  71.928 0.0000000000
60002  -6.018  -25.709  71.432 0.0000000000
60003  -5.820  -25.627  70.941 0.0000000000
60004  -5.671  -26.337  70.907 0.0000000000
60005  -4.748  -28.242  69.601 0.0000000000
60006  -4.983  -27.527  69.641 0.0000000000
60007  -4.644  -28.084  69.047 0.0000000000
60008  -4.633  -28.013  68.383 0.0000000000
60009  -4.369  -28.703  68.366 0.0000000000
60011  -7.273  -36.878  65.358 0.0000000000
60014  -6.406  -37.654  66.743 0.0000000000
60015  -5.993  -37.628  67.170 0.0000000000
60016  -5.825  -36.780  67.295 0.0000000000
60017  -5.583  -37.630  67.546 0.0000000000
60026  -3.277  -36.640  65.113 0.0000000000
63362  -39.554  -13.597  58.199 0.0000000000
63363  -40.170  -13.120  58.293 0.0000000000
63364  -40.225  -13.420  58.677 0.0000000000
63365  -40.732  -13.141  60.189 0.0000000000
63366  -40.797  -12.799  59.878 0.0000000000
63367  -40.838  -12.522  60.303 0.0000000000
63368  -40.981  -11.649  60.274 0.0000000000
63369  -40.845  -11.927  60.599 0.0000000000
63370  -40.185  -14.514  61.498 0.0000000000
63371  -40.231  -14.072  61.265 0.0000000000
63372  -40.269  -13.272  61.647 0.0000000000
63373  -39.565  -11.830  61.666 0.0000000000
63374  -40.054  -12.089  61.653 0.0000000000
63375  -39.872  -11.609  61.337 0.0000000000
63376  -40.104  -11.275  61.107 0.0000000000
63377  -39.545  -10.768  60.988 0.0000000000
63378  -39.162  -10.248  60.696 0.0000000000
63379  -38.884  -10.605  61.068 0.0000000000
63380  -37.222  -10.931  60.595 0.0000000000
63381  -37.513  -10.553  60.445 0.0000000000
63382  -36.836  -10.739  60.049 0.0000000000
63383  -36.424  -10.609  59.269 0.0000000000
63384  -36.183  -10.922  59.403 0.0000000000
63385  -35.479  -23.705  52.695 0.0000000000
63386  -35.781  -23.509  52.336 0.0000000000
63387  -35.988  -23.177  53.088 0.0000000000
63388  -36.954  -21.605  54.875 0.0000000000
63389  -36.835  -21.821  54.392 0.0000000000
63390  -36.984  -21.121  54.688 0.0000000000
63391  -37.082  -20.736  54.696 0.0000000000
63392  -37.166  -20.416  55.129 0.0000000000
63393  -37.709  -20.021  57.954 0.0000000000
63394  -37.457  -20.363  57.164 0.0000000000
63395  -37.791  -19.589  57.540 0.0000000000
63396  -38.151  -17.866  57.689 0.0000000000
63397  -37.848  -18.771  56.975 0.0000000000
63398  -37.833  -18.201  56.942 0.0000000000
63399  -37.566  -18.742  56.094 0.0000000000
63400  -37.720  -17.816  56.663 0.0000000000
63401  -37.723  -17.454  56.621 0.0000000000
63402  -38.004  -16.938  57.114 0.0000000000
63403  -39.224  -14.792  58.337 0.0000000000
63404  -38.686  -15.160  57.865 0.0000000000
63405  -39.188  -14.451  58.050 0.0000000000
63406  -39.075  -14.066  57.664 0.0000000000
63407  -30.275  -22.902  58.176 0.0000000000
63408  -29.993  -23.218  57.105 0.0000000000
63409  -30.607  -23.100  57.656 0.0000000000
63410  -31.924  -22.986  57.391 0.0000000000
63411  -31.364  -23.106  56.969 0.0000000000
63412  -31.902  -23.175  56.764 0.0000000000
63413  -31.593  -23.424  55.696 0.0000000000
63414  -32.350  -23.269  56.361 0.0000000000
63415  -34.368  -22.213  58.865 0.0000000000
63416  -33.800  -22.350  58.711 0.0000000000
63417  -34.435  -22.353  58.375 0.0000000000
63418  -34.366  -23.083  56.265 0.0000000000
63419  -33.864  -22.981  56.665 0.0000000000
63420  -33.826  -23.125  56.018 0.0000000000
63421  -33.307  -23.367  55.747 0.0000000000
63422  -33.635  -23.482  55.231 0.0000000000
63423  -33.498  -23.735  54.499 0.0000000000
63424  -33.947  -23.722  54.438 0.0000000000
63425  -35.376  -23.501  53.948 0.0000000000
63426  -34.932  -23.689  53.798 0.0000000000
63427  -35.177  -23.813  53.161 0.0000000000
63428  -34.970  -24.061  52.385 0.0000000000
63429  -33.076  -16.571  66.905 0.0000000000
63430  -32.770  -17.239  67.365 0.0000000000
63431  -33.187  -17.470  67.202 0.0000000000
63432  -33.744  -19.308  66.566 0.0000000000
63433  -33.355  -19.219  66.906 0.0000000000
63434  -33.242  -19.929  66.410 0.0000000000
63435  -32.923  -20.492  66.086 0.0000000000
63436  -33.124  -20.643  65.706 0.0000000000
63437  -34.788  -20.030  64.917 0.0000000000
63438  -34.741  -19.801  65.218 0.0000000000
63439  -34.289  -20.413  64.595 0.0000000000
63440  -32.818  -21.713  62.994 0.0000000000
63441  -33.229  -21.353  63.981 0.0000000000
63442  -32.692  -21.739  63.492 0.0000000000
63443  -32.435  -21.632  64.079 0.0000000000
63444  -32.245  -21.866  63.120 0.0000000000
63445  -31.460  -22.099  62.595 0.0000000000
63446  -31.807  -22.219  62.117 0.0000000000
63447  -31.101  -22.661  59.586 0.0000000000
63448  -30.937  -22.590  60.123 0.0000000000
63449  -30.671  -22.820  59.160 0.0000000000
63450  -29.996  -22.924  58.570 0.0000000000
63451  -35.681  -11.233  59.326 0.0000000000
63452  -36.134  -11.342  60.125 0.0000000000
63453  -35.996  -12.288  61.566 0.0000000000
63454  -35.810  -11.972  61.186 0.0000000000
63455  -35.663  -12.461  61.827 0.0000000000
63456  -35.200  -12.620  61.722 0.0000000000
63457  -35.342  -12.695  62.356 0.0000000000
63458  -36.864  -14.213  63.775 0.0000000000
63459  -36.628  -13.559  63.344 0.0000000000
63460  -36.366  -14.096  63.904 0.0000000000
63461  -35.203  -14.637  64.669 0.0000000000
63462  -35.496  -14.104  64.201 0.0000000000
63463  -35.000  -13.959  64.251 0.0000000000
63464  -34.883  -13.559  63.700 0.0000000000
63465  -34.483  -13.870  64.260 0.0000000000
63466  -34.046  -13.861  64.273 0.0000000000
63467  -34.333  -14.398  64.858 0.0000000000
63468  -33.945  -16.229  66.311 0.0000000000
63469  -33.677  -15.348  65.884 0.0000000000
63470  -33.448  -15.991  66.360 0.0000000000
63471  -32.901  -15.749  66.411 0.0000000000
63539  -54.524  -5.824  9.089 0.0000000000
63540  -54.065  -5.619  9.051 0.0000000000
63541  -54.437  -5.147  8.897 0.0000000000
63542  -54.680  -3.290  8.313 0.0000000000
63543  -54.274  -3.690  8.479 0.0000000000
63544  -54.279  -2.971  8.226 0.0000000000
63545  -53.994  -2.732  8.091 0.0000000000
63546  -54.420  -2.322  7.899 0.0000000000
63547  -56.054  -1.531  8.121 0.0000000000
63548  -55.708  -1.999  8.059 0.0000000000
63549  -55.845  -1.253  7.860 0.0000000000
63550  -55.770  -0.125  7.194 0.0000000000
63551  -55.511  -0.771  7.436 0.0000000000
63552  -55.369  -0.540  7.152 0.0000000000
63553  -54.898  -0.931  7.204 0.0000000000
63554  -55.213  -0.319  6.854 0.0000000000
63555  -55.087  -0.126  6.533 0.0000000000
63556  -55.557  0.274  6.503 0.0000000000
63557  -56.601  2.028  5.828 0.0000000000
63558  -56.259  1.635  5.728 0.0000000000
63559  -56.475  2.293  5.401 0.0000000000
63560  -56.299  2.528  4.990 0.0000000000
63561  -56.625  2.867  5.097 0.0000000000
63569  -58.977  -6.818  9.197 0.0000000000
63570  -58.264  -4.623  9.418 0.0000000000
63571  -58.533  -5.139  9.396 0.0000000000
63572  -58.217  -4.964  9.147 0.0000000000
63573  -57.482  -5.506  8.685 0.0000000000
63574  -57.948  -5.671  8.792 0.0000000000
63575  -57.737  -6.027  8.792 0.0000000000
63576  -57.998  -6.510  8.918 0.0000000000
63577  -57.492  -6.369  8.880 0.0000000000
63578  -57.152  -6.739  9.058 0.0000000000
63579  -56.910  -6.255  8.872 0.0000000000
63580  -55.537  -5.498  8.801 0.0000000000
63581  -55.746  -6.027  8.928 0.0000000000
63582  -55.159  -5.886  9.033 0.0000000000
63583  -54.744  -6.332  9.258 0.0000000000
63812  -56.029  -2.814  34.557 0.0000000000
63813  -56.520  -2.240  34.818 0.0000000000
63814  -56.361  -2.540  35.088 0.0000000000
63815  -56.272  -2.267  36.318 0.0000000000
63816  -56.398  -1.916  36.022 0.0000000000
63817  -56.129  -1.666  36.324 0.0000000000
63818  -55.766  -1.158  36.196 0.0000000000
63819  -55.704  -1.502  36.512 0.0000000000
63820  -55.801  -3.663  37.550 0.0000000000
63821  -55.908  -3.334  37.212 0.0000000000
63822  -55.808  -3.067  37.543 0.0000000000
63823  -54.488  -2.017  37.371 0.0000000000
63824  -55.086  -2.049  37.297 0.0000000000
63825  -54.464  -1.765  36.981 0.0000000000
63826  -54.452  -1.503  36.588 0.0000000000
63903  -41.426  -12.025  34.703 0.0000000000
63904  -41.054  -12.099  33.975 0.0000000000
63905  -41.767  -11.626  34.408 0.0000000000
63906  -43.301  -10.461  34.141 0.0000000000
63907  -42.452  -10.855  33.789 0.0000000000
63908  -42.831  -10.490  33.484 0.0000000000
63909  -42.407  -10.582  32.697 0.0000000000
63910  -43.197  -10.157  33.158 0.0000000000
63911  -46.627  -9.094  35.341 0.0000000000
63912  -45.780  -9.490  35.061 0.0000000000
63913  -46.163  -9.153  34.703 0.0000000000
63914  -45.542  -8.850  32.954 0.0000000000
63915  -45.242  -9.176  33.436 0.0000000000
63916  -44.707  -9.171  32.704 0.0000000000
63917  -43.918  -9.512  32.344 0.0000000000
63918  -44.260  -9.178  31.939 0.0000000000
63919  -43.855  -9.359  31.156 0.0000000000
63920  -44.631  -8.950  31.485 0.0000000000
63921  -46.002  -8.101  30.831 0.0000000000
63922  -45.249  -8.448  30.504 0.0000000000
63923  -45.554  -8.239  30.009 0.0000000000
63924  -45.144  -8.487  29.275 0.0000000000
63925  -45.856  -8.054  29.534 0.0000000000
63926  -46.129  -7.885  29.107 0.0000000000
63927  -46.527  -7.696  29.853 0.0000000000
63928  -48.511  -6.901  31.512 0.0000000000
63929  -47.934  -7.006  30.739 0.0000000000
63930  -48.702  -6.675  31.117 0.0000000000
63931  -48.944  -6.404  30.741 0.0000000000
63932  -49.529  -6.285  31.550 0.0000000000
63933  -50.715  -6.446  34.258 0.0000000000
63934  -50.203  -6.537  33.603 0.0000000000
63935  -50.972  -6.185  33.889 0.0000000000
63936  -52.365  -5.205  33.683 0.0000000000
63937  -51.507  -5.627  33.323 0.0000000000
63938  -51.754  -5.342  33.010 0.0000000000
63939  -51.150  -5.498  32.326 0.0000000000
63940  -52.012  -5.044  32.694 0.0000000000
63941  -52.250  -4.766  32.385 0.0000000000
63942  -52.899  -4.591  33.102 0.0000000000
63943  -55.182  -3.605  34.509 0.0000000000
63944  -54.635  -3.746  33.837 0.0000000000
63945  -55.436  -3.283  34.202 0.0000000000
63946  -55.609  -2.996  33.881 0.0000000000
64017  -8.975  -11.052  67.147 0.0000000000
64018  -8.843  -11.110  66.700 0.0000000000
64019  -8.541  -11.604  67.015 0.0000000000
64020  -8.119  -12.175  66.931 0.0000000000
64021  -8.232  -12.124  67.401 0.0000000000
64022  -9.885  -11.191  68.735 0.0000000000
64023  -9.610  -11.085  68.410 0.0000000000
64024  -9.342  -11.634  68.682 0.0000000000
64025  -8.102  -13.014  69.062 0.0000000000
64026  -8.366  -12.579  68.654 0.0000000000
64027  -7.873  -13.079  68.577 0.0000000000
64028  -7.685  -13.110  68.126 0.0000000000
64029  -7.447  -13.561  68.626 0.0000000000
64030  -7.043  -14.112  68.617 0.0000000000
64031  -7.254  -14.044  69.082 0.0000000000
64032  -7.128  -14.936  70.260 0.0000000000
64033  -6.900  -15.007  69.804 0.0000000000
64034  -6.748  -15.493  70.194 0.0000000000
64035  -6.447  -16.090  70.061 0.0000000000
64036  -6.630  -16.010  70.511 0.0000000000
65162  -46.421  -11.305  44.207 0.0000000000
65163  -47.217  -10.886  44.766 0.0000000000
65164  -46.795  -11.152  44.942 0.0000000000
65165  -47.247  -10.890  46.531 0.0000000000
65166  -47.653  -10.719  46.329 0.0000000000
65167  -47.879  -10.543  47.034 0.0000000000
65168  -48.613  -10.044  47.408 0.0000000000
65169  -48.189  -10.269  47.591 0.0000000000
65170  -45.304  -11.472  47.441 0.0000000000
65171  -45.812  -11.364  47.188 0.0000000000
65172  -46.082  -11.122  47.828 0.0000000000
65173  -47.492  -9.892  48.943 0.0000000000
65174  -47.449  -10.246  48.458 0.0000000000
65175  -47.953  -9.760  48.704 0.0000000000
65176  -48.380  -9.630  48.503 0.0000000000
65177  -48.379  -9.203  48.773 0.0000000000
65178  -48.618  -8.609  48.733 0.0000000000
65179  -48.204  -8.798  48.925 0.0000000000
65180  -47.258  -8.273  48.746 0.0000000000
65181  -47.733  -8.098  48.634 0.0000000000
65182  -47.437  -7.791  48.232 0.0000000000
65183  -47.617  -7.271  47.611 0.0000000000
65184  -47.127  -7.533  47.682 0.0000000000
65185  -37.636  -8.017  48.783 0.0000000000
65186  -38.023  -7.930  48.468 0.0000000000
65187  -37.436  -8.077  47.863 0.0000000000
65188  -36.393  -7.950  45.397 0.0000000000
65189  -36.979  -7.994  45.971 0.0000000000
65190  -36.849  -7.747  44.940 0.0000000000
65191  -37.288  -7.553  44.526 0.0000000000
65192  -36.704  -7.424  44.058 0.0000000000
65193  -33.850  -7.758  44.222 0.0000000000
65194  -34.477  -7.850  44.407 0.0000000000
65195  -34.249  -7.444  43.852 0.0000000000
65197  -35.150  -6.698  43.191 0.0000000000
65199  -36.272  -6.518  42.938 0.0000000000
65253  -33.029  -17.136  47.197 0.0000000000
65254  -32.711  -17.585  46.671 0.0000000000
65255  -32.974  -16.942  46.637 0.0000000000
65256  -33.349  -15.981  45.608 0.0000000000
65257  -32.980  -16.537  45.401 0.0000000000
65258  -33.011  -16.388  44.965 0.0000000000
65259  -32.700  -16.820  44.225 0.0000000000
65260  -33.094  -16.271  44.311 0.0000000000
65261  -35.424  -14.166  45.783 0.0000000000
65262  -34.804  -14.542  45.770 0.0000000000
65263  -35.022  -14.452  45.220 0.0000000000
65264  -34.428  -14.982  43.355 0.0000000000
65265  -34.224  -15.104  43.853 0.0000000000
65266  -33.857  -15.515  43.320 0.0000000000
65267  -33.360  -15.996  43.253 0.0000000000
65268  -33.553  -15.840  42.700 0.0000000000
65269  -33.265  -16.317  42.022 0.0000000000
65270  -33.796  -15.775  42.137 0.0000000000
65271  -34.903  -15.069  41.255 0.0000000000
65272  -34.267  -15.589  41.115 0.0000000000
65273  -34.567  -15.515  40.641 0.0000000000
65274  -34.303  -15.934  40.100 0.0000000000
65275  -34.929  -15.459  40.140 0.0000000000
65276  -35.273  -15.368  39.685 0.0000000000
65277  -35.599  -14.921  40.320 0.0000000000
65278  -37.588  -13.832  41.396 0.0000000000
65279  -37.179  -14.054  40.838 0.0000000000
65280  -38.006  -13.824  41.035 0.0000000000
65281  -38.431  -13.822  40.695 0.0000000000
65282  -38.905  -13.560  41.273 0.0000000000
65283  -39.551  -12.852  43.884 0.0000000000
65284  -39.064  -13.016  43.242 0.0000000000
65285  -39.991  -12.890  43.458 0.0000000000
65286  -41.753  -12.959  43.016 0.0000000000
65287  -40.834  -13.038  42.773 0.0000000000
65288  -41.229  -13.160  42.377 0.0000000000
65289  -40.721  -13.317  41.808 0.0000000000
65290  -41.657  -13.188  42.047 0.0000000000
65291  -42.055  -13.151  41.736 0.0000000000
65292  -42.538  -12.981  42.398 0.0000000000
65293  -45.052  -11.998  43.948 0.0000000000
65294  -44.468  -12.256  43.266 0.0000000000
65295  -45.455  -11.762  43.728 0.0000000000
65296  -45.826  -11.521  43.513 0.0000000000
65364  -17.066  -17.020  62.660 0.0000000000
65365  -16.855  -17.283  63.112 0.0000000000
65366  -17.424  -17.463  63.204 0.0000000000
65367  -18.765  -18.076  64.709 0.0000000000
65368  -18.191  -18.061  64.536 0.0000000000
65369  -18.517  -18.289  65.237 0.0000000000
65370  -18.330  -18.498  65.777 0.0000000000
65371  -18.864  -18.456  65.946 0.0000000000
65372  -20.939  -17.940  65.321 0.0000000000
65373  -20.422  -17.984  65.181 0.0000000000
65374  -20.733  -18.107  65.909 0.0000000000
65375  -20.589  -18.607  67.772 0.0000000000
65376  -20.283  -18.528  67.050 0.0000000000
65377  -20.056  -18.679  67.609 0.0000000000
65378  -19.538  -18.732  67.446 0.0000000000
65379  -19.835  -18.882  68.151 0.0000000000
65380  -19.569  -19.092  68.672 0.0000000000
65381  -20.013  -19.063  68.822 0.0000000000
65382  -21.044  -19.625  70.216 0.0000000000
65383  -20.509  -19.579  70.081 0.0000000000
65384  -20.708  -19.967  70.599 0.0000000000
65385  -20.369  -20.343  70.927 0.0000000000
65386  -20.853  -20.475  70.944 0.0000000000
65387  -23.073  -23.330  60.678 0.0000000000
65388  -22.764  -23.356  61.171 0.0000000000
65389  -22.449  -23.542  60.170 0.0000000000
65390  -20.872  -24.459  58.214 0.0000000000
65391  -21.195  -24.141  59.169 0.0000000000
65392  -20.656  -24.399  58.702 0.0000000000
65393  -20.283  -24.396  59.208 0.0000000000
65394  -20.075  -24.776  58.262 0.0000000000
65395  -20.193  -26.287  54.880 0.0000000000
65396  -20.252  -25.761  55.603 0.0000000000
65397  -19.835  -26.268  55.315 0.0000000000
65398  -18.714  -26.922  55.870 0.0000000000
65399  -19.190  -26.242  56.179 0.0000000000
65400  -18.826  -26.266  56.618 0.0000000000
65401  -18.935  -25.711  57.427 0.0000000000
65402  -18.477  -26.254  57.040 0.0000000000
65403  -18.141  -26.259  57.495 0.0000000000
65404  -18.065  -26.825  56.708 0.0000000000
65405  -17.368  -28.754  55.740 0.0000000000
65406  -17.275  -28.160  56.256 0.0000000000
65407  -16.981  -28.805  56.099 0.0000000000
65408  -16.603  -28.830  56.415 0.0000000000
65409  -16.711  -29.485  56.021 0.0000000000
65410  -16.508  -30.099  56.033 0.0000000000
65411  -16.906  -30.100  55.761 0.0000000000
65453  -26.436  -13.484  56.098 0.0000000000
65454  -25.944  -13.389  55.333 0.0000000000
65455  -25.917  -13.573  56.099 0.0000000000
65456  -24.818  -14.103  56.850 0.0000000000
65457  -24.927  -13.830  56.122 0.0000000000
65458  -24.449  -13.905  56.206 0.0000000000
65459  -24.049  -13.554  55.545 0.0000000000
65460  -23.966  -13.923  56.244 0.0000000000
65461  -24.116  -14.949  59.255 0.0000000000
65462  -24.236  -14.775  58.732 0.0000000000
65463  -23.756  -14.840  58.650 0.0000000000
65464  -22.566  -14.409  57.422 0.0000000000
65465  -23.026  -14.438  57.439 0.0000000000
65466  -22.759  -14.094  56.889 0.0000000000
65467  -22.841  -13.826  56.347 0.0000000000
65468  -22.382  -13.767  56.361 0.0000000000
65469  -22.046  -13.262  55.973 0.0000000000
65470  -21.941  -13.601  56.467 0.0000000000
65471  -20.873  -13.590  57.125 0.0000000000
65472  -21.049  -13.324  56.648 0.0000000000
65473  -20.670  -13.104  56.826 0.0000000000
65475  -20.322  -12.814  57.002 0.0000000000
65477  -20.091  -13.132  57.405 0.0000000000
65478  -19.866  -14.418  58.297 0.0000000000
65479  -19.706  -13.871  58.062 0.0000000000
65480  -19.439  -14.194  58.355 0.0000000000
65481  -19.065  -13.942  58.494 0.0000000000
65482  -19.245  -14.548  58.763 0.0000000000
65483  -21.057  -16.339  60.181 0.0000000000
65484  -20.726  -15.927  59.592 0.0000000000
65485  -20.494  -16.273  60.107 0.0000000000
65486  -19.228  -16.301  60.648 0.0000000000
65487  -19.431  -15.973  60.075 0.0000000000
65488  -19.001  -15.793  60.094 0.0000000000
65489  -18.776  -15.199  59.636 0.0000000000
65490  -18.514  -15.549  60.160 0.0000000000
65491  -18.068  -15.269  60.234 0.0000000000
65492  -18.243  -15.881  60.660 0.0000000000
65493  -17.845  -16.912  62.202 0.0000000000
65494  -17.654  -16.488  61.676 0.0000000000
65495  -17.341  -16.744  62.158 0.0000000000
65496  -16.862  -16.549  62.124 0.0000000000
66512  -58.982  1.456  20.162 0.0000000000
66513  -59.199  2.103  19.907 0.0000000000
66514  -59.153  2.154  20.491 0.0000000000
66515  -59.181  3.695  21.762 0.0000000000
66516  -59.270  3.620  21.139 0.0000000000
66517  -59.141  4.282  21.387 0.0000000000
66518  -58.937  4.821  21.065 0.0000000000
66519  -58.869  4.885  21.650 0.0000000000
66520  -58.847  3.958  24.112 0.0000000000
66521  -58.911  3.931  23.560 0.0000000000
66522  -58.757  4.584  23.866 0.0000000000
66523  -57.854  5.753  23.424 0.0000000000
66524  -58.315  5.491  23.193 0.0000000000
66525  -57.930  5.692  22.802 0.0000000000
66526  -57.994  5.630  22.176 0.0000000000
66527  -57.466  5.713  22.368 0.0000000000
66873  -50.989  -6.659  21.781 0.0000000000
66874  -51.102  -7.334  21.351 0.0000000000
66875  -51.297  -6.696  21.458 0.0000000000
66876  -52.225  -6.083  20.981 0.0000000000
66877  -51.963  -6.738  20.827 0.0000000000
66878  -52.319  -6.726  20.534 0.0000000000
66879  -52.536  -7.437  20.228 0.0000000000
66880  -52.646  -6.726  20.252 0.0000000000
66881  -54.181  -3.467  22.560 0.0000000000
66882  -53.561  -4.074  22.080 0.0000000000
66883  -53.782  -4.008  21.696 0.0000000000
66884  -53.692  -5.273  19.938 0.0000000000
66885  -53.392  -5.281  20.297 0.0000000000
66886  -53.413  -6.010  19.786 0.0000000000
66887  -53.286  -6.798  19.688 0.0000000000
66888  -53.611  -6.847  19.397 0.0000000000
66890  -53.935  -6.893  19.093 0.0000000000
66891  -54.660  -6.213  18.434 0.0000000000
66897  -55.273  -6.340  17.774 0.0000000000
66898  -55.438  -3.895  18.612 0.0000000000
66899  -55.368  -4.726  17.952 0.0000000000
66900  -55.559  -3.944  18.216 0.0000000000
66901  -55.692  -4.013  17.838 0.0000000000
66902  -55.821  -3.220  18.613 0.0000000000
66903  -56.609  -1.405  21.672 0.0000000000
66904  -56.203  -1.973  20.880 0.0000000000
66905  -56.677  -1.383  21.324 0.0000000000
66906  -57.184  -0.735  20.900 0.0000000000
66907  -56.694  -1.282  20.607 0.0000000000
66908  -56.752  -1.281  20.131 0.0000000000
66909  -56.379  -1.944  19.355 0.0000000000
66910  -56.791  -1.333  19.647 0.0000000000
66911  -56.818  -1.391  19.132 0.0000000000
66912  -57.295  -0.759  19.839 0.0000000000
66913  -58.649  0.888  20.708 0.0000000000
66914  -58.305  0.254  20.075 0.0000000000
66915  -58.705  0.832  20.143 0.0000000000
66916  -58.747  0.781  19.605 0.0000000000
67122  -5.575  -12.250  53.043 0.0000000000
67123  -5.457  -12.109  52.695 0.0000000000
67124  -5.361  -12.872  52.651 0.0000000000
67125  -5.274  -13.506  52.171 0.0000000000
67126  -5.260  -13.651  52.566 0.0000000000
67127  -6.796  -12.893  54.320 0.0000000000
67128  -6.435  -12.661  54.005 0.0000000000
67129  -6.299  -13.449  54.019 0.0000000000
67130  -5.271  -15.379  53.469 0.0000000000
67131  -5.405  -14.659  53.360 0.0000000000
67132  -5.140  -15.258  52.984 0.0000000000
67133  -5.062  -15.148  52.515 0.0000000000
67134  -4.986  -15.931  52.565 0.0000000000
67135  -4.989  -16.609  52.102 0.0000000000
67136  -4.950  -16.731  52.620 0.0000000000
67137  -5.060  -18.336  53.445 0.0000000000
67138  -5.082  -18.240  52.840 0.0000000000
67139  -5.326  -18.923  53.042 0.0000000000
67140  -5.667  -19.464  52.594 0.0000000000
67141  -5.678  -19.559  53.242 0.0000000000
67142  -8.718  -20.794  62.447 0.0000000000
67143  -8.871  -20.879  61.823 0.0000000000
67144  -9.110  -21.438  62.061 0.0000000000
67145  -9.361  -23.643  61.033 0.0000000000
67146  -9.507  -22.959  60.975 0.0000000000
67147  -9.457  -23.770  60.316 0.0000000000
67148  -9.515  -23.904  59.624 0.0000000000
67149  -9.249  -24.551  59.615 0.0000000000
67150  -7.924  -26.014  60.546 0.0000000000
67151  -8.317  -25.509  60.670 0.0000000000
67152  -8.047  -26.155  59.928 0.0000000000
67153  -7.847  -27.110  57.954 0.0000000000
67154  -8.218  -26.456  58.668 0.0000000000
67155  -8.261  -26.587  58.032 0.0000000000
67156  -8.654  -26.036  58.153 0.0000000000
67157  -8.263  -26.689  57.415 0.0000000000
67158  -8.217  -26.783  56.813 0.0000000000
67159  -7.842  -27.288  56.730 0.0000000000
67160  -6.547  -28.949  55.385 0.0000000000
67161  -6.895  -28.469  55.432 0.0000000000
67162  -6.422  -28.955  54.851 0.0000000000
67163  -6.296  -28.918  54.319 0.0000000000
67164  -6.025  -29.444  54.296 0.0000000000
67165  -5.704  -29.874  53.807 0.0000000000
67166  -5.782  -29.941  54.340 0.0000000000
67172  -6.502  -31.038  57.248 0.0000000000
67173  -6.328  -31.071  56.660 0.0000000000
67174  -6.364  -31.685  56.723 0.0000000000
67187  -13.025  -21.627  73.366 0.0000000000
67188  -12.452  -21.515  73.446 0.0000000000
67189  -12.556  -22.191  73.608 0.0000000000
67190  -11.699  -24.097  73.700 0.0000000000
67191  -11.654  -23.396  73.867 0.0000000000
67192  -11.155  -24.048  73.842 0.0000000000
67193  -10.635  -23.983  73.941 0.0000000000
67194  -10.605  -24.745  73.752 0.0000000000
67195  -11.428  -26.666  71.766 0.0000000000
67196  -11.478  -26.096  72.433 0.0000000000
67197  -10.986  -26.708  72.167 0.0000000000
67198  -9.581  -27.397  72.557 0.0000000000
67199  -10.092  -26.718  72.793 0.0000000000
67200  -9.621  -26.703  73.033 0.0000000000
67201  -9.621  -26.082  73.425 0.0000000000
67202  -9.139  -26.679  73.219 0.0000000000
67203  -8.656  -26.617  73.320 0.0000000000
67204  -8.602  -27.326  72.953 0.0000000000
67205  -7.681  -29.169  71.879 0.0000000000
67206  -7.628  -28.526  72.360 0.0000000000
67207  -7.165  -29.103  71.937 0.0000000000
67208  -6.703  -29.011  71.909 0.0000000000
67209  -6.672  -29.707  71.496 0.0000000000
70562  -39.877  -11.907  49.488 0.0000000000
70563  -40.542  -11.620  49.808 0.0000000000
70564  -40.347  -11.690  50.210 0.0000000000
70565  -41.199  -10.997  52.120 0.0000000000
70566  -41.333  -11.009  51.673 0.0000000000
70567  -41.939  -10.669  52.189 0.0000000000
70568  -42.618  -10.214  52.404 0.0000000000
70569  -42.479  -10.176  52.822 0.0000000000
70570  -40.943  -10.879  54.351 0.0000000000
70571  -40.971  -10.929  53.777 0.0000000000
70572  -41.525  -10.526  54.307 0.0000000000
70573  -42.823  -9.076  54.712 0.0000000000
70574  -42.627  -9.607  54.255 0.0000000000
70575  -42.984  -9.064  54.253 0.0000000000
70576  -43.126  -9.111  53.772 0.0000000000
70577  -43.088  -8.662  54.082 0.0000000000
70578  -43.059  -8.192  53.819 0.0000000000
70579  -42.868  -8.152  54.297 0.0000000000
70580  -41.611  -7.475  54.511 0.0000000000
70581  -41.840  -7.531  54.024 0.0000000000
70582  -41.380  -7.337  53.671 0.0000000000
70583  -40.978  -7.258  52.934 0.0000000000
70584  -40.602  -7.258  53.302 0.0000000000
70585  -40.935  -11.856  58.640 0.0000000000
70586  -40.943  -11.683  58.245 0.0000000000
70587  -41.174  -11.236  58.745 0.0000000000
70588  -41.482  -9.624  58.709 0.0000000000
70589  -41.576  -9.956  58.532 0.0000000000
70590  -41.589  -9.364  58.233 0.0000000000
70591  -41.784  -9.263  57.897 0.0000000000
70592  -41.560  -8.827  58.070 0.0000000000
70593  -39.207  -8.627  58.695 0.0000000000
70594  -39.829  -8.644  58.921 0.0000000000
70595  -39.402  -8.343  58.303 0.0000000000
70596  -39.577  -7.780  56.735 0.0000000000
70597  -39.976  -7.894  57.461 0.0000000000
70598  -40.327  -7.766  57.044 0.0000000000
70599  -40.943  -7.959  57.188 0.0000000000
70600  -40.613  -7.684  56.468 0.0000000000
70601  -40.889  -7.586  55.953 0.0000000000
70602  -40.196  -7.574  55.730 0.0000000000
70603  -38.561  -7.720  53.290 0.0000000000
70604  -39.348  -7.584  53.838 0.0000000000
70605  -38.890  -7.619  52.870 0.0000000000
70606  -39.242  -7.543  52.445 0.0000000000
70607  -38.538  -7.742  51.986 0.0000000000
70608  -38.163  -7.897  50.858 0.0000000000
70609  -37.846  -7.958  51.295 0.0000000000
70610  -36.049  -8.554  50.623 0.0000000000
70611  -36.452  -8.363  50.154 0.0000000000
70612  -35.784  -8.630  49.633 0.0000000000
70613  -35.580  -8.602  48.725 0.0000000000
70614  -35.167  -8.758  48.988 0.0000000000
70615  -34.775  -9.478  52.580 0.0000000000
70616  -34.992  -9.250  51.897 0.0000000000
70617  -34.383  -9.519  51.396 0.0000000000
70618  -33.203  -9.585  49.024 0.0000000000
70619  -33.749  -9.455  49.524 0.0000000000
70620  -33.512  -9.318  48.734 0.0000000000
70621  -33.904  -9.111  48.275 0.0000000000
70622  -33.258  -9.195  47.913 0.0000000000
70623  -33.015  -9.066  47.119 0.0000000000
70624  -32.688  -9.355  47.449 0.0000000000
70625  -31.199  -9.761  47.003 0.0000000000
70626  -31.563  -9.545  46.667 0.0000000000
70627  -30.957  -9.536  46.313 0.0000000000
70628  -30.725  -9.217  45.623 0.0000000000
70629  -30.383  -9.528  45.873 0.0000000000
70633  -35.791  -26.668  45.831 0.0000000000
70635  -35.864  -26.341  45.596 0.0000000000
70636  -35.958  -25.991  45.377 0.0000000000
70637  -35.569  -25.724  45.536 0.0000000000
70638  -34.863  -25.308  46.901 0.0000000000
70639  -34.950  -25.672  46.429 0.0000000000
70640  -34.991  -25.009  46.652 0.0000000000
70641  -34.729  -23.551  46.977 0.0000000000
70642  -34.934  -24.349  46.527 0.0000000000
70643  -34.754  -23.961  46.423 0.0000000000
70644  -34.872  -24.249  46.017 0.0000000000
70645  -34.506  -23.600  46.279 0.0000000000
70646  -34.203  -23.254  46.238 0.0000000000
70647  -34.109  -22.839  46.845 0.0000000000
70648  -33.632  -21.017  48.196 0.0000000000
70649  -33.562  -21.419  47.673 0.0000000000
70650  -33.354  -20.719  48.036 0.0000000000
70651  -32.995  -20.414  47.578 0.0000000000
70652  -33.248  -20.017  48.237 0.0000000000
70653  -36.231  -22.771  52.050 0.0000000000
70654  -36.010  -23.060  51.315 0.0000000000
70655  -36.198  -22.400  51.711 0.0000000000
70656  -35.993  -20.819  52.065 0.0000000000
70657  -36.027  -21.530  51.677 0.0000000000
70658  -35.797  -21.118  51.412 0.0000000000
70659  -35.500  -21.415  50.743 0.0000000000
70660  -35.481  -20.715  51.265 0.0000000000
70661  -36.275  -17.764  54.049 0.0000000000
70662  -36.172  -18.550  53.559 0.0000000000
70663  -35.859  -18.157  53.341 0.0000000000
70664  -34.904  -18.399  51.595 0.0000000000
70665  -35.243  -18.841  51.937 0.0000000000
70666  -34.809  -19.162  51.164 0.0000000000
70667  -34.830  -19.923  50.791 0.0000000000
70668  -34.590  -19.534  50.640 0.0000000000
70669  -34.271  -19.896  49.989 0.0000000000
70670  -34.296  -19.145  50.330 0.0000000000
70671  -33.900  -17.812  49.831 0.0000000000
70672  -33.762  -18.492  49.543 0.0000000000
70673  -33.569  -18.153  49.210 0.0000000000
70674  -33.291  -18.562  48.572 0.0000000000
70675  -33.374  -17.897  48.702 0.0000000000
70676  -33.223  -17.611  48.174 0.0000000000
70677  -33.557  -17.216  48.893 0.0000000000
70678  -34.466  -15.614  49.808 0.0000000000
70679  -34.090  -15.999  49.262 0.0000000000
70680  -34.419  -15.432  49.245 0.0000000000
70681  -34.396  -15.209  48.695 0.0000000000
70682  -34.753  -14.919  49.276 0.0000000000
70683  -36.221  -14.153  52.716 0.0000000000
70684  -35.656  -14.527  51.863 0.0000000000
70685  -36.149  -14.000  51.951 0.0000000000
70686  -36.712  -13.393  50.705 0.0000000000
70687  -36.135  -13.828  50.815 0.0000000000
70688  -36.205  -13.694  50.055 0.0000000000
70689  -35.687  -13.989  49.451 0.0000000000
70690  -36.280  -13.585  49.350 0.0000000000
70691  -36.394  -13.497  48.829 0.0000000000
70692  -36.912  -13.256  49.460 0.0000000000
70693  -38.850  -12.277  50.106 0.0000000000
70694  -38.309  -12.573  49.483 0.0000000000
70695  -39.086  -12.248  49.551 0.0000000000
70696  -39.304  -12.222  48.962 0.0000000000
70697  -22.376  -27.880  51.616 0.0000000000
70698  -22.674  -28.248  51.449 0.0000000000
70699  -22.836  -27.593  51.291 0.0000000000
70700  -23.982  -27.101  50.725 0.0000000000
70701  -23.775  -27.576  50.756 0.0000000000
70702  -24.251  -27.503  50.545 0.0000000000
70703  -24.527  -27.945  50.418 0.0000000000
70704  -24.710  -27.540  50.300 0.0000000000
70705  -25.373  -25.054  51.390 0.0000000000
70706  -24.956  -25.532  51.112 0.0000000000
70707  -25.448  -25.486  50.786 0.0000000000
70708  -26.252  -26.591  49.747 0.0000000000
70709  -25.748  -26.591  49.947 0.0000000000
70710  -25.923  -27.213  49.719 0.0000000000
70711  -25.680  -27.612  49.858 0.0000000000
70712  -26.178  -27.521  49.648 0.0000000000
70713  -26.436  -28.133  49.621 0.0000000000
70714  -26.651  -27.696  49.443 0.0000000000
70715  -27.731  -27.527  48.960 0.0000000000
70716  -27.608  -28.025  49.133 0.0000000000
70717  -28.081  -28.014  49.011 0.0000000000
70719  -28.498  -28.206  48.843 0.0000000000
70720  -29.608  -23.488  55.458 0.0000000000
70721  -29.066  -23.615  54.949 0.0000000000
70722  -29.519  -23.661  54.647 0.0000000000
70723  -29.637  -24.169  52.796 0.0000000000
70724  -29.318  -24.078  53.082 0.0000000000
70725  -29.165  -24.253  52.274 0.0000000000
70726  -28.647  -24.533  51.717 0.0000000000
70727  -29.006  -24.620  51.461 0.0000000000
70728  -31.486  -24.530  51.845 0.0000000000
70729  -30.945  -24.472  51.930 0.0000000000
70730  -30.807  -24.769  51.168 0.0000000000
70731  -29.707  -25.701  49.501 0.0000000000
70732  -29.795  -25.239  50.293 0.0000000000
70733  -29.348  -25.478  49.866 0.0000000000
70734  -28.922  -25.479  50.050 0.0000000000
70735  -28.976  -25.938  49.494 0.0000000000
70736  -28.572  -26.317  49.177 0.0000000000
70737  -29.002  -26.438  48.990 0.0000000000
70738  -29.788  -27.798  48.241 0.0000000000
70739  -29.315  -27.492  48.430 0.0000000000
70740  -29.536  -28.044  48.330 0.0000000000
70750  -32.332  -26.985  47.417 0.0000000000
70751  -32.107  -27.399  47.416 0.0000000000
70752  -32.550  -27.440  47.202 0.0000000000
70764  -25.223  -16.436  64.906 0.0000000000
70765  -25.112  -16.705  65.558 0.0000000000
70766  -25.551  -16.564  65.788 0.0000000000
70767  -26.576  -16.924  67.642 0.0000000000
70768  -26.105  -17.001  67.401 0.0000000000
70769  -26.405  -17.280  68.176 0.0000000000
70770  -26.194  -17.753  68.765 0.0000000000
70771  -26.678  -17.791  68.898 0.0000000000
70772  -28.466  -16.923  68.337 0.0000000000
70773  -28.020  -16.877  68.195 0.0000000000
70774  -28.253  -17.486  68.815 0.0000000000
70775  -27.862  -19.609  69.334 0.0000000000
70776  -27.717  -18.771  69.347 0.0000000000
70777  -27.440  -19.419  69.498 0.0000000000
70778  -27.093  -19.226  69.630 0.0000000000
70779  -27.155  -19.968  69.532 0.0000000000
70780  -26.729  -20.500  69.338 0.0000000000
70781  -27.041  -20.678  69.053 0.0000000000
70782  -27.052  -21.723  67.044 0.0000000000
70783  -26.695  -21.662  67.494 0.0000000000
70784  -26.407  -21.977  66.485 0.0000000000
70785  -25.824  -22.187  65.889 0.0000000000
70786  -26.045  -22.186  65.451 0.0000000000
70787  -32.242  -18.610  67.790 0.0000000000
70788  -31.809  -18.288  68.031 0.0000000000
70789  -31.970  -19.257  67.754 0.0000000000
70790  -30.837  -21.015  66.771 0.0000000000
70791  -31.037  -20.445  67.501 0.0000000000
70792  -30.558  -20.892  67.161 0.0000000000
70793  -30.184  -20.733  67.605 0.0000000000
70794  -29.942  -21.219  66.814 0.0000000000
70795  -29.528  -22.302  63.009 0.0000000000
70796  -29.979  -22.161  64.015 0.0000000000
70797  -29.374  -22.180  63.540 0.0000000000
70798  -28.070  -22.236  63.870 0.0000000000
70799  -28.727  -22.041  64.428 0.0000000000
70800  -28.434  -22.045  64.833 0.0000000000
70801  -28.767  -21.844  65.797 0.0000000000
70802  -28.225  -21.982  65.302 0.0000000000
70803  -27.930  -21.928  65.693 0.0000000000
70804  -27.511  -22.152  64.689 0.0000000000
70805  -25.923  -22.615  62.511 0.0000000000
70806  -26.263  -22.441  63.500 0.0000000000
70807  -25.686  -22.586  62.950 0.0000000000
70808  -25.468  -22.585  63.351 0.0000000000
70809  -25.010  -22.765  62.318 0.0000000000
70810  -24.321  -22.929  61.737 0.0000000000
70811  -24.595  -22.959  61.297 0.0000000000
70812  -24.182  -23.301  58.892 0.0000000000
70813  -24.049  -23.260  59.348 0.0000000000
70814  -23.576  -23.518  58.319 0.0000000000
70815  -23.000  -23.761  57.773 0.0000000000
70816  -23.288  -23.745  57.344 0.0000000000
70817  -25.282  -23.301  57.055 0.0000000000
70818  -24.987  -23.305  57.528 0.0000000000
70819  -24.683  -23.506  56.480 0.0000000000
70820  -23.260  -24.602  54.408 0.0000000000
70821  -23.506  -24.173  55.352 0.0000000000
70822  -23.060  -24.501  54.961 0.0000000000
70823  -22.739  -24.500  55.406 0.0000000000
70824  -22.583  -24.941  54.553 0.0000000000
70825  -22.077  -25.430  54.157 0.0000000000
70826  -22.372  -25.441  53.696 0.0000000000
70827  -22.581  -26.584  51.981 0.0000000000
70828  -22.235  -26.562  52.372 0.0000000000
70829  -22.252  -27.221  51.907 0.0000000000
70830  -22.041  -27.746  51.921 0.0000000000
70831  -29.867  -9.708  45.940 0.0000000000
70832  -30.181  -10.079  46.610 0.0000000000
70833  -29.932  -11.160  48.270 0.0000000000
70834  -29.637  -10.975  47.560 0.0000000000
70835  -29.423  -11.312  48.107 0.0000000000
70836  -28.861  -11.398  47.922 0.0000000000
70837  -29.165  -11.649  48.655 0.0000000000
70838  -31.423  -11.781  51.753 0.0000000000
70839  -31.011  -11.679  50.820 0.0000000000
70840  -30.901  -12.055  51.508 0.0000000000
70841  -29.593  -12.578  51.535 0.0000000000
70842  -29.719  -12.381  50.840 0.0000000000
70843  -29.149  -12.499  50.713 0.0000000000
70844  -28.733  -12.287  49.840 0.0000000000
70845  -28.680  -12.531  50.528 0.0000000000
70846  -28.248  -12.590  50.539 0.0000000000
70847  -28.546  -12.765  51.254 0.0000000000
70848  -28.891  -13.162  53.460 0.0000000000
70849  -28.384  -13.042  52.592 0.0000000000
70850  -28.421  -13.177  53.428 0.0000000000
70851  -27.897  -13.137  53.377 0.0000000000
70852  -28.272  -13.218  54.043 0.0000000000
70853  -35.007  -11.738  59.160 0.0000000000
70854  -34.564  -11.780  58.241 0.0000000000
70855  -34.310  -11.975  58.713 0.0000000000
70856  -33.121  -12.553  58.819 0.0000000000
70857  -33.347  -12.365  58.351 0.0000000000
70858  -32.824  -12.639  58.005 0.0000000000
70859  -32.479  -12.623  57.299 0.0000000000
70860  -32.117  -12.768  57.593 0.0000000000
70861  -32.131  -12.819  61.640 0.0000000000
70862  -32.482  -12.856  60.900 0.0000000000
70863  -31.854  -12.941  60.653 0.0000000000
70864  -30.621  -13.127  58.343 0.0000000000
70865  -31.232  -13.000  58.663 0.0000000000
70866  -30.793  -13.052  57.672 0.0000000000
70867  -31.043  -13.031  57.040 0.0000000000
70868  -30.594  -13.091  57.039 0.0000000000
70869  -30.222  -13.163  56.135 0.0000000000
70870  -29.921  -13.166  56.535 0.0000000000
70871  -28.788  -13.241  56.986 0.0000000000
70872  -28.996  -13.261  56.497 0.0000000000
70873  -28.496  -13.255  56.204 0.0000000000
70874  -27.941  -13.259  55.294 0.0000000000
70875  -27.915  -13.276  56.049 0.0000000000
70876  -27.363  -13.283  56.001 0.0000000000
70877  -27.810  -13.268  56.865 0.0000000000
70878  -27.779  -13.741  59.366 0.0000000000
70879  -27.509  -13.664  58.489 0.0000000000
70880  -27.320  -13.909  59.233 0.0000000000
70881  -26.868  -14.156  59.158 0.0000000000
70882  -27.090  -14.151  59.882 0.0000000000
70883  -29.186  -14.078  62.770 0.0000000000
70884  -28.808  -13.915  61.806 0.0000000000
70885  -28.680  -14.253  62.591 0.0000000000
70886  -27.323  -14.843  62.877 0.0000000000
70887  -27.614  -14.514  62.163 0.0000000000
70888  -27.143  -14.668  62.012 0.0000000000
70889  -26.826  -14.598  61.210 0.0000000000
70890  -26.646  -14.836  61.887 0.0000000000
70891  -26.186  -15.017  61.769 0.0000000000
70892  -26.353  -15.132  62.599 0.0000000000
70893  -26.002  -15.922  64.565 0.0000000000
70894  -25.769  -15.809  63.768 0.0000000000
70895  -25.582  -16.083  64.387 0.0000000000
70896  -25.115  -16.276  64.149 0.0000000000
71122  -53.122  -5.230  8.874 0.0000000000
71123  -52.737  -5.722  8.921 0.0000000000
71124  -52.700  -5.000  8.752 0.0000000000
71125  -51.996  -3.850  8.109 0.0000000000
71126  -51.875  -4.661  8.323 0.0000000000
71130  -53.204  -0.904  6.468 0.0000000000
71131  -52.876  -1.592  6.949 0.0000000000
71132  -52.661  -1.375  6.719 0.0000000000
71133  -51.333  -2.339  6.937 0.0000000000
71134  -51.560  -2.542  7.055 0.0000000000
71912  -57.915  0.627  27.737 0.0000000000
71913  -58.228  1.490  27.832 0.0000000000
71914  -58.114  1.370  28.324 0.0000000000
71915  -58.059  2.563  30.025 0.0000000000
71916  -58.103  2.717  29.524 0.0000000000
71917  -57.859  3.290  30.000 0.0000000000
71918  -57.627  3.943  29.838 0.0000000000
71919  -57.601  3.702  30.430 0.0000000000
71920  -57.693  1.548  31.917 0.0000000000
71921  -57.811  1.791  31.441 0.0000000000
71922  -57.589  2.320  31.964 0.0000000000
71923  -56.381  3.629  31.851 0.0000000000
71924  -56.962  3.522  31.723 0.0000000000
71935  -56.735  -0.952  35.082 0.0000000000
71936  -56.858  -0.612  34.746 0.0000000000
71937  -56.543  -0.321  35.084 0.0000000000
71938  -55.078  0.613  34.671 0.0000000000
71939  -55.766  0.674  34.699 0.0000000000
71940  -55.260  1.035  34.382 0.0000000000
71941  -55.456  1.451  34.099 0.0000000000
72191  -39.691  -18.771  32.696 0.0000000000
72192  -39.962  -19.481  33.033 0.0000000000
72193  -40.287  -19.131  32.725 0.0000000000
72206  -40.504  -12.527  32.640 0.0000000000
72207  -40.114  -13.217  32.315 0.0000000000
72208  -40.440  -12.794  31.972 0.0000000000
72209  -40.889  -13.202  30.585 0.0000000000
72210  -40.578  -13.510  30.949 0.0000000000
72211  -40.797  -13.938  30.599 0.0000000000
72212  -40.777  -14.716  30.662 0.0000000000
72213  -41.090  -14.345  30.336 0.0000000000
72214  -42.301  -12.014  29.266 0.0000000000
72215  -41.922  -12.259  29.613 0.0000000000
72216  -42.166  -12.704  29.240 0.0000000000
72217  -42.681  -14.616  29.410 0.0000000000
72218  -42.155  -14.149  29.483 0.0000000000
72219  -42.283  -14.887  29.720 0.0000000000
72220  -41.949  -15.221  30.061 0.0000000000
72221  -42.516  -15.645  30.070 0.0000000000
72222  -42.805  -16.406  30.507 0.0000000000
72223  -43.171  -16.060  30.191 0.0000000000
72224  -45.002  -16.393  30.527 0.0000000000
72225  -44.595  -16.714  30.759 0.0000000000
72236  -45.761  -13.684  27.933 0.0000000000
72237  -46.063  -14.265  28.434 0.0000000000
72238  -46.549  -14.032  28.209 0.0000000000
72268  -48.784  -9.050  23.137 0.0000000000
72269  -49.231  -9.705  23.072 0.0000000000
72270  -49.176  -9.039  22.831 0.0000000000
72271  -49.597  -9.098  22.537 0.0000000000
72272  -49.273  -8.438  22.638 0.0000000000
72273  -46.623  -7.595  28.265 0.0000000000
72274  -46.343  -7.952  27.566 0.0000000000
72275  -46.871  -7.430  27.873 0.0000000000
72276  -47.934  -6.695  27.414 0.0000000000
72277  -47.331  -7.173  27.087 0.0000000000
72278  -47.579  -7.023  26.665 0.0000000000
72279  -47.327  -7.485  25.964 0.0000000000
72280  -47.804  -6.930  26.239 0.0000000000
72281  -50.814  -4.850  29.244 0.0000000000
72282  -50.026  -5.299  28.704 0.0000000000
72283  -50.232  -5.183  28.260 0.0000000000
72284  -49.419  -5.769  26.051 0.0000000000
72285  -49.184  -5.877  26.463 0.0000000000
72286  -48.833  -6.239  25.640 0.0000000000
72287  -48.272  -6.769  25.375 0.0000000000
72288  -48.528  -6.679  24.964 0.0000000000
72289  -48.415  -7.224  24.277 0.0000000000
72290  -48.829  -6.672  24.482 0.0000000000
72291  -49.876  -6.096  23.928 0.0000000000
72292  -49.404  -6.624  23.623 0.0000000000
72293  -49.704  -6.627  23.218 0.0000000000
72294  -49.695  -7.223  22.666 0.0000000000
72295  -50.023  -6.638  22.820 0.0000000000
72296  -50.347  -6.642  22.438 0.0000000000
72297  -50.444  -6.069  23.084 0.0000000000
72298  -51.961  -4.616  24.759 0.0000000000
72299  -51.586  -5.031  23.874 0.0000000000
72300  -52.194  -4.555  24.347 0.0000000000
72301  -52.427  -4.505  23.926 0.0000000000
72302  -52.820  -4.089  24.796 0.0000000000
72303  -54.238  -2.897  28.397 0.0000000000
72304  -53.597  -3.386  27.482 0.0000000000
72305  -54.413  -2.843  27.935 0.0000000000
72306  -55.401  -2.231  27.353 0.0000000000
72307  -54.699  -2.745  26.958 0.0000000000
72308  -54.826  -2.651  26.529 0.0000000000
72309  -54.226  -3.082  25.709 0.0000000000
72310  -54.967  -2.538  26.116 0.0000000000
72311  -55.117  -2.416  25.693 0.0000000000
72312  -55.695  -1.962  26.488 0.0000000000
72313  -57.438  -0.297  27.903 0.0000000000
72314  -57.006  -0.837  27.121 0.0000000000
72315  -57.531  -0.175  27.458 0.0000000000
72316  -57.693  -0.037  27.031 0.0000000000
72519  -9.446  -11.061  58.753 0.0000000000
72520  -9.198  -12.006  58.425 0.0000000000
72521  -9.251  -11.881  58.947 0.0000000000
72522  -8.581  -13.176  60.036 0.0000000000
72523  -8.607  -13.296  59.559 0.0000000000
72524  -8.246  -13.909  59.860 0.0000000000
72525  -7.849  -14.592  59.699 0.0000000000
72526  -7.849  -14.462  60.173 0.0000000000
72527  -8.596  -12.477  61.739 0.0000000000
72528  -8.554  -12.603  61.310 0.0000000000
72529  -8.187  -13.207  61.578 0.0000000000
72530  -6.970  -15.000  61.697 0.0000000000
72531  -7.367  -14.558  61.393 0.0000000000
72532  -6.955  -15.193  61.255 0.0000000000
72533  -6.930  -15.344  60.769 0.0000000000
72534  -6.472  -15.764  61.002 0.0000000000
72535  -6.010  -16.345  60.768 0.0000000000
72536  -6.073  -16.213  61.264 0.0000000000
72537  -5.782  -17.052  62.321 0.0000000000
72538  -5.702  -17.212  61.855 0.0000000000
72539  -5.774  -17.755  62.061 0.0000000000
72540  -5.973  -18.341  61.797 0.0000000000
72541  -5.982  -18.188  62.335 0.0000000000
72542  -8.646  -11.414  65.343 0.0000000000
72543  -8.604  -11.527  64.890 0.0000000000
72544  -8.251  -11.988  65.261 0.0000000000
72545  -7.045  -13.646  65.325 0.0000000000
72546  -7.397  -13.180  64.947 0.0000000000
72547  -7.016  -13.789  64.858 0.0000000000
72548  -7.004  -13.927  64.408 0.0000000000
72549  -6.695  -14.387  64.792 0.0000000000
72550  -6.128  -15.622  66.838 0.0000000000
72551  -6.287  -15.123  66.526 0.0000000000
72552  -6.116  -15.766  66.354 0.0000000000
72553  -5.990  -16.659  65.196 0.0000000000
72554  -6.074  -16.017  65.362 0.0000000000
72555  -6.022  -16.172  64.892 0.0000000000
72556  -6.150  -15.696  64.550 0.0000000000
72557  -5.983  -16.321  64.389 0.0000000000
72558  -5.947  -16.468  63.863 0.0000000000
72559  -5.949  -17.008  64.184 0.0000000000
72560  -6.686  -18.531  64.029 0.0000000000
72561  -6.284  -18.241  63.727 0.0000000000
72562  -6.736  -18.696  63.493 0.0000000000
72563  -6.782  -18.861  62.981 0.0000000000
72564  -7.199  -19.172  63.321 0.0000000000
72565  -7.732  -19.694  63.036 0.0000000000
72566  -7.606  -19.567  63.625 0.0000000000
72567  -8.022  -20.461  64.744 0.0000000000
72568  -8.210  -20.530  64.191 0.0000000000
72569  -8.383  -21.104  64.423 0.0000000000
72570  -8.668  -21.852  64.044 0.0000000000
72571  -8.436  -21.802  64.607 0.0000000000
72572  -7.159  -20.241  66.761 0.0000000000
72573  -7.380  -20.331  66.256 0.0000000000
72574  -7.447  -20.957  66.444 0.0000000000
72575  -7.607  -23.040  65.539 0.0000000000
72576  -7.813  -22.370  65.619 0.0000000000
72577  -7.876  -23.090  65.022 0.0000000000
72578  -8.123  -23.182  64.516 0.0000000000
72579  -7.820  -23.780  64.377 0.0000000000
72580  -7.694  -24.480  63.732 0.0000000000
72581  -7.468  -24.393  64.249 0.0000000000
72582  -6.555  -25.416  64.399 0.0000000000
72583  -6.767  -25.467  63.869 0.0000000000
72584  -6.416  -26.015  63.699 0.0000000000
72585  -6.271  -26.618  63.008 0.0000000000
72586  -6.122  -26.567  63.537 0.0000000000
72587  -10.529  -31.359  62.729 0.0000000000
72588  -10.273  -31.365  63.316 0.0000000000
72589  -10.113  -32.053  62.581 0.0000000000
72590  -9.502  -34.265  62.227 0.0000000000
72591  -9.364  -33.575  62.541 0.0000000000
72592  -9.141  -34.330  62.677 0.0000000000
72593  -8.806  -34.401  63.151 0.0000000000
72594  -8.980  -35.096  62.960 0.0000000000
75962  -51.488  -7.331  39.483 0.0000000000
75963  -52.307  -6.934  39.812 0.0000000000
75964  -51.950  -7.151  40.159 0.0000000000
75965  -52.477  -6.888  41.817 0.0000000000
75966  -52.806  -6.638  41.454 0.0000000000
75967  -53.076  -6.365  42.045 0.0000000000
75968  -53.512  -5.799  42.253 0.0000000000
75969  -53.239  -6.042  42.609 0.0000000000
75970  -51.264  -7.766  43.382 0.0000000000
75971  -51.543  -7.580  43.006 0.0000000000
75972  -51.872  -7.278  43.622 0.0000000000
75973  -52.848  -5.617  44.467 0.0000000000
75974  -52.806  -6.057  43.993 0.0000000000
75975  -53.059  -5.381  44.007 0.0000000000
75976  -53.283  -5.185  43.576 0.0000000000
75977  -53.199  -4.631  44.008 0.0000000000
75978  -53.202  -3.959  43.956 0.0000000000
75979  -53.012  -4.153  44.367 0.0000000000
75980  -52.207  -3.284  45.301 0.0000000000
75981  -52.360  -3.149  44.898 0.0000000000
75982  -51.954  -2.564  45.102 0.0000000000
75983  -51.595  -1.866  44.798 0.0000000000
75984  -51.489  -1.928  45.237 0.0000000000
75985  -48.812  -10.017  45.691 0.0000000000
75986  -49.184  -9.718  45.491 0.0000000000
75987  -49.512  -9.576  46.153 0.0000000000
75988  -50.799  -7.931  47.312 0.0000000000
75989  -50.709  -8.361  46.819 0.0000000000
75990  -51.154  -7.589  47.050 0.0000000000
75991  -51.411  -7.310  46.776 0.0000000000
75992  -51.384  -6.849  47.179 0.0000000000
75993  -50.127  -5.920  47.930 0.0000000000
75994  -50.406  -6.545  47.998 0.0000000000
75995  -50.411  -5.548  47.729 0.0000000000
75996  -50.851  -3.931  47.193 0.0000000000
75997  -50.995  -4.809  47.386 0.0000000000
75998  -51.251  -4.547  47.170 0.0000000000
75999  -51.590  -5.106  47.030 0.0000000000
76000  -51.476  -4.315  46.896 0.0000000000
76001  -51.693  -4.010  46.559 0.0000000000
76002  -51.321  -3.294  46.662 0.0000000000
76004  -50.831  -1.592  46.015 0.0000000000
76030  -42.036  -11.072  50.309 0.0000000000
76031  -42.406  -11.130  49.848 0.0000000000
76032  -42.880  -10.823  50.509 0.0000000000
76033  -44.443  -9.735  51.283 0.0000000000
76034  -44.268  -10.265  50.883 0.0000000000
76035  -44.823  -9.904  50.920 0.0000000000
76036  -45.222  -10.038  50.536 0.0000000000
76037  -45.225  -9.476  50.774 0.0000000000
76038  -43.637  -7.938  51.551 0.0000000000
76039  -44.165  -8.433  51.555 0.0000000000
76040  -43.973  -8.135  51.094 0.0000000000
76041  -44.616  -8.135  49.601 0.0000000000
76042  -44.697  -8.316  50.409 0.0000000000
76043  -45.135  -8.411  49.990 0.0000000000
76044  -45.519  -8.692  50.263 0.0000000000
76045  -45.551  -8.460  49.676 0.0000000000
76046  -45.972  -8.439  49.390 0.0000000000
76047  -45.532  -8.179  48.992 0.0000000000
76048  -45.195  -7.357  46.832 0.0000000000
76049  -45.610  -7.656  47.416 0.0000000000
76050  -45.702  -7.203  46.645 0.0000000000
76051  -46.239  -7.013  46.509 0.0000000000
76052  -45.914  -6.654  45.860 0.0000000000
76053  -38.850  -7.754  47.434 0.0000000000
76054  -39.455  -7.612  48.030 0.0000000000
76055  -39.277  -7.687  47.008 0.0000000000
76056  -40.284  -7.343  45.094 0.0000000000
76057  -40.253  -7.563  46.123 0.0000000000
76058  -40.856  -7.427  45.641 0.0000000000
76059  -41.406  -7.472  46.281 0.0000000000
76060  -41.380  -7.240  45.256 0.0000000000
76061  -39.800  -5.492  42.580 0.0000000000
76062  -39.975  -6.097  42.976 0.0000000000
76063  -40.544  -5.700  42.845 0.0000000000
76064  -42.561  -5.741  43.350 0.0000000000
76065  -41.969  -6.208  43.465 0.0000000000
76066  -42.568  -6.366  43.854 0.0000000000
76067  -42.564  -6.806  44.571 0.0000000000
76068  -43.160  -6.556  44.380 0.0000000000
76069  -43.799  -6.686  44.821 0.0000000000
76070  -43.778  -6.273  44.219 0.0000000000
76071  -44.690  -4.463  43.921 0.0000000000
76072  -44.899  -5.296  44.091 0.0000000000
76073  -45.325  -4.662  44.270 0.0000000000
76074  -45.896  -4.969  44.772 0.0000000000
76075  -45.662  -4.106  44.525 0.0000000000
76076  -45.913  -3.391  44.918 0.0000000000
76077  -45.331  -3.158  44.556 0.0000000000
76241  -34.552  -23.648  44.558 0.0000000000
76242  -35.342  -24.239  44.456 0.0000000000
76243  -35.062  -23.865  44.330 0.0000000000
76244  -36.101  -23.803  44.003 0.0000000000
76245  -36.232  -24.105  44.179 0.0000000000
76251  -36.121  -22.940  43.515 0.0000000000
76256  -32.085  -18.472  45.285 0.0000000000
76257  -31.968  -19.109  45.358 0.0000000000
76258  -31.861  -18.927  44.759 0.0000000000
76259  -31.725  -19.666  43.250 0.0000000000
76260  -31.705  -19.902  43.711 0.0000000000
76261  -31.771  -20.365  43.248 0.0000000000
76262  -31.994  -20.966  43.426 0.0000000000
76263  -31.898  -20.772  42.903 0.0000000000
76264  -32.178  -19.087  40.988 0.0000000000
76265  -32.007  -19.158  41.644 0.0000000000
76266  -32.129  -19.678  41.184 0.0000000000
76267  -32.688  -21.267  41.327 0.0000000000
76268  -32.293  -20.848  41.590 0.0000000000
76269  -32.626  -21.414  41.774 0.0000000000
76270  -32.580  -21.547  42.275 0.0000000000
76271  -33.050  -21.836  42.086 0.0000000000
76272  -33.668  -22.276  42.349 0.0000000000
76273  -33.647  -22.114  41.962 0.0000000000
76274  -35.115  -22.279  41.669 0.0000000000
76275  -35.026  -22.371  42.046 0.0000000000
76276  -35.836  -22.340  42.264 0.0000000000
76281  -36.246  -22.307  40.722 0.0000000000
76286  -34.376  -21.256  38.338 0.0000000000
76287  -34.672  -21.696  38.775 0.0000000000
76288  -35.006  -21.730  38.324 0.0000000000
76308  -35.829  -19.354  35.505 0.0000000000
76309  -36.154  -19.866  35.299 0.0000000000
76310  -36.153  -19.241  35.166 0.0000000000
76311  -36.888  -18.172  34.425 0.0000000000
76312  -36.848  -18.878  34.496 0.0000000000
76313  -37.164  -18.671  34.203 0.0000000000
76314  -37.518  -19.172  34.036 0.0000000000
76315  -37.472  -18.424  33.907 0.0000000000
76316  -37.776  -18.155  33.626 0.0000000000
76317  -37.525  -17.688  33.840 0.0000000000
76318  -37.956  -15.716  34.417 0.0000000000
76319  -37.890  -16.195  33.953 0.0000000000
76320  -38.262  -15.440  34.152 0.0000000000
76321  -38.568  -15.119  33.872 0.0000000000
76322  -38.686  -14.757  34.391 0.0000000000
76323  -35.998  -15.216  38.900 0.0000000000
76324  -35.648  -15.674  38.369 0.0000000000
76325  -36.358  -15.175  38.572 0.0000000000
76326  -37.911  -14.664  38.154 0.0000000000
76327  -37.102  -15.081  37.901 0.0000000000
76328  -37.485  -15.035  37.554 0.0000000000
76329  -37.168  -15.389  36.977 0.0000000000
76330  -37.909  -14.927  37.276 0.0000000000
76331  -41.288  -13.367  39.340 0.0000000000
76332  -40.400  -13.678  38.980 0.0000000000
76333  -40.782  -13.504  38.721 0.0000000000
76334  -40.194  -13.766  37.401 0.0000000000
76335  -39.828  -13.949  37.642 0.0000000000
76336  -39.395  -14.159  37.083 0.0000000000
76337  -38.636  -14.623  36.817 0.0000000000
76338  -38.985  -14.419  36.558 0.0000000000
76339  -38.596  -14.694  35.961 0.0000000000
76340  -39.352  -14.150  36.306 0.0000000000
76341  -40.661  -13.134  36.232 0.0000000000
76342  -40.002  -13.566  35.838 0.0000000000
76343  -40.253  -13.302  35.629 0.0000000000
76344  -39.827  -13.566  35.070 0.0000000000
76345  -40.533  -13.011  35.411 0.0000000000
76346  -40.825  -12.686  35.174 0.0000000000
76347  -41.246  -12.528  35.788 0.0000000000
76348  -43.405  -11.536  37.067 0.0000000000
76349  -42.891  -11.655  36.447 0.0000000000
76350  -43.729  -11.267  36.830 0.0000000000
76351  -44.056  -10.992  36.567 0.0000000000
76352  -44.593  -10.830  37.185 0.0000000000
76353  -45.492  -10.660  39.472 0.0000000000
76354  -45.016  -10.886  38.862 0.0000000000
76355  -45.792  -10.436  39.227 0.0000000000
76356  -47.236  -9.557  39.129 0.0000000000
76357  -46.436  -10.005  38.748 0.0000000000
76358  -46.741  -9.781  38.464 0.0000000000
76359  -46.228  -9.992  37.865 0.0000000000
76360  -47.027  -9.549  38.182 0.0000000000
76361  -47.343  -9.300  37.882 0.0000000000
76362  -47.889  -9.052  38.474 0.0000000000
76363  -50.191  -8.021  39.624 0.0000000000
76364  -49.610  -8.202  39.002 0.0000000000
76365  -50.512  -7.795  39.252 0.0000000000
76366  -50.830  -7.561  38.887 0.0000000000
76572  -13.055  -14.035  66.492 0.0000000000
76573  -12.849  -13.754  66.804 0.0000000000
76574  -12.810  -14.357  66.971 0.0000000000
76575  -12.506  -14.648  67.464 0.0000000000
76576  -12.693  -14.944  67.157 0.0000000000
76577  -13.617  -15.340  65.200 0.0000000000
76578  -13.488  -14.983  65.537 0.0000000000
76579  -13.377  -15.633  65.674 0.0000000000
76580  -12.870  -16.882  66.983 0.0000000000
76581  -12.895  -16.286  66.673 0.0000000000
76582  -12.667  -16.562  67.249 0.0000000000
76583  -12.469  -16.252  67.529 0.0000000000
76584  -12.391  -16.785  67.856 0.0000000000
76585  -12.159  -17.083  68.435 0.0000000000
76586  -12.402  -17.431  68.171 0.0000000000
76587  -12.950  -18.790  68.926 0.0000000000
76588  -12.566  -18.513  69.115 0.0000000000
76589  -12.755  -18.917  69.614 0.0000000000
76590  -12.581  -19.092  70.359 0.0000000000
76591  -12.966  -19.295  70.223 0.0000000000
76592  -16.519  -17.813  64.140 0.0000000000
76593  -15.977  -17.645  64.078 0.0000000000
76594  -16.302  -18.072  64.715 0.0000000000
76595  -16.223  -18.864  66.447 0.0000000000
76596  -15.877  -18.550  65.736 0.0000000000
76597  -15.715  -18.788  66.326 0.0000000000
76598  -15.136  -18.614  66.258 0.0000000000
76599  -15.471  -18.949  66.920 0.0000000000
76600  -17.465  -19.612  69.314 0.0000000000
76601  -17.156  -19.437  68.629 0.0000000000
76602  -16.935  -19.602  69.171 0.0000000000
76603  -15.633  -19.741  69.510 0.0000000000
76604  -15.893  -19.579  68.918 0.0000000000
76605  -15.340  -19.524  68.830 0.0000000000
76606  -15.009  -19.280  68.162 0.0000000000
76607  -14.832  -19.443  68.759 0.0000000000
76608  -14.307  -19.324  68.721 0.0000000000
76609  -14.586  -19.592  69.351 0.0000000000
76610  -14.468  -20.217  71.375 0.0000000000
76611  -14.135  -19.926  70.736 0.0000000000
76612  -13.942  -20.104  71.384 0.0000000000
76613  -13.427  -19.985  71.460 0.0000000000
76614  -13.786  -20.382  72.061 0.0000000000
76615  -13.560  -20.743  72.611 0.0000000000
76616  -14.006  -20.808  72.537 0.0000000000
76617  -14.747  -21.968  73.019 0.0000000000
76618  -14.357  -21.853  73.136 0.0000000000
76619  -14.405  -22.480  73.155 0.0000000000
76620  -13.966  -23.100  73.184 0.0000000000
76621  -14.343  -23.185  72.975 0.0000000000
76622  -16.390  -22.381  72.338 0.0000000000
76623  -15.966  -22.284  72.543 0.0000000000
76624  -15.963  -22.881  72.288 0.0000000000
76625  -14.823  -24.462  71.230 0.0000000000
76626  -14.998  -23.953  71.875 0.0000000000
76627  -14.512  -24.416  71.620 0.0000000000
76628  -14.165  -24.396  72.006 0.0000000000
76629  -13.997  -24.934  71.353 0.0000000000
76630  -13.517  -25.462  71.031 0.0000000000
76631  -13.821  -25.431  70.583 0.0000000000
76632  -13.488  -26.360  68.285 0.0000000000
76633  -13.246  -26.389  68.816 0.0000000000
76634  -13.010  -26.941  67.842 0.0000000000
76635  -12.542  -27.545  67.386 0.0000000000
76636  -12.769  -27.564  66.754 0.0000000000
76637  -24.784  -17.272  66.740 0.0000000000
76638  -24.281  -17.432  66.544 0.0000000000
76639  -24.591  -17.572  67.399 0.0000000000
76640  -24.418  -18.503  69.244 0.0000000000
76641  -24.137  -18.173  68.500 0.0000000000
76642  -23.907  -18.443  69.071 0.0000000000
76643  -23.445  -18.414  68.892 0.0000000000
76644  -23.711  -18.772  69.498 0.0000000000
76645  -24.866  -20.961  69.710 0.0000000000
76646  -24.909  -20.250  70.074 0.0000000000
76647  -24.495  -20.729  69.993 0.0000000000
76648  -23.378  -20.867  70.306 0.0000000000
76649  -23.792  -20.340  70.298 0.0000000000
76650  -23.338  -20.156  70.417 0.0000000000
76651  -23.232  -19.576  70.221 0.0000000000
76652  -22.895  -20.017  70.475 0.0000000000
76653  -22.425  -19.888  70.472 0.0000000000
76654  -22.503  -20.501  70.636 0.0000000000
76655  -21.558  -21.985  70.179 0.0000000000
76656  -21.742  -21.420  70.666 0.0000000000
76657  -21.226  -21.804  70.532 0.0000000000
76658  -20.938  -21.626  70.834 0.0000000000
76659  -20.676  -22.210  70.351 0.0000000000
76660  -22.199  -23.361  62.145 0.0000000000
76661  -22.592  -23.171  63.170 0.0000000000
76662  -21.898  -23.421  62.633 0.0000000000
76663  -20.701  -23.607  63.361 0.0000000000
76664  -21.420  -23.416  63.752 0.0000000000
76665  -21.186  -23.394  64.351 0.0000000000
76666  -21.700  -23.137  65.377 0.0000000000
76667  -20.953  -23.381  64.943 0.0000000000
76668  -18.219  -24.709  61.481 0.0000000000
76669  -18.785  -24.340  61.962 0.0000000000
76670  -18.538  -24.338  62.546 0.0000000000
76671  -19.243  -23.740  65.306 0.0000000000
76672  -19.430  -23.756  64.667 0.0000000000
76673  -19.845  -23.537  65.723 0.0000000000
76674  -20.533  -23.325  66.129 0.0000000000
76675  -20.317  -23.339  66.709 0.0000000000
76676  -20.750  -23.047  67.695 0.0000000000
76677  -20.063  -23.311  67.308 0.0000000000
76678  -18.929  -23.547  68.061 0.0000000000
76679  -19.537  -23.288  68.486 0.0000000000
76680  -19.224  -23.234  68.987 0.0000000000
76681  -19.618  -22.873  69.789 0.0000000000
76682  -19.017  -23.192  69.495 0.0000000000
76683  -18.702  -23.148  69.962 0.0000000000
76684  -18.407  -23.473  69.163 0.0000000000
76685  -16.865  -24.409  67.442 0.0000000000
76686  -17.266  -24.154  68.388 0.0000000000
76687  -16.643  -24.482  67.956 0.0000000000
76688  -16.442  -24.510  68.490 0.0000000000
76689  -16.065  -24.820  67.520 0.0000000000
76690  -15.257  -26.406  62.745 0.0000000000
76691  -15.615  -25.761  63.928 0.0000000000
76692  -15.060  -26.407  63.338 0.0000000000
76693  -14.219  -27.030  64.054 0.0000000000
76694  -14.669  -26.393  64.610 0.0000000000
76695  -14.520  -26.386  65.254 0.0000000000
76696  -14.852  -25.784  66.463 0.0000000000
76697  -14.342  -26.374  65.923 0.0000000000
76698  -14.186  -26.337  66.523 0.0000000000
76699  -13.860  -27.009  65.335 0.0000000000
76700  -12.596  -28.977  63.215 0.0000000000
76701  -12.848  -28.324  64.347 0.0000000000
76702  -12.375  -28.960  63.866 0.0000000000
76703  -12.179  -28.915  64.547 0.0000000000
76704  -11.852  -29.591  63.457 0.0000000000
76705  -11.379  -30.157  63.185 0.0000000000
76706  -11.593  -30.242  62.585 0.0000000000
76707  -11.529  -31.571  60.537 0.0000000000
76708  -11.220  -31.533  61.055 0.0000000000
76709  -11.219  -32.187  60.509 0.0000000000
76710  -10.944  -32.819  60.575 0.0000000000
76711  -11.300  -32.844  60.164 0.0000000000
76712  -12.856  -31.647  58.863 0.0000000000
76713  -12.489  -31.626  59.258 0.0000000000
76714  -12.634  -32.262  58.948 0.0000000000
76718  -11.905  -34.028  60.013 0.0000000000
76727  -16.228  -31.347  56.342 0.0000000000
76728  -15.777  -31.395  56.612 0.0000000000
76838  -28.697  -9.832  45.574 0.0000000000
76839  -28.424  -9.354  45.114 0.0000000000
76840  -28.192  -9.873  45.532 0.0000000000
76841  -26.833  -10.228  45.845 0.0000000000
76842  -27.021  -9.707  45.359 0.0000000000
76846  -26.004  -11.478  48.297 0.0000000000
76847  -26.246  -11.194  47.620 0.0000000000
76848  -25.750  -11.106  47.730 0.0000000000
76861  -25.198  -13.134  53.920 0.0000000000
76862  -25.320  -13.032  53.232 0.0000000000
76863  -24.814  -12.975  53.283 0.0000000000
76864  -23.573  -12.073  52.295 0.0000000000
76865  -24.034  -12.244  52.171 0.0000000000
76866  -23.715  -11.879  51.635 0.0000000000
76867  -23.783  -11.528  50.938 0.0000000000
80012  -57.337  0.073  12.102 0.0000000000
80013  -57.455  0.739  11.730 0.0000000000
80014  -57.553  0.818  12.243 0.0000000000
80015  -58.053  2.087  12.983 0.0000000000
80016  -57.959  2.038  12.477 0.0000000000
80017  -58.133  2.593  12.617 0.0000000000
80018  -58.201  3.090  12.313 0.0000000000
80019  -58.269  3.141  12.828 0.0000000000
80020  -58.574  2.417  15.000 0.0000000000
80021  -58.442  2.373  14.491 0.0000000000
80022  -58.612  2.968  14.659 0.0000000000
80023  -58.192  4.302  14.403 0.0000000000
80024  -58.436  3.851  14.053 0.0000000000
80025  -58.092  4.142  13.852 0.0000000000
80026  -58.054  4.020  13.330 0.0000000000
80027  -57.695  4.338  13.635 0.0000000000
80035  -59.384  3.452  19.376 0.0000000000
80036  -59.381  3.323  18.807 0.0000000000
80037  -59.318  4.013  19.062 0.0000000000
80038  -58.248  5.240  18.729 0.0000000000
80039  -58.758  4.871  18.422 0.0000000000
80040  -58.284  5.164  18.153 0.0000000000
80041  -58.272  5.067  17.549 0.0000000000
80042  -57.710  5.243  17.903 0.0000000000
80080  -58.205  3.175  27.986 0.0000000000
80081  -58.259  3.339  27.493 0.0000000000
80082  -58.028  4.006  27.931 0.0000000000
80084  -57.361  5.211  27.686 0.0000000000
80215  -53.776  -5.979  40.357 0.0000000000
80216  -54.163  -5.727  39.975 0.0000000000
80217  -54.352  -5.438  40.538 0.0000000000
80218  -54.680  -3.992  40.990 0.0000000000
80219  -54.879  -4.246  40.602 0.0000000000
80220  -54.794  -3.784  40.524 0.0000000000
80221  -54.800  -3.563  40.026 0.0000000000
80222  -54.451  -3.375  40.354 0.0000000000
80223  -52.959  -2.713  42.188 0.0000000000
80224  -53.540  -3.028  41.973 0.0000000000
80225  -52.945  -2.751  41.648 0.0000000000
80226  -51.924  -2.720  40.182 0.0000000000
80227  -52.796  -2.807  40.499 0.0000000000
80228  -52.598  -2.787  39.981 0.0000000000
80229  -53.189  -2.843  39.744 0.0000000000
80230  -52.418  -2.714  39.395 0.0000000000
80231  -52.144  -2.624  38.785 0.0000000000
80232  -51.515  -2.654  39.045 0.0000000000
80234  -49.661  -2.595  38.110 0.0000000000
81191  -56.559  -4.017  15.934 0.0000000000
81192  -56.536  -4.771  15.727 0.0000000000
81193  -56.786  -4.960  15.299 0.0000000000
81208  -58.985  -5.640  12.068 0.0000000000
81209  -59.538  -6.212  11.638 0.0000000000
81210  -59.091  -5.714  11.655 0.0000000000
81211  -59.164  -5.785  11.190 0.0000000000
81212  -58.693  -5.193  11.722 0.0000000000
81213  -57.524  -2.642  14.144 0.0000000000
81214  -57.726  -3.468  13.596 0.0000000000
81215  -57.602  -2.834  13.733 0.0000000000
81216  -57.547  -2.549  13.023 0.0000000000
81217  -57.670  -3.182  12.898 0.0000000000
81218  -57.729  -3.326  12.464 0.0000000000
81219  -58.044  -4.042  11.884 0.0000000000
81220  -57.772  -3.442  12.026 0.0000000000
81221  -57.834  -3.515  11.547 0.0000000000
81222  -57.575  -2.796  12.124 0.0000000000
81223  -57.336  -0.535  12.698 0.0000000000
81224  -57.325  -1.354  12.270 0.0000000000
81225  -57.278  -0.638  12.223 0.0000000000
81226  -57.258  -0.716  11.734 0.0000000000
81845  -10.066  -13.238  49.175 0.0000000000
81846  -10.109  -12.521  49.295 0.0000000000
81847  -10.487  -13.093  48.914 0.0000000000
81852  -10.230  -15.888  48.141 0.0000000000
81857  -5.832  -11.699  51.595 0.0000000000
81858  -6.202  -11.594  51.351 0.0000000000
81859  -6.106  -12.388  51.264 0.0000000000
81860  -6.349  -14.493  50.471 0.0000000000
81861  -6.530  -13.740  50.632 0.0000000000
81862  -6.776  -14.341  50.315 0.0000000000
81863  -7.237  -14.153  50.208 0.0000000000
81864  -7.097  -14.909  49.982 0.0000000000
81865  -6.048  -17.322  49.926 0.0000000000
81866  -6.053  -16.652  50.015 0.0000000000
81867  -6.437  -17.130  49.601 0.0000000000
81868  -7.800  -17.282  48.783 0.0000000000
81869  -7.310  -16.780  49.113 0.0000000000
81870  -7.778  -16.637  48.966 0.0000000000
81871  -7.884  -15.962  49.225 0.0000000000
81872  -8.277  -16.502  48.826 0.0000000000
81873  -8.784  -16.359  48.693 0.0000000000
81874  -8.749  -16.970  48.452 0.0000000000
81875  -9.892  -18.438  47.726 0.0000000000
81876  -9.789  -17.810  47.733 0.0000000000
81887  -9.803  -21.145  49.363 0.0000000000
81888  -10.221  -21.019  49.005 0.0000000000
81889  -10.449  -21.585  49.233 0.0000000000
81902  -8.610  -13.632  58.116 0.0000000000
81903  -8.575  -13.651  57.566 0.0000000000
81904  -8.129  -14.332  57.889 0.0000000000
81905  -6.542  -15.893  57.563 0.0000000000
81906  -7.016  -15.419  57.289 0.0000000000
81907  -6.439  -15.926  57.013 0.0000000000
81908  -6.305  -15.923  56.468 0.0000000000
81909  -5.923  -16.402  56.728 0.0000000000
81910  -5.443  -17.996  58.571 0.0000000000
81911  -5.487  -17.403  58.340 0.0000000000
81912  -5.378  -18.034  58.000 0.0000000000
81913  -5.486  -18.786  56.550 0.0000000000
81914  -5.322  -18.186  56.872 0.0000000000
81915  -5.293  -18.242  56.307 0.0000000000
81916  -5.259  -17.636  56.077 0.0000000000
81917  -5.256  -18.317  55.785 0.0000000000
81918  -5.203  -18.346  55.233 0.0000000000
81919  -5.441  -18.944  55.422 0.0000000000
81920  -6.675  -20.367  54.986 0.0000000000
81921  -6.164  -19.982  54.753 0.0000000000
81922  -6.609  -20.441  54.374 0.0000000000
81923  -6.581  -20.476  53.810 0.0000000000
81924  -7.067  -20.824  54.064 0.0000000000
81925  -9.086  -21.051  60.524 0.0000000000
81926  -8.671  -20.566  60.262 0.0000000000
81927  -9.114  -21.171  59.868 0.0000000000
81928  -9.469  -22.142  58.123 0.0000000000
81929  -9.154  -21.417  58.567 0.0000000000
81930  -9.134  -21.582  57.961 0.0000000000
81931  -8.646  -21.046  57.794 0.0000000000
81932  -9.098  -21.708  57.379 0.0000000000
81933  -9.040  -25.381  55.801 0.0000000000
81934  -9.417  -24.602  56.415 0.0000000000
81935  -9.282  -24.716  55.850 0.0000000000
81936  -9.197  -23.392  55.299 0.0000000000
81937  -9.333  -23.311  55.835 0.0000000000
81938  -9.135  -22.612  55.798 0.0000000000
81939  -8.921  -21.882  56.230 0.0000000000
81940  -8.765  -22.014  55.673 0.0000000000
81941  -8.277  -21.504  55.509 0.0000000000
81942  -8.612  -22.101  55.120 0.0000000000
81943  -8.588  -22.733  53.631 0.0000000000
81944  -8.362  -22.166  54.052 0.0000000000
81945  -8.291  -22.130  53.518 0.0000000000
81946  -7.909  -21.614  53.357 0.0000000000
81947  -8.245  -22.070  52.980 0.0000000000
81948  -8.215  -22.004  52.442 0.0000000000
81949  -8.511  -22.542  52.621 0.0000000000
81950  -8.761  -24.256  51.779 0.0000000000
81951  -8.813  -23.604  51.774 0.0000000000
81952  -9.003  -24.088  51.351 0.0000000000
81953  -9.287  -23.905  50.960 0.0000000000
81954  -9.189  -24.521  50.913 0.0000000000
81955  -7.861  -26.498  51.456 0.0000000000
81956  -8.179  -25.956  51.561 0.0000000000
81957  -8.220  -26.372  51.012 0.0000000000
81958  -9.479  -26.608  49.820 0.0000000000
81959  -9.130  -26.172  50.243 0.0000000000
81960  -9.700  -26.049  49.920 0.0000000000
81961  -9.869  -25.458  50.068 0.0000000000
81962  -10.266  -25.914  49.695 0.0000000000
81963  -10.806  -25.779  49.396 0.0000000000
81964  -10.667  -26.355  49.277 0.0000000000
82037  -12.317  -13.049  67.662 0.0000000000
82038  -12.107  -12.811  68.048 0.0000000000
82039  -12.026  -13.371  68.226 0.0000000000
82040  -11.126  -14.345  69.526 0.0000000000
82041  -11.237  -13.847  69.301 0.0000000000
82042  -10.724  -14.075  69.809 0.0000000000
82043  -10.380  -13.805  70.010 0.0000000000
82044  -10.252  -14.273  70.268 0.0000000000
82045  -10.706  -16.555  70.618 0.0000000000
82046  -10.799  -15.960  70.318 0.0000000000
82047  -10.371  -16.211  70.882 0.0000000000
82048  -9.082  -15.930  71.667 0.0000000000
82049  -9.596  -15.624  71.272 0.0000000000
82050  -9.169  -15.387  71.394 0.0000000000
82051  -9.241  -14.838  71.079 0.0000000000
82052  -8.703  -15.176  71.393 0.0000000000
82053  -8.265  -15.035  71.254 0.0000000000
82054  -8.181  -15.599  71.595 0.0000000000
82055  -7.226  -17.234  72.029 0.0000000000
82056  -7.247  -16.593  71.720 0.0000000000
82057  -6.860  -17.186  71.640 0.0000000000
82058  -6.575  -17.198  71.189 0.0000000000
82059  -6.615  -17.840  71.455 0.0000000000
82060  -11.406  -21.267  73.496 0.0000000000
82061  -11.312  -20.589  73.298 0.0000000000
82062  -10.901  -21.106  73.550 0.0000000000
82063  -9.467  -21.331  73.729 0.0000000000
82064  -9.928  -20.734  73.616 0.0000000000
82065  -9.457  -20.579  73.587 0.0000000000
82066  -9.290  -19.889  73.420 0.0000000000
82067  -8.945  -20.432  73.502 0.0000000000
82068  -7.738  -24.044  73.383 0.0000000000
82069  -8.163  -23.353  73.598 0.0000000000
82070  -7.737  -23.212  73.349 0.0000000000
82071  -7.341  -21.474  72.778 0.0000000000
82072  -7.709  -21.589  73.105 0.0000000000
82073  -7.639  -20.816  72.983 0.0000000000
82074  -8.068  -20.146  73.191 0.0000000000
82075  -7.558  -20.020  72.911 0.0000000000
82076  -7.389  -19.275  72.717 0.0000000000
82077  -7.151  -19.933  72.501 0.0000000000
82078  -6.447  -20.557  71.303 0.0000000000
82079  -6.567  -19.865  71.637 0.0000000000
82080  -6.360  -19.836  71.127 0.0000000000
82081  -6.341  -19.131  70.950 0.0000000000
82082  -6.245  -19.805  70.575 0.0000000000
82083  -6.187  -19.789  70.049 0.0000000000
82084  -6.272  -20.507  70.251 0.0000000000
82085  -6.275  -22.712  69.530 0.0000000000
82086  -6.384  -21.952  69.403 0.0000000000
82087  -6.331  -22.707  68.967 0.0000000000
82088  -6.412  -22.756  68.456 0.0000000000
82089  -6.225  -23.429  68.464 0.0000000000
82090  -5.670  -25.522  69.714 0.0000000000
82091  -5.836  -24.831  69.678 0.0000000000
82092  -5.652  -25.439  69.122 0.0000000000
82093  -5.535  -25.935  67.210 0.0000000000
82094  -5.689  -25.347  67.885 0.0000000000
82095  -5.745  -25.315  67.278 0.0000000000
82096  -5.971  -24.729  67.306 0.0000000000
82097  -5.844  -25.299  66.710 0.0000000000
82098  -5.992  -25.299  66.101 0.0000000000
82099  -5.721  -25.902  66.003 0.0000000000
82100  -5.305  -27.763  64.596 0.0000000000
82101  -5.523  -27.137  64.635 0.0000000000
82102  -5.459  -27.765  63.950 0.0000000000
82103  -5.614  -27.767  63.343 0.0000000000
82104  -5.422  -28.470  63.331 0.0000000000
82105  -9.743  -31.455  64.592 0.0000000000
82106  -9.981  -30.767  65.478 0.0000000000
82107  -9.542  -31.443  65.232 0.0000000000
82108  -8.643  -32.127  66.432 0.0000000000
82109  -9.057  -31.413  66.649 0.0000000000
82110  -8.827  -31.413  67.329 0.0000000000
82111  -8.940  -30.826  68.272 0.0000000000
82112  -8.492  -31.484  67.978 0.0000000000
82113  -7.052  -35.245  65.996 0.0000000000
82114  -7.414  -34.446  65.999 0.0000000000
82115  -7.159  -34.396  66.626 0.0000000000
82116  -6.967  -32.965  68.567 0.0000000000
82117  -7.308  -32.943  68.099 0.0000000000
82118  -7.415  -32.250  68.795 0.0000000000
82119  -7.881  -31.588  69.037 0.0000000000
82120  -7.471  -31.706  69.474 0.0000000000
82121  -7.543  -31.089  70.119 0.0000000000
82122  -7.065  -31.741  69.799 0.0000000000
82123  -5.712  -32.328  69.828 0.0000000000
82124  -6.177  -31.695  70.215 0.0000000000
82125  -5.721  -31.656  70.259 0.0000000000
82126  -5.721  -30.934  70.639 0.0000000000
82127  -5.263  -31.556  70.183 0.0000000000
82134  -4.740  -37.610  68.066 0.0000000000
82135  -4.405  -37.571  68.182 0.0000000000
82139  -3.594  -35.923  68.050 0.0000000000
82140  -3.691  -36.783  68.052 0.0000000000
82141  -3.889  -35.978  68.251 0.0000000000
82142  -4.238  -35.984  68.379 0.0000000000
82143  -4.167  -35.174  68.515 0.0000000000
82144  -4.493  -34.407  68.837 0.0000000000
82145  -4.134  -34.375  68.702 0.0000000000
82146  -3.807  -32.678  68.596 0.0000000000
82147  -4.083  -32.782  68.987 0.0000000000
82148  -4.128  -31.975  69.147 0.0000000000
82149  -4.475  -31.338  69.714 0.0000000000
82150  -4.175  -31.211  69.267 0.0000000000
82151  -4.277  -30.446  69.389 0.0000000000
82152  -3.973  -31.080  68.792 0.0000000000
82153  -3.632  -31.565  66.899 0.0000000000
82154  -3.753  -30.858  67.587 0.0000000000
82155  -3.761  -30.773  66.955 0.0000000000
82156  -3.927  -29.977  66.967 0.0000000000
82157  -3.830  -30.708  66.294 0.0000000000
82158  -3.362  -34.782  64.713 0.0000000000
82159  -3.362  -33.961  65.177 0.0000000000
82160  -3.508  -33.914  64.595 0.0000000000
82161  -4.094  -32.193  63.907 0.0000000000
82162  -3.906  -32.184  64.483 0.0000000000
82163  -4.089  -31.422  64.422 0.0000000000
82164  -4.122  -30.611  65.032 0.0000000000
82165  -4.301  -30.619  64.417 0.0000000000
82166  -4.538  -29.860  64.455 0.0000000000
82167  -4.499  -30.601  63.835 0.0000000000
82168  -5.050  -31.395  62.295 0.0000000000
82169  -4.963  -30.645  62.778 0.0000000000
82170  -5.229  -30.648  62.227 0.0000000000
82171  -5.412  -29.934  62.221 0.0000000000
82172  -5.491  -30.681  61.717 0.0000000000
82173  -5.742  -30.669  61.206 0.0000000000
82174  -5.606  -31.428  61.283 0.0000000000
82175  -5.695  -33.694  60.550 0.0000000000
82176  -5.849  -32.924  60.432 0.0000000000
82177  -5.968  -33.666  60.041 0.0000000000
82178  -6.197  -33.686  59.439 0.0000000000
84262  -57.712  1.817  10.967 0.0000000000
84263  -57.527  1.500  10.453 0.0000000000
84264  -57.753  2.068  10.559 0.0000000000
84265  -57.922  3.162  9.910 0.0000000000
84266  -57.763  2.581  9.760 0.0000000000
84267  -57.727  2.810  9.304 0.0000000000
84268  -57.517  2.412  8.729 0.0000000000
84269  -57.699  2.999  8.827 0.0000000000
84271  -57.444  4.373  10.632 0.0000000000
84272  -57.217  4.466  10.179 0.0000000000
84273  -57.249  4.157  8.241 0.0000000000
84274  -57.441  4.083  8.707 0.0000000000
84275  -57.464  3.806  8.035 0.0000000000
84276  -57.524  3.343  7.889 0.0000000000
84277  -57.424  3.479  7.422 0.0000000000
84278  -57.326  3.118  6.876 0.0000000000
84279  -57.275  3.632  6.943 0.0000000000
84281  -56.957  3.912  5.941 0.0000000000
84282  -56.773  4.066  5.506 0.0000000000
84283  -56.706  3.863  5.003 0.0000000000
92162  -39.195  -16.902  60.808 0.0000000000
92163  -39.740  -15.992  61.297 0.0000000000
92164  -39.340  -16.240  61.885 0.0000000000
92165  -39.319  -14.849  62.699 0.0000000000
92166  -38.371  -14.944  63.136 0.0000000000
92167  -37.207  -20.499  59.479 0.0000000000
92168  -37.527  -20.029  59.496 0.0000000000
92169  -37.714  -19.727  59.613 0.0000000000
92170  -38.447  -18.248  60.423 0.0000000000
92171  -35.150  -20.845  61.520 0.0000000000
92172  -35.146  -21.523  60.546 0.0000000000
92173  -35.322  -21.493  60.422 0.0000000000
92174  -36.151  -21.266  59.259 0.0000000000
92175  -36.617  -18.218  64.697 0.0000000000
92176  -35.878  -19.200  64.741 0.0000000000
92177  -36.124  -19.144  64.042 0.0000000000
92178  -35.474  -20.469  62.907 0.0000000000
92179  -37.868  -14.946  63.519 0.0000000000
92180  -37.719  -15.767  63.814 0.0000000000
92181  -36.882  -16.550  64.569 0.0000000000
92195  -57.022  -1.636  9.601 0.0000000000
92196  -56.848  -1.243  9.261 0.0000000000
92197  -57.006  -0.783  9.589 0.0000000000
92198  -57.058  -0.004  9.527 0.0000000000
92199  -57.185  0.750  9.448 0.0000000000
92200  -57.437  -2.310  10.927 0.0000000000
92201  -57.508  -2.749  10.443 0.0000000000
92202  -57.314  -2.081  10.515 0.0000000000
92203  -57.184  -1.847  10.085 0.0000000000
92252  -53.463  -5.858  37.503 0.0000000000
92253  -54.349  -5.409  37.746 0.0000000000
92254  -54.058  -5.665  38.070 0.0000000000
92255  -54.555  -5.423  38.662 0.0000000000
92256  -54.870  -5.170  39.155 0.0000000000
92271  -49.694  -7.907  37.734 0.0000000000
92272  -49.204  -8.027  37.051 0.0000000000
92273  -50.072  -7.609  37.360 0.0000000000
92274  -50.444  -7.337  36.970 0.0000000000
92275  -50.849  -7.030  36.573 0.0000000000
92276  -51.184  -6.750  36.238 0.0000000000
92277  -51.717  -6.598  36.890 0.0000000000
92278  -52.569  -6.201  37.175 0.0000000000
92295  -11.718  -11.671  68.567 0.0000000000
92296  -11.542  -12.279  68.703 0.0000000000
92522  -41.993  -11.993  46.899 0.0000000000
92523  -42.848  -11.832  47.212 0.0000000000
92524  -42.427  -11.740  47.590 0.0000000000
92525  -42.768  -11.498  48.326 0.0000000000
92526  -43.122  -11.287  48.998 0.0000000000
92527  -31.411  -8.733  45.168 0.0000000000
92528  -31.773  -8.397  44.853 0.0000000000
92529  -31.172  -8.297  44.611 0.0000000000
92530  -30.928  -7.763  44.245 0.0000000000
92541  -38.258  -12.723  47.754 0.0000000000
92542  -37.722  -12.934  47.185 0.0000000000
92543  -38.553  -12.621  47.255 0.0000000000
92544  -38.907  -12.541  46.761 0.0000000000
92545  -39.283  -12.500  46.312 0.0000000000
92546  -39.664  -12.478  45.900 0.0000000000
92547  -40.127  -12.270  46.517 0.0000000000
92548  -41.072  -12.136  46.682 0.0000000000
92562  -22.430  -17.266  63.779 0.0000000000
92563  -22.291  -17.451  64.480 0.0000000000
92564  -22.824  -17.355  64.657 0.0000000000
92565  -23.103  -17.517  65.373 0.0000000000
92566  -23.405  -17.630  66.207 0.0000000000
92567  -21.303  -27.599  52.609 0.0000000000
92568  -20.889  -27.640  52.976 0.0000000000
92569  -21.051  -28.194  52.651 0.0000000000
92570  -20.829  -28.908  52.799 0.0000000000
92571  -20.717  -29.504  52.998 0.0000000000
92572  -20.666  -30.015  53.243 0.0000000000
92579  -24.616  -16.015  62.615 0.0000000000
92580  -24.416  -15.848  61.872 0.0000000000
92581  -24.168  -16.216  62.385 0.0000000000
92582  -23.705  -16.389  62.214 0.0000000000
92583  -23.201  -16.527  62.015 0.0000000000
92584  -22.675  -16.656  61.816 0.0000000000
92585  -22.904  -16.854  62.565 0.0000000000
92586  -22.685  -17.031  63.210 0.0000000000
92792  -58.431  1.350  25.225 0.0000000000
92793  -58.575  2.266  25.286 0.0000000000
92794  -58.525  2.137  25.704 0.0000000000
92795  -58.530  2.931  26.186 0.0000000000
92796  -58.438  3.676  26.576 0.0000000000
92865  -56.844  -1.144  25.497 0.0000000000
92866  -56.381  -1.569  24.767 0.0000000000
92867  -57.054  -1.030  25.038 0.0000000000
92868  -57.229  -0.920  24.591 0.0000000000
92869  -57.363  -0.812  24.177 0.0000000000
92870  -57.422  -0.714  23.822 0.0000000000
92871  -57.829  -0.212  24.529 0.0000000000
92872  -58.180  0.497  24.876 0.0000000000
92913  -8.702  -11.004  55.950 0.0000000000
92914  -8.417  -11.798  55.586 0.0000000000
92915  -8.693  -11.882  56.038 0.0000000000
92916  -8.608  -12.768  56.233 0.0000000000
92917  -8.383  -13.566  56.471 0.0000000000
92918  -6.604  -26.783  61.922 0.0000000000
92919  -6.778  -26.871  61.377 0.0000000000
92920  -6.475  -27.417  61.221 0.0000000000
92921  -6.415  -28.078  60.581 0.0000000000
92922  -6.413  -28.796  59.992 0.0000000000
92923  -6.457  -29.500  59.442 0.0000000000
92924  -6.304  -29.429  60.008 0.0000000000
92925  -6.255  -30.071  60.067 0.0000000000
92926  -6.176  -30.654  60.168 0.0000000000
92927  -12.115  -27.565  68.553 0.0000000000
92928  -11.778  -27.623  69.193 0.0000000000
92929  -11.561  -28.194  68.238 0.0000000000
92930  -11.068  -28.807  67.885 0.0000000000
92931  -10.545  -29.448  67.578 0.0000000000
93602  -39.145  -12.239  55.268 0.0000000000
93603  -39.708  -11.845  55.237 0.0000000000
93604  -39.745  -11.917  55.806 0.0000000000
93605  -40.440  -11.576  56.596 0.0000000000
93606  -40.993  -11.059  57.147 0.0000000000
93607  -37.069  -9.921  59.006 0.0000000000
93608  -37.270  -9.609  58.573 0.0000000000
93609  -36.469  -9.885  58.002 0.0000000000
93610  -36.047  -9.890  57.133 0.0000000000
93611  -35.634  -9.911  56.160 0.0000000000
93612  -35.078  -9.916  55.125 0.0000000000
93613  -34.986  -10.270  55.635 0.0000000000
93614  -34.344  -10.626  54.951 0.0000000000
93615  -33.629  -11.001  54.296 0.0000000000
93616  -34.288  -25.365  48.341 0.0000000000
93617  -34.592  -25.241  48.073 0.0000000000
93618  -34.745  -24.995  48.592 0.0000000000
93619  -35.212  -24.363  49.358 0.0000000000
93620  -35.518  -23.750  49.684 0.0000000000
93621  -37.908  -14.910  56.522 0.0000000000
93622  -37.473  -15.435  56.140 0.0000000000
93623  -37.740  -14.600  56.220 0.0000000000
93624  -37.609  -14.320  55.880 0.0000000000
93625  -37.474  -14.013  55.276 0.0000000000
93626  -37.353  -13.732  54.794 0.0000000000
93627  -37.950  -13.348  55.336 0.0000000000
93628  -38.529  -12.710  55.399 0.0000000000
93629  -26.475  -23.698  54.564 0.0000000000
93630  -26.466  -23.892  53.744 0.0000000000
93631  -26.953  -23.753  54.224 0.0000000000
93632  -27.363  -23.813  53.971 0.0000000000
93633  -27.816  -23.822  53.672 0.0000000000
93634  -33.869  -24.454  51.884 0.0000000000
93635  -33.347  -24.598  51.621 0.0000000000
93636  -33.629  -24.709  51.152 0.0000000000
93637  -33.463  -24.960  50.462 0.0000000000
93638  -33.236  -25.233  49.672 0.0000000000
93639  -33.093  -25.564  48.917 0.0000000000
93640  -33.674  -25.334  49.155 0.0000000000
93641  -34.049  -25.326  48.935 0.0000000000
93642  -30.070  -15.608  66.881 0.0000000000
93643  -29.879  -16.130  67.499 0.0000000000
93644  -30.415  -16.263  67.600 0.0000000000
93645  -30.721  -16.933  68.107 0.0000000000
93646  -30.921  -17.814  68.385 0.0000000000
93647  -29.494  -22.926  59.450 0.0000000000
93648  -29.189  -22.881  59.983 0.0000000000
93649  -28.961  -23.005  58.972 0.0000000000
93650  -28.326  -23.049  58.405 0.0000000000
93651  -27.631  -23.069  57.792 0.0000000000
93652  -27.056  -23.130  57.313 0.0000000000
93653  -27.260  -23.221  56.803 0.0000000000
93654  -26.756  -23.474  55.599 0.0000000000
93655  -33.201  -11.293  54.148 0.0000000000
93656  -33.671  -11.272  55.207 0.0000000000
93657  -33.528  -11.608  55.575 0.0000000000
93658  -33.540  -11.840  56.286 0.0000000000
93659  -32.567  -14.431  65.315 0.0000000000
93660  -32.336  -14.019  64.655 0.0000000000
93661  -32.069  -14.379  65.215 0.0000000000
93662  -31.649  -14.343  65.078 0.0000000000
93663  -31.167  -14.359  64.880 0.0000000000
93664  -30.635  -14.388  64.720 0.0000000000
93665  -30.707  -14.805  65.433 0.0000000000
93666  -30.500  -15.307  66.141 0.0000000000
93712  -55.429  1.665  4.987 0.0000000000
93713  -54.960  1.232  5.092 0.0000000000
93714  -55.240  1.928  4.632 0.0000000000
93715  -54.976  2.272  4.275 0.0000000000
93726  -55.142  -7.334  9.738 0.0000000000
93727  -55.338  -7.844  10.051 0.0000000000
93728  -54.710  -7.744  10.093 0.0000000000
93872  -56.987  -1.093  32.378 0.0000000000
93873  -57.354  -0.436  32.554 0.0000000000
93874  -57.187  -0.737  32.953 0.0000000000
93875  -57.235  -0.330  33.531 0.0000000000
93876  -57.092  0.055  34.020 0.0000000000
93927  -38.602  -15.986  33.044 0.0000000000
93928  -38.824  -16.419  32.663 0.0000000000
93929  -38.950  -15.550  32.716 0.0000000000
93930  -39.306  -15.134  32.348 0.0000000000
93931  -39.620  -14.749  32.007 0.0000000000
93932  -44.016  -9.489  28.826 0.0000000000
93933  -43.652  -10.111  28.605 0.0000000000
93934  -43.977  -9.942  28.181 0.0000000000
93935  -44.055  -10.419  27.741 0.0000000000
93936  -44.236  -10.920  27.413 0.0000000000
93937  -44.552  -11.427  27.182 0.0000000000
93938  -44.635  -10.788  27.034 0.0000000000
93939  -45.049  -10.672  26.659 0.0000000000
93940  -45.482  -10.562  26.304 0.0000000000
93941  -45.846  -10.491  26.008 0.0000000000
93942  -45.611  -9.952  26.252 0.0000000000
93943  -45.807  -9.362  26.257 0.0000000000
93944  -46.095  -8.795  26.348 0.0000000000
93945  -54.548  -3.298  32.634 0.0000000000
93946  -53.888  -3.472  31.899 0.0000000000
93947  -54.773  -3.021  32.301 0.0000000000
93948  -54.949  -2.778  31.927 0.0000000000
93949  -55.123  -2.579  31.532 0.0000000000
93950  -55.291  -2.407  31.080 0.0000000000
93951  -55.905  -2.114  31.883 0.0000000000
93952  -56.496  -1.666  32.109 0.0000000000
93993  -9.608  -10.149  63.132 0.0000000000
93994  -9.322  -10.868  62.977 0.0000000000
93995  -9.303  -10.729  63.415 0.0000000000
93996  -8.966  -11.269  63.707 0.0000000000
93997  -8.581  -11.736  63.980 0.0000000000
93998  -6.212  -16.235  69.092 0.0000000000
93999  -6.140  -16.344  68.577 0.0000000000
94000  -6.121  -16.872  68.863 0.0000000000
94001  -6.157  -17.506  68.606 0.0000000000
94002  -6.211  -18.149  68.381 0.0000000000
94003  -6.335  -18.741  68.160 0.0000000000
94004  -6.239  -18.679  68.630 0.0000000000
94005  -6.267  -19.276  68.778 0.0000000000
94006  -6.286  -19.865  68.971 0.0000000000
94682  -48.418  -9.532  42.919 0.0000000000
94683  -49.212  -9.125  43.387 0.0000000000
94684  -48.925  -9.422  43.627 0.0000000000
94685  -49.404  -9.289  44.366 0.0000000000
94686  -49.791  -9.153  45.057 0.0000000000
94687  -48.508  -6.423  47.580 0.0000000000
94688  -48.877  -6.045  47.551 0.0000000000
94689  -48.540  -5.556  47.103 0.0000000000
94690  -48.343  -4.504  46.827 0.0000000000
94691  -48.087  -3.469  46.635 0.0000000000
94692  -47.753  -2.312  46.563 0.0000000000
94693  -47.576  -2.829  46.368 0.0000000000
94696  -41.540  -7.274  52.105 0.0000000000
94697  -41.756  -7.314  51.678 0.0000000000
94698  -41.201  -7.287  51.166 0.0000000000
94699  -40.892  -7.327  50.281 0.0000000000
94700  -40.623  -7.460  49.141 0.0000000000
94737  -32.774  -21.340  46.506 0.0000000000
94738  -32.763  -21.716  45.981 0.0000000000
94739  -32.444  -21.028  46.117 0.0000000000
94740  -32.219  -20.739  45.733 0.0000000000
94741  -31.988  -20.540  45.213 0.0000000000
94742  -33.353  -17.020  39.908 0.0000000000
94743  -32.995  -17.622  39.841 0.0000000000
94744  -33.291  -17.574  39.302 0.0000000000
94745  -33.321  -18.110  38.799 0.0000000000
94746  -33.423  -18.610  38.425 0.0000000000
94747  -33.581  -19.175  38.093 0.0000000000
94748  -33.711  -18.555  38.003 0.0000000000
94749  -34.081  -18.542  37.504 0.0000000000
94750  -34.403  -18.494  37.131 0.0000000000
94751  -34.742  -18.437  36.740 0.0000000000
94752  -34.595  -17.905  37.149 0.0000000000
94753  -34.922  -17.270  37.160 0.0000000000
94754  -35.265  -16.678  37.314 0.0000000000
94755  -44.642  -11.993  42.090 0.0000000000
94756  -44.086  -12.200  41.419 0.0000000000
94757  -44.992  -11.671  41.878 0.0000000000
94758  -45.329  -11.321  41.704 0.0000000000
94759  -45.664  -10.969  41.515 0.0000000000
94760  -45.984  -10.655  41.306 0.0000000000
94761  -46.619  -10.401  42.015 0.0000000000
94762  -47.469  -9.986  42.493 0.0000000000
94803  -14.728  -14.997  63.282 0.0000000000
94804  -14.461  -15.410  63.728 0.0000000000
94805  -14.759  -15.796  63.494 0.0000000000
94806  -14.882  -16.459  63.793 0.0000000000
94807  -15.067  -17.100  64.150 0.0000000000
94808  -19.411  -20.149  70.833 0.0000000000
94809  -18.894  -20.085  70.775 0.0000000000
94810  -19.083  -20.523  71.217 0.0000000000
94811  -18.684  -20.865  71.483 0.0000000000
94812  -18.359  -21.294  71.696 0.0000000000
94813  -17.954  -21.756  71.836 0.0000000000
94814  -18.341  -21.887  71.656 0.0000000000
94815  -18.265  -22.457  71.355 0.0000000000
94816  -18.076  -22.976  70.818 0.0000000000
94817  -25.295  -22.110  66.866 0.0000000000
94818  -25.096  -22.102  67.326 0.0000000000
94819  -24.769  -22.367  66.270 0.0000000000
94820  -24.048  -22.611  65.684 0.0000000000
94821  -23.445  -22.789  65.197 0.0000000000
94822  -16.602  -27.563  57.719 0.0000000000
94823  -16.712  -26.946  58.523 0.0000000000
94824  -16.264  -27.629  58.169 0.0000000000
94825  -15.937  -27.651  58.627 0.0000000000
94826  -15.658  -27.694  59.090 0.0000000000
94827  -15.321  -27.727  59.559 0.0000000000
94828  -15.206  -28.391  58.734 0.0000000000
94829  -14.836  -29.023  58.439 0.0000000000
94830  -14.469  -29.710  58.200 0.0000000000
94831  -14.104  -30.395  58.094 0.0000000000
94832  -14.490  -30.306  57.721 0.0000000000
94833  -14.664  -30.873  57.389 0.0000000000
94834  -14.914  -31.450  57.202 0.0000000000
94856  -26.930  -12.808  51.739 0.0000000000
94857  -26.637  -12.680  51.121 0.0000000000
94858  -26.347  -12.806  51.755 0.0000000000
94859  -25.950  -12.727  51.798 0.0000000000
94860  -25.423  -12.620  51.867 0.0000000000
94874  -16.636  -15.264  61.272 0.0000000000
94875  -16.604  -14.568  61.003 0.0000000000
94876  -16.262  -14.875  61.389 0.0000000000
94877  -15.919  -14.486  61.541 0.0000000000
94878  -15.688  -14.087  61.769 0.0000000000
94880  -15.346  -14.448  62.215 0.0000000000
94881  -15.044  -14.752  62.738 0.0000000000
95492  -58.813  0.981  16.821 0.0000000000
95493  -58.857  1.567  16.628 0.0000000000
95494  -59.019  1.660  17.125 0.0000000000
95495  -59.172  2.352  17.418 0.0000000000
95496  -59.246  3.067  17.668 0.0000000000
95533  -51.687  -1.817  43.983 0.0000000000
95534  -51.687  -1.859  43.478 0.0000000000
95535  -51.070  -1.435  43.581 0.0000000000
95727  -58.060  -0.481  18.395 0.0000000000
95728  -57.671  -1.103  17.760 0.0000000000
95729  -58.142  -0.532  17.869 0.0000000000
95730  -58.164  -0.634  17.325 0.0000000000
95731  -58.159  -0.721  16.780 0.0000000000
95732  -58.122  -0.800  16.249 0.0000000000
95733  -58.478  -0.163  16.838 0.0000000000
95734  -58.692  0.390  16.847 0.0000000000
95860  -6.955  -11.207  51.025 0.0000000000
95861  -5.805  -19.263  51.516 0.0000000000
95862  -5.865  -19.114  50.935 0.0000000000
95863  -6.239  -19.670  51.179 0.0000000000
95864  -6.733  -20.037  50.913 0.0000000000
95865  -7.238  -20.442  50.708 0.0000000000
95866  -7.828  -20.757  50.505 0.0000000000
95867  -7.615  -20.883  50.965 0.0000000000
95868  -7.982  -21.283  51.178 0.0000000000
95869  -8.328  -21.739  51.410 0.0000000000
95870  -6.004  -18.575  60.771 0.0000000000
95871  -6.006  -18.703  60.213 0.0000000000
95872  -6.435  -19.027  60.462 0.0000000000
95873  -6.953  -19.456  60.118 0.0000000000
95874  -7.503  -19.843  59.775 0.0000000000
95875  -6.961  -27.952  54.341 0.0000000000
95876  -7.337  -27.490  54.456 0.0000000000
95877  -6.857  -27.910  53.831 0.0000000000
95878  -6.780  -27.829  53.315 0.0000000000
95879  -6.744  -27.755  52.777 0.0000000000
95880  -6.799  -27.650  52.222 0.0000000000
95881  -6.537  -28.132  52.150 0.0000000000
95897  -11.821  -18.614  70.735 0.0000000000
95898  -11.439  -18.323  70.943 0.0000000000
95899  -11.573  -18.806  71.456 0.0000000000
95900  -11.357  -19.072  72.079 0.0000000000
95901  -11.030  -19.362  72.665 0.0000000000
95902  -6.735  -27.640  72.453 0.0000000000
95903  -6.819  -26.882  72.661 0.0000000000
95904  -6.377  -27.497  72.188 0.0000000000
95905  -6.044  -27.339  71.829 0.0000000000
95906  -5.735  -27.201  71.377 0.0000000000
95907  -5.503  -27.083  70.877 0.0000000000
95908  -5.325  -27.772  70.775 0.0000000000
95909  -4.938  -28.357  70.181 0.0000000000
95910  -4.549  -28.969  69.537 0.0000000000
97922  -39.751  -14.426  58.861 0.0000000000
97923  -40.265  -13.777  59.069 0.0000000000
97924  -40.239  -14.153  59.420 0.0000000000
97925  -40.554  -13.742  59.965 0.0000000000
97926  -40.594  -13.524  60.565 0.0000000000
97927  -39.613  -13.562  62.289 0.0000000000
97928  -39.871  -12.952  62.061 0.0000000000
97929  -39.505  -12.742  62.202 0.0000000000
97930  -39.234  -12.113  62.121 0.0000000000
97931  -38.849  -11.289  61.618 0.0000000000
97932  -38.410  -10.824  61.185 0.0000000000
97933  -38.228  -11.322  61.595 0.0000000000
97934  -37.545  -11.250  61.237 0.0000000000
97935  -36.804  -11.270  60.733 0.0000000000
97936  -35.928  -23.156  54.302 0.0000000000
97937  -36.228  -22.841  53.888 0.0000000000
97938  -36.447  -22.563  54.669 0.0000000000
97939  -36.830  -22.006  54.980 0.0000000000
97940  -37.140  -21.279  55.545 0.0000000000
97941  -38.377  -18.215  58.933 0.0000000000
97942  -38.079  -18.642  58.043 0.0000000000
97943  -38.453  -17.791  58.489 0.0000000000
97944  -38.484  -17.293  58.149 0.0000000000
97945  -38.430  -16.940  58.061 0.0000000000
97946  -38.359  -16.513  57.874 0.0000000000
97947  -38.831  -15.961  58.453 0.0000000000
97948  -39.270  -15.236  58.689 0.0000000000
97949  -31.396  -22.632  59.135 0.0000000000
97950  -31.230  -22.932  58.211 0.0000000000
97951  -31.783  -22.698  58.712 0.0000000000
97952  -32.253  -22.687  58.309 0.0000000000
97953  -32.717  -22.745  57.977 0.0000000000
97954  -35.145  -22.321  57.843 0.0000000000
97955  -34.496  -22.615  57.486 0.0000000000
97956  -34.974  -22.711  56.954 0.0000000000
97957  -34.908  -22.851  56.354 0.0000000000
97958  -34.732  -23.156  55.673 0.0000000000
97959  -34.583  -23.474  54.878 0.0000000000
97960  -35.240  -23.190  55.245 0.0000000000
97961  -35.555  -23.233  54.724 0.0000000000
97962  -34.015  -16.935  66.595 0.0000000000
97963  -33.719  -17.700  66.978 0.0000000000
97964  -34.150  -17.929  66.719 0.0000000000
97965  -34.073  -18.703  66.621 0.0000000000
97966  -34.072  -19.539  66.131 0.0000000000
97967  -33.961  -21.081  63.264 0.0000000000
97968  -34.047  -21.083  63.808 0.0000000000
97969  -33.698  -21.315  62.840 0.0000000000
97970  -33.098  -21.659  62.459 0.0000000000
97971  -32.541  -21.842  62.089 0.0000000000
97972  -31.997  -22.105  61.661 0.0000000000
97973  -32.150  -22.109  61.101 0.0000000000
97974  -31.695  -22.474  60.100 0.0000000000
97975  -36.590  -11.510  60.862 0.0000000000
97976  -36.758  -11.727  61.489 0.0000000000
97977  -36.652  -12.376  62.001 0.0000000000
97978  -36.456  -12.720  62.572 0.0000000000
97979  -36.372  -15.478  64.744 0.0000000000
97980  -35.840  -14.571  64.409 0.0000000000
97981  -35.808  -15.421  64.926 0.0000000000
97982  -35.344  -15.294  65.183 0.0000000000
97983  -34.864  -15.041  65.238 0.0000000000
97984  -34.440  -14.867  65.329 0.0000000000
97985  -34.668  -15.630  65.688 0.0000000000
97986  -34.379  -16.438  66.135 0.0000000000
98027  -55.286  -4.966  8.707 0.0000000000
98028  -54.805  -4.683  8.712 0.0000000000
98029  -55.163  -4.271  8.557 0.0000000000
98030  -55.085  -3.563  8.411 0.0000000000
98031  -55.021  -2.856  8.184 0.0000000000
98032  -56.357  -0.098  7.880 0.0000000000
98033  -56.043  -0.549  7.719 0.0000000000
98034  -56.230  0.091  7.583 0.0000000000
98035  -56.121  0.300  7.306 0.0000000000
98036  -56.064  0.512  6.914 0.0000000000
98037  -56.007  0.688  6.525 0.0000000000
98038  -56.393  1.158  6.583 0.0000000000
98039  -56.679  1.816  6.258 0.0000000000
98040  -56.879  2.432  5.956 0.0000000000
98045  -59.191  -6.114  9.425 0.0000000000
98046  -57.627  -4.258  8.945 0.0000000000
98047  -57.901  -4.781  8.934 0.0000000000
98048  -57.552  -4.631  8.734 0.0000000000
98049  -57.254  -4.985  8.667 0.0000000000
98050  -56.959  -5.350  8.660 0.0000000000
98051  -56.665  -5.754  8.726 0.0000000000
98052  -56.471  -5.215  8.596 0.0000000000
98053  -55.929  -5.104  8.623 0.0000000000
98192  -55.575  -3.484  35.097 0.0000000000
98193  -56.166  -2.901  35.387 0.0000000000
98194  -55.970  -3.229  35.687 0.0000000000
98195  -56.166  -2.904  36.198 0.0000000000
98196  -56.148  -2.645  36.568 0.0000000000
98197  -55.515  -3.166  38.177 0.0000000000
98198  -55.556  -2.889  37.849 0.0000000000
98199  -55.112  -2.628  38.023 0.0000000000
98200  -54.508  -2.274  37.768 0.0000000000
98201  -53.812  -2.042  37.381 0.0000000000
98203  -53.148  -2.088  37.416 0.0000000000
98204  -52.462  -2.192  37.484 0.0000000000
98205  -51.741  -2.332  37.508 0.0000000000
98247  -43.006  -11.201  35.401 0.0000000000
98248  -42.539  -11.221  34.757 0.0000000000
98249  -43.337  -10.824  35.106 0.0000000000
98250  -43.736  -10.502  34.778 0.0000000000
98251  -44.137  -10.154  34.473 0.0000000000
98252  -47.319  -8.446  34.552 0.0000000000
98253  -46.523  -8.806  34.311 0.0000000000
98254  -46.854  -8.494  33.900 0.0000000000
98255  -46.356  -8.520  33.243 0.0000000000
98256  -45.878  -8.542  32.503 0.0000000000
98257  -45.381  -8.594  31.798 0.0000000000
98258  -46.176  -8.248  32.014 0.0000000000
98259  -46.483  -7.972  31.520 0.0000000000
98260  -46.791  -7.725  31.050 0.0000000000
98261  -46.991  -7.560  30.692 0.0000000000
98262  -47.520  -7.427  31.523 0.0000000000
98263  -48.299  -7.120  31.880 0.0000000000
98264  -49.093  -6.774  32.235 0.0000000000
98265  -52.378  -5.616  34.956 0.0000000000
98266  -51.819  -5.754  34.293 0.0000000000
98267  -52.685  -5.343  34.624 0.0000000000
98268  -52.977  -5.050  34.320 0.0000000000
98269  -53.241  -4.729  34.024 0.0000000000
98270  -53.476  -4.455  33.761 0.0000000000
98271  -54.043  -4.327  34.385 0.0000000000
98272  -54.878  -3.914  34.771 0.0000000000
98317  -9.117  -11.041  67.608 0.0000000000
98318  -9.485  -12.247  69.306 0.0000000000
98319  -9.124  -12.122  69.007 0.0000000000
98320  -8.958  -12.585  69.401 0.0000000000
98321  -8.437  -13.031  69.459 0.0000000000
98322  -7.930  -13.488  69.479 0.0000000000
98323  -7.488  -13.975  69.495 0.0000000000
98324  -7.738  -13.950  69.868 0.0000000000
98325  -7.586  -14.431  70.260 0.0000000000
98326  -7.446  -14.913  70.640 0.0000000000
99002  -45.590  -11.782  44.601 0.0000000000
99003  -46.388  -11.372  45.151 0.0000000000
99004  -45.981  -11.555  45.376 0.0000000000
99005  -46.409  -11.306  46.051 0.0000000000
99006  -46.800  -11.077  46.776 0.0000000000
99007  -45.832  -10.862  48.739 0.0000000000
99008  -46.361  -10.778  48.448 0.0000000000
99009  -46.440  -10.408  49.019 0.0000000000
99010  -47.049  -9.997  49.207 0.0000000000
99011  -47.451  -9.440  49.213 0.0000000000
99012  -47.803  -8.966  49.114 0.0000000000
99013  -47.346  -9.066  49.326 0.0000000000
99014  -47.171  -8.682  49.229 0.0000000000
99015  -46.842  -8.374  48.905 0.0000000000
99016  -36.379  -8.274  47.830 0.0000000000
99017  -36.763  -8.185  47.365 0.0000000000
99018  -36.163  -8.230  46.729 0.0000000000
99019  -35.964  -8.144  45.898 0.0000000000
99020  -35.774  -7.916  45.016 0.0000000000
99022  -34.029  -6.882  43.453 0.0000000000
99057  -33.662  -15.959  47.308 0.0000000000
99058  -33.318  -16.327  46.700 0.0000000000
99059  -33.655  -15.779  46.781 0.0000000000
99060  -33.699  -15.608  46.205 0.0000000000
99061  -33.736  -15.440  45.618 0.0000000000
99062  -35.892  -13.966  44.758 0.0000000000
99063  -35.259  -14.342  44.653 0.0000000000
99064  -35.475  -14.258  44.111 0.0000000000
99065  -35.080  -14.529  43.505 0.0000000000
99066  -34.677  -14.867  42.863 0.0000000000
99067  -34.314  -15.241  42.295 0.0000000000
99068  -34.962  -14.765  42.374 0.0000000000
99069  -35.231  -14.697  41.914 0.0000000000
99070  -35.604  -14.599  41.433 0.0000000000
99071  -35.983  -14.517  40.955 0.0000000000
99072  -36.389  -14.201  41.577 0.0000000000
99073  -37.172  -13.843  41.784 0.0000000000
99074  -38.070  -13.511  42.011 0.0000000000
99075  -41.359  -12.597  44.419 0.0000000000
99076  -40.906  -12.777  43.748 0.0000000000
99077  -41.814  -12.684  44.035 0.0000000000
99078  -42.229  -12.766  43.698 0.0000000000
99079  -42.639  -12.828  43.385 0.0000000000
99080  -43.097  -12.780  43.058 0.0000000000
99081  -43.674  -12.543  43.745 0.0000000000
99082  -44.622  -12.213  44.168 0.0000000000
99123  -18.141  -17.322  62.813 0.0000000000
99124  -17.965  -17.556  63.314 0.0000000000
99125  -18.494  -17.588  63.440 0.0000000000
99126  -18.901  -17.859  64.123 0.0000000000
99127  -19.297  -18.063  64.859 0.0000000000
99128  -21.565  -18.157  66.777 0.0000000000
99129  -21.048  -18.241  66.607 0.0000000000
99130  -21.318  -18.371  67.391 0.0000000000
99131  -21.113  -18.522  67.934 0.0000000000
99132  -20.854  -18.787  68.468 0.0000000000
99133  -20.538  -19.036  68.997 0.0000000000
99134  -21.096  -18.988  69.170 0.0000000000
99135  -21.250  -19.296  69.757 0.0000000000
99136  -21.498  -19.686  70.314 0.0000000000
99137  -22.430  -23.792  58.738 0.0000000000
99138  -22.028  -23.810  59.110 0.0000000000
99139  -21.786  -24.108  58.190 0.0000000000
99140  -21.223  -24.426  57.759 0.0000000000
99141  -20.635  -24.800  57.305 0.0000000000
99142  -19.487  -27.392  54.511 0.0000000000
99143  -19.424  -26.860  55.077 0.0000000000
99144  -19.015  -27.570  54.886 0.0000000000
99145  -18.783  -27.397  55.263 0.0000000000
99146  -18.355  -27.488  55.651 0.0000000000
99147  -18.055  -27.418  56.047 0.0000000000
99148  -18.006  -28.097  55.507 0.0000000000
99149  -17.706  -28.801  55.396 0.0000000000
99150  -17.526  -29.391  55.372 0.0000000000
99151  -17.358  -29.990  55.437 0.0000000000
99152  -17.749  -29.995  55.173 0.0000000000
99153  -18.061  -30.600  55.049 0.0000000000
99176  -26.164  -13.964  57.602 0.0000000000
99177  -25.787  -13.882  56.822 0.0000000000
99178  -25.718  -14.128  57.589 0.0000000000
99179  -25.125  -14.263  57.517 0.0000000000
99180  -24.614  -14.328  57.506 0.0000000000
99181  -23.075  -15.156  59.008 0.0000000000
99182  -23.289  -14.929  58.551 0.0000000000
99183  -22.794  -14.931  58.476 0.0000000000
99184  -22.505  -14.691  57.920 0.0000000000
99185  -22.094  -14.328  57.403 0.0000000000
99186  -21.809  -13.949  56.944 0.0000000000
99187  -21.663  -14.264  57.432 0.0000000000
99188  -21.137  -14.096  57.454 0.0000000000
99189  -20.650  -13.897  57.537 0.0000000000
99190  -20.260  -13.711  57.640 0.0000000000
99191  -20.539  -14.258  57.917 0.0000000000
99192  -20.289  -14.585  58.289 0.0000000000
99193  -20.136  -14.982  58.658 0.0000000000
99194  -20.622  -16.860  61.335 0.0000000000
99195  -20.321  -16.548  60.682 0.0000000000
99196  -20.039  -16.798  61.287 0.0000000000
99197  -19.481  -16.696  61.250 0.0000000000
99198  -18.937  -16.554  61.224 0.0000000000
99199  -18.449  -16.376  61.217 0.0000000000
99200  -18.653  -16.841  61.760 0.0000000000
99201  -18.366  -17.051  62.256 0.0000000000
99812  -58.894  1.558  21.321 0.0000000000
99813  -59.079  2.225  21.116 0.0000000000
99814  -59.002  2.280  21.712 0.0000000000
99815  -59.123  3.020  22.036 0.0000000000
99816  -59.082  3.790  22.394 0.0000000000
99817  -58.403  5.152  24.764 0.0000000000
99818  -58.506  5.134  24.192 0.0000000000
99819  -58.113  5.559  24.471 0.0000000000
99820  -57.723  5.787  24.062 0.0000000000
99821  -57.280  5.820  23.620 0.0000000000
100029  -51.778  -5.482  22.354 0.0000000000
100030  -51.602  -6.059  21.692 0.0000000000
100031  -52.023  -5.433  22.003 0.0000000000
100032  -52.287  -5.394  21.633 0.0000000000
100033  -52.553  -5.358  21.285 0.0000000000
100034  -54.619  -3.334  21.742 0.0000000000
100035  -54.050  -3.942  21.318 0.0000000000
100036  -54.292  -3.919  20.884 0.0000000000
100037  -54.092  -4.569  20.179 0.0000000000
100038  -54.005  -5.313  19.559 0.0000000000
100039  -54.050  -6.092  19.099 0.0000000000
100040  -54.299  -5.313  19.184 0.0000000000
100041  -54.557  -5.335  18.849 0.0000000000
100042  -54.791  -5.375  18.531 0.0000000000
100043  -55.055  -5.435  18.173 0.0000000000
100044  -55.013  -4.584  18.747 0.0000000000
100045  -55.302  -3.863  18.996 0.0000000000
100046  -55.658  -3.160  19.328 0.0000000000
100047  -57.571  -0.311  22.444 0.0000000000
100048  -57.120  -0.818  21.758 0.0000000000
100049  -57.607  -0.241  22.038 0.0000000000
100050  -57.657  -0.185  21.569 0.0000000000
100051  -57.694  -0.200  21.051 0.0000000000
100052  -57.752  -0.222  20.531 0.0000000000
100053  -58.183  0.329  21.173 0.0000000000
100054  -58.598  0.907  21.260 0.0000000000
100178  -5.860  -10.830  53.433 0.0000000000
100179  -5.834  -11.606  53.410 0.0000000000
100180  -5.771  -12.380  53.369 0.0000000000
100181  -6.386  -14.447  54.506 0.0000000000
100182  -6.112  -14.230  54.087 0.0000000000
100183  -5.898  -14.965  54.232 0.0000000000
100184  -5.489  -15.508  53.948 0.0000000000
100185  -5.143  -16.170  53.578 0.0000000000
100186  -4.945  -16.825  53.139 0.0000000000
100187  -5.003  -16.915  53.667 0.0000000000
100188  -4.994  -17.633  53.844 0.0000000000
100189  -5.097  -18.335  54.042 0.0000000000
100190  -9.070  -21.947  62.872 0.0000000000
100191  -9.255  -22.034  62.254 0.0000000000
100192  -9.208  -22.715  62.334 0.0000000000
100193  -9.207  -23.536  61.700 0.0000000000
100194  -9.052  -24.329  60.929 0.0000000000
100195  -7.401  -27.341  59.091 0.0000000000
100196  -7.763  -26.835  59.209 0.0000000000
100197  -7.481  -27.472  58.469 0.0000000000
100198  -7.525  -27.600  57.833 0.0000000000
100199  -7.510  -27.751  57.198 0.0000000000
100200  -7.466  -27.821  56.643 0.0000000000
100201  -7.105  -28.357  56.567 0.0000000000
100202  -6.689  -28.926  55.944 0.0000000000
100203  -6.287  -29.485  55.383 0.0000000000
100204  -5.913  -29.982  54.878 0.0000000000
100205  -6.082  -30.004  55.399 0.0000000000
100206  -6.006  -30.488  55.523 0.0000000000
100207  -5.922  -31.114  55.555 0.0000000000
100208  -6.464  -32.308  57.396 0.0000000000
100209  -6.321  -32.346  56.798 0.0000000000
100210  -6.248  -32.952  56.969 0.0000000000
100211  -5.916  -33.553  56.532 0.0000000000
100217  -13.133  -22.922  73.533 0.0000000000
100218  -12.663  -22.864  73.650 0.0000000000
100219  -12.662  -23.513  73.494 0.0000000000
100220  -12.171  -24.155  73.488 0.0000000000
100221  -11.626  -24.796  73.375 0.0000000000
100222  -10.385  -27.921  71.246 0.0000000000
100223  -10.488  -27.346  71.910 0.0000000000
100224  -9.997  -27.980  71.671 0.0000000000
100225  -9.583  -28.002  72.026 0.0000000000
100226  -9.095  -27.985  72.319 0.0000000000
100227  -8.614  -27.955  72.522 0.0000000000
100228  -8.602  -28.615  72.038 0.0000000000
100229  -8.163  -29.195  71.700 0.0000000000
100230  -7.644  -29.806  71.343 0.0000000000
102242  -39.422  -12.013  50.586 0.0000000000
102243  -40.144  -11.715  50.718 0.0000000000
102244  -39.993  -11.721  51.228 0.0000000000
102245  -40.517  -11.380  52.020 0.0000000000
102246  -41.082  -10.985  52.611 0.0000000000
102247  -41.927  -10.068  55.470 0.0000000000
102248  -42.042  -10.059  54.877 0.0000000000
102249  -42.384  -9.502  55.260 0.0000000000
102250  -42.657  -9.041  55.126 0.0000000000
102251  -42.745  -8.582  54.932 0.0000000000
102252  -42.645  -8.132  54.692 0.0000000000
102253  -42.470  -8.067  55.086 0.0000000000
102254  -41.952  -7.738  54.946 0.0000000000
102255  -41.435  -7.517  54.948 0.0000000000
102256  -41.262  -11.160  59.459 0.0000000000
102257  -41.307  -10.908  59.146 0.0000000000
102258  -41.311  -10.501  59.425 0.0000000000
102259  -41.240  -9.839  59.194 0.0000000000
102260  -41.049  -9.186  58.908 0.0000000000
102261  -38.184  -8.443  57.246 0.0000000000
102262  -38.901  -8.200  57.545 0.0000000000
102263  -38.468  -8.128  56.641 0.0000000000
102264  -38.824  -7.929  56.371 0.0000000000
102265  -39.102  -7.748  55.809 0.0000000000
102266  -39.473  -7.642  55.396 0.0000000000
102267  -38.707  -7.760  54.843 0.0000000000
102268  -38.308  -7.886  53.824 0.0000000000
102269  -37.829  -8.003  52.780 0.0000000000
102270  -37.500  -8.093  51.860 0.0000000000
102271  -37.083  -8.227  52.191 0.0000000000
102272  -36.403  -8.484  51.715 0.0000000000
102273  -35.716  -8.775  51.109 0.0000000000
102274  -33.605  -10.031  51.325 0.0000000000
102275  -33.794  -9.724  50.726 0.0000000000
102276  -33.259  -10.003  50.344 0.0000000000
102277  -32.872  -9.906  49.304 0.0000000000
102278  -32.601  -9.731  48.511 0.0000000000
102279  -32.372  -9.613  47.786 0.0000000000
102280  -32.047  -9.903  48.141 0.0000000000
102281  -31.478  -9.969  47.721 0.0000000000
102282  -30.917  -10.128  47.315 0.0000000000
102286  -35.553  -26.944  46.031 0.0000000000
102287  -35.398  -26.384  45.848 0.0000000000
102288  -35.088  -23.938  47.684 0.0000000000
102289  -35.025  -24.298  47.167 0.0000000000
102290  -34.968  -23.494  47.671 0.0000000000
102291  -34.730  -23.179  47.519 0.0000000000
102292  -34.437  -22.791  47.460 0.0000000000
102293  -34.114  -22.481  47.388 0.0000000000
102294  -34.206  -22.055  48.001 0.0000000000
102295  -34.001  -21.328  48.436 0.0000000000
102296  -33.797  -20.648  48.766 0.0000000000
102297  -36.615  -21.392  53.206 0.0000000000
102298  -36.356  -21.703  52.354 0.0000000000
102299  -36.479  -20.997  52.981 0.0000000000
102300  -36.272  -20.478  52.771 0.0000000000
102301  -35.999  -20.138  52.431 0.0000000000
102302  -35.708  -17.005  53.426 0.0000000000
102303  -35.593  -17.729  53.070 0.0000000000
102304  -35.337  -17.333  52.672 0.0000000000
102305  -35.011  -17.730  51.925 0.0000000000
102306  -34.634  -18.057  51.279 0.0000000000
102307  -34.353  -18.434  50.602 0.0000000000
102308  -34.413  -17.719  50.839 0.0000000000
102309  -34.214  -17.388  50.416 0.0000000000
102310  -34.106  -17.118  50.043 0.0000000000
102311  -33.884  -16.798  49.539 0.0000000000
102312  -34.292  -16.459  50.217 0.0000000000
102313  -34.512  -15.838  50.323 0.0000000000
102314  -34.824  -15.246  50.505 0.0000000000
102315  -37.219  -13.174  52.513 0.0000000000
102316  -36.650  -13.553  51.939 0.0000000000
102317  -37.222  -13.121  51.924 0.0000000000
102318  -37.256  -13.055  51.257 0.0000000000
102319  -37.345  -13.030  50.631 0.0000000000
102320  -37.441  -12.986  50.028 0.0000000000
102321  -38.017  -12.673  50.576 0.0000000000
102322  -38.671  -12.302  50.629 0.0000000000
102323  -22.918  -26.710  51.621 0.0000000000
102324  -23.086  -27.086  51.269 0.0000000000
102325  -23.337  -26.621  51.293 0.0000000000
102326  -23.771  -26.552  51.048 0.0000000000
102327  -24.226  -26.577  50.763 0.0000000000
102328  -26.377  -25.233  50.795 0.0000000000
102329  -25.950  -25.646  50.543 0.0000000000
102330  -26.409  -25.634  50.297 0.0000000000
102331  -26.575  -26.138  49.815 0.0000000000
102332  -26.619  -26.735  49.521 0.0000000000
102333  -26.901  -27.242  49.324 0.0000000000
102334  -27.108  -26.855  49.308 0.0000000000
102335  -27.565  -26.964  49.104 0.0000000000
102336  -27.995  -27.018  48.969 0.0000000000
102337  -30.568  -23.608  55.034 0.0000000000
102338  -30.082  -23.654  54.516 0.0000000000
102339  -30.354  -23.810  54.158 0.0000000000
102340  -30.288  -23.982  53.455 0.0000000000
102341  -30.107  -24.212  52.563 0.0000000000
102342  -31.085  -25.218  50.109 0.0000000000
102343  -30.689  -25.078  50.375 0.0000000000
102344  -30.595  -25.521  49.678 0.0000000000
102345  -30.147  -25.755  49.353 0.0000000000
102346  -29.754  -26.161  48.992 0.0000000000
102347  -29.413  -26.641  48.660 0.0000000000
102348  -29.844  -26.781  48.524 0.0000000000
102349  -29.987  -27.216  48.223 0.0000000000
102350  -30.205  -27.796  48.122 0.0000000000
102351  -30.524  -28.381  48.089 0.0000000000
102352  -30.704  -28.054  47.932 0.0000000000
102353  -31.189  -27.992  47.745 0.0000000000
102355  -33.326  -27.167  47.025 0.0000000000
102356  -33.076  -27.582  46.955 0.0000000000
102357  -33.652  -27.596  46.905 0.0000000000
102363  -26.161  -16.137  65.390 0.0000000000
102364  -26.022  -16.426  66.018 0.0000000000
102365  -26.446  -16.330  66.235 0.0000000000
102366  -26.791  -16.563  67.062 0.0000000000
102367  -27.059  -16.858  67.849 0.0000000000
102368  -28.972  -18.455  69.034 0.0000000000
102369  -28.519  -18.235  69.131 0.0000000000
102370  -28.655  -19.140  69.173 0.0000000000
102371  -28.227  -19.862  69.151 0.0000000000
102372  -27.836  -20.356  68.974 0.0000000000
102373  -27.375  -20.846  68.686 0.0000000000
102374  -27.804  -20.930  68.324 0.0000000000
102375  -27.592  -21.448  67.498 0.0000000000
102376  -27.279  -21.823  66.619 0.0000000000
102377  -32.220  -20.204  66.953 0.0000000000
102378  -31.836  -20.073  67.338 0.0000000000
102379  -31.474  -20.768  66.791 0.0000000000
102380  -31.092  -21.111  66.373 0.0000000000
102381  -30.596  -21.447  65.969 0.0000000000
102382  -28.291  -22.525  61.900 0.0000000000
102383  -28.600  -22.389  62.949 0.0000000000
102384  -27.960  -22.468  62.300 0.0000000000
102385  -27.741  -22.418  62.877 0.0000000000
102386  -27.443  -22.330  63.219 0.0000000000
102387  -27.160  -22.311  63.696 0.0000000000
102388  -26.789  -22.532  62.665 0.0000000000
102389  -26.131  -22.632  62.042 0.0000000000
102390  -25.584  -22.778  61.437 0.0000000000
102391  -24.930  -22.912  60.889 0.0000000000
102392  -25.155  -22.942  60.477 0.0000000000
102393  -24.869  -23.136  59.463 0.0000000000
102394  -24.499  -23.310  58.403 0.0000000000
102395  -24.604  -23.825  54.956 0.0000000000
102396  -24.392  -23.807  55.500 0.0000000000
102397  -24.074  -24.153  54.448 0.0000000000
102398  -23.661  -24.492  54.012 0.0000000000
102399  -23.171  -25.047  53.606 0.0000000000
102400  -22.662  -25.563  53.222 0.0000000000
102401  -23.019  -25.441  52.827 0.0000000000
102402  -22.890  -26.132  52.104 0.0000000000
102403  -30.423  -10.349  47.259 0.0000000000
102404  -30.655  -10.577  47.903 0.0000000000
102405  -30.457  -10.968  48.349 0.0000000000
102406  -30.240  -11.347  49.041 0.0000000000
102407  -31.073  -12.352  52.931 0.0000000000
102408  -30.664  -12.303  51.996 0.0000000000
102409  -30.654  -12.507  52.739 0.0000000000
102410  -30.071  -12.668  52.500 0.0000000000
102411  -29.618  -12.777  52.238 0.0000000000
102412  -29.046  -12.907  52.037 0.0000000000
102413  -29.439  -13.007  52.855 0.0000000000
102414  -29.487  -13.088  53.683 0.0000000000
102415  -29.359  -13.182  54.304 0.0000000000
102416  -34.643  -12.250  60.268 0.0000000000
102417  -34.344  -12.259  59.439 0.0000000000
102418  -33.958  -12.470  59.693 0.0000000000
102419  -33.580  -12.571  59.897 0.0000000000
102420  -32.846  -12.618  59.461 0.0000000000
102421  -31.132  -13.011  61.174 0.0000000000
102422  -31.392  -12.915  60.525 0.0000000000
102423  -30.883  -13.046  60.295 0.0000000000
102424  -30.518  -13.053  59.262 0.0000000000
102425  -30.228  -13.039  58.352 0.0000000000
102426  -29.805  -13.196  57.361 0.0000000000
102427  -29.632  -13.175  58.051 0.0000000000
102428  -29.184  -13.169  57.946 0.0000000000
102429  -28.639  -13.177  57.764 0.0000000000
102430  -28.107  -13.284  57.702 0.0000000000
102431  -28.492  -13.328  58.679 0.0000000000
102432  -28.215  -13.512  59.434 0.0000000000
102433  -28.115  -13.744  60.158 0.0000000000
102434  -28.584  -14.708  64.022 0.0000000000
102435  -28.451  -14.507  63.291 0.0000000000
102436  -28.069  -14.839  63.855 0.0000000000
102437  -27.528  -15.006  63.687 0.0000000000
102438  -27.024  -15.142  63.501 0.0000000000
102439  -26.524  -15.298  63.348 0.0000000000
102440  -26.682  -15.406  64.139 0.0000000000
102441  -26.412  -15.781  64.766 0.0000000000
102577  -53.144  -3.663  8.421 0.0000000000
102578  -52.692  -4.173  8.556 0.0000000000
102579  -52.797  -3.372  8.259 0.0000000000
102580  -52.491  -3.264  7.997 0.0000000000
102581  -52.193  -3.157  7.739 0.0000000000
102582  -52.808  -0.447  6.042 0.0000000000
102583  -52.466  -1.174  6.508 0.0000000000
102584  -52.253  -0.966  6.363 0.0000000000
102585  -51.655  -1.532  6.629 0.0000000000
102586  -51.102  -2.115  6.869 0.0000000000
102588  -50.859  -1.883  6.840 0.0000000000
102589  -50.651  -1.578  6.815 0.0000000000
103052  -57.762  0.345  28.676 0.0000000000
103053  -58.040  1.207  28.840 0.0000000000
103054  -57.983  1.015  29.356 0.0000000000
103055  -58.070  1.694  29.949 0.0000000000
103056  -57.986  2.343  30.490 0.0000000000
103057  -57.118  2.332  32.784 0.0000000000
103058  -57.234  2.654  32.363 0.0000000000
103059  -56.732  2.880  32.573 0.0000000000
103060  -56.270  3.266  32.286 0.0000000000
103066  -55.949  -0.535  35.603 0.0000000000
103067  -56.064  -0.130  35.269 0.0000000000
103068  -55.440  -0.104  35.327 0.0000000000
103069  -54.897  0.235  34.966 0.0000000000
103220  -40.431  -17.965  32.053 0.0000000000
103221  -40.673  -18.735  32.399 0.0000000000
103222  -41.048  -18.316  32.088 0.0000000000
103223  -41.690  -18.618  32.233 0.0000000000
103227  -43.087  -18.112  31.863 0.0000000000
103228  -43.437  -17.754  31.581 0.0000000000
103229  -41.154  -11.729  31.932 0.0000000000
103230  -40.753  -12.429  31.608 0.0000000000
103231  -41.072  -12.082  31.267 0.0000000000
103232  -41.092  -12.452  30.707 0.0000000000
103233  -41.216  -12.874  30.268 0.0000000000
103234  -42.906  -12.881  28.683 0.0000000000
103235  -42.512  -13.160  28.990 0.0000000000
103236  -42.923  -13.630  28.833 0.0000000000
103237  -43.062  -14.375  29.121 0.0000000000
103238  -43.272  -15.061  29.468 0.0000000000
103239  -43.560  -15.773  29.911 0.0000000000
103240  -43.951  -15.508  29.650 0.0000000000
103241  -44.664  -15.839  29.932 0.0000000000
103242  -45.430  -16.109  30.312 0.0000000000
103244  -45.865  -15.833  30.088 0.0000000000
103247  -46.683  -13.352  27.482 0.0000000000
103248  -46.982  -13.855  28.060 0.0000000000
103260  -47.367  -10.358  24.781 0.0000000000
103262  -47.746  -10.313  24.489 0.0000000000
103263  -48.127  -10.302  24.194 0.0000000000
103264  -48.511  -10.311  23.893 0.0000000000
103266  -48.451  -9.754  23.643 0.0000000000
103267  -48.433  -9.086  23.448 0.0000000000
103268  -48.490  -8.412  23.349 0.0000000000
103269  -47.903  -6.724  29.060 0.0000000000
103270  -47.465  -6.964  28.308 0.0000000000
103271  -48.125  -6.541  28.659 0.0000000000
103272  -48.363  -6.362  28.257 0.0000000000
103273  -48.573  -6.231  27.815 0.0000000000
103274  -51.237  -4.553  28.315 0.0000000000
103275  -50.410  -5.069  27.825 0.0000000000
103276  -50.619  -4.965  27.398 0.0000000000
103277  -50.106  -5.300  26.436 0.0000000000
103278  -49.664  -5.691  25.596 0.0000000000
103279  -49.341  -6.120  24.815 0.0000000000
103280  -49.923  -5.651  25.115 0.0000000000
103281  -50.203  -5.613  24.695 0.0000000000
103282  -50.448  -5.585  24.260 0.0000000000
103283  -50.695  -5.562  23.823 0.0000000000
103284  -51.049  -5.133  24.647 0.0000000000
103285  -51.729  -4.683  25.172 0.0000000000
103286  -52.420  -4.212  25.665 0.0000000000
103287  -55.815  -1.982  29.081 0.0000000000
103288  -55.223  -2.346  28.303 0.0000000000
103289  -55.947  -1.882  28.624 0.0000000000
103290  -56.054  -1.772  28.161 0.0000000000
103291  -56.172  -1.625  27.710 0.0000000000
103292  -56.289  -1.462  27.273 0.0000000000
103293  -56.867  -1.039  28.040 0.0000000000
103294  -57.388  -0.407  28.360 0.0000000000
103416  -9.517  -10.963  59.683 0.0000000000
103417  -9.265  -11.773  59.433 0.0000000000
103418  -9.262  -11.685  59.888 0.0000000000
103419  -8.957  -12.405  60.122 0.0000000000
103420  -8.590  -12.982  60.430 0.0000000000
103421  -7.760  -13.563  62.359 0.0000000000
103422  -7.770  -13.781  61.913 0.0000000000
103423  -7.359  -14.215  62.282 0.0000000000
103424  -6.976  -14.808  62.138 0.0000000000
103425  -6.564  -15.451  61.977 0.0000000000
103426  -6.151  -16.052  61.782 0.0000000000
103427  -6.235  -15.858  62.324 0.0000000000
103428  -5.969  -16.360  62.571 0.0000000000
103429  -5.827  -16.885  62.803 0.0000000000
103430  -7.930  -12.333  66.009 0.0000000000
103431  -7.863  -12.448  65.548 0.0000000000
103432  -7.498  -12.933  65.905 0.0000000000
103433  -7.094  -13.507  65.793 0.0000000000
103434  -6.736  -14.116  65.704 0.0000000000
103435  -6.023  -16.871  66.531 0.0000000000
103436  -6.036  -16.407  66.209 0.0000000000
103437  -6.034  -17.005  66.013 0.0000000000
103438  -6.037  -17.122  65.505 0.0000000000
103439  -6.032  -17.280  65.000 0.0000000000
103440  -6.046  -17.486  64.503 0.0000000000
103441  -6.282  -17.858  64.814 0.0000000000
103442  -6.625  -18.406  64.600 0.0000000000
103443  -7.072  -18.950  64.423 0.0000000000
103444  -7.513  -19.462  64.175 0.0000000000
103445  -7.385  -19.409  64.705 0.0000000000
103446  -7.628  -19.895  64.997 0.0000000000
103447  -7.826  -20.424  65.307 0.0000000000
103448  -7.178  -21.526  67.002 0.0000000000
103449  -7.424  -21.592  66.550 0.0000000000
103450  -7.304  -22.280  66.556 0.0000000000
103451  -7.355  -22.995  66.044 0.0000000000
103452  -7.320  -23.663  65.444 0.0000000000
103453  -7.246  -24.312  64.755 0.0000000000
103454  -7.016  -24.271  65.258 0.0000000000
103455  -6.654  -24.857  65.073 0.0000000000
103456  -6.340  -25.400  64.928 0.0000000000
103457  -10.303  -32.763  61.455 0.0000000000
103458  -10.006  -32.772  61.979 0.0000000000
103459  -10.037  -33.457  61.593 0.0000000000
103460  -9.858  -34.175  61.800 0.0000000000
103461  -9.744  -34.866  62.124 0.0000000000
105482  -50.786  -7.786  40.227 0.0000000000
105483  -51.607  -7.351  40.514 0.0000000000
105484  -51.309  -7.557  40.900 0.0000000000
105485  -51.778  -7.338  41.551 0.0000000000
105486  -52.172  -7.127  42.208 0.0000000000
105487  -51.888  -7.236  44.591 0.0000000000
105488  -52.123  -6.978  44.229 0.0000000000
105489  -52.342  -6.560  44.809 0.0000000000
105490  -52.637  -5.868  44.888 0.0000000000
105491  -52.836  -5.050  44.818 0.0000000000
105492  -52.831  -4.358  44.772 0.0000000000
105493  -52.649  -4.610  45.182 0.0000000000
105494  -52.382  -4.143  45.498 0.0000000000
105495  -52.034  -3.489  45.746 0.0000000000
105496  -49.408  -9.517  46.972 0.0000000000
105497  -49.741  -9.270  46.779 0.0000000000
105498  -49.914  -8.996  47.325 0.0000000000
105499  -50.411  -8.284  47.562 0.0000000000
105500  -50.765  -7.554  47.748 0.0000000000
105501  -49.920  -4.093  47.487 0.0000000000
105502  -50.335  -4.608  47.588 0.0000000000
105503  -50.171  -3.677  47.350 0.0000000000
105504  -50.409  -3.288  47.184 0.0000000000
105505  -50.656  -2.966  46.958 0.0000000000
105506  -50.907  -2.691  46.684 0.0000000000
105507  -50.446  -1.997  46.654 0.0000000000
105523  -43.056  -10.347  51.553 0.0000000000
105524  -43.331  -10.479  51.097 0.0000000000
105525  -43.619  -10.011  51.731 0.0000000000
105526  -44.199  -9.671  51.632 0.0000000000
105527  -44.539  -9.336  51.544 0.0000000000
105528  -43.145  -7.704  49.950 0.0000000000
105529  -43.790  -7.974  50.409 0.0000000000
105530  -43.632  -7.789  49.628 0.0000000000
105531  -44.111  -7.884  49.205 0.0000000000
105532  -44.463  -7.966  48.886 0.0000000000
105533  -44.971  -8.002  48.531 0.0000000000
105534  -44.528  -7.700  48.047 0.0000000000
105535  -44.529  -7.512  47.084 0.0000000000
105536  -44.701  -7.141  46.152 0.0000000000
105537  -38.589  -7.596  45.277 0.0000000000
105538  -39.200  -7.588  45.897 0.0000000000
105539  -39.067  -7.432  44.908 0.0000000000
105540  -39.661  -7.278  44.617 0.0000000000
105541  -40.231  -6.997  44.183 0.0000000000
105542  -40.925  -4.585  42.774 0.0000000000
105543  -41.117  -5.314  42.883 0.0000000000
105544  -41.690  -4.790  42.907 0.0000000000
105545  -42.406  -5.077  43.057 0.0000000000
105546  -43.120  -5.257  43.347 0.0000000000
105547  -43.728  -5.560  43.705 0.0000000000
105548  -43.603  -4.774  43.388 0.0000000000
105549  -44.008  -4.146  43.651 0.0000000000
105550  -44.386  -3.593  43.887 0.0000000000
105551  -44.670  -2.920  44.293 0.0000000000
105552  -43.980  -2.723  44.111 0.0000000000
105553  -43.596  -2.046  44.381 0.0000000000
105650  -33.906  -23.108  44.158 0.0000000000
105651  -34.788  -23.567  44.143 0.0000000000
105652  -34.498  -23.337  43.952 0.0000000000
105653  -35.142  -23.428  43.835 0.0000000000
105654  -35.832  -23.437  43.814 0.0000000000
105655  -36.477  -23.511  43.946 0.0000000000
105656  -35.615  -23.213  43.597 0.0000000000
105657  -35.385  -22.997  43.318 0.0000000000
105658  -35.206  -22.767  43.058 0.0000000000
105659  -32.039  -18.100  44.206 0.0000000000
105660  -31.866  -18.738  44.233 0.0000000000
105661  -31.881  -18.570  43.690 0.0000000000
105662  -31.791  -19.050  43.198 0.0000000000
105663  -31.778  -19.505  42.743 0.0000000000
105664  -32.517  -20.068  40.216 0.0000000000
105665  -32.299  -20.186  40.798 0.0000000000
105666  -32.598  -20.622  40.503 0.0000000000
105667  -32.841  -21.146  40.791 0.0000000000
105668  -33.164  -21.595  41.113 0.0000000000
105669  -33.709  -21.987  41.512 0.0000000000
105670  -33.792  -21.924  41.077 0.0000000000
105671  -34.446  -22.135  41.114 0.0000000000
105672  -35.182  -22.240  41.230 0.0000000000
105673  -35.984  -22.241  41.514 0.0000000000
105674  -35.316  -22.233  40.884 0.0000000000
105675  -35.493  -22.236  40.437 0.0000000000
105676  -35.678  -22.285  40.021 0.0000000000
105690  -36.051  -18.043  35.338 0.0000000000
105691  -36.263  -18.551  35.029 0.0000000000
105692  -36.369  -17.901  35.036 0.0000000000
105693  -36.698  -17.682  34.704 0.0000000000
105694  -37.032  -17.461  34.388 0.0000000000
105695  -37.359  -17.220  34.095 0.0000000000
105696  -37.268  -16.668  34.455 0.0000000000
105697  -37.633  -16.011  34.635 0.0000000000
105698  -38.081  -15.347  34.866 0.0000000000
105699  -37.550  -14.385  39.427 0.0000000000
105700  -37.109  -14.719  38.843 0.0000000000
105701  -37.945  -14.406  39.043 0.0000000000
105702  -38.323  -14.399  38.711 0.0000000000
105703  -38.695  -14.351  38.407 0.0000000000
105704  -41.995  -12.950  38.897 0.0000000000
105705  -41.157  -13.309  38.523 0.0000000000
105706  -41.459  -13.106  38.325 0.0000000000
105707  -40.992  -13.298  37.742 0.0000000000
105708  -40.516  -13.493  37.206 0.0000000000
105709  -40.084  -13.702  36.624 0.0000000000
105710  -40.811  -13.239  37.016 0.0000000000
105711  -41.101  -12.979  36.817 0.0000000000
105712  -41.397  -12.685  36.625 0.0000000000
105713  -41.700  -12.389  36.388 0.0000000000
105714  -42.264  -12.239  36.975 0.0000000000
105715  -43.095  -11.776  37.314 0.0000000000
105716  -43.972  -11.335  37.662 0.0000000000
105717  -47.205  -9.665  40.359 0.0000000000
105718  -46.649  -9.941  39.676 0.0000000000
105719  -47.500  -9.463  40.099 0.0000000000
105720  -47.798  -9.253  39.784 0.0000000000
105721  -48.123  -9.036  39.460 0.0000000000
105722  -48.462  -8.813  39.127 0.0000000000
105723  -48.997  -8.617  39.755 0.0000000000
105724  -49.887  -8.213  39.982 0.0000000000
105849  -13.271  -13.709  66.011 0.0000000000
105850  -13.220  -14.333  66.171 0.0000000000
105851  -13.595  -16.639  65.637 0.0000000000
105852  -13.344  -16.323  65.866 0.0000000000
105853  -13.356  -16.920  66.186 0.0000000000
105854  -13.167  -17.209  66.709 0.0000000000
105855  -12.873  -17.469  67.300 0.0000000000
105856  -12.650  -17.746  67.958 0.0000000000
105857  -12.977  -18.064  67.763 0.0000000000
105858  -13.123  -18.569  68.250 0.0000000000
105859  -13.340  -19.009  68.801 0.0000000000
105860  -17.215  -18.480  65.506 0.0000000000
105861  -16.659  -18.420  65.347 0.0000000000
105862  -16.989  -18.714  65.999 0.0000000000
105863  -16.789  -18.930  66.561 0.0000000000
105864  -16.541  -19.140  67.174 0.0000000000
105865  -16.916  -20.038  70.433 0.0000000000
105866  -16.642  -19.812  69.742 0.0000000000
105867  -16.394  -19.990  70.299 0.0000000000
105868  -15.894  -19.955  70.198 0.0000000000
105869  -15.370  -19.935  70.142 0.0000000000
105870  -14.851  -19.855  70.114 0.0000000000
105871  -15.152  -20.102  70.783 0.0000000000
105872  -14.960  -20.322  71.369 0.0000000000
105873  -14.683  -20.592  72.007 0.0000000000
105874  -14.423  -20.877  72.509 0.0000000000
105875  -14.869  -20.993  72.476 0.0000000000
105876  -15.069  -21.498  72.757 0.0000000000
105877  -15.150  -22.080  72.905 0.0000000000
105878  -16.117  -23.552  71.396 0.0000000000
105879  -15.857  -23.475  71.771 0.0000000000
105880  -15.671  -24.001  71.091 0.0000000000
105881  -15.121  -24.479  70.822 0.0000000000
105882  -14.629  -24.918  70.514 0.0000000000
105883  -14.100  -25.404  70.147 0.0000000000
105884  -14.379  -25.372  69.681 0.0000000000
105885  -13.999  -25.835  68.737 0.0000000000
105886  -13.729  -26.363  67.713 0.0000000000
105887  -25.252  -17.726  68.414 0.0000000000
105888  -24.787  -17.748  68.190 0.0000000000
105889  -25.076  -18.169  68.891 0.0000000000
105890  -24.878  -18.561  69.387 0.0000000000
105891  -24.669  -18.989  69.784 0.0000000000
105892  -23.941  -21.803  69.161 0.0000000000
105893  -24.052  -21.211  69.828 0.0000000000
105894  -23.613  -21.626  69.573 0.0000000000
105895  -23.294  -21.470  69.922 0.0000000000
105896  -22.999  -21.299  70.230 0.0000000000
105897  -22.589  -21.104  70.481 0.0000000000
105898  -22.437  -21.718  70.055 0.0000000000
105899  -21.920  -22.130  69.763 0.0000000000
105900  -21.352  -22.423  69.520 0.0000000000
105901  -20.907  -23.829  61.213 0.0000000000
105902  -21.269  -23.594  62.255 0.0000000000
105903  -20.621  -23.819  61.737 0.0000000000
105904  -20.386  -23.789  62.344 0.0000000000
105905  -20.092  -23.789  62.886 0.0000000000
105906  -17.618  -24.706  62.659 0.0000000000
105907  -18.327  -24.313  63.157 0.0000000000
105908  -18.084  -24.320  63.776 0.0000000000
105909  -18.529  -24.019  64.848 0.0000000000
105910  -19.011  -23.753  65.919 0.0000000000
105911  -19.446  -23.533  66.908 0.0000000000
105912  -18.793  -23.779  66.470 0.0000000000
105913  -18.553  -23.805  67.118 0.0000000000
105914  -18.332  -23.824  67.683 0.0000000000
105915  -18.046  -23.827  68.258 0.0000000000
105916  -17.689  -24.091  67.293 0.0000000000
105917  -17.089  -24.387  66.836 0.0000000000
105918  -16.400  -24.790  66.330 0.0000000000
105919  -14.369  -27.773  61.658 0.0000000000
105920  -14.611  -27.054  62.799 0.0000000000
105921  -14.141  -27.766  62.246 0.0000000000
105922  -13.935  -27.761  62.856 0.0000000000
105923  -13.715  -27.750  63.505 0.0000000000
105924  -13.534  -27.675  64.176 0.0000000000
105925  -13.237  -28.420  63.022 0.0000000000
105926  -12.764  -29.051  62.585 0.0000000000
105927  -12.296  -29.683  62.235 0.0000000000
105928  -11.790  -30.317  61.962 0.0000000000
105929  -12.059  -30.311  61.373 0.0000000000
105930  -11.908  -30.931  60.642 0.0000000000
105931  -11.847  -31.582  60.069 0.0000000000
106007  -28.266  -10.804  46.623 0.0000000000
106008  -27.937  -10.375  45.983 0.0000000000
106009  -27.674  -10.744  46.372 0.0000000000
106010  -27.156  -10.680  46.431 0.0000000000
106011  -26.542  -10.532  46.315 0.0000000000
106021  -24.191  -13.039  54.075 0.0000000000
106022  -24.281  -12.816  53.359 0.0000000000
106023  -23.817  -12.730  53.511 0.0000000000
106024  -23.503  -12.353  52.978 0.0000000000
106025  -23.187  -11.937  52.456 0.0000000000
107912  -57.473  0.265  13.061 0.0000000000
107913  -57.628  0.895  12.753 0.0000000000
107914  -57.708  0.952  13.238 0.0000000000
107915  -57.924  1.560  13.381 0.0000000000
107916  -58.144  2.154  13.518 0.0000000000
107917  -58.759  3.719  15.403 0.0000000000
107918  -58.704  3.563  14.880 0.0000000000
107919  -58.657  4.133  15.150 0.0000000000
107920  -58.269  4.462  14.941 0.0000000000
107921  -57.779  4.558  14.685 0.0000000000
107926  -59.052  4.725  19.924 0.0000000000
107927  -59.092  4.612  19.343 0.0000000000
107928  -58.692  5.082  19.645 0.0000000000
107929  -58.190  5.301  19.283 0.0000000000
107930  -57.641  5.387  19.013 0.0000000000
107953  -57.657  4.330  28.890 0.0000000000
107954  -57.670  4.525  28.373 0.0000000000
107955  -57.183  4.906  28.790 0.0000000000
108034  -54.049  -5.414  41.515 0.0000000000
108035  -54.457  -5.113  41.023 0.0000000000
108036  -54.336  -4.793  41.550 0.0000000000
108037  -54.450  -4.194  41.479 0.0000000000
108038  -54.360  -3.686  41.359 0.0000000000
108039  -51.415  -2.380  41.425 0.0000000000
108040  -52.153  -2.634  41.240 0.0000000000
108041  -51.306  -2.465  40.886 0.0000000000
108042  -51.193  -2.559  40.374 0.0000000000
108043  -50.988  -2.645  39.798 0.0000000000
108044  -50.776  -2.689  39.207 0.0000000000
108045  -50.010  -2.552  39.333 0.0000000000
108615  -55.945  -5.872  16.652 0.0000000000
108616  -56.380  -6.789  16.312 0.0000000000
108617  -56.207  -6.044  16.272 0.0000000000
108618  -56.491  -6.179  15.900 0.0000000000
108619  -56.813  -6.297  15.527 0.0000000000
108620  -57.051  -4.309  15.055 0.0000000000
108621  -57.106  -5.067  14.904 0.0000000000
108622  -57.458  -5.162  14.512 0.0000000000
108623  -58.011  -5.883  14.125 0.0000000000
108630  -59.206  -6.031  12.449 0.0000000000
108631  -58.833  -5.544  12.465 0.0000000000
108632  -58.450  -4.984  12.506 0.0000000000
108633  -57.649  -1.331  14.368 0.0000000000
108634  -57.543  -2.203  13.795 0.0000000000
108635  -57.567  -1.480  13.930 0.0000000000
108636  -57.485  -1.642  13.514 0.0000000000
108637  -57.407  -1.827  13.114 0.0000000000
108638  -57.419  -1.931  12.652 0.0000000000
108639  -57.388  -1.108  13.152 0.0000000000
108640  -57.407  -0.426  13.138 0.0000000000
109010  -8.884  -12.192  50.093 0.0000000000
109011  -9.286  -12.071  49.878 0.0000000000
109012  -9.188  -12.819  49.800 0.0000000000
109013  -9.599  -13.399  49.414 0.0000000000
109014  -10.016  -13.975  49.011 0.0000000000
109015  -10.369  -14.572  48.604 0.0000000000
109016  -9.907  -14.730  48.849 0.0000000000
109017  -9.860  -15.405  48.603 0.0000000000
109018  -9.765  -16.046  48.346 0.0000000000
109019  -5.616  -13.301  51.445 0.0000000000
109020  -5.937  -13.195  51.169 0.0000000000
109021  -5.757  -14.031  51.048 0.0000000000
109022  -5.955  -14.626  50.672 0.0000000000
109023  -6.203  -15.253  50.297 0.0000000000
109024  -6.989  -18.343  49.271 0.0000000000
109025  -6.853  -17.636  49.257 0.0000000000
109026  -7.424  -18.118  48.981 0.0000000000
109027  -7.884  -17.914  48.713 0.0000000000
109028  -8.338  -17.739  48.486 0.0000000000
109029  -8.772  -17.552  48.271 0.0000000000
109030  -8.877  -18.177  48.211 0.0000000000
109031  -9.503  -18.621  48.009 0.0000000000
109037  -10.300  -22.260  49.732 0.0000000000
109038  -10.694  -22.140  49.387 0.0000000000
109039  -10.811  -22.730  49.527 0.0000000000
109040  -11.351  -23.193  49.236 0.0000000000
109046  -7.718  -14.830  58.728 0.0000000000
109047  -7.638  -14.918  58.173 0.0000000000
109048  -7.193  -15.366  58.426 0.0000000000
109049  -6.636  -15.848  58.112 0.0000000000
109050  -6.101  -16.377  57.822 0.0000000000
109051  -5.870  -19.145  57.908 0.0000000000
109052  -5.507  -18.671  57.694 0.0000000000
109053  -5.832  -19.207  57.346 0.0000000000
109054  -5.852  -19.271  56.747 0.0000000000
109055  -5.831  -19.343  56.191 0.0000000000
109056  -5.795  -19.422  55.641 0.0000000000
109057  -6.252  -19.790  55.880 0.0000000000
109058  -6.723  -20.253  55.563 0.0000000000
109059  -7.192  -20.683  55.255 0.0000000000
109060  -9.668  -22.558  59.571 0.0000000000
109061  -9.477  -21.922  59.398 0.0000000000
109062  -9.679  -22.695  58.879 0.0000000000
109063  -9.676  -22.835  58.238 0.0000000000
109064  -9.643  -22.986  57.634 0.0000000000
109065  -8.744  -25.442  54.709 0.0000000000
109066  -9.134  -24.780  55.295 0.0000000000
109067  -8.981  -24.828  54.742 0.0000000000
109068  -9.070  -24.150  54.750 0.0000000000
109069  -9.021  -23.438  54.730 0.0000000000
109070  -8.786  -22.767  54.666 0.0000000000
109071  -8.878  -23.442  54.195 0.0000000000
109072  -8.778  -23.395  53.701 0.0000000000
109073  -8.689  -23.301  53.222 0.0000000000
109074  -8.683  -23.190  52.695 0.0000000000
109075  -8.696  -23.855  52.701 0.0000000000
109076  -8.619  -24.405  52.238 0.0000000000
109077  -8.589  -24.860  51.743 0.0000000000
109078  -8.135  -27.282  50.392 0.0000000000
109079  -8.383  -26.783  50.498 0.0000000000
109080  -8.667  -27.163  50.031 0.0000000000
109081  -9.292  -27.060  49.725 0.0000000000
109082  -9.923  -26.983  49.460 0.0000000000
109127  -12.123  -14.154  68.073 0.0000000000
109128  -11.884  -13.894  68.448 0.0000000000
109129  -11.777  -14.391  68.645 0.0000000000
109130  -11.427  -14.623  69.238 0.0000000000
109131  -10.970  -14.874  69.805 0.0000000000
109132  -9.928  -17.044  71.785 0.0000000000
109133  -9.943  -16.428  71.455 0.0000000000
109134  -9.500  -16.777  71.950 0.0000000000
109135  -9.049  -16.531  72.005 0.0000000000
109136  -8.581  -16.313  71.986 0.0000000000
109137  -8.139  -16.184  71.898 0.0000000000
109138  -8.124  -16.790  72.194 0.0000000000
109139  -7.674  -17.323  72.273 0.0000000000
109140  -7.287  -17.940  72.254 0.0000000000
109141  -10.518  -22.469  73.913 0.0000000000
109142  -10.428  -21.676  73.784 0.0000000000
109143  -9.985  -22.300  73.915 0.0000000000
109144  -9.477  -22.133  73.869 0.0000000000
109145  -8.979  -21.983  73.771 0.0000000000
109146  -7.021  -23.796  72.715 0.0000000000
109147  -7.359  -23.109  73.048 0.0000000000
109148  -7.009  -23.007  72.599 0.0000000000
109149  -6.996  -22.149  72.524 0.0000000000
109150  -6.986  -21.384  72.374 0.0000000000
109151  -6.929  -20.621  72.240 0.0000000000
109152  -6.706  -21.322  71.891 0.0000000000
109153  -6.548  -21.253  71.431 0.0000000000
109154  -6.428  -21.216  70.942 0.0000000000
109155  -6.360  -21.185  70.422 0.0000000000
109156  -6.377  -21.973  70.505 0.0000000000
109157  -6.281  -22.722  70.056 0.0000000000
109158  -6.180  -23.421  69.588 0.0000000000
109159  -5.185  -26.652  68.472 0.0000000000
109160  -5.425  -26.032  68.486 0.0000000000
109161  -5.207  -26.588  67.800 0.0000000000
109162  -5.267  -26.563  67.141 0.0000000000
109163  -5.371  -26.529  66.521 0.0000000000
109164  -5.473  -26.476  65.960 0.0000000000
109165  -5.232  -27.133  65.860 0.0000000000
109166  -5.138  -27.760  65.209 0.0000000000
109167  -5.032  -28.439  64.568 0.0000000000
109168  -8.883  -32.960  64.211 0.0000000000
109169  -9.086  -32.170  65.032 0.0000000000
109170  -8.658  -32.948  64.853 0.0000000000
109171  -8.442  -32.915  65.544 0.0000000000
109172  -8.213  -32.909  66.229 0.0000000000
109173  -6.483  -35.098  67.195 0.0000000000
109174  -6.846  -34.369  67.257 0.0000000000
109175  -6.461  -34.413  67.822 0.0000000000
109176  -6.519  -33.698  68.385 0.0000000000
109177  -6.558  -33.017  68.959 0.0000000000
109178  -6.595  -32.379  69.511 0.0000000000
109179  -6.154  -33.029  69.254 0.0000000000
109180  -5.710  -33.026  69.404 0.0000000000
109181  -5.263  -33.009  69.474 0.0000000000
109189  -3.276  -36.811  67.323 0.0000000000
109190  -3.379  -35.922  67.692 0.0000000000
109191  -3.547  -35.082  68.099 0.0000000000
109192  -3.830  -34.331  68.461 0.0000000000
109193  -3.518  -34.265  68.064 0.0000000000
109194  -3.543  -33.423  68.093 0.0000000000
109195  -3.612  -32.542  68.114 0.0000000000
109196  -3.715  -31.743  68.159 0.0000000000
109197  -3.514  -32.443  67.541 0.0000000000
109198  -3.498  -32.362  66.951 0.0000000000
109199  -3.530  -32.299  66.317 0.0000000000
109200  -3.766  -34.735  63.573 0.0000000000
109201  -3.707  -33.910  64.033 0.0000000000
109202  -3.914  -33.881  63.525 0.0000000000
109203  -4.126  -33.025  63.435 0.0000000000
109204  -4.323  -32.200  63.357 0.0000000000
109205  -4.486  -31.393  63.332 0.0000000000
109206  -4.592  -32.195  62.855 0.0000000000
109207  -4.848  -32.157  62.340 0.0000000000
109208  -5.154  -32.189  61.821 0.0000000000
109209  -5.447  -32.202  61.313 0.0000000000
109210  -5.260  -32.978  61.431 0.0000000000
109211  -5.396  -33.745  61.033 0.0000000000
109212  -5.517  -34.535  60.669 0.0000000000
110461  -58.113  2.941  11.261 0.0000000000
110462  -57.937  2.637  10.722 0.0000000000
110463  -58.055  3.167  10.921 0.0000000000
110464  -58.042  3.423  10.540 0.0000000000
110465  -57.954  3.671  10.108 0.0000000000
110467  -56.938  4.504  9.690 0.0000000000
110468  -56.669  4.525  9.248 0.0000000000
110469  -56.853  4.403  8.551 0.0000000000
110470  -57.020  4.236  7.753 0.0000000000
110471  -57.110  4.047  7.061 0.0000000000
115202  -39.561  -15.832  60.036 0.0000000000
115203  -40.054  -15.092  60.414 0.0000000000
115204  -39.911  -15.420  60.693 0.0000000000
115205  -40.063  -14.810  61.216 0.0000000000
115206  -40.109  -14.125  61.837 0.0000000000
115207  -39.773  -15.235  61.817 0.0000000000
115208  -39.891  -14.440  62.067 0.0000000000
115209  -39.643  -14.187  62.392 0.0000000000
115210  -39.110  -13.549  62.476 0.0000000000
115211  -38.722  -13.273  62.839 0.0000000000
115212  -38.084  -13.110  62.830 0.0000000000
115213  -36.675  -21.733  57.103 0.0000000000
115214  -36.962  -21.512  57.042 0.0000000000
115215  -37.046  -21.304  57.326 0.0000000000
115216  -37.462  -20.443  57.806 0.0000000000
115217  -37.921  -19.591  58.511 0.0000000000
115218  -37.897  -19.465  59.121 0.0000000000
115219  -38.165  -19.129  58.961 0.0000000000
115220  -38.269  -18.600  58.729 0.0000000000
115221  -38.690  -17.668  59.311 0.0000000000
115222  -39.143  -16.603  59.647 0.0000000000
115223  -33.576  -21.866  60.717 0.0000000000
115224  -33.703  -21.961  60.178 0.0000000000
115225  -34.281  -21.747  60.344 0.0000000000
115226  -34.062  -22.150  59.265 0.0000000000
115227  -35.129  -21.733  59.524 0.0000000000
115228  -35.280  -21.460  59.909 0.0000000000
115229  -35.299  -21.797  59.114 0.0000000000
115230  -35.135  -22.034  58.565 0.0000000000
115231  -35.778  -21.924  58.089 0.0000000000
115232  -36.119  -21.957  57.425 0.0000000000
115233  -35.583  -17.610  65.757 0.0000000000
115234  -35.195  -18.413  65.855 0.0000000000
115235  -35.461  -18.564  65.536 0.0000000000
115236  -35.281  -19.435  65.041 0.0000000000
115237  -34.873  -20.076  64.433 0.0000000000
115238  -35.291  -19.901  64.360 0.0000000000
115239  -34.937  -20.352  63.904 0.0000000000
115240  -34.573  -20.847  63.515 0.0000000000
115241  -34.395  -21.081  62.659 0.0000000000
115242  -34.132  -21.489  61.751 0.0000000000
115243  -37.515  -13.075  63.049 0.0000000000
115244  -37.775  -13.848  63.113 0.0000000000
115245  -37.364  -14.238  63.619 0.0000000000
115246  -37.016  -14.864  64.084 0.0000000000
115247  -37.263  -15.163  63.836 0.0000000000
115248  -37.061  -15.465  64.357 0.0000000000
115249  -36.700  -15.679  64.510 0.0000000000
115250  -36.200  -16.139  65.049 0.0000000000
115251  -35.868  -16.883  65.442 0.0000000000
115283  -56.448  -3.318  8.534 0.0000000000
115284  -56.060  -3.027  8.387 0.0000000000
115285  -56.282  -2.622  8.492 0.0000000000
115286  -56.266  -1.837  8.386 0.0000000000
115287  -56.372  -0.999  8.278 0.0000000000
115288  -56.737  -0.870  8.877 0.0000000000
115289  -56.622  -0.543  8.535 0.0000000000
115290  -56.485  -0.296  8.194 0.0000000000
115291  -56.624  0.304  8.136 0.0000000000
115292  -56.796  0.942  8.033 0.0000000000
115293  -57.026  1.621  7.839 0.0000000000
115294  -58.506  -4.700  10.452 0.0000000000
115295  -58.696  -4.983  10.060 0.0000000000
115296  -58.372  -4.495  10.105 0.0000000000
115297  -58.195  -4.286  9.781 0.0000000000
115298  -57.990  -4.058  9.467 0.0000000000
115299  -57.591  -3.178  9.979 0.0000000000
115300  -57.674  -3.516  9.553 0.0000000000
115301  -57.667  -3.873  9.200 0.0000000000
115302  -57.349  -3.705  8.958 0.0000000000
115303  -56.927  -3.513  8.736 0.0000000000
115412  -54.540  -4.779  36.249 0.0000000000
115413  -55.317  -4.240  36.518 0.0000000000
115414  -55.094  -4.555  36.779 0.0000000000
115415  -55.444  -4.308  37.326 0.0000000000
115416  -55.625  -4.037  37.794 0.0000000000
115417  -55.014  -4.907  37.986 0.0000000000
115418  -55.456  -4.358  38.133 0.0000000000
115419  -55.651  -3.749  38.215 0.0000000000
115420  -55.457  -3.434  38.527 0.0000000000
115421  -55.104  -3.151  38.804 0.0000000000
115422  -54.701  -2.997  39.022 0.0000000000
115455  -46.337  -9.664  36.698 0.0000000000
115456  -45.878  -9.760  36.087 0.0000000000
115457  -46.692  -9.359  36.368 0.0000000000
115458  -47.078  -9.030  35.971 0.0000000000
115459  -47.478  -8.697  35.549 0.0000000000
115460  -48.750  -8.165  36.468 0.0000000000
115461  -48.292  -8.276  35.830 0.0000000000
115462  -47.805  -8.397  35.195 0.0000000000
115463  -48.146  -8.091  34.818 0.0000000000
115464  -48.491  -7.761  34.400 0.0000000000
115465  -48.836  -7.428  33.965 0.0000000000
115466  -49.141  -7.156  33.590 0.0000000000
115467  -49.631  -7.082  34.305 0.0000000000
115468  -50.441  -6.717  34.635 0.0000000000
115469  -51.256  -6.331  34.968 0.0000000000
115470  -51.495  -6.475  35.910 0.0000000000
115471  -51.797  -6.202  35.590 0.0000000000
115472  -52.102  -5.912  35.277 0.0000000000
115473  -52.929  -5.531  35.568 0.0000000000
115474  -53.735  -5.142  35.900 0.0000000000
115509  -10.390  -10.756  68.772 0.0000000000
115510  -10.201  -11.330  68.922 0.0000000000
115511  -11.103  -11.182  68.882 0.0000000000
115512  -10.545  -11.531  69.012 0.0000000000
115513  -9.971  -11.912  69.219 0.0000000000
115514  -9.875  -12.401  69.512 0.0000000000
115515  -9.744  -12.885  69.822 0.0000000000
115516  -9.531  -13.334  70.138 0.0000000000
116042  -43.798  -12.160  45.629 0.0000000000
116043  -44.593  -11.917  46.092 0.0000000000
116044  -44.112  -11.957  46.364 0.0000000000
116045  -44.490  -11.716  47.053 0.0000000000
116046  -44.844  -11.460  47.714 0.0000000000
116047  -43.583  -11.692  47.636 0.0000000000
116048  -44.391  -11.445  47.997 0.0000000000
116049  -45.088  -11.192  48.408 0.0000000000
116050  -45.439  -10.862  49.010 0.0000000000
116051  -45.697  -10.469  49.565 0.0000000000
116052  -45.819  -10.072  49.935 0.0000000000
116053  -33.884  -8.637  46.123 0.0000000000
116054  -34.301  -8.385  45.522 0.0000000000
116055  -33.658  -8.392  45.325 0.0000000000
116056  -33.445  -8.108  44.675 0.0000000000
116057  -33.186  -7.730  44.086 0.0000000000
116058  -32.166  -8.000  44.466 0.0000000000
116059  -32.566  -7.591  44.076 0.0000000000
116060  -32.958  -7.227  43.748 0.0000000000
116085  -35.451  -14.062  47.699 0.0000000000
116086  -35.062  -14.365  46.975 0.0000000000
116087  -35.653  -13.971  47.056 0.0000000000
116088  -35.843  -13.898  46.505 0.0000000000
116089  -36.054  -13.827  45.956 0.0000000000
116090  -37.291  -13.192  46.588 0.0000000000
116091  -36.825  -13.453  45.946 0.0000000000
116092  -36.349  -13.691  45.365 0.0000000000
116093  -36.691  -13.605  44.817 0.0000000000
116094  -36.997  -13.508  44.372 0.0000000000
116095  -37.340  -13.397  43.873 0.0000000000
116096  -37.724  -13.344  43.418 0.0000000000
116097  -38.259  -13.114  43.991 0.0000000000
116098  -39.136  -12.876  44.248 0.0000000000
116099  -40.059  -12.689  44.447 0.0000000000
116100  -40.047  -12.484  45.498 0.0000000000
116101  -40.472  -12.506  45.113 0.0000000000
116102  -40.906  -12.544  44.752 0.0000000000
116103  -41.881  -12.444  45.032 0.0000000000
116104  -42.877  -12.334  45.348 0.0000000000
116136  -20.273  -17.480  63.205 0.0000000000
116137  -20.135  -17.637  63.833 0.0000000000
116138  -20.682  -17.615  63.992 0.0000000000
116139  -21.139  -17.798  64.808 0.0000000000
116140  -21.391  -17.906  65.520 0.0000000000
116141  -22.130  -17.659  65.133 0.0000000000
116142  -21.877  -17.863  65.683 0.0000000000
116143  -21.766  -18.012  66.255 0.0000000000
116144  -22.041  -18.108  66.946 0.0000000000
116145  -22.300  -18.296  67.739 0.0000000000
116146  -22.533  -18.460  68.499 0.0000000000
116147  -21.492  -25.327  55.099 0.0000000000
116148  -21.087  -25.287  55.482 0.0000000000
116149  -21.001  -25.815  54.749 0.0000000000
116150  -20.574  -26.321  54.481 0.0000000000
116151  -20.121  -26.957  54.249 0.0000000000
116152  -20.524  -27.573  53.343 0.0000000000
116153  -20.186  -27.552  53.745 0.0000000000
116154  -19.772  -27.589  54.093 0.0000000000
116155  -19.513  -28.140  54.049 0.0000000000
116156  -19.286  -28.731  54.068 0.0000000000
116157  -19.086  -29.348  54.198 0.0000000000
116158  -18.975  -29.954  54.385 0.0000000000
116159  -19.350  -30.042  54.098 0.0000000000
116160  -19.773  -30.547  54.105 0.0000000000
116162  -20.648  -30.454  53.577 0.0000000000
116177  -25.510  -14.829  60.209 0.0000000000
116178  -25.087  -14.761  59.479 0.0000000000
116179  -25.029  -14.946  60.075 0.0000000000
116180  -24.555  -15.088  59.984 0.0000000000
116181  -23.973  -15.238  59.788 0.0000000000
116182  -24.221  -15.720  61.124 0.0000000000
116183  -23.895  -15.576  60.386 0.0000000000
116184  -23.545  -15.337  59.662 0.0000000000
116185  -23.028  -15.457  59.529 0.0000000000
116186  -22.487  -15.593  59.417 0.0000000000
116187  -21.980  -15.644  59.331 0.0000000000
116188  -21.459  -15.617  59.197 0.0000000000
116189  -21.814  -15.992  59.763 0.0000000000
116190  -21.548  -16.323  60.256 0.0000000000
116191  -21.345  -16.609  60.796 0.0000000000
116192  -22.194  -16.760  61.671 0.0000000000
116193  -21.711  -16.836  61.532 0.0000000000
116194  -21.189  -16.863  61.411 0.0000000000
116195  -20.868  -17.085  61.995 0.0000000000
116196  -20.612  -17.301  62.615 0.0000000000
116672  -58.629  1.621  23.503 0.0000000000
116673  -58.866  2.415  23.427 0.0000000000
116674  -58.750  2.399  23.963 0.0000000000
116675  -58.802  3.199  24.311 0.0000000000
116676  -58.786  3.953  24.657 0.0000000000
116677  -58.677  3.090  25.290 0.0000000000
116678  -58.688  3.912  25.192 0.0000000000
116679  -58.607  4.592  24.989 0.0000000000
116680  -58.288  5.150  25.295 0.0000000000
116681  -57.853  5.583  25.588 0.0000000000
116682  -57.312  5.824  25.841 0.0000000000
116841  -54.121  -3.217  24.098 0.0000000000
116842  -53.719  -3.675  23.285 0.0000000000
116843  -54.318  -3.128  23.706 0.0000000000
116844  -54.565  -3.030  23.310 0.0000000000
116845  -54.832  -2.928  22.932 0.0000000000
116846  -55.945  -1.981  24.033 0.0000000000
116847  -55.477  -2.380  23.268 0.0000000000
116848  -55.014  -2.883  22.536 0.0000000000
116849  -55.235  -2.749  22.101 0.0000000000
116850  -55.418  -2.651  21.664 0.0000000000
116851  -55.548  -2.629  21.230 0.0000000000
116852  -55.720  -2.581  20.867 0.0000000000
116853  -56.042  -2.056  21.647 0.0000000000
116854  -56.560  -1.492  22.013 0.0000000000
116855  -57.068  -0.942  22.458 0.0000000000
116856  -57.455  -0.580  23.499 0.0000000000
116857  -57.489  -0.455  23.169 0.0000000000
116858  -57.544  -0.387  22.796 0.0000000000
116859  -57.951  0.220  23.067 0.0000000000
116860  -58.318  0.889  23.300 0.0000000000
116956  -6.853  -11.177  54.279 0.0000000000
116957  -7.262  -11.364  54.557 0.0000000000
116958  -7.273  -12.253  54.599 0.0000000000
116959  -7.143  -13.140  54.639 0.0000000000
116960  -8.068  -12.564  55.280 0.0000000000
116961  -7.544  -13.278  55.028 0.0000000000
116962  -6.933  -13.922  54.769 0.0000000000
116963  -6.655  -14.627  54.963 0.0000000000
116964  -6.333  -15.264  55.174 0.0000000000
116965  -5.977  -15.856  55.380 0.0000000000
116966  -8.167  -24.594  62.652 0.0000000000
116967  -8.385  -24.704  62.044 0.0000000000
116968  -7.990  -25.276  61.876 0.0000000000
116969  -7.780  -25.921  61.111 0.0000000000
116970  -7.513  -26.553  60.421 0.0000000000
116971  -6.960  -26.992  60.825 0.0000000000
116972  -7.108  -27.096  60.273 0.0000000000
116973  -7.255  -27.203  59.698 0.0000000000
116974  -7.062  -27.878  58.976 0.0000000000
116975  -6.884  -28.566  58.333 0.0000000000
116976  -6.730  -29.234  57.767 0.0000000000
116977  -6.566  -29.861  57.148 0.0000000000
116978  -6.640  -29.805  57.673 0.0000000000
116979  -6.616  -30.352  57.830 0.0000000000
116980  -6.580  -31.005  57.827 0.0000000000
116981  -6.533  -30.194  58.987 0.0000000000
116982  -6.591  -30.904  58.485 0.0000000000
116983  -6.565  -31.626  57.893 0.0000000000
116984  -6.559  -32.264  58.031 0.0000000000
116985  -6.457  -32.889  58.134 0.0000000000
116986  -6.363  -33.513  58.245 0.0000000000
116987  -12.926  -25.393  71.882 0.0000000000
116988  -12.475  -25.416  72.287 0.0000000000
116989  -12.334  -25.994  71.665 0.0000000000
116990  -11.822  -26.598  71.343 0.0000000000
116991  -11.277  -27.223  71.079 0.0000000000
116992  -11.454  -27.670  69.759 0.0000000000
116993  -11.105  -27.763  70.297 0.0000000000
116994  -10.768  -27.838  70.822 0.0000000000
116995  -10.275  -28.461  70.569 0.0000000000
116996  -9.820  -29.057  70.293 0.0000000000
116997  -9.332  -29.665  69.992 0.0000000000
118562  -39.002  -12.065  52.789 0.0000000000
118563  -39.675  -11.722  52.878 0.0000000000
118564  -39.681  -11.717  53.445 0.0000000000
118565  -40.317  -11.286  54.164 0.0000000000
118566  -40.937  -10.878  54.874 0.0000000000
118567  -40.351  -11.323  55.491 0.0000000000
118568  -40.991  -10.897  55.349 0.0000000000
118569  -41.479  -10.479  55.495 0.0000000000
118570  -41.888  -9.982  56.081 0.0000000000
118571  -42.063  -9.556  56.443 0.0000000000
118572  -42.131  -9.042  56.748 0.0000000000
118573  -39.783  -9.742  60.119 0.0000000000
118574  -39.953  -9.408  59.808 0.0000000000
118575  -39.432  -9.273  59.626 0.0000000000
118576  -38.966  -8.937  59.046 0.0000000000
118577  -38.429  -8.684  58.413 0.0000000000
118578  -37.427  -9.206  58.091 0.0000000000
118579  -37.841  -9.021  57.990 0.0000000000
118580  -37.932  -8.582  57.461 0.0000000000
118581  -37.338  -8.594  56.480 0.0000000000
118582  -36.872  -8.660  55.600 0.0000000000
118583  -36.443  -8.790  54.683 0.0000000000
118584  -36.012  -8.859  53.611 0.0000000000
118585  -35.667  -9.101  53.952 0.0000000000
118586  -35.086  -9.403  53.531 0.0000000000
118587  -34.513  -9.738  52.892 0.0000000000
118588  -34.705  -9.985  54.272 0.0000000000
118589  -34.291  -10.051  53.221 0.0000000000
118590  -33.956  -10.019  52.280 0.0000000000
118591  -33.334  -10.329  51.542 0.0000000000
118592  -32.745  -10.599  50.980 0.0000000000
118593  -32.187  -10.807  50.621 0.0000000000
118594  -34.390  -26.724  46.517 0.0000000000
118595  -34.681  -26.571  46.315 0.0000000000
118596  -34.531  -26.177  46.638 0.0000000000
118597  -34.678  -25.661  46.745 0.0000000000
118598  -34.894  -24.958  47.413 0.0000000000
118599  -34.859  -24.918  48.113 0.0000000000
118600  -35.046  -24.717  47.850 0.0000000000
118601  -35.106  -24.233  47.889 0.0000000000
118602  -35.230  -23.528  48.422 0.0000000000
118603  -35.105  -22.839  48.777 0.0000000000
118604  -35.088  -22.069  49.453 0.0000000000
118605  -37.041  -18.260  55.230 0.0000000000
118606  -36.710  -18.650  54.467 0.0000000000
118607  -36.861  -17.876  54.964 0.0000000000
118608  -36.484  -17.442  54.543 0.0000000000
118609  -36.345  -17.074  54.416 0.0000000000
118610  -36.898  -15.853  55.410 0.0000000000
118611  -36.547  -16.295  54.813 0.0000000000
118612  -36.132  -16.654  54.175 0.0000000000
118613  -35.883  -16.270  53.715 0.0000000000
118614  -35.676  -15.974  53.349 0.0000000000
118615  -35.520  -15.632  52.797 0.0000000000
118616  -35.396  -15.349  52.278 0.0000000000
118617  -35.808  -14.984  53.081 0.0000000000
118618  -36.280  -14.335  53.205 0.0000000000
118619  -36.686  -13.779  53.203 0.0000000000
118620  -37.305  -13.547  54.340 0.0000000000
118621  -37.269  -13.401  53.780 0.0000000000
118622  -37.237  -13.227  53.136 0.0000000000
118623  -37.815  -12.810  53.054 0.0000000000
118624  -38.369  -12.392  52.959 0.0000000000
118625  -24.475  -24.781  52.650 0.0000000000
118626  -24.409  -25.187  51.992 0.0000000000
118627  -24.883  -24.645  52.423 0.0000000000
118628  -25.346  -24.743  51.999 0.0000000000
118629  -25.798  -24.706  51.690 0.0000000000
118630  -26.362  -24.069  52.971 0.0000000000
118631  -26.285  -24.453  52.072 0.0000000000
118632  -26.351  -24.755  51.539 0.0000000000
118633  -26.760  -24.954  51.128 0.0000000000
118634  -27.206  -24.916  50.914 0.0000000000
118635  -27.686  -25.059  50.724 0.0000000000
118636  -32.311  -24.004  53.745 0.0000000000
118637  -31.618  -24.089  53.207 0.0000000000
118638  -32.169  -24.204  52.909 0.0000000000
118639  -31.911  -24.489  51.935 0.0000000000
118640  -31.896  -24.565  51.718 0.0000000000
118641  -32.833  -24.620  51.451 0.0000000000
118642  -32.246  -24.825  50.990 0.0000000000
118643  -31.741  -24.972  50.665 0.0000000000
118644  -31.516  -25.349  49.819 0.0000000000
118645  -31.305  -25.909  48.783 0.0000000000
118646  -31.385  -26.276  48.373 0.0000000000
118647  -31.479  -26.758  47.946 0.0000000000
118648  -31.811  -26.511  47.990 0.0000000000
118649  -32.232  -26.509  47.811 0.0000000000
118650  -32.737  -26.636  47.550 0.0000000000
118651  -33.027  -25.929  48.172 0.0000000000
118652  -32.998  -26.321  47.567 0.0000000000
118653  -33.075  -26.695  47.227 0.0000000000
118654  -33.510  -26.796  46.959 0.0000000000
118655  -34.032  -26.825  46.715 0.0000000000
118656  -27.975  -15.593  66.235 0.0000000000
118657  -27.851  -15.989  66.876 0.0000000000
118658  -28.304  -15.978  67.069 0.0000000000
118659  -28.677  -16.452  67.809 0.0000000000
118660  -28.939  -17.026  68.437 0.0000000000
118661  -29.660  -16.647  68.036 0.0000000000
118662  -29.480  -17.278  68.527 0.0000000000
118663  -29.266  -17.742  68.877 0.0000000000
118664  -29.457  -18.662  68.939 0.0000000000
118665  -29.465  -19.541  68.785 0.0000000000
118666  -29.472  -20.409  68.254 0.0000000000
118667  -31.007  -21.923  63.609 0.0000000000
118668  -30.951  -21.891  64.112 0.0000000000
118669  -30.415  -22.340  63.059 0.0000000000
118670  -29.769  -22.430  62.528 0.0000000000
118671  -29.107  -22.515  61.961 0.0000000000
118672  -29.164  -22.791  60.543 0.0000000000
118673  -28.615  -22.745  60.894 0.0000000000
118674  -28.608  -22.668  61.445 0.0000000000
118675  -27.873  -22.731  60.837 0.0000000000
118676  -27.188  -22.794  60.210 0.0000000000
118677  -26.632  -22.956  59.671 0.0000000000
118678  -25.935  -23.045  59.126 0.0000000000
118679  -26.322  -23.059  58.710 0.0000000000
118680  -25.907  -23.163  57.678 0.0000000000
118681  -25.506  -23.340  56.582 0.0000000000
118682  -26.455  -23.252  56.758 0.0000000000
118683  -25.835  -23.386  56.169 0.0000000000
118684  -25.261  -23.538  55.573 0.0000000000
118685  -24.996  -23.916  54.558 0.0000000000
118686  -24.667  -24.264  53.581 0.0000000000
118687  -31.653  -11.076  50.365 0.0000000000
118688  -32.028  -11.179  51.247 0.0000000000
118689  -31.879  -11.509  51.908 0.0000000000
118690  -31.809  -11.857  52.618 0.0000000000
118691  -32.752  -11.609  53.843 0.0000000000
118692  -32.159  -11.878  53.488 0.0000000000
118693  -31.636  -12.102  53.199 0.0000000000
118694  -31.553  -12.414  53.824 0.0000000000
118695  -31.615  -12.611  54.746 0.0000000000
118696  -31.484  -12.734  55.261 0.0000000000
118697  -33.594  -13.070  62.954 0.0000000000
118698  -33.313  -12.882  62.087 0.0000000000
118699  -32.943  -13.114  62.627 0.0000000000
118700  -32.555  -13.082  62.592 0.0000000000
118701  -31.949  -13.071  62.335 0.0000000000
118702  -32.079  -13.543  63.894 0.0000000000
118703  -31.691  -13.254  63.040 0.0000000000
118704  -31.440  -13.140  62.158 0.0000000000
118705  -30.855  -13.105  61.912 0.0000000000
118706  -30.288  -13.195  61.748 0.0000000000
118707  -29.856  -13.353  61.560 0.0000000000
118708  -29.358  -13.442  61.355 0.0000000000
118709  -29.754  -13.567  62.228 0.0000000000
118710  -29.646  -13.873  62.904 0.0000000000
118711  -29.430  -14.265  63.532 0.0000000000
118712  -30.175  -14.447  64.522 0.0000000000
118713  -29.681  -14.543  64.361 0.0000000000
118714  -29.093  -14.603  64.183 0.0000000000
118715  -28.676  -14.943  64.928 0.0000000000
118716  -28.347  -15.236  65.609 0.0000000000
118822  -54.066  -0.971  6.880 0.0000000000
118823  -53.580  -1.380  7.045 0.0000000000
118824  -53.934  -0.751  6.585 0.0000000000
118825  -53.763  -0.494  6.276 0.0000000000
118826  -53.567  -0.249  5.994 0.0000000000
118827  -54.441  0.828  5.281 0.0000000000
118828  -53.923  0.416  5.511 0.0000000000
118829  -53.358  0.000  5.761 0.0000000000
118830  -53.108  0.266  5.542 0.0000000000
118831  -52.874  0.551  5.367 0.0000000000
118854  -57.569  -7.789  9.616 0.0000000000
118856  -57.131  -8.173  9.958 0.0000000000
118857  -56.687  -8.561  10.355 0.0000000000
118859  -55.523  -8.328  10.428 0.0000000000
119192  -57.500  -0.383  30.571 0.0000000000
119193  -57.745  0.458  30.749 0.0000000000
119194  -57.702  0.205  31.199 0.0000000000
119195  -57.713  0.767  31.833 0.0000000000
119196  -57.583  1.269  32.364 0.0000000000
119197  -57.469  0.267  32.699 0.0000000000
119198  -57.464  0.986  32.796 0.0000000000
119199  -57.348  1.688  32.800 0.0000000000
119200  -56.944  2.015  33.155 0.0000000000
119201  -56.433  2.155  33.387 0.0000000000
119202  -55.801  2.192  33.459 0.0000000000
119319  -38.519  -19.109  33.398 0.0000000000
119320  -39.042  -19.477  33.323 0.0000000000
119321  -38.873  -18.752  33.056 0.0000000000
119322  -39.213  -18.412  32.735 0.0000000000
119323  -39.579  -18.015  32.412 0.0000000000
119324  -39.145  -16.780  32.378 0.0000000000
119325  -39.515  -17.185  32.196 0.0000000000
119326  -39.953  -17.595  32.081 0.0000000000
119327  -40.292  -17.181  31.761 0.0000000000
119328  -40.629  -16.762  31.424 0.0000000000
119329  -40.954  -16.329  31.065 0.0000000000
119330  -42.591  -10.506  30.545 0.0000000000
119331  -42.124  -11.147  30.279 0.0000000000
119332  -42.501  -10.854  29.903 0.0000000000
119333  -42.524  -11.286  29.377 0.0000000000
119334  -42.722  -11.708  28.891 0.0000000000
119335  -43.308  -10.804  28.553 0.0000000000
119336  -43.089  -11.487  28.551 0.0000000000
119337  -42.947  -12.199  28.598 0.0000000000
119338  -43.323  -12.680  28.368 0.0000000000
119339  -43.682  -13.175  28.266 0.0000000000
119340  -44.255  -13.656  28.260 0.0000000000
119341  -44.905  -14.078  28.388 0.0000000000
119342  -44.681  -13.425  27.996 0.0000000000
119343  -45.140  -13.253  27.751 0.0000000000
119344  -45.566  -13.081  27.503 0.0000000000
119345  -44.954  -11.921  27.055 0.0000000000
119346  -45.442  -12.464  27.102 0.0000000000
119347  -46.014  -12.939  27.239 0.0000000000
119348  -46.465  -12.809  26.965 0.0000000000
119349  -46.984  -12.693  26.702 0.0000000000
119354  -46.967  -10.952  25.295 0.0000000000
119355  -46.210  -10.441  25.720 0.0000000000
119356  -46.597  -10.415  25.404 0.0000000000
119357  -46.990  -10.391  25.087 0.0000000000
119358  -47.018  -9.758  24.947 0.0000000000
119359  -47.109  -9.139  24.869 0.0000000000
119360  -47.244  -8.504  24.911 0.0000000000
119361  -51.019  -5.046  30.887 0.0000000000
119362  -50.413  -5.224  30.069 0.0000000000
119363  -51.226  -4.779  30.487 0.0000000000
119364  -51.436  -4.548  30.125 0.0000000000
119365  -51.658  -4.372  29.708 0.0000000000
119366  -53.241  -3.636  31.071 0.0000000000
119367  -52.558  -3.881  30.230 0.0000000000
119368  -51.875  -4.220  29.257 0.0000000000
119369  -52.073  -4.101  28.804 0.0000000000
119370  -52.271  -4.025  28.329 0.0000000000
119371  -52.455  -3.941  27.922 0.0000000000
119372  -52.644  -3.872  27.499 0.0000000000
119373  -53.295  -3.450  28.412 0.0000000000
119374  -54.102  -2.970  28.856 0.0000000000
119375  -54.917  -2.520  29.235 0.0000000000
119376  -55.451  -2.258  30.592 0.0000000000
119377  -55.585  -2.129  30.069 0.0000000000
119378  -55.698  -2.055  29.569 0.0000000000
119379  -56.414  -1.577  29.933 0.0000000000
119380  -57.047  -0.995  30.242 0.0000000000
119475  -9.575  -10.606  61.387 0.0000000000
119476  -9.271  -11.383  61.196 0.0000000000
119477  -9.296  -11.240  61.582 0.0000000000
119478  -8.959  -11.734  61.899 0.0000000000
119479  -8.615  -12.330  62.159 0.0000000000
119480  -8.970  -11.554  62.797 0.0000000000
119481  -8.613  -12.178  62.583 0.0000000000
119482  -8.161  -12.849  62.475 0.0000000000
119483  -7.770  -13.334  62.827 0.0000000000
119484  -7.373  -13.769  63.152 0.0000000000
119485  -6.982  -14.253  63.494 0.0000000000
119486  -6.774  -14.271  67.601 0.0000000000
119487  -6.649  -14.394  67.097 0.0000000000
119488  -6.426  -14.895  67.520 0.0000000000
119489  -6.190  -15.492  67.394 0.0000000000
119490  -6.029  -16.121  67.182 0.0000000000
119491  -6.100  -16.467  68.054 0.0000000000
119492  -6.050  -16.588  67.553 0.0000000000
119493  -6.011  -16.717  67.042 0.0000000000
119494  -6.134  -17.315  66.858 0.0000000000
119495  -6.310  -17.925  66.631 0.0000000000
119496  -6.558  -18.535  66.482 0.0000000000
119497  -6.913  -19.118  66.233 0.0000000000
119498  -6.765  -18.995  66.739 0.0000000000
119499  -6.869  -19.563  66.951 0.0000000000
119500  -6.946  -20.139  67.189 0.0000000000
119501  -6.507  -19.408  67.899 0.0000000000
119502  -6.749  -20.069  67.614 0.0000000000
119503  -6.994  -20.792  67.290 0.0000000000
119504  -6.966  -21.427  67.421 0.0000000000
119505  -6.886  -22.104  67.416 0.0000000000
119506  -6.713  -22.791  67.386 0.0000000000
121082  -49.576  -8.528  41.721 0.0000000000
121083  -50.357  -8.149  42.050 0.0000000000
121084  -50.071  -8.346  42.428 0.0000000000
121085  -50.552  -8.157  43.113 0.0000000000
121086  -50.980  -8.001  43.752 0.0000000000
121087  -49.980  -8.706  43.782 0.0000000000
121088  -50.693  -8.271  44.115 0.0000000000
121089  -51.379  -7.761  44.367 0.0000000000
121090  -51.655  -7.506  44.952 0.0000000000
121091  -51.868  -7.083  45.556 0.0000000000
121092  -51.945  -6.667  46.054 0.0000000000
121093  -49.444  -8.091  48.390 0.0000000000
121094  -49.857  -7.722  48.255 0.0000000000
121095  -49.696  -7.209  48.254 0.0000000000
121096  -49.788  -6.344  48.076 0.0000000000
121097  -49.793  -5.518  47.800 0.0000000000
121098  -49.233  -5.574  47.514 0.0000000000
121099  -49.502  -5.011  47.529 0.0000000000
121100  -49.723  -4.498  47.511 0.0000000000
121101  -49.518  -3.541  47.313 0.0000000000
121102  -49.213  -2.489  47.092 0.0000000000
121103  -48.925  -1.549  46.850 0.0000000000
121105  -48.419  -0.932  46.713 0.0000000000
121114  -43.515  -8.479  52.925 0.0000000000
121115  -43.806  -8.606  52.455 0.0000000000
121116  -43.506  -8.136  52.494 0.0000000000
121117  -43.303  -7.809  52.026 0.0000000000
121118  -43.016  -7.693  51.245 0.0000000000
121119  -42.135  -7.431  51.218 0.0000000000
121120  -42.416  -7.478  50.731 0.0000000000
121121  -42.812  -7.599  50.286 0.0000000000
121122  -42.553  -7.541  49.462 0.0000000000
121123  -42.357  -7.541  48.410 0.0000000000
121124  -42.320  -7.497  47.422 0.0000000000
121126  -38.728  -6.248  42.740 0.0000000000
121209  -34.643  -23.957  45.302 0.0000000000
121210  -35.037  -24.294  44.891 0.0000000000
121211  -34.374  -23.644  45.141 0.0000000000
121212  -34.065  -23.357  44.995 0.0000000000
121213  -33.823  -23.115  44.776 0.0000000000
121214  -32.885  -22.175  45.461 0.0000000000
121215  -33.170  -22.586  44.912 0.0000000000
121216  -33.432  -22.827  44.542 0.0000000000
121217  -33.224  -22.670  44.173 0.0000000000
121218  -32.945  -22.389  43.894 0.0000000000
121219  -32.816  -22.169  43.540 0.0000000000
121220  -32.511  -17.454  42.016 0.0000000000
121221  -32.199  -18.117  41.881 0.0000000000
121222  -32.385  -17.939  41.379 0.0000000000
121223  -32.320  -18.433  40.903 0.0000000000
121224  -32.360  -18.889  40.485 0.0000000000
121225  -32.756  -18.218  39.903 0.0000000000
121226  -32.593  -18.839  39.943 0.0000000000
121227  -32.483  -19.450  40.139 0.0000000000
121228  -32.675  -19.922  39.802 0.0000000000
121229  -32.987  -20.411  39.525 0.0000000000
121230  -33.421  -20.925  39.345 0.0000000000
121231  -33.901  -21.345  39.207 0.0000000000
121232  -33.675  -20.851  38.834 0.0000000000
121233  -33.925  -20.805  38.388 0.0000000000
121234  -34.248  -20.792  37.916 0.0000000000
121235  -33.853  -19.707  37.822 0.0000000000
121236  -34.187  -20.226  37.581 0.0000000000
121237  -34.566  -20.793  37.488 0.0000000000
121238  -34.899  -20.748  37.051 0.0000000000
121239  -35.217  -20.682  36.632 0.0000000000
121242  -35.470  -20.066  36.028 0.0000000000
121243  -35.466  -19.455  35.878 0.0000000000
121244  -35.602  -18.827  35.717 0.0000000000
121245  -35.083  -18.384  36.378 0.0000000000
121246  -35.414  -18.297  36.026 0.0000000000
121247  -35.744  -18.176  35.645 0.0000000000
121248  -35.978  -17.552  35.650 0.0000000000
121249  -36.255  -16.868  35.783 0.0000000000
121250  -36.698  -16.196  35.936 0.0000000000
121251  -40.984  -13.514  40.524 0.0000000000
121252  -40.509  -13.654  39.891 0.0000000000
121253  -41.415  -13.378  40.213 0.0000000000
121254  -41.788  -13.202  39.927 0.0000000000
121255  -42.147  -13.005  39.683 0.0000000000
121256  -43.532  -12.383  40.798 0.0000000000
121257  -42.987  -12.572  40.114 0.0000000000
121258  -42.488  -12.777  39.500 0.0000000000
121259  -42.837  -12.504  39.309 0.0000000000
121260  -43.164  -12.230  39.105 0.0000000000
121261  -43.508  -11.924  38.903 0.0000000000
121262  -43.825  -11.684  38.691 0.0000000000
121263  -44.368  -11.420  39.277 0.0000000000
121264  -45.197  -10.899  39.707 0.0000000000
121265  -46.024  -10.393  40.144 0.0000000000
121266  -46.299  -10.363  41.092 0.0000000000
121267  -46.612  -10.076  40.865 0.0000000000
121268  -46.910  -9.860  40.620 0.0000000000
121269  -47.785  -9.385  41.059 0.0000000000
121270  -48.674  -8.933  41.426 0.0000000000
121368  -13.844  -14.980  64.766 0.0000000000
121369  -13.806  -15.693  64.909 0.0000000000
121370  -14.255  -15.740  64.212 0.0000000000
121371  -14.036  -16.034  64.667 0.0000000000
121372  -13.797  -16.359  65.138 0.0000000000
121373  -13.885  -16.966  65.454 0.0000000000
121374  -14.008  -17.560  65.814 0.0000000000
121375  -14.162  -18.158  66.260 0.0000000000
121376  -18.558  -19.205  68.390 0.0000000000
121377  -18.026  -19.261  68.215 0.0000000000
121378  -18.249  -19.407  68.913 0.0000000000
121379  -18.005  -19.598  69.429 0.0000000000
121380  -17.694  -19.831  69.985 0.0000000000
121381  -18.388  -20.053  70.678 0.0000000000
121382  -17.917  -20.053  70.591 0.0000000000
121383  -17.421  -20.058  70.544 0.0000000000
121384  -17.118  -20.276  71.013 0.0000000000
121385  -16.836  -20.537  71.462 0.0000000000
121386  -16.543  -20.891  71.926 0.0000000000
121387  -16.209  -21.259  72.277 0.0000000000
121388  -16.683  -21.347  72.188 0.0000000000
121389  -16.731  -21.906  72.275 0.0000000000
121390  -16.739  -22.525  72.101 0.0000000000
121391  -17.513  -22.193  71.907 0.0000000000
121392  -17.091  -22.649  71.827 0.0000000000
121393  -16.611  -23.113  71.635 0.0000000000
121394  -16.410  -23.616  71.019 0.0000000000
121395  -16.195  -24.046  70.345 0.0000000000
121396  -15.958  -24.510  69.529 0.0000000000
121397  -26.058  -20.132  69.833 0.0000000000
121398  -25.661  -19.927  69.991 0.0000000000
121399  -25.638  -20.652  69.677 0.0000000000
121400  -25.177  -21.172  69.409 0.0000000000
121401  -24.730  -21.568  69.082 0.0000000000
121402  -24.804  -22.077  67.789 0.0000000000
121403  -24.500  -22.010  68.260 0.0000000000
121404  -24.232  -21.929  68.745 0.0000000000
121405  -23.706  -22.224  68.294 0.0000000000
121406  -23.088  -22.433  67.872 0.0000000000
121407  -22.459  -22.666  67.449 0.0000000000
121408  -18.488  -25.167  59.265 0.0000000000
121409  -18.733  -24.751  60.348 0.0000000000
121410  -18.226  -25.125  59.838 0.0000000000
121411  -17.868  -25.148  60.411 0.0000000000
121412  -17.572  -25.133  60.981 0.0000000000
121413  -16.915  -26.251  59.447 0.0000000000
121414  -17.021  -25.686  60.446 0.0000000000
121415  -17.331  -25.140  61.559 0.0000000000
121416  -17.019  -25.150  62.130 0.0000000000
121417  -16.784  -25.188  62.712 0.0000000000
121418  -16.544  -25.167  63.314 0.0000000000
121419  -16.389  -25.169  63.932 0.0000000000
121420  -15.977  -25.748  62.743 0.0000000000
121421  -15.520  -26.372  62.163 0.0000000000
121422  -15.013  -27.125  61.643 0.0000000000
121423  -15.080  -27.754  60.067 0.0000000000
121424  -14.834  -27.765  60.598 0.0000000000
121425  -14.567  -27.830  61.116 0.0000000000
121426  -14.121  -28.466  60.671 0.0000000000
121427  -13.670  -29.159  60.289 0.0000000000
121428  -13.216  -29.797  60.031 0.0000000000
121429  -12.819  -30.407  59.813 0.0000000000
121430  -13.089  -30.428  59.361 0.0000000000
121431  -13.096  -31.066  58.846 0.0000000000
121432  -13.226  -31.646  58.464 0.0000000000
121433  -13.843  -31.018  58.075 0.0000000000
121434  -13.655  -31.593  58.125 0.0000000000
121435  -13.477  -32.189  58.264 0.0000000000
121490  -27.482  -12.058  49.074 0.0000000000
121491  -27.077  -11.729  48.326 0.0000000000
121492  -26.890  -12.046  49.049 0.0000000000
121493  -26.379  -11.857  48.983 0.0000000000
121494  -25.893  -11.762  49.055 0.0000000000
121495  -26.219  -12.324  50.452 0.0000000000
121496  -25.685  -11.911  49.722 0.0000000000
121497  -25.334  -11.532  49.131 0.0000000000
121498  -24.832  -11.398  49.317 0.0000000000
121501  -22.466  -12.601  54.712 0.0000000000
121502  -22.616  -12.306  54.020 0.0000000000
121532  -17.971  -13.942  59.640 0.0000000000
121533  -17.901  -13.208  59.463 0.0000000000
121534  -17.617  -13.522  59.847 0.0000000000
121537  -16.668  -13.834  60.762 0.0000000000
121538  -16.763  -13.074  60.661 0.0000000000
122972  -58.119  0.587  14.927 0.0000000000
122973  -58.104  1.120  14.634 0.0000000000
122974  -58.316  1.206  15.122 0.0000000000
122975  -58.559  1.884  15.336 0.0000000000
122976  -58.743  2.554  15.520 0.0000000000
122977  -58.887  2.222  16.324 0.0000000000
122978  -58.895  2.722  16.045 0.0000000000
122979  -58.836  3.230  15.714 0.0000000000
122980  -58.822  3.892  15.916 0.0000000000
122981  -58.688  4.500  16.158 0.0000000000
122982  -58.364  4.909  16.463 0.0000000000
123067  -53.544  -3.671  43.165 0.0000000000
123068  -53.717  -3.536  42.688 0.0000000000
123069  -53.311  -3.113  42.982 0.0000000000
123070  -52.902  -2.688  42.692 0.0000000000
123071  -52.295  -2.418  42.343 0.0000000000
123072  -51.648  -1.933  42.983 0.0000000000
123073  -51.574  -2.111  42.503 0.0000000000
123074  -51.520  -2.254  41.976 0.0000000000
123075  -50.622  -2.095  41.506 0.0000000000
123519  -56.266  -2.811  17.665 0.0000000000
123520  -56.200  -3.681  16.888 0.0000000000
123521  -56.400  -2.967  17.184 0.0000000000
123522  -56.561  -3.105  16.679 0.0000000000
123523  -56.726  -3.278  16.167 0.0000000000
123524  -57.290  -1.820  17.103 0.0000000000
123525  -56.988  -2.578  16.381 0.0000000000
123526  -56.903  -3.440  15.683 0.0000000000
123527  -57.108  -3.570  15.245 0.0000000000
123528  -57.304  -3.672  14.788 0.0000000000
123529  -57.503  -3.789  14.359 0.0000000000
123530  -57.699  -3.933  13.943 0.0000000000
123531  -57.459  -3.102  14.492 0.0000000000
123532  -57.445  -2.454  14.576 0.0000000000
123533  -57.520  -1.859  14.679 0.0000000000
123534  -58.010  -0.935  15.731 0.0000000000
123535  -57.877  -1.055  15.244 0.0000000000
123536  -57.750  -1.180  14.784 0.0000000000
123537  -57.920  -0.575  14.866 0.0000000000
123538  -58.047  0.017  14.924 0.0000000000
123830  -8.463  -12.308  50.296 0.0000000000
123831  -8.320  -13.103  50.134 0.0000000000
123832  -8.216  -13.872  49.970 0.0000000000
123833  -5.228  -16.330  51.174 0.0000000000
123834  -5.492  -16.175  50.786 0.0000000000
123835  -5.487  -16.921  50.696 0.0000000000
123836  -5.730  -17.485  50.326 0.0000000000
123837  -6.120  -18.030  49.884 0.0000000000
123838  -6.052  -18.910  50.433 0.0000000000
123839  -6.316  -18.722  49.966 0.0000000000
123840  -6.631  -18.544  49.566 0.0000000000
123841  -7.215  -18.982  49.363 0.0000000000
123842  -7.847  -19.372  49.181 0.0000000000
123843  -8.532  -19.705  49.052 0.0000000000
123844  -9.206  -20.063  48.943 0.0000000000
123845  -8.825  -20.216  49.271 0.0000000000
123846  -9.110  -20.753  49.514 0.0000000000
123847  -9.390  -21.296  49.753 0.0000000000
123848  -8.428  -21.048  50.285 0.0000000000
123849  -9.044  -21.425  50.136 0.0000000000
123850  -9.674  -21.821  49.946 0.0000000000
123851  -9.878  -22.372  50.085 0.0000000000
123852  -10.003  -22.971  50.218 0.0000000000
123853  -10.049  -23.571  50.252 0.0000000000
123854  -5.916  -16.591  59.742 0.0000000000
123855  -5.873  -16.687  59.183 0.0000000000
123856  -5.621  -17.211  59.463 0.0000000000
123857  -5.494  -17.899  59.153 0.0000000000
123858  -5.641  -18.529  58.810 0.0000000000
123859  -5.987  -18.814  59.644 0.0000000000
123860  -5.965  -18.933  59.073 0.0000000000
123861  -5.913  -19.056  58.479 0.0000000000
123862  -6.338  -19.502  58.151 0.0000000000
123863  -6.865  -19.880  57.807 0.0000000000
123864  -7.400  -20.265  57.404 0.0000000000
123865  -8.937  -25.764  56.920 0.0000000000
123866  -9.254  -25.133  56.968 0.0000000000
123867  -8.829  -25.879  56.313 0.0000000000
123868  -8.720  -25.953  55.765 0.0000000000
123869  -8.589  -26.015  55.201 0.0000000000
123870  -7.729  -27.075  54.538 0.0000000000
123871  -8.113  -26.533  54.650 0.0000000000
123872  -8.447  -26.046  54.647 0.0000000000
123873  -8.323  -26.022  54.126 0.0000000000
123874  -8.171  -25.954  53.591 0.0000000000
123875  -8.080  -25.867  53.072 0.0000000000
123876  -8.097  -25.755  52.598 0.0000000000
123877  -7.779  -26.282  52.514 0.0000000000
123878  -7.623  -26.631  51.950 0.0000000000
123879  -7.542  -26.981  51.328 0.0000000000
123880  -6.962  -27.531  51.672 0.0000000000
123881  -7.235  -27.447  51.191 0.0000000000
123882  -7.657  -27.370  50.778 0.0000000000
123883  -7.917  -27.770  50.299 0.0000000000
123917  -11.705  -16.416  69.063 0.0000000000
123918  -11.449  -16.069  69.409 0.0000000000
123919  -11.406  -16.651  69.705 0.0000000000
123920  -11.042  -16.914  70.313 0.0000000000
123921  -10.690  -17.134  70.955 0.0000000000
123922  -11.074  -17.993  71.151 0.0000000000
123923  -10.689  -17.643  71.388 0.0000000000
123924  -10.330  -17.327  71.591 0.0000000000
123925  -9.992  -17.652  72.152 0.0000000000
123926  -9.568  -18.033  72.604 0.0000000000
123927  -9.183  -18.479  72.934 0.0000000000
123928  -8.617  -25.066  73.692 0.0000000000
123929  -8.640  -24.234  73.804 0.0000000000
123930  -8.144  -24.923  73.562 0.0000000000
123931  -7.720  -24.813  73.359 0.0000000000
123932  -7.335  -24.686  73.086 0.0000000000
123933  -6.808  -26.168  72.715 0.0000000000
123934  -6.894  -25.361  72.747 0.0000000000
123935  -6.981  -24.549  72.745 0.0000000000
123936  -6.677  -24.437  72.378 0.0000000000
123937  -6.452  -24.325  71.891 0.0000000000
123938  -6.273  -24.257  71.361 0.0000000000
123939  -6.157  -24.209  70.793 0.0000000000
123940  -6.006  -24.910  70.873 0.0000000000
123941  -5.698  -25.558  70.355 0.0000000000
123942  -5.446  -26.177  69.763 0.0000000000
123943  -5.342  -26.954  70.291 0.0000000000
123944  -5.228  -26.867  69.681 0.0000000000
123945  -5.165  -26.786  69.072 0.0000000000
123946  -4.889  -27.355  68.391 0.0000000000
123947  -4.678  -27.945  67.713 0.0000000000
123948  -4.450  -28.571  67.061 0.0000000000
123949  -7.775  -36.051  64.526 0.0000000000
123950  -7.621  -35.322  64.828 0.0000000000
123951  -7.407  -36.101  65.013 0.0000000000
123952  -7.064  -36.091  65.551 0.0000000000
123953  -6.753  -36.023  66.096 0.0000000000
123954  -6.819  -37.703  66.286 0.0000000000
123955  -6.546  -36.854  66.349 0.0000000000
123956  -6.436  -35.970  66.711 0.0000000000
123957  -6.115  -35.958  67.210 0.0000000000
123958  -5.758  -35.935  67.663 0.0000000000
123959  -5.362  -35.970  68.021 0.0000000000
123969  -3.135  -36.729  66.271 0.0000000000
123970  -3.116  -35.766  66.073 0.0000000000
123971  -3.141  -34.856  65.898 0.0000000000
123972  -3.173  -35.774  65.475 0.0000000000
123973  -3.287  -35.699  64.887 0.0000000000
123974  -3.442  -35.627  64.328 0.0000000000
123977  -3.648  -35.549  63.764 0.0000000000
123978  -3.906  -35.512  63.241 0.0000000000
123979  -4.168  -35.507  62.747 0.0000000000
123980  -4.468  -35.480  62.259 0.0000000000
123981  -4.777  -35.427  61.791 0.0000000000
128642  -39.459  -12.974  57.308 0.0000000000
128643  -40.016  -12.504  57.591 0.0000000000
128644  -40.101  -12.838  57.968 0.0000000000
128645  -40.567  -12.473  58.570 0.0000000000
128646  -40.969  -12.198  59.007 0.0000000000
128647  -40.567  -13.115  59.303 0.0000000000
128648  -40.916  -12.549  59.471 0.0000000000
128649  -41.188  -11.868  59.348 0.0000000000
128650  -41.096  -11.357  59.800 0.0000000000
128651  -40.966  -10.992  60.133 0.0000000000
128652  -40.566  -10.704  60.424 0.0000000000
128653  -40.566  -14.431  60.458 0.0000000000
128654  -40.509  -13.615  60.843 0.0000000000
128655  -40.711  -12.992  60.930 0.0000000000
128656  -40.168  -12.806  61.699 0.0000000000
128657  -40.507  -12.373  61.213 0.0000000000
128658  -40.640  -12.346  61.033 0.0000000000
128659  -40.524  -11.627  60.948 0.0000000000
128660  -40.300  -10.746  60.603 0.0000000000
128661  -40.049  -10.284  60.435 0.0000000000
128662  -39.388  -9.849  60.491 0.0000000000
128663  -38.793  -9.951  60.308 0.0000000000
128664  -38.161  -9.848  60.017 0.0000000000
128665  -38.273  -10.529  60.684 0.0000000000
128666  -37.769  -10.344  60.138 0.0000000000
128667  -37.386  -10.067  59.579 0.0000000000
128668  -36.751  -10.238  59.090 0.0000000000
128669  -36.030  -10.518  58.503 0.0000000000
128670  -35.448  -10.925  57.996 0.0000000000
128671  -35.107  -24.197  51.219 0.0000000000
128672  -35.402  -24.076  50.931 0.0000000000
128673  -35.607  -23.796  51.659 0.0000000000
128674  -36.064  -23.164  52.135 0.0000000000
128675  -36.407  -22.467  52.756 0.0000000000
128676  -36.456  -22.514  53.704 0.0000000000
128677  -36.670  -22.114  53.664 0.0000000000
128678  -36.547  -21.828  53.065 0.0000000000
128679  -36.793  -21.098  53.782 0.0000000000
128680  -36.945  -20.262  54.406 0.0000000000
128681  -37.050  -19.528  54.928 0.0000000000
128682  -37.148  -21.184  56.573 0.0000000000
128683  -37.294  -20.822  56.327 0.0000000000
128684  -37.440  -20.396  56.342 0.0000000000
128685  -37.913  -19.149  57.533 0.0000000000
128686  -37.634  -19.658  56.600 0.0000000000
128687  -37.404  -19.991  55.947 0.0000000000
128688  -37.435  -19.652  55.898 0.0000000000
128689  -37.314  -19.115  55.556 0.0000000000
128690  -37.258  -18.704  55.484 0.0000000000
128691  -37.343  -17.882  55.974 0.0000000000
128692  -37.521  -17.025  56.340 0.0000000000
128693  -37.699  -16.134  56.641 0.0000000000
128694  -38.251  -16.086  57.541 0.0000000000
128695  -38.215  -15.748  57.221 0.0000000000
128696  -38.052  -15.314  56.886 0.0000000000
128697  -38.540  -14.487  57.252 0.0000000000
128698  -38.916  -13.703  57.276 0.0000000000
128699  -29.044  -23.179  56.997 0.0000000000
128700  -28.790  -23.401  56.028 0.0000000000
128701  -29.398  -23.330  56.581 0.0000000000
128702  -29.942  -23.214  56.455 0.0000000000
128703  -30.293  -23.296  56.063 0.0000000000
128704  -31.051  -22.982  57.438 0.0000000000
128705  -30.795  -23.233  56.466 0.0000000000
128706  -30.731  -23.365  55.786 0.0000000000
128707  -31.120  -23.446  55.430 0.0000000000
128708  -31.612  -23.516  55.192 0.0000000000
128709  -31.929  -23.743  54.732 0.0000000000
128710  -33.333  -22.282  59.014 0.0000000000
128711  -33.263  -22.425  58.373 0.0000000000
128712  -32.997  -22.846  57.362 0.0000000000
128713  -34.148  -22.678  57.489 0.0000000000
128714  -33.352  -22.907  57.007 0.0000000000
128715  -32.871  -23.098  56.755 0.0000000000
128716  -32.606  -23.403  55.793 0.0000000000
128717  -32.593  -23.566  55.184 0.0000000000
128718  -32.476  -23.769  54.536 0.0000000000
128719  -32.885  -23.849  54.061 0.0000000000
128720  -33.202  -24.077  53.528 0.0000000000
128721  -33.671  -24.123  53.105 0.0000000000
128722  -34.422  -23.700  54.163 0.0000000000
128723  -34.243  -24.046  53.438 0.0000000000
128724  -34.093  -24.253  52.769 0.0000000000
128725  -34.459  -24.328  52.160 0.0000000000
128726  -34.790  -24.285  51.682 0.0000000000
128727  -32.106  -16.152  67.034 0.0000000000
128728  -31.912  -16.800  67.525 0.0000000000
128729  -32.394  -17.051  67.468 0.0000000000
128730  -32.446  -17.867  67.667 0.0000000000
128731  -32.625  -18.839  67.498 0.0000000000
128732  -33.353  -18.413  67.169 0.0000000000
128733  -32.916  -18.991  67.240 0.0000000000
128734  -32.550  -19.660  67.208 0.0000000000
128735  -32.409  -20.384  66.677 0.0000000000
128736  -32.318  -20.894  65.822 0.0000000000
128737  -32.027  -21.397  64.991 0.0000000000
128738  -34.860  -19.038  65.827 0.0000000000
128739  -34.395  -19.669  65.672 0.0000000000
128740  -33.943  -20.150  65.517 0.0000000000
128741  -33.676  -20.847  64.287 0.0000000000
128742  -33.467  -20.869  64.771 0.0000000000
128743  -33.355  -20.781  65.234 0.0000000000
128744  -32.757  -21.080  64.917 0.0000000000
128745  -32.364  -21.413  64.537 0.0000000000
128746  -31.807  -21.693  64.135 0.0000000000
128747  -31.326  -22.060  63.109 0.0000000000
128748  -30.876  -22.278  62.135 0.0000000000
128749  -30.573  -22.621  61.123 0.0000000000
128750  -31.650  -22.333  61.297 0.0000000000
128751  -30.788  -22.472  60.684 0.0000000000
128752  -30.105  -22.740  60.054 0.0000000000
128753  -29.602  -22.970  58.859 0.0000000000
128754  -29.384  -22.988  58.032 0.0000000000
128755  -34.967  -11.253  57.713 0.0000000000
128756  -35.323  -11.216  58.455 0.0000000000
128757  -35.182  -11.467  58.971 0.0000000000
128758  -35.264  -11.748  59.871 0.0000000000
128759  -35.800  -11.660  60.349 0.0000000000
128760  -35.534  -11.798  60.561 0.0000000000
128761  -34.937  -11.997  60.111 0.0000000000
128762  -34.969  -12.355  61.057 0.0000000000
128763  -34.580  -12.501  61.631 0.0000000000
128764  -34.305  -12.710  62.378 0.0000000000
128765  -37.177  -13.195  63.118 0.0000000000
128766  -36.631  -13.127  63.069 0.0000000000
128767  -35.999  -13.117  62.946 0.0000000000
128768  -35.825  -14.011  63.978 0.0000000000
128769  -35.690  -13.484  63.563 0.0000000000
128770  -35.609  -13.141  63.117 0.0000000000
128771  -34.970  -13.085  62.945 0.0000000000
128772  -34.608  -13.038  63.162 0.0000000000
128773  -34.104  -13.139  63.011 0.0000000000
128774  -33.747  -13.408  63.686 0.0000000000
128775  -33.679  -13.810  64.278 0.0000000000
128776  -33.237  -14.118  64.814 0.0000000000
128777  -33.982  -14.868  65.411 0.0000000000
128778  -33.597  -14.855  65.355 0.0000000000
128779  -32.934  -14.552  65.308 0.0000000000
128780  -32.821  -15.110  65.914 0.0000000000
128781  -32.429  -15.526  66.429 0.0000000000
128869  -53.690  -6.102  9.170 0.0000000000
128870  -53.590  -5.422  8.987 0.0000000000
128871  -53.496  -4.711  8.789 0.0000000000
128872  -54.350  -4.445  8.707 0.0000000000
128873  -53.882  -4.169  8.644 0.0000000000
128874  -53.465  -3.937  8.560 0.0000000000
128875  -53.580  -3.171  8.283 0.0000000000
128876  -53.737  -2.482  7.933 0.0000000000
128877  -53.955  -1.781  7.553 0.0000000000
128878  -55.695  -2.716  8.250 0.0000000000
128879  -55.387  -2.429  8.059 0.0000000000
128880  -55.094  -2.146  7.888 0.0000000000
128881  -55.652  -1.017  7.666 0.0000000000
128882  -55.262  -1.441  7.683 0.0000000000
128883  -54.876  -1.866  7.740 0.0000000000
128884  -54.612  -1.612  7.580 0.0000000000
128885  -54.407  -1.353  7.354 0.0000000000
128886  -54.243  -1.149  7.134 0.0000000000
128887  -54.602  -0.529  6.654 0.0000000000
128888  -54.977  0.109  6.191 0.0000000000
128889  -55.318  0.751  5.779 0.0000000000
128890  -55.930  0.924  6.111 0.0000000000
128891  -55.816  1.185  5.705 0.0000000000
128892  -55.624  1.405  5.342 0.0000000000
128893  -55.890  2.118  4.926 0.0000000000
128894  -56.139  2.832  4.568 0.0000000000
128895  -56.173  3.459  4.205 0.0000000000
128906  -58.511  -7.492  9.353 0.0000000000
128907  -58.820  -5.280  9.697 0.0000000000
128908  -58.844  -5.624  9.402 0.0000000000
128909  -58.803  -5.954  9.176 0.0000000000
128910  -58.111  -5.315  8.916 0.0000000000
128911  -58.369  -5.821  8.965 0.0000000000
128912  -58.664  -6.316  9.066 0.0000000000
128913  -58.492  -6.663  9.041 0.0000000000
128914  -58.257  -6.973  9.092 0.0000000000
128915  -57.936  -7.359  9.324 0.0000000000
128916  -57.368  -7.239  9.304 0.0000000000
128917  -56.800  -7.116  9.261 0.0000000000
128918  -56.180  -7.006  9.378 0.0000000000
128919  -56.322  -6.143  8.900 0.0000000000
128920  -55.951  -6.508  9.159 0.0000000000
128921  -55.564  -6.908  9.443 0.0000000000
128922  -54.954  -6.838  9.477 0.0000000000
128923  -54.309  -6.802  9.494 0.0000000000
129212  -56.395  -2.208  33.947 0.0000000000
129213  -56.766  -1.662  34.139 0.0000000000
129214  -56.652  -1.947  34.496 0.0000000000
129215  -56.719  -1.647  34.990 0.0000000000
129216  -56.624  -1.281  35.405 0.0000000000
129217  -56.467  -2.224  35.613 0.0000000000
129218  -56.518  -1.580  35.707 0.0000000000
129219  -56.326  -0.997  35.725 0.0000000000
129220  -55.851  -0.835  35.892 0.0000000000
129221  -55.210  -0.775  35.927 0.0000000000
129222  -54.505  -0.842  35.858 0.0000000000
129223  -55.840  -3.639  36.731 0.0000000000
129224  -56.022  -3.003  36.883 0.0000000000
129225  -55.947  -2.372  36.910 0.0000000000
129226  -55.572  -2.567  37.532 0.0000000000
129227  -55.595  -2.213  37.193 0.0000000000
129228  -55.636  -1.852  36.846 0.0000000000
129229  -55.088  -1.431  36.605 0.0000000000
129230  -54.465  -1.217  36.212 0.0000000000
129327  -40.099  -13.057  33.928 0.0000000000
129328  -39.915  -13.301  33.240 0.0000000000
129329  -40.450  -12.645  33.575 0.0000000000
129330  -40.756  -12.252  33.266 0.0000000000
129331  -41.038  -11.869  32.953 0.0000000000
129332  -42.083  -11.255  34.086 0.0000000000
129333  -41.687  -11.300  33.377 0.0000000000
129334  -41.337  -11.500  32.648 0.0000000000
129335  -41.676  -11.146  32.296 0.0000000000
129336  -42.074  -10.788  31.954 0.0000000000
129337  -42.460  -10.476  31.599 0.0000000000
129338  -45.425  -9.805  35.435 0.0000000000
129339  -44.951  -9.835  34.768 0.0000000000
129340  -44.515  -9.827  34.136 0.0000000000
129341  -45.681  -9.173  34.059 0.0000000000
129342  -44.875  -9.517  33.782 0.0000000000
129343  -44.056  -9.794  33.464 0.0000000000
129344  -43.571  -9.828  32.759 0.0000000000
129345  -43.157  -9.947  31.974 0.0000000000
129346  -42.831  -10.191  31.207 0.0000000000
129347  -43.190  -9.902  30.822 0.0000000000
129348  -43.543  -9.614  30.412 0.0000000000
129349  -43.879  -9.334  29.978 0.0000000000
129350  -44.936  -8.686  31.017 0.0000000000
129351  -44.503  -8.885  30.248 0.0000000000
129352  -44.195  -9.143  29.495 0.0000000000
129353  -44.537  -8.965  29.010 0.0000000000
129354  -44.878  -8.817  28.532 0.0000000000
129355  -45.243  -8.666  28.069 0.0000000000
129356  -45.560  -8.545  27.679 0.0000000000
129357  -45.781  -8.179  28.364 0.0000000000
129358  -46.372  -7.749  28.671 0.0000000000
129359  -47.026  -7.309  29.087 0.0000000000
129360  -47.210  -7.347  30.302 0.0000000000
129361  -47.456  -7.128  29.897 0.0000000000
129362  -47.726  -6.901  29.489 0.0000000000
129363  -48.396  -6.562  29.943 0.0000000000
129364  -49.175  -6.149  30.369 0.0000000000
129365  -49.969  -5.765  30.820 0.0000000000
129366  -49.386  -6.920  33.231 0.0000000000
129367  -49.638  -6.666  32.872 0.0000000000
129368  -49.881  -6.409  32.535 0.0000000000
129369  -51.267  -5.901  33.628 0.0000000000
129370  -50.700  -6.043  32.941 0.0000000000
129371  -50.117  -6.175  32.255 0.0000000000
129372  -50.359  -5.916  31.955 0.0000000000
129373  -50.583  -5.637  31.636 0.0000000000
129374  -50.816  -5.332  31.287 0.0000000000
129375  -51.641  -4.900  31.678 0.0000000000
129376  -52.484  -4.488  32.077 0.0000000000
129377  -53.431  -4.011  32.514 0.0000000000
129378  -53.741  -4.168  33.500 0.0000000000
129379  -54.018  -3.873  33.227 0.0000000000
129380  -54.298  -3.585  32.930 0.0000000000
129381  -55.109  -3.152  33.252 0.0000000000
129382  -55.788  -2.717  33.593 0.0000000000
129471  -9.042  -10.799  65.506 0.0000000000
129472  -8.697  -11.293  65.781 0.0000000000
129474  -8.734  -11.197  66.246 0.0000000000
129475  -8.360  -11.752  66.133 0.0000000000
129476  -8.014  -12.248  66.457 0.0000000000
129477  -7.669  -12.782  66.860 0.0000000000
129478  -7.376  -13.255  67.238 0.0000000000
129479  -9.827  -10.524  68.205 0.0000000000
129480  -9.357  -11.036  68.036 0.0000000000
129481  -8.871  -11.564  67.908 0.0000000000
129482  -8.829  -12.068  68.667 0.0000000000
129483  -8.605  -12.056  68.260 0.0000000000
129484  -8.407  -12.076  67.830 0.0000000000
129485  -7.967  -12.611  67.778 0.0000000000
129486  -7.524  -13.149  67.692 0.0000000000
129487  -7.129  -13.702  67.695 0.0000000000
129488  -6.891  -14.189  68.124 0.0000000000
129489  -6.677  -14.665  68.496 0.0000000000
129490  -6.501  -15.186  68.871 0.0000000000
129491  -7.073  -14.501  69.449 0.0000000000
129492  -6.693  -15.085  69.341 0.0000000000
129493  -6.386  -15.655  69.258 0.0000000000
129494  -6.316  -16.158  69.590 0.0000000000
129495  -6.263  -16.701  69.905 0.0000000000
129496  -6.209  -17.285  70.120 0.0000000000
130922  -47.114  -10.745  43.769 0.0000000000
130923  -47.971  -10.313  44.298 0.0000000000
130924  -47.615  -10.592  44.521 0.0000000000
130925  -48.094  -10.430  45.223 0.0000000000
130926  -48.414  -10.320  45.893 0.0000000000
130927  -47.305  -10.897  45.673 0.0000000000
130928  -48.029  -10.541  46.126 0.0000000000
130929  -48.715  -10.102  46.574 0.0000000000
130930  -49.022  -9.787  47.202 0.0000000000
130931  -49.173  -9.530  47.712 0.0000000000
130932  -49.226  -9.115  48.168 0.0000000000
130933  -45.476  -11.621  46.490 0.0000000000
130934  -46.305  -11.231  46.968 0.0000000000
130935  -47.030  -10.920  47.417 0.0000000000
130936  -46.837  -10.705  48.192 0.0000000000
130937  -47.287  -10.603  47.986 0.0000000000
130938  -47.724  -10.452  47.791 0.0000000000
130939  -48.307  -9.933  48.073 0.0000000000
130940  -48.754  -9.397  48.332 0.0000000000
130941  -49.200  -8.818  48.432 0.0000000000
130942  -49.002  -8.418  48.527 0.0000000000
130943  -48.883  -7.846  48.571 0.0000000000
130944  -48.659  -7.553  48.371 0.0000000000
130945  -48.026  -8.400  48.853 0.0000000000
130946  -48.206  -7.866  48.519 0.0000000000
130947  -48.443  -7.181  48.018 0.0000000000
130948  -48.102  -6.846  47.595 0.0000000000
130949  -47.718  -6.547  47.042 0.0000000000
130950  -47.331  -6.167  46.518 0.0000000000
130951  -38.908  -7.649  50.069 0.0000000000
130952  -39.230  -7.597  49.619 0.0000000000
130953  -38.631  -7.736  48.857 0.0000000000
130954  -38.346  -7.819  47.951 0.0000000000
130955  -38.229  -7.818  46.796 0.0000000000
130956  -37.217  -8.024  46.768 0.0000000000
130957  -37.683  -7.900  46.314 0.0000000000
130958  -38.111  -7.753  45.718 0.0000000000
130959  -37.933  -7.585  44.879 0.0000000000
130960  -37.797  -7.311  44.066 0.0000000000
130961  -37.650  -6.918  43.312 0.0000000000
130962  -34.690  -8.168  45.146 0.0000000000
130963  -35.117  -7.897  44.717 0.0000000000
130964  -35.566  -7.639  44.329 0.0000000000
130965  -34.661  -7.015  43.494 0.0000000000
130966  -35.363  -7.215  43.700 0.0000000000
130967  -36.010  -7.334  43.863 0.0000000000
130968  -36.483  -7.011  43.407 0.0000000000
130969  -36.974  -6.728  43.057 0.0000000000
131037  -32.575  -18.478  47.003 0.0000000000
131038  -32.304  -18.869  46.492 0.0000000000
131039  -32.465  -18.239  46.508 0.0000000000
131040  -32.402  -17.967  46.072 0.0000000000
131041  -32.310  -17.852  45.389 0.0000000000
131042  -32.918  -16.774  45.937 0.0000000000
131043  -32.611  -17.152  45.468 0.0000000000
131044  -32.265  -17.633  44.734 0.0000000000
131045  -32.361  -17.424  44.304 0.0000000000
131046  -32.432  -17.269  43.712 0.0000000000
131047  -32.527  -17.139  43.105 0.0000000000
131048  -34.656  -14.672  46.317 0.0000000000
131049  -34.255  -15.003  45.642 0.0000000000
131050  -33.879  -15.314  45.103 0.0000000000
131051  -34.590  -14.736  44.617 0.0000000000
131052  -34.040  -15.210  44.471 0.0000000000
131053  -33.515  -15.699  44.408 0.0000000000
131054  -33.216  -16.129  43.818 0.0000000000
131055  -32.918  -16.547  43.122 0.0000000000
131056  -32.683  -16.979  42.547 0.0000000000
131057  -32.836  -16.847  42.047 0.0000000000
131058  -33.021  -16.723  41.556 0.0000000000
131059  -33.254  -16.629  40.959 0.0000000000
131060  -34.009  -15.677  41.619 0.0000000000
131061  -33.736  -16.065  41.056 0.0000000000
131062  -33.502  -16.552  40.454 0.0000000000
131063  -33.781  -16.491  39.896 0.0000000000
131064  -34.109  -16.411  39.461 0.0000000000
131065  -34.418  -16.378  38.993 0.0000000000
131066  -34.772  -16.317  38.508 0.0000000000
131067  -34.967  -15.839  39.111 0.0000000000
131068  -35.643  -15.271  39.292 0.0000000000
131069  -36.347  -14.814  39.516 0.0000000000
131070  -36.335  -14.501  40.493 0.0000000000
131071  -36.733  -14.440  40.107 0.0000000000
131072  -37.150  -14.405  39.760 0.0000000000
131073  -37.943  -14.111  40.047 0.0000000000
131074  -38.861  -13.864  40.326 0.0000000000
131075  -39.719  -13.695  40.552 0.0000000000
131076  -38.132  -13.289  42.997 0.0000000000
131077  -38.593  -13.262  42.575 0.0000000000
131078  -38.988  -13.291  42.239 0.0000000000
131079  -40.422  -12.948  43.122 0.0000000000
131080  -39.904  -13.163  42.531 0.0000000000
131081  -39.392  -13.340  41.920 0.0000000000
131082  -39.819  -13.434  41.549 0.0000000000
131083  -40.235  -13.524  41.154 0.0000000000
131084  -40.607  -13.550  40.817 0.0000000000
131085  -41.510  -13.297  41.148 0.0000000000
131086  -42.427  -13.050  41.432 0.0000000000
131087  -43.305  -12.700  41.889 0.0000000000
131088  -43.510  -12.661  42.797 0.0000000000
131089  -43.908  -12.489  42.556 0.0000000000
131090  -44.296  -12.265  42.321 0.0000000000
131091  -45.290  -11.713  42.808 0.0000000000
131092  -46.207  -11.224  43.301 0.0000000000
131178  -16.117  -16.543  62.633 0.0000000000
131179  -15.903  -16.839  63.115 0.0000000000
131180  -16.363  -17.089  63.101 0.0000000000
131181  -16.674  -17.564  63.645 0.0000000000
131182  -17.052  -17.928  64.245 0.0000000000
131183  -17.779  -17.829  63.853 0.0000000000
131184  -17.612  -18.017  64.368 0.0000000000
131185  -17.414  -18.266  64.930 0.0000000000
131186  -17.810  -18.524  65.622 0.0000000000
131187  -18.137  -18.725  66.340 0.0000000000
131188  -18.493  -18.873  67.035 0.0000000000
131189  -19.942  -17.870  64.402 0.0000000000
131190  -19.878  -18.024  65.032 0.0000000000
131191  -19.694  -18.190  65.583 0.0000000000
131192  -20.512  -18.301  66.436 0.0000000000
131193  -19.968  -18.355  66.260 0.0000000000
131194  -19.425  -18.420  66.128 0.0000000000
131195  -19.235  -18.616  66.679 0.0000000000
131196  -19.021  -18.797  67.226 0.0000000000
131197  -18.776  -18.976  67.763 0.0000000000
131198  -19.074  -19.137  68.547 0.0000000000
131199  -19.257  -19.347  69.218 0.0000000000
131200  -19.514  -19.567  69.843 0.0000000000
131201  -20.273  -19.281  69.497 0.0000000000
131202  -19.973  -19.564  69.963 0.0000000000
131203  -19.655  -19.876  70.419 0.0000000000
131204  -19.905  -20.235  70.885 0.0000000000
131205  -20.026  -20.710  71.204 0.0000000000
131206  -20.046  -21.284  71.251 0.0000000000
131207  -23.809  -22.954  62.659 0.0000000000
131208  -23.532  -22.983  63.168 0.0000000000
131209  -23.105  -23.149  62.147 0.0000000000
131210  -22.432  -23.376  61.591 0.0000000000
131211  -21.846  -23.605  61.162 0.0000000000
131212  -21.783  -23.852  59.632 0.0000000000
131213  -21.507  -23.811  60.143 0.0000000000
131214  -21.247  -23.841  60.668 0.0000000000
131215  -20.603  -24.073  60.200 0.0000000000
131216  -20.001  -24.342  59.703 0.0000000000
131217  -19.447  -24.712  59.223 0.0000000000
131218  -20.758  -25.301  55.976 0.0000000000
131219  -20.480  -25.241  56.443 0.0000000000
131220  -20.115  -25.257  56.912 0.0000000000
131221  -19.540  -26.241  55.733 0.0000000000
131222  -19.578  -25.789  56.510 0.0000000000
131223  -19.810  -25.209  57.355 0.0000000000
131224  -19.500  -25.214  57.844 0.0000000000
131225  -19.219  -25.168  58.291 0.0000000000
131226  -18.857  -25.167  58.782 0.0000000000
131227  -18.332  -25.720  58.342 0.0000000000
131228  -17.847  -26.256  57.937 0.0000000000
131229  -17.390  -26.854  57.604 0.0000000000
131230  -17.708  -27.396  56.460 0.0000000000
131231  -17.348  -27.464  56.878 0.0000000000
131232  -16.981  -27.493  57.292 0.0000000000
131233  -16.587  -28.175  57.028 0.0000000000
131234  -16.214  -28.860  56.819 0.0000000000
131235  -15.939  -29.493  56.676 0.0000000000
131236  -15.680  -30.187  56.658 0.0000000000
131237  -16.101  -30.106  56.352 0.0000000000
131238  -16.325  -30.776  56.157 0.0000000000
131239  -16.689  -31.256  56.036 0.0000000000
131240  -17.228  -30.624  55.581 0.0000000000
131246  -18.903  -30.598  54.636 0.0000000000
131291  -26.593  -13.264  54.513 0.0000000000
131292  -26.248  -13.226  53.864 0.0000000000
131293  -26.047  -13.275  54.483 0.0000000000
131294  -25.565  -13.261  54.616 0.0000000000
131295  -25.063  -13.276  54.653 0.0000000000
131296  -25.364  -13.723  56.097 0.0000000000
131297  -25.010  -13.489  55.403 0.0000000000
131298  -24.575  -13.286  54.729 0.0000000000
131299  -24.169  -13.275  54.832 0.0000000000
131300  -23.735  -13.281  54.959 0.0000000000
131301  -23.192  -13.185  55.082 0.0000000000
131302  -24.752  -14.695  58.857 0.0000000000
131303  -24.419  -14.585  58.116 0.0000000000
131304  -24.116  -14.392  57.516 0.0000000000
131305  -23.450  -14.691  58.053 0.0000000000
131306  -23.601  -14.455  57.484 0.0000000000
131307  -23.810  -14.170  56.871 0.0000000000
131308  -23.447  -13.852  56.317 0.0000000000
131309  -23.092  -13.519  55.749 0.0000000000
131310  -22.773  -13.094  55.217 0.0000000000
131311  -22.300  -12.975  55.369 0.0000000000
131312  -21.783  -12.816  55.551 0.0000000000
131314  -21.500  -13.488  56.563 0.0000000000
131315  -21.238  -12.948  56.257 0.0000000000
131324  -19.855  -13.452  57.738 0.0000000000
131328  -18.707  -13.617  58.646 0.0000000000
131329  -18.480  -13.921  59.020 0.0000000000
131330  -20.927  -15.552  59.091 0.0000000000
131331  -20.410  -15.453  59.048 0.0000000000
131332  -19.922  -15.307  59.068 0.0000000000
131333  -19.948  -16.131  60.074 0.0000000000
131334  -19.652  -15.660  59.534 0.0000000000
131335  -19.438  -15.122  59.118 0.0000000000
131336  -19.007  -14.913  59.177 0.0000000000
131337  -18.621  -14.621  59.298 0.0000000000
131338  -18.284  -14.283  59.460 0.0000000000
131339  -17.972  -14.611  59.863 0.0000000000
131340  -17.654  -14.955  60.325 0.0000000000
131341  -17.329  -15.322  60.787 0.0000000000
131342  -17.958  -16.174  61.200 0.0000000000
131343  -17.476  -15.931  61.190 0.0000000000
131344  -17.019  -15.609  61.198 0.0000000000
131345  -16.694  -15.969  61.664 0.0000000000
131346  -16.392  -16.262  62.127 0.0000000000
132632  -59.041  1.363  19.054 0.0000000000
132633  -59.239  1.977  18.792 0.0000000000
132634  -59.208  2.084  19.374 0.0000000000
132635  -59.336  2.790  19.650 0.0000000000
132636  -59.368  3.514  19.957 0.0000000000
132637  -59.266  2.888  20.843 0.0000000000
132638  -59.334  3.546  20.544 0.0000000000
132639  -59.254  4.183  20.222 0.0000000000
132640  -58.984  4.777  20.493 0.0000000000
132641  -58.586  5.265  20.764 0.0000000000
132642  -58.090  5.504  20.989 0.0000000000
132643  -58.948  3.187  23.244 0.0000000000
132644  -58.983  3.874  23.008 0.0000000000
132645  -58.921  4.480  22.672 0.0000000000
132646  -58.576  5.106  23.580 0.0000000000
132647  -58.656  5.058  22.940 0.0000000000
132648  -58.759  4.988  22.261 0.0000000000
132649  -58.475  5.360  21.918 0.0000000000
132650  -58.064  5.568  21.545 0.0000000000
132651  -57.485  5.649  21.181 0.0000000000
133094  -51.612  -6.703  21.170 0.0000000000
133095  -51.792  -7.420  20.775 0.0000000000
133100  -53.386  -4.130  22.472 0.0000000000
133101  -53.036  -4.677  21.676 0.0000000000
133102  -52.824  -5.322  20.972 0.0000000000
133103  -53.526  -4.605  20.944 0.0000000000
133104  -53.109  -5.289  20.655 0.0000000000
133105  -52.829  -6.015  20.386 0.0000000000
133106  -52.950  -6.746  19.961 0.0000000000
133112  -54.281  -6.897  18.778 0.0000000000
133121  -55.819  -6.524  17.077 0.0000000000
133122  -55.315  -5.529  17.809 0.0000000000
133123  -55.541  -5.628  17.438 0.0000000000
133124  -55.715  -5.682  17.032 0.0000000000
133125  -55.731  -4.872  17.185 0.0000000000
133126  -55.824  -4.114  17.428 0.0000000000
133127  -55.969  -3.376  17.761 0.0000000000
133128  -55.847  -2.542  20.484 0.0000000000
133129  -55.941  -2.524  20.102 0.0000000000
133130  -56.031  -2.508  19.787 0.0000000000
133131  -56.678  -1.320  20.996 0.0000000000
133132  -56.340  -1.875  20.229 0.0000000000
133133  -56.050  -2.520  19.432 0.0000000000
133134  -56.073  -2.558  19.016 0.0000000000
133135  -56.119  -2.614  18.544 0.0000000000
133136  -56.171  -2.675  18.131 0.0000000000
133137  -56.460  -2.053  18.405 0.0000000000
133138  -56.864  -1.464  18.605 0.0000000000
133139  -57.448  -0.907  18.785 0.0000000000
133140  -57.821  -0.260  19.999 0.0000000000
133141  -57.884  -0.344  19.415 0.0000000000
133142  -57.972  -0.415  18.903 0.0000000000
133143  -58.432  0.157  19.038 0.0000000000
133144  -58.789  0.784  19.111 0.0000000000
133404  -5.641  -11.035  51.936 0.0000000000
133405  -5.585  -11.843  51.907 0.0000000000
133406  -5.528  -11.316  52.695 0.0000000000
133407  -5.450  -12.002  52.273 0.0000000000
133408  -5.488  -12.619  51.860 0.0000000000
133409  -5.374  -13.375  51.775 0.0000000000
133410  -5.225  -14.223  51.725 0.0000000000
133411  -5.148  -14.963  51.634 0.0000000000
133412  -6.487  -11.852  54.008 0.0000000000
133413  -6.055  -12.471  53.686 0.0000000000
133414  -5.696  -13.146  53.336 0.0000000000
133415  -5.853  -14.060  53.690 0.0000000000
133416  -5.594  -13.918  53.313 0.0000000000
133417  -5.327  -13.802  52.950 0.0000000000
133418  -5.145  -14.395  52.497 0.0000000000
133419  -5.043  -15.048  52.068 0.0000000000
133420  -5.087  -15.718  51.633 0.0000000000
133421  -5.077  -16.470  51.624 0.0000000000
133422  -5.125  -17.237  51.653 0.0000000000
133423  -5.238  -18.007  51.735 0.0000000000
133424  -4.963  -17.506  52.694 0.0000000000
133425  -5.140  -18.125  52.270 0.0000000000
133426  -5.416  -18.734  51.817 0.0000000000
133427  -5.736  -19.373  52.059 0.0000000000
133428  -6.152  -19.896  52.316 0.0000000000
133429  -6.572  -20.356  52.581 0.0000000000
133430  -7.924  -19.911  61.834 0.0000000000
133431  -8.024  -19.993  61.237 0.0000000000
133432  -8.508  -20.409  61.500 0.0000000000
133433  -9.002  -20.956  61.199 0.0000000000
133434  -9.385  -21.634  60.770 0.0000000000
133435  -9.409  -22.137  61.606 0.0000000000
133436  -9.522  -22.278  60.907 0.0000000000
133437  -9.599  -22.424  60.211 0.0000000000
133438  -9.672  -23.213  59.618 0.0000000000
133439  -9.557  -24.046  58.950 0.0000000000
133440  -9.324  -24.868  58.263 0.0000000000
133441  -8.564  -24.829  61.428 0.0000000000
133442  -8.701  -24.918  60.843 0.0000000000
133443  -8.813  -25.035  60.180 0.0000000000
133444  -8.150  -26.311  59.276 0.0000000000
133445  -8.542  -25.751  59.377 0.0000000000
133446  -8.912  -25.167  59.517 0.0000000000
133447  -8.978  -25.328  58.845 0.0000000000
133448  -9.006  -25.470  58.169 0.0000000000
133449  -8.992  -25.632  57.525 0.0000000000
133450  -8.582  -26.319  56.853 0.0000000000
133451  -8.135  -26.881  56.204 0.0000000000
133452  -7.647  -27.458  55.528 0.0000000000
133453  -7.369  -27.911  56.041 0.0000000000
133454  -7.235  -27.986  55.426 0.0000000000
133455  -7.087  -27.964  54.868 0.0000000000
133456  -6.597  -28.411  54.338 0.0000000000
133457  -6.184  -28.871  53.778 0.0000000000
133458  -5.922  -29.318  53.231 0.0000000000
133469  -6.351  -30.476  56.626 0.0000000000
133470  -6.107  -31.122  56.072 0.0000000000
133472  -6.044  -32.318  56.262 0.0000000000
133487  -12.673  -20.505  72.746 0.0000000000
133488  -12.166  -20.348  72.851 0.0000000000
133489  -12.302  -20.939  73.167 0.0000000000
133490  -11.917  -21.411  73.453 0.0000000000
133491  -11.479  -21.958  73.689 0.0000000000
133492  -12.151  -22.782  73.755 0.0000000000
133493  -11.557  -22.714  73.840 0.0000000000
133494  -11.012  -22.613  73.891 0.0000000000
133495  -10.572  -23.255  74.008 0.0000000000
133496  -10.091  -23.926  74.011 0.0000000000
133497  -9.613  -24.537  73.882 0.0000000000
133498  -12.024  -25.455  72.645 0.0000000000
133499  -11.580  -25.453  72.956 0.0000000000
133500  -11.118  -25.445  73.223 0.0000000000
133501  -10.541  -26.740  72.505 0.0000000000
133502  -10.576  -26.101  73.046 0.0000000000
133503  -10.650  -25.426  73.454 0.0000000000
133504  -10.126  -25.399  73.595 0.0000000000
133505  -9.612  -25.306  73.677 0.0000000000
133506  -9.117  -25.181  73.705 0.0000000000
133507  -8.641  -25.863  73.541 0.0000000000
133508  -8.184  -26.505  73.319 0.0000000000
133509  -7.661  -27.139  73.010 0.0000000000
133510  -8.113  -27.919  72.675 0.0000000000
133511  -7.644  -27.844  72.738 0.0000000000
133512  -7.165  -27.759  72.651 0.0000000000
133513  -6.725  -28.352  72.237 0.0000000000
133514  -6.277  -28.933  71.760 0.0000000000
133515  -5.758  -29.495  71.261 0.0000000000
137762  -40.431  -11.835  48.501 0.0000000000
137763  -41.150  -11.628  48.911 0.0000000000
137764  -40.828  -11.605  49.346 0.0000000000
137765  -41.266  -11.416  50.017 0.0000000000
137766  -41.749  -11.072  50.758 0.0000000000
137767  -40.853  -11.366  51.021 0.0000000000
137768  -41.523  -11.069  51.200 0.0000000000
137769  -42.310  -10.725  51.393 0.0000000000
137770  -42.806  -10.234  52.019 0.0000000000
137771  -43.227  -9.789  52.501 0.0000000000
137772  -43.406  -9.288  52.895 0.0000000000
137773  -40.354  -11.355  53.084 0.0000000000
137774  -41.008  -10.939  53.101 0.0000000000
137775  -41.700  -10.544  53.325 0.0000000000
137776  -42.149  -10.058  54.340 0.0000000000
137777  -42.237  -10.067  53.782 0.0000000000
137778  -42.329  -10.130  53.291 0.0000000000
137779  -42.926  -9.639  53.384 0.0000000000
137780  -43.260  -9.213  53.333 0.0000000000
137781  -43.434  -8.873  53.143 0.0000000000
137782  -43.282  -8.326  53.415 0.0000000000
137783  -42.957  -7.865  53.481 0.0000000000
137784  -42.382  -7.570  53.097 0.0000000000
137785  -42.397  -7.759  54.096 0.0000000000
137786  -42.125  -7.555  53.562 0.0000000000
137787  -41.825  -7.365  52.849 0.0000000000
137788  -41.345  -7.301  52.454 0.0000000000
137789  -40.580  -7.270  52.114 0.0000000000
137790  -39.931  -7.377  51.582 0.0000000000
137791  -40.488  -11.994  57.698 0.0000000000
137792  -40.994  -11.396  57.715 0.0000000000
137793  -41.366  -10.749  57.639 0.0000000000
137794  -41.523  -10.584  58.531 0.0000000000
137795  -41.577  -10.333  58.162 0.0000000000
137796  -41.617  -10.254  57.754 0.0000000000
137797  -41.847  -9.642  57.486 0.0000000000
137798  -41.899  -9.057  57.333 0.0000000000
137799  -41.897  -8.561  57.009 0.0000000000
137800  -40.327  -9.259  59.397 0.0000000000
137801  -40.540  -8.968  59.053 0.0000000000
137802  -40.753  -8.570  58.549 0.0000000000
137803  -39.745  -8.144  57.851 0.0000000000
137804  -40.423  -8.103  58.084 0.0000000000
137805  -40.996  -8.419  58.095 0.0000000000
137806  -41.226  -8.346  57.694 0.0000000000
137807  -41.500  -8.191  57.166 0.0000000000
137808  -41.762  -8.106  56.659 0.0000000000
137809  -41.548  -7.808  56.129 0.0000000000
137810  -41.148  -7.505  55.145 0.0000000000
137811  -40.771  -7.393  54.641 0.0000000000
137812  -39.789  -7.498  54.754 0.0000000000
137813  -40.058  -7.419  54.222 0.0000000000
137814  -40.370  -7.333  53.904 0.0000000000
137815  -39.938  -7.388  52.931 0.0000000000
137816  -39.536  -7.439  52.115 0.0000000000
137817  -39.204  -7.528  51.008 0.0000000000
137818  -38.528  -7.683  50.566 0.0000000000
137819  -37.957  -7.969  49.898 0.0000000000
137820  -37.199  -8.151  49.370 0.0000000000
137821  -37.173  -8.139  50.796 0.0000000000
137822  -36.874  -8.241  49.640 0.0000000000
137823  -36.606  -8.310  48.712 0.0000000000
137824  -35.930  -8.441  48.146 0.0000000000
137825  -35.355  -8.530  47.743 0.0000000000
137826  -34.736  -8.679  47.375 0.0000000000
137827  -35.616  -8.926  52.657 0.0000000000
137828  -35.265  -8.993  51.481 0.0000000000
137829  -35.010  -9.009  50.507 0.0000000000
137830  -34.029  -9.517  50.412 0.0000000000
137831  -34.358  -9.230  50.055 0.0000000000
137832  -34.717  -8.963  49.504 0.0000000000
137833  -34.496  -8.941  48.620 0.0000000000
137834  -34.291  -8.865  47.786 0.0000000000
137835  -34.105  -8.747  46.899 0.0000000000
137836  -33.452  -8.865  46.583 0.0000000000
137837  -32.792  -8.921  46.273 0.0000000000
137838  -32.226  -8.984  46.006 0.0000000000
137839  -32.155  -9.499  47.135 0.0000000000
137840  -31.851  -9.296  46.270 0.0000000000
137841  -31.635  -9.048  45.676 0.0000000000
137842  -31.029  -8.976  45.318 0.0000000000
137843  -30.490  -8.853  45.053 0.0000000000
137844  -29.909  -8.812  44.892 0.0000000000
137853  -36.350  -26.167  45.402 0.0000000000
137854  -35.912  -25.620  45.254 0.0000000000
137855  -35.389  -24.963  45.199 0.0000000000
137856  -34.936  -26.349  46.170 0.0000000000
137857  -35.116  -26.052  46.031 0.0000000000
137858  -35.222  -25.712  45.912 0.0000000000
137859  -35.003  -24.665  46.613 0.0000000000
137860  -35.050  -24.980  46.152 0.0000000000
137861  -35.264  -25.375  45.774 0.0000000000
137862  -35.223  -25.052  45.602 0.0000000000
137863  -35.096  -24.655  45.522 0.0000000000
137864  -34.874  -24.258  45.466 0.0000000000
137865  -34.368  -23.652  45.715 0.0000000000
137866  -33.886  -23.022  46.035 0.0000000000
137867  -33.480  -22.229  46.523 0.0000000000
137868  -33.767  -22.162  47.286 0.0000000000
137869  -33.454  -21.848  47.102 0.0000000000
137870  -33.074  -21.543  46.784 0.0000000000
137871  -32.812  -20.852  47.013 0.0000000000
137872  -32.722  -20.131  47.257 0.0000000000
137873  -32.698  -19.424  47.375 0.0000000000
137874  -35.664  -23.774  50.670 0.0000000000
137875  -35.756  -23.391  50.510 0.0000000000
137876  -35.719  -22.975  50.259 0.0000000000
137877  -36.101  -21.977  51.687 0.0000000000
137878  -35.868  -22.318  50.993 0.0000000000
137879  -35.654  -22.609  50.194 0.0000000000
137880  -35.538  -22.150  50.218 0.0000000000
137881  -35.246  -21.782  50.081 0.0000000000
137882  -35.045  -21.308  50.033 0.0000000000
137883  -36.400  -18.978  53.767 0.0000000000
137884  -36.079  -19.301  53.191 0.0000000000
137885  -35.818  -19.656  52.508 0.0000000000
137886  -35.570  -18.457  52.665 0.0000000000
137887  -35.504  -19.224  52.186 0.0000000000
137888  -35.505  -20.014  51.748 0.0000000000
137889  -35.236  -20.324  51.095 0.0000000000
137890  -34.951  -20.602  50.400 0.0000000000
137891  -34.726  -20.962  49.758 0.0000000000
137892  -34.370  -20.600  49.633 0.0000000000
137893  -34.051  -20.238  49.413 0.0000000000
137894  -33.792  -19.923  49.194 0.0000000000
137895  -34.011  -18.816  49.938 0.0000000000
137896  -33.750  -19.161  49.404 0.0000000000
137897  -33.462  -19.563  48.801 0.0000000000
137898  -33.200  -19.262  48.357 0.0000000000
137899  -32.993  -18.949  48.020 0.0000000000
137900  -32.817  -18.669  47.592 0.0000000000
137901  -32.931  -18.015  47.732 0.0000000000
137902  -33.123  -17.351  47.748 0.0000000000
137903  -33.387  -16.697  47.924 0.0000000000
137904  -33.781  -16.551  49.006 0.0000000000
137905  -33.738  -16.338  48.529 0.0000000000
137906  -33.708  -16.179  47.960 0.0000000000
137907  -34.030  -15.585  48.049 0.0000000000
137908  -34.414  -15.035  48.142 0.0000000000
137909  -34.853  -14.586  48.165 0.0000000000
137910  -35.295  -15.127  51.679 0.0000000000
137911  -35.229  -14.895  51.102 0.0000000000
137912  -35.187  -14.718  50.539 0.0000000000
137913  -36.125  -13.875  51.330 0.0000000000
137914  -35.613  -14.254  50.634 0.0000000000
137915  -35.161  -14.561  49.987 0.0000000000
137916  -35.196  -14.418  49.427 0.0000000000
137917  -35.276  -14.322  48.729 0.0000000000
137918  -35.368  -14.197  48.238 0.0000000000
137919  -35.915  -13.815  48.216 0.0000000000
137920  -36.538  -13.419  48.285 0.0000000000
137921  -37.241  -13.104  48.267 0.0000000000
137922  -37.587  -12.913  49.464 0.0000000000
137923  -37.764  -12.861  48.850 0.0000000000
137924  -37.988  -12.804  48.290 0.0000000000
137925  -38.743  -12.508  48.368 0.0000000000
137926  -39.581  -12.169  48.408 0.0000000000
137927  -22.067  -28.904  51.948 0.0000000000
137929  -22.537  -28.853  51.641 0.0000000000
137930  -22.971  -28.690  51.322 0.0000000000
137931  -23.466  -28.688  51.165 0.0000000000
137932  -23.309  -27.620  51.039 0.0000000000
137933  -23.577  -28.132  50.903 0.0000000000
137934  -23.913  -28.584  50.911 0.0000000000
137935  -24.379  -28.395  50.653 0.0000000000
137936  -24.868  -28.504  50.519 0.0000000000
137937  -25.329  -28.490  50.280 0.0000000000
137938  -24.463  -25.542  51.372 0.0000000000
137939  -24.553  -26.045  50.883 0.0000000000
137940  -24.773  -26.426  50.529 0.0000000000
137941  -25.536  -26.082  50.331 0.0000000000
137942  -25.244  -26.461  50.215 0.0000000000
137943  -24.931  -27.040  50.237 0.0000000000
137944  -25.177  -27.476  50.036 0.0000000000
137945  -25.496  -28.038  50.047 0.0000000000
137946  -25.815  -28.531  50.063 0.0000000000
137947  -26.293  -28.489  49.891 0.0000000000
137948  -26.799  -28.596  49.756 0.0000000000
137950  -27.148  -27.900  49.250 0.0000000000
137951  -27.397  -28.277  49.308 0.0000000000
137956  -28.683  -23.486  55.244 0.0000000000
137957  -28.473  -23.690  54.318 0.0000000000
137958  -28.386  -23.902  53.493 0.0000000000
137959  -29.376  -23.750  53.890 0.0000000000
137960  -28.877  -23.949  53.343 0.0000000000
137961  -28.273  -24.075  52.699 0.0000000000
137962  -28.290  -24.388  52.088 0.0000000000
137963  -28.193  -24.688  51.272 0.0000000000
137964  -27.999  -25.152  50.397 0.0000000000
137965  -31.061  -24.226  52.711 0.0000000000
137966  -30.556  -24.281  52.434 0.0000000000
137967  -30.007  -24.508  51.814 0.0000000000
137968  -30.257  -24.946  50.742 0.0000000000
137969  -29.905  -24.803  51.029 0.0000000000
137970  -29.397  -24.826  51.263 0.0000000000
137971  -28.926  -25.064  50.693 0.0000000000
137972  -28.461  -25.371  50.208 0.0000000000
137973  -28.088  -25.663  49.836 0.0000000000
137974  -28.194  -26.096  49.444 0.0000000000
137975  -28.230  -26.717  48.988 0.0000000000
137976  -28.422  -27.274  48.778 0.0000000000
137977  -29.076  -27.015  48.588 0.0000000000
137978  -28.867  -27.405  48.607 0.0000000000
137979  -28.662  -27.823  48.622 0.0000000000
137992  -31.625  -27.245  47.618 0.0000000000
137993  -31.896  -27.854  47.481 0.0000000000
137995  -32.885  -27.880  47.168 0.0000000000
138009  -24.354  -16.776  64.513 0.0000000000
138010  -24.243  -16.951  65.184 0.0000000000
138011  -24.660  -16.836  65.352 0.0000000000
138012  -24.927  -16.962  66.142 0.0000000000
138013  -25.224  -17.155  66.951 0.0000000000
138014  -25.824  -16.744  66.587 0.0000000000
138015  -25.648  -17.073  67.178 0.0000000000
138016  -25.544  -17.400  67.843 0.0000000000
138017  -25.698  -17.701  68.614 0.0000000000
138018  -25.991  -18.230  69.238 0.0000000000
138019  -26.252  -18.828  69.700 0.0000000000
138020  -27.778  -16.416  67.506 0.0000000000
138021  -27.516  -16.852  68.038 0.0000000000
138022  -27.257  -17.336  68.569 0.0000000000
138023  -27.996  -18.002  69.161 0.0000000000
138024  -27.624  -17.919  69.128 0.0000000000
138025  -27.111  -17.870  69.052 0.0000000000
138026  -26.828  -18.417  69.400 0.0000000000
138027  -26.660  -19.010  69.698 0.0000000000
138028  -26.356  -19.563  69.844 0.0000000000
138029  -26.421  -20.344  69.579 0.0000000000
138030  -26.277  -20.986  69.050 0.0000000000
138031  -26.111  -21.486  68.304 0.0000000000
138032  -26.895  -21.228  68.339 0.0000000000
138033  -26.382  -21.555  67.920 0.0000000000
138034  -25.865  -21.855  67.375 0.0000000000
138035  -25.545  -22.117  66.375 0.0000000000
138036  -25.169  -22.398  65.278 0.0000000000
138037  -24.886  -22.577  64.215 0.0000000000
138038  -31.579  -17.371  67.977 0.0000000000
138039  -31.420  -18.064  68.213 0.0000000000
138040  -31.007  -18.760  68.392 0.0000000000
138041  -31.457  -19.838  67.735 0.0000000000
138042  -31.115  -19.673  68.030 0.0000000000
138043  -30.680  -19.451  68.331 0.0000000000
138044  -30.288  -20.009  68.215 0.0000000000
138045  -29.882  -20.603  67.904 0.0000000000
138046  -29.266  -20.974  67.604 0.0000000000
138047  -30.390  -21.946  64.536 0.0000000000
138048  -30.328  -21.832  64.980 0.0000000000
138049  -29.887  -21.799  65.441 0.0000000000
138050  -29.136  -22.178  63.989 0.0000000000
138051  -29.559  -21.936  64.969 0.0000000000
138052  -29.802  -21.685  65.880 0.0000000000
138053  -29.417  -21.591  66.334 0.0000000000
138054  -29.111  -21.475  66.744 0.0000000000
138055  -28.691  -21.365  67.231 0.0000000000
138056  -28.284  -21.661  66.670 0.0000000000
138057  -27.525  -21.867  66.212 0.0000000000
138058  -26.998  -22.055  65.566 0.0000000000
138059  -26.876  -22.271  64.115 0.0000000000
138060  -26.652  -22.230  64.571 0.0000000000
138061  -26.418  -22.201  65.005 0.0000000000
138062  -25.737  -22.392  64.336 0.0000000000
138063  -25.094  -22.594  63.791 0.0000000000
138064  -24.449  -22.783  63.201 0.0000000000
138065  -24.059  -22.902  62.244 0.0000000000
138066  -23.779  -23.137  61.200 0.0000000000
138067  -23.361  -23.333  60.190 0.0000000000
138068  -24.273  -23.116  60.323 0.0000000000
138069  -23.723  -23.341  59.781 0.0000000000
138070  -23.090  -23.498  59.210 0.0000000000
138071  -22.685  -23.870  58.216 0.0000000000
138072  -22.479  -24.084  57.311 0.0000000000
138073  -22.153  -24.371  56.377 0.0000000000
138074  -25.411  -23.161  58.541 0.0000000000
138075  -24.720  -23.311  57.940 0.0000000000
138076  -24.146  -23.524  57.383 0.0000000000
138077  -24.062  -23.787  55.923 0.0000000000
138078  -23.929  -23.748  56.464 0.0000000000
138079  -23.573  -23.794  56.872 0.0000000000
138080  -23.078  -24.079  56.398 0.0000000000
138081  -22.469  -24.502  55.857 0.0000000000
138082  -21.926  -24.917  55.440 0.0000000000
138083  -21.799  -25.350  54.608 0.0000000000
138084  -21.606  -25.967  53.838 0.0000000000
138085  -21.533  -26.492  53.174 0.0000000000
138086  -22.240  -26.040  52.941 0.0000000000
138087  -21.863  -26.499  52.743 0.0000000000
138088  -21.569  -27.034  52.643 0.0000000000
138089  -21.597  -27.705  52.224 0.0000000000
138090  -21.841  -28.330  52.026 0.0000000000
138091  -29.345  -8.825  44.840 0.0000000000
138092  -29.575  -9.270  45.324 0.0000000000
138093  -29.303  -9.851  45.815 0.0000000000
138094  -28.989  -10.252  46.160 0.0000000000
138095  -29.871  -10.476  46.995 0.0000000000
138096  -29.291  -10.655  46.826 0.0000000000
138097  -28.805  -10.745  46.720 0.0000000000
138098  -28.563  -11.148  47.245 0.0000000000
138099  -28.318  -11.428  47.775 0.0000000000
138100  -28.203  -11.831  48.537 0.0000000000
138101  -31.147  -11.333  50.078 0.0000000000
138102  -30.564  -11.525  49.870 0.0000000000
138103  -30.111  -11.746  49.684 0.0000000000
138104  -30.312  -12.231  51.168 0.0000000000
138105  -29.931  -12.048  50.374 0.0000000000
138106  -29.526  -11.902  49.482 0.0000000000
138107  -29.011  -12.050  49.316 0.0000000000
138108  -28.457  -12.032  49.129 0.0000000000
138109  -27.939  -12.146  49.153 0.0000000000
138110  -27.847  -12.340  49.834 0.0000000000
138111  -27.774  -12.611  50.500 0.0000000000
138112  -27.685  -12.765  51.129 0.0000000000
138113  -28.506  -12.903  51.903 0.0000000000
138114  -28.065  -12.918  51.889 0.0000000000
138115  -27.518  -12.948  51.805 0.0000000000
138116  -27.479  -13.038  52.596 0.0000000000
138117  -27.414  -13.158  53.288 0.0000000000
138118  -27.209  -13.242  53.982 0.0000000000
138119  -34.467  -11.516  57.501 0.0000000000
138120  -34.067  -11.764  57.344 0.0000000000
138121  -33.474  -12.077  56.979 0.0000000000
138122  -33.846  -12.238  58.518 0.0000000000
138123  -33.388  -12.228  57.634 0.0000000000
138124  -33.011  -12.310  56.689 0.0000000000
138125  -32.445  -12.557  56.381 0.0000000000
138126  -32.000  -12.715  56.251 0.0000000000
138127  -31.344  -12.912  55.893 0.0000000000
138128  -33.013  -12.741  61.113 0.0000000000
138129  -32.831  -12.789  60.262 0.0000000000
138130  -32.432  -12.839  59.318 0.0000000000
138131  -31.625  -12.924  59.652 0.0000000000
138132  -31.936  -12.914  59.098 0.0000000000
138133  -31.993  -12.858  58.224 0.0000000000
138134  -31.692  -12.886  57.599 0.0000000000
138135  -31.266  -12.951  56.627 0.0000000000
138136  -30.902  -13.032  55.727 0.0000000000
138137  -30.273  -13.170  55.425 0.0000000000
138138  -29.778  -13.165  55.250 0.0000000000
138139  -29.203  -13.266  54.999 0.0000000000
138140  -29.436  -13.232  56.442 0.0000000000
138141  -29.064  -13.290  55.596 0.0000000000
138142  -28.666  -13.272  54.821 0.0000000000
138143  -28.133  -13.327  54.736 0.0000000000
138144  -27.708  -13.287  54.619 0.0000000000
138145  -27.080  -13.304  54.502 0.0000000000
138146  -26.931  -13.279  55.184 0.0000000000
138147  -26.843  -13.341  56.021 0.0000000000
138148  -26.764  -13.561  56.841 0.0000000000
138149  -27.688  -13.435  57.740 0.0000000000
138150  -27.137  -13.623  57.643 0.0000000000
138151  -26.682  -13.831  57.661 0.0000000000
138152  -26.490  -14.046  58.361 0.0000000000
138153  -26.365  -14.308  59.071 0.0000000000
138154  -26.136  -14.471  59.750 0.0000000000
138155  -28.929  -13.627  61.158 0.0000000000
138156  -28.408  -13.794  60.967 0.0000000000
138157  -27.977  -14.007  60.812 0.0000000000
138158  -28.140  -14.401  62.352 0.0000000000
138159  -27.831  -14.239  61.499 0.0000000000
138160  -27.404  -14.201  60.687 0.0000000000
138161  -26.958  -14.387  60.601 0.0000000000
138162  -26.505  -14.538  60.479 0.0000000000
138163  -26.041  -14.683  60.361 0.0000000000
138164  -25.893  -14.885  60.961 0.0000000000
138165  -25.650  -15.158  61.579 0.0000000000
138166  -25.431  -15.491  62.273 0.0000000000
138167  -26.086  -15.445  63.227 0.0000000000
138168  -25.589  -15.627  63.012 0.0000000000
138169  -25.101  -15.813  62.817 0.0000000000
138170  -24.830  -16.116  63.394 0.0000000000
138171  -24.627  -16.459  63.922 0.0000000000
138451  -52.273  -4.808  8.564 0.0000000000
138452  -51.861  -5.416  8.597 0.0000000000
138457  -53.091  -1.813  7.226 0.0000000000
138458  -52.552  -2.358  7.396 0.0000000000
138459  -51.997  -2.942  7.489 0.0000000000
138460  -52.104  -1.952  6.919 0.0000000000
138461  -51.778  -2.762  7.259 0.0000000000
139412  -58.131  0.825  26.789 0.0000000000
139413  -58.341  1.803  27.008 0.0000000000
139414  -58.281  1.632  27.424 0.0000000000
139415  -58.271  2.367  27.984 0.0000000000
139416  -58.167  3.065  28.512 0.0000000000
139417  -58.154  2.051  28.974 0.0000000000
139418  -58.138  2.888  29.018 0.0000000000
139419  -57.934  3.666  29.013 0.0000000000
139420  -57.650  4.135  29.371 0.0000000000
139421  -57.181  4.505  29.762 0.0000000000
139423  -57.886  1.261  30.922 0.0000000000
139424  -57.903  2.081  30.963 0.0000000000
139425  -57.763  2.856  30.971 0.0000000000
139426  -57.325  2.972  31.906 0.0000000000
139427  -57.471  3.237  31.439 0.0000000000
139428  -57.552  3.472  30.956 0.0000000000
139429  -57.087  4.087  30.754 0.0000000000
139441  -56.987  -1.002  34.298 0.0000000000
139442  -56.991  -0.293  34.419 0.0000000000
139443  -56.806  0.390  34.389 0.0000000000
139444  -56.212  0.251  34.935 0.0000000000
139445  -56.369  0.615  34.613 0.0000000000
139446  -56.503  0.982  34.309 0.0000000000
139447  -56.133  1.459  34.083 0.0000000000
139448  -55.644  1.852  33.771 0.0000000000
139757  -41.004  -19.437  32.856 0.0000000000
139772  -39.782  -13.640  32.651 0.0000000000
139773  -39.852  -13.939  32.085 0.0000000000
139774  -39.966  -14.329  31.632 0.0000000000
139775  -40.455  -13.151  31.423 0.0000000000
139776  -40.267  -13.900  31.295 0.0000000000
139777  -40.173  -14.713  31.281 0.0000000000
139778  -40.464  -15.113  31.005 0.0000000000
139779  -40.830  -15.564  30.835 0.0000000000
139780  -41.281  -15.969  30.737 0.0000000000
139781  -41.787  -11.854  30.056 0.0000000000
139782  -41.547  -12.567  29.952 0.0000000000
139783  -41.455  -13.273  29.926 0.0000000000
139784  -42.123  -13.438  29.320 0.0000000000
139785  -41.768  -13.712  29.654 0.0000000000
139786  -41.433  -14.032  29.981 0.0000000000
139787  -41.478  -14.794  30.149 0.0000000000
139788  -41.604  -15.576  30.393 0.0000000000
139789  -41.802  -16.369  30.720 0.0000000000
139790  -42.396  -16.764  30.810 0.0000000000
139791  -43.090  -17.110  30.990 0.0000000000
139792  -43.837  -17.381  31.289 0.0000000000
139793  -43.819  -16.439  30.425 0.0000000000
139794  -44.253  -17.056  31.023 0.0000000000
139808  -45.638  -14.482  28.653 0.0000000000
139809  -46.386  -14.818  29.011 0.0000000000
139854  -45.868  -8.448  27.287 0.0000000000
139855  -46.177  -8.340  26.918 0.0000000000
139856  -46.459  -8.226  26.560 0.0000000000
139857  -47.092  -7.324  27.486 0.0000000000
139858  -46.857  -7.696  26.764 0.0000000000
139859  -46.722  -8.114  26.153 0.0000000000
139860  -46.969  -8.034  25.778 0.0000000000
139861  -47.214  -7.976  25.385 0.0000000000
139862  -47.476  -7.921  24.981 0.0000000000
139863  -49.826  -5.464  29.133 0.0000000000
139864  -49.265  -5.771  28.203 0.0000000000
139865  -48.785  -6.100  27.342 0.0000000000
139866  -49.673  -5.516  27.325 0.0000000000
139867  -48.990  -5.974  26.881 0.0000000000
139868  -48.369  -6.451  26.531 0.0000000000
139869  -48.032  -6.850  25.795 0.0000000000
139870  -47.805  -7.352  25.116 0.0000000000
139871  -47.769  -7.881  24.582 0.0000000000
139872  -48.080  -7.841  24.144 0.0000000000
139873  -48.388  -7.809  23.702 0.0000000000
139874  -48.705  -7.797  23.324 0.0000000000
139875  -49.122  -6.644  24.043 0.0000000000
139876  -49.020  -7.212  23.446 0.0000000000
139877  -49.061  -7.810  22.964 0.0000000000
139878  -49.436  -7.829  22.618 0.0000000000
139879  -49.827  -7.872  22.278 0.0000000000
139880  -50.186  -7.902  21.969 0.0000000000
139881  -50.400  -7.283  21.958 0.0000000000
139882  -50.699  -6.612  22.106 0.0000000000
139883  -51.056  -6.041  22.370 0.0000000000
139884  -50.980  -5.535  23.429 0.0000000000
139885  -51.245  -5.512  23.059 0.0000000000
139886  -51.504  -5.496  22.698 0.0000000000
139887  -52.063  -4.973  23.118 0.0000000000
139888  -52.641  -4.452  23.539 0.0000000000
139889  -53.252  -3.916  24.016 0.0000000000
139890  -52.833  -3.828  27.046 0.0000000000
139891  -52.979  -3.791  26.573 0.0000000000
139892  -53.150  -3.737  26.117 0.0000000000
139893  -54.596  -2.792  27.467 0.0000000000
139894  -53.929  -3.268  26.557 0.0000000000
139895  -53.333  -3.668  25.688 0.0000000000
139896  -53.499  -3.605  25.267 0.0000000000
139897  -53.706  -3.499  24.861 0.0000000000
139898  -53.921  -3.369  24.480 0.0000000000
139899  -54.594  -2.832  24.897 0.0000000000
139900  -55.297  -2.302  25.282 0.0000000000
139901  -55.994  -1.742  25.643 0.0000000000
139902  -56.389  -1.385  26.830 0.0000000000
139903  -56.512  -1.304  26.373 0.0000000000
139904  -56.663  -1.220  25.920 0.0000000000
139905  -57.297  -0.651  26.214 0.0000000000
139906  -57.794  0.055  26.536 0.0000000000
140154  -9.363  -11.174  57.788 0.0000000000
140155  -9.091  -12.011  57.536 0.0000000000
140156  -9.153  -12.036  57.997 0.0000000000
140157  -8.938  -12.815  58.264 0.0000000000
140158  -8.656  -13.529  58.590 0.0000000000
140159  -8.953  -12.637  59.192 0.0000000000
140160  -8.640  -13.414  59.076 0.0000000000
140161  -8.260  -14.200  58.933 0.0000000000
140162  -7.789  -14.716  59.233 0.0000000000
140163  -7.314  -15.190  59.509 0.0000000000
140164  -6.812  -15.636  59.768 0.0000000000
140165  -8.929  -12.101  61.058 0.0000000000
140166  -8.580  -12.785  60.853 0.0000000000
140167  -8.188  -13.519  60.733 0.0000000000
[truncated: 38,710 more chars]
