# Supplementary material for: A connectional hub in the rostral anterior cingulate cortex links areas of emotion and cognitive control
Source: eLife. 2019 Jun 19;8:e43761. doi: 10.7554/eLife.43761 (PMC6624020; doi:10.7554/eLife.43761)
Supplement: Supplementary file 1. [file elife-43761-supp1.zip › lh.44.label]

#!ascii label  , from subject fsaverage vox2ras=TkReg coords=white
2116
61  -48.723  7.040  1.710 0.0000000000
93  -42.896  6.335  18.503 0.0000000000
262  -37.368  14.416  23.008 0.0000000000
263  -48.874  13.815  21.609 0.0000000000
399  -42.720  10.524  5.787 0.0000000000
455  -37.825  3.104  23.980 0.0000000000
456  -33.797  13.004  28.610 0.0000000000
522  -48.314  8.008  9.137 0.0000000000
523  -52.077  14.110  8.658 0.0000000000
752  -37.965  9.433  12.015 0.0000000000
906  -45.439  8.792  3.241 0.0000000000
997  -36.034  1.763  27.295 0.0000000000
998  -33.718  7.466  25.966 0.0000000000
999  -33.049  6.494  29.584 0.0000000000
1149  -46.271  7.356  14.425 0.0000000000
1151  -52.393  14.659  15.588 0.0000000000
1152  -53.621  17.422  15.269 0.0000000000
1153  -48.954  15.777  10.497 0.0000000000
1624  -40.171  9.371  22.105 0.0000000000
1625  -44.922  10.723  19.332 0.0000000000
1626  -42.896  13.536  23.196 0.0000000000
1892  -40.580  7.138  10.645 0.0000000000
1893  -39.850  12.617  7.956 0.0000000000
2019  -40.212  4.439  21.026 0.0000000000
2020  -36.307  8.505  23.606 0.0000000000
2021  -34.167  13.947  25.127 0.0000000000
2028  -34.836  7.107  33.501 0.0000000000
2210  -51.333  8.525  2.980 0.0000000000
2211  -48.299  12.014  15.197 0.0000000000
2212  -50.489  11.599  8.723 0.0000000000
2213  -49.694  11.205  1.859 0.0000000000
2214  -47.176  13.074  3.400 0.0000000000
2672  -37.704  12.452  10.803 0.0000000000
2824  -47.496  5.568  4.198 0.0000000000
2825  -45.865  6.301  5.075 0.0000000000
2826  -47.058  7.989  2.264 0.0000000000
2918  -33.984  3.704  28.324 0.0000000000
2919  -34.026  3.293  30.285 0.0000000000
3068  -46.245  5.165  14.918 0.0000000000
3069  -44.643  6.960  16.574 0.0000000000
3667  -38.604  11.829  23.184 0.0000000000
3668  -41.371  11.451  22.706 0.0000000000
3669  -39.951  13.912  22.807 0.0000000000
4157  -43.186  7.909  7.438 0.0000000000
4158  -41.709  5.969  9.784 0.0000000000
4159  -41.936  8.946  8.588 0.0000000000
4160  -40.488  10.045  9.455 0.0000000000
4161  -41.241  11.497  6.970 0.0000000000
4427  -39.008  3.766  22.437 0.0000000000
4428  -38.108  6.216  22.359 0.0000000000
4429  -36.682  5.613  23.512 0.0000000000
4430  -33.195  10.262  27.269 0.0000000000
4431  -33.832  10.774  25.711 0.0000000000
4432  -33.741  13.544  26.816 0.0000000000
4449  -36.089  7.778  35.288 0.0000000000
4450  -36.552  10.269  34.676 0.0000000000
4451  -34.933  10.218  33.087 0.0000000000
4885  -48.739  5.907  9.938 0.0000000000
4887  -49.994  6.155  7.074 0.0000000000
4888  -51.747  7.015  4.120 0.0000000000
4889  -49.830  8.242  6.196 0.0000000000
4890  -46.948  12.273  20.447 0.0000000000
4891  -46.945  11.644  17.477 0.0000000000
4892  -48.662  13.541  18.457 0.0000000000
4893  -53.224  14.241  12.133 0.0000000000
4894  -51.467  13.016  12.205 0.0000000000
4895  -52.063  12.854  8.494 0.0000000000
4896  -50.686  11.470  4.859 0.0000000000
4897  -51.065  12.901  4.799 0.0000000000
4898  -48.689  12.314  2.300 0.0000000000
4899  -49.945  13.679  5.328 0.0000000000
4901  -46.689  14.780  7.532 0.0000000000
6239  -44.372  6.987  6.183 0.0000000000
6240  -44.041  9.621  4.562 0.0000000000
6401  -36.769  2.475  25.525 0.0000000000
6402  -35.342  5.012  24.883 0.0000000000
6403  -34.373  4.302  26.452 0.0000000000
6404  -33.027  6.923  27.695 0.0000000000
6405  -33.012  9.760  29.122 0.0000000000
6676  -47.605  5.655  12.510 0.0000000000
6677  -47.394  7.701  12.091 0.0000000000
6678  -50.829  15.822  21.776 0.0000000000
6679  -50.810  14.974  18.908 0.0000000000
6680  -52.938  16.081  18.884 0.0000000000
6681  -53.740  15.799  15.680 0.0000000000
6682  -52.813  15.584  12.497 0.0000000000
6683  -50.536  14.870  9.463 0.0000000000
6684  -51.450  17.036  13.082 0.0000000000
7630  -41.547  7.879  20.300 0.0000000000
7631  -43.469  8.638  18.634 0.0000000000
7632  -42.650  9.771  20.955 0.0000000000
7633  -44.324  11.380  21.981 0.0000000000
7634  -46.169  12.941  23.037 0.0000000000
7636  -44.606  15.256  22.700 0.0000000000
7637  -47.866  15.153  23.058 0.0000000000
8293  -39.320  8.289  11.444 0.0000000000
8294  -39.092  11.198  10.226 0.0000000000
8631  -41.516  5.287  19.802 0.0000000000
8632  -39.786  6.875  21.370 0.0000000000
8633  -38.062  8.916  22.817 0.0000000000
8634  -36.504  11.656  23.579 0.0000000000
8635  -34.834  8.090  24.630 0.0000000000
8636  -34.917  11.341  24.441 0.0000000000
8637  -35.366  14.262  23.784 0.0000000000
8638  -34.884  16.760  24.405 0.0000000000
8655  -37.174  5.993  37.875 0.0000000000
8656  -36.341  5.328  35.958 0.0000000000
8657  -35.412  4.467  34.175 0.0000000000
8658  -34.574  3.596  32.326 0.0000000000
8659  -33.765  6.694  31.684 0.0000000000
8660  -33.696  9.921  31.234 0.0000000000
8661  -34.576  12.886  30.487 0.0000000000
9193  -52.212  7.243  1.376 0.0000000000
9194  -50.598  8.030  0.658 0.0000000000
9195  -45.374  9.340  16.742 0.0000000000
9196  -47.134  9.726  14.755 0.0000000000
9197  -48.283  10.168  12.115 0.0000000000
9198  -50.069  13.680  15.361 0.0000000000
9199  -49.413  11.978  12.333 0.0000000000
9200  -49.169  10.264  8.901 0.0000000000
9201  -50.145  9.944  5.393 0.0000000000
9202  -50.475  9.766  1.912 0.0000000000
9203  -49.019  9.082  0.758 0.0000000000
9204  -47.607  10.245  1.396 0.0000000000
9205  -45.976  11.214  2.440 0.0000000000
9206  -44.260  11.989  3.493 0.0000000000
9207  -48.366  14.065  6.264 0.0000000000
9208  -45.449  13.736  4.542 0.0000000000
9209  -42.573  12.823  4.564 0.0000000000
9210  -41.316  13.911  5.964 0.0000000000
10352  -37.507  14.000  10.154 0.0000000000
10353  -36.861  13.301  11.150 0.0000000000
10502  -49.015  5.796  2.538 0.0000000000
10503  -48.362  5.042  3.783 0.0000000000
10504  -48.041  6.305  2.840 0.0000000000
10505  -47.277  6.764  3.181 0.0000000000
10506  -47.894  7.542  1.943 0.0000000000
10598  -34.789  2.048  29.707 0.0000000000
10599  -34.945  1.875  30.645 0.0000000000
10747  -43.761  5.515  17.767 0.0000000000
10748  -44.523  5.829  16.817 0.0000000000
10749  -43.781  6.666  17.572 0.0000000000
11347  -37.926  13.125  23.164 0.0000000000
11348  -39.232  12.946  23.072 0.0000000000
11349  -38.626  14.169  22.840 0.0000000000
11837  -43.072  9.200  6.592 0.0000000000
11838  -42.612  8.411  7.999 0.0000000000
11839  -42.359  9.761  7.169 0.0000000000
11840  -41.640  10.267  7.738 0.0000000000
11841  -42.002  10.972  6.384 0.0000000000
12107  -38.430  3.438  23.202 0.0000000000
12108  -37.778  4.629  22.982 0.0000000000
12109  -37.140  4.312  23.666 0.0000000000
12110  -33.299  11.670  27.958 0.0000000000
12111  -33.438  11.973  27.046 0.0000000000
12112  -33.699  13.289  27.732 0.0000000000
12113  -34.070  14.783  27.444 0.0000000000
12114  -34.253  14.561  28.329 0.0000000000
12129  -37.317  10.404  35.608 0.0000000000
12565  -48.368  6.872  9.549 0.0000000000
12566  -49.254  6.015  8.593 0.0000000000
12567  -48.955  6.906  8.157 0.0000000000
12568  -49.759  7.149  6.660 0.0000000000
12569  -49.039  8.095  7.718 0.0000000000
12570  -47.967  12.908  21.047 0.0000000000
12571  -47.886  12.879  19.556 0.0000000000
12572  -48.825  13.687  20.124 0.0000000000
12573  -52.825  14.240  10.360 0.0000000000
12574  -52.740  13.564  10.351 0.0000000000
12575  -52.369  13.535  8.530 0.0000000000
12576  -51.816  12.927  6.650 0.0000000000
12577  -51.683  13.522  6.776 0.0000000000
12578  -50.619  13.369  4.960 0.0000000000
12579  -51.121  13.955  6.920 0.0000000000
13777  -37.993  7.927  12.488 0.0000000000
14237  -45.617  7.470  4.070 0.0000000000
14238  -45.049  6.635  5.603 0.0000000000
14239  -44.884  7.820  4.646 0.0000000000
14240  -44.244  8.254  5.301 0.0000000000
14241  -44.751  9.161  3.896 0.0000000000
14507  -36.373  2.158  26.346 0.0000000000
14508  -35.437  3.288  25.959 0.0000000000
14509  -35.090  2.900  26.848 0.0000000000
14510  -33.349  4.999  28.959 0.0000000000
14511  -33.318  5.303  27.968 0.0000000000
14512  -32.953  6.697  28.620 0.0000000000
14513  -32.866  8.318  28.391 0.0000000000
14514  -32.913  8.140  29.382 0.0000000000
14965  -46.160  6.295  14.620 0.0000000000
14966  -47.003  5.498  13.701 0.0000000000
14967  -46.905  6.510  13.431 0.0000000000
14968  -47.439  6.590  12.224 0.0000000000
14969  -46.913  7.541  13.287 0.0000000000
14970  -51.580  16.696  21.267 0.0000000000
14971  -51.970  16.099  20.440 0.0000000000
14972  -52.677  16.831  20.004 0.0000000000
14974  -53.987  16.714  17.100 0.0000000000
14975  -53.797  16.589  15.575 0.0000000000
14976  -53.566  15.714  14.016 0.0000000000
14977  -53.152  16.459  14.156 0.0000000000
14978  -52.105  16.255  12.844 0.0000000000
14979  -52.663  17.305  14.133 0.0000000000
16762  -40.853  8.590  21.253 0.0000000000
16763  -42.015  8.871  20.513 0.0000000000
16764  -41.353  9.518  21.532 0.0000000000
16765  -42.100  12.502  23.037 0.0000000000
16766  -42.840  11.362  22.420 0.0000000000
16767  -43.648  12.284  22.936 0.0000000000
16768  -45.251  12.158  22.571 0.0000000000
16769  -44.495  13.234  23.342 0.0000000000
16775  -45.482  16.043  22.117 0.0000000000
16776  -46.252  15.165  23.019 0.0000000000
16777  -47.062  16.084  22.447 0.0000000000
16778  -48.656  16.165  22.516 0.0000000000
18235  -41.134  6.546  10.216 0.0000000000
18240  -39.231  6.696  11.847 0.0000000000
18241  -39.977  7.708  11.069 0.0000000000
18242  -40.226  11.328  8.753 0.0000000000
18243  -39.797  10.617  9.865 0.0000000000
18244  -39.542  11.946  9.108 0.0000000000
18245  -38.809  12.602  9.469 0.0000000000
19037  -40.897  4.826  20.373 0.0000000000
19038  -40.632  6.066  20.476 0.0000000000
19039  -39.849  5.623  21.075 0.0000000000
19040  -37.141  7.302  23.042 0.0000000000
19041  -37.992  7.494  22.560 0.0000000000
19042  -37.096  8.765  23.227 0.0000000000
19043  -37.269  10.258  23.340 0.0000000000
19044  -36.365  10.111  23.664 0.0000000000
19045  -34.389  6.203  25.406 0.0000000000
19046  -34.996  6.506  24.771 0.0000000000
19047  -34.212  7.843  25.228 0.0000000000
19048  -33.933  12.410  25.468 0.0000000000
19049  -34.321  11.035  25.053 0.0000000000
19050  -34.431  12.620  24.720 0.0000000000
19051  -35.082  12.753  24.102 0.0000000000
19052  -34.670  14.080  24.326 0.0000000000
19053  -35.041  15.529  24.007 0.0000000000
19054  -34.519  15.463  24.780 0.0000000000
19097  -37.884  7.422  38.505 0.0000000000
19098  -37.351  7.279  37.528 0.0000000000
19099  -36.853  5.649  36.818 0.0000000000
19100  -36.663  7.057  36.537 0.0000000000
19101  -35.468  7.321  34.385 0.0000000000
19102  -35.535  6.162  34.706 0.0000000000
19103  -34.997  5.747  33.820 0.0000000000
19104  -34.936  3.942  33.252 0.0000000000
19105  -34.490  5.457  32.886 0.0000000000
19106  -34.077  5.058  31.923 0.0000000000
19107  -34.237  6.949  32.600 0.0000000000
19108  -35.153  11.888  32.706 0.0000000000
19109  -34.231  10.053  32.204 0.0000000000
19110  -34.581  11.629  31.790 0.0000000000
19111  -34.031  11.515  30.834 0.0000000000
19112  -35.058  12.988  31.383 0.0000000000
20425  -51.519  7.851  3.628 0.0000000000
20426  -52.399  7.403  2.587 0.0000000000
20427  -51.881  8.013  1.997 0.0000000000
20428  -51.396  7.606  0.931 0.0000000000
20429  -51.254  8.377  1.390 0.0000000000
20430  -44.129  9.751  18.915 0.0000000000
20431  -44.436  9.103  17.647 0.0000000000
20432  -45.083  10.226  17.910 0.0000000000
20433  -47.719  11.902  16.386 0.0000000000
20434  -47.060  10.771  16.034 0.0000000000
20435  -47.789  10.945  14.998 0.0000000000
20436  -47.745  9.992  13.520 0.0000000000
20437  -48.361  11.074  13.736 0.0000000000
20438  -51.675  14.973  17.238 0.0000000000
20439  -50.480  14.509  17.165 0.0000000000
20440  -51.257  14.184  15.431 0.0000000000
20441  -50.955  12.259  10.469 0.0000000000
20442  -50.422  12.503  12.295 0.0000000000
20443  -49.949  11.784  10.579 0.0000000000
20444  -49.309  11.207  10.582 0.0000000000
20445  -49.741  11.031  8.855 0.0000000000
20446  -49.657  10.144  7.276 0.0000000000
20447  -50.072  10.816  6.923 0.0000000000
20448  -50.409  11.399  3.077 0.0000000000
20449  -50.377  10.623  3.232 0.0000000000
20450  -50.014  10.503  1.763 0.0000000000
20451  -49.913  9.540  0.979 0.0000000000
20452  -49.300  10.208  0.988 0.0000000000
20453  -48.324  9.675  0.990 0.0000000000
20454  -48.773  10.827  1.278 0.0000000000
20455  -47.918  12.714  2.767 0.0000000000
20456  -47.337  11.862  2.150 0.0000000000
20457  -46.583  12.260  2.720 0.0000000000
20458  -45.122  11.592  2.991 0.0000000000
20459  -45.702  12.666  3.264 0.0000000000
20460  -49.695  15.238  10.000 0.0000000000
20461  -49.511  14.446  7.792 0.0000000000
20462  -48.707  14.735  8.367 0.0000000000
20463  -45.457  14.596  6.544 0.0000000000
20464  -46.105  14.174  5.802 0.0000000000
20465  -44.637  14.071  5.120 0.0000000000
20466  -43.937  13.413  4.267 0.0000000000
20467  -43.231  13.875  4.876 0.0000000000
20468  -41.906  13.347  5.227 0.0000000000
20469  -42.615  14.325  5.682 0.0000000000
23242  -37.870  10.959  11.452 0.0000000000
23244  -37.036  11.707  11.751 0.0000000000
23245  -36.214  12.501  11.991 0.0000000000
23515  -47.704  4.282  5.372 0.0000000000
23516  -46.927  4.724  5.804 0.0000000000
23517  -46.117  5.096  6.178 0.0000000000
23518  -46.699  5.970  4.616 0.0000000000
23519  -46.436  7.146  3.584 0.0000000000
23520  -46.276  8.404  2.660 0.0000000000
23681  -35.905  1.427  28.200 0.0000000000
23682  -34.882  2.585  27.781 0.0000000000
23683  -34.780  2.303  28.723 0.0000000000
23684  -33.945  3.494  29.327 0.0000000000
23685  -33.441  4.891  29.912 0.0000000000
23956  -45.328  6.033  15.739 0.0000000000
23957  -45.502  7.140  15.550 0.0000000000
25033  -39.417  10.496  22.800 0.0000000000
25034  -40.699  10.411  22.358 0.0000000000
25035  -39.960  11.644  22.970 0.0000000000
25036  -40.601  12.739  23.045 0.0000000000
25037  -41.388  13.704  22.973 0.0000000000
25915  -43.136  6.469  8.116 0.0000000000
25917  -42.538  6.997  8.699 0.0000000000
25918  -41.989  7.541  9.238 0.0000000000
25919  -41.337  8.050  9.742 0.0000000000
25920  -40.659  8.640  10.179 0.0000000000
25921  -41.230  9.497  8.999 0.0000000000
25922  -40.966  10.815  8.252 0.0000000000
25923  -40.571  12.075  7.533 0.0000000000
26399  -39.596  4.062  21.666 0.0000000000
26400  -39.146  5.296  21.615 0.0000000000
26401  -38.415  4.988  22.240 0.0000000000
26402  -37.344  6.006  22.943 0.0000000000
26403  -36.378  7.063  23.545 0.0000000000
26404  -33.323  8.830  26.611 0.0000000000
26405  -33.734  9.181  25.874 0.0000000000
26406  -33.476  10.585  26.480 0.0000000000
26407  -33.645  12.207  26.254 0.0000000000
26408  -33.853  13.776  25.925 0.0000000000
26409  -34.173  15.299  25.641 0.0000000000
26410  -34.080  15.042  26.538 0.0000000000
26437  -36.721  8.276  36.154 0.0000000000
26438  -37.045  9.337  35.835 0.0000000000
26439  -36.291  8.908  34.965 0.0000000000
26440  -35.525  8.759  34.118 0.0000000000
26441  -34.825  8.665  33.275 0.0000000000
26442  -35.724  10.320  33.816 0.0000000000
27231  -50.943  6.476  5.596 0.0000000000
27232  -50.678  7.510  5.153 0.0000000000
27233  -50.669  8.480  4.651 0.0000000000
27234  -45.899  11.548  19.835 0.0000000000
27235  -45.931  11.218  18.351 0.0000000000
27236  -46.947  12.146  18.957 0.0000000000
27237  -47.789  12.620  17.948 0.0000000000
27238  -48.387  12.994  16.764 0.0000000000
27239  -52.963  14.403  13.876 0.0000000000
27240  -51.989  13.893  13.801 0.0000000000
27241  -52.535  13.601  12.101 0.0000000000
27242  -51.954  12.851  10.391 0.0000000000
27243  -51.326  12.193  8.532 0.0000000000
27244  -50.681  11.516  6.738 0.0000000000
27245  -51.383  12.237  6.645 0.0000000000
27246  -51.086  12.252  4.752 0.0000000000
27247  -50.338  12.098  3.070 0.0000000000
27248  -49.317  11.801  2.033 0.0000000000
27249  -49.991  12.631  3.171 0.0000000000
27250  -49.350  13.059  3.601 0.0000000000
27251  -48.600  13.388  4.030 0.0000000000
27253  -47.868  15.149  8.831 0.0000000000
29230  -36.696  15.595  22.901 0.0000000000
29231  -37.941  15.268  22.572 0.0000000000
29917  -45.264  5.398  6.654 0.0000000000
29918  -44.495  5.758  7.070 0.0000000000
29919  -43.772  6.073  7.614 0.0000000000
29920  -43.719  7.461  6.757 0.0000000000
29921  -43.649  8.756  5.971 0.0000000000
29922  -43.422  10.067  5.187 0.0000000000
30293  -37.287  2.783  24.730 0.0000000000
30294  -36.490  4.000  24.389 0.0000000000
30295  -35.947  3.608  25.138 0.0000000000
30296  -34.804  4.670  25.604 0.0000000000
30297  -33.889  5.879  26.157 0.0000000000
30298  -34.102  3.993  27.356 0.0000000000
30299  -33.528  5.542  27.011 0.0000000000
30300  -33.257  7.165  26.744 0.0000000000
30301  -33.001  8.559  27.459 0.0000000000
30302  -33.011  9.977  28.167 0.0000000000
30303  -33.319  11.392  28.887 0.0000000000
30939  -48.183  5.790  11.216 0.0000000000
30940  -47.938  6.763  11.033 0.0000000000
30941  -47.802  7.847  10.695 0.0000000000
30942  -49.763  14.824  21.888 0.0000000000
30943  -49.806  14.582  20.457 0.0000000000
30944  -50.953  15.342  20.573 0.0000000000
30945  -51.997  15.573  19.030 0.0000000000
30946  -52.781  15.385  17.262 0.0000000000
30947  -53.617  16.833  18.589 0.0000000000
30948  -53.589  15.946  17.326 0.0000000000
30949  -53.292  15.125  15.584 0.0000000000
30950  -53.525  15.001  13.978 0.0000000000
30951  -53.264  14.948  12.265 0.0000000000
30952  -52.431  14.796  10.613 0.0000000000
30953  -51.356  14.566  9.003 0.0000000000
30954  -51.738  15.321  11.083 0.0000000000
30955  -50.845  15.818  11.538 0.0000000000
30956  -50.087  16.386  11.878 0.0000000000
32415  -49.607  6.528  1.539 0.0000000000
33328  -42.169  7.082  19.348 0.0000000000
33329  -43.054  7.492  18.476 0.0000000000
33330  -42.515  8.211  19.483 0.0000000000
33331  -43.065  9.239  19.756 0.0000000000
33332  -43.828  10.165  20.162 0.0000000000
33333  -42.037  10.427  21.938 0.0000000000
33334  -43.406  10.602  21.476 0.0000000000
33335  -44.745  10.933  20.697 0.0000000000
33336  -45.765  11.693  21.287 0.0000000000
33337  -46.787  12.354  21.824 0.0000000000
33338  -47.641  13.115  22.391 0.0000000000
33341  -42.217  14.596  22.697 0.0000000000
33344  -43.719  14.442  23.114 0.0000000000
33345  -45.392  14.123  23.385 0.0000000000
33346  -46.991  13.898  23.328 0.0000000000
33347  -48.485  14.212  22.740 0.0000000000
33348  -49.383  15.376  22.602 0.0000000000
33349  -50.230  16.458  22.096 0.0000000000
35174  -38.620  7.308  12.200 0.0000000000
35175  -38.647  8.898  11.758 0.0000000000
35176  -39.958  9.206  10.549 0.0000000000
35177  -39.282  9.816  10.864 0.0000000000
35178  -38.573  10.385  11.177 0.0000000000
35179  -38.395  11.831  10.490 0.0000000000
35180  -38.145  13.314  9.769 0.0000000000
36147  -42.253  5.763  19.135 0.0000000000
36148  -41.399  6.562  19.971 0.0000000000
36149  -40.641  7.356  20.867 0.0000000000
36150  -39.911  8.176  21.737 0.0000000000
36151  -38.948  6.512  21.808 0.0000000000
36152  -38.962  7.819  22.196 0.0000000000
36153  -39.103  9.173  22.432 0.0000000000
36154  -38.268  10.381  23.090 0.0000000000
36155  -37.535  11.710  23.341 0.0000000000
36156  -36.813  13.050  23.365 0.0000000000
36157  -36.012  5.349  24.169 0.0000000000
36158  -35.677  6.846  24.103 0.0000000000
36159  -35.484  8.276  24.074 0.0000000000
36160  -34.250  9.414  25.143 0.0000000000
36161  -34.849  9.678  24.590 0.0000000000
36162  -35.539  9.855  24.069 0.0000000000
36163  -35.656  11.452  23.940 0.0000000000
36164  -35.870  12.920  23.654 0.0000000000
36165  -36.290  14.399  23.304 0.0000000000
36166  -35.778  15.553  23.407 0.0000000000
36167  -35.387  16.757  23.626 0.0000000000
36168  -35.297  17.971  24.018 0.0000000000
36210  -37.111  5.425  39.303 0.0000000000
36218  -37.395  6.444  38.915 0.0000000000
36219  -36.962  4.947  38.268 0.0000000000
36220  -36.841  4.441  37.240 0.0000000000
36221  -36.795  3.925  36.276 0.0000000000
36222  -36.512  3.492  35.357 0.0000000000
36223  -36.072  6.641  35.563 0.0000000000
36224  -35.875  4.902  35.055 0.0000000000
36225  -36.079  3.053  34.498 0.0000000000
36226  -35.649  2.640  33.616 0.0000000000
36227  -35.267  2.265  32.716 0.0000000000
36228  -35.053  1.991  31.730 0.0000000000
36229  -34.217  3.406  31.371 0.0000000000
36230  -33.703  4.984  30.969 0.0000000000
36231  -33.329  6.625  30.692 0.0000000000
36232  -34.146  8.490  32.439 0.0000000000
36233  -33.584  8.326  31.491 0.0000000000
36234  -33.154  8.274  30.491 0.0000000000
36235  -33.260  9.789  30.171 0.0000000000
36236  -33.585  11.420  29.911 0.0000000000
36237  -34.118  12.920  29.585 0.0000000000
36244  -35.713  14.277  30.973 0.0000000000
36245  -35.170  14.214  30.230 0.0000000000
36246  -34.679  14.366  29.301 0.0000000000
37825  -50.593  7.136  0.859 0.0000000000
37826  -49.681  7.565  0.921 0.0000000000
37827  -43.971  7.904  17.542 0.0000000000
37828  -44.920  8.153  16.564 0.0000000000
37829  -45.799  8.356  15.583 0.0000000000
37830  -46.012  10.485  17.010 0.0000000000
37831  -46.266  9.546  15.756 0.0000000000
37832  -46.546  8.551  14.537 0.0000000000
37833  -47.139  8.752  13.417 0.0000000000
37834  -47.654  8.924  12.008 0.0000000000
37835  -48.166  9.132  10.526 0.0000000000
37836  -49.638  14.373  18.801 0.0000000000
37837  -49.314  13.914  17.068 0.0000000000
37838  -49.009  13.014  15.377 0.0000000000
37839  -50.794  13.312  13.815 0.0000000000
37840  -49.729  12.757  13.913 0.0000000000
37841  -48.843  12.036  13.846 0.0000000000
37842  -48.833  11.166  12.252 0.0000000000
37843  -48.719  10.270  10.528 0.0000000000
37844  -48.673  9.254  8.988 0.0000000000
37845  -49.317  9.255  7.406 0.0000000000
37846  -50.007  9.205  5.841 0.0000000000
37847  -50.604  9.142  4.119 0.0000000000
37848  -50.314  10.663  5.065 0.0000000000
37849  -50.527  9.782  3.613 0.0000000000
37850  -50.953  9.055  2.300 0.0000000000
37851  -50.564  8.871  1.019 0.0000000000
37852  -49.717  8.505  0.603 0.0000000000
37853  -48.778  8.084  1.052 0.0000000000
37854  -48.050  8.618  1.229 0.0000000000
37855  -47.299  9.096  1.523 0.0000000000
37856  -46.480  9.645  2.029 0.0000000000
37857  -48.101  11.348  1.650 0.0000000000
37858  -46.880  10.814  1.860 0.0000000000
37859  -45.638  10.032  2.614 0.0000000000
37860  -44.817  10.406  3.227 0.0000000000
37861  -44.070  10.815  3.843 0.0000000000
37862  -43.321  11.207  4.439 0.0000000000
37863  -50.313  14.243  7.299 0.0000000000
37864  -49.243  13.895  5.787 0.0000000000
37865  -47.743  13.635  4.599 0.0000000000
37866  -47.527  14.381  6.917 0.0000000000
37867  -46.891  13.897  5.200 0.0000000000
37868  -46.261  13.384  3.963 0.0000000000
37869  -44.831  13.018  3.785 0.0000000000
37870  -43.383  12.391  3.999 0.0000000000
37871  -42.543  11.615  5.037 0.0000000000
37872  -41.790  12.124  5.625 0.0000000000
37873  -41.089  12.648  6.216 0.0000000000
37874  -40.436  13.257  6.804 0.0000000000
41222  -48.831  6.420  2.137 0.0000000000
41223  -48.515  6.042  2.700 0.0000000000
41224  -48.375  6.690  2.252 0.0000000000
41225  -47.964  6.952  2.358 0.0000000000
41226  -48.306  7.300  1.815 0.0000000000
41467  -43.318  5.927  18.134 0.0000000000
41468  -43.729  6.083  17.677 0.0000000000
41469  -43.352  6.505  18.043 0.0000000000
42067  -37.638  13.774  23.093 0.0000000000
42068  -38.293  13.639  23.038 0.0000000000
42069  -37.987  14.273  22.903 0.0000000000
42557  -42.907  9.829  6.209 0.0000000000
42558  -42.729  9.455  6.908 0.0000000000
42559  -42.562  10.105  6.503 0.0000000000
42560  -42.183  10.371  6.762 0.0000000000
42561  -42.407  10.723  6.092 0.0000000000
42823  -38.333  2.592  24.208 0.0000000000
42825  -38.595  2.746  23.824 0.0000000000
42826  -38.854  2.886  23.420 0.0000000000
42827  -38.080  3.288  23.595 0.0000000000
42828  -37.772  3.853  23.408 0.0000000000
42829  -37.450  3.688  23.813 0.0000000000
42830  -33.518  12.320  28.331 0.0000000000
42831  -33.513  12.480  27.865 0.0000000000
42832  -33.733  13.110  28.174 0.0000000000
42833  -33.925  13.899  28.006 0.0000000000
42834  -34.014  13.771  28.445 0.0000000000
43285  -48.269  7.411  9.331 0.0000000000
43286  -48.610  6.890  8.818 0.0000000000
43287  -48.590  7.420  8.654 0.0000000000
43288  -48.914  7.457  7.944 0.0000000000
43289  -48.676  8.050  8.428 0.0000000000
43290  -48.415  13.318  21.347 0.0000000000
43291  -48.416  13.282  20.604 0.0000000000
43292  -48.913  13.721  20.859 0.0000000000
43293  -52.476  14.201  9.483 0.0000000000
43294  -52.608  13.883  9.441 0.0000000000
43295  -52.286  13.850  8.580 0.0000000000
43296  -52.043  13.548  7.652 0.0000000000
43297  -51.901  13.800  7.677 0.0000000000
43298  -51.438  13.748  6.810 0.0000000000
43299  -51.607  14.033  7.773 0.0000000000
44497  -37.983  8.680  12.270 0.0000000000
44957  -45.517  8.113  3.593 0.0000000000
44958  -45.231  7.660  4.328 0.0000000000
44959  -45.138  8.314  3.893 0.0000000000
44960  -44.806  8.504  4.235 0.0000000000
44961  -45.080  8.979  3.537 0.0000000000
45225  -36.762  1.476  27.034 0.0000000000
45226  -36.925  1.693  26.582 0.0000000000
45227  -36.189  1.955  26.816 0.0000000000
45228  -35.706  2.477  26.595 0.0000000000
45229  -35.545  2.290  27.076 0.0000000000
45230  -33.157  5.742  29.252 0.0000000000
45231  -33.114  5.824  28.789 0.0000000000
45232  -32.985  6.592  29.105 0.0000000000
45233  -32.893  7.419  28.995 0.0000000000
45234  -32.950  7.336  29.475 0.0000000000
45685  -46.209  6.859  14.513 0.0000000000
45686  -46.558  6.416  14.022 0.0000000000
45687  -46.569  6.941  13.932 0.0000000000
45688  -46.868  7.020  13.349 0.0000000000
45689  -46.623  7.447  13.862 0.0000000000
45690  -51.875  17.131  20.837 0.0000000000
45691  -52.147  16.794  20.605 0.0000000000
45692  -52.476  17.221  20.301 0.0000000000
45693  -53.919  17.510  15.984 0.0000000000
45694  -53.946  17.087  16.184 0.0000000000
45695  -53.728  17.020  15.489 0.0000000000
45696  -53.532  16.530  14.802 0.0000000000
45697  -53.391  16.967  14.774 0.0000000000
45698  -52.920  16.884  14.204 0.0000000000
45699  -53.175  17.390  14.705 0.0000000000
47482  -40.495  8.901  21.722 0.0000000000
47483  -41.089  9.048  21.364 0.0000000000
47484  -40.742  9.429  21.832 0.0000000000
47485  -42.490  13.016  23.110 0.0000000000
47486  -42.883  12.399  22.989 0.0000000000
47487  -43.293  12.901  23.186 0.0000000000
47488  -44.060  12.789  23.133 0.0000000000
47489  -43.675  13.424  23.294 0.0000000000
47496  -46.246  16.059  22.280 0.0000000000
48955  -40.878  6.841  10.441 0.0000000000
48956  -40.709  6.047  10.643 0.0000000000
48957  -40.457  6.345  10.851 0.0000000000
48959  -40.206  6.643  11.034 0.0000000000
48960  -39.898  6.938  11.250 0.0000000000
48961  -40.297  7.440  10.847 0.0000000000
48962  -40.052  11.964  8.347 0.0000000000
48963  -39.868  11.641  8.937 0.0000000000
48964  -39.714  12.264  8.549 0.0000000000
48965  -39.363  12.593  8.756 0.0000000000
48966  -39.558  12.915  8.185 0.0000000000
49753  -40.553  3.854  21.137 0.0000000000
49755  -40.867  4.035  20.757 0.0000000000
49756  -41.160  4.209  20.432 0.0000000000
49757  -40.543  4.625  20.691 0.0000000000
49758  -40.334  5.234  20.697 0.0000000000
49759  -39.987  5.027  21.008 0.0000000000
49760  -36.714  7.864  23.342 0.0000000000
49761  -37.109  7.990  23.127 0.0000000000
49762  -36.713  8.596  23.404 0.0000000000
49763  -36.742  9.447  23.455 0.0000000000
49764  -36.342  9.370  23.647 0.0000000000
49765  -33.994  6.831  25.693 0.0000000000
49766  -34.257  7.019  25.333 0.0000000000
49767  -33.951  7.647  25.592 0.0000000000
49768  -34.038  13.177  25.314 0.0000000000
49769  -34.159  12.505  25.101 0.0000000000
49770  -34.260  13.272  24.906 0.0000000000
49771  -34.544  13.355  24.526 0.0000000000
49772  -34.389  14.005  24.702 0.0000000000
49773  -34.564  14.784  24.542 0.0000000000
49774  -34.326  14.717  24.971 0.0000000000
49819  -37.008  7.174  37.053 0.0000000000
49820  -36.990  7.862  36.846 0.0000000000
49821  -35.152  7.204  33.942 0.0000000000
49822  -35.206  6.559  34.078 0.0000000000
49823  -34.902  6.417  33.627 0.0000000000
49824  -34.727  5.588  33.374 0.0000000000
49825  -34.616  6.301  33.211 0.0000000000
49826  -34.357  6.173  32.744 0.0000000000
49827  -34.545  7.040  33.053 0.0000000000
49829  -34.876  11.830  32.255 0.0000000000
49830  -35.111  12.528  32.005 0.0000000000
49831  -34.839  12.375  31.573 0.0000000000
51145  -51.438  8.223  3.338 0.0000000000
51146  -51.788  7.963  2.814 0.0000000000
51147  -51.661  8.279  2.497 0.0000000000
51148  -51.534  8.180  1.628 0.0000000000
51149  -51.415  8.489  2.149 0.0000000000
51150  -44.505  10.278  19.087 0.0000000000
51151  -44.614  10.005  18.431 0.0000000000
51152  -44.990  10.521  18.602 0.0000000000
51153  -48.039  12.003  15.819 0.0000000000
51154  -47.770  11.448  15.702 0.0000000000
51155  -48.069  11.524  15.135 0.0000000000
51156  -48.088  11.021  14.394 0.0000000000
51157  -48.329  11.536  14.468 0.0000000000
51158  -52.049  14.825  16.414 0.0000000000
51159  -51.469  14.602  16.335 0.0000000000
51160  -51.852  14.434  15.513 0.0000000000
51161  -50.715  11.938  9.598 0.0000000000
51162  -50.451  12.041  10.542 0.0000000000
51163  -50.228  11.703  9.674 0.0000000000
51164  -49.845  11.430  9.712 0.0000000000
51165  -50.063  11.336  8.790 0.0000000000
51166  -49.931  10.933  7.948 0.0000000000
51167  -50.264  11.228  7.838 0.0000000000
51168  -50.034  11.313  2.312 0.0000000000
51169  -50.171  10.949  2.368 0.0000000000
51170  -49.822  10.842  1.748 0.0000000000
51171  -49.692  10.377  1.326 0.0000000000
51172  -49.487  10.704  1.362 0.0000000000
51173  -49.042  10.517  1.139 0.0000000000
51174  -49.269  11.039  1.492 0.0000000000
51175  -47.583  12.946  3.075 0.0000000000
51176  -47.243  12.537  2.669 0.0000000000
51177  -46.873  12.714  2.960 0.0000000000
51178  -46.141  12.454  3.000 0.0000000000
51179  -46.441  12.875  3.280 0.0000000000
51180  -49.311  15.479  10.279 0.0000000000
51181  -49.196  14.984  9.165 0.0000000000
51182  -48.792  15.186  9.456 0.0000000000
51184  -45.070  14.327  5.792 0.0000000000
51185  -44.358  14.269  5.473 0.0000000000
51186  -43.914  13.993  4.909 0.0000000000
51187  -43.645  14.204  5.301 0.0000000000
51188  -42.933  14.077  5.285 0.0000000000
51189  -43.375  14.426  5.736 0.0000000000
54097  -37.831  11.686  11.108 0.0000000000
54098  -37.449  11.319  11.606 0.0000000000
54099  -37.382  12.089  11.295 0.0000000000
54100  -36.473  13.694  11.327 0.0000000000
54101  -36.550  12.940  11.576 0.0000000000
54102  -36.159  13.280  11.753 0.0000000000
54103  -35.806  12.853  12.134 0.0000000000
54550  -47.915  5.319  3.991 0.0000000000
54551  -48.028  4.688  4.553 0.0000000000
54552  -47.621  4.962  4.732 0.0000000000
54553  -47.322  4.524  5.569 0.0000000000
54554  -47.203  5.161  4.991 0.0000000000
54555  -46.801  5.353  5.193 0.0000000000
54556  -47.096  5.771  4.424 0.0000000000
54557  -47.148  7.380  2.685 0.0000000000
54558  -46.861  6.944  3.379 0.0000000000
54559  -46.722  7.590  2.879 0.0000000000
54560  -46.314  7.779  3.110 0.0000000000
54561  -46.675  8.230  2.427 0.0000000000
54827  -35.871  1.257  28.665 0.0000000000
54828  -35.300  1.816  28.463 0.0000000000
54829  -35.286  1.686  28.935 0.0000000000
54830  -34.354  2.684  29.985 0.0000000000
54831  -34.330  2.765  29.500 0.0000000000
54832  -33.950  3.422  29.817 0.0000000000
54833  -33.640  4.203  29.638 0.0000000000
54834  -33.677  4.119  30.110 0.0000000000
55285  -44.523  6.408  16.689 0.0000000000
55286  -44.917  5.925  16.285 0.0000000000
55287  -44.973  6.474  16.155 0.0000000000
55288  -45.401  6.594  15.631 0.0000000000
55289  -45.067  7.033  16.078 0.0000000000
57082  -39.006  11.135  23.068 0.0000000000
57083  -39.679  11.052  22.881 0.0000000000
57084  -39.286  11.722  23.068 0.0000000000
57085  -39.574  13.465  22.958 0.0000000000
57086  -39.884  12.856  23.045 0.0000000000
57087  -40.266  13.345  22.972 0.0000000000
57088  -41.033  13.216  23.046 0.0000000000
57089  -40.698  13.786  22.910 0.0000000000
58552  -43.178  7.217  7.787 0.0000000000
58553  -42.824  6.740  8.400 0.0000000000
58554  -42.902  7.484  8.104 0.0000000000
58555  -42.268  8.694  8.285 0.0000000000
58556  -42.328  7.976  8.647 0.0000000000
58557  -41.994  8.265  8.937 0.0000000000
58558  -41.673  7.811  9.502 0.0000000000
58559  -41.652  8.512  9.195 0.0000000000
58560  -41.315  8.785  9.415 0.0000000000
58561  -41.586  9.211  8.796 0.0000000000
58562  -41.438  10.886  7.340 0.0000000000
58563  -41.289  10.542  8.008 0.0000000000
58564  -41.101  11.155  7.605 0.0000000000
58565  -40.784  11.431  7.884 0.0000000000
58566  -40.904  11.777  7.261 0.0000000000
59353  -39.461  3.194  22.623 0.0000000000
59355  -39.736  3.342  22.245 0.0000000000
59356  -39.995  3.501  21.873 0.0000000000
59357  -39.308  3.898  22.021 0.0000000000
59358  -38.984  4.493  21.943 0.0000000000
59359  -38.678  4.325  22.289 0.0000000000
59360  -37.208  5.118  23.216 0.0000000000
59361  -37.530  5.329  22.931 0.0000000000
59362  -37.006  5.824  23.227 0.0000000000
59363  -36.835  6.537  23.252 0.0000000000
59364  -36.509  6.360  23.520 0.0000000000
59365  -33.238  9.561  26.980 0.0000000000
59366  -33.391  9.706  26.593 0.0000000000
59367  -33.313  10.450  26.881 0.0000000000
59368  -33.566  12.747  26.976 0.0000000000
59369  -33.529  12.127  26.610 0.0000000000
59370  -33.648  12.908  26.516 0.0000000000
59371  -33.734  12.994  26.111 0.0000000000
59372  -33.774  13.674  26.362 0.0000000000
59373  -33.934  14.437  26.202 0.0000000000
59374  -33.892  14.294  26.652 0.0000000000
59375  -34.318  15.498  27.770 0.0000000000
59376  -34.251  15.635  27.292 0.0000000000
59421  -36.943  10.303  35.129 0.0000000000
59422  -36.794  9.666  35.269 0.0000000000
59423  -36.408  9.569  34.827 0.0000000000
59424  -35.915  8.761  34.536 0.0000000000
59425  -36.014  9.484  34.404 0.0000000000
59426  -35.618  9.514  33.969 0.0000000000
59427  -36.138  10.307  34.223 0.0000000000
60735  -48.926  5.471  10.085 0.0000000000
60737  -49.199  5.543  9.450 0.0000000000
60738  -49.607  6.078  7.840 0.0000000000
60739  -49.817  5.678  8.117 0.0000000000
60744  -50.450  6.275  6.325 0.0000000000
60745  -49.788  7.711  6.429 0.0000000000
60746  -50.223  7.312  5.921 0.0000000000
60747  -50.199  7.883  5.644 0.0000000000
60748  -50.667  8.029  4.910 0.0000000000
60749  -50.247  8.362  5.434 0.0000000000
60750  -46.435  11.929  20.144 0.0000000000
60751  -46.449  11.859  19.403 0.0000000000
60752  -46.946  12.215  19.715 0.0000000000
60753  -48.300  13.237  19.041 0.0000000000
60754  -47.838  12.803  18.757 0.0000000000
60755  -48.220  13.099  18.219 0.0000000000
60756  -48.121  12.818  17.364 0.0000000000
60757  -48.529  13.327  17.605 0.0000000000
60758  -53.196  14.291  12.991 0.0000000000
60759  -52.781  14.000  12.959 0.0000000000
60760  -52.966  13.904  12.080 0.0000000000
60761  -52.435  13.196  9.440 0.0000000000
60762  -52.394  13.198  10.369 0.0000000000
60763  -52.068  12.844  9.454 0.0000000000
60764  -51.667  12.485  9.487 0.0000000000
60765  -51.701  12.511  8.495 0.0000000000
60766  -51.337  12.196  7.556 0.0000000000
60767  -51.701  12.549  7.556 0.0000000000
60768  -51.500  12.941  5.727 0.0000000000
60769  -51.474  12.603  5.695 0.0000000000
60770  -51.134  12.591  4.765 0.0000000000
60771  -50.764  12.192  3.862 0.0000000000
60772  -50.698  12.510  3.856 0.0000000000
60773  -50.205  12.379  3.101 0.0000000000
60774  -50.538  12.786  3.857 0.0000000000
60775  -50.318  13.566  5.172 0.0000000000
60776  -49.956  13.227  4.149 0.0000000000
60777  -49.648  13.391  4.424 0.0000000000
60778  -48.973  13.242  3.788 0.0000000000
60779  -49.286  13.531  4.621 0.0000000000
64282  -36.385  16.176  22.880 0.0000000000
64283  -36.943  16.044  22.667 0.0000000000
65752  -46.012  5.721  5.606 0.0000000000
65753  -45.708  5.258  6.401 0.0000000000
65754  -45.600  5.878  5.849 0.0000000000
65755  -44.697  6.809  5.877 0.0000000000
65756  -44.771  6.217  6.356 0.0000000000
65757  -44.421  6.385  6.631 0.0000000000
65758  -44.133  5.901  7.344 0.0000000000
65759  -44.086  6.576  6.909 0.0000000000
65760  -43.765  6.790  7.184 0.0000000000
65761  -44.029  7.223  6.465 0.0000000000
65762  -44.146  8.939  4.921 0.0000000000
65763  -43.952  8.519  5.636 0.0000000000
65764  -43.841  9.172  5.260 0.0000000000
65765  -43.549  9.398  5.575 0.0000000000
65766  -43.745  9.849  4.874 0.0000000000
66553  -37.307  2.043  25.736 0.0000000000
66555  -37.517  2.207  25.321 0.0000000000
66556  -37.761  2.347  24.933 0.0000000000
66557  -36.999  2.631  25.135 0.0000000000
66558  -36.591  3.168  24.924 0.0000000000
66559  -36.298  3.011  25.329 0.0000000000
66560  -34.877  3.784  26.183 0.0000000000
66561  -35.095  3.956  25.768 0.0000000000
66562  -34.570  4.500  26.018 0.0000000000
66563  -34.328  5.235  25.875 0.0000000000
66564  -34.105  5.085  26.282 0.0000000000
66565  -34.412  3.092  28.037 0.0000000000
66566  -34.477  3.262  27.560 0.0000000000
66567  -34.046  3.815  27.831 0.0000000000
66568  -33.133  6.092  27.828 0.0000000000
66569  -33.368  5.444  27.486 0.0000000000
66570  -33.215  6.242  27.364 0.0000000000
66571  -33.357  6.346  26.890 0.0000000000
66572  -33.116  7.058  27.217 0.0000000000
66573  -33.085  7.896  27.120 0.0000000000
66574  -32.982  7.746  27.575 0.0000000000
66575  -32.896  9.022  28.754 0.0000000000
66576  -32.904  9.115  28.264 0.0000000000
66577  -32.991  9.865  28.644 0.0000000000
66578  -33.130  10.701  28.544 0.0000000000
66579  -33.143  10.581  29.023 0.0000000000
67938  -47.320  5.602  13.108 0.0000000000
67943  -48.328  5.358  11.379 0.0000000000
67944  -47.899  5.697  11.863 0.0000000000
67945  -47.376  7.114  12.139 0.0000000000
67946  -47.674  6.671  11.624 0.0000000000
67947  -47.607  7.218  11.518 0.0000000000
67948  -47.835  7.291  10.878 0.0000000000
67949  -47.579  7.774  11.394 0.0000000000
67950  -50.314  15.343  21.887 0.0000000000
67951  -50.406  15.133  21.280 0.0000000000
67952  -50.935  15.551  21.246 0.0000000000
67953  -52.490  16.078  19.707 0.0000000000
67954  -52.023  15.822  19.831 0.0000000000
67955  -52.499  15.799  18.958 0.0000000000
67956  -52.414  15.502  18.122 0.0000000000
67957  -52.906  15.733  18.108 0.0000000000
67959  -53.491  17.281  19.088 0.0000000000
67960  -53.830  17.234  18.376 0.0000000000
67961  -53.882  16.241  16.406 0.0000000000
67962  -53.829  16.313  17.227 0.0000000000
67963  -53.700  15.867  16.468 0.0000000000
67964  -53.462  15.504  16.418 0.0000000000
67965  -53.565  15.446  15.670 0.0000000000
67966  -53.470  15.044  14.829 0.0000000000
67967  -53.637  15.383  14.839 0.0000000000
67968  -53.270  15.643  13.245 0.0000000000
67969  -53.453  15.333  13.184 0.0000000000
67970  -53.087  15.261  12.377 0.0000000000
67971  -52.882  14.884  11.428 0.0000000000
67972  -52.602  15.177  11.587 0.0000000000
67973  -52.106  15.073  10.813 0.0000000000
67974  -52.271  15.478  11.776 0.0000000000
67975  -51.763  16.611  12.955 0.0000000000
67976  -51.460  16.046  12.220 0.0000000000
67977  -51.106  16.410  12.401 0.0000000000
67978  -50.422  16.040  11.756 0.0000000000
67979  -50.768  16.744  12.507 0.0000000000
71165  -49.799  5.911  1.896 0.0000000000
71166  -50.118  6.314  1.436 0.0000000000
73327  -41.847  7.491  19.819 0.0000000000
73328  -42.300  7.658  19.397 0.0000000000
73329  -42.025  8.064  19.907 0.0000000000
73330  -42.311  9.332  20.687 0.0000000000
73331  -42.551  9.043  20.161 0.0000000000
73332  -42.868  9.490  20.367 0.0000000000
73333  -43.437  9.721  19.951 0.0000000000
73334  -43.239  9.936  20.590 0.0000000000
73335  -41.038  10.913  22.532 0.0000000000
73336  -41.397  10.398  22.155 0.0000000000
73337  -41.733  10.898  22.356 0.0000000000
73338  -43.581  11.353  22.269 0.0000000000
73339  -43.131  10.940  21.999 0.0000000000
73340  -43.852  10.973  21.709 0.0000000000
73341  -44.076  10.702  21.053 0.0000000000
73342  -44.567  11.069  21.365 0.0000000000
73343  -45.235  11.312  20.990 0.0000000000
73344  -45.047  11.464  21.662 0.0000000000
73345  -45.717  12.539  22.842 0.0000000000
73346  -46.038  12.167  22.263 0.0000000000
73347  -46.505  12.555  22.496 0.0000000000
73348  -47.215  12.620  22.104 0.0000000000
73349  -46.934  12.930  22.788 0.0000000000
73356  -41.486  14.639  22.551 0.0000000000
73363  -43.831  15.243  22.460 0.0000000000
73364  -43.360  14.900  22.688 0.0000000000
73365  -44.138  14.843  22.984 0.0000000000
73366  -44.531  14.319  23.322 0.0000000000
73367  -44.972  14.738  23.136 0.0000000000
73368  -47.070  15.149  23.106 0.0000000000
73369  -46.648  14.570  23.289 0.0000000000
73370  -47.458  14.592  23.234 0.0000000000
73371  -47.804  14.076  23.073 0.0000000000
73372  -48.201  14.647  23.121 0.0000000000
73373  -48.906  14.802  22.728 0.0000000000
73374  -48.619  15.226  22.899 0.0000000000
73376  -49.479  16.286  22.374 0.0000000000
73377  -49.878  16.781  21.941 0.0000000000
73378  -50.610  17.003  21.737 0.0000000000
77762  -39.298  7.525  11.671 0.0000000000
77763  -38.941  7.018  12.037 0.0000000000
77764  -38.975  7.826  11.829 0.0000000000
77765  -38.666  8.115  11.987 0.0000000000
77766  -38.993  8.591  11.589 0.0000000000
77767  -40.569  9.362  9.834 0.0000000000
77768  -40.292  8.926  10.386 0.0000000000
77769  -40.245  9.615  10.048 0.0000000000
77770  -39.470  10.864  10.078 0.0000000000
77771  -39.558  10.209  10.396 0.0000000000
77772  -39.205  10.516  10.558 0.0000000000
77773  -38.945  10.116  11.029 0.0000000000
77774  -38.838  10.820  10.710 0.0000000000
77775  -38.501  11.077  10.874 0.0000000000
77776  -38.737  11.513  10.363 0.0000000000
77778  -38.470  12.934  9.630 0.0000000000
80143  -41.798  4.638  19.740 0.0000000000
80145  -42.106  4.891  19.388 0.0000000000
80146  -42.441  5.117  19.067 0.0000000000
80147  -41.897  5.521  19.462 0.0000000000
80148  -41.807  6.157  19.540 0.0000000000
80149  -41.431  5.903  19.847 0.0000000000
80150  -40.205  6.475  20.904 0.0000000000
80151  -40.624  6.736  20.632 0.0000000000
80152  -40.194  7.111  21.137 0.0000000000
80153  -40.289  7.753  21.314 0.0000000000
80154  -39.839  7.529  21.576 0.0000000000
80155  -38.618  5.735  21.981 0.0000000000
80156  -39.014  5.897  21.686 0.0000000000
80157  -38.521  6.359  22.090 0.0000000000
80158  -38.001  8.196  22.721 0.0000000000
80159  -38.473  7.650  22.392 0.0000000000
80160  -38.505  8.349  22.525 0.0000000000
80161  -39.026  8.499  22.319 0.0000000000
80162  -38.572  9.054  22.632 0.0000000000
80163  -38.679  9.710  22.777 0.0000000000
80164  -38.133  9.612  22.944 0.0000000000
80165  -36.878  11.000  23.503 0.0000000000
80166  -37.390  11.002  23.371 0.0000000000
80167  -37.010  11.693  23.446 0.0000000000
80168  -37.174  12.393  23.360 0.0000000000
80169  -36.650  12.361  23.476 0.0000000000
80170  -35.864  4.499  24.625 0.0000000000
80171  -36.204  4.662  24.279 0.0000000000
80172  -35.657  5.200  24.514 0.0000000000
80173  -34.893  7.303  24.662 0.0000000000
80174  -35.355  6.675  24.399 0.0000000000
80175  -35.220  7.456  24.370 0.0000000000
80176  -35.554  7.597  24.089 0.0000000000
80177  -35.145  8.198  24.339 0.0000000000
80178  -33.764  9.991  25.798 0.0000000000
80179  -33.980  9.295  25.485 0.0000000000
80180  -33.979  10.111  25.444 0.0000000000
80181  -34.610  11.181  24.731 0.0000000000
80182  -34.568  10.367  24.829 0.0000000000
80183  -34.884  10.493  24.544 0.0000000000
80184  -35.191  9.767  24.311 0.0000000000
80185  -35.225  10.614  24.270 0.0000000000
80186  -35.584  10.701  24.016 0.0000000000
80187  -35.276  11.390  24.170 0.0000000000
80188  -35.200  13.475  23.933 0.0000000000
80189  -35.461  12.770  23.871 0.0000000000
80190  -35.600  13.567  23.709 0.0000000000
80191  -36.043  13.668  23.497 0.0000000000
80192  -35.798  14.348  23.541 0.0000000000
80193  -36.022  14.981  23.341 0.0000000000
80194  -35.583  14.930  23.612 0.0000000000
80195  -34.944  16.161  24.202 0.0000000000
80196  -35.243  16.124  23.820 0.0000000000
80197  -35.114  16.756  24.006 0.0000000000
80198  -35.338  17.375  23.811 0.0000000000
80199  -35.080  17.377  24.197 0.0000000000
80200  -34.295  15.921  25.956 0.0000000000
80201  -34.374  16.015  25.482 0.0000000000
80305  -37.314  6.119  39.704 0.0000000000
80324  -37.476  6.714  38.156 0.0000000000
80325  -37.633  6.893  38.695 0.0000000000
80326  -37.267  6.206  38.393 0.0000000000
80327  -37.089  5.692  38.612 0.0000000000
80328  -36.996  5.461  38.116 0.0000000000
80329  -36.906  4.687  37.742 0.0000000000
80330  -36.928  5.212  37.575 0.0000000000
80331  -36.587  5.502  36.401 0.0000000000
80332  -36.779  4.824  36.530 0.0000000000
80333  -36.627  4.632  36.084 0.0000000000
80334  -36.685  3.726  35.825 0.0000000000
80335  -36.399  4.423  35.671 0.0000000000
80336  -36.406  8.037  35.717 0.0000000000
80337  -36.328  7.486  35.857 0.0000000000
80338  -36.005  7.258  35.431 0.0000000000
80339  -35.403  5.349  34.471 0.0000000000
80340  -35.656  5.546  34.897 0.0000000000
80341  -35.645  4.699  34.598 0.0000000000
80342  -35.958  3.973  34.756 0.0000000000
80343  -35.732  3.796  34.333 0.0000000000
80344  -35.867  2.844  34.035 0.0000000000
80345  -35.478  3.541  33.878 0.0000000000
80346  -34.756  3.762  32.785 0.0000000000
80347  -35.064  3.062  33.005 0.0000000000
80348  -34.934  2.859  32.522 0.0000000000
80349  -35.123  2.122  32.228 0.0000000000
80350  -34.735  2.770  32.025 0.0000000000
80351  -34.589  2.692  31.540 0.0000000000
80352  -34.394  3.471  31.846 0.0000000000
80353  -33.902  5.853  31.786 0.0000000000
80354  -33.882  5.004  31.448 0.0000000000
80355  -33.690  5.819  31.304 0.0000000000
80356  -33.467  5.795  30.787 0.0000000000
80357  -33.550  6.633  31.212 0.0000000000
80358  -34.877  9.427  33.198 0.0000000000
80359  -34.488  8.598  32.842 0.0000000000
80360  -34.511  9.363  32.787 0.0000000000
80361  -33.912  9.957  31.741 0.0000000000
80362  -33.863  9.184  31.886 0.0000000000
80363  -33.594  9.135  31.381 0.0000000000
80364  -33.352  8.281  31.007 0.0000000000
80365  -33.371  9.089  30.867 0.0000000000
80366  -33.189  9.024  30.328 0.0000000000
80367  -33.472  9.849  30.727 0.0000000000
80368  -34.298  12.238  30.655 0.0000000000
80369  -33.763  11.507  30.361 0.0000000000
80370  -34.038  12.191  30.208 0.0000000000
80371  -33.827  12.152  29.719 0.0000000000
80372  -34.295  12.837  30.077 0.0000000000
80392  -35.784  14.796  30.472 0.0000000000
80393  -35.498  14.871  30.083 0.0000000000
80394  -34.945  14.279  29.762 0.0000000000
80395  -35.232  14.957  29.610 0.0000000000
80396  -34.941  15.095  29.186 0.0000000000
84318  -52.390  7.382  1.915 0.0000000000
84325  -51.024  7.804  0.801 0.0000000000
84326  -51.015  7.372  0.795 0.0000000000
84327  -50.588  7.573  0.732 0.0000000000
84328  -50.129  7.362  0.883 0.0000000000
84329  -50.163  7.794  0.721 0.0000000000
84330  -43.237  8.073  18.538 0.0000000000
84331  -43.524  7.695  17.993 0.0000000000
84332  -43.694  8.288  18.062 0.0000000000
84333  -44.914  9.263  17.196 0.0000000000
84334  -44.653  8.684  17.124 0.0000000000
84335  -45.123  8.772  16.669 0.0000000000
84336  -45.359  8.247  16.091 0.0000000000
84337  -45.570  8.852  16.170 0.0000000000
84338  -46.401  11.455  17.946 0.0000000000
84339  -45.942  10.927  17.654 0.0000000000
84340  -46.434  11.081  17.241 0.0000000000
84341  -47.114  10.237  15.389 0.0000000000
84342  -46.614  10.161  15.872 0.0000000000
84343  -46.745  9.628  15.274 0.0000000000
84344  -46.422  9.048  15.155 0.0000000000
84345  -46.815  9.154  14.652 0.0000000000
84346  -46.880  8.658  13.998 0.0000000000
84347  -47.118  9.255  14.076 0.0000000000
84348  -48.024  10.067  12.826 0.0000000000
84349  -47.673  9.443  12.759 0.0000000000
84350  -47.955  9.564  12.033 0.0000000000
84351  -47.922  9.051  11.243 0.0000000000
84352  -48.209  9.676  11.298 0.0000000000
84353  -50.340  14.889  19.761 0.0000000000
84354  -49.783  14.523  19.649 0.0000000000
84355  -50.220  14.730  18.886 0.0000000000
84356  -50.276  14.134  16.244 0.0000000000
84357  -49.878  14.235  17.126 0.0000000000
84358  -49.688  13.839  16.199 0.0000000000
84359  -49.128  13.539  16.169 0.0000000000
84360  -49.518  13.371  15.382 0.0000000000
84361  -51.705  13.434  13.017 0.0000000000
84362  -51.375  13.581  13.786 0.0000000000
84363  -51.131  13.156  13.042 0.0000000000
84364  -49.883  12.262  12.340 0.0000000000
84365  -50.063  12.624  13.133 0.0000000000
84366  -49.565  12.352  13.153 0.0000000000
84367  -49.251  12.428  13.937 0.0000000000
84368  -49.135  12.042  13.131 0.0000000000
84369  -48.832  11.586  13.034 0.0000000000
84370  -49.080  11.624  12.292 0.0000000000
84371  -49.232  10.752  9.729 0.0000000000
84372  -49.013  10.746  10.554 0.0000000000
84373  -48.933  10.285  9.693 0.0000000000
84374  -48.665  9.785  9.713 0.0000000000
84375  -48.922  9.797  8.934 0.0000000000
84376  -49.005  9.280  8.212 0.0000000000
84377  -49.172  9.760  8.138 0.0000000000
84378  -49.904  10.041  6.311 0.0000000000
84379  -49.808  9.667  6.515 0.0000000000
84380  -50.082  9.591  5.591 0.0000000000
84381  -50.321  9.186  4.995 0.0000000000
84382  -50.356  9.533  4.748 0.0000000000
84383  -50.757  11.495  5.806 0.0000000000
84384  -50.461  11.126  5.890 0.0000000000
84385  -50.518  11.066  4.958 0.0000000000
84386  -50.397  10.210  2.546 0.0000000000
84387  -50.418  10.187  3.404 0.0000000000
84388  -50.574  9.787  2.719 0.0000000000
84389  -50.749  9.402  2.936 0.0000000000
84390  -50.715  9.383  2.082 0.0000000000
84391  -50.823  8.972  1.530 0.0000000000
84392  -50.520  9.312  1.406 0.0000000000
84393  -49.503  9.311  0.750 0.0000000000
84394  -49.833  9.020  0.718 0.0000000000
84395  -49.359  8.795  0.685 0.0000000000
84396  -49.266  8.308  0.769 0.0000000000
84397  -48.887  8.562  0.838 0.0000000000
84398  -48.421  8.324  1.147 0.0000000000
84399  -48.548  8.827  0.928 0.0000000000
84400  -47.978  9.954  1.149 0.0000000000
84401  -47.806  9.422  1.174 0.0000000000
84402  -47.440  9.680  1.393 0.0000000000
84403  -46.879  9.381  1.757 0.0000000000
84404  -47.042  9.967  1.636 0.0000000000
84405  -49.025  12.067  2.150 0.0000000000
84406  -48.689  11.625  1.746 0.0000000000
84407  -48.379  11.866  1.925 0.0000000000
84408  -46.664  11.584  2.268 0.0000000000
84409  -47.099  11.356  1.989 0.0000000000
84410  -46.430  11.016  2.171 0.0000000000
84411  -46.224  10.436  2.178 0.0000000000
84412  -45.766  10.630  2.453 0.0000000000
84413  -45.207  10.214  2.917 0.0000000000
84414  -45.339  10.799  2.757 0.0000000000
84415  -44.673  11.758  3.225 0.0000000000
84416  -44.519  11.223  3.346 0.0000000000
84417  -44.121  11.411  3.614 0.0000000000
84418  -43.702  11.014  4.135 0.0000000000
84419  -43.702  11.634  3.855 0.0000000000
84420  -50.956  14.741  9.219 0.0000000000
84421  -50.826  14.414  8.109 0.0000000000
84422  -50.421  14.549  8.356 0.0000000000
84423  -48.982  14.222  6.963 0.0000000000
84424  -49.400  14.145  6.765 0.0000000000
84425  -48.811  13.974  6.037 0.0000000000
84426  -48.515  13.748  5.140 0.0000000000
84427  -48.102  13.838  5.396 0.0000000000
84428  -47.294  14.986  8.204 0.0000000000
84429  -47.726  14.731  7.845 0.0000000000
84430  -47.094  14.588  7.255 0.0000000000
84431  -45.761  13.953  5.058 0.0000000000
84432  -46.509  14.041  5.526 0.0000000000
84433  -46.156  13.811  4.832 0.0000000000
84434  -46.544  13.668  4.513 0.0000000000
84435  -45.823  13.557  4.254 0.0000000000
84436  -45.554  13.231  3.815 0.0000000000
84437  -45.130  13.405  4.115 0.0000000000
84438  -43.191  13.173  4.288 0.0000000000
84439  -43.635  12.942  4.055 0.0000000000
84440  -43.003  12.596  4.295 0.0000000000
84441  -42.922  11.998  4.449 0.0000000000
84442  -42.522  12.198  4.678 0.0000000000
84443  -42.188  11.868  5.336 0.0000000000
84444  -42.149  12.477  5.032 0.0000000000
84445  -41.587  13.638  5.596 0.0000000000
84446  -41.445  13.017  5.643 0.0000000000
84447  -41.130  13.285  6.008 0.0000000000
84448  -40.748  12.922  6.527 0.0000000000
84449  -40.781  13.578  6.280 0.0000000000
92362  -37.584  13.237  10.476 0.0000000000
92363  -37.272  12.864  10.994 0.0000000000
92364  -37.170  13.663  10.664 0.0000000000
92632  -49.142  5.165  3.020 0.0000000000
92633  -48.790  4.781  3.668 0.0000000000
92634  -48.677  5.405  3.162 0.0000000000
92635  -48.194  5.630  3.313 0.0000000000
92636  -47.784  5.931  3.509 0.0000000000
92637  -47.404  6.163  3.711 0.0000000000
92638  -47.672  6.556  3.020 0.0000000000
92639  -47.565  7.172  2.503 0.0000000000
92640  -47.459  7.768  2.091 0.0000000000
92802  -35.294  1.545  29.395 0.0000000000
92804  -34.855  1.966  30.206 0.0000000000
92805  -34.437  2.572  30.458 0.0000000000
93073  -44.217  5.115  17.425 0.0000000000
93074  -44.578  5.265  16.970 0.0000000000
93075  -44.149  5.682  17.311 0.0000000000
93076  -44.143  6.254  17.196 0.0000000000
93077  -44.224  6.854  17.060 0.0000000000
94153  -38.247  12.484  23.199 0.0000000000
94154  -38.898  12.393  23.143 0.0000000000
94155  -38.558  13.012  23.134 0.0000000000
94156  -38.918  13.573  22.979 0.0000000000
94157  -39.270  14.050  22.807 0.0000000000
95035  -43.159  8.566  7.025 0.0000000000
95036  -42.951  8.163  7.765 0.0000000000
95037  -42.887  8.804  7.293 0.0000000000
95038  -42.518  9.101  7.583 0.0000000000
95039  -42.156  9.382  7.855 0.0000000000
95040  -41.838  9.633  8.116 0.0000000000
95041  -41.995  10.018  7.435 0.0000000000
95042  -41.797  10.625  7.050 0.0000000000
95043  -41.611  11.231  6.661 0.0000000000
95518  -39.195  3.019  22.999 0.0000000000
95519  -38.727  3.604  22.825 0.0000000000
95520  -38.357  4.190  22.707 0.0000000000
95521  -38.074  4.020  23.058 0.0000000000
95522  -37.473  4.461  23.295 0.0000000000
95523  -36.907  4.943  23.561 0.0000000000
95524  -33.196  10.965  27.611 0.0000000000
95525  -33.302  11.150  27.165 0.0000000000
95526  -33.362  11.857  27.495 0.0000000000
95527  -33.521  12.622  27.421 0.0000000000
95528  -33.701  13.440  27.266 0.0000000000
95529  -33.893  14.153  27.123 0.0000000000
95530  -33.895  14.043  27.576 0.0000000000
95531  -34.151  14.687  27.882 0.0000000000
95532  -34.482  15.289  28.247 0.0000000000
95559  -37.449  11.070  35.424 0.0000000000
95560  -37.076  11.083  34.959 0.0000000000
95561  -36.640  11.081  34.542 0.0000000000
96345  -48.538  6.371  9.749 0.0000000000
96346  -48.962  5.971  9.270 0.0000000000
96347  -48.773  6.423  9.036 0.0000000000
96348  -49.065  6.442  8.354 0.0000000000
96349  -49.417  6.504  7.609 0.0000000000
96350  -49.840  6.617  6.863 0.0000000000
96351  -49.326  7.026  7.397 0.0000000000
96352  -49.352  7.583  7.184 0.0000000000
96353  -49.447  8.172  6.950 0.0000000000
96354  -47.464  12.564  20.732 0.0000000000
96355  -47.431  12.541  20.014 0.0000000000
96356  -47.933  12.896  20.300 0.0000000000
96357  -48.357  13.266  19.834 0.0000000000
96358  -48.760  13.650  19.298 0.0000000000
96359  -53.067  14.252  11.241 0.0000000000
96360  -52.993  13.920  11.240 0.0000000000
96361  -52.858  13.919  10.330 0.0000000000
96362  -52.624  13.533  9.416 0.0000000000
96363  -52.326  13.194  8.491 0.0000000000
96364  -52.018  12.897  7.575 0.0000000000
96365  -52.084  13.238  7.599 0.0000000000
96366  -51.782  13.247  6.699 0.0000000000
96367  -51.395  13.243  5.791 0.0000000000
96368  -50.917  13.179  4.824 0.0000000000
96369  -51.219  13.463  5.837 0.0000000000
96370  -50.949  13.673  5.976 0.0000000000
96371  -50.582  13.853  6.138 0.0000000000
99355  -45.727  6.865  4.570 0.0000000000
99356  -45.429  6.448  5.351 0.0000000000
99357  -45.340  7.024  4.821 0.0000000000
99358  -44.961  7.221  5.101 0.0000000000
99359  -44.618  7.405  5.418 0.0000000000
99360  -44.274  7.598  5.736 0.0000000000
99361  -44.551  8.034  4.979 0.0000000000
99362  -44.486  8.715  4.577 0.0000000000
99363  -44.400  9.371  4.237 0.0000000000
99838  -37.106  1.886  26.156 0.0000000000
99839  -36.559  2.339  25.920 0.0000000000
99840  -36.048  2.871  25.723 0.0000000000
99841  -35.855  2.711  26.143 0.0000000000
99842  -35.246  3.102  26.398 0.0000000000
99843  -34.704  3.582  26.637 0.0000000000
99844  -33.615  4.336  28.641 0.0000000000
99845  -33.636  4.471  28.132 0.0000000000
99846  -33.323  5.134  28.468 0.0000000000
99847  -33.107  5.940  28.319 0.0000000000
99848  -32.964  6.827  28.150 0.0000000000
99849  -32.915  7.616  28.033 0.0000000000
99850  -32.890  7.512  28.517 0.0000000000
99851  -32.871  8.234  28.895 0.0000000000
99852  -32.914  8.936  29.253 0.0000000000
100665  -46.147  5.732  14.774 0.0000000000
100666  -46.633  5.301  14.321 0.0000000000
100667  -46.582  5.880  14.155 0.0000000000
100668  -46.949  6.002  13.535 0.0000000000
100669  -47.253  6.073  12.948 0.0000000000
100670  -47.530  6.084  12.344 0.0000000000
100671  -47.196  6.544  12.815 0.0000000000
100672  -47.162  7.067  12.744 0.0000000000
100673  -47.206  7.615  12.667 0.0000000000
100674  -51.257  16.277  21.568 0.0000000000
100675  -51.470  15.982  21.151 0.0000000000
100676  -51.847  16.409  20.884 0.0000000000
100677  -52.345  16.444  20.216 0.0000000000
100678  -52.855  16.439  19.517 0.0000000000
100680  -54.035  17.171  17.680 0.0000000000
100681  -54.060  17.143  16.945 0.0000000000
100682  -53.943  16.641  16.309 0.0000000000
100683  -53.850  16.177  15.593 0.0000000000
100684  -53.735  15.746  14.825 0.0000000000
100685  -53.656  16.111  14.790 0.0000000000
100686  -53.380  16.068  14.057 0.0000000000
100687  -53.007  16.003  13.348 0.0000000000
100688  -52.498  15.951  12.708 0.0000000000
100689  -52.699  16.405  13.539 0.0000000000
100690  -52.374  16.765  13.613 0.0000000000
100691  -52.094  17.182  13.516 0.0000000000
103900  -41.222  8.224  20.799 0.0000000000
103901  -41.766  8.382  20.371 0.0000000000
103902  -41.440  8.699  20.867 0.0000000000
103903  -41.721  9.171  21.006 0.0000000000
103904  -42.000  9.629  21.209 0.0000000000
103905  -41.723  11.971  22.850 0.0000000000
103906  -42.101  11.401  22.582 0.0000000000
103907  -42.507  11.893  22.772 0.0000000000
103908  -43.245  11.817  22.698 0.0000000000
103909  -44.005  11.788  22.522 0.0000000000
103910  -44.797  11.761  22.278 0.0000000000
103911  -44.448  12.195  22.789 0.0000000000
103912  -44.905  12.626  23.040 0.0000000000
103913  -45.337  13.058  23.222 0.0000000000
103923  -45.058  15.660  22.396 0.0000000000
103924  -45.395  15.240  22.909 0.0000000000
103925  -45.851  15.645  22.611 0.0000000000
103926  -46.665  15.670  22.771 0.0000000000
103927  -47.469  15.646  22.827 0.0000000000
103928  -48.285  15.672  22.830 0.0000000000
103929  -47.852  16.113  22.551 0.0000000000
106551  -41.431  6.261  9.999 0.0000000000
106553  -40.977  5.784  10.417 0.0000000000
106561  -39.479  6.454  11.652 0.0000000000
106562  -39.590  7.200  11.474 0.0000000000
106563  -39.652  7.977  11.278 0.0000000000
106564  -40.375  10.701  9.098 0.0000000000
106565  -40.146  10.348  9.647 0.0000000000
106566  -40.011  11.004  9.337 0.0000000000
106567  -39.674  11.277  9.536 0.0000000000
106568  -39.360  11.559  9.702 0.0000000000
106569  -38.992  11.886  9.851 0.0000000000
106570  -39.192  12.281  9.304 0.0000000000
107992  -41.491  4.408  20.088 0.0000000000
107993  -41.231  5.040  20.078 0.0000000000
107994  -41.062  5.660  20.125 0.0000000000
107995  -40.704  5.449  20.401 0.0000000000
107996  -40.236  5.837  20.778 0.0000000000
107997  -39.815  6.230  21.172 0.0000000000
107998  -37.605  6.766  22.682 0.0000000000
107999  -38.021  6.864  22.439 0.0000000000
108000  -37.549  7.414  22.786 0.0000000000
108001  -37.532  8.085  22.924 0.0000000000
108002  -37.564  8.843  23.018 0.0000000000
108003  -37.655  9.553  23.092 0.0000000000
108004  -37.176  9.520  23.276 0.0000000000
108005  -36.809  10.200  23.488 0.0000000000
108006  -36.436  10.873  23.654 0.0000000000
108007  -34.871  5.593  25.119 0.0000000000
108008  -35.157  5.761  24.795 0.0000000000
108009  -34.685  6.377  25.074 0.0000000000
108010  -34.551  7.198  24.975 0.0000000000
108011  -34.540  7.954  24.921 0.0000000000
108012  -33.872  11.613  25.609 0.0000000000
108013  -34.050  10.915  25.378 0.0000000000
108014  -34.105  11.719  25.270 0.0000000000
108015  -34.371  11.838  24.931 0.0000000000
108016  -34.662  11.988  24.566 0.0000000000
108017  -34.992  12.054  24.285 0.0000000000
108018  -34.749  12.705  24.385 0.0000000000
108019  -34.861  13.427  24.199 0.0000000000
108020  -34.981  14.200  24.034 0.0000000000
108021  -35.180  14.908  23.878 0.0000000000
108022  -34.824  14.885  24.183 0.0000000000
108023  -34.735  15.533  24.383 0.0000000000
108024  -34.716  16.150  24.596 0.0000000000
108101  -37.682  7.324  37.962 0.0000000000
108102  -37.314  6.525  37.633 0.0000000000
108103  -37.024  5.790  37.337 0.0000000000
108104  -37.035  6.491  37.151 0.0000000000
108105  -36.734  6.376  36.692 0.0000000000
108106  -36.425  6.206  36.219 0.0000000000
108107  -35.798  7.542  34.850 0.0000000000
108108  -35.747  7.008  34.986 0.0000000000
108109  -35.480  6.745  34.583 0.0000000000
108110  -35.287  5.957  34.270 0.0000000000
108111  -35.171  5.117  34.028 0.0000000000
108112  -35.135  4.215  33.708 0.0000000000
108113  -34.886  4.880  33.517 0.0000000000
108114  -34.694  4.702  33.051 0.0000000000
108115  -34.484  4.545  32.559 0.0000000000
108116  -34.302  4.347  32.115 0.0000000000
108117  -34.279  5.265  32.401 0.0000000000
108118  -34.126  6.011  32.257 0.0000000000
108119  -33.986  6.823  32.133 0.0000000000
108120  -35.043  11.070  32.916 0.0000000000
108121  -34.571  10.156  32.658 0.0000000000
108122  -34.692  10.993  32.474 0.0000000000
108123  -34.376  10.837  31.999 0.0000000000
108124  -34.080  10.754  31.518 0.0000000000
108125  -33.834  10.738  31.042 0.0000000000
108126  -34.272  11.513  31.305 0.0000000000
108127  -34.537  12.266  31.094 0.0000000000
108128  -34.822  12.923  30.912 0.0000000000
110493  -51.618  7.427  3.928 0.0000000000
110494  -52.112  7.245  3.415 0.0000000000
110495  -51.951  7.600  3.106 0.0000000000
110496  -52.114  7.699  2.323 0.0000000000
110497  -52.034  7.635  1.621 0.0000000000
110498  -51.799  7.437  1.094 0.0000000000
110499  -51.657  7.816  1.271 0.0000000000
110500  -51.318  8.009  1.051 0.0000000000
110501  -51.004  8.210  0.906 0.0000000000
110502  -43.785  9.182  18.741 0.0000000000
110503  -43.953  8.853  18.154 0.0000000000
110504  -44.274  9.453  18.276 0.0000000000
110505  -44.743  9.671  17.785 0.0000000000
110506  -45.186  9.843  17.300 0.0000000000
110507  -47.375  11.785  16.951 0.0000000000
110508  -46.988  11.264  16.749 0.0000000000
110509  -47.403  11.354  16.223 0.0000000000
110510  -47.474  10.868  15.540 0.0000000000
110511  -47.468  10.340  14.876 0.0000000000
110512  -47.401  9.825  14.131 0.0000000000
110513  -47.779  10.451  14.267 0.0000000000
110514  -48.080  10.557  13.619 0.0000000000
110515  -48.363  10.617  12.902 0.0000000000
110516  -51.264  15.032  18.113 0.0000000000
110517  -50.663  14.783  18.069 0.0000000000
110518  -51.093  14.754  17.179 0.0000000000
110519  -50.862  14.371  16.264 0.0000000000
110520  -50.652  13.947  15.415 0.0000000000
110521  -51.218  12.624  11.344 0.0000000000
110522  -50.952  12.751  12.264 0.0000000000
110523  -50.708  12.385  11.410 0.0000000000
110524  -50.209  12.151  11.484 0.0000000000
110525  -49.724  11.885  11.472 0.0000000000
110526  -49.357  11.585  11.435 0.0000000000
110527  -49.591  11.508  10.590 0.0000000000
110528  -49.541  11.142  9.732 0.0000000000
110529  -49.434  10.693  8.895 0.0000000000
110530  -49.410  10.175  8.093 0.0000000000
110531  -49.660  10.601  8.043 0.0000000000
110532  -49.863  10.497  7.110 0.0000000000
110533  -49.998  10.369  6.089 0.0000000000
110534  -50.611  11.445  3.921 0.0000000000
110535  -50.459  11.031  3.986 0.0000000000
110536  -50.373  11.009  3.126 0.0000000000
110537  -50.289  10.590  2.411 0.0000000000
110538  -50.244  10.152  1.816 0.0000000000
110539  -50.216  9.697  1.335 0.0000000000
110540  -49.940  10.051  1.332 0.0000000000
110541  -49.588  9.871  0.988 0.0000000000
110542  -49.155  9.638  0.808 0.0000000000
110543  -48.673  9.361  0.816 0.0000000000
110544  -48.833  9.949  0.906 0.0000000000
110545  -48.518  10.244  1.064 0.0000000000
110546  -48.199  10.501  1.256 0.0000000000
110547  -48.299  12.513  2.545 0.0000000000
110548  -48.010  12.123  2.136 0.0000000000
110549  -47.610  12.337  2.395 0.0000000000
110550  -46.936  12.081  2.410 0.0000000000
110551  -46.265  11.757  2.546 0.0000000000
110552  -45.534  11.387  2.699 0.0000000000
110553  -45.834  11.972  2.804 0.0000000000
110554  -45.378  12.165  3.061 0.0000000000
110555  -44.974  12.350  3.324 0.0000000000
110556  -50.109  15.054  9.726 0.0000000000
110557  -50.002  14.652  8.620 0.0000000000
110558  -49.599  14.793  8.866 0.0000000000
110559  -49.103  14.575  8.052 0.0000000000
110560  -48.558  14.361  7.245 0.0000000000
110561  -46.062  14.639  6.952 0.0000000000
110562  -46.416  14.439  6.619 0.0000000000
110563  -45.760  14.359  6.146 0.0000000000
110564  -45.379  14.127  5.421 0.0000000000
110565  -45.018  13.882  4.825 0.0000000000
110566  -44.693  13.595  4.350 0.0000000000
110567  -44.265  13.794  4.618 0.0000000000
110568  -43.498  13.661  4.504 0.0000000000
110569  -42.859  13.399  4.630 0.0000000000
110570  -42.211  13.086  4.872 0.0000000000
110571  -42.543  13.657  4.953 0.0000000000
110572  -42.204  13.888  5.341 0.0000000000
110573  -41.949  14.154  5.771 0.0000000000
115672  -37.937  10.199  11.727 0.0000000000
115673  -37.575  9.851  12.166 0.0000000000
115674  -37.510  10.581  11.898 0.0000000000
115677  -36.955  12.507  11.447 0.0000000000
115678  -36.624  12.121  11.867 0.0000000000
116307  -48.428  4.386  4.402 0.0000000000
116308  -48.096  4.001  5.206 0.0000000000
116314  -46.516  4.918  6.001 0.0000000000
116315  -46.400  5.550  5.387 0.0000000000
116316  -46.274  6.164  4.813 0.0000000000
116317  -47.003  6.365  3.884 0.0000000000
116318  -46.575  6.548  4.084 0.0000000000
116319  -46.148  6.713  4.286 0.0000000000
116320  -46.001  7.324  3.826 0.0000000000
116321  -45.923  7.914  3.367 0.0000000000
116322  -45.849  8.577  2.984 0.0000000000
116693  -35.954  1.594  27.764 0.0000000000
116694  -35.422  2.114  27.542 0.0000000000
116695  -35.336  1.983  27.980 0.0000000000
116696  -34.848  2.409  28.246 0.0000000000
116697  -34.350  2.965  28.517 0.0000000000
116698  -34.778  2.166  29.210 0.0000000000
116699  -34.330  2.841  29.000 0.0000000000
116700  -33.951  3.592  28.820 0.0000000000
116701  -33.613  4.249  29.149 0.0000000000
116702  -33.382  4.934  29.435 0.0000000000
116703  -33.210  5.682  29.729 0.0000000000
117336  -44.941  5.368  16.438 0.0000000000
117337  -45.355  5.482  15.895 0.0000000000
117338  -45.784  5.531  15.325 0.0000000000
117339  -45.759  6.159  15.199 0.0000000000
117340  -45.809  6.734  15.078 0.0000000000
117341  -45.921  7.292  14.994 0.0000000000
117352  -53.828  17.909  15.687 0.0000000000
117353  -53.474  17.866  15.032 0.0000000000
119851  -39.807  9.912  22.464 0.0000000000
119852  -40.416  9.892  22.226 0.0000000000
119853  -40.062  10.433  22.582 0.0000000000
119854  -40.338  10.984  22.693 0.0000000000
119855  -40.663  11.541  22.837 0.0000000000
119856  -39.577  12.310  23.103 0.0000000000
119857  -40.256  12.211  23.012 0.0000000000
119858  -40.989  12.070  22.959 0.0000000000
119859  -41.363  12.596  23.010 0.0000000000
119860  -41.719  13.124  23.062 0.0000000000
119861  -42.108  13.627  23.064 0.0000000000
121913  -42.152  6.501  9.234 0.0000000000
121914  -42.613  7.714  8.378 0.0000000000
121915  -42.264  7.252  8.994 0.0000000000
121916  -41.892  6.767  9.520 0.0000000000
121917  -41.605  7.046  9.759 0.0000000000
121918  -41.272  7.307  9.998 0.0000000000
121919  -40.966  7.602  10.215 0.0000000000
121920  -40.640  7.898  10.427 0.0000000000
121921  -40.991  8.339  9.948 0.0000000000
121922  -40.940  9.071  9.613 0.0000000000
121923  -40.842  9.784  9.232 0.0000000000
121924  -41.465  9.894  8.378 0.0000000000
121925  -41.113  10.180  8.626 0.0000000000
121926  -40.746  10.447  8.855 0.0000000000
121927  -40.594  11.055  8.510 0.0000000000
121928  -40.410  11.688  8.135 0.0000000000
121929  -40.214  12.335  7.750 0.0000000000
123034  -40.249  3.670  21.524 0.0000000000
123035  -39.890  4.253  21.355 0.0000000000
123036  -39.661  4.858  21.306 0.0000000000
123037  -39.311  4.679  21.614 0.0000000000
123038  -38.763  5.137  21.929 0.0000000000
123039  -38.249  5.604  22.259 0.0000000000
123040  -38.071  4.830  22.583 0.0000000000
123041  -37.875  5.485  22.590 0.0000000000
123042  -37.732  6.080  22.596 0.0000000000
123043  -37.206  6.676  22.959 0.0000000000
123044  -36.758  7.168  23.299 0.0000000000
123045  -36.321  7.762  23.560 0.0000000000
123046  -33.499  8.122  26.257 0.0000000000
123047  -33.734  8.307  25.871 0.0000000000
123048  -33.518  8.995  26.216 0.0000000000
123049  -33.576  9.871  26.172 0.0000000000
123050  -33.645  10.674  26.085 0.0000000000
123051  -33.427  11.294  26.754 0.0000000000
123052  -33.550  11.374  26.398 0.0000000000
123053  -33.692  11.440  26.019 0.0000000000
123054  -33.762  12.303  25.861 0.0000000000
123055  -33.855  13.082  25.716 0.0000000000
123056  -33.985  13.851  25.511 0.0000000000
123057  -34.135  14.626  25.377 0.0000000000
123058  -34.022  14.553  25.764 0.0000000000
123059  -34.122  15.204  26.088 0.0000000000
123060  -34.250  15.800  26.412 0.0000000000
123061  -34.065  14.890  26.995 0.0000000000
123062  -34.243  15.724  26.842 0.0000000000
123121  -37.045  8.438  36.607 0.0000000000
123123  -36.861  8.827  36.003 0.0000000000
123124  -36.496  8.553  35.596 0.0000000000
123125  -37.163  9.825  35.727 0.0000000000
123126  -36.678  9.086  35.411 0.0000000000
123127  -36.194  8.301  35.145 0.0000000000
123128  -35.847  8.059  34.698 0.0000000000
123129  -35.480  7.959  34.243 0.0000000000
123130  -35.127  7.931  33.825 0.0000000000
123131  -34.799  7.859  33.370 0.0000000000
123132  -35.191  8.692  33.704 0.0000000000
123133  -35.256  9.461  33.603 0.0000000000
123134  -35.314  10.270  33.459 0.0000000000
123135  -36.227  11.127  34.094 0.0000000000
123136  -35.848  11.131  33.650 0.0000000000
123137  -35.418  11.104  33.297 0.0000000000
124970  -49.503  5.603  8.803 0.0000000000
124979  -51.355  6.753  4.826 0.0000000000
124980  -50.280  6.752  6.163 0.0000000000
124981  -50.751  6.975  5.397 0.0000000000
124982  -51.202  7.231  4.628 0.0000000000
124983  -51.126  7.704  4.413 0.0000000000
124984  -51.088  8.145  4.145 0.0000000000
124985  -51.064  8.543  3.867 0.0000000000
124986  -45.395  11.155  19.591 0.0000000000
124987  -45.421  10.983  18.821 0.0000000000
124988  -45.913  11.421  19.097 0.0000000000
124989  -46.452  11.722  18.655 0.0000000000
124990  -46.941  11.985  18.212 0.0000000000
124991  -47.419  12.508  19.259 0.0000000000
124992  -47.401  12.457  18.487 0.0000000000
124993  -47.382  12.157  17.715 0.0000000000
124994  -47.735  12.319  17.152 0.0000000000
124995  -48.055  12.440  16.550 0.0000000000
124996  -48.298  12.495  15.950 0.0000000000
124997  -52.685  14.524  14.726 0.0000000000
124998  -52.174  14.289  14.692 0.0000000000
124999  -52.491  14.135  13.837 0.0000000000
125000  -52.274  13.724  12.987 0.0000000000
125001  -52.028  13.302  12.159 0.0000000000
125002  -52.686  13.552  11.201 0.0000000000
125003  -52.246  13.217  11.247 0.0000000000
125004  -51.718  12.878  11.249 0.0000000000
125005  -51.457  12.517  10.397 0.0000000000
125006  -51.192  12.191  9.517 0.0000000000
125007  -50.904  11.886  8.618 0.0000000000
125008  -50.586  11.559  7.731 0.0000000000
125009  -50.971  11.873  7.615 0.0000000000
125010  -51.049  11.872  6.664 0.0000000000
125011  -51.049  11.880  5.746 0.0000000000
125012  -51.693  12.609  6.660 0.0000000000
125013  -51.309  12.269  5.723 0.0000000000
125014  -50.922  11.863  4.788 0.0000000000
125015  -50.731  11.841  3.829 0.0000000000
125016  -50.394  11.767  3.043 0.0000000000
125017  -49.978  11.668  2.422 0.0000000000
125018  -49.494  11.535  1.947 0.0000000000
125019  -49.867  11.963  2.477 0.0000000000
125020  -49.667  12.229  2.551 0.0000000000
125021  -49.369  12.469  2.694 0.0000000000
125022  -50.288  13.015  4.001 0.0000000000
125023  -49.689  12.852  3.352 0.0000000000
125024  -49.033  12.681  2.865 0.0000000000
125025  -48.624  12.865  3.086 0.0000000000
125026  -48.264  13.065  3.335 0.0000000000
125027  -47.921  13.275  3.641 0.0000000000
125028  -48.595  16.092  10.701 0.0000000000
125029  -48.411  15.447  9.657 0.0000000000
125030  -48.043  15.791  9.871 0.0000000000
125031  -47.484  15.479  9.175 0.0000000000
125032  -46.933  15.242  8.522 0.0000000000
125035  -46.346  15.042  7.858 0.0000000000
125036  -45.782  14.899  7.350 0.0000000000
129808  -37.038  15.013  22.984 0.0000000000
129809  -37.658  14.886  22.809 0.0000000000
129810  -37.304  15.474  22.729 0.0000000000
131674  -45.154  6.030  6.117 0.0000000000
131675  -44.866  5.572  6.846 0.0000000000
131680  -43.441  6.241  7.860 0.0000000000
131681  -43.466  6.970  7.483 0.0000000000
131682  -43.456  7.675  7.110 0.0000000000
131683  -43.976  7.871  6.029 0.0000000000
131684  -43.700  8.115  6.370 0.0000000000
131685  -43.431  8.337  6.725 0.0000000000
131686  -43.369  8.969  6.299 0.0000000000
131687  -43.242  9.603  5.889 0.0000000000
131688  -43.072  10.263  5.500 0.0000000000
132688  -38.040  2.465  24.563 0.0000000000
132689  -37.563  2.939  24.351 0.0000000000
132690  -37.162  3.513  24.163 0.0000000000
132691  -36.873  3.347  24.538 0.0000000000
132692  -36.215  3.803  24.756 0.0000000000
132693  -35.617  4.283  24.986 0.0000000000
132694  -35.667  3.446  25.531 0.0000000000
132695  -35.356  4.103  25.364 0.0000000000
132696  -35.052  4.832  25.216 0.0000000000
132697  -34.587  5.390  25.489 0.0000000000
132698  -34.117  6.041  25.747 0.0000000000
132699  -33.758  6.682  26.065 0.0000000000
132700  -34.956  2.753  27.327 0.0000000000
132701  -34.573  3.404  27.100 0.0000000000
132702  -34.214  4.140  26.892 0.0000000000
132703  -33.676  4.621  27.661 0.0000000000
132704  -33.780  4.758  27.170 0.0000000000
132705  -33.940  4.893  26.692 0.0000000000
132706  -33.701  5.695  26.575 0.0000000000
132707  -33.538  6.485  26.463 0.0000000000
132708  -33.487  7.302  26.353 0.0000000000
132709  -33.270  7.978  26.672 0.0000000000
132710  -33.154  8.694  27.023 0.0000000000
132711  -33.108  9.399  27.365 0.0000000000
132712  -32.908  8.435  27.910 0.0000000000
132713  -32.982  9.253  27.796 0.0000000000
132714  -33.096  10.099  27.705 0.0000000000
132715  -33.142  10.812  28.073 0.0000000000
132716  -33.299  11.521  28.424 0.0000000000
132717  -33.542  12.201  28.760 0.0000000000
134446  -48.631  5.444  10.723 0.0000000000
134447  -48.478  5.849  10.586 0.0000000000
134448  -47.760  6.148  11.726 0.0000000000
134449  -48.051  6.254  11.111 0.0000000000
134450  -48.326  6.316  10.463 0.0000000000
134451  -48.162  6.821  10.343 0.0000000000
134452  -48.031  7.357  10.149 0.0000000000
134453  -48.047  7.919  9.922 0.0000000000
134454  -49.319  14.323  21.815 0.0000000000
134455  -49.328  14.221  21.058 0.0000000000
134456  -49.833  14.692  21.228 0.0000000000
134457  -50.389  14.998  20.594 0.0000000000
134458  -50.928  15.190  19.784 0.0000000000
134459  -51.494  15.684  20.593 0.0000000000
134460  -51.494  15.505  19.805 0.0000000000
134461  -51.407  15.281  18.986 0.0000000000
134462  -51.861  15.299  18.174 0.0000000000
134463  -52.266  15.186  17.262 0.0000000000
134464  -52.606  15.025  16.451 0.0000000000
134465  -53.030  17.275  19.714 0.0000000000
134466  -53.226  16.857  19.351 0.0000000000
134467  -53.358  16.431  18.841 0.0000000000
134468  -53.885  16.773  17.866 0.0000000000
134469  -53.646  16.385  18.001 0.0000000000
134470  -53.322  16.025  18.079 0.0000000000
134471  -53.217  15.631  17.267 0.0000000000
134472  -53.067  15.244  16.421 0.0000000000
134473  -52.889  14.878  15.603 0.0000000000
134474  -53.129  14.766  14.745 0.0000000000
134475  -53.355  14.685  13.914 0.0000000000
134476  -53.395  14.625  13.077 0.0000000000
134477  -53.607  15.345  14.014 0.0000000000
134478  -53.472  14.967  13.134 0.0000000000
134479  -53.279  14.597  12.184 0.0000000000
134480  -53.026  14.579  11.276 0.0000000000
134481  -52.684  14.535  10.470 0.0000000000
134482  -52.246  14.449  9.639 0.0000000000
134483  -51.751  14.329  8.815 0.0000000000
134484  -51.931  14.701  9.828 0.0000000000
134485  -51.532  14.959  10.071 0.0000000000
134486  -51.124  15.123  10.297 0.0000000000
134487  -51.896  15.767  12.001 0.0000000000
134488  -51.307  15.549  11.311 0.0000000000
134489  -50.667  15.299  10.543 0.0000000000
134490  -50.238  15.519  10.784 0.0000000000
134491  -49.845  15.770  11.020 0.0000000000
134492  -49.466  16.101  11.297 0.0000000000
134493  -53.020  17.829  14.458 0.0000000000
134494  -52.472  17.743  13.924 0.0000000000
134495  -51.830  17.675  13.458 0.0000000000
134498  -51.158  17.453  13.012 0.0000000000
134499  -50.439  17.113  12.562 0.0000000000
134500  -49.772  16.805  11.963 0.0000000000
134501  -49.176  16.460  11.365 0.0000000000
138499  -49.469  5.549  2.418 0.0000000000
138500  -49.306  6.151  2.015 0.0000000000
138501  -49.145  6.762  1.641 0.0000000000
141142  -42.538  6.714  18.897 0.0000000000
141143  -42.970  6.915  18.475 0.0000000000
141144  -42.628  7.289  18.919 0.0000000000
141145  -42.783  7.854  18.941 0.0000000000
141146  -42.992  8.415  19.055 0.0000000000
141147  -42.269  8.554  20.011 0.0000000000
141148  -42.762  8.752  19.601 0.0000000000
141149  -43.260  8.963  19.184 0.0000000000
141150  -43.604  9.477  19.351 0.0000000000
141151  -43.985  9.977  19.531 0.0000000000
141152  -44.406  10.442  19.728 0.0000000000
141153  -41.032  9.928  21.973 0.0000000000
141154  -41.659  9.967  21.718 0.0000000000
141155  -42.312  10.054  21.476 0.0000000000
141156  -42.435  10.875  22.186 0.0000000000
141157  -42.709  10.503  21.736 0.0000000000
141158  -42.995  10.194  21.197 0.0000000000
141159  -43.640  10.329  20.826 0.0000000000
141160  -44.256  10.540  20.377 0.0000000000
141161  -44.851  10.843  20.018 0.0000000000
141162  -45.353  11.231  20.287 0.0000000000
141163  -45.893  11.610  20.509 0.0000000000
141164  -46.420  11.988  20.830 0.0000000000
141165  -45.544  11.848  21.973 0.0000000000
141166  -46.302  12.058  21.549 0.0000000000
141167  -46.989  12.318  21.097 0.0000000000
141168  -47.415  12.582  21.407 0.0000000000
141169  -47.856  12.947  21.719 0.0000000000
141170  -48.321  13.406  22.016 0.0000000000
141171  -38.316  14.717  22.678 0.0000000000
141177  -41.073  14.235  22.744 0.0000000000
141178  -41.783  14.190  22.895 0.0000000000
141179  -42.528  14.111  23.005 0.0000000000
141187  -42.930  14.546  22.898 0.0000000000
141188  -43.311  14.028  23.232 0.0000000000
141189  -44.110  13.894  23.372 0.0000000000
141190  -44.936  13.680  23.390 0.0000000000
141191  -45.790  13.479  23.400 0.0000000000
141192  -45.826  14.641  23.264 0.0000000000
141193  -46.196  13.979  23.360 0.0000000000
141194  -46.563  13.382  23.202 0.0000000000
141195  -47.353  13.439  22.975 0.0000000000
141196  -48.074  13.646  22.629 0.0000000000
141197  -48.726  13.956  22.224 0.0000000000
141198  -49.150  14.464  22.352 0.0000000000
141199  -49.612  15.030  22.352 0.0000000000
141200  -50.113  15.609  22.230 0.0000000000
141201  -49.071  15.768  22.685 0.0000000000
141202  -49.829  15.932  22.386 0.0000000000
141203  -50.579  16.110  22.076 0.0000000000
141204  -50.961  16.627  21.760 0.0000000000
141205  -51.264  17.035  21.339 0.0000000000
146539  -38.314  7.604  12.349 0.0000000000
146540  -38.333  8.419  12.130 0.0000000000
146541  -38.297  9.173  11.907 0.0000000000
146542  -40.312  8.211  10.645 0.0000000000
146543  -39.982  8.500  10.867 0.0000000000
146544  -39.652  8.766  11.018 0.0000000000
146545  -39.894  9.919  10.203 0.0000000000
146546  -39.598  9.520  10.688 0.0000000000
146547  -39.318  9.069  11.161 0.0000000000
146548  -39.000  9.375  11.330 0.0000000000
146549  -38.616  9.658  11.483 0.0000000000
146550  -38.277  9.931  11.602 0.0000000000
146551  -38.226  10.653  11.314 0.0000000000
146552  -38.155  11.389  10.983 0.0000000000
146553  -38.057  12.151  10.624 0.0000000000
146554  -38.623  12.210  10.000 0.0000000000
146555  -38.270  12.574  10.140 0.0000000000
146556  -37.924  12.907  10.307 0.0000000000
146557  -37.818  13.659  9.926 0.0000000000
149333  -43.514  5.235  18.083 0.0000000000
149334  -43.055  5.623  18.433 0.0000000000
149414  -42.751  5.362  18.756 0.0000000000
149415  -42.583  6.018  18.821 0.0000000000
149416  -42.177  6.400  19.214 0.0000000000
149417  -41.790  6.801  19.661 0.0000000000
149418  -41.455  7.242  20.109 0.0000000000
149419  -41.021  6.310  20.222 0.0000000000
149420  -41.055  7.008  20.413 0.0000000000
149421  -41.107  7.618  20.593 0.0000000000
149422  -40.745  7.988  21.064 0.0000000000
149423  -40.390  8.373  21.498 0.0000000000
149424  -39.994  8.758  21.918 0.0000000000
149425  -39.488  5.454  21.350 0.0000000000
149426  -39.411  6.066  21.419 0.0000000000
149427  -39.379  6.669  21.572 0.0000000000
149428  -38.477  6.970  22.192 0.0000000000
149429  -38.922  7.156  21.985 0.0000000000
149430  -39.378  7.334  21.778 0.0000000000
149431  -39.452  7.982  21.977 0.0000000000
149432  -39.506  8.645  22.111 0.0000000000
149433  -39.635  9.272  22.248 0.0000000000
149434  -39.240  9.822  22.605 0.0000000000
149435  -38.825  10.443  22.937 0.0000000000
149436  -38.408  11.107  23.183 0.0000000000
149437  -37.754  10.331  23.235 0.0000000000
149438  -37.898  11.043  23.272 0.0000000000
149439  -38.049  11.755  23.274 0.0000000000
149440  -37.697  12.453  23.246 0.0000000000
149441  -37.353  13.115  23.244 0.0000000000
149442  -37.087  13.767  23.200 0.0000000000
149443  -36.773  4.180  24.060 0.0000000000
149444  -36.551  4.806  23.928 0.0000000000
149445  -36.372  5.463  23.831 0.0000000000
149446  -35.482  5.947  24.435 0.0000000000
149447  -35.851  6.135  24.092 0.0000000000
149448  -36.181  6.219  23.802 0.0000000000
149449  -36.026  6.960  23.812 0.0000000000
149450  -35.944  7.676  23.781 0.0000000000
149451  -35.898  8.401  23.831 0.0000000000
149452  -33.968  8.515  25.546 0.0000000000
149453  -34.250  8.613  25.184 0.0000000000
149454  -34.528  8.756  24.894 0.0000000000
149455  -34.265  10.235  25.140 0.0000000000
149456  -34.521  9.582  24.881 0.0000000000
149457  -34.795  8.918  24.629 0.0000000000
149458  -35.162  8.973  24.318 0.0000000000
149459  -35.520  9.066  24.077 0.0000000000
149460  -35.920  9.194  23.854 0.0000000000
149461  -35.915  10.000  23.856 0.0000000000
149462  -35.990  10.779  23.821 0.0000000000
149463  -36.062  11.531  23.749 0.0000000000
149464  -35.356  12.097  24.043 0.0000000000
149465  -35.752  12.150  23.823 0.0000000000
149466  -36.170  12.303  23.616 0.0000000000
149467  -36.322  13.018  23.484 0.0000000000
149468  -36.528  13.754  23.339 0.0000000000
149469  -36.815  14.408  23.163 0.0000000000
149470  -36.515  15.006  23.143 0.0000000000
149471  -36.205  15.582  23.130 0.0000000000
149472  -35.952  16.164  23.154 0.0000000000
149473  -35.415  15.514  23.684 0.0000000000
149474  -35.583  16.147  23.485 0.0000000000
149475  -35.747  16.735  23.283 0.0000000000
149476  -35.626  17.333  23.428 0.0000000000
149477  -35.563  17.944  23.605 0.0000000000
149479  -34.313  15.377  25.210 0.0000000000
149480  -34.513  16.084  25.012 0.0000000000
149627  -37.716  7.054  39.259 0.0000000000
149628  -37.481  6.606  39.487 0.0000000000
149629  -37.199  5.941  39.117 0.0000000000
149630  -37.044  5.206  38.761 0.0000000000
149635  -36.836  4.984  37.050 0.0000000000
149636  -36.819  4.214  36.736 0.0000000000
149641  -36.615  7.685  36.306 0.0000000000
149642  -36.359  6.874  36.015 0.0000000000
149643  -36.150  6.014  35.746 0.0000000000
149644  -35.795  6.416  35.126 0.0000000000
149645  -35.890  5.780  35.350 0.0000000000
149646  -36.099  5.136  35.509 0.0000000000
149647  -36.166  4.209  35.229 0.0000000000
149648  -36.300  3.283  34.915 0.0000000000
149653  -35.257  3.289  33.446 0.0000000000
149654  -35.453  2.423  33.172 0.0000000000
149659  -34.995  1.892  31.210 0.0000000000
149660  -34.521  2.612  31.022 0.0000000000
149661  -34.134  3.322  30.816 0.0000000000
149662  -34.131  4.191  31.633 0.0000000000
149663  -33.951  4.169  31.151 0.0000000000
149664  -33.778  4.147  30.629 0.0000000000
149665  -33.536  4.953  30.452 0.0000000000
149666  -33.335  5.748  30.272 0.0000000000
149667  -33.170  6.569  30.128 0.0000000000
149668  -34.479  7.808  32.927 0.0000000000
149669  -34.145  7.744  32.505 0.0000000000
149670  -33.854  7.652  32.063 0.0000000000
149671  -34.177  9.263  32.347 0.0000000000
149672  -33.846  8.415  31.979 0.0000000000
149673  -33.657  7.524  31.584 0.0000000000
149674  -33.420  7.471  31.109 0.0000000000
149675  -33.194  7.456  30.600 0.0000000000
149676  -33.040  7.365  30.018 0.0000000000
149677  -33.021  8.178  29.920 0.0000000000
149678  -33.029  8.951  29.787 0.0000000000
149679  -33.093  9.795  29.645 0.0000000000
149680  -33.598  10.653  30.570 0.0000000000
149681  -33.406  10.619  30.095 0.0000000000
149682  -33.241  10.601  29.553 0.0000000000
149683  -33.391  11.391  29.446 0.0000000000
149684  -33.647  12.174  29.236 0.0000000000
149685  -33.930  12.961  29.091 0.0000000000
149705  -35.368  13.641  31.180 0.0000000000
149706  -35.110  13.570  30.760 0.0000000000
149707  -36.035  14.818  30.864 0.0000000000
149708  -35.443  14.191  30.607 0.0000000000
149709  -34.850  13.536  30.345 0.0000000000
149710  -34.658  13.591  29.893 0.0000000000
149711  -34.427  13.645  29.426 0.0000000000
149712  -34.218  13.689  28.941 0.0000000000
149713  -34.466  14.486  28.822 0.0000000000
149714  -34.709  15.204  28.732 0.0000000000
154437  -51.453  7.206  0.857 0.0000000000
154438  -51.049  6.963  0.843 0.0000000000
154439  -50.606  6.682  1.030 0.0000000000
154440  -50.124  6.864  1.101 0.0000000000
154441  -49.646  7.066  1.190 0.0000000000
154442  -49.191  7.284  1.237 0.0000000000
154443  -43.428  7.094  17.981 0.0000000000
154444  -43.846  7.301  17.484 0.0000000000
154445  -44.308  7.463  17.044 0.0000000000
154446  -44.166  8.494  17.612 0.0000000000
154447  -44.440  8.073  17.094 0.0000000000
154448  -44.762  7.565  16.529 0.0000000000
154449  -45.202  7.629  16.047 0.0000000000
154450  -45.654  7.728  15.510 0.0000000000
154451  -46.049  7.849  14.993 0.0000000000
154452  -45.479  10.726  18.097 0.0000000000
154453  -45.547  10.346  17.445 0.0000000000
154454  -45.656  9.882  16.834 0.0000000000
154455  -46.518  10.646  16.542 0.0000000000
154456  -46.117  10.030  16.369 0.0000000000
154457  -45.810  9.409  16.225 0.0000000000
154458  -45.997  8.973  15.663 0.0000000000
154459  -46.202  8.462  15.065 0.0000000000
154460  -46.401  7.937  14.445 0.0000000000
154461  -46.721  8.010  13.859 0.0000000000
154462  -46.992  8.136  13.325 0.0000000000
154463  -47.252  8.231  12.739 0.0000000000
154464  -47.392  9.340  13.450 0.0000000000
154465  -47.414  8.842  12.781 0.0000000000
154466  -47.457  8.320  12.063 0.0000000000
154467  -47.691  8.395  11.317 0.0000000000
154468  -47.942  8.465  10.571 0.0000000000
154469  -48.198  8.559  9.834 0.0000000000
154470  -49.293  14.155  20.298 0.0000000000
154471  -49.236  14.098  19.512 0.0000000000
154472  -49.128  14.013  18.677 0.0000000000
154473  -50.042  14.502  18.018 0.0000000000
154474  -49.479  14.176  17.934 0.0000000000
154475  -48.970  13.831  17.788 0.0000000000
154476  -48.804  13.500  16.961 0.0000000000
154477  -48.674  13.033  16.114 0.0000000000
154478  -48.593  12.512  15.298 0.0000000000
154479  -51.615  14.002  14.595 0.0000000000
154480  -51.021  13.730  14.536 0.0000000000
154481  -50.455  13.502  14.628 0.0000000000
154482  -50.600  12.892  13.071 0.0000000000
154483  -50.253  13.053  13.880 0.0000000000
154484  -49.900  13.214  14.645 0.0000000000
154485  -49.378  12.890  14.658 0.0000000000
154486  -48.892  12.515  14.632 0.0000000000
154487  -48.549  12.037  14.542 0.0000000000
154488  -48.580  11.563  13.770 0.0000000000
154489  -48.599  11.108  12.988 0.0000000000
154490  -48.589  10.686  12.208 0.0000000000
154491  -49.053  11.190  11.423 0.0000000000
154492  -48.794  10.724  11.394 0.0000000000
154493  -48.525  10.250  11.383 0.0000000000
154494  -48.406  9.771  10.511 0.0000000000
154495  -48.411  9.199  9.774 0.0000000000
154496  -48.499  8.640  9.059 0.0000000000
154497  -48.837  8.685  8.271 0.0000000000
154498  -49.184  8.739  7.531 0.0000000000
154499  -49.533  8.726  6.777 0.0000000000
154500  -49.482  9.685  7.323 0.0000000000
154501  -49.644  9.226  6.609 0.0000000000
154502  -49.881  8.734  6.011 0.0000000000
154503  -50.279  8.801  5.226 0.0000000000
154504  -50.675  8.861  4.422 0.0000000000
154505  -50.967  8.833  3.468 0.0000000000
154506  -50.372  11.169  6.836 0.0000000000
154507  -50.222  10.732  5.990 0.0000000000
154508  -50.189  10.281  5.219 0.0000000000
154509  -50.387  10.616  4.134 0.0000000000
154510  -50.375  10.213  4.320 0.0000000000
154511  -50.382  9.875  4.553 0.0000000000
154512  -50.573  9.450  3.863 0.0000000000
154513  -50.845  9.108  3.191 0.0000000000
154514  -51.138  8.792  2.597 0.0000000000
154515  -51.133  8.731  1.816 0.0000000000
154516  -50.914  8.597  1.125 0.0000000000
154517  -50.600  8.436  0.759 0.0000000000
154518  -50.222  9.204  0.944 0.0000000000
154519  -50.196  8.703  0.687 0.0000000000
154520  -50.171  8.247  0.638 0.0000000000
154521  -49.711  8.024  0.720 0.0000000000
154522  -49.209  7.823  0.950 0.0000000000
154523  -48.736  7.565  1.347 0.0000000000
154524  -48.313  7.816  1.452 0.0000000000
154525  -47.940  8.065  1.562 0.0000000000
154526  -47.545  8.299  1.716 0.0000000000
154527  -48.171  9.143  1.046 0.0000000000
154528  -47.663  8.859  1.398 0.0000000000
154529  -47.142  8.492  1.878 0.0000000000
154530  -46.757  8.802  2.047 0.0000000000
154531  -46.328  9.036  2.311 0.0000000000
154532  -45.893  9.244  2.614 0.0000000000
154533  -49.008  11.342  1.609 0.0000000000
154534  -48.437  11.076  1.467 0.0000000000
154535  -47.837  10.816  1.476 0.0000000000
154536  -47.758  11.586  1.826 0.0000000000
154537  -47.486  11.091  1.697 0.0000000000
154538  -47.248  10.546  1.632 0.0000000000
154539  -46.670  10.249  1.866 0.0000000000
154540  -46.048  9.837  2.304 0.0000000000
154541  -45.525  9.423  2.888 0.0000000000
154542  -45.151  9.624  3.172 0.0000000000
154543  -44.785  9.780  3.532 0.0000000000
154544  -44.413  9.999  3.846 0.0000000000
154545  -44.932  11.011  3.056 0.0000000000
154546  -44.442  10.620  3.553 0.0000000000
154547  -44.060  10.225  4.144 0.0000000000
154548  -43.720  10.437  4.477 0.0000000000
154549  -43.379  10.638  4.772 0.0000000000
154550  -42.983  10.872  5.076 0.0000000000
154551  -51.234  14.236  7.940 0.0000000000
154552  -50.743  14.116  7.088 0.0000000000
154553  -50.178  13.947  6.288 0.0000000000
154554  -49.899  14.337  7.519 0.0000000000
154555  -49.783  14.054  6.512 0.0000000000
154556  -49.564  13.792  5.539 0.0000000000
154557  -48.947  13.682  4.863 0.0000000000
154558  -48.179  13.520  4.324 0.0000000000
154559  -47.463  13.386  3.955 0.0000000000
154560  -48.279  14.941  8.603 0.0000000000
154561  -48.151  14.534  7.571 0.0000000000
154562  -47.972  14.183  6.598 0.0000000000
154563  -46.851  14.273  6.312 0.0000000000
154564  -47.243  14.111  6.023 0.0000000000
154565  -47.635  13.968  5.680 0.0000000000
154566  -47.312  13.759  4.876 0.0000000000
154567  -47.015  13.526  4.223 0.0000000000
154568  -46.729  13.227  3.673 0.0000000000
154569  -45.985  13.053  3.542 0.0000000000
154570  -45.272  12.844  3.530 0.0000000000
154571  -44.522  12.578  3.544 0.0000000000
154572  -44.402  13.208  4.014 0.0000000000
154573  -44.046  12.734  3.790 0.0000000000
154574  -43.805  12.209  3.742 0.0000000000
154575  -43.308  11.801  4.174 0.0000000000
154576  -42.913  11.411  4.744 0.0000000000
154577  -42.616  11.067  5.401 0.0000000000
154578  -42.286  11.262  5.708 0.0000000000
154579  -41.893  11.531  5.992 0.0000000000
154580  -41.490  11.788  6.274 0.0000000000
154581  -41.763  12.742  5.311 0.0000000000
154582  -41.431  12.384  5.914 0.0000000000
154583  -41.134  12.053  6.585 0.0000000000
154584  -40.805  12.338  6.873 0.0000000000
154585  -40.466  12.641  7.133 0.0000000000
154586  -40.118  12.951  7.347 0.0000000000
154589  -41.693  14.464  6.098 0.0000000000
154592  -41.057  14.216  6.286 0.0000000000
154593  -40.528  13.898  6.600 0.0000000000
154594  -40.106  13.592  7.018 0.0000000000
154595  -39.801  13.282  7.545 0.0000000000
