# Supplementary material for: A connectional hub in the rostral anterior cingulate cortex links areas of emotion and cognitive control
Source: eLife. 2019 Jun 19;8:e43761. doi: 10.7554/eLife.43761 (PMC6624020; doi:10.7554/eLife.43761)
Supplement: Supplementary file 1. [file elife-43761-supp1.zip › lh.45A.label]

#!ascii label  , from subject fsaverage vox2ras=TkReg coords=white
1363
121  -48.826  30.095  -1.170 0.0000000000
265  -39.025  44.027  4.493 0.0000000000
266  -44.462  34.844  5.623 0.0000000000
267  -42.946  37.002  -3.284 0.0000000000
526  -52.441  26.880  6.260 0.0000000000
528  -37.101  29.501  3.406 0.0000000000
746  -37.991  39.880  0.031 0.0000000000
1158  -49.395  32.541  1.269 0.0000000000
1159  -50.090  31.834  6.698 0.0000000000
1160  -51.058  28.879  3.061 0.0000000000
1162  -44.924  28.039  3.224 0.0000000000
1163  -39.170  27.385  5.279 0.0000000000
1164  -42.513  29.755  0.776 0.0000000000
1630  -37.799  34.940  7.610 0.0000000000
1631  -39.982  38.821  3.852 0.0000000000
1632  -44.751  37.742  0.872 0.0000000000
1633  -49.155  34.788  -2.689 0.0000000000
1634  -47.340  32.623  -3.797 0.0000000000
2220  -42.786  31.870  9.507 0.0000000000
2221  -49.325  27.773  9.536 0.0000000000
2227  -34.125  26.477  8.304 0.0000000000
2229  -41.812  32.229  -2.215 0.0000000000
2230  -36.263  32.640  0.417 0.0000000000
3078  -50.545  31.264  -0.510 0.0000000000
3079  -51.244  30.596  1.994 0.0000000000
3080  -50.025  29.274  0.924 0.0000000000
3081  -48.238  28.215  2.820 0.0000000000
3082  -46.853  28.955  0.899 0.0000000000
3083  -43.677  29.008  1.981 0.0000000000
3084  -45.591  29.898  -0.398 0.0000000000
3676  -37.976  39.691  5.503 0.0000000000
3677  -38.487  41.248  3.860 0.0000000000
3678  -40.222  38.228  -1.774 0.0000000000
3679  -41.284  38.199  0.422 0.0000000000
3680  -43.684  37.170  -1.207 0.0000000000
3681  -47.013  36.539  -0.815 0.0000000000
3682  -46.372  36.238  -2.790 0.0000000000
4913  -41.116  35.061  6.587 0.0000000000
4914  -39.788  33.066  8.671 0.0000000000
4915  -43.672  33.514  7.827 0.0000000000
4916  -52.009  29.648  6.489 0.0000000000
4917  -49.651  30.592  8.655 0.0000000000
4918  -51.747  27.778  7.951 0.0000000000
4930  -38.044  28.425  4.389 0.0000000000
4931  -36.592  27.026  6.694 0.0000000000
4932  -35.364  28.164  5.913 0.0000000000
4933  -33.010  27.865  7.445 0.0000000000
4934  -34.438  29.608  4.930 0.0000000000
4936  -44.436  32.223  -2.992 0.0000000000
4941  -33.237  32.424  1.997 0.0000000000
5949  -38.309  45.155  3.120 0.0000000000
5950  -37.555  42.172  2.153 0.0000000000
6691  -39.430  28.725  12.886 0.0000000000
6692  -46.821  33.364  3.366 0.0000000000
6693  -47.226  33.259  6.674 0.0000000000
6694  -49.915  31.982  4.127 0.0000000000
6695  -51.850  30.401  4.511 0.0000000000
6696  -52.133  28.331  4.933 0.0000000000
6698  -49.665  27.514  4.521 0.0000000000
6699  -46.454  26.966  4.701 0.0000000000
6700  -43.334  26.791  5.208 0.0000000000
6702  -41.980  27.824  4.089 0.0000000000
6703  -40.779  28.722  3.103 0.0000000000
6704  -39.829  29.468  2.063 0.0000000000
7643  -36.616  37.581  6.896 0.0000000000
7644  -38.980  37.000  5.487 0.0000000000
7645  -42.048  36.687  4.485 0.0000000000
7646  -39.135  39.575  1.801 0.0000000000
7647  -42.525  38.543  2.625 0.0000000000
7648  -44.490  35.834  2.788 0.0000000000
7649  -47.058  35.086  0.863 0.0000000000
7650  -49.449  33.931  -0.986 0.0000000000
7651  -49.876  32.326  -2.363 0.0000000000
7652  -47.945  31.286  -2.493 0.0000000000
7653  -49.291  33.463  -3.744 0.0000000000
9222  -36.515  32.722  10.213 0.0000000000
9223  -39.150  31.236  10.799 0.0000000000
9224  -42.647  29.310  11.155 0.0000000000
9225  -46.672  32.306  8.505 0.0000000000
9226  -46.219  30.061  10.031 0.0000000000
9227  -46.246  27.154  10.997 0.0000000000
9249  -44.737  30.841  -1.665 0.0000000000
9250  -41.933  30.606  -0.642 0.0000000000
9251  -39.346  30.872  0.562 0.0000000000
9253  -39.143  32.504  -1.081 0.0000000000
9254  -36.600  31.178  2.080 0.0000000000
9255  -33.822  31.135  3.607 0.0000000000
10758  -50.094  30.594  -1.012 0.0000000000
10759  -50.526  30.154  0.081 0.0000000000
10760  -49.506  29.575  -0.176 0.0000000000
10761  -48.546  28.925  0.805 0.0000000000
10762  -47.931  29.361  -0.175 0.0000000000
10763  -46.209  29.382  0.264 0.0000000000
10764  -47.294  29.887  -0.926 0.0000000000
11355  -39.259  43.275  5.340 0.0000000000
11356  -38.713  41.847  5.089 0.0000000000
11357  -38.775  42.655  4.143 0.0000000000
11358  -41.583  37.613  -2.554 0.0000000000
11359  -41.983  37.499  -1.513 0.0000000000
11360  -43.298  36.972  -2.191 0.0000000000
11361  -45.009  36.624  -2.003 0.0000000000
11362  -44.665  36.474  -2.973 0.0000000000
12593  -42.776  35.029  6.086 0.0000000000
12594  -42.321  34.177  7.282 0.0000000000
12595  -44.117  34.308  6.849 0.0000000000
12596  -52.371  28.400  6.456 0.0000000000
12597  -51.778  28.928  7.277 0.0000000000
12598  -52.395  27.390  7.034 0.0000000000
12610  -37.545  28.908  3.934 0.0000000000
12611  -36.664  28.289  5.144 0.0000000000
12612  -36.119  28.875  4.712 0.0000000000
12613  -34.880  28.862  5.432 0.0000000000
12614  -35.768  29.567  4.145 0.0000000000
13755  -38.014  45.749  2.294 0.0000000000
13756  -37.563  44.305  1.811 0.0000000000
14992  -37.926  29.816  12.927 0.0000000000
14993  -48.215  32.925  2.276 0.0000000000
14994  -48.343  32.680  3.883 0.0000000000
14995  -49.675  32.087  2.746 0.0000000000
14996  -51.327  29.618  2.487 0.0000000000
14997  -51.558  30.393  3.307 0.0000000000
14998  -51.810  29.496  3.661 0.0000000000
14999  -52.244  29.408  4.762 0.0000000000
15000  -51.632  28.663  4.119 0.0000000000
15001  -51.106  27.810  4.626 0.0000000000
15002  -50.430  28.232  3.803 0.0000000000
15003  -46.510  27.999  2.910 0.0000000000
15004  -47.260  27.629  3.790 0.0000000000
15005  -45.595  27.475  4.052 0.0000000000
15006  -44.853  26.814  4.960 0.0000000000
15007  -44.048  27.442  4.245 0.0000000000
15008  -42.634  27.290  4.605 0.0000000000
15009  -43.395  27.972  3.619 0.0000000000
15010  -43.103  29.375  1.370 0.0000000000
15011  -42.238  28.932  2.530 0.0000000000
15012  -41.671  29.276  1.956 0.0000000000
15013  -40.302  29.111  2.608 0.0000000000
15014  -41.196  29.617  1.378 0.0000000000
16788  -38.850  39.213  4.624 0.0000000000
16789  -38.268  38.276  5.444 0.0000000000
16790  -39.646  37.981  4.805 0.0000000000
16791  -40.632  36.835  5.085 0.0000000000
16792  -41.120  37.767  4.156 0.0000000000
16793  -37.497  40.998  1.038 0.0000000000
16794  -37.994  40.650  1.864 0.0000000000
16795  -38.485  39.631  0.918 0.0000000000
16796  -43.095  38.116  0.598 0.0000000000
16797  -42.017  38.641  1.472 0.0000000000
16798  -43.728  38.257  1.842 0.0000000000
16799  -43.648  37.262  2.816 0.0000000000
16800  -44.739  36.907  1.986 0.0000000000
16801  -45.654  35.362  1.880 0.0000000000
16802  -45.916  36.557  1.058 0.0000000000
16803  -48.187  35.707  -1.799 0.0000000000
16804  -48.372  35.525  -0.911 0.0000000000
16805  -49.349  34.501  -1.925 0.0000000000
16806  -50.031  33.134  -1.827 0.0000000000
16807  -49.808  33.555  -2.618 0.0000000000
16808  -49.557  32.874  -3.056 0.0000000000
16809  -49.476  34.036  -3.273 0.0000000000
20498  -36.332  34.981  8.359 0.0000000000
20500  -36.948  33.781  8.956 0.0000000000
20501  -41.220  32.498  9.060 0.0000000000
20502  -39.341  32.230  9.670 0.0000000000
20503  -40.931  31.631  10.076 0.0000000000
20504  -40.884  30.336  11.099 0.0000000000
20505  -42.649  30.660  10.487 0.0000000000
20506  -48.684  32.524  6.673 0.0000000000
20507  -47.035  32.858  7.816 0.0000000000
20508  -48.479  32.209  7.801 0.0000000000
20509  -49.456  29.235  9.061 0.0000000000
20510  -47.957  30.425  9.443 0.0000000000
20511  -47.843  28.964  9.735 0.0000000000
20512  -46.181  28.598  10.319 0.0000000000
20513  -47.783  27.493  10.242 0.0000000000
20550  -39.823  26.857  5.724 0.0000000000
20552  -38.574  26.665  6.356 0.0000000000
20553  -35.300  26.752  7.513 0.0000000000
20554  -35.996  26.110  7.835 0.0000000000
20555  -34.799  25.806  8.625 0.0000000000
20565  -47.593  31.984  -3.096 0.0000000000
20566  -46.338  31.034  -2.158 0.0000000000
20567  -45.985  31.710  -2.693 0.0000000000
20568  -43.110  32.233  -2.671 0.0000000000
20569  -43.136  31.396  -1.908 0.0000000000
20570  -41.896  31.395  -1.434 0.0000000000
20571  -40.643  30.682  -0.035 0.0000000000
20572  -40.615  31.550  -0.886 0.0000000000
20576  -37.580  33.062  -1.371 0.0000000000
20577  -39.032  33.072  -2.061 0.0000000000
20578  -37.699  32.619  -0.356 0.0000000000
20579  -37.932  31.881  0.533 0.0000000000
20580  -36.481  32.022  1.253 0.0000000000
20581  -35.188  31.201  2.861 0.0000000000
20582  -35.010  31.980  2.064 0.0000000000
23972  -50.272  32.004  0.294 0.0000000000
23973  -50.562  31.580  1.655 0.0000000000
23974  -50.859  30.936  0.697 0.0000000000
23975  -50.946  29.816  1.306 0.0000000000
23976  -50.478  29.040  1.982 0.0000000000
23977  -49.806  28.480  2.816 0.0000000000
23978  -49.152  28.680  1.838 0.0000000000
23979  -47.538  28.498  1.858 0.0000000000
23980  -45.789  28.532  2.092 0.0000000000
23981  -44.297  28.560  2.558 0.0000000000
23982  -45.197  29.023  1.440 0.0000000000
23983  -44.603  29.428  0.794 0.0000000000
23984  -43.979  29.841  0.181 0.0000000000
25049  -38.108  41.009  5.744 0.0000000000
25050  -38.491  40.495  4.715 0.0000000000
25051  -38.966  39.916  3.765 0.0000000000
25052  -39.036  38.949  -0.935 0.0000000000
25053  -39.497  38.713  0.136 0.0000000000
25054  -40.677  37.992  -0.674 0.0000000000
25055  -42.438  37.643  -0.414 0.0000000000
25056  -44.177  37.624  -0.239 0.0000000000
25057  -45.752  37.197  0.003 0.0000000000
25058  -45.385  36.971  -0.964 0.0000000000
25059  -46.692  36.390  -1.788 0.0000000000
25060  -47.870  35.731  -2.643 0.0000000000
25061  -48.684  35.028  -3.461 0.0000000000
27275  -39.381  34.994  7.041 0.0000000000
27276  -38.631  33.839  8.308 0.0000000000
27277  -40.442  33.980  7.790 0.0000000000
27278  -41.716  33.325  8.234 0.0000000000
27279  -43.208  32.810  8.614 0.0000000000
27280  -51.156  30.880  6.684 0.0000000000
27281  -49.830  31.397  7.773 0.0000000000
27282  -50.908  30.274  7.620 0.0000000000
27283  -50.738  29.185  8.249 0.0000000000
27284  -50.598  27.843  8.730 0.0000000000
27306  -38.568  27.912  4.861 0.0000000000
27307  -37.974  27.201  5.958 0.0000000000
27308  -37.223  27.741  5.580 0.0000000000
27309  -35.916  27.612  6.315 0.0000000000
27310  -34.695  27.431  7.118 0.0000000000
27311  -33.477  27.168  7.905 0.0000000000
27312  -34.172  28.062  6.660 0.0000000000
27313  -33.675  28.797  6.199 0.0000000000
27314  -33.212  29.542  5.617 0.0000000000
27315  -47.131  33.116  -4.509 0.0000000000
27316  -45.888  32.321  -3.377 0.0000000000
27317  -45.659  32.959  -4.111 0.0000000000
27318  -44.347  32.852  -3.804 0.0000000000
27319  -43.049  32.827  -3.510 0.0000000000
27324  -36.060  33.041  -0.552 0.0000000000
27325  -34.769  32.569  1.228 0.0000000000
27326  -34.529  32.964  0.248 0.0000000000
27327  -32.978  32.734  0.988 0.0000000000
29241  -38.598  44.637  3.819 0.0000000000
29242  -38.201  43.226  3.306 0.0000000000
29243  -37.790  43.728  2.647 0.0000000000
29244  -37.263  42.654  1.324 0.0000000000
30974  -45.584  34.136  4.588 0.0000000000
30975  -45.729  34.001  6.233 0.0000000000
30976  -47.012  33.280  5.026 0.0000000000
30977  -48.581  32.644  5.352 0.0000000000
30978  -50.146  32.010  5.379 0.0000000000
30979  -50.861  31.322  3.018 0.0000000000
30980  -51.121  31.261  4.334 0.0000000000
30981  -51.232  31.207  5.590 0.0000000000
30982  -52.024  30.207  5.663 0.0000000000
30983  -52.509  29.030  5.634 0.0000000000
30984  -52.364  27.733  5.699 0.0000000000
30986  -51.603  27.162  5.274 0.0000000000
30989  -48.858  27.926  3.744 0.0000000000
30990  -47.985  27.263  4.651 0.0000000000
30997  -41.198  27.064  5.102 0.0000000000
30998  -40.538  27.586  4.648 0.0000000000
30999  -42.809  28.465  3.087 0.0000000000
31000  -41.329  28.280  3.624 0.0000000000
31001  -39.923  28.096  4.189 0.0000000000
31002  -39.391  28.548  3.712 0.0000000000
31003  -38.957  28.974  3.232 0.0000000000
31004  -38.498  29.453  2.708 0.0000000000
33361  -37.110  36.157  7.099 0.0000000000
33362  -37.308  38.743  6.165 0.0000000000
33363  -37.615  37.254  6.103 0.0000000000
33364  -38.441  36.059  6.431 0.0000000000
33365  -39.994  35.949  5.937 0.0000000000
33366  -41.571  35.864  5.439 0.0000000000
33367  -43.173  35.708  4.901 0.0000000000
33368  -38.078  41.785  2.985 0.0000000000
33369  -38.543  40.418  2.734 0.0000000000
33370  -39.777  39.424  2.909 0.0000000000
33371  -40.083  38.877  1.122 0.0000000000
33372  -40.813  39.064  2.139 0.0000000000
33373  -41.181  38.629  3.265 0.0000000000
33374  -42.419  37.502  3.506 0.0000000000
33375  -43.378  36.298  3.623 0.0000000000
33376  -44.327  35.176  3.991 0.0000000000
33377  -45.513  34.485  2.994 0.0000000000
33378  -46.856  33.968  1.868 0.0000000000
33379  -48.254  33.727  0.877 0.0000000000
33380  -47.176  36.135  0.122 0.0000000000
33381  -48.450  34.720  -0.044 0.0000000000
33382  -49.389  33.219  -0.008 0.0000000000
33383  -50.147  32.468  -0.868 0.0000000000
33384  -50.294  31.706  -1.609 0.0000000000
33385  -49.488  31.020  -1.977 0.0000000000
33386  -48.343  30.707  -1.913 0.0000000000
33387  -49.195  31.706  -2.589 0.0000000000
33388  -48.861  32.376  -3.214 0.0000000000
33389  -48.548  32.992  -3.872 0.0000000000
33390  -49.109  34.456  -4.045 0.0000000000
33391  -48.992  33.898  -4.465 0.0000000000
33392  -48.286  33.474  -4.630 0.0000000000
35091  -38.935  45.763  3.940 0.0000000000
35092  -38.512  46.437  3.269 0.0000000000
37910  -36.322  31.637  11.553 0.0000000000
37911  -37.948  32.905  9.393 0.0000000000
37912  -37.638  31.918  10.530 0.0000000000
37913  -37.654  30.847  11.771 0.0000000000
37914  -39.272  30.063  11.871 0.0000000000
37915  -40.970  28.956  11.880 0.0000000000
37917  -45.599  33.573  7.504 0.0000000000
37918  -45.213  32.973  8.266 0.0000000000
37919  -44.652  32.146  9.023 0.0000000000
37920  -48.158  31.521  8.704 0.0000000000
37921  -46.386  31.433  9.445 0.0000000000
37922  -44.531  31.028  9.956 0.0000000000
37923  -44.420  29.703  10.511 0.0000000000
37924  -44.420  28.202  11.056 0.0000000000
37974  -37.177  26.410  7.092 0.0000000000
37989  -46.759  30.469  -1.599 0.0000000000
37990  -45.129  30.392  -1.076 0.0000000000
37991  -43.550  30.214  -0.516 0.0000000000
37992  -44.512  31.451  -2.316 0.0000000000
37993  -43.272  30.634  -1.184 0.0000000000
37994  -42.173  30.104  0.100 0.0000000000
37995  -40.800  29.989  0.723 0.0000000000
37996  -39.501  30.037  1.394 0.0000000000
37997  -38.181  30.165  2.026 0.0000000000
38000  -41.768  32.934  -3.201 0.0000000000
38002  -40.405  33.036  -2.650 0.0000000000
38003  -40.525  32.391  -1.742 0.0000000000
38004  -39.227  31.739  -0.194 0.0000000000
38005  -38.006  31.033  1.274 0.0000000000
38006  -36.752  30.298  2.785 0.0000000000
38007  -35.440  30.367  3.525 0.0000000000
38008  -34.053  30.377  4.294 0.0000000000
38009  -32.821  30.251  5.008 0.0000000000
38010  -33.518  31.876  2.838 0.0000000000
41478  -49.547  30.324  -1.132 0.0000000000
41479  -49.851  30.056  -0.632 0.0000000000
41480  -49.205  29.792  -0.716 0.0000000000
41481  -48.800  29.427  -0.218 0.0000000000
41482  -48.404  29.690  -0.696 0.0000000000
41483  -47.600  29.607  -0.543 0.0000000000
41484  -48.097  29.955  -1.099 0.0000000000
42075  -39.225  43.648  4.877 0.0000000000
42076  -39.078  42.989  4.730 0.0000000000
42077  -38.915  43.347  4.309 0.0000000000
42078  -42.263  37.323  -2.922 0.0000000000
42079  -42.423  37.255  -2.364 0.0000000000
42080  -43.111  36.945  -2.718 0.0000000000
42081  -44.020  36.697  -2.556 0.0000000000
42082  -43.810  36.677  -3.113 0.0000000000
42083  -44.434  36.554  -3.473 0.0000000000
42084  -43.589  36.810  -3.646 0.0000000000
43313  -43.709  34.988  5.953 0.0000000000
43314  -43.468  34.690  6.494 0.0000000000
43315  -44.385  34.625  6.316 0.0000000000
43316  -52.446  27.679  6.366 0.0000000000
43317  -52.361  27.985  6.800 0.0000000000
43318  -52.509  27.203  6.621 0.0000000000
43330  -37.306  29.161  3.677 0.0000000000
43331  -36.823  28.869  4.329 0.0000000000
43332  -36.580  29.192  4.064 0.0000000000
43333  -35.908  29.207  4.441 0.0000000000
43334  -36.397  29.536  3.785 0.0000000000
45711  -37.353  29.817  13.469 0.0000000000
45712  -37.148  30.241  12.902 0.0000000000
45713  -48.847  32.762  1.776 0.0000000000
45714  -48.976  32.509  2.564 0.0000000000
45715  -49.523  32.299  2.023 0.0000000000
45716  -51.216  29.217  2.724 0.0000000000
45717  -51.553  29.551  3.075 0.0000000000
45718  -51.476  29.164  3.317 0.0000000000
45719  -51.764  29.101  3.848 0.0000000000
45720  -51.312  28.785  3.615 0.0000000000
45721  -51.086  28.415  3.934 0.0000000000
45722  -50.770  28.552  3.437 0.0000000000
45723  -45.700  28.000  3.068 0.0000000000
45724  -46.060  27.744  3.503 0.0000000000
45725  -45.256  27.727  3.643 0.0000000000
45726  -44.821  27.448  4.176 0.0000000000
45727  -44.454  27.740  3.717 0.0000000000
45728  -43.713  27.704  3.905 0.0000000000
45729  -44.142  28.011  3.414 0.0000000000
45730  -42.801  29.568  1.072 0.0000000000
45731  -42.384  29.329  1.657 0.0000000000
45732  -42.088  29.525  1.374 0.0000000000
45733  -41.423  29.455  1.675 0.0000000000
45734  -41.837  29.693  1.081 0.0000000000
47508  -39.442  38.997  4.204 0.0000000000
47509  -39.229  38.599  4.691 0.0000000000
47510  -39.922  38.421  4.342 0.0000000000
47511  -40.415  37.853  4.499 0.0000000000
47512  -40.553  38.315  4.025 0.0000000000
47513  -37.656  40.422  0.505 0.0000000000
47514  -37.910  40.266  0.953 0.0000000000
47515  -38.244  39.741  0.500 0.0000000000
47516  -43.935  38.106  0.737 0.0000000000
47517  -43.434  38.297  1.190 0.0000000000
47518  -44.201  37.981  1.345 0.0000000000
47519  -44.317  37.632  1.941 0.0000000000
47520  -44.864  37.419  1.460 0.0000000000
47521  -45.302  36.740  1.531 0.0000000000
47522  -45.378  37.215  0.994 0.0000000000
47523  -48.697  35.313  -2.258 0.0000000000
47524  -48.793  35.218  -1.842 0.0000000000
47525  -49.233  34.685  -2.305 0.0000000000
47526  -49.647  34.028  -2.309 0.0000000000
47527  -49.591  34.157  -2.685 0.0000000000
47528  -49.613  33.809  -2.949 0.0000000000
47529  -49.334  34.370  -3.003 0.0000000000
51218  -37.032  34.932  7.954 0.0000000000
51219  -36.581  34.361  8.686 0.0000000000
51220  -37.337  34.347  8.305 0.0000000000
51221  -42.006  32.226  9.271 0.0000000000
51222  -41.020  32.091  9.556 0.0000000000
51223  -41.835  31.730  9.763 0.0000000000
51224  -41.762  31.154  10.314 0.0000000000
51225  -42.690  31.312  10.021 0.0000000000
51226  -49.410  32.225  6.708 0.0000000000
51227  -48.642  32.386  7.266 0.0000000000
51228  -49.316  32.063  7.284 0.0000000000
51229  -49.359  28.483  9.267 0.0000000000
51230  -48.657  29.098  9.414 0.0000000000
51231  -48.585  28.356  9.611 0.0000000000
51232  -47.798  28.239  9.920 0.0000000000
51233  -48.558  27.637  9.896 0.0000000000
51270  -39.490  27.125  5.521 0.0000000000
51271  -39.186  26.756  6.046 0.0000000000
51272  -38.863  27.038  5.838 0.0000000000
51273  -34.699  26.629  7.906 0.0000000000
51274  -35.050  26.280  8.065 0.0000000000
51275  -34.445  26.122  8.474 0.0000000000
51276  -34.229  25.661  9.025 0.0000000000
51277  -33.893  25.951  8.894 0.0000000000
51279  -33.579  26.291  8.720 0.0000000000
51285  -47.421  32.301  -3.413 0.0000000000
51286  -46.772  31.844  -2.910 0.0000000000
51287  -46.710  32.199  -3.238 0.0000000000
51288  -42.479  32.218  -2.445 0.0000000000
51289  -42.486  31.817  -2.054 0.0000000000
51290  -41.825  31.780  -1.804 0.0000000000
51291  -41.261  31.431  -1.164 0.0000000000
51292  -41.204  31.877  -1.557 0.0000000000
51296  -36.903  32.885  -0.472 0.0000000000
51297  -37.616  32.878  -0.832 0.0000000000
51298  -36.993  32.639  0.023 0.0000000000
51299  -37.145  32.353  0.430 0.0000000000
51300  -36.387  32.348  0.859 0.0000000000
51301  -35.736  32.013  1.685 0.0000000000
51302  -35.658  32.336  1.248 0.0000000000
55313  -50.461  31.646  -0.143 0.0000000000
55314  -50.593  31.427  0.441 0.0000000000
55315  -50.655  31.075  0.072 0.0000000000
55316  -50.341  29.673  0.463 0.0000000000
55317  -50.756  29.954  0.669 0.0000000000
55318  -50.560  29.506  1.077 0.0000000000
55319  -50.752  29.382  1.653 0.0000000000
55320  -50.227  29.143  1.488 0.0000000000
55321  -49.861  28.836  1.900 0.0000000000
55322  -49.597  28.945  1.396 0.0000000000
55323  -47.747  28.877  0.819 0.0000000000
55324  -48.066  28.686  1.298 0.0000000000
55325  -47.235  28.693  1.348 0.0000000000
55326  -46.673  28.505  1.943 0.0000000000
55327  -46.305  28.756  1.499 0.0000000000
55328  -45.494  28.796  1.765 0.0000000000
55329  -45.995  28.994  1.175 0.0000000000
55330  -45.885  29.622  -0.071 0.0000000000
55331  -45.371  29.405  0.524 0.0000000000
55332  -45.059  29.627  0.209 0.0000000000
55333  -44.322  29.654  0.477 0.0000000000
55334  -44.782  29.894  -0.105 0.0000000000
57108  -38.671  41.593  4.469 0.0000000000
57109  -38.542  41.194  4.831 0.0000000000
57110  -38.590  40.890  4.327 0.0000000000
57111  -38.679  40.222  4.225 0.0000000000
57112  -38.622  40.559  3.790 0.0000000000
57113  -39.641  38.573  -1.382 0.0000000000
57114  -39.819  38.407  -0.832 0.0000000000
57115  -40.442  38.074  -1.223 0.0000000000
57116  -42.839  37.313  -1.370 0.0000000000
57117  -42.176  37.534  -0.943 0.0000000000
57118  -43.083  37.398  -0.857 0.0000000000
57119  -43.355  37.588  -0.357 0.0000000000
57120  -43.934  37.366  -0.733 0.0000000000
57121  -44.742  37.302  -0.613 0.0000000000
57122  -44.547  37.078  -1.067 0.0000000000
57123  -45.659  36.409  -2.359 0.0000000000
57124  -45.783  36.520  -1.829 0.0000000000
57125  -46.474  36.274  -2.271 0.0000000000
57126  -47.309  36.109  -2.236 0.0000000000
57127  -47.106  36.062  -2.688 0.0000000000
57128  -47.624  35.719  -3.100 0.0000000000
60818  -40.285  35.068  6.830 0.0000000000
60819  -39.883  34.461  7.456 0.0000000000
60820  -40.848  34.574  7.193 0.0000000000
60821  -42.954  33.819  7.570 0.0000000000
60822  -42.020  33.737  7.765 0.0000000000
60823  -42.639  33.441  7.986 0.0000000000
60824  -42.452  33.071  8.437 0.0000000000
60825  -43.413  33.167  8.239 0.0000000000
60826  -51.623  30.272  6.611 0.0000000000
60827  -51.082  30.591  7.175 0.0000000000
60828  -51.532  29.985  7.059 0.0000000000
60829  -51.750  28.346  7.626 0.0000000000
60830  -51.330  29.043  7.781 0.0000000000
60831  -51.264  28.476  8.079 0.0000000000
60832  -50.645  28.578  8.501 0.0000000000
60833  -51.221  27.894  8.359 0.0000000000
60870  -38.288  28.169  4.634 0.0000000000
60871  -37.870  27.834  5.218 0.0000000000
60872  -37.598  28.098  4.989 0.0000000000
60873  -36.019  28.211  5.520 0.0000000000
60874  -36.275  27.958  5.728 0.0000000000
60875  -35.603  27.916  6.120 0.0000000000
60876  -35.273  27.531  6.735 0.0000000000
60877  -35.003  27.819  6.514 0.0000000000
60878  -34.422  27.741  6.898 0.0000000000
60879  -34.748  28.108  6.289 0.0000000000
60880  -34.657  29.236  5.189 0.0000000000
60881  -34.270  28.846  5.810 0.0000000000
60882  -34.039  29.217  5.585 0.0000000000
60883  -33.432  29.168  5.920 0.0000000000
60884  -33.830  29.592  5.273 0.0000000000
60885  -47.011  33.346  -4.916 0.0000000000
60886  -46.384  33.020  -4.320 0.0000000000
60887  -46.280  33.256  -4.736 0.0000000000
60891  -43.738  32.834  -3.667 0.0000000000
60899  -36.724  33.173  -1.460 0.0000000000
60900  -35.961  33.148  -1.070 0.0000000000
60901  -35.297  33.004  -0.164 0.0000000000
60902  -35.197  33.129  -0.724 0.0000000000
60904  -33.614  32.935  0.099 0.0000000000
64305  -38.425  44.901  3.472 0.0000000000
64306  -38.157  44.199  3.248 0.0000000000
64307  -37.992  44.452  2.898 0.0000000000
64309  -37.356  43.535  1.585 0.0000000000
68013  -38.810  28.711  13.389 0.0000000000
68015  -39.547  28.170  13.318 0.0000000000
68017  -40.246  28.205  12.803 0.0000000000
68018  -46.194  33.693  3.975 0.0000000000
68019  -46.267  33.688  4.822 0.0000000000
68020  -46.832  33.280  4.216 0.0000000000
68021  -49.173  32.312  4.044 0.0000000000
68022  -48.473  32.639  4.622 0.0000000000
68023  -49.277  32.319  4.708 0.0000000000
68024  -49.366  32.358  5.324 0.0000000000
68025  -50.026  32.015  4.772 0.0000000000
68026  -50.947  31.119  1.816 0.0000000000
68027  -50.696  31.424  2.356 0.0000000000
68028  -51.111  30.978  2.475 0.0000000000
68029  -51.725  30.417  3.886 0.0000000000
68030  -51.424  30.779  3.829 0.0000000000
68031  -51.539  30.832  4.413 0.0000000000
68032  -51.240  31.260  4.946 0.0000000000
68033  -51.612  30.819  5.041 0.0000000000
68034  -51.643  30.702  5.642 0.0000000000
68035  -51.957  30.340  5.105 0.0000000000
68036  -52.224  28.860  4.793 0.0000000000
68037  -52.368  29.251  5.196 0.0000000000
68038  -52.401  28.666  5.227 0.0000000000
68039  -52.475  28.402  5.654 0.0000000000
68040  -52.308  28.072  5.314 0.0000000000
68041  -52.099  27.431  5.414 0.0000000000
68042  -51.936  27.767  5.101 0.0000000000
68043  -50.419  27.638  4.528 0.0000000000
68044  -50.708  27.334  4.933 0.0000000000
68045  -49.946  27.190  4.918 0.0000000000
68047  -49.121  27.104  5.006 0.0000000000
68048  -49.078  28.347  2.790 0.0000000000
68049  -49.335  28.215  3.280 0.0000000000
68050  -48.506  28.071  3.294 0.0000000000
68051  -46.822  27.297  4.264 0.0000000000
68052  -47.613  27.443  4.216 0.0000000000
68053  -47.212  27.095  4.670 0.0000000000
68058  -44.112  26.795  5.061 0.0000000000
68065  -42.331  27.592  4.325 0.0000000000
68066  -41.917  27.186  4.854 0.0000000000
68067  -41.592  27.459  4.585 0.0000000000
68068  -40.857  27.319  4.839 0.0000000000
68069  -41.247  27.699  4.343 0.0000000000
68070  -43.971  28.803  2.264 0.0000000000
68071  -43.541  28.526  2.828 0.0000000000
68072  -43.249  28.764  2.541 0.0000000000
68073  -41.489  28.842  2.817 0.0000000000
68074  -41.767  28.620  3.087 0.0000000000
68075  -41.062  28.516  3.380 0.0000000000
68076  -40.641  28.178  3.918 0.0000000000
68077  -40.393  28.402  3.659 0.0000000000
68078  -39.675  28.321  3.957 0.0000000000
68079  -40.105  28.622  3.411 0.0000000000
68080  -40.066  29.275  2.335 0.0000000000
68081  -39.627  29.032  2.921 0.0000000000
68082  -39.393  29.217  2.654 0.0000000000
68083  -38.735  29.180  2.969 0.0000000000
68084  -39.150  29.470  2.404 0.0000000000
73400  -36.299  36.893  7.370 0.0000000000
73401  -36.449  36.196  7.458 0.0000000000
73402  -36.790  36.839  6.942 0.0000000000
73405  -37.642  39.254  5.847 0.0000000000
73406  -38.593  37.615  5.449 0.0000000000
73407  -37.935  37.831  5.759 0.0000000000
73408  -38.263  37.164  5.797 0.0000000000
73409  -38.011  36.642  6.239 0.0000000000
73410  -38.678  36.553  5.899 0.0000000000
73411  -39.168  36.045  6.131 0.0000000000
73412  -39.468  36.462  5.671 0.0000000000
73413  -41.335  36.760  4.835 0.0000000000
73414  -41.088  36.326  5.242 0.0000000000
73415  -41.833  36.282  4.996 0.0000000000
73416  -42.444  35.817  5.232 0.0000000000
73417  -42.582  36.200  4.663 0.0000000000
73418  -37.827  42.694  2.739 0.0000000000
73419  -38.104  42.505  3.138 0.0000000000
73420  -37.772  41.975  2.551 0.0000000000
73421  -38.481  40.016  1.770 0.0000000000
73422  -38.286  40.535  2.281 0.0000000000
73423  -38.795  39.977  2.238 0.0000000000
73424  -39.106  39.870  2.791 0.0000000000
73425  -39.477  39.546  2.315 0.0000000000
73426  -40.394  38.396  0.289 0.0000000000
73427  -39.779  38.760  0.649 0.0000000000
73428  -40.706  38.513  0.802 0.0000000000
73429  -42.341  38.728  2.025 0.0000000000
73430  -41.407  38.875  1.791 0.0000000000
73431  -41.680  38.825  2.351 0.0000000000
73432  -41.055  38.939  2.701 0.0000000000
73433  -41.830  38.570  2.929 0.0000000000
73434  -41.844  38.125  3.387 0.0000000000
73435  -42.506  38.065  3.099 0.0000000000
73436  -44.058  36.543  2.792 0.0000000000
73437  -43.470  36.701  3.167 0.0000000000
73438  -43.932  36.093  3.222 0.0000000000
73439  -43.849  35.782  3.825 0.0000000000
73440  -44.395  35.426  3.347 0.0000000000
73441  -44.916  34.812  3.530 0.0000000000
73442  -44.969  35.126  2.881 0.0000000000
73443  -46.363  35.211  1.394 0.0000000000
73444  -46.277  34.601  1.820 0.0000000000
73445  -46.978  34.491  1.317 0.0000000000
73446  -47.577  33.840  1.358 0.0000000000
73447  -47.704  34.354  0.804 0.0000000000
73448  -46.379  36.877  -0.388 0.0000000000
73449  -46.497  36.729  0.095 0.0000000000
73450  -47.129  36.473  -0.323 0.0000000000
73451  -49.006  34.722  -0.955 0.0000000000
73452  -48.432  35.153  -0.440 0.0000000000
73453  -48.993  34.367  -0.500 0.0000000000
73454  -48.921  33.941  -0.086 0.0000000000
73455  -49.410  33.563  -0.547 0.0000000000
73456  -49.842  32.855  -0.434 0.0000000000
73457  -49.823  33.177  -0.956 0.0000000000
73458  -50.097  32.711  -2.179 0.0000000000
73459  -50.220  32.410  -1.749 0.0000000000
73460  -50.122  32.043  -2.008 0.0000000000
73461  -50.002  31.358  -1.807 0.0000000000
73462  -49.765  31.723  -2.182 0.0000000000
73463  -49.340  31.418  -2.269 0.0000000000
73464  -49.597  31.997  -2.511 0.0000000000
73465  -49.412  33.173  -3.408 0.0000000000
73466  -49.293  32.604  -3.158 0.0000000000
73467  -49.135  32.940  -3.506 0.0000000000
73468  -48.765  32.732  -3.599 0.0000000000
73469  -49.061  33.278  -3.845 0.0000000000
73470  -48.500  35.156  -3.842 0.0000000000
73471  -48.942  34.730  -3.771 0.0000000000
73472  -48.739  34.913  -4.153 0.0000000000
73474  -48.930  34.378  -4.645 0.0000000000
73475  -48.772  34.128  -4.840 0.0000000000
73476  -48.690  33.681  -4.564 0.0000000000
73477  -48.534  33.910  -4.990 0.0000000000
73478  -48.117  33.689  -5.047 0.0000000000
77558  -39.079  45.461  4.324 0.0000000000
77559  -39.162  46.059  4.371 0.0000000000
77561  -38.731  46.801  3.701 0.0000000000
77562  -38.604  47.224  3.256 0.0000000000
77563  -38.365  46.839  2.788 0.0000000000
84540  -36.405  32.193  10.868 0.0000000000
84541  -39.139  33.418  8.513 0.0000000000
84542  -38.232  33.384  8.817 0.0000000000
84543  -38.837  32.964  9.012 0.0000000000
84544  -39.183  31.762  10.210 0.0000000000
84545  -38.435  32.088  10.077 0.0000000000
84546  -38.327  31.576  10.648 0.0000000000
84547  -37.577  31.378  11.168 0.0000000000
84548  -38.351  31.008  11.263 0.0000000000
84549  -38.442  30.493  11.835 0.0000000000
84550  -39.216  30.685  11.364 0.0000000000
84551  -41.734  29.849  11.131 0.0000000000
84552  -40.924  29.641  11.499 0.0000000000
84553  -41.792  29.128  11.485 0.0000000000
84554  -41.846  28.460  11.846 0.0000000000
84555  -42.693  28.564  11.461 0.0000000000
84556  -46.454  33.620  6.489 0.0000000000
84557  -45.667  33.813  6.958 0.0000000000
84558  -46.470  33.463  7.176 0.0000000000
84559  -46.896  32.610  8.130 0.0000000000
84560  -46.171  32.938  8.064 0.0000000000
84561  -45.964  32.638  8.410 0.0000000000
84562  -44.935  32.626  8.610 0.0000000000
84563  -45.686  32.287  8.794 0.0000000000
84564  -49.726  31.083  8.278 0.0000000000
84565  -49.040  31.519  8.278 0.0000000000
84566  -48.917  31.098  8.739 0.0000000000
84567  -47.090  30.250  9.785 0.0000000000
84568  -47.169  30.955  9.521 0.0000000000
84569  -46.306  30.792  9.822 0.0000000000
84570  -45.439  31.232  9.721 0.0000000000
84571  -45.375  30.582  10.070 0.0000000000
84572  -44.455  30.389  10.252 0.0000000000
84573  -45.291  29.891  10.284 0.0000000000
84574  -46.224  27.866  10.614 0.0000000000
84575  -45.292  28.380  10.704 0.0000000000
84576  -45.356  27.658  11.029 0.0000000000
84698  -37.265  27.105  6.339 0.0000000000
84699  -37.584  26.808  6.573 0.0000000000
84700  -36.917  26.715  6.894 0.0000000000
84720  -33.230  27.504  7.692 0.0000000000
84735  -48.136  30.997  -2.195 0.0000000000
84736  -47.557  30.532  -1.766 0.0000000000
84737  -47.350  30.831  -2.066 0.0000000000
84738  -45.529  30.929  -1.913 0.0000000000
84739  -45.749  30.687  -1.641 0.0000000000
84740  -44.931  30.601  -1.361 0.0000000000
84741  -44.306  30.306  -0.806 0.0000000000
84742  -44.130  30.497  -1.108 0.0000000000
84743  -45.130  32.273  -3.173 0.0000000000
84744  -45.190  31.910  -2.860 0.0000000000
84745  -44.475  31.847  -2.646 0.0000000000
84746  -42.529  30.984  -1.303 0.0000000000
84747  -43.173  30.979  -1.555 0.0000000000
84748  -42.606  30.625  -0.927 0.0000000000
84749  -42.731  30.334  -0.569 0.0000000000
84750  -42.027  30.306  -0.262 0.0000000000
84751  -41.466  30.029  0.412 0.0000000000
84752  -41.333  30.254  0.052 0.0000000000
84753  -39.998  30.770  0.253 0.0000000000
84754  -40.050  30.361  0.672 0.0000000000
84755  -39.385  30.414  0.998 0.0000000000
84756  -38.823  30.084  1.728 0.0000000000
84757  -38.742  30.515  1.319 0.0000000000
84769  -39.098  32.828  -1.565 0.0000000000
84770  -39.725  33.056  -2.370 0.0000000000
84771  -39.773  32.788  -1.876 0.0000000000
84772  -40.480  32.742  -2.200 0.0000000000
84773  -39.821  32.452  -1.416 0.0000000000
84774  -39.868  32.079  -0.973 0.0000000000
84775  -39.182  32.144  -0.631 0.0000000000
84776  -37.255  31.541  1.313 0.0000000000
84777  -37.974  31.465  0.914 0.0000000000
84778  -37.297  31.109  1.669 0.0000000000
84779  -37.343  30.667  2.042 0.0000000000
84780  -36.638  30.730  2.455 0.0000000000
84781  -36.094  30.345  3.154 0.0000000000
84782  -35.999  30.776  2.816 0.0000000000
84783  -34.506  31.185  3.238 0.0000000000
84784  -34.592  30.772  3.615 0.0000000000
84785  -33.950  30.770  3.954 0.0000000000
84786  -33.451  30.344  4.645 0.0000000000
84787  -33.295  30.713  4.310 0.0000000000
84788  -33.998  32.505  1.630 0.0000000000
84789  -34.154  32.247  2.045 0.0000000000
84790  -33.389  32.186  2.427 0.0000000000
93092  -50.440  30.917  -0.815 0.0000000000
93093  -50.597  30.700  -0.225 0.0000000000
93094  -50.351  30.362  -0.471 0.0000000000
93095  -50.138  29.824  -0.117 0.0000000000
93096  -49.754  29.371  0.400 0.0000000000
93097  -49.309  29.070  0.852 0.0000000000
93098  -49.072  29.208  0.321 0.0000000000
93099  -48.267  29.112  0.309 0.0000000000
93100  -47.388  29.080  0.387 0.0000000000
93101  -46.525  29.161  0.603 0.0000000000
93102  -47.071  29.354  0.027 0.0000000000
93103  -46.762  29.592  -0.334 0.0000000000
93104  -46.438  29.884  -0.668 0.0000000000
94169  -39.010  42.598  5.204 0.0000000000
94170  -38.859  42.311  4.607 0.0000000000
94171  -38.602  41.948  3.984 0.0000000000
94172  -40.924  37.917  -2.184 0.0000000000
94173  -41.087  37.751  -1.612 0.0000000000
94174  -41.758  37.517  -1.998 0.0000000000
94175  -42.627  37.264  -1.851 0.0000000000
94176  -43.430  37.014  -1.691 0.0000000000
94177  -44.306  36.855  -1.619 0.0000000000
94178  -44.157  36.769  -2.077 0.0000000000
94179  -44.861  36.558  -2.476 0.0000000000
94180  -45.499  36.364  -2.862 0.0000000000
96395  -41.947  35.065  6.321 0.0000000000
96396  -41.719  34.617  6.934 0.0000000000
96397  -42.572  34.644  6.700 0.0000000000
96398  -43.225  34.244  7.077 0.0000000000
96399  -43.900  33.888  7.379 0.0000000000
96400  -52.226  29.055  6.463 0.0000000000
96401  -51.887  29.369  6.932 0.0000000000
96402  -52.152  28.705  6.842 0.0000000000
96403  -52.107  28.179  7.157 0.0000000000
96404  -52.120  27.622  7.513 0.0000000000
96426  -37.801  28.666  4.163 0.0000000000
96427  -37.350  28.364  4.761 0.0000000000
96428  -37.088  28.621  4.552 0.0000000000
96429  -36.393  28.554  4.950 0.0000000000
96430  -35.754  28.508  5.310 0.0000000000
96431  -35.128  28.471  5.682 0.0000000000
96432  -35.485  28.858  5.073 0.0000000000
96433  -35.274  29.238  4.817 0.0000000000
96434  -35.103  29.596  4.534 0.0000000000
98487  -38.162  45.440  2.769 0.0000000000
98488  -37.897  44.699  2.508 0.0000000000
98489  -37.782  45.016  2.093 0.0000000000
100712  -37.621  29.384  14.040 0.0000000000
100713  -38.088  29.299  13.421 0.0000000000
100714  -38.705  29.294  12.924 0.0000000000
100715  -47.506  33.080  2.777 0.0000000000
100716  -47.530  32.991  3.628 0.0000000000
100717  -48.297  32.743  3.119 0.0000000000
100718  -49.066  32.357  3.316 0.0000000000
100719  -49.765  32.001  3.460 0.0000000000
100720  -51.366  30.080  2.229 0.0000000000
100721  -51.427  30.472  2.649 0.0000000000
100722  -51.539  29.984  2.863 0.0000000000
100723  -51.744  29.933  3.463 0.0000000000
100724  -51.931  29.881  4.054 0.0000000000
100725  -52.100  29.879  4.631 0.0000000000
100726  -52.033  29.445  4.234 0.0000000000
100727  -52.020  29.007  4.378 0.0000000000
100728  -51.899  28.508  4.518 0.0000000000
100729  -51.718  28.061  4.760 0.0000000000
100730  -51.416  28.244  4.354 0.0000000000
100731  -50.796  28.043  4.216 0.0000000000
100732  -50.067  27.888  4.154 0.0000000000
100733  -47.347  28.029  2.813 0.0000000000
100734  -47.694  27.936  3.318 0.0000000000
100735  -46.879  27.794  3.363 0.0000000000
100736  -46.409  27.523  3.894 0.0000000000
100737  -45.975  27.199  4.386 0.0000000000
100738  -45.624  26.843  4.851 0.0000000000
100739  -45.208  27.141  4.533 0.0000000000
100740  -44.441  27.126  4.649 0.0000000000
100741  -43.689  27.130  4.754 0.0000000000
100742  -42.968  27.029  4.931 0.0000000000
100743  -43.344  27.388  4.397 0.0000000000
100744  -43.020  27.650  4.088 0.0000000000
100745  -42.694  27.924  3.847 0.0000000000
100746  -43.389  29.188  1.701 0.0000000000
100747  -42.993  28.988  2.267 0.0000000000
100748  -42.676  29.164  1.960 0.0000000000
100749  -41.959  29.132  2.237 0.0000000000
100750  -41.235  29.010  2.529 0.0000000000
100751  -40.532  28.916  2.854 0.0000000000
100752  -40.995  29.188  2.272 0.0000000000
100753  -40.755  29.369  1.997 0.0000000000
100754  -40.508  29.536  1.727 0.0000000000
103946  -38.338  39.452  5.054 0.0000000000
103947  -38.068  39.005  5.460 0.0000000000
103948  -38.591  38.755  5.073 0.0000000000
103949  -38.934  38.104  5.108 0.0000000000
103950  -39.328  37.483  5.159 0.0000000000
103951  -39.778  36.903  5.264 0.0000000000
103952  -40.114  37.378  4.919 0.0000000000
103953  -40.892  37.296  4.661 0.0000000000
103954  -41.581  37.194  4.319 0.0000000000
103955  -37.403  41.587  1.572 0.0000000000
103956  -37.673  41.405  1.986 0.0000000000
103957  -37.717  40.821  1.467 0.0000000000
103958  -38.217  40.142  1.378 0.0000000000
103959  -38.829  39.589  1.372 0.0000000000
103960  -42.179  38.118  0.516 0.0000000000
103961  -41.617  38.402  0.943 0.0000000000
103962  -42.580  38.391  1.045 0.0000000000
103963  -42.978  38.565  1.633 0.0000000000
103964  -43.171  38.388  2.252 0.0000000000
103965  -43.198  37.975  2.776 0.0000000000
103966  -43.822  37.824  2.416 0.0000000000
103967  -44.260  37.102  2.443 0.0000000000
103968  -44.597  36.342  2.360 0.0000000000
103969  -45.059  35.614  2.351 0.0000000000
103970  -45.143  36.145  1.960 0.0000000000
103971  -45.782  35.972  1.507 0.0000000000
103972  -46.459  35.815  1.033 0.0000000000
103973  -47.653  36.091  -1.336 0.0000000000
103974  -47.734  36.132  -0.844 0.0000000000
103975  -48.289  35.629  -1.357 0.0000000000
103976  -48.891  34.999  -1.426 0.0000000000
103977  -49.415  34.267  -1.454 0.0000000000
103978  -49.817  33.520  -1.393 0.0000000000
103979  -49.737  33.837  -1.877 0.0000000000
103980  -49.925  33.406  -2.259 0.0000000000
103981  -49.887  32.923  -2.509 0.0000000000
103982  -49.723  32.573  -2.708 0.0000000000
103983  -49.732  33.214  -2.881 0.0000000000
103984  -49.572  33.478  -3.223 0.0000000000
103985  -49.442  33.714  -3.567 0.0000000000
110624  -35.710  35.033  8.823 0.0000000000
110626  -35.877  34.414  9.139 0.0000000000
110627  -36.219  33.772  9.391 0.0000000000
110628  -36.683  33.262  9.579 0.0000000000
110629  -40.474  32.760  8.858 0.0000000000
110630  -39.570  32.626  9.125 0.0000000000
110631  -40.281  32.351  9.291 0.0000000000
110632  -40.113  31.954  9.852 0.0000000000
110633  -40.048  31.472  10.407 0.0000000000
110634  -40.036  30.837  10.967 0.0000000000
110635  -40.880  31.008  10.623 0.0000000000
110636  -41.742  30.507  10.758 0.0000000000
110637  -42.632  30.007  10.824 0.0000000000
110638  -47.944  32.901  6.731 0.0000000000
110639  -47.189  33.103  7.308 0.0000000000
110640  -47.920  32.733  7.303 0.0000000000
110641  -47.805  32.559  7.781 0.0000000000
110642  -47.597  32.275  8.152 0.0000000000
110643  -49.568  29.960  8.900 0.0000000000
110644  -48.873  30.526  9.100 0.0000000000
110645  -48.753  29.851  9.262 0.0000000000
110646  -47.905  29.703  9.608 0.0000000000
110647  -47.049  29.520  9.893 0.0000000000
110648  -46.154  29.366  10.122 0.0000000000
110649  -47.038  28.815  9.965 0.0000000000
110650  -47.027  28.068  10.225 0.0000000000
110651  -47.030  27.335  10.584 0.0000000000
110718  -40.169  26.561  5.892 0.0000000000
110723  -35.920  26.872  7.108 0.0000000000
110724  -36.276  26.588  7.266 0.0000000000
110725  -35.656  26.420  7.670 0.0000000000
110726  -35.406  25.958  8.218 0.0000000000
110745  -47.785  31.628  -2.793 0.0000000000
110746  -47.162  31.124  -2.365 0.0000000000
110747  -46.924  31.488  -2.609 0.0000000000
110748  -46.122  31.377  -2.403 0.0000000000
110749  -45.352  31.243  -2.193 0.0000000000
110750  -43.777  32.230  -2.864 0.0000000000
110751  -43.771  31.825  -2.460 0.0000000000
110752  -43.101  31.846  -2.280 0.0000000000
110753  -42.525  31.405  -1.688 0.0000000000
110754  -41.929  30.974  -1.064 0.0000000000
110755  -41.297  30.601  -0.337 0.0000000000
110756  -41.292  31.013  -0.772 0.0000000000
110757  -40.628  31.114  -0.465 0.0000000000
110758  -39.964  31.210  -0.148 0.0000000000
110766  -38.299  33.068  -1.720 0.0000000000
110767  -38.378  32.861  -1.222 0.0000000000
110768  -38.428  32.567  -0.730 0.0000000000
110769  -38.524  32.209  -0.283 0.0000000000
110770  -37.835  32.286  0.070 0.0000000000
110771  -37.216  31.975  0.865 0.0000000000
110772  -36.542  31.617  1.667 0.0000000000
110773  -35.891  31.210  2.463 0.0000000000
110774  -35.821  31.634  2.061 0.0000000000
110775  -35.078  31.623  2.481 0.0000000000
110776  -34.393  31.568  2.856 0.0000000000
110778  -32.644  32.053  2.793 0.0000000000
117374  -49.904  32.241  0.748 0.0000000000
117375  -50.003  32.055  1.502 0.0000000000
117376  -50.402  31.730  0.922 0.0000000000
117377  -50.812  31.285  1.121 0.0000000000
117378  -51.090  30.791  1.361 0.0000000000
117379  -50.782  30.536  0.356 0.0000000000
117380  -50.989  30.354  0.978 0.0000000000
117381  -51.253  30.188  1.584 0.0000000000
117382  -51.170  29.704  1.897 0.0000000000
117383  -50.975  29.302  2.134 0.0000000000
117384  -50.790  28.965  2.469 0.0000000000
117385  -50.522  28.666  2.870 0.0000000000
117386  -50.185  28.725  2.388 0.0000000000
117387  -49.480  28.571  2.334 0.0000000000
117388  -48.763  28.461  2.315 0.0000000000
117389  -48.832  28.791  1.321 0.0000000000
117390  -48.343  28.539  1.832 0.0000000000
117391  -47.872  28.347  2.360 0.0000000000
117392  -47.010  28.267  2.385 0.0000000000
117393  -46.146  28.270  2.491 0.0000000000
117394  -45.330  28.299  2.651 0.0000000000
117395  -44.591  28.299  2.884 0.0000000000
117396  -45.040  28.562  2.316 0.0000000000
117397  -44.742  28.811  2.001 0.0000000000
117398  -44.409  29.034  1.704 0.0000000000
117399  -45.682  29.203  0.862 0.0000000000
117400  -44.884  29.219  1.126 0.0000000000
117401  -44.123  29.220  1.401 0.0000000000
117402  -43.868  29.428  1.065 0.0000000000
117403  -43.547  29.621  0.764 0.0000000000
117404  -43.239  29.804  0.467 0.0000000000
119887  -37.992  40.351  5.591 0.0000000000
119888  -38.459  41.469  5.412 0.0000000000
119889  -38.327  40.779  5.230 0.0000000000
119890  -38.265  40.090  5.112 0.0000000000
119891  -38.593  39.837  4.634 0.0000000000
119892  -38.986  39.566  4.182 0.0000000000
119893  -39.435  39.344  3.771 0.0000000000
119894  -38.463  39.383  -0.417 0.0000000000
119895  -38.703  39.233  0.079 0.0000000000
119896  -39.227  38.828  -0.349 0.0000000000
119897  -40.058  38.372  -0.274 0.0000000000
119898  -40.942  38.045  -0.151 0.0000000000
119899  -41.297  37.708  -1.067 0.0000000000
119900  -41.532  37.769  -0.511 0.0000000000
119901  -41.847  37.874  0.020 0.0000000000
119902  -42.782  37.837  0.084 0.0000000000
119903  -43.643  37.870  0.203 0.0000000000
119904  -44.460  37.795  0.318 0.0000000000
119905  -45.235  37.529  0.425 0.0000000000
119906  -44.960  37.505  -0.118 0.0000000000
119907  -45.558  37.147  -0.498 0.0000000000
119908  -46.219  36.799  -0.854 0.0000000000
119909  -45.161  36.775  -1.479 0.0000000000
119910  -46.016  36.677  -1.344 0.0000000000
119911  -46.891  36.466  -1.295 0.0000000000
119912  -47.493  36.102  -1.781 0.0000000000
119913  -48.062  35.759  -2.207 0.0000000000
119914  -48.576  35.298  -2.654 0.0000000000
119915  -48.905  34.897  -3.059 0.0000000000
119916  -48.360  35.394  -3.082 0.0000000000
119917  -48.102  35.409  -3.509 0.0000000000
125081  -38.551  34.953  7.307 0.0000000000
125082  -38.165  34.364  7.977 0.0000000000
125083  -39.007  34.397  7.699 0.0000000000
125084  -39.515  33.906  8.022 0.0000000000
125085  -40.080  33.508  8.248 0.0000000000
125086  -41.435  34.113  7.508 0.0000000000
125087  -41.030  33.616  8.015 0.0000000000
125088  -40.710  33.182  8.438 0.0000000000
125089  -41.446  32.902  8.652 0.0000000000
125090  -42.219  32.668  8.831 0.0000000000
125091  -42.977  32.372  9.023 0.0000000000
125092  -50.658  31.392  6.693 0.0000000000
125093  -49.989  31.645  7.256 0.0000000000
125094  -50.549  31.197  7.269 0.0000000000
125095  -50.405  30.898  7.738 0.0000000000
125096  -50.331  30.535  8.160 0.0000000000
125097  -51.451  29.557  7.423 0.0000000000
125098  -50.858  29.798  7.975 0.0000000000
125099  -50.262  29.990  8.469 0.0000000000
125100  -50.111  29.277  8.683 0.0000000000
125101  -50.052  28.539  8.886 0.0000000000
125102  -49.989  27.837  9.152 0.0000000000
125154  -38.843  27.644  5.062 0.0000000000
125155  -38.569  27.302  5.614 0.0000000000
125156  -38.245  27.566  5.408 0.0000000000
125157  -37.586  27.465  5.777 0.0000000000
125158  -36.910  27.375  6.149 0.0000000000
125159  -36.914  28.022  5.362 0.0000000000
125160  -36.572  27.679  5.930 0.0000000000
125161  -36.227  27.299  6.520 0.0000000000
125162  -35.573  27.206  6.931 0.0000000000
125163  -34.973  27.100  7.333 0.0000000000
125164  -34.378  26.991  7.723 0.0000000000
125165  -33.815  26.833  8.113 0.0000000000
125166  -34.096  27.315  7.512 0.0000000000
125167  -33.813  27.649  7.302 0.0000000000
125168  -33.576  27.987  7.063 0.0000000000
125169  -34.523  28.467  6.033 0.0000000000
125170  -33.935  28.420  6.408 0.0000000000
125171  -33.337  28.347  6.811 0.0000000000
125172  -33.079  28.706  6.567 0.0000000000
125173  -32.837  29.066  6.287 0.0000000000
125174  -32.622  29.430  5.985 0.0000000000
125175  -47.231  32.882  -4.160 0.0000000000
125176  -46.616  32.481  -3.592 0.0000000000
125177  -46.500  32.732  -3.951 0.0000000000
125178  -45.760  32.668  -3.722 0.0000000000
125179  -45.036  32.629  -3.520 0.0000000000
125181  -44.963  32.907  -3.941 0.0000000000
125182  -44.392  32.578  -3.401 0.0000000000
125183  -43.774  32.570  -3.270 0.0000000000
125184  -43.115  32.570  -3.081 0.0000000000
125185  -42.456  32.578  -2.881 0.0000000000
125195  -36.852  33.065  -1.001 0.0000000000
125196  -36.166  32.872  -0.076 0.0000000000
125197  -35.535  32.622  0.793 0.0000000000
125198  -35.392  32.851  0.336 0.0000000000
125199  -34.628  32.785  0.753 0.0000000000
125200  -33.854  32.719  1.150 0.0000000000
125201  -34.417  33.030  -0.301 0.0000000000
125202  -33.734  32.850  0.627 0.0000000000
125203  -33.098  32.605  1.510 0.0000000000
129837  -38.834  44.370  4.140 0.0000000000
129838  -38.635  43.670  3.906 0.0000000000
129839  -38.354  43.931  3.532 0.0000000000
129840  -37.967  43.455  2.982 0.0000000000
129841  -37.619  42.938  2.381 0.0000000000
129842  -37.663  43.970  2.253 0.0000000000
129843  -37.471  43.210  2.000 0.0000000000
129844  -37.352  42.397  1.754 0.0000000000
129845  -37.287  41.800  1.159 0.0000000000
129846  -37.270  41.226  0.577 0.0000000000
129847  -37.469  40.661  0.023 0.0000000000
129856  -37.746  40.044  -0.511 0.0000000000
134540  -45.063  34.551  5.164 0.0000000000
134541  -45.087  34.413  5.939 0.0000000000
134542  -45.672  34.109  5.432 0.0000000000
134543  -46.379  33.706  5.698 0.0000000000
134544  -47.157  33.322  5.916 0.0000000000
134545  -47.636  32.962  4.431 0.0000000000
134546  -47.834  32.914  5.207 0.0000000000
134547  -47.909  32.980  6.023 0.0000000000
134548  -48.653  32.642  6.037 0.0000000000
134549  -49.405  32.314  6.058 0.0000000000
134550  -50.145  31.981  6.109 0.0000000000
134551  -50.154  31.862  2.213 0.0000000000
134552  -50.305  31.723  2.922 0.0000000000
134553  -50.419  31.661  3.580 0.0000000000
134554  -51.266  30.866  3.159 0.0000000000
134555  -51.012  31.271  3.695 0.0000000000
134556  -50.564  31.692  4.246 0.0000000000
134557  -50.687  31.699  4.874 0.0000000000
134558  -50.758  31.650  5.493 0.0000000000
134559  -50.756  31.560  6.112 0.0000000000
134560  -51.209  31.080  6.146 0.0000000000
134561  -51.648  30.538  6.136 0.0000000000
134562  -52.031  29.921  6.064 0.0000000000
134563  -52.216  29.818  5.167 0.0000000000
134564  -52.311  29.661  5.634 0.0000000000
134565  -52.298  29.311  6.031 0.0000000000
134566  -52.424  28.724  6.065 0.0000000000
134567  -52.448  28.075  6.051 0.0000000000
134568  -52.400  27.359  6.001 0.0000000000
134569  -52.251  26.546  5.959 0.0000000000
134570  -52.174  27.011  5.732 0.0000000000
134571  -51.739  26.758  5.525 0.0000000000
134573  -51.411  27.512  5.001 0.0000000000
134579  -50.111  28.378  3.309 0.0000000000
134580  -49.673  28.125  3.778 0.0000000000
134581  -49.322  27.809  4.201 0.0000000000
134582  -48.043  27.767  3.751 0.0000000000
134583  -48.425  27.611  4.191 0.0000000000
134584  -48.851  27.431  4.637 0.0000000000
134585  -48.391  27.028  5.044 0.0000000000
134601  -42.241  26.911  5.137 0.0000000000
134602  -41.532  26.796  5.354 0.0000000000
134603  -40.836  26.679  5.623 0.0000000000
134604  -40.519  26.957  5.384 0.0000000000
134605  -40.176  27.224  5.178 0.0000000000
134606  -39.853  27.484  4.964 0.0000000000
134607  -43.835  28.278  3.125 0.0000000000
134608  -43.106  28.231  3.359 0.0000000000
134609  -42.352  28.155  3.590 0.0000000000
134610  -42.533  28.695  2.800 0.0000000000
134611  -42.050  28.373  3.319 0.0000000000
134612  -41.608  28.042  3.831 0.0000000000
134613  -40.919  27.942  4.133 0.0000000000
134614  -40.207  27.841  4.431 0.0000000000
134615  -39.515  27.742  4.729 0.0000000000
134616  -39.225  28.007  4.514 0.0000000000
134617  -38.960  28.239  4.300 0.0000000000
134618  -38.719  28.486  4.048 0.0000000000
134619  -39.843  28.840  3.183 0.0000000000
134620  -39.171  28.774  3.478 0.0000000000
134621  -38.483  28.732  3.801 0.0000000000
134622  -38.262  28.928  3.569 0.0000000000
134623  -38.036  29.164  3.308 0.0000000000
134624  -37.808  29.446  3.034 0.0000000000
141233  -36.088  35.612  8.102 0.0000000000
141234  -36.719  35.551  7.657 0.0000000000
141235  -37.448  35.530  7.323 0.0000000000
141238  -36.959  38.158  6.496 0.0000000000
141239  -37.724  38.539  5.773 0.0000000000
141240  -37.378  37.948  6.069 0.0000000000
141241  -37.094  37.408  6.480 0.0000000000
141242  -37.368  36.727  6.573 0.0000000000
141243  -37.759  36.102  6.760 0.0000000000
141244  -38.158  35.496  6.978 0.0000000000
141245  -38.898  35.506  6.701 0.0000000000
141246  -39.745  35.535  6.473 0.0000000000
141247  -40.548  35.467  6.249 0.0000000000
141248  -40.312  36.381  5.472 0.0000000000
141249  -40.789  35.872  5.693 0.0000000000
141250  -41.345  35.463  5.999 0.0000000000
141251  -42.159  35.446  5.741 0.0000000000
141252  -43.062  35.368  5.584 0.0000000000
141253  -43.787  35.214  5.283 0.0000000000
141254  -38.559  42.978  3.724 0.0000000000
141255  -38.402  42.240  3.534 0.0000000000
141256  -38.340  41.549  3.381 0.0000000000
141257  -37.944  41.219  2.396 0.0000000000
141258  -38.186  41.093  2.827 0.0000000000
141259  -38.472  40.865  3.303 0.0000000000
141260  -38.811  40.204  3.286 0.0000000000
141261  -39.307  39.630  3.313 0.0000000000
141262  -39.912  39.150  3.375 0.0000000000
141263  -38.961  39.171  0.543 0.0000000000
141264  -39.200  39.162  1.009 0.0000000000
141265  -39.539  39.220  1.452 0.0000000000
141266  -41.033  38.719  1.288 0.0000000000
141267  -40.422  39.048  1.559 0.0000000000
141268  -39.940  39.295  1.951 0.0000000000
141269  -40.290  39.233  2.534 0.0000000000
141270  -40.490  39.029  3.081 0.0000000000
141271  -40.558  38.724  3.547 0.0000000000
141272  -41.200  38.221  3.683 0.0000000000
141273  -41.779  37.651  3.810 0.0000000000
141274  -42.270  37.074  3.945 0.0000000000
141275  -43.058  37.416  3.167 0.0000000000
141276  -42.907  36.856  3.523 0.0000000000
141277  -42.727  36.543  4.064 0.0000000000
141278  -43.250  36.043  4.245 0.0000000000
141279  -43.814  35.503  4.520 0.0000000000
141280  -44.436  35.000  4.843 0.0000000000
141281  -44.937  34.617  4.323 0.0000000000
141282  -45.521  34.241  3.747 0.0000000000
141283  -46.177  33.859  3.162 0.0000000000
141284  -45.598  34.871  2.372 0.0000000000
141285  -46.200  34.168  2.434 0.0000000000
141286  -46.849  33.561  2.557 0.0000000000
141287  -47.507  33.400  2.025 0.0000000000
141288  -48.183  33.282  1.510 0.0000000000
141289  -48.810  33.117  1.046 0.0000000000
141290  -45.918  37.072  0.558 0.0000000000
141291  -46.563  36.331  0.553 0.0000000000
141292  -47.133  35.633  0.499 0.0000000000
141293  -47.786  35.874  -0.375 0.0000000000
141294  -47.794  35.459  0.052 0.0000000000
141295  -47.747  34.925  0.392 0.0000000000
141296  -48.369  34.201  0.313 0.0000000000
141297  -48.873  33.502  0.387 0.0000000000
141298  -49.391  32.852  0.570 0.0000000000
141299  -49.859  32.578  0.146 0.0000000000
141300  -50.200  32.240  -0.298 0.0000000000
141301  -50.408  31.811  -0.724 0.0000000000
141302  -50.114  32.803  -1.360 0.0000000000
141303  -50.321  32.067  -1.306 0.0000000000
141304  -50.427  31.457  -1.107 0.0000000000
141305  -50.239  31.075  -1.364 0.0000000000
141306  -49.801  30.780  -1.515 0.0000000000
141307  -49.194  30.556  -1.596 0.0000000000
141308  -48.561  30.404  -1.568 0.0000000000
141309  -48.982  30.880  -1.956 0.0000000000
141310  -48.845  31.203  -2.282 0.0000000000
141311  -48.626  31.486  -2.565 0.0000000000
141312  -49.431  32.270  -2.834 0.0000000000
141313  -49.013  32.010  -2.883 0.0000000000
141314  -48.470  31.811  -2.870 0.0000000000
141315  -48.336  32.181  -3.202 0.0000000000
141316  -48.113  32.485  -3.516 0.0000000000
141317  -47.967  32.763  -3.852 0.0000000000
141318  -49.126  34.534  -3.383 0.0000000000
141319  -49.281  34.238  -3.682 0.0000000000
141320  -49.329  33.934  -3.939 0.0000000000
141321  -48.919  34.666  -4.417 0.0000000000
141322  -49.140  34.152  -4.278 0.0000000000
141323  -49.186  33.686  -4.101 0.0000000000
141324  -48.856  33.468  -4.181 0.0000000000
141325  -48.433  33.229  -4.223 0.0000000000
141326  -47.870  33.041  -4.243 0.0000000000
141327  -47.788  33.280  -4.620 0.0000000000
141328  -47.610  33.487  -5.028 0.0000000000
146260  -39.367  43.848  5.424 0.0000000000
146261  -39.270  44.287  5.006 0.0000000000
146288  -39.146  44.674  4.640 0.0000000000
146289  -38.964  44.942  4.261 0.0000000000
146290  -38.819  45.190  3.870 0.0000000000
146291  -38.682  45.488  3.562 0.0000000000
146292  -38.961  46.385  4.042 0.0000000000
146293  -38.676  46.063  3.647 0.0000000000
146294  -38.445  45.772  3.218 0.0000000000
146295  -38.282  46.097  2.804 0.0000000000
146296  -38.163  46.457  2.288 0.0000000000
154695  -37.743  33.850  8.572 0.0000000000
154696  -37.432  33.340  9.143 0.0000000000
154697  -37.212  32.829  9.765 0.0000000000
154698  -38.622  32.549  9.530 0.0000000000
154699  -37.776  32.429  9.957 0.0000000000
154700  -37.064  32.289  10.402 0.0000000000
154701  -36.954  31.755  11.035 0.0000000000
154702  -36.942  31.222  11.672 0.0000000000
154703  -37.013  30.706  12.293 0.0000000000
154704  -37.753  30.350  12.368 0.0000000000
154705  -38.558  29.946  12.377 0.0000000000
154706  -39.356  29.376  12.373 0.0000000000
154707  -40.084  30.143  11.478 0.0000000000
154708  -40.129  29.472  11.896 0.0000000000
154709  -40.179  28.820  12.344 0.0000000000
154710  -41.018  28.313  12.288 0.0000000000
154713  -45.033  34.191  6.651 0.0000000000
154714  -44.840  33.929  7.199 0.0000000000
154715  -44.683  33.563  7.676 0.0000000000
154716  -46.338  33.227  7.695 0.0000000000
154717  -45.427  33.272  7.904 0.0000000000
154718  -44.443  33.240  8.067 0.0000000000
154719  -44.199  32.927  8.436 0.0000000000
154720  -43.966  32.508  8.788 0.0000000000
154721  -43.757  31.989  9.275 0.0000000000
154722  -49.169  31.821  7.786 0.0000000000
154723  -48.301  31.896  8.201 0.0000000000
154724  -47.429  31.907  8.591 0.0000000000
154725  -48.001  31.057  9.187 0.0000000000
154726  -47.310  31.471  9.111 0.0000000000
154727  -46.491  31.906  8.974 0.0000000000
154728  -45.481  31.823  9.272 0.0000000000
154729  -44.571  31.607  9.527 0.0000000000
154730  -43.659  31.428  9.798 0.0000000000
154731  -43.584  30.867  10.184 0.0000000000
154732  -43.557  30.202  10.530 0.0000000000
154733  -43.536  29.500  10.820 0.0000000000
154734  -45.297  29.139  10.438 0.0000000000
154735  -44.407  28.953  10.751 0.0000000000
154736  -43.535  28.746  11.093 0.0000000000
154884  -38.248  26.933  6.173 0.0000000000
154885  -37.879  26.527  6.723 0.0000000000
154887  -36.591  26.279  7.441 0.0000000000
154911  -33.283  26.630  8.531 0.0000000000
154929  -47.822  30.263  -1.466 0.0000000000
154930  -46.984  30.164  -1.300 0.0000000000
154931  -46.174  30.173  -1.039 0.0000000000
154932  -46.567  30.755  -1.919 0.0000000000
154933  -45.987  30.463  -1.404 0.0000000000
154934  -45.336  30.185  -0.765 0.0000000000
154935  -44.518  30.112  -0.472 0.0000000000
154936  -43.741  30.047  -0.177 0.0000000000
154937  -43.041  30.007  0.100 0.0000000000
154938  -45.935  32.039  -3.036 0.0000000000
154939  -45.249  31.578  -2.509 0.0000000000
154940  -44.598  31.128  -1.980 0.0000000000
154941  -43.807  31.411  -2.106 0.0000000000
154942  -43.854  31.011  -1.755 0.0000000000
154943  -43.971  30.721  -1.433 0.0000000000
154944  -43.401  30.395  -0.848 0.0000000000
154945  -42.873  30.170  -0.232 0.0000000000
154946  -42.332  29.939  0.427 0.0000000000
154947  -41.619  29.867  0.763 0.0000000000
154948  -40.967  29.782  1.074 0.0000000000
154949  -40.301  29.735  1.415 0.0000000000
154950  -40.705  30.299  0.364 0.0000000000
154951  -40.157  30.009  1.059 0.0000000000
154952  -39.647  29.712  1.757 0.0000000000
154953  -38.984  29.749  2.070 0.0000000000
154954  -38.318  29.756  2.384 0.0000000000
154955  -37.640  29.829  2.715 0.0000000000
154963  -42.400  32.857  -3.341 0.0000000000
154964  -41.809  32.624  -2.690 0.0000000000
154971  -41.094  32.982  -2.942 0.0000000000
154972  -41.156  32.673  -2.479 0.0000000000
154973  -41.157  32.292  -1.976 0.0000000000
154974  -40.571  31.991  -1.304 0.0000000000
154975  -39.930  31.645  -0.555 0.0000000000
154976  -39.303  31.309  0.178 0.0000000000
154977  -38.590  31.807  0.155 0.0000000000
154978  -38.664  31.388  0.550 0.0000000000
154979  -38.692  30.964  0.905 0.0000000000
154980  -38.068  30.593  1.657 0.0000000000
154981  -37.475  30.233  2.383 0.0000000000
154982  -36.921  29.885  3.102 0.0000000000
154983  -36.245  29.934  3.474 0.0000000000
154984  -35.592  29.962  3.843 0.0000000000
154985  -34.906  29.981  4.238 0.0000000000
154986  -35.288  30.776  3.224 0.0000000000
154987  -34.720  30.375  3.932 0.0000000000
154988  -34.242  29.992  4.611 0.0000000000
154989  -33.622  29.983  4.960 0.0000000000
154990  -33.020  29.902  5.317 0.0000000000
154991  -32.421  29.786  5.678 0.0000000000
154992  -34.935  32.305  1.629 0.0000000000
154993  -34.294  31.935  2.455 0.0000000000
154994  -33.671  31.494  3.260 0.0000000000
154995  -32.755  31.793  3.209 0.0000000000
154996  -32.942  31.449  3.596 0.0000000000
154997  -33.130  31.074  3.968 0.0000000000
