# Supplementary material for: A connectional hub in the rostral anterior cingulate cortex links areas of emotion and cognitive control
Source: eLife. 2019 Jun 19;8:e43761. doi: 10.7554/eLife.43761 (PMC6624020; doi:10.7554/eLife.43761)
Supplement: Supplementary file 1. [file elife-43761-supp1.zip › lh.45B.label]

#!ascii label  , from subject fsaverage vox2ras=TkReg coords=white
1610
26  -37.551  15.476  9.799 0.0000000000
120  -53.786  21.350  16.670 0.0000000000
264  -42.681  20.607  20.009 0.0000000000
524  -46.737  19.204  10.179 0.0000000000
525  -42.822  26.629  12.559 0.0000000000
527  -41.907  25.179  6.805 0.0000000000
742  -35.792  19.130  23.472 0.0000000000
743  -39.940  17.577  21.122 0.0000000000
744  -37.496  22.134  21.110 0.0000000000
756  -35.618  18.349  11.741 0.0000000000
1150  -52.166  17.617  20.347 0.0000000000
1154  -52.401  20.323  11.753 0.0000000000
1161  -48.015  25.655  5.811 0.0000000000
1627  -46.326  16.781  21.354 0.0000000000
1628  -48.649  20.786  18.296 0.0000000000
2215  -44.094  14.489  5.884 0.0000000000
2216  -42.134  16.987  8.397 0.0000000000
2217  -39.575  25.502  19.857 0.0000000000
2218  -44.082  24.260  17.490 0.0000000000
2219  -49.653  24.560  14.858 0.0000000000
2222  -53.418  23.913  10.554 0.0000000000
2223  -50.514  22.277  7.287 0.0000000000
2224  -44.790  21.957  8.112 0.0000000000
2225  -39.731  20.775  10.028 0.0000000000
2226  -36.962  23.747  9.478 0.0000000000
2663  -36.553  20.741  22.154 0.0000000000
2674  -36.120  14.103  11.531 0.0000000000
2676  -36.687  16.963  10.876 0.0000000000
3070  -53.159  19.598  18.636 0.0000000000
3071  -54.022  17.639  18.135 0.0000000000
3072  -54.269  19.390  16.365 0.0000000000
3073  -53.166  19.111  13.760 0.0000000000
3074  -54.248  20.714  14.044 0.0000000000
3670  -41.311  18.964  20.368 0.0000000000
3671  -43.168  16.935  20.762 0.0000000000
3672  -44.534  18.615  19.752 0.0000000000
3673  -47.662  18.574  19.698 0.0000000000
3674  -45.633  20.527  19.070 0.0000000000
4900  -47.641  17.370  10.991 0.0000000000
4902  -45.389  16.166  8.904 0.0000000000
4903  -42.953  15.595  7.494 0.0000000000
4904  -44.337  17.907  9.328 0.0000000000
4908  -39.990  26.765  14.681 0.0000000000
4909  -41.018  25.645  16.754 0.0000000000
4910  -43.430  25.025  14.837 0.0000000000
4911  -46.839  24.297  16.091 0.0000000000
4912  -46.419  25.164  13.036 0.0000000000
4919  -51.776  25.797  9.766 0.0000000000
4920  -52.864  25.001  7.707 0.0000000000
4921  -52.858  22.866  8.248 0.0000000000
4922  -51.890  24.144  6.462 0.0000000000
4923  -44.948  25.397  6.307 0.0000000000
4924  -46.334  23.911  7.088 0.0000000000
4925  -43.411  23.717  7.673 0.0000000000
4926  -42.206  21.448  9.013 0.0000000000
4927  -40.695  23.194  8.661 0.0000000000
4928  -38.382  22.335  9.912 0.0000000000
4929  -39.251  24.531  7.976 0.0000000000
5944  -36.140  16.730  22.952 0.0000000000
5945  -38.525  15.965  22.001 0.0000000000
5946  -37.295  18.303  22.146 0.0000000000
5947  -38.441  19.661  21.148 0.0000000000
5948  -39.796  20.936  20.429 0.0000000000
5970  -34.264  19.827  12.172 0.0000000000
6685  -50.383  18.555  12.257 0.0000000000
6686  -49.463  20.076  10.720 0.0000000000
6697  -50.823  25.954  5.618 0.0000000000
6701  -40.487  26.255  6.108 0.0000000000
7635  -41.556  15.366  21.865 0.0000000000
7638  -49.503  17.099  21.636 0.0000000000
7639  -50.570  19.022  19.502 0.0000000000
7640  -51.490  21.403  17.821 0.0000000000
8295  -38.590  14.061  8.786 0.0000000000
9211  -40.399  15.166  7.253 0.0000000000
9212  -39.667  16.476  8.528 0.0000000000
9214  -38.798  23.791  20.480 0.0000000000
9215  -41.051  22.759  19.759 0.0000000000
9216  -39.743  26.988  18.880 0.0000000000
9217  -41.554  24.395  18.512 0.0000000000
9218  -43.741  22.561  19.229 0.0000000000
9219  -46.551  22.973  18.596 0.0000000000
9220  -49.383  23.349  17.370 0.0000000000
9221  -52.118  23.560  15.938 0.0000000000
9228  -49.202  25.701  11.707 0.0000000000
9229  -51.947  24.643  13.029 0.0000000000
9230  -53.805  22.887  13.891 0.0000000000
9231  -53.745  22.007  11.269 0.0000000000
9232  -51.450  21.552  9.342 0.0000000000
9233  -48.547  20.987  8.540 0.0000000000
9234  -49.321  23.933  6.490 0.0000000000
9235  -47.535  22.163  7.474 0.0000000000
9236  -45.799  20.284  8.375 0.0000000000
9237  -43.473  19.552  8.594 0.0000000000
9238  -41.026  18.800  9.338 0.0000000000
9239  -38.689  18.122  10.166 0.0000000000
9240  -37.603  19.724  10.856 0.0000000000
9241  -36.264  21.196  11.082 0.0000000000
9242  -34.795  22.729  10.934 0.0000000000
9243  -37.886  25.749  7.389 0.0000000000
9244  -35.498  25.141  8.937 0.0000000000
9245  -33.356  24.171  10.604 0.0000000000
10354  -36.788  14.863  10.657 0.0000000000
10355  -36.308  15.612  11.103 0.0000000000
10356  -37.140  16.209  10.384 0.0000000000
10750  -53.496  20.542  17.702 0.0000000000
10751  -54.011  19.606  17.650 0.0000000000
10752  -54.193  20.402  16.604 0.0000000000
10753  -54.273  20.082  15.288 0.0000000000
10754  -54.222  21.077  15.497 0.0000000000
11350  -42.003  19.705  20.136 0.0000000000
11351  -42.903  18.744  19.932 0.0000000000
11352  -43.597  19.660  19.773 0.0000000000
11353  -45.110  19.566  19.435 0.0000000000
11354  -44.190  20.530  19.546 0.0000000000
12580  -47.113  18.349  10.738 0.0000000000
12581  -46.487  16.687  9.920 0.0000000000
12582  -45.913  17.663  10.074 0.0000000000
12583  -44.797  17.032  9.277 0.0000000000
12584  -45.464  18.526  9.823 0.0000000000
12588  -41.312  26.610  13.557 0.0000000000
12589  -41.600  25.804  14.599 0.0000000000
12590  -43.096  25.716  13.583 0.0000000000
12591  -44.871  25.001  13.944 0.0000000000
12592  -44.656  25.811  12.722 0.0000000000
12599  -52.403  26.363  7.766 0.0000000000
12600  -52.594  25.876  6.842 0.0000000000
12601  -52.653  24.497  6.965 0.0000000000
12602  -52.257  25.422  6.266 0.0000000000
12603  -43.427  25.353  6.503 0.0000000000
12604  -44.187  24.618  6.971 0.0000000000
12605  -42.677  24.470  7.236 0.0000000000
12606  -42.040  23.495  8.067 0.0000000000
12607  -41.227  24.257  7.682 0.0000000000
12608  -39.990  23.911  8.325 0.0000000000
12609  -40.546  24.844  7.311 0.0000000000
13747  -35.848  17.886  23.197 0.0000000000
13748  -36.726  17.560  22.540 0.0000000000
13749  -36.414  18.749  22.738 0.0000000000
13750  -36.973  21.440  21.607 0.0000000000
13751  -37.344  20.179  21.575 0.0000000000
13752  -37.846  20.841  21.089 0.0000000000
13753  -39.070  20.326  20.747 0.0000000000
13754  -38.493  21.454  20.691 0.0000000000
13787  -35.203  16.959  11.980 0.0000000000
13789  -34.564  17.594  12.335 0.0000000000
13790  -33.933  18.383  12.563 0.0000000000
13791  -34.959  19.121  11.996 0.0000000000
14973  -54.078  17.572  16.682 0.0000000000
14980  -52.869  19.740  12.780 0.0000000000
14981  -51.872  18.981  12.889 0.0000000000
14982  -51.373  19.602  12.053 0.0000000000
14983  -49.904  19.305  11.548 0.0000000000
14984  -50.904  20.236  11.182 0.0000000000
14991  -38.297  28.805  13.947 0.0000000000
16770  -39.219  16.801  21.569 0.0000000000
16771  -39.996  15.636  21.830 0.0000000000
16772  -40.744  16.436  21.293 0.0000000000
16773  -44.742  16.809  20.976 0.0000000000
16774  -43.958  16.040  21.605 0.0000000000
16779  -47.915  16.867  21.669 0.0000000000
16780  -48.145  19.635  18.865 0.0000000000
16781  -49.188  18.722  19.691 0.0000000000
16782  -49.603  19.897  18.691 0.0000000000
16783  -51.011  20.288  18.517 0.0000000000
16784  -50.143  21.133  18.057 0.0000000000
18246  -39.214  13.306  8.361 0.0000000000
20470  -42.531  16.280  8.104 0.0000000000
20471  -41.660  15.459  7.198 0.0000000000
20472  -41.284  16.075  7.793 0.0000000000
20473  -39.996  15.810  7.844 0.0000000000
20474  -40.935  16.761  8.289 0.0000000000
20480  -39.353  24.641  20.263 0.0000000000
20481  -39.827  23.203  20.038 0.0000000000
20482  -40.274  24.046  19.625 0.0000000000
20486  -42.571  24.888  17.004 0.0000000000
20487  -41.480  25.169  17.756 0.0000000000
20488  -42.814  24.224  18.033 0.0000000000
20489  -42.680  23.464  18.793 0.0000000000
20490  -44.047  23.469  18.492 0.0000000000
20491  -45.074  22.702  19.006 0.0000000000
20492  -45.328  23.636  18.037 0.0000000000
20493  -48.360  24.352  15.438 0.0000000000
20494  -48.242  23.971  16.887 0.0000000000
20495  -49.678  24.090  16.257 0.0000000000
20496  -50.781  23.498  16.617 0.0000000000
20497  -50.943  24.249  15.445 0.0000000000
20514  -47.738  26.346  11.085 0.0000000000
20515  -49.157  26.567  10.365 0.0000000000
20516  -52.698  24.882  10.192 0.0000000000
20517  -51.814  25.182  11.347 0.0000000000
20518  -52.851  24.415  11.885 0.0000000000
20519  -53.029  23.888  13.516 0.0000000000
20520  -53.631  23.471  12.282 0.0000000000
20521  -54.013  22.457  12.550 0.0000000000
20522  -53.755  22.929  10.878 0.0000000000
20523  -51.847  22.533  7.642 0.0000000000
20524  -52.275  22.152  8.803 0.0000000000
20525  -50.977  21.846  8.210 0.0000000000
20526  -49.947  21.332  8.805 0.0000000000
20527  -49.519  21.623  7.840 0.0000000000
20528  -49.428  25.765  5.712 0.0000000000
20529  -50.126  24.897  6.010 0.0000000000
20530  -48.671  24.784  6.162 0.0000000000
20531  -45.565  22.984  7.680 0.0000000000
20532  -47.004  23.059  7.356 0.0000000000
20533  -46.109  22.123  7.750 0.0000000000
20534  -46.574  21.213  7.760 0.0000000000
20535  -45.169  21.036  8.011 0.0000000000
20536  -44.593  19.855  8.454 0.0000000000
20537  -44.014  20.787  8.362 0.0000000000
20538  -40.949  21.129  9.536 0.0000000000
20539  -41.624  20.170  9.318 0.0000000000
20540  -40.434  19.789  9.764 0.0000000000
20541  -39.822  18.479  9.728 0.0000000000
20542  -39.213  19.456  10.255 0.0000000000
20543  -38.178  18.904  10.548 0.0000000000
20544  -38.615  20.270  10.484 0.0000000000
20545  -37.651  23.066  9.675 0.0000000000
20546  -37.316  21.835  10.486 0.0000000000
20547  -36.557  22.528  10.392 0.0000000000
20548  -35.526  21.949  11.023 0.0000000000
20549  -35.823  23.242  10.257 0.0000000000
20551  -39.209  26.050  6.696 0.0000000000
20556  -34.422  24.698  9.793 0.0000000000
23225  -36.169  19.986  22.756 0.0000000000
23248  -35.547  14.803  11.881 0.0000000000
23249  -35.790  16.304  11.553 0.0000000000
23250  -36.224  17.708  11.356 0.0000000000
23958  -52.726  18.570  19.607 0.0000000000
23959  -53.308  17.741  19.407 0.0000000000
23960  -53.740  18.704  18.643 0.0000000000
23961  -54.190  18.560  17.357 0.0000000000
23962  -54.014  18.441  16.030 0.0000000000
23963  -53.377  18.335  14.665 0.0000000000
23964  -53.967  19.279  14.958 0.0000000000
23965  -53.893  19.847  13.792 0.0000000000
23966  -53.645  20.440  12.696 0.0000000000
25038  -40.608  18.321  20.690 0.0000000000
25039  -41.535  17.218  20.806 0.0000000000
25040  -42.262  17.974  20.263 0.0000000000
25041  -43.888  17.773  20.145 0.0000000000
25042  -45.463  17.592  20.276 0.0000000000
25043  -47.100  17.588  20.490 0.0000000000
25044  -46.129  18.504  19.631 0.0000000000
25045  -46.680  19.581  19.137 0.0000000000
25046  -47.197  20.656  18.592 0.0000000000
27252  -48.289  16.500  10.768 0.0000000000
27254  -47.140  15.828  9.482 0.0000000000
27255  -46.057  15.312  8.193 0.0000000000
27256  -44.873  15.113  7.381 0.0000000000
27257  -43.558  14.999  6.783 0.0000000000
27258  -44.267  15.739  8.079 0.0000000000
27259  -43.716  16.569  8.615 0.0000000000
27260  -43.283  17.362  8.742 0.0000000000
27266  -39.255  27.206  15.958 0.0000000000
27267  -39.793  26.653  16.933 0.0000000000
27268  -40.470  26.064  15.672 0.0000000000
27269  -42.099  25.264  15.767 0.0000000000
27270  -43.736  24.708  16.194 0.0000000000
27271  -45.379  24.270  16.839 0.0000000000
27272  -45.129  24.572  15.365 0.0000000000
27273  -46.671  24.563  14.604 0.0000000000
27274  -48.188  24.792  13.936 0.0000000000
27285  -50.589  26.660  9.538 0.0000000000
27286  -51.750  26.663  8.672 0.0000000000
27287  -52.555  25.473  8.740 0.0000000000
27288  -53.175  24.350  8.973 0.0000000000
27289  -53.396  23.309  9.322 0.0000000000
27290  -53.027  23.818  7.893 0.0000000000
27291  -52.404  23.341  7.174 0.0000000000
27292  -51.330  23.091  6.876 0.0000000000
27293  -46.466  25.513  5.973 0.0000000000
27294  -47.159  24.693  6.470 0.0000000000
27295  -45.708  24.651  6.732 0.0000000000
27296  -44.851  23.811  7.397 0.0000000000
27297  -44.181  22.859  8.015 0.0000000000
27298  -43.477  21.730  8.494 0.0000000000
27299  -42.784  22.664  8.422 0.0000000000
27300  -41.483  22.391  8.894 0.0000000000
27301  -40.196  22.104  9.498 0.0000000000
27302  -39.133  21.593  10.034 0.0000000000
27303  -39.483  22.805  9.284 0.0000000000
27304  -38.787  23.495  8.980 0.0000000000
27305  -38.034  24.150  8.685 0.0000000000
29232  -37.250  16.404  22.446 0.0000000000
29233  -37.858  17.150  21.994 0.0000000000
29234  -38.558  17.934  21.618 0.0000000000
29235  -36.871  19.534  22.112 0.0000000000
29236  -37.890  19.026  21.617 0.0000000000
29237  -39.203  18.609  21.184 0.0000000000
29238  -39.824  19.275  20.778 0.0000000000
29239  -40.472  19.951  20.504 0.0000000000
29240  -41.169  20.675  20.216 0.0000000000
29292  -33.553  20.530  12.246 0.0000000000
30957  -52.285  18.225  13.645 0.0000000000
30958  -50.854  17.863  12.914 0.0000000000
30959  -49.472  17.201  12.000 0.0000000000
30960  -49.009  18.032  11.671 0.0000000000
30961  -48.551  18.918  11.120 0.0000000000
30962  -48.112  19.721  10.414 0.0000000000
30971  -38.737  27.889  15.007 0.0000000000
30972  -39.659  27.695  13.780 0.0000000000
30973  -41.038  27.704  12.688 0.0000000000
30985  -51.902  26.241  5.741 0.0000000000
30987  -50.244  26.796  5.236 0.0000000000
30988  -48.745  26.659  5.378 0.0000000000
30991  -47.230  26.405  5.382 0.0000000000
30992  -45.668  26.185  5.527 0.0000000000
30993  -44.162  26.141  5.730 0.0000000000
30994  -42.584  26.012  6.022 0.0000000000
30995  -41.167  25.674  6.484 0.0000000000
30996  -41.868  26.532  5.615 0.0000000000
33339  -39.279  15.011  22.331 0.0000000000
33340  -40.738  14.716  22.431 0.0000000000
33342  -42.360  16.128  21.347 0.0000000000
33343  -43.044  15.295  22.209 0.0000000000
33350  -50.904  17.356  21.224 0.0000000000
33351  -48.688  17.761  20.682 0.0000000000
33352  -50.091  18.013  20.531 0.0000000000
33353  -51.446  18.272  20.210 0.0000000000
33354  -51.953  19.442  19.175 0.0000000000
33355  -52.368  20.477  18.247 0.0000000000
33356  -52.816  21.457  17.444 0.0000000000
35181  -37.977  14.807  9.250 0.0000000000
37875  -42.122  14.856  6.517 0.0000000000
37876  -40.799  14.539  6.558 0.0000000000
37877  -39.841  13.960  7.261 0.0000000000
37878  -39.278  14.642  7.768 0.0000000000
37879  -38.901  15.391  8.410 0.0000000000
37880  -38.513  16.032  9.095 0.0000000000
37886  -38.137  22.987  20.754 0.0000000000
37887  -39.118  22.337  20.346 0.0000000000
37888  -40.387  21.860  20.099 0.0000000000
37889  -41.820  21.602  19.931 0.0000000000
37892  -39.680  26.236  19.329 0.0000000000
37893  -40.249  26.219  17.885 0.0000000000
37894  -40.434  25.539  18.483 0.0000000000
37895  -40.412  24.810  19.081 0.0000000000
37896  -41.424  23.646  19.181 0.0000000000
37897  -42.393  22.576  19.438 0.0000000000
37898  -43.209  21.581  19.668 0.0000000000
37899  -44.588  21.620  19.327 0.0000000000
37900  -46.165  21.744  18.931 0.0000000000
37901  -47.617  21.952  18.438 0.0000000000
37902  -46.756  23.862  17.554 0.0000000000
37903  -47.953  23.181  18.057 0.0000000000
37904  -49.085  22.248  18.041 0.0000000000
37905  -50.483  22.433  17.540 0.0000000000
37906  -51.779  22.558  17.045 0.0000000000
37907  -53.043  22.484  16.438 0.0000000000
37916  -42.738  27.870  11.796 0.0000000000
37925  -44.572  26.841  11.768 0.0000000000
37926  -46.285  26.055  11.849 0.0000000000
37927  -47.920  25.413  12.357 0.0000000000
37928  -49.463  25.048  13.198 0.0000000000
37929  -50.539  25.827  10.835 0.0000000000
37930  -50.672  25.198  12.359 0.0000000000
37931  -50.912  24.720  14.007 0.0000000000
37932  -52.094  24.175  14.585 0.0000000000
37933  -53.079  23.284  15.044 0.0000000000
37934  -53.805  22.264  15.347 0.0000000000
37935  -54.183  21.826  14.058 0.0000000000
37936  -54.022  21.384  12.689 0.0000000000
37937  -53.157  21.080  11.416 0.0000000000
37938  -53.279  22.481  9.719 0.0000000000
37939  -52.771  21.703  10.122 0.0000000000
37940  -51.842  21.019  10.538 0.0000000000
37941  -50.415  20.893  9.965 0.0000000000
37942  -49.041  20.665  9.596 0.0000000000
37943  -47.725  20.304  9.409 0.0000000000
37944  -51.415  25.027  5.880 0.0000000000
37945  -50.762  23.999  6.343 0.0000000000
37946  -49.934  22.995  6.817 0.0000000000
37947  -47.807  23.917  6.817 0.0000000000
37948  -48.443  23.023  7.089 0.0000000000
37949  -48.951  22.165  7.231 0.0000000000
37950  -48.046  21.367  7.655 0.0000000000
37951  -47.181  20.629  8.354 0.0000000000
37952  -46.277  19.795  9.245 0.0000000000
37953  -45.060  19.251  9.104 0.0000000000
37954  -43.961  18.681  8.914 0.0000000000
37955  -42.820  18.274  8.730 0.0000000000
37956  -42.818  20.472  8.809 0.0000000000
37957  -42.230  19.150  8.957 0.0000000000
37958  -41.660  17.910  8.777 0.0000000000
37959  -40.406  17.614  9.021 0.0000000000
37960  -39.197  17.216  9.380 0.0000000000
37961  -38.079  16.881  9.882 0.0000000000
37962  -37.661  17.637  10.484 0.0000000000
37963  -37.185  18.385  10.900 0.0000000000
37964  -36.597  19.094  11.250 0.0000000000
37965  -38.003  21.102  10.545 0.0000000000
37966  -36.956  20.508  11.019 0.0000000000
37967  -35.916  19.828  11.491 0.0000000000
37968  -35.227  20.607  11.595 0.0000000000
37969  -34.467  21.327  11.663 0.0000000000
37970  -33.750  22.088  11.594 0.0000000000
37971  -39.888  25.436  6.985 0.0000000000
37972  -38.583  25.141  7.652 0.0000000000
37973  -37.320  24.781  8.417 0.0000000000
37975  -36.667  25.461  8.134 0.0000000000
37976  -36.200  24.442  9.245 0.0000000000
37977  -35.071  24.029  10.030 0.0000000000
37978  -34.078  23.489  10.784 0.0000000000
37979  -33.043  22.782  11.468 0.0000000000
41072  -37.447  14.700  9.959 0.0000000000
41073  -37.131  14.437  10.419 0.0000000000
41074  -37.174  15.179  10.233 0.0000000000
41075  -36.935  15.542  10.462 0.0000000000
41076  -37.343  15.838  10.075 0.0000000000
41470  -53.661  20.952  17.197 0.0000000000
41471  -53.911  20.494  17.194 0.0000000000
41472  -54.034  20.867  16.664 0.0000000000
41473  -54.235  20.741  16.074 0.0000000000
41474  -54.080  21.228  16.107 0.0000000000
42070  -42.337  20.127  20.082 0.0000000000
42071  -42.785  19.667  19.924 0.0000000000
42072  -43.122  20.143  19.903 0.0000000000
42073  -43.917  20.099  19.664 0.0000000000
42074  -43.427  20.562  19.811 0.0000000000
43300  -46.892  18.804  10.500 0.0000000000
43301  -46.501  18.010  10.389 0.0000000000
43302  -46.300  18.466  10.257 0.0000000000
43303  -45.698  18.110  9.953 0.0000000000
43304  -46.107  18.866  10.022 0.0000000000
43308  -42.051  26.592  13.057 0.0000000000
43309  -42.189  26.136  13.538 0.0000000000
43310  -42.921  26.141  13.058 0.0000000000
43311  -43.845  25.761  13.125 0.0000000000
43312  -43.738  26.198  12.598 0.0000000000
43319  -52.547  26.628  6.908 0.0000000000
43320  -52.518  26.377  6.523 0.0000000000
43321  -52.487  25.633  6.519 0.0000000000
43322  -52.371  26.089  6.223 0.0000000000
43323  -42.659  25.276  6.662 0.0000000000
43324  -43.050  24.924  6.872 0.0000000000
43325  -42.306  24.836  7.018 0.0000000000
43326  -41.960  24.373  7.432 0.0000000000
43327  -41.597  24.733  7.205 0.0000000000
43328  -40.887  24.559  7.494 0.0000000000
43329  -41.222  24.997  7.038 0.0000000000
44467  -35.791  18.526  23.387 0.0000000000
44468  -36.153  18.327  22.998 0.0000000000
44469  -36.045  18.934  23.080 0.0000000000
44470  -37.228  21.795  21.333 0.0000000000
44471  -37.383  21.159  21.312 0.0000000000
44472  -37.642  21.485  21.066 0.0000000000
44473  -38.129  21.150  20.871 0.0000000000
44474  -37.919  21.799  20.865 0.0000000000
44507  -35.404  17.696  11.862 0.0000000000
44508  -34.884  17.255  12.168 0.0000000000
44509  -35.083  17.991  12.032 0.0000000000
44510  -34.774  18.382  12.168 0.0000000000
44511  -35.294  18.718  11.883 0.0000000000
45700  -52.645  20.026  12.277 0.0000000000
45701  -52.160  19.683  12.366 0.0000000000
45702  -51.916  19.981  11.902 0.0000000000
45703  -51.120  19.905  11.622 0.0000000000
45704  -51.669  20.289  11.469 0.0000000000
47490  -39.591  17.194  21.325 0.0000000000
47491  -39.959  16.609  21.398 0.0000000000
47492  -40.334  17.013  21.165 0.0000000000
47493  -45.552  16.788  21.170 0.0000000000
47494  -45.188  16.397  21.559 0.0000000000
47495  -45.905  16.420  21.739 0.0000000000
47497  -46.651  16.447  21.933 0.0000000000
47498  -47.467  16.478  22.091 0.0000000000
47499  -47.086  16.802  21.550 0.0000000000
47500  -48.396  20.188  18.518 0.0000000000
47501  -48.863  19.728  18.765 0.0000000000
47502  -49.140  20.343  18.386 0.0000000000
47503  -49.876  20.528  18.335 0.0000000000
47504  -49.399  20.960  18.176 0.0000000000
51183  -44.783  14.533  6.167 0.0000000000
51190  -42.340  16.629  8.264 0.0000000000
51191  -41.925  16.166  7.901 0.0000000000
51192  -41.771  16.486  8.134 0.0000000000
51193  -41.112  16.397  8.037 0.0000000000
51194  -41.575  16.858  8.312 0.0000000000
51200  -39.494  25.106  20.116 0.0000000000
51201  -39.765  24.311  19.888 0.0000000000
51202  -39.850  24.758  19.680 0.0000000000
51206  -43.323  24.570  17.229 0.0000000000
51207  -42.734  24.611  17.571 0.0000000000
51208  -43.448  24.248  17.759 0.0000000000
51209  -43.436  23.841  18.192 0.0000000000
51210  -44.086  23.885  18.016 0.0000000000
51211  -44.673  23.533  18.292 0.0000000000
51212  -44.741  23.910  17.790 0.0000000000
51213  -49.042  24.428  15.169 0.0000000000
51214  -49.035  24.243  15.903 0.0000000000
51215  -49.700  24.345  15.636 0.0000000000
51216  -50.343  24.190  15.879 0.0000000000
51217  -50.330  24.453  15.203 0.0000000000
51234  -48.473  27.003  10.331 0.0000000000
51235  -49.222  27.113  9.917 0.0000000000
51236  -53.098  24.403  10.419 0.0000000000
51237  -52.760  24.648  11.077 0.0000000000
51238  -53.181  24.171  11.235 0.0000000000
51239  -53.312  23.947  12.080 0.0000000000
51240  -53.529  23.678  11.364 0.0000000000
51241  -53.786  23.189  11.592 0.0000000000
51242  -53.630  23.404  10.679 0.0000000000
51243  -51.204  22.372  7.422 0.0000000000
51244  -51.447  22.121  7.914 0.0000000000
51245  -50.753  22.046  7.669 0.0000000000
51246  -50.238  21.756  7.969 0.0000000000
51247  -50.028  21.947  7.540 0.0000000000
51248  -48.759  25.716  5.765 0.0000000000
51249  -49.060  25.267  5.916 0.0000000000
51250  -48.335  25.207  5.979 0.0000000000
51251  -45.172  22.474  7.934 0.0000000000
51252  -45.856  22.556  7.753 0.0000000000
51253  -45.441  22.053  7.929 0.0000000000
51254  -45.647  21.624  7.865 0.0000000000
51255  -44.994  21.506  8.058 0.0000000000
51256  -44.561  20.910  8.175 0.0000000000
51257  -44.359  21.385  8.228 0.0000000000
51258  -40.331  20.959  9.785 0.0000000000
51259  -40.701  20.473  9.715 0.0000000000
51260  -40.083  20.279  9.938 0.0000000000
51261  -39.820  19.609  10.001 0.0000000000
51262  -39.470  20.125  10.181 0.0000000000
51263  -38.916  19.850  10.409 0.0000000000
51264  -39.154  20.535  10.261 0.0000000000
51265  -37.329  23.429  9.559 0.0000000000
51266  -37.081  22.846  10.043 0.0000000000
51267  -36.761  23.162  9.954 0.0000000000
51268  -36.186  22.890  10.332 0.0000000000
51269  -36.404  23.505  9.881 0.0000000000
54104  -35.752  13.710  11.969 0.0000000000
54105  -35.455  14.054  12.126 0.0000000000
54106  -35.821  14.475  11.711 0.0000000000
54107  -36.470  16.293  10.961 0.0000000000
54108  -36.060  15.962  11.316 0.0000000000
54109  -36.203  16.654  11.177 0.0000000000
54110  -35.980  17.010  11.449 0.0000000000
54111  -36.453  17.319  11.132 0.0000000000
55290  -52.983  19.091  19.169 0.0000000000
55291  -53.372  18.662  19.244 0.0000000000
55292  -53.490  19.165  18.689 0.0000000000
55293  -54.209  19.482  17.037 0.0000000000
55294  -54.141  19.086  17.534 0.0000000000
55295  -54.238  18.999  16.875 0.0000000000
55296  -54.210  18.493  16.653 0.0000000000
55297  -54.186  18.913  16.162 0.0000000000
55298  -53.982  18.863  15.509 0.0000000000
55299  -54.193  19.311  15.656 0.0000000000
55300  -54.259  20.384  14.669 0.0000000000
55301  -54.151  19.946  14.493 0.0000000000
55302  -54.131  20.245  13.877 0.0000000000
55303  -53.828  20.174  13.232 0.0000000000
55304  -54.031  20.558  13.327 0.0000000000
57090  -40.948  18.644  20.517 0.0000000000
57091  -41.424  18.140  20.480 0.0000000000
57092  -41.734  18.486  20.267 0.0000000000
57093  -43.733  18.689  19.817 0.0000000000
57094  -43.407  18.247  19.922 0.0000000000
57095  -44.215  18.180  19.924 0.0000000000
57096  -44.667  17.675  20.175 0.0000000000
57097  -44.999  18.068  19.915 0.0000000000
57098  -45.827  18.003  19.934 0.0000000000
57099  -45.336  18.544  19.700 0.0000000000
57100  -45.330  20.031  19.269 0.0000000000
57101  -45.880  19.540  19.287 0.0000000000
57102  -46.147  20.075  19.037 0.0000000000
57103  -46.938  20.122  18.827 0.0000000000
57104  -46.410  20.604  18.790 0.0000000000
60780  -47.968  16.905  10.897 0.0000000000
60781  -47.686  16.122  10.192 0.0000000000
60782  -47.366  16.545  10.337 0.0000000000
60783  -45.924  16.362  9.443 0.0000000000
60784  -46.264  15.936  9.119 0.0000000000
60785  -45.729  15.709  8.574 0.0000000000
60786  -45.476  15.212  7.767 0.0000000000
60787  -45.174  15.542  8.166 0.0000000000
60788  -44.569  15.412  7.708 0.0000000000
60789  -44.843  15.905  8.451 0.0000000000
60790  -44.535  17.504  9.357 0.0000000000
60791  -44.287  16.750  8.961 0.0000000000
60792  -44.044  17.206  9.032 0.0000000000
60793  -43.490  16.960  8.760 0.0000000000
60794  -43.848  17.605  9.036 0.0000000000
60803  -39.582  26.924  15.293 0.0000000000
60804  -39.818  26.572  15.763 0.0000000000
60805  -40.237  26.374  15.158 0.0000000000
60806  -42.515  25.382  14.674 0.0000000000
60807  -41.838  25.492  15.175 0.0000000000
60808  -42.738  25.118  15.281 0.0000000000
60809  -42.933  24.957  15.933 0.0000000000
60810  -43.595  24.847  15.509 0.0000000000
60811  -44.420  24.630  15.788 0.0000000000
60812  -44.306  24.754  15.067 0.0000000000
60813  -45.632  25.076  13.481 0.0000000000
60814  -45.792  24.753  14.193 0.0000000000
60815  -46.546  24.852  13.783 0.0000000000
60816  -47.447  24.675  14.210 0.0000000000
60817  -47.317  24.955  13.420 0.0000000000
60834  -51.199  27.255  8.658 0.0000000000
60835  -51.758  27.217  8.250 0.0000000000
60836  -52.646  25.662  7.694 0.0000000000
60837  -52.493  25.849  8.192 0.0000000000
60838  -52.769  25.224  8.179 0.0000000000
60839  -52.896  24.877  8.853 0.0000000000
60840  -53.015  24.643  8.262 0.0000000000
60841  -53.168  24.089  8.375 0.0000000000
60842  -53.044  24.376  7.808 0.0000000000
60843  -52.307  24.328  6.671 0.0000000000
60844  -52.561  23.893  7.048 0.0000000000
60845  -52.171  23.715  6.788 0.0000000000
60846  -51.916  23.187  6.975 0.0000000000
60847  -51.652  23.579  6.657 0.0000000000
60848  -45.695  25.455  6.132 0.0000000000
60849  -46.087  25.074  6.346 0.0000000000
60850  -45.331  25.029  6.518 0.0000000000
60851  -43.809  24.198  7.316 0.0000000000
60852  -44.521  24.213  7.204 0.0000000000
60853  -44.129  23.783  7.537 0.0000000000
60854  -44.500  23.371  7.707 0.0000000000
60855  -43.791  23.296  7.873 0.0000000000
60856  -43.475  22.770  8.187 0.0000000000
60857  -43.073  23.200  8.031 0.0000000000
60858  -41.368  23.355  8.347 0.0000000000
60859  -41.757  22.965  8.504 0.0000000000
60860  -41.091  22.819  8.791 0.0000000000
60861  -40.830  22.251  9.174 0.0000000000
60862  -40.434  22.665  9.097 0.0000000000
60863  -39.832  22.465  9.403 0.0000000000
60864  -40.067  23.011  8.977 0.0000000000
60865  -39.608  24.213  8.136 0.0000000000
60866  -39.362  23.704  8.646 0.0000000000
60867  -39.016  24.023  8.479 0.0000000000
60868  -38.443  23.806  8.833 0.0000000000
60869  -38.661  24.341  8.332 0.0000000000
64284  -36.628  16.614  22.686 0.0000000000
64285  -37.024  17.942  22.346 0.0000000000
64286  -37.270  17.370  22.269 0.0000000000
64287  -37.569  17.744  22.089 0.0000000000
64288  -38.203  17.549  21.831 0.0000000000
64289  -37.900  18.111  21.870 0.0000000000
64290  -36.372  20.353  22.423 0.0000000000
64291  -36.448  19.825  22.387 0.0000000000
64292  -36.676  20.148  22.094 0.0000000000
64293  -37.807  19.922  21.338 0.0000000000
64294  -37.599  19.600  21.596 0.0000000000
64295  -38.132  19.326  21.413 0.0000000000
64296  -38.498  18.790  21.414 0.0000000000
64297  -38.818  19.121  21.180 0.0000000000
64298  -39.533  18.941  20.968 0.0000000000
64299  -39.149  19.442  20.941 0.0000000000
64300  -39.425  20.627  20.583 0.0000000000
64301  -39.764  20.102  20.625 0.0000000000
64302  -40.093  20.401  20.467 0.0000000000
64303  -40.812  20.304  20.326 0.0000000000
64304  -40.453  20.795  20.293 0.0000000000
64412  -34.092  19.123  12.382 0.0000000000
64413  -33.577  18.717  12.658 0.0000000000
64414  -33.727  19.454  12.449 0.0000000000
64415  -33.391  19.810  12.490 0.0000000000
64416  -33.907  20.168  12.215 0.0000000000
67958  -53.715  17.732  18.780 0.0000000000
67980  -53.305  18.752  14.242 0.0000000000
67981  -52.929  18.303  14.154 0.0000000000
67982  -52.748  18.702  13.737 0.0000000000
67983  -51.114  18.818  12.582 0.0000000000
67984  -51.352  18.481  12.958 0.0000000000
67985  -50.627  18.216  12.602 0.0000000000
67986  -50.167  17.520  12.387 0.0000000000
67987  -49.921  17.914  12.215 0.0000000000
67988  -49.233  17.599  11.858 0.0000000000
67989  -49.656  18.289  11.992 0.0000000000
67990  -49.700  19.706  11.132 0.0000000000
67991  -49.241  19.150  11.331 0.0000000000
67992  -49.036  19.553  10.973 0.0000000000
67993  -48.330  19.355  10.819 0.0000000000
67994  -48.810  19.911  10.547 0.0000000000
68011  -38.507  28.170  15.684 0.0000000000
68012  -38.187  28.522  15.140 0.0000000000
68014  -38.958  28.199  13.880 0.0000000000
68016  -40.338  27.657  13.197 0.0000000000
68046  -49.475  26.714  5.294 0.0000000000
68054  -47.591  26.863  5.071 0.0000000000
68055  -46.832  26.713  5.083 0.0000000000
68056  -46.462  26.266  5.424 0.0000000000
68057  -46.061  26.578  5.128 0.0000000000
68059  -44.503  26.487  5.359 0.0000000000
68060  -43.743  26.440  5.437 0.0000000000
68061  -43.361  26.067  5.845 0.0000000000
68062  -42.926  26.427  5.591 0.0000000000
68063  -42.216  26.269  5.826 0.0000000000
68064  -42.585  26.664  5.388 0.0000000000
73350  -38.228  15.631  22.285 0.0000000000
73351  -38.602  15.117  22.428 0.0000000000
73352  -38.903  15.491  22.126 0.0000000000
73353  -40.740  15.504  21.871 0.0000000000
73354  -40.349  15.177  22.115 0.0000000000
73355  -41.115  15.056  22.204 0.0000000000
73357  -41.923  15.003  22.308 0.0000000000
73358  -42.357  17.052  20.704 0.0000000000
73359  -41.961  16.661  21.016 0.0000000000
73360  -42.789  16.529  21.083 0.0000000000
73361  -44.290  15.656  22.152 0.0000000000
73362  -43.506  15.664  21.942 0.0000000000
73375  -49.068  16.647  22.109 0.0000000000
73379  -50.257  17.269  21.487 0.0000000000
73380  -47.428  18.070  20.054 0.0000000000
73381  -47.885  17.656  20.580 0.0000000000
73382  -48.191  18.145  20.151 0.0000000000
73383  -49.916  18.831  19.600 0.0000000000
73384  -49.676  18.328  20.120 0.0000000000
73385  -50.367  18.479  20.040 0.0000000000
73386  -50.784  18.123  20.418 0.0000000000
73387  -51.071  18.626  19.884 0.0000000000
73388  -51.707  18.840  19.690 0.0000000000
73389  -51.269  19.226  19.353 0.0000000000
73390  -51.253  20.870  18.134 0.0000000000
73391  -51.675  20.391  18.360 0.0000000000
73392  -51.929  20.935  18.012 0.0000000000
73393  -52.611  20.976  17.862 0.0000000000
73394  -52.189  21.463  17.689 0.0000000000
77777  -38.671  13.318  9.101 0.0000000000
77779  -38.348  13.673  9.257 0.0000000000
77780  -38.035  14.058  9.439 0.0000000000
77781  -38.281  14.437  9.001 0.0000000000
84450  -43.256  15.287  7.197 0.0000000000
84451  -42.854  14.930  6.625 0.0000000000
84452  -42.539  15.219  6.972 0.0000000000
84453  -41.010  15.361  7.154 0.0000000000
84454  -41.228  15.049  6.839 0.0000000000
84455  -40.595  14.837  6.925 0.0000000000
84456  -40.278  14.237  6.876 0.0000000000
84457  -39.982  14.610  7.136 0.0000000000
84458  -39.557  14.291  7.522 0.0000000000
84459  -39.813  14.929  7.462 0.0000000000
84460  -39.831  16.136  8.180 0.0000000000
84461  -39.423  15.642  8.071 0.0000000000
84462  -39.256  15.953  8.429 0.0000000000
84463  -38.702  15.718  8.725 0.0000000000
84464  -39.058  16.247  8.792 0.0000000000
84480  -38.479  23.418  20.593 0.0000000000
84481  -38.581  22.614  20.508 0.0000000000
84482  -38.939  23.034  20.366 0.0000000000
84483  -40.407  22.930  19.902 0.0000000000
84484  -40.076  22.507  20.049 0.0000000000
84485  -40.709  22.308  19.947 0.0000000000
84486  -41.059  21.713  20.035 0.0000000000
84487  -41.362  22.169  19.836 0.0000000000
84495  -39.725  26.612  19.077 0.0000000000
84496  -40.324  26.095  16.755 0.0000000000
84497  -40.044  26.419  17.394 0.0000000000
84498  -40.602  25.887  17.280 0.0000000000
84499  -41.553  24.771  18.140 0.0000000000
84500  -40.957  25.297  18.073 0.0000000000
84501  -40.981  24.943  18.446 0.0000000000
84502  -40.451  25.196  18.761 0.0000000000
84503  -40.930  24.558  18.776 0.0000000000
84504  -40.880  24.203  19.086 0.0000000000
84505  -41.483  24.044  18.817 0.0000000000
84506  -43.233  22.990  19.048 0.0000000000
84507  -42.545  23.041  19.178 0.0000000000
84508  -43.054  22.523  19.352 0.0000000000
84509  -42.773  22.078  19.595 0.0000000000
84510  -43.499  22.037  19.457 0.0000000000
84511  -43.908  21.577  19.502 0.0000000000
84512  -44.129  22.091  19.367 0.0000000000
84513  -45.843  22.810  18.791 0.0000000000
84514  -45.608  22.240  19.046 0.0000000000
84515  -46.384  22.396  18.831 0.0000000000
84516  -46.885  21.845  18.669 0.0000000000
84517  -47.089  22.486  18.594 0.0000000000
84518  -46.066  24.299  16.479 0.0000000000
84519  -46.093  24.079  17.234 0.0000000000
84520  -46.835  24.124  16.879 0.0000000000
84521  -48.819  23.707  17.175 0.0000000000
84522  -48.101  23.652  17.527 0.0000000000
84523  -48.662  23.273  17.732 0.0000000000
84524  -48.523  22.727  18.099 0.0000000000
84525  -49.238  22.822  17.792 0.0000000000
84526  -49.803  22.346  17.797 0.0000000000
84527  -49.929  22.905  17.483 0.0000000000
84528  -51.468  23.529  16.290 0.0000000000
84529  -51.286  23.069  16.864 0.0000000000
84530  -51.966  23.079  16.567 0.0000000000
84531  -52.449  22.556  16.781 0.0000000000
84532  -52.595  23.048  16.243 0.0000000000
84577  -44.510  27.481  11.424 0.0000000000
84578  -45.473  26.951  11.379 0.0000000000
84579  -45.447  26.415  11.793 0.0000000000
84580  -46.269  26.546  11.388 0.0000000000
84581  -48.488  25.979  11.355 0.0000000000
84582  -47.805  25.843  11.688 0.0000000000
84583  -48.588  25.534  11.996 0.0000000000
84584  -48.727  25.218  12.780 0.0000000000
84585  -49.370  25.310  12.405 0.0000000000
84586  -51.201  26.202  9.652 0.0000000000
84587  -50.559  26.226  10.115 0.0000000000
84588  -51.166  25.820  10.312 0.0000000000
84589  -51.872  24.910  12.182 0.0000000000
84590  -51.275  25.223  11.878 0.0000000000
84591  -51.341  24.968  12.682 0.0000000000
84592  -50.833  24.933  13.142 0.0000000000
84593  -51.455  24.675  13.502 0.0000000000
84594  -51.521  24.487  14.356 0.0000000000
84595  -52.055  24.404  13.818 0.0000000000
84596  -53.476  23.426  13.756 0.0000000000
84597  -53.069  23.616  14.300 0.0000000000
84598  -53.471  23.130  14.502 0.0000000000
84599  -53.494  22.790  15.234 0.0000000000
84600  -53.825  22.592  14.626 0.0000000000
84601  -54.020  22.083  14.733 0.0000000000
84602  -54.023  22.359  13.991 0.0000000000
84603  -53.974  22.200  11.885 0.0000000000
84604  -54.072  21.935  12.644 0.0000000000
84605  -53.880  21.715  11.989 0.0000000000
84606  -53.681  21.229  12.031 0.0000000000
84607  -53.494  21.531  11.338 0.0000000000
84608  -53.182  23.009  8.756 0.0000000000
84609  -53.395  22.876  9.526 0.0000000000
84610  -53.073  22.621  8.931 0.0000000000
84611  -51.873  21.828  9.058 0.0000000000
84612  -52.501  21.968  9.425 0.0000000000
84613  -52.113  21.642  9.646 0.0000000000
84614  -52.298  21.404  10.266 0.0000000000
84615  -51.604  21.328  9.899 0.0000000000
84616  -51.156  20.962  10.250 0.0000000000
84617  -50.938  21.244  9.629 0.0000000000
84618  -49.247  21.175  8.670 0.0000000000
84619  -49.476  20.993  9.212 0.0000000000
84620  -48.789  20.850  9.107 0.0000000000
84621  -48.365  20.491  9.533 0.0000000000
84622  -48.124  20.676  8.991 0.0000000000
84623  -51.433  26.109  5.640 0.0000000000
84624  -51.707  25.577  5.806 0.0000000000
84625  -51.139  25.499  5.772 0.0000000000
84626  -49.738  24.408  6.238 0.0000000000
84627  -50.459  24.458  6.159 0.0000000000
84628  -50.058  23.945  6.400 0.0000000000
84629  -50.363  23.477  6.593 0.0000000000
84630  -49.631  23.445  6.658 0.0000000000
84631  -46.758  24.298  6.777 0.0000000000
84632  -47.502  24.311  6.647 0.0000000000
84633  -47.070  23.908  6.965 0.0000000000
84634  -47.272  22.642  7.464 0.0000000000
84635  -47.741  23.064  7.217 0.0000000000
84636  -48.004  22.604  7.307 0.0000000000
84637  -48.710  22.571  7.187 0.0000000000
84638  -48.264  22.162  7.343 0.0000000000
84639  -48.495  21.773  7.431 0.0000000000
84640  -47.768  21.742  7.528 0.0000000000
84641  -46.180  20.746  8.004 0.0000000000
84642  -46.872  20.854  7.958 0.0000000000
84643  -46.473  20.452  8.321 0.0000000000
84644  -46.713  20.247  8.795 0.0000000000
84645  -46.042  20.024  8.790 0.0000000000
84646  -45.647  19.536  9.220 0.0000000000
84647  -45.431  19.792  8.770 0.0000000000
84648  -44.053  19.713  8.523 0.0000000000
84649  -44.317  19.299  8.705 0.0000000000
84650  -43.736  19.093  8.675 0.0000000000
84651  -43.393  18.462  8.764 0.0000000000
84652  -43.142  18.893  8.686 0.0000000000
84653  -42.829  21.596  8.780 0.0000000000
84654  -43.134  21.110  8.689 0.0000000000
84655  -42.524  20.966  8.947 0.0000000000
84656  -41.315  19.452  9.346 0.0000000000
84657  -41.923  19.636  9.124 0.0000000000
84658  -41.615  18.966  9.137 0.0000000000
84659  -41.948  18.519  8.892 0.0000000000
84660  -41.357  18.349  9.061 0.0000000000
84661  -41.053  17.763  8.897 0.0000000000
84662  -40.733  18.200  9.236 0.0000000000
84663  -39.248  18.296  9.912 0.0000000000
84664  -39.532  17.827  9.571 0.0000000000
84665  -38.948  17.653  9.765 0.0000000000
84666  -38.613  17.045  9.615 0.0000000000
84667  -38.407  17.509  10.011 0.0000000000
84668  -37.885  17.250  10.210 0.0000000000
84669  -38.167  17.887  10.302 0.0000000000
84670  -37.909  19.325  10.732 0.0000000000
84671  -37.690  18.683  10.719 0.0000000000
84672  -37.406  19.047  10.899 0.0000000000
84673  -36.889  18.727  11.087 0.0000000000
84674  -37.097  19.417  11.041 0.0000000000
84675  -38.765  21.973  9.990 0.0000000000
84676  -38.539  21.365  10.297 0.0000000000
84677  -38.216  21.737  10.270 0.0000000000
84678  -36.812  21.537  10.769 0.0000000000
84679  -37.190  21.178  10.782 0.0000000000
84680  -36.641  20.878  11.043 0.0000000000
84681  -36.433  20.191  11.255 0.0000000000
84682  -36.079  20.513  11.321 0.0000000000
84683  -35.570  20.201  11.564 0.0000000000
84684  -35.740  20.882  11.338 0.0000000000
84685  -35.155  22.345  10.989 0.0000000000
84686  -35.006  21.645  11.344 0.0000000000
84687  -34.623  22.044  11.317 0.0000000000
84688  -34.094  21.699  11.636 0.0000000000
84689  -34.246  22.461  11.276 0.0000000000
84690  -40.831  25.962  6.305 0.0000000000
84691  -40.542  25.550  6.714 0.0000000000
84692  -40.189  25.842  6.551 0.0000000000
84693  -38.573  25.930  7.027 0.0000000000
84694  -38.909  25.611  7.154 0.0000000000
84695  -38.264  25.460  7.498 0.0000000000
84696  -37.918  24.950  8.044 0.0000000000
84697  -37.601  25.262  7.895 0.0000000000
84701  -35.728  25.636  8.388 0.0000000000
84702  -36.341  25.795  7.992 0.0000000000
84703  -36.054  25.307  8.530 0.0000000000
84704  -36.385  24.946  8.681 0.0000000000
84705  -35.846  24.790  9.088 0.0000000000
84706  -35.649  24.239  9.634 0.0000000000
84707  -35.306  24.592  9.501 0.0000000000
84708  -33.876  24.444  10.207 0.0000000000
84709  -34.220  24.111  10.326 0.0000000000
84710  -33.711  23.827  10.704 0.0000000000
84711  -33.556  23.193  11.126 0.0000000000
84712  -33.201  23.507  11.040 0.0000000000
92365  -36.793  14.080  10.882 0.0000000000
92366  -36.443  14.484  11.095 0.0000000000
92367  -36.168  14.882  11.291 0.0000000000
92368  -36.541  15.225  10.882 0.0000000000
92369  -36.701  15.939  10.722 0.0000000000
92370  -36.919  16.593  10.630 0.0000000000
93078  -53.325  20.077  18.156 0.0000000000
93079  -53.639  19.635  18.178 0.0000000000
93080  -53.791  20.097  17.719 0.0000000000
93081  -54.099  20.008  17.131 0.0000000000
93082  -54.268  19.877  16.520 0.0000000000
93083  -54.321  19.767  15.888 0.0000000000
93084  -54.317  20.251  16.005 0.0000000000
93085  -54.317  20.533  15.434 0.0000000000
93086  -54.281  20.877  14.809 0.0000000000
94158  -41.686  19.309  20.249 0.0000000000
94159  -42.085  18.821  20.080 0.0000000000
94160  -42.448  19.229  20.008 0.0000000000
94161  -43.252  19.190  19.836 0.0000000000
94162  -44.075  19.153  19.699 0.0000000000
94163  -44.846  19.094  19.593 0.0000000000
94164  -44.375  19.614  19.568 0.0000000000
94165  -44.641  20.059  19.456 0.0000000000
94166  -44.880  20.497  19.311 0.0000000000
96372  -47.378  17.853  10.860 0.0000000000
96373  -47.047  17.028  10.465 0.0000000000
96374  -46.748  17.523  10.524 0.0000000000
96375  -46.183  17.188  10.042 0.0000000000
96376  -45.628  16.872  9.556 0.0000000000
96377  -45.068  16.560  9.161 0.0000000000
96378  -45.351  17.341  9.665 0.0000000000
96379  -45.084  17.788  9.676 0.0000000000
96380  -44.880  18.202  9.535 0.0000000000
96386  -40.613  26.667  14.107 0.0000000000
96387  -40.740  26.276  14.594 0.0000000000
96388  -41.444  26.167  14.037 0.0000000000
96389  -42.369  25.716  14.048 0.0000000000
96390  -43.279  25.307  14.156 0.0000000000
96391  -44.141  24.976  14.388 0.0000000000
96392  -43.992  25.333  13.722 0.0000000000
96393  -44.741  25.374  13.283 0.0000000000
96394  -45.557  25.451  12.850 0.0000000000
96405  -52.114  27.073  7.860 0.0000000000
96406  -52.419  26.858  7.402 0.0000000000
96407  -52.553  26.138  7.269 0.0000000000
96408  -52.716  25.418  7.254 0.0000000000
96409  -52.836  24.746  7.316 0.0000000000
96410  -52.675  25.142  6.883 0.0000000000
96411  -52.416  24.957  6.578 0.0000000000
96412  -52.075  24.784  6.333 0.0000000000
96413  -44.208  25.407  6.359 0.0000000000
96414  -44.565  25.005  6.637 0.0000000000
96415  -43.815  25.000  6.737 0.0000000000
96416  -43.418  24.558  7.080 0.0000000000
96417  -43.052  24.100  7.449 0.0000000000
96418  -42.717  23.610  7.838 0.0000000000
96419  -42.344  24.003  7.634 0.0000000000
96420  -41.648  23.874  7.887 0.0000000000
96421  -40.965  23.730  8.193 0.0000000000
96422  -40.345  23.561  8.508 0.0000000000
96423  -40.594  24.078  8.000 0.0000000000
96424  -40.218  24.400  7.802 0.0000000000
96425  -39.888  24.697  7.629 0.0000000000
98473  -35.964  17.288  23.081 0.0000000000
98474  -36.409  17.151  22.738 0.0000000000
98475  -36.274  17.730  22.881 0.0000000000
98476  -36.565  18.137  22.678 0.0000000000
98477  -36.828  18.539  22.422 0.0000000000
98478  -36.754  21.088  21.881 0.0000000000
98479  -36.895  20.481  21.836 0.0000000000
98480  -37.117  20.789  21.567 0.0000000000
98481  -37.578  20.532  21.319 0.0000000000
98482  -38.093  20.237  21.108 0.0000000000
98483  -38.744  19.983  20.929 0.0000000000
98484  -38.406  20.543  20.899 0.0000000000
98485  -38.752  20.873  20.699 0.0000000000
98486  -39.122  21.188  20.545 0.0000000000
98551  -34.278  18.027  12.449 0.0000000000
98552  -34.441  18.777  12.289 0.0000000000
98553  -34.613  19.483  12.105 0.0000000000
100679  -54.107  17.609  17.412 0.0000000000
100692  -53.044  19.435  13.252 0.0000000000
100693  -52.549  19.047  13.262 0.0000000000
100694  -52.390  19.389  12.809 0.0000000000
100695  -51.644  19.288  12.471 0.0000000000
100696  -50.867  19.126  12.192 0.0000000000
100697  -50.132  18.925  11.956 0.0000000000
100698  -50.599  19.454  11.776 0.0000000000
100699  -50.363  19.830  11.346 0.0000000000
100700  -50.178  20.165  10.902 0.0000000000
100711  -37.913  28.954  14.593 0.0000000000
103914  -38.872  16.377  21.765 0.0000000000
103915  -39.240  15.819  21.882 0.0000000000
103916  -39.602  16.210  21.646 0.0000000000
103917  -40.381  16.018  21.581 0.0000000000
103918  -41.149  15.867  21.519 0.0000000000
103919  -43.955  16.855  20.798 0.0000000000
103920  -43.576  16.465  21.153 0.0000000000
103921  -44.367  16.415  21.292 0.0000000000
103922  -44.734  16.031  21.844 0.0000000000
103930  -48.243  16.539  22.159 0.0000000000
103931  -48.697  16.966  21.700 0.0000000000
103932  -47.914  19.102  19.306 0.0000000000
103933  -48.448  18.632  19.704 0.0000000000
103934  -48.671  19.171  19.258 0.0000000000
103935  -49.340  19.296  19.155 0.0000000000
103936  -50.078  19.450  19.082 0.0000000000
103937  -50.766  19.628  18.989 0.0000000000
103938  -50.323  20.091  18.605 0.0000000000
103939  -50.591  20.775  18.230 0.0000000000
103940  -50.813  21.287  17.950 0.0000000000
106571  -38.984  13.001  8.920 0.0000000000
106572  -38.892  13.694  8.565 0.0000000000
110574  -42.722  15.930  7.826 0.0000000000
110575  -42.305  15.518  7.300 0.0000000000
110576  -42.094  15.840  7.623 0.0000000000
110577  -41.467  15.762  7.518 0.0000000000
110578  -40.828  15.645  7.482 0.0000000000
110579  -40.205  15.499  7.542 0.0000000000
110580  -40.621  15.957  7.765 0.0000000000
110581  -40.429  16.280  8.042 0.0000000000
110582  -40.271  16.630  8.359 0.0000000000
110592  -39.101  24.184  20.351 0.0000000000
110593  -39.295  23.466  20.209 0.0000000000
110594  -39.580  23.891  20.087 0.0000000000
110595  -40.134  23.637  19.881 0.0000000000
110596  -40.734  23.377  19.692 0.0000000000
110602  -41.799  25.245  16.840 0.0000000000
110603  -41.284  25.445  17.302 0.0000000000
110604  -42.018  24.984  17.358 0.0000000000
110605  -42.159  24.668  17.855 0.0000000000
110606  -42.205  24.262  18.268 0.0000000000
110607  -42.140  23.910  18.613 0.0000000000
110608  -42.778  23.856  18.403 0.0000000000
110609  -43.360  23.424  18.651 0.0000000000
110610  -43.909  23.023  18.904 0.0000000000
110611  -44.378  22.611  19.114 0.0000000000
110612  -44.601  23.069  18.792 0.0000000000
110613  -45.261  23.180  18.566 0.0000000000
110614  -45.959  23.288  18.373 0.0000000000
110615  -47.625  24.298  15.731 0.0000000000
110616  -47.610  24.164  16.516 0.0000000000
110617  -48.344  24.192  16.171 0.0000000000
110618  -48.985  24.034  16.587 0.0000000000
110619  -49.572  23.790  16.849 0.0000000000
110620  -50.066  23.440  17.020 0.0000000000
110621  -50.259  23.850  16.462 0.0000000000
110622  -50.931  23.900  16.024 0.0000000000
110623  -51.553  23.928  15.627 0.0000000000
110652  -47.025  26.723  10.988 0.0000000000
110653  -47.738  26.884  10.650 0.0000000000
110654  -48.449  26.470  10.779 0.0000000000
110655  -49.171  26.106  10.990 0.0000000000
110656  -52.280  25.375  9.929 0.0000000000
110657  -51.774  25.512  10.471 0.0000000000
110658  -52.282  25.109  10.810 0.0000000000
110659  -52.348  24.827  11.639 0.0000000000
110660  -52.420  24.574  12.464 0.0000000000
110661  -52.518  24.341  13.298 0.0000000000
110662  -52.945  24.167  12.710 0.0000000000
110663  -53.391  23.707  12.950 0.0000000000
110664  -53.713  23.226  13.126 0.0000000000
110665  -53.961  22.677  13.202 0.0000000000
110666  -53.861  22.970  12.440 0.0000000000
110667  -53.927  22.719  11.782 0.0000000000
110668  -53.802  22.470  11.106 0.0000000000
110669  -52.408  22.708  7.889 0.0000000000
110670  -52.625  22.496  8.497 0.0000000000
110671  -52.062  22.330  8.182 0.0000000000
110672  -51.648  21.990  8.477 0.0000000000
110673  -51.196  21.710  8.761 0.0000000000
110674  -50.738  21.467  9.045 0.0000000000
110675  -50.450  21.614  8.470 0.0000000000
110676  -49.710  21.495  8.336 0.0000000000
110677  -49.012  21.302  8.169 0.0000000000
110678  -50.126  25.842  5.650 0.0000000000
110679  -50.483  25.413  5.802 0.0000000000
110680  -49.787  25.389  5.841 0.0000000000
110681  -49.395  24.840  6.080 0.0000000000
110682  -48.997  24.393  6.341 0.0000000000
110683  -45.937  23.469  7.396 0.0000000000
110684  -46.665  23.497  7.257 0.0000000000
110685  -46.279  23.036  7.509 0.0000000000
110686  -46.562  22.604  7.563 0.0000000000
110687  -46.819  22.149  7.589 0.0000000000
110688  -47.050  21.699  7.617 0.0000000000
110689  -46.361  21.673  7.703 0.0000000000
110690  -45.907  21.169  7.876 0.0000000000
110691  -45.492  20.621  8.121 0.0000000000
110692  -45.180  20.091  8.399 0.0000000000
110693  -44.848  20.426  8.214 0.0000000000
110694  -44.297  20.290  8.350 0.0000000000
110695  -43.738  20.177  8.493 0.0000000000
110696  -41.588  21.272  9.265 0.0000000000
110697  -41.939  20.835  9.214 0.0000000000
110698  -41.316  20.641  9.457 0.0000000000
110699  -41.038  19.994  9.555 0.0000000000
110700  -40.747  19.300  9.564 0.0000000000
110701  -40.415  18.626  9.546 0.0000000000
110702  -40.131  19.126  9.777 0.0000000000
110703  -39.528  18.973  10.018 0.0000000000
110704  -38.958  18.781  10.239 0.0000000000
110705  -38.430  18.517  10.369 0.0000000000
110706  -38.688  19.166  10.400 0.0000000000
110707  -38.402  19.571  10.553 0.0000000000
110708  -38.106  20.007  10.683 0.0000000000
110709  -37.976  22.692  9.807 0.0000000000
110710  -37.825  22.101  10.200 0.0000000000
110711  -37.456  22.464  10.119 0.0000000000
110712  -36.937  22.186  10.439 0.0000000000
110713  -36.397  21.864  10.776 0.0000000000
110714  -35.892  21.552  11.065 0.0000000000
110715  -36.024  22.236  10.732 0.0000000000
110716  -35.651  22.607  10.667 0.0000000000
110717  -35.298  22.995  10.608 0.0000000000
110719  -39.825  26.144  6.367 0.0000000000
110720  -39.511  26.459  6.227 0.0000000000
110721  -38.891  26.360  6.547 0.0000000000
110722  -38.192  26.222  6.889 0.0000000000
110727  -35.128  25.475  8.793 0.0000000000
110728  -34.960  24.916  9.379 0.0000000000
110729  -34.587  25.279  9.210 0.0000000000
110730  -34.042  25.068  9.630 0.0000000000
110731  -33.521  24.778  10.080 0.0000000000
115631  -35.974  19.547  23.127 0.0000000000
115685  -35.149  14.367  12.276 0.0000000000
115686  -35.229  15.141  12.081 0.0000000000
115687  -35.921  15.231  11.495 0.0000000000
115688  -35.641  15.583  11.671 0.0000000000
115689  -35.338  15.895  11.902 0.0000000000
115690  -35.502  16.627  11.782 0.0000000000
115691  -35.719  17.364  11.662 0.0000000000
115692  -35.938  18.043  11.559 0.0000000000
117342  -52.455  18.080  19.998 0.0000000000
117343  -52.780  17.684  19.930 0.0000000000
117344  -53.060  18.163  19.575 0.0000000000
117345  -53.553  18.223  19.066 0.0000000000
117346  -53.921  18.199  18.487 0.0000000000
117347  -53.889  19.173  18.161 0.0000000000
117348  -54.038  18.644  18.040 0.0000000000
117349  -54.105  18.112  17.772 0.0000000000
117350  -54.170  18.043  17.091 0.0000000000
117351  -54.097  18.002  16.374 0.0000000000
117354  -53.740  18.376  15.307 0.0000000000
117355  -53.710  18.818  14.820 0.0000000000
117356  -53.634  19.167  14.301 0.0000000000
117357  -54.153  19.674  15.121 0.0000000000
117358  -53.924  19.568  14.378 0.0000000000
117359  -53.567  19.484  13.764 0.0000000000
117360  -53.508  19.809  13.260 0.0000000000
117361  -53.300  20.085  12.723 0.0000000000
117362  -53.099  20.333  12.173 0.0000000000
119862  -40.288  17.939  20.931 0.0000000000
119863  -40.711  17.397  20.937 0.0000000000
119864  -41.087  17.769  20.714 0.0000000000
119865  -41.910  17.610  20.528 0.0000000000
119866  -42.727  17.444  20.450 0.0000000000
119867  -42.564  18.318  20.060 0.0000000000
119868  -43.068  17.819  20.192 0.0000000000
119869  -43.541  17.333  20.459 0.0000000000
119870  -44.318  17.277  20.497 0.0000000000
119871  -45.098  17.205  20.591 0.0000000000
119872  -45.918  17.167  20.772 0.0000000000
119873  -46.711  17.134  20.954 0.0000000000
119874  -46.309  17.522  20.358 0.0000000000
119875  -46.635  18.021  20.002 0.0000000000
119876  -46.910  18.538  19.653 0.0000000000
119877  -45.620  19.050  19.480 0.0000000000
119878  -46.403  19.034  19.403 0.0000000000
119879  -47.147  19.055  19.356 0.0000000000
119880  -47.419  19.605  19.010 0.0000000000
119881  -47.674  20.148  18.653 0.0000000000
119882  -47.930  20.675  18.425 0.0000000000
125033  -46.800  16.199  9.735 0.0000000000
125034  -46.602  15.571  8.823 0.0000000000
125037  -45.159  14.832  6.976 0.0000000000
125038  -44.505  14.782  6.591 0.0000000000
125039  -43.851  14.733  6.259 0.0000000000
125040  -44.254  15.044  6.963 0.0000000000
125041  -43.939  15.349  7.420 0.0000000000
125042  -43.633  15.685  7.797 0.0000000000
125043  -44.540  16.329  8.728 0.0000000000
125044  -43.982  16.163  8.384 0.0000000000
125045  -43.347  16.012  8.110 0.0000000000
125046  -43.117  16.401  8.333 0.0000000000
125047  -42.910  16.795  8.469 0.0000000000
125048  -42.694  17.150  8.562 0.0000000000
125060  -39.109  27.588  16.686 0.0000000000
125061  -39.410  27.375  17.196 0.0000000000
125062  -39.511  26.926  16.485 0.0000000000
125063  -40.008  26.331  16.308 0.0000000000
125064  -40.642  25.841  16.135 0.0000000000
125065  -40.991  25.910  15.132 0.0000000000
125066  -41.245  25.635  15.679 0.0000000000
125067  -41.490  25.417  16.203 0.0000000000
125068  -42.371  25.114  16.398 0.0000000000
125069  -43.111  24.780  16.583 0.0000000000
125070  -43.922  24.550  16.876 0.0000000000
125071  -44.725  24.256  17.205 0.0000000000
125072  -44.568  24.489  16.498 0.0000000000
125073  -45.241  24.462  16.105 0.0000000000
125074  -45.957  24.455  15.702 0.0000000000
125075  -45.043  24.717  14.646 0.0000000000
125076  -45.912  24.519  15.006 0.0000000000
125077  -46.776  24.387  15.377 0.0000000000
125078  -47.580  24.452  14.989 0.0000000000
125079  -48.303  24.537  14.691 0.0000000000
125080  -48.936  24.654  14.419 0.0000000000
125103  -49.924  27.195  9.507 0.0000000000
125104  -50.583  27.220  9.084 0.0000000000
125105  -51.213  26.672  9.094 0.0000000000
125106  -51.780  26.171  9.193 0.0000000000
125107  -52.118  26.562  8.211 0.0000000000
125108  -52.193  26.069  8.696 0.0000000000
125109  -52.238  25.694  9.232 0.0000000000
125110  -52.637  25.143  9.415 0.0000000000
125111  -52.994  24.619  9.595 0.0000000000
125112  -53.277  24.108  9.755 0.0000000000
125113  -53.471  23.611  9.917 0.0000000000
125114  -53.313  23.815  9.123 0.0000000000
125115  -53.206  23.532  8.474 0.0000000000
125116  -52.979  23.306  8.043 0.0000000000
125117  -52.857  24.127  7.394 0.0000000000
125118  -52.768  23.571  7.494 0.0000000000
125119  -52.660  23.075  7.635 0.0000000000
125120  -52.168  22.890  7.373 0.0000000000
125121  -51.586  22.747  7.200 0.0000000000
125122  -50.910  22.638  7.070 0.0000000000
125123  -47.274  25.559  5.865 0.0000000000
125124  -47.595  25.150  6.085 0.0000000000
125125  -46.851  25.107  6.206 0.0000000000
125126  -46.433  24.691  6.547 0.0000000000
125127  -46.026  24.287  6.879 0.0000000000
125128  -44.944  24.619  6.879 0.0000000000
125129  -45.270  24.234  7.074 0.0000000000
125130  -45.595  23.894  7.237 0.0000000000
125131  -45.234  23.427  7.532 0.0000000000
125132  -44.875  22.902  7.813 0.0000000000
125133  -44.479  22.371  8.062 0.0000000000
125134  -44.093  21.832  8.261 0.0000000000
125135  -43.822  22.310  8.241 0.0000000000
125136  -43.158  22.208  8.481 0.0000000000
125137  -42.486  22.062  8.750 0.0000000000
125138  -42.418  23.094  8.243 0.0000000000
125139  -42.140  22.549  8.652 0.0000000000
125140  -41.847  21.915  8.999 0.0000000000
125141  -41.212  21.770  9.240 0.0000000000
125142  -40.577  21.623  9.525 0.0000000000
125143  -40.000  21.434  9.836 0.0000000000
125144  -39.426  21.191  10.048 0.0000000000
125145  -39.654  21.838  9.762 0.0000000000
125146  -39.288  22.218  9.694 0.0000000000
125147  -38.936  22.580  9.611 0.0000000000
125148  -39.727  23.372  8.819 0.0000000000
125149  -39.134  23.165  9.144 0.0000000000
125150  -38.571  22.925  9.472 0.0000000000
125151  -38.207  23.273  9.315 0.0000000000
125152  -37.872  23.633  9.179 0.0000000000
125153  -37.469  23.965  9.057 0.0000000000
129811  -37.586  15.821  22.444 0.0000000000
129812  -37.889  16.158  22.180 0.0000000000
129813  -36.958  16.985  22.483 0.0000000000
129814  -37.552  16.773  22.229 0.0000000000
129815  -38.178  16.534  21.952 0.0000000000
129816  -38.513  16.963  21.763 0.0000000000
129817  -38.872  17.371  21.576 0.0000000000
129818  -39.230  17.774  21.339 0.0000000000
129819  -36.261  19.364  22.750 0.0000000000
129820  -36.654  19.175  22.444 0.0000000000
129821  -37.102  18.903  22.182 0.0000000000
129822  -37.097  19.863  21.808 0.0000000000
129823  -37.357  19.261  21.886 0.0000000000
129824  -37.612  18.674  21.887 0.0000000000
129825  -38.215  18.470  21.624 0.0000000000
129826  -38.866  18.292  21.383 0.0000000000
129827  -39.559  18.124  21.160 0.0000000000
129828  -39.894  18.450  20.958 0.0000000000
129829  -40.204  18.790  20.748 0.0000000000
129830  -40.551  19.110  20.595 0.0000000000
129831  -39.448  19.783  20.775 0.0000000000
129832  -40.150  19.617  20.643 0.0000000000
129833  -40.894  19.455  20.460 0.0000000000
129834  -41.221  19.798  20.337 0.0000000000
129835  -41.564  20.176  20.249 0.0000000000
129836  -41.929  20.581  20.132 0.0000000000
134496  -52.081  18.641  13.296 0.0000000000
134497  -51.584  18.113  13.276 0.0000000000
134502  -48.874  16.855  11.441 0.0000000000
134503  -48.604  17.252  11.426 0.0000000000
134504  -48.337  17.702  11.293 0.0000000000
134505  -49.451  18.706  11.671 0.0000000000
134506  -48.766  18.474  11.429 0.0000000000
134507  -48.044  18.175  11.141 0.0000000000
134508  -47.794  18.646  10.957 0.0000000000
134509  -47.586  19.085  10.656 0.0000000000
134510  -47.394  19.559  10.357 0.0000000000
134531  -38.817  27.851  16.190 0.0000000000
134532  -39.019  27.528  15.492 0.0000000000
134533  -39.355  27.280  14.832 0.0000000000
134534  -38.499  28.330  14.473 0.0000000000
134535  -39.120  27.761  14.366 0.0000000000
134536  -39.827  27.216  14.238 0.0000000000
134537  -40.474  27.139  13.641 0.0000000000
134538  -41.178  27.119  13.099 0.0000000000
134539  -41.916  27.141  12.618 0.0000000000
134572  -51.168  26.562  5.461 0.0000000000
134574  -50.954  26.952  5.244 0.0000000000
134575  -50.511  26.377  5.459 0.0000000000
134576  -49.774  26.269  5.510 0.0000000000
134577  -49.084  26.224  5.585 0.0000000000
134578  -48.398  26.164  5.607 0.0000000000
134586  -47.999  26.592  5.384 0.0000000000
134587  -47.631  26.059  5.596 0.0000000000
134588  -46.860  25.947  5.660 0.0000000000
134589  -46.062  25.872  5.758 0.0000000000
134590  -45.300  25.821  5.901 0.0000000000
134591  -45.236  26.528  5.281 0.0000000000
134592  -44.914  26.204  5.670 0.0000000000
134593  -44.573  25.817  6.019 0.0000000000
134594  -43.783  25.750  6.115 0.0000000000
134595  -42.995  25.680  6.272 0.0000000000
134596  -42.232  25.603  6.422 0.0000000000
134597  -41.510  25.415  6.653 0.0000000000
134598  -41.863  25.848  6.252 0.0000000000
134599  -41.508  26.110  6.068 0.0000000000
134600  -41.164  26.384  5.846 0.0000000000
141172  -38.963  14.602  22.599 0.0000000000
141173  -39.621  14.466  22.583 0.0000000000
141174  -39.623  15.319  22.081 0.0000000000
141175  -40.000  14.841  22.337 0.0000000000
141176  -40.356  14.335  22.627 0.0000000000
141180  -41.142  16.840  21.026 0.0000000000
141181  -41.550  16.262  21.254 0.0000000000
141182  -41.944  15.744  21.607 0.0000000000
141183  -43.165  16.089  21.480 0.0000000000
141184  -42.718  15.662  21.760 0.0000000000
141185  -42.308  15.323  22.026 0.0000000000
141186  -42.632  14.955  22.466 0.0000000000
141206  -51.557  17.462  20.875 0.0000000000
141207  -47.515  17.199  21.053 0.0000000000
141208  -48.310  17.299  21.166 0.0000000000
141209  -49.093  17.418  21.219 0.0000000000
141210  -48.968  18.211  20.185 0.0000000000
141211  -49.393  17.878  20.619 0.0000000000
141212  -49.817  17.569  21.057 0.0000000000
141213  -50.527  17.671  20.944 0.0000000000
141214  -51.182  17.771  20.712 0.0000000000
141215  -51.822  17.959  20.326 0.0000000000
141216  -52.091  18.445  19.951 0.0000000000
141217  -52.350  18.992  19.491 0.0000000000
141218  -52.595  19.536  18.965 0.0000000000
141219  -51.461  19.835  18.837 0.0000000000
141220  -52.168  19.978  18.680 0.0000000000
141221  -52.792  20.039  18.495 0.0000000000
141222  -52.984  20.521  18.056 0.0000000000
141223  -53.188  20.993  17.586 0.0000000000
141224  -53.372  21.414  17.108 0.0000000000
146558  -37.734  14.402  9.690 0.0000000000
146559  -37.787  15.137  9.544 0.0000000000
154587  -43.122  14.663  6.202 0.0000000000
154588  -42.386  14.578  6.125 0.0000000000
154590  -41.888  15.173  6.861 0.0000000000
154591  -41.443  14.751  6.490 0.0000000000
154596  -39.477  13.619  7.726 0.0000000000
154597  -39.198  13.979  7.988 0.0000000000
154598  -38.929  14.362  8.279 0.0000000000
154599  -39.614  15.291  7.742 0.0000000000
154600  -39.104  15.021  8.114 0.0000000000
154601  -38.637  14.745  8.513 0.0000000000
154602  -38.429  15.102  8.811 0.0000000000
154603  -38.223  15.457  9.120 0.0000000000
154604  -38.014  15.795  9.425 0.0000000000
154622  -37.759  22.573  20.923 0.0000000000
154623  -38.260  22.187  20.689 0.0000000000
154624  -38.812  21.884  20.526 0.0000000000
154625  -39.428  21.632  20.392 0.0000000000
154626  -39.473  22.771  20.174 0.0000000000
154627  -39.741  22.063  20.197 0.0000000000
154628  -40.090  21.396  20.253 0.0000000000
154629  -40.753  21.246  20.178 0.0000000000
154630  -41.475  21.136  20.099 0.0000000000
154631  -42.250  21.106  19.964 0.0000000000
154640  -39.623  25.868  19.591 0.0000000000
154641  -39.682  27.105  17.645 0.0000000000
154642  -39.847  26.849  18.088 0.0000000000
154643  -39.924  26.582  18.418 0.0000000000
154644  -40.817  25.685  17.774 0.0000000000
154645  -40.326  25.889  18.207 0.0000000000
154646  -39.962  26.215  18.664 0.0000000000
154647  -39.969  25.826  18.893 0.0000000000
154648  -39.991  25.488  19.171 0.0000000000
154649  -39.931  25.117  19.438 0.0000000000
154650  -40.313  24.447  19.322 0.0000000000
154651  -40.858  23.794  19.398 0.0000000000
154652  -41.322  23.229  19.505 0.0000000000
154653  -42.022  23.545  18.958 0.0000000000
154654  -41.947  23.125  19.316 0.0000000000
154655  -41.707  22.647  19.585 0.0000000000
154656  -42.092  22.108  19.703 0.0000000000
154657  -42.510  21.598  19.794 0.0000000000
154658  -42.947  21.087  19.850 0.0000000000
154659  -43.639  21.073  19.711 0.0000000000
154660  -44.374  21.067  19.443 0.0000000000
154661  -45.109  21.058  19.206 0.0000000000
154662  -44.831  22.154  19.205 0.0000000000
154663  -45.348  21.655  19.132 0.0000000000
154664  -45.905  21.115  18.983 0.0000000000
154665  -46.678  21.217  18.716 0.0000000000
154666  -47.421  21.305  18.432 0.0000000000
154667  -48.142  21.387  18.298 0.0000000000
154668  -45.410  23.989  17.502 0.0000000000
154669  -46.009  23.731  17.817 0.0000000000
154670  -46.628  23.432  18.156 0.0000000000
154671  -47.517  23.932  17.228 0.0000000000
154672  -47.375  23.581  17.863 0.0000000000
154673  -47.252  23.116  18.399 0.0000000000
154674  -47.813  22.588  18.398 0.0000000000
154675  -48.366  22.089  18.232 0.0000000000
154676  -48.851  21.512  18.134 0.0000000000
154677  -49.599  21.715  17.998 0.0000000000
154678  -50.316  21.798  17.824 0.0000000000
154679  -50.950  21.891  17.608 0.0000000000
154680  -50.558  23.007  17.133 0.0000000000
154681  -51.062  22.510  17.255 0.0000000000
154682  -51.626  21.988  17.451 0.0000000000
154683  -52.314  22.020  17.256 0.0000000000
154684  -52.927  21.983  16.961 0.0000000000
154685  -53.447  21.918  16.570 0.0000000000
154711  -41.879  27.792  12.217 0.0000000000
154712  -42.778  27.209  12.162 0.0000000000
154737  -43.580  27.996  11.420 0.0000000000
154738  -43.643  27.325  11.771 0.0000000000
154739  -43.701  26.709  12.121 0.0000000000
154740  -44.593  26.298  12.204 0.0000000000
154741  -45.486  25.915  12.278 0.0000000000
154742  -46.336  25.599  12.402 0.0000000000
154743  -47.038  26.196  11.487 0.0000000000
154744  -47.092  25.747  11.998 0.0000000000
154745  -47.192  25.316  12.694 0.0000000000
154746  -48.046  25.091  13.125 0.0000000000
154747  -48.838  24.938  13.587 0.0000000000
154748  -49.547  24.799  14.003 0.0000000000
154749  -49.854  26.655  9.999 0.0000000000
154750  -49.875  26.187  10.593 0.0000000000
154751  -49.876  25.790  11.302 0.0000000000
154752  -51.193  25.502  11.073 0.0000000000
154753  -50.577  25.469  11.578 0.0000000000
154754  -49.942  25.419  12.042 0.0000000000
154755  -50.112  25.107  12.847 0.0000000000
154756  -50.202  24.895  13.603 0.0000000000
154757  -50.309  24.694  14.448 0.0000000000
154758  -50.956  24.529  14.833 0.0000000000
154759  -51.539  24.243  15.047 0.0000000000
154760  -52.109  23.868  15.283 0.0000000000
154761  -52.600  24.053  14.072 0.0000000000
154762  -52.638  23.769  14.827 0.0000000000
154763  -52.629  23.418  15.539 0.0000000000
154764  -53.083  22.919  15.762 0.0000000000
154765  -53.497  22.422  15.963 0.0000000000
154766  -53.815  21.843  16.030 0.0000000000
154767  -54.036  21.686  15.441 0.0000000000
154768  -54.195  21.493  14.802 0.0000000000
154769  -54.289  21.267  14.070 0.0000000000
154770  -54.106  22.180  13.323 0.0000000000
154771  -54.172  21.595  13.352 0.0000000000
154772  -54.147  21.047  13.353 0.0000000000
154773  -53.874  20.884  12.669 0.0000000000
154774  -53.414  20.755  12.054 0.0000000000
154775  -52.809  20.700  11.549 0.0000000000
154776  -53.595  23.120  10.076 0.0000000000
154777  -53.608  22.704  10.310 0.0000000000
154778  -53.495  22.256  10.480 0.0000000000
154779  -52.808  22.293  9.189 0.0000000000
154780  -53.034  22.073  9.892 0.0000000000
154781  -53.281  21.823  10.643 0.0000000000
154782  -52.951  21.433  10.775 0.0000000000
154783  -52.524  21.064  10.906 0.0000000000
154784  -52.122  20.667  11.157 0.0000000000
154785  -51.393  20.626  10.876 0.0000000000
154786  -50.657  20.592  10.573 0.0000000000
154787  -49.941  20.510  10.353 0.0000000000
154788  -50.178  21.137  9.371 0.0000000000
154789  -49.719  20.788  9.766 0.0000000000
154790  -49.262  20.401  10.164 0.0000000000
154791  -48.626  20.298  10.003 0.0000000000
154792  -47.927  20.070  9.942 0.0000000000
154793  -47.225  19.860  9.853 0.0000000000
154794  -52.095  25.853  5.998 0.0000000000
154795  -51.888  25.226  6.058 0.0000000000
154796  -51.634  24.611  6.147 0.0000000000
154797  -50.802  24.927  5.940 0.0000000000
154798  -51.111  24.514  6.087 0.0000000000
154799  -51.372  24.000  6.342 0.0000000000
154800  -51.078  23.507  6.609 0.0000000000
154801  -50.637  23.024  6.804 0.0000000000
154802  -50.196  22.588  7.012 0.0000000000
154803  -47.932  24.740  6.304 0.0000000000
154804  -48.293  24.342  6.464 0.0000000000
154805  -48.570  23.928  6.641 0.0000000000
154806  -47.410  23.491  7.120 0.0000000000
154807  -48.152  23.484  6.939 0.0000000000
154808  -48.885  23.438  6.784 0.0000000000
154809  -49.175  22.986  6.936 0.0000000000
154810  -49.444  22.550  7.042 0.0000000000
154811  -49.761  22.202  7.239 0.0000000000
154812  -49.287  21.847  7.462 0.0000000000
154813  -48.778  21.464  7.709 0.0000000000
154814  -48.292  21.126  8.033 0.0000000000
154815  -47.289  21.279  7.708 0.0000000000
154816  -47.584  20.971  7.914 0.0000000000
154817  -47.870  20.808  8.430 0.0000000000
154818  -47.459  20.472  8.867 0.0000000000
154819  -47.022  20.087  9.313 0.0000000000
154820  -46.517  19.599  9.774 0.0000000000
154821  -45.869  19.230  9.626 0.0000000000
154822  -45.264  18.924  9.478 0.0000000000
154823  -44.683  18.634  9.314 0.0000000000
154824  -44.861  19.562  8.721 0.0000000000
154825  -44.494  18.979  8.991 0.0000000000
154826  -44.158  18.323  9.115 0.0000000000
154827  -43.615  18.032  8.887 0.0000000000
154828  -43.049  17.829  8.743 0.0000000000
154829  -42.474  17.625  8.624 0.0000000000
154830  -43.763  21.259  8.409 0.0000000000
154831  -43.420  20.658  8.567 0.0000000000
154832  -43.145  20.012  8.661 0.0000000000
154833  -42.229  20.309  9.058 0.0000000000
154834  -42.548  19.811  8.895 0.0000000000
154835  -42.868  19.345  8.741 0.0000000000
154836  -42.568  18.694  8.775 0.0000000000
154837  -42.235  18.069  8.716 0.0000000000
154838  -41.919  17.455  8.583 0.0000000000
154839  -41.332  17.325  8.594 0.0000000000
154840  -40.682  17.196  8.637 0.0000000000
154841  -40.037  17.023  8.752 0.0000000000
154842  -40.112  18.017  9.409 0.0000000000
154843  -39.791  17.416  9.201 0.0000000000
154844  -39.434  16.823  8.979 0.0000000000
154845  -38.828  16.636  9.218 0.0000000000
154846  -38.258  16.451  9.489 0.0000000000
154847  -37.776  16.208  9.796 0.0000000000
154848  -37.563  16.574  10.121 0.0000000000
154849  -37.372  16.938  10.424 0.0000000000
154850  -37.140  17.334  10.665 0.0000000000
154851  -37.926  18.278  10.529 0.0000000000
154852  -37.416  18.025  10.695 0.0000000000
154853  -36.906  17.702  10.904 0.0000000000
154854  -36.674  18.035  11.123 0.0000000000
154855  -36.404  18.396  11.322 0.0000000000
154856  -36.098  18.745  11.496 0.0000000000
154857  -38.844  20.963  10.302 0.0000000000
154858  -38.298  20.715  10.532 0.0000000000
154859  -37.797  20.414  10.743 0.0000000000
154860  -37.684  21.454  10.512 0.0000000000
154861  -37.502  20.784  10.766 0.0000000000
154862  -37.275  20.116  10.963 0.0000000000
154863  -36.777  19.804  11.157 0.0000000000
154864  -36.276  19.465  11.383 0.0000000000
154865  -35.767  19.098  11.627 0.0000000000
154866  -35.420  19.494  11.744 0.0000000000
154867  -35.080  19.887  11.818 0.0000000000
154868  -34.736  20.233  11.881 0.0000000000
154869  -35.411  21.253  11.339 0.0000000000
154870  -34.868  20.954  11.631 0.0000000000
154871  -34.374  20.589  11.928 0.0000000000
154872  -33.994  20.934  11.951 0.0000000000
154873  -33.629  21.312  11.941 0.0000000000
154874  -33.288  21.701  11.913 0.0000000000
154875  -40.855  25.258  6.884 0.0000000000
154876  -40.218  25.166  7.129 0.0000000000
154877  -39.571  25.008  7.450 0.0000000000
154878  -39.516  25.724  6.837 0.0000000000
154879  -39.248  25.289  7.277 0.0000000000
154880  -38.913  24.852  7.806 0.0000000000
154881  -38.251  24.652  8.192 0.0000000000
154882  -37.646  24.465  8.554 0.0000000000
154883  -37.078  24.317  8.937 0.0000000000
154886  -37.514  26.086  7.249 0.0000000000
154888  -36.931  25.959  7.607 0.0000000000
154889  -37.274  25.601  7.755 0.0000000000
154890  -36.983  25.110  8.275 0.0000000000
154891  -36.749  24.624  8.815 0.0000000000
154892  -36.570  24.095  9.359 0.0000000000
154893  -36.031  23.870  9.782 0.0000000000
154894  -35.454  23.643  10.148 0.0000000000
154895  -34.940  23.397  10.508 0.0000000000
154896  -34.765  24.358  9.914 0.0000000000
154897  -34.578  23.770  10.409 0.0000000000
154898  -34.443  23.127  10.870 0.0000000000
154899  -33.912  22.821  11.205 0.0000000000
154900  -33.413  22.456  11.543 0.0000000000
154901  -32.929  22.029  11.849 0.0000000000
