# Supplementary material for: A connectional hub in the rostral anterior cingulate cortex links areas of emotion and cognitive control
Source: eLife. 2019 Jun 19;8:e43761. doi: 10.7554/eLife.43761 (PMC6624020; doi:10.7554/eLife.43761)
Supplement: Supplementary file 1. [file elife-43761-supp1.zip › lh.46.label]

#!ascii label  , from subject fsaverage vox2ras=TkReg coords=white
1241
3  -22.079  41.541  24.060 0.0000000000
55  -30.349  46.402  10.774 0.0000000000
175  -26.310  45.020  16.421 0.0000000000
176  -23.374  53.657  11.086 0.0000000000
177  -29.409  34.648  23.044 0.0000000000
655  -23.335  42.604  18.966 0.0000000000
656  -22.980  48.662  18.430 0.0000000000
657  -24.118  36.325  21.855 0.0000000000
658  -27.032  39.013  18.157 0.0000000000
885  -31.693  48.389  7.307 0.0000000000
886  -28.874  48.082  2.411 0.0000000000
887  -26.347  47.281  5.638 0.0000000000
1467  -28.827  44.911  13.643 0.0000000000
1468  -24.533  47.117  9.924 0.0000000000
1469  -24.412  48.651  14.419 0.0000000000
1474  -30.497  43.840  17.896 0.0000000000
2572  -22.178  44.582  23.789 0.0000000000
2575  -22.785  42.041  21.380 0.0000000000
2576  -22.544  44.986  21.247 0.0000000000
2577  -22.585  38.690  22.724 0.0000000000
2578  -23.593  39.449  20.143 0.0000000000
2805  -30.976  47.377  8.970 0.0000000000
2806  -29.101  47.451  6.372 0.0000000000
2807  -28.249  46.154  8.006 0.0000000000
3405  -27.753  45.577  14.960 0.0000000000
3406  -25.765  45.992  13.359 0.0000000000
3407  -25.841  46.987  15.312 0.0000000000
3409  -23.108  51.185  17.641 0.0000000000
3414  -30.623  36.768  22.042 0.0000000000
3415  -26.383  41.971  17.084 0.0000000000
3416  -28.856  41.136  17.472 0.0000000000
3417  -28.126  44.232  17.145 0.0000000000
3418  -29.789  45.955  16.769 0.0000000000
4103  -23.516  50.114  10.525 0.0000000000
4104  -23.413  49.407  7.752 0.0000000000
5787  -24.284  43.740  17.232 0.0000000000
5788  -24.346  46.629  17.151 0.0000000000
5789  -22.835  45.573  18.955 0.0000000000
5790  -22.333  48.009  20.932 0.0000000000
5791  -26.572  34.882  21.961 0.0000000000
5792  -27.958  36.591  20.380 0.0000000000
5793  -25.394  37.586  19.715 0.0000000000
5794  -24.600  40.403  17.890 0.0000000000
6203  -30.032  48.816  5.108 0.0000000000
6204  -27.621  48.040  4.206 0.0000000000
7263  -29.784  45.332  12.280 0.0000000000
7264  -27.289  45.686  9.935 0.0000000000
7265  -26.367  45.311  11.571 0.0000000000
7266  -24.034  47.758  12.211 0.0000000000
7267  -23.350  51.000  13.144 0.0000000000
7268  -24.609  49.207  16.610 0.0000000000
7269  -23.686  51.325  15.776 0.0000000000
7278  -29.512  38.643  19.262 0.0000000000
7279  -31.287  40.926  18.500 0.0000000000
8222  -25.286  46.845  7.547 0.0000000000
8223  -23.920  48.999  5.504 0.0000000000
8691  -27.129  33.052  24.172 0.0000000000
8692  -24.601  34.144  23.820 0.0000000000
8693  -23.002  36.471  24.558 0.0000000000
8694  -22.447  39.318  26.081 0.0000000000
10252  -22.189  43.078  23.919 0.0000000000
10255  -22.464  41.787  22.625 0.0000000000
10256  -22.478  43.246  22.528 0.0000000000
10257  -22.181  40.063  23.374 0.0000000000
10258  -22.652  40.395  21.997 0.0000000000
10485  -30.725  46.904  9.891 0.0000000000
10486  -29.699  46.662  8.502 0.0000000000
10487  -29.343  46.172  9.316 0.0000000000
10495  -31.309  46.721  12.478 0.0000000000
10497  -31.560  47.312  11.673 0.0000000000
11085  -27.176  45.520  15.796 0.0000000000
11086  -26.562  46.016  14.825 0.0000000000
11087  -26.080  46.082  15.831 0.0000000000
11092  -30.844  35.005  23.774 0.0000000000
11093  -31.327  36.040  23.412 0.0000000000
11094  -29.989  35.714  22.455 0.0000000000
11095  -26.287  43.419  16.834 0.0000000000
11096  -27.317  42.904  16.981 0.0000000000
11097  -27.206  44.483  16.713 0.0000000000
11098  -28.088  45.358  16.351 0.0000000000
11783  -23.416  51.959  10.877 0.0000000000
11784  -23.199  51.319  9.428 0.0000000000
11785  -23.153  53.112  9.799 0.0000000000
13485  -23.633  43.134  17.944 0.0000000000
13486  -23.484  44.600  17.965 0.0000000000
13487  -23.126  44.146  19.047 0.0000000000
13488  -22.358  46.254  22.401 0.0000000000
13489  -22.295  46.436  21.173 0.0000000000
13490  -22.275  47.809  22.137 0.0000000000
13492  -25.213  35.435  21.753 0.0000000000
13493  -25.827  36.157  20.806 0.0000000000
13494  -24.723  36.926  20.779 0.0000000000
13495  -23.513  41.003  19.440 0.0000000000
13496  -24.085  39.880  18.861 0.0000000000
13497  -23.847  41.480  18.299 0.0000000000
13498  -24.388  42.068  17.485 0.0000000000
14177  -30.806  48.393  6.019 0.0000000000
14178  -27.768  47.130  6.035 0.0000000000
14179  -28.303  47.843  5.436 0.0000000000
14180  -26.950  47.712  4.983 0.0000000000
14181  -26.297  48.177  3.886 0.0000000000
14182  -25.632  48.160  4.698 0.0000000000
15975  -29.371  44.998  12.997 0.0000000000
15976  -28.090  45.012  11.775 0.0000000000
15977  -27.583  44.866  12.485 0.0000000000
15978  -24.920  47.282  13.861 0.0000000000
15979  -24.772  46.717  12.823 0.0000000000
15980  -24.095  48.256  13.343 0.0000000000
15981  -23.599  49.422  12.656 0.0000000000
15982  -23.761  49.787  13.897 0.0000000000
15983  -23.571  47.582  17.836 0.0000000000
15984  -24.642  48.064  16.947 0.0000000000
15985  -23.773  48.970  17.463 0.0000000000
15986  -23.024  52.469  17.293 0.0000000000
15987  -23.556  51.280  16.631 0.0000000000
15988  -23.266  52.611  16.246 0.0000000000
15989  -23.292  52.782  15.026 0.0000000000
16005  -27.434  37.764  19.161 0.0000000000
16006  -28.798  37.530  19.756 0.0000000000
16007  -28.293  38.686  18.600 0.0000000000
16008  -29.697  42.315  17.503 0.0000000000
16009  -30.121  40.959  17.942 0.0000000000
16010  -30.920  42.232  17.898 0.0000000000
16011  -32.183  42.209  18.445 0.0000000000
16012  -31.727  43.626  18.041 0.0000000000
16014  -31.140  45.188  18.199 0.0000000000
16015  -29.478  45.428  15.191 0.0000000000
16016  -30.590  45.997  16.237 0.0000000000
16017  -30.198  45.433  14.615 0.0000000000
16018  -30.818  45.680  14.035 0.0000000000
18068  -25.782  46.085  9.827 0.0000000000
18069  -26.293  46.155  8.788 0.0000000000
18070  -24.937  46.946  8.704 0.0000000000
18072  -23.519  49.149  6.595 0.0000000000
19187  -26.182  32.732  25.165 0.0000000000
19188  -25.772  33.424  23.907 0.0000000000
19189  -25.003  33.369  25.023 0.0000000000
19191  -23.542  35.601  25.564 0.0000000000
19192  -23.238  37.013  26.195 0.0000000000
19193  -22.634  37.929  25.268 0.0000000000
19194  -23.157  38.337  26.937 0.0000000000
23062  -22.143  46.113  23.584 0.0000000000
23067  -23.129  42.290  20.130 0.0000000000
23068  -22.923  43.775  20.115 0.0000000000
23069  -22.775  43.497  21.293 0.0000000000
23070  -22.398  44.761  22.520 0.0000000000
23071  -23.166  37.377  22.186 0.0000000000
23072  -23.780  37.835  20.924 0.0000000000
23073  -23.106  39.024  21.415 0.0000000000
23074  -23.113  40.719  20.733 0.0000000000
23481  -31.354  47.918  8.205 0.0000000000
23482  -30.424  47.858  6.836 0.0000000000
23483  -30.063  47.253  7.620 0.0000000000
23484  -28.695  46.708  7.141 0.0000000000
23485  -27.264  46.540  6.767 0.0000000000
24561  -28.294  45.130  14.218 0.0000000000
24562  -27.162  45.048  13.171 0.0000000000
24563  -26.903  45.613  14.003 0.0000000000
24564  -25.826  46.545  14.270 0.0000000000
24565  -25.270  47.777  14.863 0.0000000000
24567  -23.113  49.930  17.994 0.0000000000
24577  -31.798  37.092  23.112 0.0000000000
24578  -31.379  37.798  21.419 0.0000000000
24579  -26.618  40.530  17.464 0.0000000000
24580  -27.935  40.052  17.756 0.0000000000
24581  -27.606  41.424  17.210 0.0000000000
24582  -28.415  42.513  17.229 0.0000000000
24583  -29.221  43.952  17.515 0.0000000000
24584  -29.968  45.393  17.776 0.0000000000
24585  -28.951  45.448  17.122 0.0000000000
24586  -28.802  45.561  15.774 0.0000000000
25808  -27.317  47.704  2.005 0.0000000000
25809  -27.934  47.880  1.111 0.0000000000
25817  -23.856  48.591  10.190 0.0000000000
25818  -23.976  48.311  8.810 0.0000000000
25819  -23.428  49.701  9.104 0.0000000000
28863  -25.321  44.348  16.833 0.0000000000
28864  -25.213  45.706  16.581 0.0000000000
28865  -24.160  45.141  17.175 0.0000000000
28866  -23.407  46.107  17.943 0.0000000000
28867  -22.809  47.113  18.785 0.0000000000
28868  -22.533  45.284  20.090 0.0000000000
28869  -22.363  46.769  19.946 0.0000000000
28870  -22.482  48.334  19.672 0.0000000000
28873  -27.939  34.584  22.418 0.0000000000
28874  -28.565  35.507  21.650 0.0000000000
28875  -27.167  35.723  21.136 0.0000000000
28876  -26.624  36.949  19.891 0.0000000000
28877  -26.108  38.207  18.740 0.0000000000
28878  -24.372  38.380  19.758 0.0000000000
28879  -24.958  38.906  18.670 0.0000000000
28880  -25.717  39.610  17.863 0.0000000000
28881  -25.357  41.165  17.320 0.0000000000
28882  -25.259  42.692  17.051 0.0000000000
29833  -29.531  48.624  3.830 0.0000000000
29834  -29.572  48.139  5.759 0.0000000000
29835  -29.024  48.386  4.724 0.0000000000
29836  -28.321  48.057  3.312 0.0000000000
29837  -26.743  47.836  2.918 0.0000000000
32331  -30.103  45.816  11.515 0.0000000000
32332  -28.947  45.769  10.255 0.0000000000
32333  -28.499  45.348  10.997 0.0000000000
32334  -26.760  45.440  10.718 0.0000000000
32335  -25.283  46.094  10.744 0.0000000000
32336  -25.974  45.511  12.427 0.0000000000
32337  -24.933  46.341  11.793 0.0000000000
32338  -24.233  47.333  11.038 0.0000000000
32339  -23.716  48.948  11.444 0.0000000000
32340  -23.468  50.638  11.884 0.0000000000
32341  -23.320  52.349  12.174 0.0000000000
32342  -25.387  46.957  16.345 0.0000000000
32343  -25.369  48.105  16.013 0.0000000000
32344  -24.751  49.126  15.573 0.0000000000
32345  -23.665  50.073  16.977 0.0000000000
32346  -24.092  50.142  16.156 0.0000000000
32347  -24.015  50.015  15.107 0.0000000000
32348  -23.511  51.219  14.451 0.0000000000
32349  -23.295  52.655  13.580 0.0000000000
32370  -29.336  36.574  21.092 0.0000000000
32371  -30.227  37.566  20.489 0.0000000000
32372  -30.953  38.685  19.929 0.0000000000
32373  -29.129  39.837  18.230 0.0000000000
32374  -30.342  39.803  18.761 0.0000000000
32375  -31.749  39.819  19.541 0.0000000000
32376  -32.614  41.052  19.336 0.0000000000
32382  -30.785  46.315  17.601 0.0000000000
32386  -31.178  46.211  13.265 0.0000000000
34964  -27.759  45.862  8.982 0.0000000000
34965  -26.767  46.205  7.750 0.0000000000
34966  -25.821  46.921  6.536 0.0000000000
34967  -24.196  47.993  7.590 0.0000000000
34968  -24.544  47.872  6.485 0.0000000000
34969  -25.080  47.890  5.530 0.0000000000
34970  -24.538  48.949  4.656 0.0000000000
36327  -28.302  33.699  23.528 0.0000000000
36328  -26.849  33.901  23.076 0.0000000000
36329  -25.493  34.365  22.767 0.0000000000
36330  -24.292  35.123  22.781 0.0000000000
36331  -24.115  34.327  25.188 0.0000000000
36332  -23.643  35.164  24.017 0.0000000000
36333  -23.312  36.206  23.067 0.0000000000
36334  -22.645  37.510  23.579 0.0000000000
36335  -22.195  38.953  24.365 0.0000000000
36336  -22.005  40.400  25.126 0.0000000000
40972  -22.159  42.347  23.976 0.0000000000
40975  -22.287  41.672  23.320 0.0000000000
40976  -22.331  42.429  23.245 0.0000000000
40977  -22.081  40.785  23.640 0.0000000000
40978  -22.309  40.926  22.975 0.0000000000
41205  -30.540  46.667  10.348 0.0000000000
41206  -30.064  46.521  9.619 0.0000000000
41207  -29.874  46.293  10.050 0.0000000000
41215  -30.851  46.550  11.655 0.0000000000
41216  -31.394  47.000  12.135 0.0000000000
41217  -30.988  46.821  11.216 0.0000000000
41218  -31.171  47.068  10.766 0.0000000000
41805  -26.826  45.351  16.236 0.0000000000
41806  -26.574  45.745  15.758 0.0000000000
41807  -26.148  45.599  16.096 0.0000000000
41812  -30.144  34.797  23.406 0.0000000000
41813  -30.418  35.341  23.125 0.0000000000
41814  -29.685  35.178  22.696 0.0000000000
41815  -26.291  44.270  16.698 0.0000000000
41816  -26.760  43.947  16.773 0.0000000000
41817  -26.785  44.710  16.565 0.0000000000
41818  -27.254  45.119  16.365 0.0000000000
42503  -23.357  52.804  10.973 0.0000000000
42504  -23.336  52.559  10.299 0.0000000000
42505  -23.303  53.397  10.426 0.0000000000
44205  -23.472  42.861  18.450 0.0000000000
44206  -23.318  43.581  18.478 0.0000000000
44207  -23.225  43.391  19.009 0.0000000000
44209  -22.291  47.031  22.280 0.0000000000
44212  -24.618  35.854  21.795 0.0000000000
44213  -24.966  36.176  21.291 0.0000000000
44214  -24.395  36.603  21.352 0.0000000000
44215  -23.444  41.789  19.131 0.0000000000
44216  -23.663  41.178  18.815 0.0000000000
44217  -23.570  42.024  18.605 0.0000000000
44218  -23.736  42.305  18.113 0.0000000000
44897  -31.249  48.339  6.619 0.0000000000
44898  -27.040  47.144  5.822 0.0000000000
44899  -27.332  47.462  5.513 0.0000000000
44900  -26.631  47.506  5.288 0.0000000000
44901  -26.265  47.865  4.795 0.0000000000
44902  -25.983  47.704  5.109 0.0000000000
46695  -29.099  44.907  13.318 0.0000000000
46696  -28.487  44.853  12.711 0.0000000000
46697  -28.218  44.830  13.030 0.0000000000
46698  -24.638  47.941  14.111 0.0000000000
46699  -24.482  47.723  13.607 0.0000000000
46700  -24.239  48.475  13.873 0.0000000000
46701  -23.886  49.042  13.596 0.0000000000
46702  -24.061  49.211  14.187 0.0000000000
46703  -23.256  48.124  18.133 0.0000000000
46704  -23.738  48.318  17.684 0.0000000000
46705  -23.361  48.803  17.948 0.0000000000
46707  -23.176  52.540  16.761 0.0000000000
46725  -27.221  38.371  18.610 0.0000000000
46726  -27.899  38.191  18.852 0.0000000000
46727  -27.693  38.802  18.318 0.0000000000
46728  -30.088  43.059  17.687 0.0000000000
46729  -30.318  42.265  17.706 0.0000000000
46730  -30.678  43.000  17.824 0.0000000000
46731  -31.312  42.937  17.957 0.0000000000
46732  -31.106  43.771  18.007 0.0000000000
46733  -31.438  44.412  18.108 0.0000000000
46734  -30.813  44.551  18.088 0.0000000000
46735  -29.237  45.145  14.404 0.0000000000
46736  -29.830  45.404  14.916 0.0000000000
46737  -29.558  45.116  14.112 0.0000000000
46738  -29.855  45.154  13.792 0.0000000000
48773  -29.558  48.396  2.658 0.0000000000
48775  -29.196  48.128  1.980 0.0000000000
48788  -25.097  46.517  9.838 0.0000000000
48789  -25.373  46.505  9.299 0.0000000000
48790  -24.749  47.053  9.338 0.0000000000
49906  -26.433  32.461  25.863 0.0000000000
49907  -25.821  32.708  25.731 0.0000000000
49908  -25.546  33.012  25.034 0.0000000000
49909  -25.261  33.048  25.665 0.0000000000
49913  -23.196  37.675  26.571 0.0000000000
53797  -22.140  45.374  23.684 0.0000000000
53805  -23.010  42.154  20.747 0.0000000000
53806  -22.964  42.888  20.727 0.0000000000
53807  -22.806  42.779  21.357 0.0000000000
53808  -22.304  43.884  23.165 0.0000000000
53809  -22.421  43.978  22.525 0.0000000000
53810  -22.251  44.659  23.156 0.0000000000
53811  -22.246  45.422  23.072 0.0000000000
53812  -22.850  38.008  22.427 0.0000000000
53813  -23.116  38.197  21.810 0.0000000000
53814  -22.828  38.839  22.072 0.0000000000
53815  -22.702  41.237  21.639 0.0000000000
53816  -22.881  40.564  21.330 0.0000000000
53817  -22.921  41.388  20.978 0.0000000000
53818  -23.168  41.487  20.401 0.0000000000
54495  -31.155  47.626  8.573 0.0000000000
54496  -30.716  47.565  7.897 0.0000000000
54497  -30.527  47.248  8.281 0.0000000000
54498  -28.969  46.328  8.229 0.0000000000
54499  -29.178  46.628  7.784 0.0000000000
54500  -28.472  46.403  7.551 0.0000000000
54501  -28.003  46.538  6.927 0.0000000000
54502  -27.776  46.300  7.358 0.0000000000
56295  -28.032  45.403  14.605 0.0000000000
56296  -27.550  45.306  14.058 0.0000000000
56297  -27.343  45.570  14.456 0.0000000000
56298  -26.145  46.486  15.006 0.0000000000
56299  -26.194  46.238  14.474 0.0000000000
56300  -25.849  46.853  14.754 0.0000000000
56301  -25.499  47.157  14.518 0.0000000000
56302  -25.588  47.351  15.070 0.0000000000
56320  -30.890  36.362  22.778 0.0000000000
56321  -31.529  36.559  23.280 0.0000000000
56322  -31.186  36.910  22.571 0.0000000000
56323  -31.523  37.444  22.296 0.0000000000
56324  -30.985  37.317  21.753 0.0000000000
56325  -26.483  41.247  17.248 0.0000000000
56326  -27.107  40.982  17.335 0.0000000000
56327  -26.992  41.676  17.150 0.0000000000
56328  -27.710  43.485  17.008 0.0000000000
56329  -27.857  42.688  17.100 0.0000000000
56330  -28.242  43.348  17.186 0.0000000000
56331  -28.843  43.211  17.349 0.0000000000
56332  -28.637  44.113  17.332 0.0000000000
56333  -29.015  44.827  17.454 0.0000000000
56334  -28.538  44.886  17.162 0.0000000000
56335  -28.001  45.583  15.649 0.0000000000
56336  -28.473  45.544  16.041 0.0000000000
56337  -28.339  45.528  15.311 0.0000000000
56338  -28.643  45.411  14.993 0.0000000000
58388  -23.643  49.345  10.340 0.0000000000
58389  -23.634  49.190  9.630 0.0000000000
58390  -23.459  49.893  9.811 0.0000000000
58392  -23.000  51.078  8.754 0.0000000000
63495  -24.780  44.039  17.005 0.0000000000
63496  -24.687  44.738  16.954 0.0000000000
63497  -24.201  44.430  17.220 0.0000000000
63498  -23.180  45.046  18.568 0.0000000000
63499  -23.445  45.331  17.975 0.0000000000
63500  -23.100  45.815  18.452 0.0000000000
63501  -23.064  46.551  18.346 0.0000000000
63502  -22.788  46.329  18.862 0.0000000000
63503  -22.722  44.361  20.662 0.0000000000
63504  -22.733  44.508  20.087 0.0000000000
63505  -22.546  45.120  20.651 0.0000000000
63506  -22.274  47.218  21.100 0.0000000000
63507  -22.276  46.613  20.534 0.0000000000
63508  -22.279  47.399  20.456 0.0000000000
63509  -22.390  47.567  19.816 0.0000000000
63510  -22.353  48.175  20.325 0.0000000000
63511  -22.479  48.949  20.159 0.0000000000
63512  -22.454  48.798  20.791 0.0000000000
63517  -27.248  34.702  22.195 0.0000000000
63518  -27.542  35.139  21.776 0.0000000000
63519  -26.881  35.283  21.558 0.0000000000
63520  -25.585  36.862  20.260 0.0000000000
63521  -26.202  36.513  20.350 0.0000000000
63522  -25.970  37.178  19.789 0.0000000000
63523  -26.372  37.586  19.328 0.0000000000
63524  -25.739  37.878  19.224 0.0000000000
63525  -23.662  38.643  20.529 0.0000000000
63526  -24.065  38.126  20.321 0.0000000000
63527  -23.911  38.901  19.869 0.0000000000
63528  -24.336  40.137  18.360 0.0000000000
63529  -24.491  39.332  18.733 0.0000000000
63530  -24.791  39.632  18.234 0.0000000000
63531  -25.278  39.228  18.154 0.0000000000
63532  -25.130  39.980  17.834 0.0000000000
63533  -25.523  40.380  17.544 0.0000000000
63534  -24.971  40.771  17.583 0.0000000000
63535  -24.290  42.923  17.322 0.0000000000
63536  -24.777  42.364  17.201 0.0000000000
63537  -24.735  43.200  17.121 0.0000000000
63538  -25.272  43.517  16.966 0.0000000000
65568  -30.602  48.920  5.237 0.0000000000
65570  -30.287  49.023  4.764 0.0000000000
65571  -30.042  48.952  4.140 0.0000000000
65572  -29.774  48.794  4.530 0.0000000000
65573  -29.758  47.646  6.602 0.0000000000
65574  -29.944  47.943  6.257 0.0000000000
65575  -29.311  47.797  6.038 0.0000000000
65576  -27.963  48.005  4.829 0.0000000000
65577  -28.653  48.129  5.077 0.0000000000
65578  -28.364  48.232  4.442 0.0000000000
65579  -28.690  48.272  4.014 0.0000000000
65580  -27.994  48.044  3.759 0.0000000000
65581  -27.586  47.817  3.062 0.0000000000
65582  -27.246  47.925  3.543 0.0000000000
70965  -29.970  45.585  11.893 0.0000000000
70966  -29.326  45.487  11.218 0.0000000000
70967  -29.144  45.229  11.626 0.0000000000
70968  -27.183  45.056  11.625 0.0000000000
70969  -27.419  45.137  11.217 0.0000000000
70970  -26.600  45.326  11.176 0.0000000000
70971  -25.971  45.717  10.748 0.0000000000
70972  -25.812  45.695  11.177 0.0000000000
70973  -26.412  45.479  13.232 0.0000000000
70974  -26.570  45.257  12.787 0.0000000000
70975  -25.851  45.735  12.896 0.0000000000
70976  -24.328  47.191  12.544 0.0000000000
70977  -24.811  46.520  12.339 0.0000000000
70978  -24.417  46.997  11.998 0.0000000000
70979  -24.518  46.806  11.406 0.0000000000
70980  -24.091  47.504  11.624 0.0000000000
70981  -23.917  48.107  11.233 0.0000000000
70982  -23.792  48.334  11.834 0.0000000000
70983  -23.465  50.242  12.931 0.0000000000
70984  -23.507  50.029  12.281 0.0000000000
70985  -23.384  50.815  12.493 0.0000000000
70986  -23.368  51.486  12.031 0.0000000000
70987  -23.306  51.637  12.664 0.0000000000
70988  -24.769  46.158  16.820 0.0000000000
70989  -25.346  46.395  16.495 0.0000000000
70990  -24.944  46.849  16.843 0.0000000000
70991  -24.731  48.707  16.822 0.0000000000
70992  -25.131  48.164  16.503 0.0000000000
70993  -25.079  48.750  16.344 0.0000000000
70994  -25.154  48.637  15.814 0.0000000000
70995  -24.807  49.211  16.125 0.0000000000
70996  -23.150  50.569  17.834 0.0000000000
70997  -23.374  49.974  17.428 0.0000000000
70998  -23.354  50.613  17.276 0.0000000000
70999  -23.654  51.316  16.192 0.0000000000
71000  -23.803  50.694  16.367 0.0000000000
71001  -23.870  50.700  15.950 0.0000000000
71002  -24.119  50.119  15.686 0.0000000000
71003  -23.867  50.671  15.469 0.0000000000
71004  -23.739  50.594  14.808 0.0000000000
71005  -23.615  51.290  15.126 0.0000000000
71006  -23.263  53.554  14.543 0.0000000000
71007  -23.255  52.739  14.339 0.0000000000
71008  -23.308  53.511  13.810 0.0000000000
71009  -23.401  53.477  13.004 0.0000000000
71055  -28.229  36.053  21.009 0.0000000000
71056  -28.927  36.050  21.373 0.0000000000
71057  -28.596  36.569  20.673 0.0000000000
71058  -29.192  38.082  19.495 0.0000000000
71059  -29.537  37.523  20.122 0.0000000000
71060  -29.883  38.095  19.812 0.0000000000
71061  -30.579  38.128  20.166 0.0000000000
71062  -30.240  38.674  19.550 0.0000000000
71063  -28.386  40.609  17.563 0.0000000000
71064  -28.545  39.904  17.968 0.0000000000
71065  -29.013  40.465  17.760 0.0000000000
71066  -30.694  40.926  18.180 0.0000000000
71067  -30.215  40.374  18.326 0.0000000000
71068  -30.809  40.356  18.605 0.0000000000
71069  -31.027  39.808  19.146 0.0000000000
71070  -31.451  40.399  18.995 0.0000000000
71071  -32.196  40.427  19.364 0.0000000000
71072  -31.935  40.989  18.905 0.0000000000
71085  -29.850  45.866  17.391 0.0000000000
71086  -30.370  45.956  17.758 0.0000000000
71087  -30.281  46.197  17.217 0.0000000000
71095  -30.335  45.476  13.121 0.0000000000
71096  -31.014  45.965  13.652 0.0000000000
71097  -30.525  45.715  12.735 0.0000000000
71098  -30.613  45.948  12.335 0.0000000000
77207  -28.267  48.024  0.689 0.0000000000
77243  -28.105  45.649  10.070 0.0000000000
77244  -28.337  45.791  9.622 0.0000000000
77245  -27.527  45.748  9.463 0.0000000000
77246  -25.770  46.457  8.167 0.0000000000
77247  -26.519  46.119  8.268 0.0000000000
77248  -26.013  46.431  7.642 0.0000000000
77249  -26.291  46.483  7.113 0.0000000000
77250  -25.576  46.864  7.047 0.0000000000
77251  -23.678  48.860  8.263 0.0000000000
77252  -24.082  48.145  8.199 0.0000000000
77253  -23.760  48.701  7.666 0.0000000000
77254  -23.641  49.050  5.993 0.0000000000
77255  -23.986  48.474  6.508 0.0000000000
77256  -24.185  48.431  5.968 0.0000000000
77257  -24.773  47.867  5.965 0.0000000000
77258  -24.476  48.386  5.487 0.0000000000
77259  -24.785  48.414  5.069 0.0000000000
77260  -24.239  48.959  5.054 0.0000000000
80593  -27.391  32.732  24.854 0.0000000000
80595  -27.914  32.987  24.444 0.0000000000
80596  -28.478  33.323  24.133 0.0000000000
80597  -27.735  33.357  23.845 0.0000000000
80598  -27.576  33.769  23.294 0.0000000000
80599  -27.017  33.464  23.624 0.0000000000
80600  -25.177  33.749  23.845 0.0000000000
80601  -25.636  33.861  23.326 0.0000000000
80602  -25.014  34.192  23.265 0.0000000000
80603  -24.868  34.684  22.727 0.0000000000
80604  -24.442  34.604  23.281 0.0000000000
80606  -24.355  34.085  25.814 0.0000000000
80607  -24.049  34.628  25.928 0.0000000000
80608  -23.250  36.013  25.047 0.0000000000
80609  -23.532  35.355  24.793 0.0000000000
80610  -23.295  35.812  24.260 0.0000000000
80611  -23.440  35.658  23.498 0.0000000000
80612  -23.080  36.287  23.760 0.0000000000
80613  -22.924  36.820  23.272 0.0000000000
80614  -22.797  36.967  24.073 0.0000000000
80615  -22.539  38.642  25.704 0.0000000000
80616  -22.373  38.432  24.822 0.0000000000
80617  -22.227  39.110  25.236 0.0000000000
80618  -22.061  39.677  24.745 0.0000000000
80619  -22.153  39.799  25.605 0.0000000000
92182  -22.206  43.793  23.832 0.0000000000
92187  -22.598  41.898  21.981 0.0000000000
92188  -22.651  42.647  21.937 0.0000000000
92189  -22.517  42.550  22.516 0.0000000000
92190  -22.334  43.129  23.162 0.0000000000
92191  -22.364  39.377  23.047 0.0000000000
92192  -22.589  39.538  22.379 0.0000000000
92193  -22.407  40.220  22.676 0.0000000000
92194  -22.497  41.060  22.279 0.0000000000
92601  -30.840  47.105  9.395 0.0000000000
92602  -30.352  46.974  8.712 0.0000000000
92603  -30.209  46.752  9.186 0.0000000000
92604  -29.511  46.407  8.923 0.0000000000
92605  -28.766  46.131  8.669 0.0000000000
93681  -27.483  45.633  15.356 0.0000000000
93682  -27.129  45.717  14.847 0.0000000000
93683  -26.898  45.781  15.313 0.0000000000
93684  -26.342  46.124  15.345 0.0000000000
93685  -26.013  46.570  15.586 0.0000000000
93696  -31.078  35.525  23.563 0.0000000000
93697  -30.663  35.865  22.929 0.0000000000
93698  -30.307  36.188  22.242 0.0000000000
93699  -26.328  42.702  16.943 0.0000000000
93700  -26.903  42.382  17.008 0.0000000000
93701  -26.803  43.160  16.886 0.0000000000
93702  -27.234  43.709  16.871 0.0000000000
93703  -27.654  44.363  16.953 0.0000000000
93704  -28.095  44.909  16.871 0.0000000000
93705  -27.667  44.969  16.564 0.0000000000
93706  -27.626  45.371  15.974 0.0000000000
94937  -23.426  51.013  10.707 0.0000000000
94938  -23.363  50.728  9.973 0.0000000000
94939  -23.343  51.644  10.145 0.0000000000
94940  -23.206  52.268  9.615 0.0000000000
98001  -23.927  43.438  17.548 0.0000000000
98002  -23.811  44.145  17.541 0.0000000000
98003  -23.555  43.864  17.975 0.0000000000
98004  -23.270  44.337  18.517 0.0000000000
98005  -22.973  44.848  19.039 0.0000000000
98006  -22.446  45.604  21.848 0.0000000000
98007  -22.400  45.726  21.206 0.0000000000
98008  -22.378  46.320  21.817 0.0000000000
98009  -22.266  47.092  21.700 0.0000000000
98010  -22.314  47.872  21.529 0.0000000000
98011  -22.436  48.617  21.404 0.0000000000
98012  -22.398  48.539  22.032 0.0000000000
98014  -25.858  35.130  21.787 0.0000000000
98015  -26.157  35.511  21.368 0.0000000000
98016  -25.534  35.816  21.284 0.0000000000
98017  -25.265  36.535  20.752 0.0000000000
98018  -25.040  37.268  20.228 0.0000000000
98019  -23.542  40.232  19.771 0.0000000000
98020  -23.836  39.673  19.497 0.0000000000
98021  -23.767  40.431  19.117 0.0000000000
98022  -23.945  40.692  18.540 0.0000000000
98023  -24.174  40.969  18.052 0.0000000000
98024  -24.481  41.234  17.686 0.0000000000
98025  -24.063  41.745  17.847 0.0000000000
98026  -23.980  42.607  17.676 0.0000000000
99247  -30.396  48.575  5.544 0.0000000000
99248  -28.463  47.262  6.225 0.0000000000
99249  -28.683  47.635  5.894 0.0000000000
99250  -28.028  47.516  5.723 0.0000000000
99251  -27.611  47.790  5.177 0.0000000000
99252  -27.282  47.917  4.608 0.0000000000
99253  -26.989  48.016  4.030 0.0000000000
99254  -26.629  47.920  4.431 0.0000000000
99255  -25.924  48.161  4.271 0.0000000000
99256  -25.337  48.540  4.254 0.0000000000
102483  -29.605  45.075  12.627 0.0000000000
102484  -28.963  45.085  11.999 0.0000000000
102485  -28.765  44.940  12.370 0.0000000000
102486  -27.825  44.888  12.148 0.0000000000
102487  -26.954  45.047  12.010 0.0000000000
102488  -25.280  46.622  13.600 0.0000000000
102489  -25.249  46.313  13.079 0.0000000000
102490  -24.782  46.988  13.332 0.0000000000
102491  -24.375  47.451  13.074 0.0000000000
102492  -24.010  48.016  12.792 0.0000000000
102493  -23.771  48.592  12.435 0.0000000000
102494  -23.791  48.815  13.017 0.0000000000
102495  -23.631  49.624  13.286 0.0000000000
102496  -23.500  50.401  13.556 0.0000000000
102497  -23.898  47.135  17.411 0.0000000000
102498  -24.500  47.355  17.115 0.0000000000
102499  -24.095  47.854  17.377 0.0000000000
102500  -24.229  48.519  17.270 0.0000000000
102501  -24.236  49.144  17.070 0.0000000000
102502  -23.075  51.833  17.470 0.0000000000
102503  -23.330  51.223  17.110 0.0000000000
102504  -23.296  51.864  16.954 0.0000000000
102505  -23.422  51.919  16.448 0.0000000000
102506  -23.473  51.972  16.005 0.0000000000
102507  -23.443  52.026  15.423 0.0000000000
102508  -23.306  52.734  15.646 0.0000000000
102537  -27.669  37.130  19.773 0.0000000000
102538  -28.365  37.049  20.042 0.0000000000
102539  -28.111  37.606  19.460 0.0000000000
102540  -28.532  38.091  19.199 0.0000000000
102541  -28.884  38.632  18.954 0.0000000000
102542  -29.309  41.703  17.443 0.0000000000
102543  -29.500  41.034  17.690 0.0000000000
102544  -29.971  41.576  17.640 0.0000000000
102545  -30.576  41.533  17.869 0.0000000000
102546  -31.157  41.550  18.142 0.0000000000
102547  -31.745  41.566  18.465 0.0000000000
102548  -31.572  42.224  18.147 0.0000000000
102549  -31.992  42.902  18.148 0.0000000000
102555  -29.651  45.682  15.972 0.0000000000
102556  -30.186  45.960  16.485 0.0000000000
102557  -30.027  45.670  15.701 0.0000000000
102558  -30.412  45.722  15.447 0.0000000000
102559  -30.801  45.838  15.145 0.0000000000
102560  -31.135  46.030  14.845 0.0000000000
102561  -30.518  45.554  14.320 0.0000000000
102562  -30.129  45.266  13.471 0.0000000000
106250  -26.520  45.836  9.852 0.0000000000
106251  -26.788  45.894  9.379 0.0000000000
106252  -26.065  46.120  9.308 0.0000000000
106253  -25.590  46.506  8.730 0.0000000000
106254  -25.115  46.915  8.117 0.0000000000
106256  -23.425  49.288  7.182 0.0000000000
108262  -26.874  32.524  25.331 0.0000000000
108263  -26.644  32.847  24.650 0.0000000000
108264  -26.443  33.206  24.012 0.0000000000
108265  -25.955  33.048  24.518 0.0000000000
108266  -25.344  33.350  24.450 0.0000000000
108267  -24.789  33.719  24.418 0.0000000000
108269  -23.814  35.256  26.129 0.0000000000
108271  -23.359  36.291  25.855 0.0000000000
108272  -23.037  36.710  25.355 0.0000000000
108273  -22.785  37.172  24.904 0.0000000000
108274  -22.933  37.462  25.731 0.0000000000
108275  -22.860  38.141  26.142 0.0000000000
108276  -22.789  38.840  26.533 0.0000000000
115263  -23.242  42.445  19.518 0.0000000000
115264  -23.124  43.235  19.569 0.0000000000
115265  -23.050  43.047  20.124 0.0000000000
115266  -22.891  43.613  20.684 0.0000000000
115267  -22.677  44.240  21.266 0.0000000000
115268  -22.644  43.352  21.915 0.0000000000
115269  -22.577  44.115  21.915 0.0000000000
115270  -22.506  44.876  21.915 0.0000000000
115271  -22.373  45.505  22.477 0.0000000000
115272  -22.228  46.175  22.972 0.0000000000
115273  -23.649  36.839  21.970 0.0000000000
115274  -23.947  37.080  21.382 0.0000000000
115275  -23.485  37.609  21.572 0.0000000000
115276  -23.386  38.385  21.181 0.0000000000
115277  -23.354  39.209  20.798 0.0000000000
115278  -22.862  39.699  21.696 0.0000000000
115279  -23.110  39.867  21.052 0.0000000000
115280  -23.336  40.065  20.444 0.0000000000
115281  -23.339  40.840  20.103 0.0000000000
115282  -23.311  41.623  19.775 0.0000000000
116229  -31.530  48.200  7.777 0.0000000000
116230  -31.080  48.099  7.052 0.0000000000
116231  -30.928  47.857  7.528 0.0000000000
116232  -30.268  47.574  7.238 0.0000000000
116233  -29.576  47.328  6.934 0.0000000000
116234  -29.883  46.921  8.031 0.0000000000
116235  -29.390  46.968  7.357 0.0000000000
116236  -28.921  47.073  6.736 0.0000000000
116237  -28.226  46.871  6.531 0.0000000000
116238  -27.492  46.769  6.336 0.0000000000
116239  -26.752  46.810  6.174 0.0000000000
118749  -28.539  45.001  13.937 0.0000000000
118750  -27.976  44.873  13.349 0.0000000000
118751  -27.754  45.076  13.701 0.0000000000
118752  -27.008  45.348  13.611 0.0000000000
118753  -26.340  45.756  13.657 0.0000000000
118754  -26.727  45.837  14.401 0.0000000000
118755  -26.294  46.003  14.103 0.0000000000
118756  -25.755  46.256  13.818 0.0000000000
118757  -25.356  46.910  14.047 0.0000000000
118758  -25.081  47.526  14.326 0.0000000000
118759  -24.861  48.217  14.658 0.0000000000
118760  -22.784  49.210  18.801 0.0000000000
118761  -23.060  49.314  18.205 0.0000000000
118762  -22.843  49.843  18.528 0.0000000000
118763  -22.894  50.506  18.389 0.0000000000
118764  -22.871  51.111  18.175 0.0000000000
118788  -32.091  37.592  22.822 0.0000000000
118789  -31.978  37.937  22.001 0.0000000000
118790  -31.848  38.324  21.176 0.0000000000
118791  -26.824  39.744  17.776 0.0000000000
118792  -27.490  39.512  17.956 0.0000000000
118793  -27.279  40.253  17.605 0.0000000000
118794  -27.745  40.772  17.433 0.0000000000
118795  -28.232  41.240  17.296 0.0000000000
118796  -27.453  42.128  17.091 0.0000000000
118797  -28.030  41.938  17.187 0.0000000000
118798  -28.658  41.796  17.293 0.0000000000
118799  -29.064  42.376  17.322 0.0000000000
118800  -29.469  43.096  17.496 0.0000000000
118801  -29.856  43.882  17.723 0.0000000000
118802  -30.188  44.667  17.963 0.0000000000
118803  -29.556  44.745  17.728 0.0000000000
118804  -29.414  45.430  17.479 0.0000000000
118805  -29.358  45.732  16.970 0.0000000000
118806  -28.518  45.410  16.753 0.0000000000
118807  -28.887  45.594  16.517 0.0000000000
118808  -29.266  45.702  16.280 0.0000000000
118809  -29.116  45.476  15.479 0.0000000000
118810  -28.920  45.248  14.687 0.0000000000
121658  -28.134  47.845  2.183 0.0000000000
121659  -28.428  47.919  1.723 0.0000000000
121660  -27.616  47.806  1.574 0.0000000000
121679  -24.154  47.827  10.055 0.0000000000
121680  -24.264  47.714  9.420 0.0000000000
121681  -23.924  48.461  9.516 0.0000000000
121682  -23.661  49.001  8.917 0.0000000000
121683  -23.403  49.548  8.384 0.0000000000
121684  -23.264  50.452  9.295 0.0000000000
121685  -23.160  50.259  8.593 0.0000000000
128811  -25.808  44.647  16.631 0.0000000000
128812  -25.710  45.307  16.435 0.0000000000
128813  -25.205  45.046  16.729 0.0000000000
128814  -24.661  45.457  16.876 0.0000000000
128815  -24.223  45.907  17.141 0.0000000000
128816  -23.785  44.862  17.527 0.0000000000
128817  -23.783  45.608  17.480 0.0000000000
128818  -23.807  46.396  17.468 0.0000000000
128819  -23.433  46.861  17.865 0.0000000000
128820  -23.133  47.351  18.295 0.0000000000
128821  -22.885  47.942  18.619 0.0000000000
128822  -22.991  43.960  19.568 0.0000000000
128823  -22.767  44.654  19.528 0.0000000000
128824  -22.651  45.403  19.495 0.0000000000
128825  -22.376  45.880  20.615 0.0000000000
128826  -22.445  46.035  20.035 0.0000000000
128827  -22.584  46.158  19.439 0.0000000000
128828  -22.572  46.934  19.355 0.0000000000
128829  -22.609  47.730  19.210 0.0000000000
128830  -22.670  48.514  18.993 0.0000000000
128831  -22.584  49.088  19.470 0.0000000000
128839  -28.687  34.567  22.692 0.0000000000
128840  -28.975  35.045  22.326 0.0000000000
128841  -28.235  35.041  22.027 0.0000000000
128842  -27.885  35.583  21.348 0.0000000000
128843  -27.588  36.138  20.726 0.0000000000
128844  -26.474  35.919  20.953 0.0000000000
128845  -26.887  36.317  20.498 0.0000000000
128846  -27.293  36.734  20.113 0.0000000000
128847  -27.029  37.359  19.478 0.0000000000
128848  -26.749  37.970  18.902 0.0000000000
128849  -26.558  38.594  18.411 0.0000000000
128850  -24.230  37.348  20.828 0.0000000000
128851  -24.538  37.642  20.263 0.0000000000
128852  -24.862  37.966  19.712 0.0000000000
128853  -24.206  39.118  19.300 0.0000000000
128854  -24.659  38.603  19.182 0.0000000000
128855  -25.140  38.228  19.175 0.0000000000
128856  -25.498  38.533  18.683 0.0000000000
128857  -25.894  38.860  18.253 0.0000000000
128858  -26.355  39.276  17.975 0.0000000000
128859  -26.164  40.040  17.619 0.0000000000
128860  -25.965  40.842  17.357 0.0000000000
128861  -25.845  41.569  17.178 0.0000000000
128862  -24.846  41.550  17.365 0.0000000000
128863  -25.284  41.923  17.156 0.0000000000
128864  -25.795  42.305  17.025 0.0000000000
128865  -25.789  43.067  16.931 0.0000000000
128866  -25.800  43.872  16.839 0.0000000000
131442  -29.849  48.670  3.388 0.0000000000
131443  -29.258  48.326  3.095 0.0000000000
131444  -30.607  48.117  6.400 0.0000000000
131445  -30.169  48.247  5.885 0.0000000000
131446  -29.798  48.459  5.424 0.0000000000
131447  -28.972  48.010  5.619 0.0000000000
131448  -29.299  48.301  5.296 0.0000000000
131449  -29.549  48.603  4.954 0.0000000000
131450  -29.301  48.492  4.274 0.0000000000
131451  -28.963  48.323  3.553 0.0000000000
131452  -28.593  48.022  2.844 0.0000000000
131453  -27.839  47.791  2.623 0.0000000000
131454  -27.027  47.737  2.468 0.0000000000
131456  -26.503  47.989  3.406 0.0000000000
131463  -23.326  54.273  10.558 0.0000000000
138255  -30.239  46.141  11.171 0.0000000000
138256  -29.734  46.047  10.501 0.0000000000
138257  -29.514  45.738  10.852 0.0000000000
138258  -28.709  45.528  10.595 0.0000000000
138259  -27.851  45.486  10.440 0.0000000000
138260  -28.323  45.133  11.373 0.0000000000
138261  -27.630  45.335  10.819 0.0000000000
138262  -26.982  45.561  10.282 0.0000000000
138263  -26.182  45.790  10.293 0.0000000000
138264  -25.478  46.111  10.300 0.0000000000
138265  -24.872  46.569  10.344 0.0000000000
138266  -27.362  44.945  12.827 0.0000000000
138267  -26.735  45.084  12.341 0.0000000000
138268  -26.155  45.388  11.996 0.0000000000
138269  -25.319  46.071  12.605 0.0000000000
138270  -25.424  45.893  12.124 0.0000000000
138271  -25.589  45.750  11.618 0.0000000000
138272  -25.104  46.197  11.249 0.0000000000
138273  -24.683  46.668  10.858 0.0000000000
138274  -24.363  47.190  10.471 0.0000000000
138275  -24.007  47.900  10.641 0.0000000000
138276  -23.790  48.727  10.827 0.0000000000
138277  -23.674  49.519  11.045 0.0000000000
138278  -23.633  49.214  12.039 0.0000000000
138279  -23.592  49.796  11.658 0.0000000000
138280  -23.548  50.398  11.243 0.0000000000
138281  -23.457  51.312  11.418 0.0000000000
138282  -23.381  52.196  11.544 0.0000000000
138283  -23.324  53.042  11.631 0.0000000000
138284  -25.709  45.920  16.213 0.0000000000
138285  -25.720  46.484  16.046 0.0000000000
138286  -25.708  46.995  15.855 0.0000000000
138287  -25.035  47.490  16.687 0.0000000000
138288  -25.434  47.554  16.182 0.0000000000
138289  -25.585  47.470  15.638 0.0000000000
138290  -25.397  47.977  15.456 0.0000000000
138291  -25.068  48.467  15.247 0.0000000000
138292  -24.617  48.916  15.016 0.0000000000
138293  -23.389  49.412  17.687 0.0000000000
138294  -23.741  49.554  17.185 0.0000000000
138295  -24.093  49.602  16.788 0.0000000000
138296  -23.574  50.681  16.770 0.0000000000
138297  -23.927  50.102  16.562 0.0000000000
138298  -24.374  49.662  16.374 0.0000000000
138299  -24.454  49.643  15.945 0.0000000000
138300  -24.365  49.544  15.367 0.0000000000
138301  -24.211  49.391  14.810 0.0000000000
138302  -23.894  49.917  14.509 0.0000000000
138303  -23.607  50.502  14.192 0.0000000000
138304  -23.405  51.139  13.805 0.0000000000
138305  -23.387  51.999  14.752 0.0000000000
138306  -23.345  51.905  14.039 0.0000000000
138307  -23.317  51.801  13.350 0.0000000000
138308  -23.329  52.531  12.842 0.0000000000
138309  -23.377  53.255  12.306 0.0000000000
138366  -29.297  35.598  22.031 0.0000000000
138367  -29.653  36.125  21.795 0.0000000000
138368  -30.007  36.662  21.554 0.0000000000
138369  -29.075  37.030  20.399 0.0000000000
138370  -29.774  37.071  20.820 0.0000000000
138371  -30.414  37.208  21.278 0.0000000000
138372  -30.808  37.674  20.914 0.0000000000
138373  -31.198  38.211  20.612 0.0000000000
138374  -31.651  38.758  20.407 0.0000000000
138375  -28.124  39.333  18.142 0.0000000000
138376  -28.691  39.243  18.422 0.0000000000
138377  -29.270  39.222  18.741 0.0000000000
138378  -29.631  40.413  18.064 0.0000000000
138379  -29.714  39.832  18.528 0.0000000000
138380  -29.897  39.233  19.031 0.0000000000
138381  -30.599  39.265  19.333 0.0000000000
138382  -31.336  39.216  19.731 0.0000000000
138383  -32.053  39.300  20.188 0.0000000000
138384  -32.486  39.871  19.955 0.0000000000
138385  -32.872  40.508  19.844 0.0000000000
138387  -32.380  41.616  18.862 0.0000000000
138402  -30.547  45.319  18.033 0.0000000000
138403  -30.914  45.935  18.102 0.0000000000
138405  -30.701  46.267  16.976 0.0000000000
138414  -31.438  46.281  14.555 0.0000000000
138417  -31.221  46.417  12.841 0.0000000000
138418  -30.729  46.233  11.996 0.0000000000
145865  -28.760  48.067  1.328 0.0000000000
145910  -29.148  45.994  9.810 0.0000000000
145911  -28.529  45.942  9.143 0.0000000000
145912  -28.004  45.987  8.491 0.0000000000
145913  -27.019  45.933  8.867 0.0000000000
145914  -27.259  45.993  8.347 0.0000000000
145915  -27.511  46.131  7.859 0.0000000000
145916  -27.031  46.352  7.237 0.0000000000
145917  -26.527  46.653  6.637 0.0000000000
145918  -26.028  47.003  6.047 0.0000000000
145919  -24.416  47.602  8.762 0.0000000000
145920  -24.554  47.485  8.137 0.0000000000
145921  -24.678  47.395  7.524 0.0000000000
145922  -23.853  48.568  7.088 0.0000000000
145923  -24.348  47.927  7.026 0.0000000000
145924  -24.921  47.361  7.012 0.0000000000
145925  -25.167  47.346  6.499 0.0000000000
145926  -25.384  47.380  5.985 0.0000000000
145927  -25.701  47.526  5.547 0.0000000000
145928  -25.380  48.002  5.111 0.0000000000
145929  -25.064  48.520  4.688 0.0000000000
145937  -23.158  53.992  9.938 0.0000000000
149927  -30.292  34.431  23.959 0.0000000000
149928  -29.564  34.247  23.617 0.0000000000
149954  -29.006  33.746  23.819 0.0000000000
149955  -28.845  34.146  23.248 0.0000000000
149956  -28.123  34.111  22.972 0.0000000000
149957  -27.357  34.204  22.755 0.0000000000
149958  -26.661  34.357  22.533 0.0000000000
149959  -26.319  33.615  23.442 0.0000000000
149960  -26.170  34.073  22.881 0.0000000000
149961  -26.010  34.579  22.328 0.0000000000
149962  -25.339  34.890  22.248 0.0000000000
149963  -24.708  35.268  22.252 0.0000000000
149964  -24.147  35.739  22.312 0.0000000000
149965  -24.786  33.492  25.737 0.0000000000
149966  -24.523  33.798  25.073 0.0000000000
149967  -24.288  34.150  24.444 0.0000000000
149968  -23.785  34.929  25.341 0.0000000000
149969  -23.876  34.701  24.588 0.0000000000
149970  -24.071  34.620  23.877 0.0000000000
149971  -23.920  35.096  23.375 0.0000000000
149972  -23.782  35.641  22.893 0.0000000000
149973  -23.664  36.244  22.435 0.0000000000
149974  -23.224  36.773  22.638 0.0000000000
149975  -22.853  37.401  22.837 0.0000000000
149976  -22.574  38.096  23.159 0.0000000000
149977  -22.581  37.689  24.437 0.0000000000
149978  -22.423  38.231  23.967 0.0000000000
149979  -22.313  38.805  23.514 0.0000000000
149980  -22.109  39.492  23.879 0.0000000000
149981  -22.008  40.252  24.219 0.0000000000
149982  -21.995  40.975  24.597 0.0000000000
1473  -32.301  38.889  20.978 0.0000000000
2039  -25.554  32.758  26.356 0.0000000000
4478  -24.083  34.949  26.685 0.0000000000
6205  -25.069  48.932  3.789 0.0000000000
7270  -23.320  54.317  14.021 0.0000000000
7282  -31.350  46.296  15.640 0.0000000000
13491  -22.563  49.316  21.939 0.0000000000
14176  -31.133  49.119  5.427 0.0000000000
16000  -32.500  38.097  22.542 0.0000000000
16004  -33.260  40.000  20.527 0.0000000000
18053  -30.176  48.794  2.934 0.0000000000
18055  -29.562  48.357  1.588 0.0000000000
19185  -26.693  32.218  26.585 0.0000000000
19186  -27.593  32.452  25.577 0.0000000000
24566  -22.681  49.789  19.255 0.0000000000
24568  -22.717  51.105  18.836 0.0000000000
25820  -22.845  50.874  8.071 0.0000000000
26490  -24.614  33.757  26.386 0.0000000000
28871  -22.583  49.597  20.654 0.0000000000
29832  -30.527  49.282  4.438 0.0000000000
29841  -23.174  54.851  10.163 0.0000000000
32350  -23.483  54.113  12.523 0.0000000000
32385  -31.993  46.845  15.058 0.0000000000
34949  -28.669  48.345  0.382 0.0000000000
36318  -29.736  33.895  24.226 0.0000000000
36326  -28.662  33.008  24.783 0.0000000000
40973  -22.044  42.716  24.754 0.0000000000
40974  -21.989  41.943  24.835 0.0000000000
44208  -22.249  46.933  22.888 0.0000000000
44210  -22.269  47.682  22.762 0.0000000000
44211  -22.313  48.447  22.624 0.0000000000
44895  -31.892  48.547  6.843 0.0000000000
44896  -31.405  48.610  6.201 0.0000000000
44935  -32.108  48.463  8.146 0.0000000000
44937  -32.312  48.581  7.662 0.0000000000
46706  -22.978  53.163  17.065 0.0000000000
46708  -23.097  53.269  16.532 0.0000000000
46709  -23.153  53.350  15.923 0.0000000000
46720  -32.435  38.464  21.741 0.0000000000
46724  -32.765  39.439  20.713 0.0000000000
48774  -29.897  48.504  2.189 0.0000000000
49905  -26.088  32.456  26.444 0.0000000000
49911  -23.542  36.614  26.683 0.0000000000
49912  -23.560  37.297  27.019 0.0000000000
49914  -23.574  37.958  27.394 0.0000000000
50521  -23.411  38.757  27.621 0.0000000000
53798  -22.063  45.782  24.297 0.0000000000
53799  -22.096  45.003  24.455 0.0000000000
54535  -31.430  47.580  9.828 0.0000000000
54537  -31.558  47.791  9.386 0.0000000000
54538  -31.738  48.012  9.025 0.0000000000
56304  -22.716  50.504  19.036 0.0000000000
58373  -26.495  47.778  1.880 0.0000000000
58374  -26.782  47.796  1.415 0.0000000000
58391  -22.908  51.992  8.952 0.0000000000
58393  -22.645  51.723  8.275 0.0000000000
65569  -30.821  49.225  4.968 0.0000000000
65583  -25.639  48.493  3.820 0.0000000000
65584  -25.810  48.249  3.331 0.0000000000
71010  -23.454  54.281  13.254 0.0000000000
71073  -32.593  42.881  18.418 0.0000000000
71074  -32.807  42.219  18.785 0.0000000000
71088  -30.982  46.097  15.958 0.0000000000
71089  -31.116  46.357  16.721 0.0000000000
71094  -31.689  46.526  15.347 0.0000000000
77206  -27.448  47.931  0.545 0.0000000000
77208  -27.813  48.184  0.186 0.0000000000
77267  -22.856  54.602  9.548 0.0000000000
80573  -30.455  34.114  24.587 0.0000000000
80594  -28.138  32.703  25.131 0.0000000000
80605  -24.305  34.333  26.497 0.0000000000
82441  -22.093  40.749  25.844 0.0000000000
82442  -22.279  40.173  26.302 0.0000000000
92183  -22.107  44.205  24.543 0.0000000000
92184  -22.073  43.448  24.651 0.0000000000
92619  -31.845  47.029  13.381 0.0000000000
92621  -31.898  47.298  12.962 0.0000000000
92622  -31.964  47.591  12.584 0.0000000000
92623  -32.096  47.859  12.115 0.0000000000
92625  -31.712  47.585  11.210 0.0000000000
92626  -31.316  47.338  10.291 0.0000000000
93694  -31.482  35.236  24.205 0.0000000000
93695  -31.729  35.746  24.003 0.0000000000
94941  -22.857  52.900  9.164 0.0000000000
98013  -22.475  49.238  22.534 0.0000000000
99246  -30.985  48.746  5.702 0.0000000000
102509  -23.212  53.485  15.275 0.0000000000
102510  -23.193  54.287  14.777 0.0000000000
102528  -32.685  37.761  23.296 0.0000000000
102536  -33.547  40.609  20.370 0.0000000000
102550  -32.331  43.575  18.205 0.0000000000
102552  -32.058  44.266  18.120 0.0000000000
102553  -31.743  45.043  18.184 0.0000000000
102554  -31.524  45.771  18.215 0.0000000000
106255  -23.050  49.968  7.273 0.0000000000
106257  -23.079  49.840  6.699 0.0000000000
106258  -23.176  49.686  6.095 0.0000000000
106259  -23.435  49.636  5.579 0.0000000000
106260  -23.742  49.585  5.098 0.0000000000
108261  -27.079  32.248  26.037 0.0000000000
108268  -23.921  35.610  26.933 0.0000000000
108270  -23.654  35.929  26.385 0.0000000000
109369  -22.603  39.688  26.778 0.0000000000
109370  -22.991  39.198  27.198 0.0000000000
115252  -22.175  46.869  23.473 0.0000000000
115254  -22.077  46.527  24.156 0.0000000000
116290  -31.915  48.264  8.647 0.0000000000
118766  -22.711  51.735  18.637 0.0000000000
118767  -22.870  51.781  18.024 0.0000000000
118768  -22.845  52.422  17.854 0.0000000000
118769  -22.801  53.079  17.625 0.0000000000
118785  -31.931  36.246  23.867 0.0000000000
118786  -32.165  36.766  23.743 0.0000000000
118787  -32.359  37.275  23.570 0.0000000000
121661  -27.119  47.829  0.985 0.0000000000
121686  -23.114  50.119  7.883 0.0000000000
123246  -25.073  33.208  26.356 0.0000000000
128832  -22.595  49.695  19.956 0.0000000000
128834  -22.589  49.461  21.314 0.0000000000
131441  -30.351  49.102  3.690 0.0000000000
131455  -26.228  47.869  2.363 0.0000000000
131457  -26.015  48.051  2.850 0.0000000000
131462  -23.460  54.511  11.311 0.0000000000
131464  -23.384  55.127  10.860 0.0000000000
138310  -23.428  53.902  11.754 0.0000000000
138386  -33.256  41.140  19.804 0.0000000000
138388  -33.023  41.681  19.288 0.0000000000
138404  -31.327  46.339  17.930 0.0000000000
138406  -31.198  46.537  17.399 0.0000000000
138415  -31.660  46.544  14.197 0.0000000000
138416  -31.805  46.798  13.806 0.0000000000
145866  -29.163  48.293  0.961 0.0000000000
145930  -24.814  48.975  4.231 0.0000000000
145931  -24.134  49.539  4.647 0.0000000000
145932  -24.390  49.504  4.228 0.0000000000
145938  -22.830  53.754  9.355 0.0000000000
149926  -31.002  34.664  24.305 0.0000000000
149953  -29.186  33.399  24.488 0.0000000000
152173  -21.996  41.344  25.353 0.0000000000
652  -22.185  47.583  23.372 0.0000000000
1470  -22.992  53.896  16.795 0.0000000000
2040  -23.919  37.637  27.915 0.0000000000
2815  -32.361  47.403  14.303 0.0000000000
2817  -32.615  48.369  12.510 0.0000000000
3412  -32.117  35.518  24.621 0.0000000000
3413  -33.013  37.512  23.951 0.0000000000
4098  -25.724  48.000  1.811 0.0000000000
4099  -26.954  48.139  0.035 0.0000000000
4105  -22.496  52.674  8.531 0.0000000000
7277  -33.902  41.194  20.258 0.0000000000
7280  -32.956  43.567  18.424 0.0000000000
7281  -31.940  46.261  18.132 0.0000000000
10253  -22.011  43.807  25.352 0.0000000000
10254  -21.993  42.335  25.598 0.0000000000
10496  -32.474  47.923  13.444 0.0000000000
10498  -31.871  47.817  10.717 0.0000000000
13477  -22.314  49.138  23.109 0.0000000000
14175  -32.069  48.719  6.385 0.0000000000
14215  -32.491  48.595  8.965 0.0000000000
14217  -32.868  48.718  7.973 0.0000000000
15990  -23.106  54.112  15.529 0.0000000000
16013  -32.400  44.823  18.213 0.0000000000
18071  -22.698  50.574  6.832 0.0000000000
18073  -22.975  50.327  5.712 0.0000000000
18074  -23.653  50.179  4.715 0.0000000000
19190  -23.820  36.328  27.190 0.0000000000
19801  -22.831  40.010  27.490 0.0000000000
19802  -23.715  39.176  28.341 0.0000000000
23063  -22.009  46.898  24.809 0.0000000000
23064  -22.024  45.416  25.204 0.0000000000
23506  -32.139  48.192  9.779 0.0000000000
24569  -22.698  52.376  18.470 0.0000000000
24570  -22.668  53.768  17.971 0.0000000000
24576  -32.612  36.484  24.331 0.0000000000
25810  -26.278  47.955  0.838 0.0000000000
29838  -25.364  48.466  2.796 0.0000000000
29840  -23.571  55.339  11.612 0.0000000000
32377  -33.440  42.282  19.168 0.0000000000
32383  -31.655  46.710  17.176 0.0000000000
34971  -24.246  50.031  3.826 0.0000000000
34973  -22.466  54.383  8.978 0.0000000000
36317  -31.133  34.384  24.972 0.0000000000
37069  -22.232  41.114  26.592 0.0000000000
44197  -22.206  48.345  23.233 0.0000000000
44936  -32.693  48.691  8.492 0.0000000000
44938  -32.512  48.677  7.161 0.0000000000
46710  -23.058  54.014  16.180 0.0000000000
46721  -32.971  38.650  22.295 0.0000000000
46722  -32.917  39.041  21.482 0.0000000000
46723  -33.421  39.595  21.239 0.0000000000
48792  -22.700  50.403  6.245 0.0000000000
49903  -25.763  32.591  27.049 0.0000000000
49904  -26.332  32.256  27.161 0.0000000000
49910  -23.859  36.969  27.532 0.0000000000
50522  -23.857  38.390  28.076 0.0000000000
54528  -32.510  48.168  12.999 0.0000000000
54536  -32.002  48.006  10.230 0.0000000000
56303  -22.650  50.418  19.770 0.0000000000
56305  -22.646  51.122  19.588 0.0000000000
56307  -22.628  52.366  19.161 0.0000000000
56309  -22.682  53.065  18.261 0.0000000000
56319  -32.405  35.988  24.448 0.0000000000
58375  -25.976  47.915  1.302 0.0000000000
58394  -22.451  51.558  7.628 0.0000000000
58395  -22.258  52.421  7.862 0.0000000000
63513  -22.684  50.042  22.458 0.0000000000
63514  -22.722  50.138  21.824 0.0000000000
65585  -25.194  48.734  3.289 0.0000000000
65587  -24.686  49.228  3.262 0.0000000000
65589  -23.499  55.959  11.139 0.0000000000
71011  -23.559  54.915  12.796 0.0000000000
71012  -23.453  55.039  13.489 0.0000000000
71050  -34.185  40.711  20.856 0.0000000000
71075  -33.240  42.934  18.742 0.0000000000
71080  -32.151  45.593  18.250 0.0000000000
71090  -31.521  46.531  16.415 0.0000000000
71092  -31.887  46.774  16.114 0.0000000000
71093  -32.219  47.095  15.840 0.0000000000
77262  -24.013  50.117  4.278 0.0000000000
77266  -22.809  55.440  9.827 0.0000000000
77268  -22.423  55.188  9.227 0.0000000000
80572  -30.603  33.821  25.261 0.0000000000
80574  -29.923  33.579  24.888 0.0000000000
92185  -22.022  43.088  25.479 0.0000000000
92620  -32.422  47.671  13.855 0.0000000000
92624  -32.251  48.052  11.645 0.0000000000
97987  -22.518  49.958  23.098 0.0000000000
99244  -31.765  49.163  5.520 0.0000000000
99245  -31.585  48.891  5.857 0.0000000000
102511  -23.274  55.047  14.259 0.0000000000
102512  -23.129  54.939  15.014 0.0000000000
102529  -33.346  38.022  23.695 0.0000000000
102530  -33.098  38.296  23.036 0.0000000000
102535  -33.863  40.138  21.034 0.0000000000
102551  -32.644  44.215  18.250 0.0000000000
106223  -30.691  49.304  3.282 0.0000000000
106225  -30.520  48.979  2.521 0.0000000000
106226  -30.272  48.728  1.835 0.0000000000
106227  -29.942  48.603  1.229 0.0000000000
106229  -27.322  48.427  -0.311 0.0000000000
106261  -23.273  50.261  5.186 0.0000000000
108258  -26.942  32.025  27.333 0.0000000000
108259  -27.334  32.033  26.781 0.0000000000
108260  -27.761  32.190  26.337 0.0000000000
109371  -23.275  39.559  27.918 0.0000000000
115253  -22.070  47.247  24.027 0.0000000000
115255  -22.030  46.158  24.974 0.0000000000
115257  -22.045  44.599  25.283 0.0000000000
116289  -32.303  48.406  9.407 0.0000000000
118765  -22.637  51.741  19.378 0.0000000000
118770  -22.821  53.820  17.338 0.0000000000
118784  -32.821  36.993  24.194 0.0000000000
121662  -26.608  48.019  0.427 0.0000000000
121687  -22.726  50.736  7.451 0.0000000000
123245  -25.296  33.001  27.008 0.0000000000
123247  -24.872  33.479  26.981 0.0000000000
123248  -24.558  34.051  27.072 0.0000000000
123249  -24.356  34.683  27.235 0.0000000000
123252  -24.208  35.345  27.483 0.0000000000
123253  -24.096  35.996  27.753 0.0000000000
128833  -22.663  50.363  20.495 0.0000000000
128835  -22.712  50.262  21.194 0.0000000000
131438  -31.384  49.397  5.129 0.0000000000
131439  -31.076  49.516  4.647 0.0000000000
131440  -30.847  49.505  3.997 0.0000000000
131458  -25.499  48.151  2.289 0.0000000000
131465  -23.203  55.704  10.462 0.0000000000
138311  -23.604  54.729  12.089 0.0000000000
138389  -33.650  41.740  19.742 0.0000000000
138407  -31.764  46.709  17.761 0.0000000000
138412  -32.527  47.406  15.542 0.0000000000
138413  -32.224  47.125  14.719 0.0000000000
145867  -29.508  48.596  0.626 0.0000000000
145868  -28.210  48.501  -0.131 0.0000000000
145869  -29.076  48.715  0.069 0.0000000000
145933  -24.602  49.465  3.745 0.0000000000
145939  -22.463  53.572  8.731 0.0000000000
149925  -31.648  34.912  24.742 0.0000000000
149950  -28.297  32.447  25.830 0.0000000000
149951  -28.835  32.742  25.460 0.0000000000
149952  -29.348  33.104  25.158 0.0000000000
152174  -22.058  41.722  26.118 0.0000000000
152176  -22.487  40.539  27.042 0.0000000000
