# Supplementary material for: A connectional hub in the rostral anterior cingulate cortex links areas of emotion and cognitive control
Source: eLife. 2019 Jun 19;8:e43761. doi: 10.7554/eLife.43761 (PMC6624020; doi:10.7554/eLife.43761)
Supplement: Supplementary file 1. [file elife-43761-supp1.zip › lh.47L.label]

#!ascii label /Users/haberlab/tang/dmri_data/hcp/fs/fsaverage/label/Petrides/lh.47L.label , from subject  vox2ras=TkReg coords=white
1935
24  -38.056  50.015  -3.407 0.0000000000
255  -43.046  44.135  -11.769 0.0000000000
267  -42.946  37.002  -3.284 0.0000000000
268  -46.671  34.003  -7.398 0.0000000000
323  -23.536  14.925  -21.087 0.0000000000
512  -38.434  27.601  -9.410 0.0000000000
513  -31.893  23.307  -14.535 0.0000000000
529  -35.682  32.605  -3.418 0.0000000000
597  -24.942  16.877  -14.805 0.0000000000
735  -41.422  47.220  -7.398 0.0000000000
745  -37.759  46.626  1.181 0.0000000000
747  -38.835  43.191  -4.451 0.0000000000
748  -42.008  39.846  -8.152 0.0000000000
1125  -44.338  28.962  -12.602 0.0000000000
1126  -41.627  26.122  -13.991 0.0000000000
1165  -46.976  34.307  -11.784 0.0000000000
1166  -41.587  33.418  -6.513 0.0000000000
1167  -42.598  31.046  -9.982 0.0000000000
1168  -36.501  29.408  -5.305 0.0000000000
1327  -33.738  21.534  -18.985 0.0000000000
1328  -27.438  20.930  -15.244 0.0000000000
1329  -29.562  18.776  -20.718 0.0000000000
1635  -47.397  36.030  -6.062 0.0000000000
1636  -46.164  37.497  -10.946 0.0000000000
2180  -30.817  27.789  -8.107 0.0000000000
2181  -28.323  24.831  -10.462 0.0000000000
2182  -35.851  25.837  -12.065 0.0000000000
2183  -37.466  24.227  -16.100 0.0000000000
2233  -30.026  29.323  -4.292 0.0000000000
2430  -25.659  15.603  -19.854 0.0000000000
2655  -39.769  48.744  -5.365 0.0000000000
2657  -38.912  51.858  -5.340 0.0000000000
2665  -37.512  48.538  -0.993 0.0000000000
2666  -37.408  45.256  -1.920 0.0000000000
2667  -38.656  47.072  -3.996 0.0000000000
2668  -39.893  45.274  -6.021 0.0000000000
3085  -46.038  33.855  -13.429 0.0000000000
3086  -45.043  32.777  -11.263 0.0000000000
3087  -45.364  31.599  -12.610 0.0000000000
3088  -43.877  29.661  -11.228 0.0000000000
3248  -31.605  20.179  -19.899 0.0000000000
3683  -48.250  35.294  -4.263 0.0000000000
3684  -45.387  36.438  -4.743 0.0000000000
3685  -42.952  42.511  -10.111 0.0000000000
3686  -44.129  38.641  -9.750 0.0000000000
3687  -44.444  40.761  -11.746 0.0000000000
3688  -45.469  38.752  -13.009 0.0000000000
4815  -34.740  28.068  -8.713 0.0000000000
4816  -33.590  27.033  -10.219 0.0000000000
4817  -37.575  26.896  -10.999 0.0000000000
4819  -39.477  25.095  -15.108 0.0000000000
4935  -46.833  33.510  -5.356 0.0000000000
4937  -44.241  33.269  -4.795 0.0000000000
4938  -38.828  33.030  -5.246 0.0000000000
4939  -38.904  33.364  -3.136 0.0000000000
4940  -35.863  33.194  -1.584 0.0000000000
4944  -32.617  31.937  -1.598 0.0000000000
4945  -37.399  28.355  -7.151 0.0000000000
4946  -33.127  29.428  -4.345 0.0000000000
4947  -33.903  28.717  -6.486 0.0000000000
4948  -30.402  28.621  -6.279 0.0000000000
5422  -30.210  24.349  -12.455 0.0000000000
5423  -26.786  23.029  -10.702 0.0000000000
5424  -28.068  22.953  -12.826 0.0000000000
5425  -25.861  19.233  -15.186 0.0000000000
5426  -25.394  19.039  -12.877 0.0000000000
5431  -26.730  16.382  -22.635 0.0000000000
5432  -25.045  14.845  -21.112 0.0000000000
5931  -42.201  45.771  -9.807 0.0000000000
5951  -37.124  43.447  0.332 0.0000000000
5952  -37.930  41.239  -2.269 0.0000000000
5953  -40.149  39.497  -4.135 0.0000000000
5954  -42.221  38.182  -5.627 0.0000000000
5955  -40.215  41.344  -6.344 0.0000000000
5956  -41.201  43.586  -8.316 0.0000000000
6633  -41.981  27.576  -10.864 0.0000000000
6634  -41.155  26.572  -11.978 0.0000000000
6635  -43.212  27.535  -13.134 0.0000000000
6705  -47.092  34.318  -9.724 0.0000000000
6706  -44.155  33.761  -7.189 0.0000000000
6707  -44.506  33.726  -9.634 0.0000000000
6708  -41.825  32.440  -8.611 0.0000000000
6709  -39.070  31.454  -6.762 0.0000000000
6710  -35.930  31.070  -4.551 0.0000000000
6711  -39.922  29.873  -7.793 0.0000000000
6712  -41.029  28.520  -9.012 0.0000000000
6997  -33.182  22.205  -16.677 0.0000000000
6998  -29.495  22.222  -15.025 0.0000000000
6999  -30.951  21.091  -17.388 0.0000000000
7000  -28.648  19.990  -17.745 0.0000000000
7001  -26.787  18.677  -17.809 0.0000000000
7654  -48.570  34.340  -5.304 0.0000000000
7655  -48.010  34.909  -7.115 0.0000000000
7656  -44.515  37.345  -7.031 0.0000000000
7657  -46.808  36.587  -8.276 0.0000000000
7658  -47.934  35.357  -9.400 0.0000000000
7659  -47.517  36.065  -11.619 0.0000000000
7660  -46.049  36.283  -13.371 0.0000000000
7889  -21.664  14.858  -20.310 0.0000000000
8211  -37.198  51.420  -0.870 0.0000000000
8212  -36.930  53.085  -2.709 0.0000000000
9104  -27.780  26.434  -7.253 0.0000000000
9105  -26.909  24.637  -8.326 0.0000000000
9106  -29.635  26.434  -9.360 0.0000000000
9107  -31.867  25.761  -11.402 0.0000000000
9108  -33.783  24.651  -13.174 0.0000000000
9109  -39.437  25.647  -13.133 0.0000000000
9110  -37.217  24.632  -13.988 0.0000000000
9111  -35.015  23.532  -15.201 0.0000000000
9112  -35.633  23.150  -17.341 0.0000000000
9252  -41.670  33.406  -4.153 0.0000000000
9261  -32.727  30.558  -2.777 0.0000000000
9262  -29.832  30.064  -2.381 0.0000000000
9264  -27.569  27.962  -3.818 0.0000000000
9265  -27.663  27.226  -5.598 0.0000000000
9840  -26.300  21.161  -12.960 0.0000000000
9846  -28.712  18.507  -22.617 0.0000000000
9847  -27.507  17.249  -20.834 0.0000000000
9848  -25.197  16.710  -17.337 0.0000000000
10335  -38.859  49.354  -4.483 0.0000000000
10336  -39.499  50.357  -5.439 0.0000000000
10337  -38.665  50.818  -4.368 0.0000000000
10345  -37.713  49.306  -2.312 0.0000000000
10346  -37.886  47.790  -2.596 0.0000000000
10347  -38.462  48.507  -3.695 0.0000000000
10348  -39.157  47.887  -4.666 0.0000000000
10766  -45.710  32.626  -13.077 0.0000000000
10767  -45.413  32.442  -13.637 0.0000000000
10768  -45.326  31.434  -13.323 0.0000000000
11325  -43.252  42.812  -12.367 0.0000000000
11362  -44.665  36.474  -2.973 0.0000000000
11363  -45.855  36.172  -3.771 0.0000000000
11364  -44.203  36.688  -4.005 0.0000000000
11365  -43.307  43.610  -10.974 0.0000000000
11366  -43.756  41.763  -10.968 0.0000000000
11367  -43.766  42.526  -11.729 0.0000000000
11368  -44.181  41.374  -12.496 0.0000000000
12495  -36.630  27.893  -9.024 0.0000000000
12496  -36.244  27.559  -9.927 0.0000000000
12497  -38.126  27.300  -10.202 0.0000000000
12615  -46.680  33.767  -6.290 0.0000000000
12616  -45.521  33.374  -5.015 0.0000000000
12617  -45.476  33.643  -6.073 0.0000000000
12618  -37.313  32.797  -4.421 0.0000000000
12619  -37.352  33.209  -3.486 0.0000000000
12620  -35.769  33.042  -2.591 0.0000000000
12621  -34.317  33.051  -0.810 0.0000000000
12622  -34.170  32.857  -1.716 0.0000000000
12624  -34.117  32.343  -2.478 0.0000000000
12625  -37.888  27.962  -8.275 0.0000000000
12626  -35.581  28.515  -6.654 0.0000000000
12627  -36.129  28.237  -7.851 0.0000000000
12628  -34.385  28.402  -7.623 0.0000000000
13102  -31.064  23.831  -13.477 0.0000000000
13103  -29.062  23.689  -12.662 0.0000000000
13104  -29.882  23.273  -13.750 0.0000000000
13105  -25.244  18.194  -15.022 0.0000000000
13106  -25.167  17.963  -13.876 0.0000000000
13110  -24.315  15.976  -21.811 0.0000000000
13111  -25.194  15.683  -22.161 0.0000000000
13112  -24.385  14.872  -21.300 0.0000000000
13725  -41.776  46.545  -8.602 0.0000000000
13726  -41.651  46.868  -9.585 0.0000000000
13727  -41.375  47.765  -8.456 0.0000000000
13755  -38.014  45.749  2.294 0.0000000000
13757  -37.439  45.110  0.784 0.0000000000
13758  -38.000  44.252  -3.297 0.0000000000
13759  -37.492  43.321  -2.236 0.0000000000
13760  -38.363  42.315  -3.431 0.0000000000
13761  -39.013  40.374  -3.248 0.0000000000
13762  -39.311  41.360  -4.445 0.0000000000
13763  -40.088  40.436  -5.270 0.0000000000
13764  -39.455  42.343  -5.400 0.0000000000
13765  -40.648  46.317  -6.692 0.0000000000
13766  -40.482  44.348  -7.186 0.0000000000
13767  -41.324  45.530  -7.887 0.0000000000
13768  -41.949  44.881  -8.981 0.0000000000
14895  -43.338  28.138  -11.762 0.0000000000
14896  -42.881  27.517  -12.104 0.0000000000
14897  -43.828  28.275  -12.865 0.0000000000
15015  -47.178  34.414  -10.776 0.0000000000
15016  -45.970  34.001  -9.775 0.0000000000
15017  -46.130  33.876  -10.728 0.0000000000
15018  -43.831  31.898  -10.774 0.0000000000
15019  -43.371  32.695  -10.094 0.0000000000
15020  -42.121  31.899  -9.386 0.0000000000
15021  -40.562  31.819  -7.711 0.0000000000
15022  -40.846  31.073  -8.408 0.0000000000
15023  -39.437  30.582  -7.281 0.0000000000
15024  -41.305  30.349  -8.989 0.0000000000
15025  -44.244  29.281  -12.000 0.0000000000
15026  -42.585  28.933  -10.209 0.0000000000
15027  -43.099  28.453  -10.974 0.0000000000
15028  -41.591  27.984  -9.964 0.0000000000
15502  -33.594  21.722  -17.836 0.0000000000
15503  -32.019  21.626  -17.101 0.0000000000
15504  -32.586  21.124  -18.274 0.0000000000
15505  -30.607  19.470  -20.403 0.0000000000
15506  -30.370  19.916  -19.010 0.0000000000
15507  -29.299  19.353  -19.200 0.0000000000
15508  -27.675  19.386  -17.798 0.0000000000
15509  -28.207  18.737  -19.294 0.0000000000
16810  -47.782  35.676  -5.155 0.0000000000
16811  -48.653  34.894  -4.852 0.0000000000
16812  -48.232  35.217  -5.812 0.0000000000
16813  -48.263  34.726  -6.258 0.0000000000
16814  -47.916  35.632  -6.677 0.0000000000
16815  -41.913  38.881  -6.914 0.0000000000
16816  -43.364  37.755  -6.395 0.0000000000
16817  -43.063  38.230  -7.739 0.0000000000
16818  -45.170  38.033  -10.424 0.0000000000
16819  -45.427  37.394  -9.022 0.0000000000
16820  -46.498  36.930  -9.540 0.0000000000
16821  -47.614  36.000  -8.864 0.0000000000
16822  -47.284  36.342  -10.048 0.0000000000
16823  -47.783  35.716  -10.499 0.0000000000
16824  -46.910  36.804  -11.326 0.0000000000
16826  -45.788  37.668  -13.230 0.0000000000
18045  -37.076  52.015  0.316 0.0000000000
18046  -36.586  52.817  -0.732 0.0000000000
18178  -37.505  50.615  0.414 0.0000000000
20205  -29.162  27.290  -7.719 0.0000000000
20206  -28.623  26.498  -8.367 0.0000000000
20207  -30.299  27.146  -8.756 0.0000000000
20208  -34.792  26.480  -11.137 0.0000000000
20209  -32.755  26.410  -10.787 0.0000000000
20210  -33.707  25.886  -11.699 0.0000000000
20211  -32.896  25.214  -12.321 0.0000000000
20212  -34.783  25.248  -12.586 0.0000000000
20213  -41.693  26.241  -13.042 0.0000000000
20214  -40.443  26.154  -12.560 0.0000000000
20215  -40.720  25.699  -13.635 0.0000000000
20216  -38.468  24.706  -15.594 0.0000000000
20217  -38.546  24.708  -14.610 0.0000000000
20218  -37.472  24.316  -15.096 0.0000000000
20219  -36.056  24.104  -14.506 0.0000000000
20220  -36.415  23.809  -15.660 0.0000000000
20221  -35.504  23.224  -16.251 0.0000000000
20222  -36.520  23.856  -16.716 0.0000000000
20573  -42.791  33.662  -6.893 0.0000000000
20574  -42.818  33.628  -5.669 0.0000000000
20575  -41.627  33.593  -5.301 0.0000000000
20595  -36.137  30.180  -4.879 0.0000000000
20596  -34.241  30.839  -3.451 0.0000000000
20597  -34.390  30.016  -3.867 0.0000000000
20598  -31.541  29.495  -4.351 0.0000000000
20599  -31.309  29.885  -3.397 0.0000000000
20600  -29.885  29.693  -3.342 0.0000000000
20601  -28.586  29.519  -2.236 0.0000000000
20602  -28.577  29.158  -3.177 0.0000000000
20603  -27.524  28.257  -2.876 0.0000000000
20604  -28.702  28.834  -4.165 0.0000000000
20605  -30.639  28.231  -7.207 0.0000000000
20606  -28.892  28.095  -6.040 0.0000000000
20607  -29.006  27.696  -6.911 0.0000000000
20608  -27.702  26.825  -6.417 0.0000000000
22027  -27.573  24.915  -9.433 0.0000000000
22030  -26.201  21.981  -10.716 0.0000000000
22035  -28.388  21.621  -15.138 0.0000000000
22036  -27.710  21.929  -14.023 0.0000000000
22037  -26.795  21.146  -14.066 0.0000000000
22052  -27.845  18.724  -22.847 0.0000000000
22053  -26.345  15.798  -21.442 0.0000000000
22054  -27.295  16.622  -21.956 0.0000000000
22055  -26.521  16.441  -20.458 0.0000000000
22056  -26.340  17.201  -19.165 0.0000000000
22057  -25.479  16.242  -18.645 0.0000000000
23211  -40.644  47.985  -6.333 0.0000000000
23212  -40.987  48.620  -7.396 0.0000000000
23213  -40.336  49.494  -6.285 0.0000000000
23214  -39.661  51.091  -6.388 0.0000000000
23229  -37.428  47.533  0.087 0.0000000000
23230  -37.320  46.000  -0.385 0.0000000000
23231  -37.405  46.975  -1.409 0.0000000000
23232  -37.923  46.210  -3.002 0.0000000000
23233  -38.739  45.198  -4.402 0.0000000000
23234  -39.326  44.291  -5.317 0.0000000000
23235  -39.399  46.243  -5.061 0.0000000000
23236  -39.922  47.119  -5.597 0.0000000000
23913  -44.941  30.028  -13.368 0.0000000000
23914  -44.509  29.267  -13.561 0.0000000000
23985  -46.620  34.060  -12.688 0.0000000000
23986  -46.187  33.504  -11.637 0.0000000000
23987  -46.011  33.060  -12.404 0.0000000000
23988  -45.237  32.043  -11.926 0.0000000000
23989  -44.255  31.042  -11.255 0.0000000000
23990  -43.273  30.207  -10.553 0.0000000000
23991  -44.766  30.595  -12.024 0.0000000000
23992  -44.953  30.333  -12.770 0.0000000000
24277  -33.220  21.765  -19.789 0.0000000000
24278  -32.662  20.837  -19.445 0.0000000000
24279  -32.372  21.014  -20.319 0.0000000000
24280  -31.390  20.225  -20.981 0.0000000000
24281  -30.407  19.372  -21.493 0.0000000000
25062  -47.401  35.692  -3.564 0.0000000000
25063  -46.972  35.865  -4.482 0.0000000000
25064  -46.524  36.274  -5.386 0.0000000000
25065  -42.331  41.084  -9.169 0.0000000000
25066  -43.004  39.252  -8.914 0.0000000000
25067  -43.343  40.574  -10.027 0.0000000000
25068  -44.197  39.775  -10.885 0.0000000000
25069  -45.100  39.057  -11.662 0.0000000000
25070  -45.880  38.253  -12.133 0.0000000000
25071  -45.081  39.816  -12.463 0.0000000000
25072  -44.639  40.131  -13.176 0.0000000000
27099  -32.805  28.032  -8.386 0.0000000000
27100  -32.166  27.466  -9.159 0.0000000000
27101  -34.296  27.569  -9.567 0.0000000000
27102  -35.611  27.052  -10.605 0.0000000000
27103  -36.784  26.381  -11.588 0.0000000000
27104  -41.062  26.245  -14.666 0.0000000000
27105  -40.610  25.501  -14.464 0.0000000000
27106  -40.019  25.780  -15.176 0.0000000000
27107  -39.096  25.341  -15.808 0.0000000000
27108  -38.139  25.011  -16.350 0.0000000000
27109  -37.157  24.702  -16.961 0.0000000000
27320  -40.279  33.222  -6.008 0.0000000000
27321  -40.272  33.501  -4.858 0.0000000000
27322  -38.808  33.368  -4.224 0.0000000000
27323  -37.396  33.273  -2.391 0.0000000000
27332  -31.200  31.415  -0.938 0.0000000000
27333  -36.854  28.796  -6.062 0.0000000000
27334  -34.742  29.320  -4.651 0.0000000000
27335  -35.099  28.838  -5.552 0.0000000000
27336  -33.452  29.039  -5.353 0.0000000000
27337  -31.772  29.103  -5.335 0.0000000000
27338  -30.206  28.958  -5.293 0.0000000000
27339  -32.156  28.816  -6.414 0.0000000000
27340  -32.476  28.484  -7.395 0.0000000000
28192  -29.363  24.725  -11.483 0.0000000000
28193  -27.540  23.994  -10.611 0.0000000000
28194  -28.296  23.915  -11.605 0.0000000000
28195  -27.394  23.070  -11.752 0.0000000000
28196  -26.627  22.142  -11.894 0.0000000000
28197  -26.562  20.124  -15.227 0.0000000000
28198  -26.074  20.215  -14.064 0.0000000000
28199  -25.472  19.189  -14.019 0.0000000000
28200  -25.319  17.796  -12.819 0.0000000000
28207  -26.877  17.558  -23.049 0.0000000000
28208  -25.994  16.538  -22.824 0.0000000000
28209  -25.886  15.552  -21.991 0.0000000000
28210  -25.525  15.078  -20.668 0.0000000000
29199  -42.733  45.077  -10.900 0.0000000000
29201  -41.938  46.185  -10.657 0.0000000000
29245  -37.165  41.538  0.061 0.0000000000
29246  -37.160  44.351  -0.782 0.0000000000
29247  -37.192  42.296  -1.095 0.0000000000
29248  -37.742  40.403  -1.093 0.0000000000
29249  -38.872  39.511  -2.087 0.0000000000
29250  -40.114  38.708  -2.943 0.0000000000
29251  -41.380  37.972  -3.738 0.0000000000
29252  -42.558  37.478  -4.411 0.0000000000
29253  -41.210  38.835  -4.854 0.0000000000
29254  -40.945  39.590  -6.069 0.0000000000
29255  -41.016  40.479  -7.284 0.0000000000
29256  -39.812  43.303  -6.390 0.0000000000
29257  -40.470  42.402  -7.400 0.0000000000
29258  -41.394  41.616  -8.290 0.0000000000
29259  -41.968  43.083  -9.283 0.0000000000
29260  -42.645  44.273  -10.103 0.0000000000
30837  -40.264  27.443  -10.078 0.0000000000
30838  -39.994  27.077  -10.708 0.0000000000
30839  -41.628  27.097  -11.382 0.0000000000
30840  -42.323  26.869  -12.534 0.0000000000
30841  -42.464  26.771  -13.501 0.0000000000
30842  -43.700  28.400  -13.665 0.0000000000
30843  -42.913  27.618  -13.949 0.0000000000
30844  -42.062  26.943  -14.277 0.0000000000
31005  -46.905  34.170  -8.656 0.0000000000
31006  -45.428  33.832  -7.281 0.0000000000
31007  -45.707  33.871  -8.616 0.0000000000
31008  -44.292  33.737  -8.460 0.0000000000
31009  -42.942  33.424  -8.152 0.0000000000
31010  -44.789  33.373  -10.527 0.0000000000
31011  -43.121  33.119  -9.205 0.0000000000
31012  -41.611  32.937  -7.633 0.0000000000
31013  -40.332  32.612  -6.943 0.0000000000
31014  -38.860  32.303  -6.132 0.0000000000
31015  -37.347  32.098  -5.197 0.0000000000
31016  -35.756  31.916  -4.083 0.0000000000
31017  -37.535  31.209  -5.668 0.0000000000
31018  -37.846  30.351  -6.056 0.0000000000
31019  -38.221  29.565  -6.443 0.0000000000
31020  -41.963  29.604  -9.532 0.0000000000
31021  -40.436  29.180  -8.285 0.0000000000
31022  -38.665  28.910  -6.985 0.0000000000
31023  -39.232  28.347  -7.962 0.0000000000
31024  -39.783  27.842  -9.056 0.0000000000
31687  -32.553  22.725  -15.571 0.0000000000
31688  -30.719  22.764  -14.844 0.0000000000
31689  -31.420  22.225  -15.956 0.0000000000
31690  -30.217  21.733  -16.169 0.0000000000
31691  -29.063  21.168  -16.309 0.0000000000
31692  -31.492  20.507  -18.667 0.0000000000
31693  -29.778  20.567  -17.645 0.0000000000
31694  -28.005  20.540  -16.411 0.0000000000
31695  -27.129  19.860  -16.472 0.0000000000
31696  -26.288  19.033  -16.453 0.0000000000
31697  -25.481  18.096  -16.245 0.0000000000
31698  -22.962  13.643  -20.266 0.0000000000
31699  -23.753  13.788  -20.301 0.0000000000
33393  -47.914  33.872  -5.511 0.0000000000
33394  -47.669  34.072  -6.424 0.0000000000
33395  -47.585  34.338  -7.415 0.0000000000
33396  -43.773  37.146  -5.101 0.0000000000
33397  -44.920  36.907  -5.770 0.0000000000
33398  -46.059  36.666  -6.411 0.0000000000
33399  -44.290  37.779  -8.355 0.0000000000
33400  -45.694  37.038  -7.632 0.0000000000
33401  -46.954  36.394  -7.021 0.0000000000
33402  -47.714  35.800  -7.684 0.0000000000
33403  -47.974  35.134  -8.251 0.0000000000
33404  -47.696  34.575  -8.583 0.0000000000
33405  -47.752  34.833  -9.650 0.0000000000
33406  -47.708  35.103  -10.705 0.0000000000
33407  -47.486  35.198  -11.763 0.0000000000
33408  -46.418  37.361  -12.422 0.0000000000
33409  -46.852  36.177  -12.600 0.0000000000
33410  -46.905  35.149  -12.738 0.0000000000
33411  -46.145  34.980  -13.468 0.0000000000
34022  -23.409  16.308  -20.970 0.0000000000
34030  -22.506  16.384  -20.248 0.0000000000
34031  -22.631  14.901  -20.628 0.0000000000
34032  -22.182  13.452  -20.091 0.0000000000
34935  -37.438  50.714  -2.207 0.0000000000
34936  -37.654  51.631  -2.962 0.0000000000
34937  -36.959  52.305  -1.886 0.0000000000
34938  -36.203  53.553  -1.579 0.0000000000
35093  -38.146  47.237  2.254 0.0000000000
35096  -37.749  48.131  1.331 0.0000000000
35097  -37.551  49.056  0.364 0.0000000000
35098  -37.464  50.036  -0.910 0.0000000000
37558  -27.296  25.553  -7.812 0.0000000000
37559  -28.092  25.724  -8.915 0.0000000000
37560  -29.011  25.680  -9.918 0.0000000000
37561  -31.496  26.844  -9.842 0.0000000000
37562  -30.757  26.161  -10.411 0.0000000000
37563  -29.978  25.459  -10.951 0.0000000000
37564  -31.058  25.057  -11.929 0.0000000000
37565  -32.033  24.524  -12.882 0.0000000000
37566  -32.869  23.957  -13.840 0.0000000000
37567  -39.458  26.668  -11.374 0.0000000000
37568  -38.734  26.233  -12.040 0.0000000000
37569  -37.730  25.719  -12.534 0.0000000000
37570  -39.651  25.176  -14.124 0.0000000000
37571  -38.325  25.095  -13.568 0.0000000000
37572  -36.705  25.158  -13.006 0.0000000000
37573  -35.567  24.640  -13.507 0.0000000000
37574  -34.561  24.055  -14.162 0.0000000000
37575  -33.550  23.413  -14.879 0.0000000000
37576  -34.095  22.960  -15.893 0.0000000000
37577  -34.558  22.547  -17.017 0.0000000000
37578  -34.667  22.264  -18.104 0.0000000000
37579  -36.212  24.159  -17.565 0.0000000000
37580  -35.382  23.235  -18.186 0.0000000000
37581  -34.326  22.466  -19.060 0.0000000000
37639  -37.914  52.333  -4.073 0.0000000000
37640  -37.707  52.990  -5.076 0.0000000000
37998  -44.153  33.607  -5.887 0.0000000000
37999  -42.965  33.301  -4.550 0.0000000000
38001  -40.346  33.398  -3.709 0.0000000000
38025  -34.180  31.628  -3.060 0.0000000000
38026  -32.653  31.256  -2.183 0.0000000000
38027  -31.225  30.850  -1.706 0.0000000000
38028  -32.816  29.925  -3.494 0.0000000000
38029  -31.198  30.345  -2.476 0.0000000000
38037  -28.778  28.466  -5.124 0.0000000000
38038  -27.643  27.619  -4.760 0.0000000000
39756  -28.768  22.640  -13.913 0.0000000000
39757  -27.110  22.083  -12.930 0.0000000000
39759  -25.783  20.198  -12.983 0.0000000000
39776  -29.336  18.505  -21.890 0.0000000000
39777  -27.688  17.443  -22.821 0.0000000000
39778  -28.266  17.542  -22.079 0.0000000000
39779  -28.527  18.047  -20.856 0.0000000000
39780  -27.243  18.019  -19.340 0.0000000000
39781  -25.913  17.805  -17.675 0.0000000000
39782  -24.984  16.915  -16.028 0.0000000000
39783  -24.375  13.957  -20.161 0.0000000000
39784  -24.778  14.169  -19.734 0.0000000000
39785  -24.956  14.619  -18.900 0.0000000000
39788  -24.933  15.049  -17.995 0.0000000000
39789  -24.896  15.386  -16.894 0.0000000000
39790  -24.939  15.364  -15.690 0.0000000000
39791  -25.211  15.444  -14.681 0.0000000000
41055  -38.448  49.652  -3.962 0.0000000000
41056  -38.764  50.066  -4.455 0.0000000000
41057  -38.353  50.362  -3.889 0.0000000000
41065  -37.860  49.629  -2.886 0.0000000000
41066  -38.055  48.871  -3.057 0.0000000000
41067  -38.244  49.168  -3.578 0.0000000000
41068  -38.630  48.892  -4.096 0.0000000000
41486  -45.359  32.980  -13.822 0.0000000000
41487  -45.097  32.863  -14.109 0.0000000000
41488  -45.181  32.360  -13.936 0.0000000000
42045  -43.161  43.492  -12.088 0.0000000000
42046  -42.823  43.354  -12.445 0.0000000000
42047  -42.722  44.038  -12.124 0.0000000000
42078  -42.263  37.323  -2.922 0.0000000000
42080  -43.111  36.945  -2.718 0.0000000000
42081  -44.020  36.697  -2.556 0.0000000000
42082  -43.810  36.677  -3.113 0.0000000000
42083  -44.434  36.554  -3.473 0.0000000000
42084  -43.589  36.810  -3.646 0.0000000000
42085  -43.286  43.944  -11.425 0.0000000000
42086  -43.597  43.130  -11.376 0.0000000000
42087  -43.430  43.319  -11.756 0.0000000000
42088  -43.578  42.693  -12.088 0.0000000000
43215  -37.523  27.781  -9.181 0.0000000000
43216  -37.397  27.611  -9.651 0.0000000000
43217  -38.330  27.461  -9.829 0.0000000000
43335  -46.656  33.876  -6.793 0.0000000000
43336  -46.105  33.671  -6.136 0.0000000000
43337  -46.077  33.840  -6.731 0.0000000000
43338  -36.510  32.711  -3.945 0.0000000000
43339  -36.534  32.946  -3.495 0.0000000000
43340  -35.669  32.870  -2.988 0.0000000000
43341  -34.975  32.979  -2.149 0.0000000000
43342  -34.892  32.766  -2.546 0.0000000000
43343  -34.088  32.673  -2.102 0.0000000000
43344  -34.884  32.506  -2.930 0.0000000000
43345  -38.191  27.729  -8.878 0.0000000000
43346  -36.975  28.110  -8.002 0.0000000000
43347  -37.278  27.932  -8.623 0.0000000000
43348  -36.428  28.083  -8.447 0.0000000000
43822  -31.518  23.553  -13.996 0.0000000000
43823  -30.462  23.561  -13.632 0.0000000000
43824  -30.893  23.286  -14.140 0.0000000000
43825  -25.051  17.556  -14.914 0.0000000000
43826  -25.032  17.460  -14.305 0.0000000000
43827  -25.011  16.794  -14.219 0.0000000000
43829  -25.147  16.101  -14.167 0.0000000000
43830  -23.913  15.513  -21.459 0.0000000000
43831  -24.361  15.402  -21.648 0.0000000000
43832  -23.982  14.900  -21.231 0.0000000000
44445  -41.610  46.843  -7.995 0.0000000000
44446  -41.697  47.109  -8.483 0.0000000000
44447  -41.485  47.523  -7.927 0.0000000000
44475  -37.930  46.168  1.724 0.0000000000
44476  -37.707  45.421  1.587 0.0000000000
44477  -37.626  45.885  0.993 0.0000000000
44478  -38.351  43.737  -3.899 0.0000000000
44479  -38.111  43.289  -3.404 0.0000000000
44480  -38.600  42.807  -3.972 0.0000000000
44481  -38.855  41.834  -3.949 0.0000000000
44482  -39.051  42.288  -4.515 0.0000000000
44483  -39.408  41.844  -4.921 0.0000000000
44484  -39.148  42.806  -4.950 0.0000000000
44485  -41.101  46.817  -7.043 0.0000000000
44486  -41.003  45.918  -7.267 0.0000000000
44487  -41.402  46.422  -7.627 0.0000000000
44488  -41.630  46.090  -8.235 0.0000000000
45615  -43.852  28.531  -12.189 0.0000000000
45616  -43.669  28.221  -12.370 0.0000000000
45617  -44.149  28.634  -12.779 0.0000000000
45735  -47.107  34.410  -11.261 0.0000000000
45736  -46.708  34.136  -10.749 0.0000000000
45737  -46.672  34.061  -11.248 0.0000000000
45738  -43.187  31.437  -10.395 0.0000000000
45739  -42.945  31.907  -10.125 0.0000000000
45740  -42.348  31.483  -9.696 0.0000000000
45741  -41.506  31.470  -8.916 0.0000000000
45742  -41.699  31.074  -9.218 0.0000000000
45743  -41.006  30.723  -8.731 0.0000000000
45744  -41.961  30.671  -9.512 0.0000000000
45745  -44.329  29.125  -12.324 0.0000000000
45746  -43.679  28.852  -11.495 0.0000000000
45747  -43.823  28.686  -11.859 0.0000000000
45748  -43.227  28.316  -11.380 0.0000000000
46222  -33.690  21.548  -18.471 0.0000000000
46223  -33.093  21.422  -18.061 0.0000000000
46224  -33.222  21.260  -18.666 0.0000000000
46225  -30.091  19.121  -20.554 0.0000000000
46226  -30.036  19.317  -19.885 0.0000000000
46227  -29.469  19.025  -19.980 0.0000000000
46228  -28.743  19.051  -19.263 0.0000000000
46229  -28.939  18.729  -20.032 0.0000000000
47530  -47.606  35.859  -5.582 0.0000000000
47531  -48.052  35.498  -5.487 0.0000000000
47532  -47.871  35.633  -5.952 0.0000000000
47533  -48.094  35.411  -6.260 0.0000000000
47534  -47.685  35.839  -6.382 0.0000000000
47535  -41.893  39.284  -7.558 0.0000000000
47536  -42.482  38.581  -7.348 0.0000000000
47537  -42.454  38.978  -7.962 0.0000000000
47538  -45.687  37.679  -10.703 0.0000000000
47539  -45.825  37.410  -9.979 0.0000000000
47540  -46.314  37.142  -10.226 0.0000000000
47541  -46.932  36.643  -9.814 0.0000000000
47542  -46.745  36.897  -10.487 0.0000000000
47543  -47.103  36.585  -10.701 0.0000000000
47544  -46.584  37.185  -11.150 0.0000000000
48898  -37.327  51.684  0.928 0.0000000000
50925  -29.961  27.567  -7.900 0.0000000000
50926  -29.709  27.243  -8.232 0.0000000000
50927  -30.563  27.484  -8.416 0.0000000000
50928  -35.352  26.171  -11.599 0.0000000000
50929  -34.296  26.195  -11.374 0.0000000000
50930  -34.822  25.878  -11.844 0.0000000000
50931  -34.311  25.582  -12.110 0.0000000000
50932  -35.314  25.538  -12.303 0.0000000000
50933  -41.713  26.152  -13.543 0.0000000000
50934  -41.239  25.958  -13.345 0.0000000000
50935  -41.234  25.859  -13.831 0.0000000000
50936  -37.965  24.489  -15.831 0.0000000000
50937  -38.026  24.509  -15.398 0.0000000000
50938  -37.513  24.259  -15.638 0.0000000000
50939  -36.949  24.073  -15.378 0.0000000000
50940  -36.993  24.005  -15.898 0.0000000000
50941  -36.537  23.736  -16.212 0.0000000000
50942  -36.978  24.086  -16.402 0.0000000000
51293  -42.188  33.531  -6.728 0.0000000000
51294  -42.185  33.623  -6.121 0.0000000000
51295  -41.597  33.549  -5.932 0.0000000000
51315  -36.291  29.789  -5.094 0.0000000000
51316  -35.281  30.099  -4.357 0.0000000000
51317  -35.390  29.711  -4.591 0.0000000000
51318  -30.766  29.475  -4.343 0.0000000000
51319  -30.671  29.637  -3.866 0.0000000000
51320  -29.930  29.520  -3.828 0.0000000000
51321  -29.229  29.494  -3.294 0.0000000000
51322  -29.251  29.293  -3.736 0.0000000000
51323  -28.596  29.009  -3.640 0.0000000000
51324  -29.318  29.136  -4.232 0.0000000000
51325  -30.738  27.999  -7.667 0.0000000000
51326  -29.771  27.994  -7.073 0.0000000000
51327  -29.830  27.795  -7.505 0.0000000000
51328  -29.097  27.504  -7.309 0.0000000000
52747  -27.908  24.883  -9.946 0.0000000000
52748  -27.182  24.415  -9.455 0.0000000000
52749  -27.524  24.431  -10.017 0.0000000000
52750  -26.012  21.431  -10.713 0.0000000000
52755  -27.890  21.296  -15.177 0.0000000000
52756  -27.559  21.438  -14.602 0.0000000000
52757  -27.100  21.052  -14.631 0.0000000000
52773  -26.060  15.668  -20.698 0.0000000000
52774  -26.471  16.079  -21.008 0.0000000000
52775  -26.065  16.003  -20.199 0.0000000000
52776  -25.988  16.373  -19.540 0.0000000000
52777  -25.598  15.921  -19.229 0.0000000000
54045  -40.165  48.416  -5.785 0.0000000000
54046  -40.531  48.734  -6.303 0.0000000000
54047  -40.077  49.209  -5.825 0.0000000000
54048  -39.283  51.129  -5.379 0.0000000000
54049  -39.653  50.765  -5.895 0.0000000000
54050  -39.321  51.538  -5.880 0.0000000000
54075  -37.446  48.046  -0.431 0.0000000000
54076  -37.375  47.248  -0.678 0.0000000000
54077  -37.485  47.766  -1.199 0.0000000000
54078  -38.247  47.477  -3.303 0.0000000000
54079  -37.891  47.067  -2.762 0.0000000000
54080  -38.273  46.652  -3.522 0.0000000000
54081  -38.310  45.711  -3.718 0.0000000000
54082  -38.727  46.166  -4.245 0.0000000000
54083  -39.080  45.730  -4.728 0.0000000000
54084  -39.026  46.678  -4.547 0.0000000000
54085  -39.525  48.260  -4.963 0.0000000000
54086  -39.538  47.505  -5.108 0.0000000000
54087  -39.898  47.924  -5.423 0.0000000000
54088  -40.303  47.577  -5.933 0.0000000000
55215  -45.086  30.584  -13.690 0.0000000000
55216  -44.924  30.212  -13.782 0.0000000000
55335  -46.366  33.952  -13.075 0.0000000000
55336  -46.409  33.567  -12.587 0.0000000000
55337  -46.138  33.438  -12.997 0.0000000000
55338  -45.630  32.099  -12.865 0.0000000000
55339  -45.603  32.268  -12.527 0.0000000000
55340  -45.324  31.754  -12.264 0.0000000000
55341  -44.753  31.564  -11.608 0.0000000000
55342  -44.920  31.259  -11.952 0.0000000000
55343  -44.533  30.741  -11.584 0.0000000000
55344  -45.119  31.094  -12.343 0.0000000000
55345  -45.193  31.329  -13.674 0.0000000000
55346  -45.220  30.847  -13.067 0.0000000000
55347  -45.113  30.741  -13.386 0.0000000000
55348  -44.968  30.188  -13.091 0.0000000000
55822  -32.883  21.962  -20.057 0.0000000000
55823  -32.814  21.404  -20.058 0.0000000000
55824  -32.489  21.555  -20.351 0.0000000000
55826  -31.550  20.732  -20.995 0.0000000000
55827  -31.077  20.295  -21.343 0.0000000000
55828  -30.916  19.794  -21.261 0.0000000000
55829  -30.599  19.812  -21.676 0.0000000000
57130  -45.604  36.274  -4.291 0.0000000000
57131  -46.434  35.995  -4.156 0.0000000000
57132  -46.227  36.156  -4.619 0.0000000000
57133  -46.770  36.061  -4.918 0.0000000000
57134  -46.053  36.346  -5.036 0.0000000000
57135  -42.625  41.817  -9.650 0.0000000000
57136  -42.830  40.856  -9.581 0.0000000000
57137  -43.119  41.547  -10.066 0.0000000000
57138  -44.124  41.272  -11.400 0.0000000000
57139  -43.969  40.777  -10.959 0.0000000000
57140  -44.361  40.323  -11.359 0.0000000000
57141  -44.682  39.429  -11.284 0.0000000000
57142  -44.725  39.839  -11.746 0.0000000000
57143  -45.114  39.452  -12.087 0.0000000000
57144  -44.765  40.262  -12.121 0.0000000000
57145  -43.873  41.487  -12.771 0.0000000000
57146  -44.415  40.745  -12.841 0.0000000000
57147  -44.083  40.833  -13.072 0.0000000000
60525  -33.797  28.055  -8.554 0.0000000000
60526  -33.566  27.805  -8.988 0.0000000000
60527  -34.572  27.836  -9.178 0.0000000000
60528  -36.909  27.220  -10.493 0.0000000000
60529  -35.987  27.290  -10.320 0.0000000000
60530  -36.599  26.980  -10.815 0.0000000000
60531  -36.211  26.725  -11.108 0.0000000000
60532  -37.202  26.657  -11.312 0.0000000000
60533  -40.667  26.432  -14.853 0.0000000000
60534  -40.536  25.984  -14.847 0.0000000000
60535  -40.186  26.165  -15.127 0.0000000000
60537  -39.210  25.808  -15.756 0.0000000000
60538  -38.741  25.631  -16.057 0.0000000000
60539  -38.599  25.170  -16.066 0.0000000000
60540  -38.253  25.465  -16.344 0.0000000000
60541  -37.766  25.348  -16.649 0.0000000000
60888  -44.871  33.319  -4.868 0.0000000000
60893  -39.569  33.124  -5.649 0.0000000000
60894  -39.583  33.329  -5.140 0.0000000000
60895  -38.817  33.235  -4.756 0.0000000000
60896  -36.616  33.229  -2.534 0.0000000000
60897  -37.343  33.292  -2.933 0.0000000000
60898  -36.625  33.230  -1.967 0.0000000000
60903  -33.536  32.915  -0.394 0.0000000000
60914  -31.879  31.694  -1.223 0.0000000000
60915  -37.114  28.572  -6.605 0.0000000000
60916  -35.981  28.796  -5.787 0.0000000000
60917  -36.214  28.597  -6.322 0.0000000000
60918  -34.720  28.628  -6.532 0.0000000000
60919  -34.434  28.775  -5.942 0.0000000000
60920  -33.659  28.867  -5.910 0.0000000000
60921  -32.628  29.092  -5.367 0.0000000000
60922  -32.797  28.936  -5.912 0.0000000000
60923  -31.956  28.948  -5.876 0.0000000000
60924  -33.032  28.782  -6.462 0.0000000000
60925  -34.610  28.229  -8.176 0.0000000000
60926  -33.419  28.458  -7.508 0.0000000000
60927  -33.656  28.263  -8.049 0.0000000000
60928  -32.666  28.239  -7.912 0.0000000000
62347  -29.805  24.546  -11.958 0.0000000000
62348  -28.826  24.324  -11.541 0.0000000000
62349  -29.202  24.199  -12.027 0.0000000000
62350  -28.557  23.328  -12.760 0.0000000000
62351  -28.186  23.467  -12.247 0.0000000000
62352  -27.731  23.044  -12.289 0.0000000000
62353  -26.991  22.607  -11.815 0.0000000000
62354  -27.317  22.610  -12.342 0.0000000000
62355  -26.205  19.696  -15.224 0.0000000000
62356  -25.969  19.723  -14.640 0.0000000000
62357  -25.653  19.227  -14.608 0.0000000000
62359  -25.224  17.877  -13.365 0.0000000000
62373  -25.136  15.205  -21.666 0.0000000000
62374  -25.571  15.555  -22.109 0.0000000000
62375  -25.466  15.193  -21.559 0.0000000000
62376  -25.732  15.269  -21.388 0.0000000000
62377  -25.324  14.890  -20.965 0.0000000000
64215  -42.492  45.440  -10.371 0.0000000000
64216  -42.374  45.668  -10.800 0.0000000000
64217  -42.204  46.080  -10.290 0.0000000000
64308  -37.304  43.896  1.087 0.0000000000
64310  -37.179  43.014  0.853 0.0000000000
64311  -37.154  42.101  0.666 0.0000000000
64312  -37.063  42.468  0.149 0.0000000000
64313  -37.294  45.654  -1.142 0.0000000000
64314  -37.233  45.204  -0.592 0.0000000000
64315  -37.250  44.807  -1.387 0.0000000000
64316  -37.649  42.302  -2.324 0.0000000000
64317  -37.335  42.822  -1.670 0.0000000000
64318  -37.501  41.762  -1.726 0.0000000000
64319  -37.373  41.285  -1.134 0.0000000000
64320  -37.789  40.775  -1.691 0.0000000000
64321  -38.239  39.937  -1.604 0.0000000000
64322  -38.332  40.330  -2.191 0.0000000000
64323  -39.582  39.925  -3.692 0.0000000000
64324  -39.514  39.492  -3.104 0.0000000000
64325  -40.117  39.051  -3.538 0.0000000000
64326  -40.715  38.333  -3.359 0.0000000000
64327  -40.704  38.692  -3.955 0.0000000000
64328  -41.308  38.383  -4.287 0.0000000000
64329  -40.653  39.166  -4.507 0.0000000000
64330  -40.154  40.872  -5.784 0.0000000000
64331  -40.481  39.965  -5.661 0.0000000000
64332  -40.514  40.415  -6.241 0.0000000000
64333  -40.918  39.979  -6.725 0.0000000000
64334  -40.580  40.891  -6.839 0.0000000000
64335  -39.609  44.793  -5.667 0.0000000000
64336  -39.532  43.816  -5.876 0.0000000000
64337  -39.833  44.287  -6.239 0.0000000000
64338  -40.818  43.934  -7.789 0.0000000000
64339  -40.438  43.352  -7.387 0.0000000000
64340  -40.802  42.959  -7.881 0.0000000000
64341  -40.927  41.966  -7.877 0.0000000000
64342  -41.192  42.615  -8.350 0.0000000000
64343  -41.659  42.323  -8.791 0.0000000000
64344  -41.585  43.294  -8.777 0.0000000000
64345  -42.118  45.366  -9.383 0.0000000000
64346  -42.266  44.545  -9.546 0.0000000000
64347  -42.423  45.026  -9.957 0.0000000000
64348  -42.751  44.736  -10.516 0.0000000000
67725  -41.119  27.480  -10.462 0.0000000000
67726  -41.016  27.270  -10.768 0.0000000000
67727  -41.760  27.348  -11.119 0.0000000000
67728  -43.078  27.519  -12.627 0.0000000000
67729  -42.597  27.196  -12.303 0.0000000000
67730  -42.778  27.165  -12.812 0.0000000000
67731  -42.503  26.790  -13.005 0.0000000000
67732  -42.833  27.137  -13.297 0.0000000000
67733  -44.330  29.383  -13.929 0.0000000000
67734  -44.078  28.822  -13.593 0.0000000000
67735  -43.863  28.953  -13.927 0.0000000000
67737  -43.036  28.107  -14.121 0.0000000000
67738  -42.596  27.738  -14.217 0.0000000000
67739  -42.496  27.257  -14.068 0.0000000000
67740  -42.142  27.381  -14.313 0.0000000000
67741  -41.695  27.071  -14.505 0.0000000000
68085  -46.990  34.250  -9.204 0.0000000000
68086  -46.320  34.012  -8.613 0.0000000000
68087  -46.458  34.046  -9.181 0.0000000000
68088  -45.214  33.855  -9.689 0.0000000000
68089  -45.129  33.866  -9.153 0.0000000000
68090  -44.388  33.744  -9.074 0.0000000000
68091  -43.615  33.603  -8.337 0.0000000000
68092  -43.711  33.547  -8.930 0.0000000000
68093  -45.635  33.148  -11.456 0.0000000000
68094  -45.577  33.414  -11.082 0.0000000000
68095  -44.924  33.087  -10.907 0.0000000000
68096  -42.549  32.581  -9.390 0.0000000000
68097  -43.228  32.945  -9.664 0.0000000000
68098  -42.450  32.756  -8.926 0.0000000000
68099  -42.353  32.944  -8.433 0.0000000000
68100  -41.713  32.598  -8.119 0.0000000000
68101  -40.966  32.776  -7.320 0.0000000000
68102  -41.107  32.432  -7.782 0.0000000000
68103  -39.831  31.618  -7.275 0.0000000000
68104  -39.713  32.026  -6.916 0.0000000000
68105  -38.962  31.901  -6.488 0.0000000000
68106  -38.129  32.204  -5.699 0.0000000000
68107  -38.188  31.774  -5.983 0.0000000000
68108  -37.432  31.657  -5.456 0.0000000000
68109  -38.300  31.326  -6.212 0.0000000000
68110  -39.698  30.184  -7.594 0.0000000000
68111  -38.675  30.445  -6.684 0.0000000000
68112  -38.904  30.055  -6.926 0.0000000000
68113  -38.038  29.952  -6.262 0.0000000000
68114  -39.132  29.682  -7.136 0.0000000000
68115  -43.582  29.913  -10.857 0.0000000000
68116  -42.660  29.891  -10.074 0.0000000000
68117  -42.976  29.523  -10.384 0.0000000000
68118  -41.815  28.701  -9.606 0.0000000000
68119  -41.532  28.999  -9.210 0.0000000000
68120  -40.732  28.819  -8.591 0.0000000000
68121  -39.584  29.041  -7.661 0.0000000000
68122  -39.858  28.692  -7.976 0.0000000000
68123  -38.934  28.624  -7.427 0.0000000000
68124  -40.152  28.410  -8.479 0.0000000000
68125  -41.816  27.783  -10.433 0.0000000000
68126  -40.709  27.871  -9.490 0.0000000000
68127  -40.962  27.650  -9.987 0.0000000000
68128  -40.068  27.616  -9.592 0.0000000000
69547  -32.899  22.483  -16.136 0.0000000000
69548  -32.034  22.471  -15.804 0.0000000000
69549  -32.383  22.170  -16.360 0.0000000000
69550  -31.502  21.363  -17.237 0.0000000000
69551  -31.182  21.699  -16.643 0.0000000000
69552  -30.610  21.426  -16.756 0.0000000000
69553  -29.656  21.460  -16.256 0.0000000000
69554  -30.010  21.147  -16.864 0.0000000000
69555  -32.143  20.521  -19.657 0.0000000000
69556  -32.163  20.613  -19.086 0.0000000000
69557  -31.597  20.303  -19.299 0.0000000000
69558  -29.530  19.965  -18.419 0.0000000000
69559  -30.102  20.222  -18.384 0.0000000000
69560  -29.196  20.278  -17.705 0.0000000000
69561  -28.846  20.586  -17.003 0.0000000000
69562  -28.322  20.272  -17.055 0.0000000000
69563  -27.552  20.210  -16.440 0.0000000000
69564  -27.823  19.960  -17.097 0.0000000000
69565  -27.233  19.051  -17.808 0.0000000000
69566  -26.943  19.254  -17.100 0.0000000000
69567  -26.518  18.869  -17.092 0.0000000000
69568  -25.863  18.576  -16.352 0.0000000000
69569  -26.084  18.445  -17.054 0.0000000000
73473  -48.682  34.600  -5.084 0.0000000000
73479  -48.300  34.103  -5.434 0.0000000000
73480  -48.114  34.808  -6.680 0.0000000000
73481  -47.994  34.370  -6.355 0.0000000000
73482  -47.907  34.456  -6.816 0.0000000000
73483  -47.600  34.202  -6.895 0.0000000000
73484  -47.871  34.578  -7.329 0.0000000000
73485  -42.435  37.839  -5.004 0.0000000000
73486  -43.193  37.290  -4.772 0.0000000000
73487  -43.019  37.608  -5.380 0.0000000000
73488  -43.935  37.555  -6.721 0.0000000000
73489  -44.139  37.302  -6.059 0.0000000000
73490  -44.696  37.141  -6.374 0.0000000000
73491  -45.463  36.801  -6.077 0.0000000000
73492  -45.265  37.006  -6.688 0.0000000000
73493  -43.611  38.982  -9.340 0.0000000000
73494  -43.560  38.398  -8.728 0.0000000000
73495  -44.173  38.167  -9.069 0.0000000000
73496  -46.160  36.990  -8.624 0.0000000000
73497  -45.589  37.194  -8.311 0.0000000000
73498  -46.279  36.833  -7.968 0.0000000000
73499  -46.367  36.733  -7.314 0.0000000000
73500  -46.869  36.492  -7.661 0.0000000000
73501  -47.376  36.119  -7.389 0.0000000000
73502  -47.318  36.247  -7.984 0.0000000000
73503  -47.868  35.634  -9.175 0.0000000000
73504  -47.884  35.581  -8.572 0.0000000000
73505  -48.027  35.235  -8.873 0.0000000000
73506  -47.942  34.799  -8.484 0.0000000000
73507  -47.917  34.945  -9.035 0.0000000000
73508  -47.764  34.680  -9.156 0.0000000000
73509  -47.916  35.072  -9.572 0.0000000000
73510  -47.628  35.912  -11.071 0.0000000000
73511  -47.809  35.416  -10.635 0.0000000000
73512  -47.716  35.594  -11.207 0.0000000000
73513  -47.649  35.178  -11.246 0.0000000000
73514  -47.522  35.648  -11.704 0.0000000000
73515  -45.692  38.557  -12.596 0.0000000000
73516  -46.143  37.802  -12.309 0.0000000000
73517  -45.918  38.067  -12.756 0.0000000000
73518  -45.927  36.987  -13.335 0.0000000000
73519  -46.294  36.914  -12.927 0.0000000000
73520  -46.460  36.249  -13.013 0.0000000000
73521  -46.904  35.678  -12.672 0.0000000000
73522  -46.541  35.632  -13.064 0.0000000000
73523  -46.530  35.097  -13.112 0.0000000000
73524  -46.127  35.621  -13.397 0.0000000000
74968  -23.836  16.866  -21.182 0.0000000000
74969  -23.374  17.040  -20.692 0.0000000000
74990  -22.097  15.641  -20.263 0.0000000000
74991  -22.590  15.664  -20.508 0.0000000000
74992  -22.214  14.851  -20.449 0.0000000000
74993  -22.358  14.156  -20.401 0.0000000000
74994  -21.945  14.075  -20.266 0.0000000000
77175  -37.293  51.076  -1.510 0.0000000000
77176  -37.219  51.520  -2.028 0.0000000000
77177  -37.028  51.888  -1.390 0.0000000000
77179  -36.367  53.188  -1.208 0.0000000000
77571  -37.850  48.513  1.816 0.0000000000
77572  -37.752  48.915  1.427 0.0000000000
77573  -37.664  48.557  0.880 0.0000000000
77574  -37.665  49.362  0.956 0.0000000000
77575  -37.391  51.025  -0.232 0.0000000000
77576  -37.472  50.320  -0.242 0.0000000000
77577  -37.390  50.718  -0.873 0.0000000000
77578  -37.408  50.409  -1.551 0.0000000000
83655  -27.233  25.907  -7.006 0.0000000000
83656  -27.009  25.467  -7.254 0.0000000000
83657  -27.561  25.998  -7.566 0.0000000000
83658  -29.122  26.488  -8.864 0.0000000000
83659  -28.353  26.125  -8.635 0.0000000000
83660  -28.776  26.097  -9.135 0.0000000000
83661  -28.501  25.738  -9.420 0.0000000000
83662  -29.264  26.040  -9.643 0.0000000000
83663  -32.864  27.247  -9.709 0.0000000000
83664  -31.834  27.155  -9.516 0.0000000000
83665  -32.528  26.951  -10.027 0.0000000000
83666  -32.331  26.091  -11.090 0.0000000000
83667  -31.731  26.321  -10.614 0.0000000000
83668  -31.331  25.976  -10.916 0.0000000000
83669  -30.366  25.822  -10.689 0.0000000000
83670  -30.908  25.654  -11.198 0.0000000000
83671  -30.518  25.308  -11.448 0.0000000000
83672  -31.447  25.421  -11.657 0.0000000000
83673  -33.347  24.933  -12.763 0.0000000000
83674  -32.441  24.891  -12.618 0.0000000000
83675  -32.898  24.589  -13.039 0.0000000000
83676  -32.443  24.223  -13.352 0.0000000000
83677  -33.313  24.291  -13.501 0.0000000000
83678  -40.644  26.817  -11.372 0.0000000000
83679  -39.734  26.856  -11.022 0.0000000000
83680  -40.394  26.578  -11.672 0.0000000000
83681  -39.957  25.900  -12.888 0.0000000000
83682  -39.601  26.190  -12.295 0.0000000000
83683  -39.193  25.915  -12.643 0.0000000000
83684  -38.262  25.978  -12.306 0.0000000000
83685  -38.634  25.668  -12.826 0.0000000000
83686  -40.032  25.306  -14.780 0.0000000000
83687  -40.172  25.297  -14.342 0.0000000000
83688  -39.590  25.082  -14.649 0.0000000000
83689  -37.954  24.638  -14.356 0.0000000000
83690  -38.493  24.863  -14.091 0.0000000000
83691  -37.801  24.870  -13.800 0.0000000000
83692  -37.572  25.130  -13.271 0.0000000000
83693  -37.020  24.898  -13.498 0.0000000000
83694  -36.124  24.899  -13.246 0.0000000000
83695  -36.381  24.642  -13.692 0.0000000000
83696  -35.531  23.799  -14.857 0.0000000000
83697  -35.318  24.073  -14.329 0.0000000000
83698  -34.789  23.770  -14.680 0.0000000000
83699  -34.044  23.748  -14.511 0.0000000000
83700  -34.271  23.463  -15.023 0.0000000000
83701  -33.810  23.151  -15.379 0.0000000000
83702  -34.540  23.236  -15.532 0.0000000000
83703  -35.595  23.191  -16.812 0.0000000000
83704  -35.042  22.931  -16.628 0.0000000000
83705  -35.159  22.769  -17.192 0.0000000000
83706  -34.662  22.375  -17.565 0.0000000000
83707  -35.195  22.691  -17.690 0.0000000000
83708  -36.855  25.002  -17.286 0.0000000000
83709  -36.708  24.449  -17.313 0.0000000000
83710  -36.367  24.791  -17.585 0.0000000000
83712  -35.528  23.888  -18.142 0.0000000000
83713  -35.085  23.428  -18.550 0.0000000000
83714  -34.866  22.803  -18.609 0.0000000000
83715  -34.563  23.006  -18.977 0.0000000000
83716  -33.973  22.650  -19.356 0.0000000000
83858  -37.326  52.395  -2.810 0.0000000000
83859  -37.851  51.947  -3.544 0.0000000000
83860  -37.391  52.699  -3.405 0.0000000000
83862  -37.292  53.228  -4.508 0.0000000000
84758  -44.763  33.780  -7.220 0.0000000000
84759  -44.754  33.723  -6.571 0.0000000000
84760  -44.130  33.709  -6.522 0.0000000000
84761  -42.263  33.523  -4.942 0.0000000000
84762  -42.910  33.486  -5.103 0.0000000000
84763  -42.322  33.353  -4.389 0.0000000000
84766  -39.596  33.460  -4.015 0.0000000000
84767  -40.272  33.518  -4.257 0.0000000000
84768  -39.623  33.401  -3.426 0.0000000000
84825  -35.788  31.512  -4.323 0.0000000000
84826  -34.938  31.800  -3.555 0.0000000000
84827  -35.028  31.368  -3.806 0.0000000000
84828  -33.434  30.719  -3.049 0.0000000000
84829  -33.410  31.076  -2.809 0.0000000000
84830  -32.685  30.903  -2.503 0.0000000000
84831  -31.935  31.071  -1.911 0.0000000000
84832  -31.976  30.732  -2.261 0.0000000000
84833  -33.944  29.369  -4.467 0.0000000000
84834  -33.768  29.630  -4.025 0.0000000000
84835  -32.945  29.663  -3.897 0.0000000000
84836  -30.544  30.023  -2.905 0.0000000000
84837  -31.249  30.115  -2.919 0.0000000000
84838  -30.508  30.250  -2.454 0.0000000000
84850  -27.536  28.100  -3.345 0.0000000000
84855  -30.297  28.791  -5.781 0.0000000000
84856  -29.479  28.770  -5.235 0.0000000000
84857  -29.558  28.605  -5.725 0.0000000000
84858  -28.226  27.693  -5.852 0.0000000000
84859  -28.223  27.892  -5.428 0.0000000000
84860  -27.645  27.433  -5.180 0.0000000000
84864  -27.197  26.685  -5.347 0.0000000000
84865  -27.738  26.647  -6.832 0.0000000000
84866  -27.183  26.292  -6.189 0.0000000000
84867  -27.205  26.096  -6.584 0.0000000000
89122  -26.662  24.468  -7.741 0.0000000000
89124  -26.445  23.938  -7.743 0.0000000000
89130  -27.158  23.523  -10.669 0.0000000000
89145  -30.102  22.494  -14.933 0.0000000000
89146  -29.725  22.774  -14.383 0.0000000000
89147  -29.141  22.463  -14.461 0.0000000000
89148  -26.926  21.604  -13.492 0.0000000000
89149  -27.383  22.013  -13.462 0.0000000000
89150  -26.696  21.634  -12.940 0.0000000000
89151  -26.502  21.696  -12.425 0.0000000000
89153  -25.611  19.701  -13.477 0.0000000000
89154  -25.886  20.218  -13.508 0.0000000000
89155  -25.551  19.689  -12.959 0.0000000000
89196  -29.600  18.949  -22.108 0.0000000000
89197  -29.058  18.478  -22.303 0.0000000000
89198  -26.845  16.935  -22.987 0.0000000000
89199  -27.305  17.474  -23.019 0.0000000000
89200  -27.189  16.901  -22.766 0.0000000000
89201  -27.456  16.908  -21.449 0.0000000000
89202  -27.781  17.074  -22.070 0.0000000000
89203  -27.938  17.322  -21.521 0.0000000000
89204  -28.456  17.759  -21.499 0.0000000000
89205  -28.031  17.637  -20.911 0.0000000000
89206  -27.932  18.020  -20.158 0.0000000000
89207  -27.432  17.628  -20.122 0.0000000000
89208  -25.712  17.037  -18.251 0.0000000000
89209  -26.122  17.523  -18.422 0.0000000000
89210  -25.532  17.284  -17.540 0.0000000000
89211  -25.338  17.491  -16.836 0.0000000000
89212  -25.078  16.844  -16.665 0.0000000000
89214  -24.092  13.957  -20.388 0.0000000000
89219  -24.896  14.370  -19.307 0.0000000000
89229  -24.894  15.227  -17.457 0.0000000000
89234  -25.049  15.420  -15.123 0.0000000000
92331  -39.336  49.051  -4.970 0.0000000000
92332  -39.654  49.536  -5.420 0.0000000000
92333  -39.227  49.826  -4.965 0.0000000000
92334  -39.096  50.600  -4.917 0.0000000000
92335  -38.906  51.346  -4.839 0.0000000000
92349  -37.573  48.938  -1.694 0.0000000000
92350  -37.618  48.140  -1.829 0.0000000000
92351  -37.831  48.532  -2.463 0.0000000000
92352  -38.204  48.170  -3.169 0.0000000000
92353  -38.601  47.848  -3.819 0.0000000000
92354  -38.915  47.527  -4.338 0.0000000000
92355  -38.808  48.213  -4.184 0.0000000000
92356  -39.023  48.607  -4.563 0.0000000000
93105  -45.662  33.700  -13.707 0.0000000000
93106  -45.896  33.274  -13.297 0.0000000000
93107  -45.604  33.080  -13.556 0.0000000000
93108  -45.591  32.532  -13.351 0.0000000000
93109  -45.527  32.011  -13.164 0.0000000000
93110  -45.433  31.530  -13.010 0.0000000000
93111  -45.430  31.960  -13.496 0.0000000000
93112  -45.229  31.861  -13.812 0.0000000000
94182  -45.264  36.350  -3.365 0.0000000000
94183  -45.024  36.432  -3.865 0.0000000000
94184  -44.778  36.550  -4.388 0.0000000000
94185  -43.211  43.149  -10.551 0.0000000000
94186  -43.406  42.188  -10.519 0.0000000000
94187  -43.542  42.715  -10.959 0.0000000000
94188  -43.825  42.274  -11.406 0.0000000000
94189  -44.108  41.674  -11.727 0.0000000000
94190  -44.404  41.127  -12.103 0.0000000000
94191  -43.977  41.973  -12.056 0.0000000000
94192  -43.707  42.109  -12.425 0.0000000000
96219  -35.691  28.002  -8.856 0.0000000000
96220  -35.498  27.842  -9.331 0.0000000000
96221  -36.459  27.751  -9.499 0.0000000000
96222  -37.175  27.442  -10.087 0.0000000000
96223  -37.867  27.115  -10.651 0.0000000000
96435  -46.719  33.645  -5.814 0.0000000000
96436  -46.198  33.456  -5.186 0.0000000000
96437  -46.118  33.569  -5.657 0.0000000000
96438  -45.486  33.483  -5.511 0.0000000000
96439  -44.860  33.453  -5.436 0.0000000000
96440  -38.077  32.892  -4.862 0.0000000000
96441  -38.064  33.129  -4.383 0.0000000000
96442  -37.322  33.032  -3.962 0.0000000000
96443  -36.588  33.131  -3.045 0.0000000000
96444  -35.801  33.152  -2.090 0.0000000000
96445  -35.106  33.132  -1.220 0.0000000000
96446  -35.029  33.083  -1.697 0.0000000000
96447  -34.243  32.990  -1.270 0.0000000000
96448  -33.439  32.840  -0.844 0.0000000000
96450  -33.368  32.704  -1.278 0.0000000000
96451  -33.349  32.455  -1.674 0.0000000000
96452  -33.361  32.167  -2.057 0.0000000000
96453  -37.623  28.167  -7.693 0.0000000000
96454  -36.478  28.406  -6.861 0.0000000000
96455  -36.718  28.267  -7.432 0.0000000000
96456  -35.831  28.390  -7.225 0.0000000000
96457  -34.979  28.482  -7.136 0.0000000000
96458  -34.149  28.565  -7.071 0.0000000000
96459  -35.251  28.329  -7.730 0.0000000000
96460  -35.513  28.172  -8.303 0.0000000000
97312  -30.616  24.110  -12.958 0.0000000000
97313  -29.580  24.028  -12.541 0.0000000000
97314  -30.005  23.809  -13.084 0.0000000000
97315  -29.467  23.493  -13.204 0.0000000000
97316  -28.933  23.157  -13.292 0.0000000000
97317  -25.520  18.729  -15.106 0.0000000000
97318  -25.371  18.682  -14.528 0.0000000000
97319  -25.159  18.094  -14.415 0.0000000000
97326  -24.724  16.467  -22.092 0.0000000000
97327  -25.175  16.247  -22.408 0.0000000000
97328  -24.777  15.862  -22.079 0.0000000000
97329  -24.770  15.287  -21.725 0.0000000000
97330  -24.735  14.837  -21.252 0.0000000000
98433  -41.970  46.170  -9.238 0.0000000000
98434  -41.977  46.378  -9.734 0.0000000000
98435  -41.800  46.710  -9.139 0.0000000000
98436  -41.499  47.277  -9.019 0.0000000000
98489  -37.782  45.016  2.093 0.0000000000
98490  -37.492  44.686  1.327 0.0000000000
98491  -37.256  44.302  0.558 0.0000000000
98492  -37.663  44.792  -2.620 0.0000000000
98493  -37.428  44.306  -2.119 0.0000000000
98494  -37.707  43.783  -2.812 0.0000000000
98495  -37.874  42.782  -2.873 0.0000000000
98496  -38.145  41.747  -2.841 0.0000000000
98497  -38.489  40.763  -2.763 0.0000000000
98498  -38.649  41.282  -3.360 0.0000000000
98499  -39.165  40.867  -3.845 0.0000000000
98500  -39.707  40.365  -4.286 0.0000000000
98501  -40.105  39.974  -4.717 0.0000000000
98502  -39.730  40.883  -4.841 0.0000000000
98503  -39.798  41.352  -5.344 0.0000000000
98504  -39.838  41.827  -5.865 0.0000000000
98505  -40.184  45.752  -6.368 0.0000000000
98506  -40.137  44.761  -6.593 0.0000000000
98507  -40.554  45.345  -6.923 0.0000000000
98508  -40.891  44.941  -7.514 0.0000000000
98509  -41.243  44.573  -8.132 0.0000000000
98510  -41.596  44.247  -8.663 0.0000000000
98511  -41.610  45.203  -8.466 0.0000000000
98512  -41.872  45.769  -8.804 0.0000000000
100539  -42.699  27.824  -11.307 0.0000000000
100540  -42.541  27.526  -11.536 0.0000000000
100541  -43.163  27.832  -11.953 0.0000000000
100542  -43.439  27.865  -12.479 0.0000000000
100543  -43.487  27.909  -12.965 0.0000000000
100755  -47.170  34.366  -10.263 0.0000000000
100756  -46.571  34.133  -9.766 0.0000000000
100757  -46.680  34.135  -10.283 0.0000000000
100758  -46.031  33.962  -10.234 0.0000000000
100759  -45.333  33.795  -10.185 0.0000000000
100760  -44.441  32.352  -11.040 0.0000000000
100761  -44.280  32.734  -10.737 0.0000000000
100762  -43.597  32.322  -10.444 0.0000000000
100763  -42.728  32.287  -9.768 0.0000000000
100764  -41.941  32.211  -9.020 0.0000000000
100765  -41.235  32.066  -8.162 0.0000000000
100766  -41.361  31.814  -8.559 0.0000000000
100767  -40.732  31.410  -8.105 0.0000000000
100768  -39.987  31.183  -7.581 0.0000000000
100769  -39.222  31.006  -7.003 0.0000000000
100770  -40.155  30.746  -7.839 0.0000000000
100771  -40.381  30.425  -8.158 0.0000000000
100772  -40.663  30.061  -8.434 0.0000000000
100773  -44.080  29.500  -11.631 0.0000000000
100774  -43.264  29.286  -10.753 0.0000000000
100775  -43.520  29.049  -11.133 0.0000000000
100776  -42.827  28.708  -10.587 0.0000000000
100777  -42.063  28.430  -10.009 0.0000000000
100778  -41.290  28.246  -9.489 0.0000000000
100779  -42.355  28.208  -10.463 0.0000000000
100780  -42.631  28.003  -10.930 0.0000000000
101632  -33.419  21.949  -17.237 0.0000000000
101633  -32.621  21.891  -16.884 0.0000000000
101634  -32.885  21.645  -17.450 0.0000000000
101635  -32.348  21.362  -17.675 0.0000000000
101636  -31.768  21.058  -17.841 0.0000000000
101637  -31.113  19.827  -20.188 0.0000000000
101638  -31.072  19.996  -19.524 0.0000000000
101639  -30.568  19.675  -19.731 0.0000000000
101640  -29.857  19.642  -19.127 0.0000000000
101641  -28.989  19.687  -18.465 0.0000000000
101642  -28.134  19.693  -17.796 0.0000000000
101643  -28.462  19.388  -18.512 0.0000000000
101644  -27.959  19.081  -18.539 0.0000000000
101645  -27.468  18.741  -18.535 0.0000000000
103986  -48.037  35.496  -4.722 0.0000000000
103987  -48.533  35.135  -4.576 0.0000000000
103988  -48.261  35.325  -5.026 0.0000000000
103989  -48.429  35.111  -5.328 0.0000000000
103990  -48.469  34.791  -5.599 0.0000000000
103991  -48.367  34.527  -5.777 0.0000000000
103992  -48.324  34.972  -6.072 0.0000000000
103993  -48.181  35.195  -6.502 0.0000000000
103994  -48.065  35.289  -6.910 0.0000000000
103995  -42.015  38.531  -6.267 0.0000000000
103996  -42.792  37.949  -6.021 0.0000000000
103997  -42.582  38.239  -6.707 0.0000000000
103998  -43.182  38.015  -7.063 0.0000000000
103999  -43.819  37.732  -7.388 0.0000000000
104000  -44.641  38.340  -10.131 0.0000000000
104001  -44.714  37.899  -9.422 0.0000000000
104002  -45.248  37.638  -9.725 0.0000000000
104003  -46.018  37.183  -9.263 0.0000000000
104004  -46.675  36.750  -8.878 0.0000000000
104005  -47.231  36.337  -8.561 0.0000000000
104006  -47.111  36.467  -9.162 0.0000000000
104007  -47.482  36.117  -9.469 0.0000000000
104008  -47.749  35.798  -9.703 0.0000000000
104009  -47.864  35.511  -9.913 0.0000000000
104010  -47.562  36.021  -10.286 0.0000000000
104011  -47.446  36.250  -10.915 0.0000000000
104012  -47.218  36.443  -11.493 0.0000000000
104013  -45.187  38.915  -13.305 0.0000000000
104014  -45.642  38.249  -13.141 0.0000000000
104015  -45.309  38.358  -13.463 0.0000000000
104016  -45.374  37.643  -13.630 0.0000000000
104017  -45.469  36.925  -13.653 0.0000000000
104018  -45.603  36.195  -13.652 0.0000000000
104900  -21.466  13.999  -20.154 0.0000000000
106209  -37.166  51.720  -0.209 0.0000000000
106210  -36.918  52.164  -0.778 0.0000000000
106211  -36.825  52.369  -0.196 0.0000000000
106448  -37.615  50.155  1.012 0.0000000000
106449  -37.517  50.944  1.012 0.0000000000
106450  -37.341  51.336  0.369 0.0000000000
110097  -28.430  26.918  -7.492 0.0000000000
110098  -28.175  26.499  -7.838 0.0000000000
110099  -28.921  26.926  -8.046 0.0000000000
110100  -29.434  26.877  -8.571 0.0000000000
110101  -29.986  26.804  -9.056 0.0000000000
110102  -34.198  26.771  -10.666 0.0000000000
110103  -33.201  26.727  -10.503 0.0000000000
110104  -33.746  26.476  -10.943 0.0000000000
110105  -33.284  26.156  -11.245 0.0000000000
110106  -32.796  25.837  -11.559 0.0000000000
110107  -32.390  25.507  -11.855 0.0000000000
110108  -33.327  25.549  -12.015 0.0000000000
110109  -33.857  25.240  -12.473 0.0000000000
110110  -34.271  24.959  -12.925 0.0000000000
110111  -41.533  26.355  -12.541 0.0000000000
110112  -40.850  26.319  -12.284 0.0000000000
110113  -41.118  26.125  -12.833 0.0000000000
110114  -40.646  25.879  -13.143 0.0000000000
110115  -40.159  25.636  -13.407 0.0000000000
110116  -38.991  24.844  -15.376 0.0000000000
110117  -39.041  24.865  -14.871 0.0000000000
110118  -38.533  24.664  -15.140 0.0000000000
110119  -38.050  24.480  -14.927 0.0000000000
110120  -37.379  24.412  -14.547 0.0000000000
110121  -36.605  24.399  -14.197 0.0000000000
110122  -36.813  24.172  -14.764 0.0000000000
110123  -36.252  23.922  -15.078 0.0000000000
110124  -35.744  23.646  -15.405 0.0000000000
110125  -35.269  23.348  -15.724 0.0000000000
110126  -35.930  23.536  -15.975 0.0000000000
110127  -36.049  23.502  -16.515 0.0000000000
110128  -36.063  23.538  -17.023 0.0000000000
110219  -36.493  53.628  -2.670 0.0000000000
110220  -36.915  53.313  -3.309 0.0000000000
110759  -43.434  33.734  -7.043 0.0000000000
110760  -43.485  33.701  -6.446 0.0000000000
110761  -42.788  33.682  -6.286 0.0000000000
110762  -42.233  33.616  -5.511 0.0000000000
110763  -41.623  33.531  -4.717 0.0000000000
110799  -36.041  30.620  -4.730 0.0000000000
110800  -35.124  30.946  -4.002 0.0000000000
110801  -35.205  30.514  -4.147 0.0000000000
110802  -34.337  30.422  -3.668 0.0000000000
110803  -33.513  30.335  -3.283 0.0000000000
110804  -32.328  29.469  -4.326 0.0000000000
110805  -32.134  29.685  -3.861 0.0000000000
110806  -31.415  29.689  -3.873 0.0000000000
110807  -30.582  29.844  -3.400 0.0000000000
110808  -29.815  29.894  -2.851 0.0000000000
110809  -29.179  29.849  -2.331 0.0000000000
110810  -29.186  29.656  -2.800 0.0000000000
110811  -28.572  29.348  -2.722 0.0000000000
110812  -28.015  28.925  -2.596 0.0000000000
110813  -27.552  28.449  -2.426 0.0000000000
110814  -28.003  28.750  -3.059 0.0000000000
110815  -28.049  28.592  -3.526 0.0000000000
110816  -28.088  28.454  -4.013 0.0000000000
110817  -30.536  28.422  -6.739 0.0000000000
110818  -29.611  28.404  -6.174 0.0000000000
110819  -29.699  28.226  -6.630 0.0000000000
110820  -28.951  27.894  -6.480 0.0000000000
110821  -28.266  27.491  -6.274 0.0000000000
110822  -27.654  27.004  -5.999 0.0000000000
110823  -28.331  27.326  -6.679 0.0000000000
110824  -28.385  27.131  -7.084 0.0000000000
113377  -27.195  24.795  -8.885 0.0000000000
113378  -26.633  24.137  -8.347 0.0000000000
113379  -26.876  24.322  -8.911 0.0000000000
113382  -26.446  22.513  -10.717 0.0000000000
113391  -28.923  21.933  -15.086 0.0000000000
113392  -28.585  22.137  -14.535 0.0000000000
113393  -28.084  21.813  -14.601 0.0000000000
113394  -27.236  21.549  -14.052 0.0000000000
113395  -26.516  21.197  -13.520 0.0000000000
113422  -28.306  18.602  -22.813 0.0000000000
113423  -26.580  16.005  -22.099 0.0000000000
113424  -27.057  16.449  -22.378 0.0000000000
113425  -26.791  16.205  -21.733 0.0000000000
113426  -26.950  16.494  -21.255 0.0000000000
113427  -27.003  16.849  -20.683 0.0000000000
113428  -26.931  17.230  -20.016 0.0000000000
113429  -26.441  16.830  -19.847 0.0000000000
113430  -25.897  16.754  -18.937 0.0000000000
113431  -25.331  16.526  -18.020 0.0000000000
115599  -41.070  47.620  -6.876 0.0000000000
115600  -41.282  47.945  -7.374 0.0000000000
115601  -40.945  48.306  -6.849 0.0000000000
115602  -40.670  49.022  -6.824 0.0000000000
115603  -40.333  49.747  -6.851 0.0000000000
115604  -39.901  49.985  -5.873 0.0000000000
115605  -40.061  50.256  -6.352 0.0000000000
115606  -39.913  50.486  -6.877 0.0000000000
115641  -37.514  47.097  0.648 0.0000000000
115642  -37.431  46.356  0.424 0.0000000000
115643  -37.359  46.763  -0.153 0.0000000000
115644  -37.327  46.459  -0.910 0.0000000000
115645  -37.401  46.144  -1.644 0.0000000000
115646  -37.586  47.394  -2.013 0.0000000000
115647  -37.600  46.596  -2.221 0.0000000000
115648  -37.643  45.727  -2.429 0.0000000000
115649  -37.970  45.226  -3.151 0.0000000000
115650  -38.354  44.699  -3.833 0.0000000000
115651  -38.737  44.169  -4.414 0.0000000000
115652  -39.024  43.752  -4.900 0.0000000000
115653  -39.062  44.743  -4.840 0.0000000000
115654  -39.378  45.259  -5.182 0.0000000000
115655  -39.652  45.755  -5.517 0.0000000000
115656  -39.266  47.163  -4.838 0.0000000000
115657  -39.603  46.668  -5.318 0.0000000000
115658  -39.928  46.228  -5.834 0.0000000000
115659  -40.286  46.691  -6.140 0.0000000000
115660  -40.768  47.211  -6.476 0.0000000000
117237  -44.742  29.495  -13.033 0.0000000000
117238  -44.506  29.120  -13.117 0.0000000000
117239  -44.785  29.661  -13.490 0.0000000000
117240  -44.672  29.810  -13.855 0.0000000000
117405  -46.836  34.148  -12.309 0.0000000000
117406  -46.686  33.891  -11.757 0.0000000000
117407  -46.535  33.714  -12.181 0.0000000000
117408  -46.183  33.239  -12.033 0.0000000000
117409  -45.644  32.833  -11.779 0.0000000000
117410  -45.911  32.847  -12.814 0.0000000000
117411  -45.674  32.510  -12.135 0.0000000000
117412  -45.143  32.402  -11.572 0.0000000000
117413  -44.614  31.941  -11.321 0.0000000000
117414  -44.013  31.446  -11.015 0.0000000000
117415  -43.449  30.950  -10.677 0.0000000000
117416  -42.910  30.595  -10.263 0.0000000000
117417  -43.777  30.585  -10.921 0.0000000000
117418  -44.092  30.265  -11.217 0.0000000000
117419  -44.348  30.108  -11.663 0.0000000000
117420  -45.181  30.999  -12.729 0.0000000000
117421  -44.919  30.479  -12.458 0.0000000000
117422  -44.552  29.975  -12.084 0.0000000000
117423  -44.665  29.811  -12.441 0.0000000000
117424  -44.721  29.652  -12.745 0.0000000000
118087  -33.522  21.616  -19.436 0.0000000000
118088  -33.191  21.161  -19.244 0.0000000000
118089  -33.073  21.249  -19.664 0.0000000000
118090  -32.604  20.918  -19.918 0.0000000000
118091  -32.089  20.534  -20.189 0.0000000000
118092  -32.038  21.128  -20.629 0.0000000000
118093  -31.869  20.618  -20.654 0.0000000000
118094  -31.546  20.124  -20.480 0.0000000000
118095  -31.048  19.739  -20.788 0.0000000000
118096  -30.553  19.381  -20.987 0.0000000000
118097  -30.049  19.007  -21.172 0.0000000000
119918  -47.885  35.473  -3.930 0.0000000000
119919  -46.649  35.952  -3.680 0.0000000000
119920  -47.201  35.731  -4.026 0.0000000000
119921  -47.657  35.605  -4.381 0.0000000000
119922  -47.404  35.782  -4.827 0.0000000000
119923  -47.227  35.982  -5.252 0.0000000000
119924  -46.981  36.170  -5.725 0.0000000000
119925  -42.144  40.464  -8.698 0.0000000000
119926  -42.503  39.532  -8.533 0.0000000000
119927  -42.625  40.157  -9.059 0.0000000000
119928  -43.164  39.908  -9.500 0.0000000000
119929  -43.681  39.608  -9.954 0.0000000000
119930  -43.565  41.214  -10.533 0.0000000000
119931  -43.784  40.202  -10.470 0.0000000000
119932  -44.146  39.219  -10.363 0.0000000000
119933  -44.622  38.859  -10.771 0.0000000000
119934  -45.127  38.558  -11.092 0.0000000000
119935  -45.593  38.223  -11.363 0.0000000000
119936  -46.007  37.883  -11.618 0.0000000000
119937  -45.513  38.692  -11.951 0.0000000000
119938  -45.454  39.055  -12.368 0.0000000000
119939  -45.298  39.312  -12.748 0.0000000000
119940  -44.667  40.582  -12.508 0.0000000000
119941  -44.887  40.030  -12.830 0.0000000000
119942  -45.073  39.479  -13.139 0.0000000000
124671  -31.755  27.931  -8.235 0.0000000000
124672  -31.461  27.661  -8.598 0.0000000000
124673  -32.440  27.778  -8.748 0.0000000000
124674  -33.205  27.530  -9.346 0.0000000000
124675  -33.913  27.309  -9.887 0.0000000000
124676  -35.322  27.591  -9.771 0.0000000000
124677  -34.975  27.337  -10.103 0.0000000000
124678  -34.597  27.057  -10.398 0.0000000000
124679  -35.225  26.775  -10.873 0.0000000000
124680  -35.825  26.447  -11.379 0.0000000000
124681  -36.358  26.119  -11.847 0.0000000000
124682  -41.421  26.142  -14.340 0.0000000000
124683  -41.094  25.810  -14.193 0.0000000000
124684  -40.855  25.845  -14.527 0.0000000000
124685  -40.316  25.618  -14.842 0.0000000000
124686  -39.802  25.390  -15.184 0.0000000000
124687  -39.694  25.984  -15.446 0.0000000000
124688  -39.577  25.550  -15.511 0.0000000000
124689  -39.330  25.175  -15.489 0.0000000000
124690  -38.844  24.970  -15.762 0.0000000000
124691  -38.355  24.781  -15.984 0.0000000000
124692  -37.830  24.623  -16.245 0.0000000000
124693  -37.335  24.467  -16.554 0.0000000000
124694  -37.619  24.881  -16.634 0.0000000000
124695  -37.360  25.161  -16.981 0.0000000000
125186  -40.961  33.332  -6.285 0.0000000000
125187  -40.967  33.479  -5.710 0.0000000000
125188  -40.285  33.395  -5.458 0.0000000000
125189  -39.583  33.428  -4.595 0.0000000000
125190  -38.875  33.419  -3.714 0.0000000000
125191  -38.039  33.281  -3.843 0.0000000000
125192  -38.073  33.342  -3.309 0.0000000000
125193  -38.148  33.313  -2.778 0.0000000000
125217  -36.666  29.088  -5.656 0.0000000000
125218  -35.589  29.358  -4.937 0.0000000000
125219  -35.770  29.039  -5.285 0.0000000000
125220  -34.950  29.064  -5.096 0.0000000000
125221  -34.122  29.138  -4.929 0.0000000000
125222  -35.299  28.667  -6.077 0.0000000000
125223  -34.252  28.946  -5.408 0.0000000000
125224  -33.282  29.220  -4.831 0.0000000000
125225  -32.461  29.270  -4.842 0.0000000000
125226  -31.640  29.298  -4.859 0.0000000000
125227  -30.866  29.257  -4.818 0.0000000000
125228  -30.119  29.140  -4.791 0.0000000000
125229  -30.975  29.064  -5.295 0.0000000000
125230  -31.113  28.914  -5.825 0.0000000000
125231  -31.284  28.748  -6.344 0.0000000000
125232  -33.184  28.641  -6.965 0.0000000000
125233  -32.318  28.640  -6.909 0.0000000000
125234  -31.431  28.576  -6.830 0.0000000000
125235  -31.561  28.366  -7.310 0.0000000000
125236  -31.676  28.151  -7.791 0.0000000000
127222  -28.792  24.776  -10.961 0.0000000000
127223  -27.905  24.425  -10.536 0.0000000000
127224  -28.345  24.392  -11.047 0.0000000000
127225  -27.922  23.977  -11.136 0.0000000000
127226  -27.477  23.522  -11.197 0.0000000000
127227  -28.670  23.842  -12.136 0.0000000000
127228  -27.836  23.530  -11.714 0.0000000000
127229  -27.078  23.058  -11.250 0.0000000000
127230  -26.704  22.573  -11.280 0.0000000000
127231  -26.395  22.083  -11.306 0.0000000000
127232  -26.153  21.537  -11.314 0.0000000000
127233  -26.995  20.536  -15.270 0.0000000000
127234  -26.683  20.638  -14.670 0.0000000000
127235  -26.311  20.189  -14.647 0.0000000000
127236  -25.764  19.709  -14.044 0.0000000000
127237  -25.399  19.173  -13.421 0.0000000000
127238  -25.297  18.591  -13.976 0.0000000000
127239  -25.279  18.542  -13.407 0.0000000000
127240  -25.320  18.413  -12.828 0.0000000000
127257  -26.415  17.023  -23.031 0.0000000000
127258  -26.404  16.413  -22.830 0.0000000000
127259  -25.606  16.105  -22.534 0.0000000000
127260  -25.967  15.913  -22.507 0.0000000000
127261  -26.307  15.909  -22.412 0.0000000000
127262  -26.149  15.628  -21.781 0.0000000000
127263  -25.933  15.422  -21.109 0.0000000000
127264  -25.641  15.305  -20.274 0.0000000000
129723  -42.944  44.683  -11.387 0.0000000000
129724  -42.644  44.685  -11.753 0.0000000000
129725  -42.572  45.248  -11.314 0.0000000000
129728  -41.800  46.567  -10.123 0.0000000000
129734  -41.207  48.210  -7.914 0.0000000000
129846  -37.270  41.226  0.577 0.0000000000
129847  -37.469  40.661  0.023 0.0000000000
129848  -37.379  45.604  0.181 0.0000000000
129849  -37.209  44.772  0.001 0.0000000000
129850  -37.110  43.895  -0.201 0.0000000000
129851  -37.258  43.865  -1.536 0.0000000000
129852  -37.146  43.410  -0.956 0.0000000000
129853  -37.072  42.903  -0.351 0.0000000000
129854  -37.129  41.886  -0.463 0.0000000000
129855  -37.324  40.930  -0.538 0.0000000000
129856  -37.746  40.044  -0.511 0.0000000000
129857  -38.305  39.630  -1.019 0.0000000000
129858  -38.911  39.179  -1.517 0.0000000000
129859  -39.526  38.789  -1.948 0.0000000000
129860  -38.881  39.914  -2.673 0.0000000000
129861  -39.466  39.081  -2.518 0.0000000000
129862  -40.151  38.451  -2.368 0.0000000000
129863  -40.778  38.084  -2.772 0.0000000000
129864  -41.460  37.774  -3.144 0.0000000000
129865  -42.159  37.395  -3.502 0.0000000000
129866  -42.756  37.209  -3.850 0.0000000000
129867  -42.002  37.728  -4.064 0.0000000000
129868  -41.890  38.085  -4.624 0.0000000000
129869  -41.715  38.485  -5.231 0.0000000000
129870  -40.585  39.609  -5.085 0.0000000000
129871  -41.035  39.208  -5.471 0.0000000000
129872  -41.524  38.856  -5.853 0.0000000000
129873  -41.371  39.232  -6.469 0.0000000000
129874  -41.398  39.638  -7.121 0.0000000000
129875  -41.466  40.128  -7.732 0.0000000000
129876  -39.325  43.325  -5.403 0.0000000000
129877  -39.594  42.811  -5.903 0.0000000000
129878  -39.903  42.323  -6.383 0.0000000000
129879  -40.083  43.772  -6.847 0.0000000000
129880  -40.108  42.839  -6.880 0.0000000000
129881  -40.286  41.869  -6.873 0.0000000000
129882  -40.729  41.384  -7.374 0.0000000000
129883  -41.180  40.989  -7.824 0.0000000000
129884  -41.665  40.724  -8.253 0.0000000000
129885  -41.858  41.346  -8.735 0.0000000000
129886  -42.109  42.056  -9.253 0.0000000000
129887  -42.468  42.780  -9.716 0.0000000000
129888  -41.976  43.964  -9.146 0.0000000000
129889  -42.366  43.689  -9.675 0.0000000000
129890  -42.798  43.422  -10.164 0.0000000000
129891  -42.987  43.987  -10.568 0.0000000000
129892  -43.015  44.386  -11.021 0.0000000000
134169  -39.347  27.476  -9.694 0.0000000000
134170  -39.262  27.330  -10.085 0.0000000000
134171  -40.151  27.264  -10.393 0.0000000000
134172  -40.847  27.051  -11.049 0.0000000000
134173  -41.437  26.837  -11.685 0.0000000000
134174  -42.307  27.228  -11.727 0.0000000000
134175  -42.040  26.971  -11.975 0.0000000000
134176  -41.812  26.652  -12.254 0.0000000000
134177  -42.049  26.533  -12.758 0.0000000000
134178  -42.148  26.461  -13.244 0.0000000000
134179  -42.107  26.402  -13.722 0.0000000000
134180  -44.197  28.714  -13.208 0.0000000000
134181  -43.836  28.326  -13.296 0.0000000000
134182  -43.462  27.939  -13.401 0.0000000000
134183  -43.445  28.480  -13.955 0.0000000000
134184  -43.332  27.975  -13.788 0.0000000000
134185  -43.134  27.525  -13.571 0.0000000000
134186  -42.737  27.153  -13.775 0.0000000000
134187  -42.320  26.824  -13.917 0.0000000000
134188  -41.883  26.505  -14.141 0.0000000000
134189  -41.570  26.593  -14.459 0.0000000000
134190  -41.179  26.714  -14.693 0.0000000000
134625  -46.781  34.112  -8.019 0.0000000000
134626  -46.091  33.930  -7.346 0.0000000000
134627  -46.205  33.958  -7.982 0.0000000000
134628  -45.556  33.861  -7.945 0.0000000000
134629  -44.862  33.816  -7.885 0.0000000000
134630  -45.825  33.959  -9.192 0.0000000000
134631  -45.002  33.828  -8.539 0.0000000000
134632  -44.167  33.753  -7.812 0.0000000000
134633  -43.495  33.688  -7.681 0.0000000000
134634  -42.871  33.561  -7.530 0.0000000000
134635  -42.230  33.388  -7.332 0.0000000000
134636  -46.182  33.728  -11.244 0.0000000000
134637  -45.436  33.690  -10.689 0.0000000000
134638  -44.634  33.644  -10.124 0.0000000000
134639  -44.089  33.038  -10.323 0.0000000000
134640  -43.928  33.320  -9.924 0.0000000000
134641  -43.833  33.517  -9.489 0.0000000000
134642  -43.024  33.303  -8.741 0.0000000000
134643  -42.244  33.172  -7.940 0.0000000000
134644  -41.604  33.242  -7.094 0.0000000000
134645  -40.930  33.095  -6.833 0.0000000000
134646  -40.263  32.964  -6.493 0.0000000000
134647  -39.536  32.862  -6.098 0.0000000000
134648  -40.435  32.208  -7.343 0.0000000000
134649  -39.610  32.454  -6.531 0.0000000000
134650  -38.823  32.699  -5.707 0.0000000000
134651  -38.086  32.584  -5.333 0.0000000000
134652  -37.313  32.489  -4.851 0.0000000000
134653  -36.531  32.390  -4.330 0.0000000000
134654  -35.745  32.303  -3.793 0.0000000000
134655  -36.600  31.990  -4.671 0.0000000000
134656  -36.628  31.586  -4.906 0.0000000000
134657  -36.733  31.139  -5.112 0.0000000000
134658  -38.467  30.875  -6.432 0.0000000000
134659  -37.706  30.765  -5.888 0.0000000000
134660  -36.859  30.695  -5.306 0.0000000000
134661  -36.999  30.274  -5.474 0.0000000000
134662  -37.142  29.879  -5.638 0.0000000000
134663  -37.343  29.495  -5.852 0.0000000000
134664  -42.294  30.275  -9.785 0.0000000000
134665  -41.646  29.965  -9.263 0.0000000000
134666  -40.924  29.739  -8.651 0.0000000000
134667  -42.280  29.232  -9.839 0.0000000000
134668  -41.230  29.368  -8.920 0.0000000000
134669  -40.149  29.557  -8.007 0.0000000000
134670  -39.340  29.360  -7.368 0.0000000000
134671  -38.426  29.219  -6.678 0.0000000000
134672  -37.555  29.149  -6.098 0.0000000000
134673  -37.758  28.846  -6.490 0.0000000000
134674  -38.031  28.573  -6.961 0.0000000000
134675  -38.336  28.329  -7.502 0.0000000000
134676  -40.418  28.132  -8.978 0.0000000000
134677  -39.514  28.085  -8.542 0.0000000000
134678  -38.589  28.094  -8.082 0.0000000000
134679  -38.813  27.861  -8.600 0.0000000000
134680  -39.107  27.661  -9.183 0.0000000000
136477  -32.233  23.021  -15.053 0.0000000000
136478  -31.298  23.036  -14.702 0.0000000000
136479  -31.669  22.758  -15.251 0.0000000000
136480  -31.073  22.497  -15.392 0.0000000000
136481  -30.458  22.237  -15.509 0.0000000000
136482  -31.762  21.952  -16.520 0.0000000000
136483  -30.809  21.984  -16.072 0.0000000000
136484  -29.825  21.997  -15.594 0.0000000000
136485  -29.286  21.719  -15.694 0.0000000000
136486  -28.769  21.431  -15.767 0.0000000000
136487  -28.249  21.135  -15.800 0.0000000000
136488  -32.707  20.942  -18.877 0.0000000000
136489  -32.045  20.806  -18.469 0.0000000000
136490  -31.208  20.782  -18.021 0.0000000000
136491  -30.929  20.207  -18.851 0.0000000000
136492  -30.661  20.511  -18.205 0.0000000000
136493  -30.368  20.818  -17.541 0.0000000000
136494  -29.402  20.873  -16.939 0.0000000000
136495  -28.489  20.862  -16.355 0.0000000000
136496  -27.728  20.755  -15.827 0.0000000000
136497  -27.268  20.385  -15.825 0.0000000000
136498  -26.841  20.009  -15.816 0.0000000000
136499  -26.468  19.622  -15.835 0.0000000000
136500  -27.373  19.621  -17.107 0.0000000000
136501  -26.738  19.481  -16.501 0.0000000000
136502  -26.077  19.168  -15.799 0.0000000000
136503  -25.691  18.687  -15.720 0.0000000000
136504  -25.333  18.188  -15.604 0.0000000000
136505  -25.091  17.552  -15.501 0.0000000000
136506  -23.214  14.297  -20.695 0.0000000000
136507  -23.647  14.317  -20.803 0.0000000000
136508  -23.378  13.690  -20.344 0.0000000000
141329  -47.413  33.639  -5.472 0.0000000000
141330  -48.143  34.260  -5.916 0.0000000000
141331  -47.747  33.978  -5.949 0.0000000000
141332  -47.274  33.752  -5.928 0.0000000000
141333  -47.205  33.890  -6.383 0.0000000000
141334  -47.182  33.997  -6.885 0.0000000000
141335  -47.159  34.153  -7.403 0.0000000000
141336  -43.375  37.005  -4.197 0.0000000000
141337  -43.973  36.864  -4.541 0.0000000000
141338  -44.564  36.759  -4.893 0.0000000000
141339  -43.596  37.464  -5.724 0.0000000000
141340  -44.344  37.022  -5.417 0.0000000000
141341  -45.181  36.639  -5.214 0.0000000000
141342  -45.713  36.572  -5.549 0.0000000000
141343  -46.239  36.475  -5.892 0.0000000000
141344  -46.802  36.299  -6.249 0.0000000000
141345  -43.023  38.692  -8.335 0.0000000000
141346  -43.690  38.011  -8.057 0.0000000000
141347  -44.421  37.516  -7.690 0.0000000000
141348  -44.845  37.556  -8.707 0.0000000000
141349  -44.998  37.358  -7.981 0.0000000000
141350  -45.090  37.180  -7.326 0.0000000000
141351  -45.855  36.873  -6.997 0.0000000000
141352  -46.563  36.516  -6.754 0.0000000000
141353  -47.174  36.180  -6.549 0.0000000000
141354  -47.500  36.022  -6.841 0.0000000000
141355  -47.797  35.700  -7.136 0.0000000000
141356  -47.950  35.362  -7.398 0.0000000000
141357  -47.650  35.921  -8.270 0.0000000000
141358  -47.912  35.480  -7.965 0.0000000000
141359  -48.015  35.010  -7.670 0.0000000000
141360  -47.870  34.708  -7.869 0.0000000000
141361  -47.609  34.482  -7.969 0.0000000000
141362  -47.273  34.273  -8.028 0.0000000000
141363  -47.372  34.366  -8.642 0.0000000000
141364  -47.438  34.463  -9.187 0.0000000000
141365  -47.499  34.557  -9.700 0.0000000000
141366  -47.862  35.253  -10.083 0.0000000000
141367  -47.764  34.953  -10.156 0.0000000000
141368  -47.500  34.667  -10.211 0.0000000000
141369  -47.549  34.725  -10.743 0.0000000000
141370  -47.448  34.776  -11.270 0.0000000000
141371  -47.292  34.717  -11.804 0.0000000000
141372  -46.373  37.481  -11.764 0.0000000000
141373  -46.668  37.051  -11.905 0.0000000000
141374  -46.952  36.633  -12.052 0.0000000000
141375  -46.094  37.531  -12.837 0.0000000000
141376  -46.652  36.753  -12.509 0.0000000000
141377  -47.165  36.153  -12.128 0.0000000000
141378  -47.289  35.688  -12.216 0.0000000000
141379  -47.203  35.187  -12.277 0.0000000000
141380  -47.056  34.654  -12.307 0.0000000000
141381  -46.774  34.597  -12.763 0.0000000000
141382  -46.484  34.492  -13.135 0.0000000000
141383  -46.098  34.384  -13.475 0.0000000000
141384  -45.679  35.490  -13.734 0.0000000000
141385  -45.694  34.854  -13.799 0.0000000000
141386  -45.701  34.251  -13.798 0.0000000000
143148  -24.299  16.663  -21.676 0.0000000000
143149  -23.850  16.135  -21.423 0.0000000000
143150  -23.401  15.564  -21.143 0.0000000000
143174  -22.907  17.092  -20.265 0.0000000000
143175  -22.969  16.380  -20.583 0.0000000000
143176  -23.016  15.644  -20.805 0.0000000000
143177  -23.062  14.921  -20.852 0.0000000000
143178  -22.771  14.240  -20.540 0.0000000000
143179  -22.559  13.551  -20.207 0.0000000000
143181  -21.782  13.365  -19.979 0.0000000000
145827  -37.728  50.354  -2.808 0.0000000000
145828  -37.904  50.828  -3.162 0.0000000000
145829  -37.526  51.171  -2.610 0.0000000000
145830  -37.280  51.981  -2.413 0.0000000000
145831  -36.953  52.728  -2.312 0.0000000000
145832  -36.739  52.614  -1.298 0.0000000000
145833  -36.637  53.015  -1.782 0.0000000000
145834  -36.547  53.331  -2.171 0.0000000000
145835  -36.046  53.716  -2.077 0.0000000000
146296  -38.163  46.457  2.288 0.0000000000
146297  -37.963  46.913  1.763 0.0000000000
146304  -38.070  48.084  2.258 0.0000000000
146305  -37.918  47.688  1.809 0.0000000000
146306  -37.750  47.353  1.269 0.0000000000
146307  -37.590  47.806  0.745 0.0000000000
146308  -37.502  48.285  0.231 0.0000000000
146309  -37.514  48.793  -0.298 0.0000000000
146310  -37.547  49.840  0.435 0.0000000000
146311  -37.508  49.565  -0.252 0.0000000000
146312  -37.507  49.274  -0.946 0.0000000000
146313  -37.490  49.712  -1.622 0.0000000000
146314  -37.585  50.012  -2.246 0.0000000000
153635  -26.830  24.948  -7.497 0.0000000000
153636  -27.071  25.085  -8.090 0.0000000000
153637  -27.926  26.061  -8.112 0.0000000000
153638  -27.683  25.648  -8.372 0.0000000000
153639  -27.434  25.250  -8.669 0.0000000000
153640  -27.826  25.322  -9.177 0.0000000000
153641  -28.232  25.325  -9.682 0.0000000000
153642  -28.629  25.262  -10.192 0.0000000000
153643  -31.197  27.356  -8.978 0.0000000000
153644  -30.898  27.014  -9.286 0.0000000000
153645  -30.532  26.667  -9.600 0.0000000000
153646  -32.158  26.644  -10.322 0.0000000000
153647  -31.105  26.506  -10.115 0.0000000000
153648  -30.149  26.317  -9.883 0.0000000000
153649  -29.828  25.951  -10.163 0.0000000000
153650  -29.473  25.584  -10.432 0.0000000000
153651  -29.093  25.175  -10.697 0.0000000000
153652  -29.632  25.083  -11.199 0.0000000000
153653  -30.166  24.920  -11.702 0.0000000000
153654  -30.653  24.700  -12.197 0.0000000000
153655  -31.960  25.151  -12.126 0.0000000000
153656  -31.567  24.810  -12.413 0.0000000000
153657  -31.113  24.486  -12.681 0.0000000000
153658  -31.523  24.187  -13.146 0.0000000000
153659  -31.969  23.918  -13.634 0.0000000000
153660  -32.407  23.645  -14.174 0.0000000000
153661  -39.054  27.158  -10.428 0.0000000000
153662  -38.815  26.957  -10.777 0.0000000000
153663  -38.576  26.781  -11.180 0.0000000000
153664  -40.008  26.401  -11.967 0.0000000000
153665  -39.130  26.477  -11.702 0.0000000000
153666  -38.187  26.570  -11.510 0.0000000000
153667  -37.774  26.310  -11.787 0.0000000000
153668  -37.340  26.047  -12.050 0.0000000000
153669  -36.805  25.779  -12.301 0.0000000000
153670  -40.698  25.573  -14.063 0.0000000000
153671  -40.201  25.403  -13.882 0.0000000000
153672  -39.592  25.388  -13.630 0.0000000000
153673  -39.070  24.958  -14.371 0.0000000000
153674  -39.040  25.124  -13.857 0.0000000000
153675  -38.904  25.381  -13.350 0.0000000000
153676  -38.058  25.393  -13.046 0.0000000000
153677  -37.189  25.431  -12.761 0.0000000000
153678  -36.291  25.455  -12.528 0.0000000000
153679  -35.754  25.187  -12.774 0.0000000000
153680  -35.195  24.934  -13.059 0.0000000000
153681  -34.686  24.655  -13.339 0.0000000000
153682  -35.835  24.368  -13.982 0.0000000000
153683  -35.034  24.361  -13.809 0.0000000000
153684  -34.216  24.359  -13.613 0.0000000000
153685  -33.707  24.009  -14.007 0.0000000000
153686  -33.255  23.697  -14.365 0.0000000000
153687  -32.777  23.373  -14.730 0.0000000000
153688  -33.040  23.060  -15.216 0.0000000000
153689  -33.321  22.841  -15.729 0.0000000000
153690  -33.616  22.625  -16.275 0.0000000000
153691  -34.816  23.071  -16.067 0.0000000000
153692  -34.389  22.775  -16.452 0.0000000000
153693  -33.878  22.381  -16.836 0.0000000000
153694  -34.082  22.141  -17.420 0.0000000000
153695  -34.166  21.945  -17.997 0.0000000000
153696  -34.161  21.890  -18.559 0.0000000000
153697  -36.905  24.288  -16.904 0.0000000000
153698  -36.416  23.979  -17.173 0.0000000000
153699  -36.008  23.582  -17.486 0.0000000000
153700  -35.898  24.382  -17.895 0.0000000000
153701  -35.807  23.721  -17.843 0.0000000000
153702  -35.574  23.142  -17.795 0.0000000000
153703  -35.071  22.686  -18.167 0.0000000000
153704  -34.554  22.269  -18.654 0.0000000000
153705  -34.054  21.961  -19.041 0.0000000000
153706  -33.780  22.094  -19.444 0.0000000000
153707  -33.384  22.268  -19.708 0.0000000000
153877  -38.164  51.155  -3.685 0.0000000000
153878  -38.356  51.590  -4.204 0.0000000000
153879  -38.450  52.076  -4.676 0.0000000000
153880  -37.373  53.015  -3.965 0.0000000000
153881  -37.869  52.716  -4.585 0.0000000000
153882  -38.339  52.510  -5.213 0.0000000000
154956  -45.431  33.795  -6.662 0.0000000000
154957  -44.837  33.600  -5.991 0.0000000000
154958  -44.210  33.437  -5.358 0.0000000000
154959  -43.488  33.616  -5.792 0.0000000000
154960  -43.558  33.468  -5.224 0.0000000000
154961  -43.584  33.270  -4.687 0.0000000000
154965  -40.957  33.563  -5.104 0.0000000000
154966  -40.942  33.537  -4.494 0.0000000000
154967  -41.002  33.407  -3.940 0.0000000000
155037  -34.922  32.161  -3.270 0.0000000000
155038  -34.153  32.015  -2.805 0.0000000000
155039  -33.376  31.824  -2.324 0.0000000000
155040  -34.222  31.228  -3.294 0.0000000000
155041  -33.384  31.474  -2.577 0.0000000000
155042  -32.637  31.621  -1.906 0.0000000000
155043  -31.913  31.376  -1.559 0.0000000000
155044  -31.206  31.134  -1.328 0.0000000000
155046  -34.571  29.654  -4.272 0.0000000000
155047  -33.618  29.965  -3.647 0.0000000000
155048  -32.731  30.250  -3.115 0.0000000000
155049  -32.004  29.918  -3.413 0.0000000000
155050  -31.959  30.162  -2.964 0.0000000000
155051  -31.942  30.452  -2.592 0.0000000000
155052  -31.213  30.610  -2.118 0.0000000000
155073  -29.422  28.949  -4.753 0.0000000000
155074  -28.740  28.666  -4.656 0.0000000000
155075  -28.100  28.256  -4.473 0.0000000000
155076  -28.845  28.290  -5.588 0.0000000000
155077  -28.157  28.076  -4.970 0.0000000000
155078  -27.577  27.808  -4.270 0.0000000000
155085  -27.202  26.468  -5.755 0.0000000000
160224  -30.284  23.023  -14.269 0.0000000000
160225  -29.311  22.959  -13.835 0.0000000000
160226  -28.404  22.799  -13.373 0.0000000000
160227  -28.231  22.305  -13.971 0.0000000000
160228  -27.877  22.423  -13.432 0.0000000000
160229  -27.559  22.516  -12.892 0.0000000000
160230  -26.912  22.160  -12.394 0.0000000000
160231  -26.322  21.628  -11.887 0.0000000000
160233  -26.403  20.702  -14.072 0.0000000000
160234  -26.190  20.716  -13.519 0.0000000000
160235  -26.019  20.684  -12.981 0.0000000000
160284  -30.122  19.362  -21.905 0.0000000000
160285  -29.874  18.935  -21.707 0.0000000000
160286  -29.504  18.577  -21.389 0.0000000000
160287  -27.369  18.140  -22.973 0.0000000000
160288  -27.825  18.043  -22.947 0.0000000000
160289  -28.223  17.992  -22.759 0.0000000000
160290  -27.540  16.949  -22.495 0.0000000000
160291  -28.029  17.463  -22.506 0.0000000000
160292  -28.534  17.969  -22.448 0.0000000000
160293  -28.782  18.026  -22.010 0.0000000000
160294  -28.975  18.189  -21.448 0.0000000000
160295  -29.045  18.416  -20.811 0.0000000000
160296  -28.439  18.395  -20.082 0.0000000000
160297  -27.722  18.395  -19.333 0.0000000000
160298  -27.009  18.375  -18.539 0.0000000000
160299  -26.774  17.618  -19.282 0.0000000000
160300  -26.553  17.977  -18.528 0.0000000000
160301  -26.333  18.278  -17.761 0.0000000000
160302  -25.685  17.986  -16.969 0.0000000000
160303  -25.187  17.546  -16.158 0.0000000000
160304  -24.950  16.911  -15.418 0.0000000000
160305  -24.029  14.396  -20.847 0.0000000000
160306  -24.407  14.471  -20.893 0.0000000000
160307  -24.666  14.433  -20.715 0.0000000000
160309  -24.631  14.046  -20.006 0.0000000000
160310  -24.943  14.511  -20.512 0.0000000000
160311  -25.117  14.649  -20.210 0.0000000000
160312  -25.240  14.877  -19.789 0.0000000000
160313  -25.285  15.154  -19.409 0.0000000000
160321  -24.980  14.862  -18.497 0.0000000000
160322  -25.256  15.453  -18.885 0.0000000000
160323  -25.132  15.688  -18.331 0.0000000000
160324  -25.053  15.933  -17.756 0.0000000000
160325  -24.986  16.092  -17.133 0.0000000000
160327  -24.883  15.402  -16.304 0.0000000000
160328  -24.929  16.140  -16.481 0.0000000000
160329  -24.889  16.184  -15.858 0.0000000000
160330  -24.914  16.226  -15.312 0.0000000000
160331  -24.970  16.194  -14.699 0.0000000000
160332  -25.385  15.419  -14.208 0.0000000000
