# Supplementary material for: A connectional hub in the rostral anterior cingulate cortex links areas of emotion and cognitive control
Source: eLife. 2019 Jun 19;8:e43761. doi: 10.7554/eLife.43761 (PMC6624020; doi:10.7554/eLife.43761)
Supplement: Supplementary file 1. [file elife-43761-supp1.zip › lh.47O.label]

#!ascii label /Users/haberlab/tang/dmri_data/hcp/fs/fsaverage/label/Petrides/lh.47O.label , from subject  vox2ras=TkReg coords=white
1044
116  -44.622  33.355  -14.455 0.0000000000
117  -30.078  23.344  -20.138 0.0000000000
514  -37.759  27.981  -15.051 0.0000000000
736  -38.132  46.654  -10.203 0.0000000000
737  -37.494  51.859  -7.162 0.0000000000
1127  -41.791  30.232  -13.993 0.0000000000
1611  -43.782  38.838  -13.893 0.0000000000
1612  -39.549  36.032  -11.780 0.0000000000
1613  -38.171  41.467  -11.718 0.0000000000
1732  -25.031  23.983  -15.719 0.0000000000
1733  -26.852  19.088  -22.376 0.0000000000
1734  -22.592  19.993  -18.046 0.0000000000
1735  -19.827  14.433  -20.242 0.0000000000
2184  -34.187  26.593  -17.728 0.0000000000
2185  -35.796  32.369  -10.324 0.0000000000
2186  -31.083  31.212  -12.694 0.0000000000
2187  -27.502  28.593  -14.355 0.0000000000
2656  -40.162  49.919  -7.364 0.0000000000
3045  -45.060  31.166  -13.917 0.0000000000
3046  -43.954  29.516  -14.155 0.0000000000
3047  -43.201  32.114  -14.534 0.0000000000
3247  -32.511  22.174  -20.230 0.0000000000
3249  -30.717  20.438  -21.596 0.0000000000
3645  -43.480  41.486  -12.948 0.0000000000
3646  -41.111  40.216  -12.984 0.0000000000
3647  -40.989  42.978  -12.574 0.0000000000
3848  -23.829  22.119  -16.982 0.0000000000
4818  -40.212  26.661  -14.998 0.0000000000
4820  -38.288  25.981  -16.263 0.0000000000
4821  -36.438  25.393  -17.521 0.0000000000
4822  -35.749  27.686  -16.593 0.0000000000
4823  -36.988  36.883  -9.957 0.0000000000
4824  -37.930  33.980  -10.561 0.0000000000
4825  -35.001  35.121  -8.782 0.0000000000
4827  -30.088  32.764  -9.860 0.0000000000
4829  -28.971  30.340  -13.616 0.0000000000
5430  -25.142  16.932  -22.339 0.0000000000
5932  -41.100  45.873  -11.374 0.0000000000
5933  -40.690  47.822  -9.336 0.0000000000
5934  -37.890  49.226  -8.814 0.0000000000
6636  -42.193  27.851  -14.369 0.0000000000
6637  -39.839  28.641  -13.781 0.0000000000
7599  -43.994  35.831  -14.367 0.0000000000
7600  -42.014  35.060  -14.010 0.0000000000
7601  -41.405  37.503  -13.292 0.0000000000
7602  -38.659  38.765  -11.496 0.0000000000
7603  -36.078  39.587  -10.342 0.0000000000
7604  -38.126  44.172  -11.529 0.0000000000
7605  -35.535  42.325  -10.853 0.0000000000
7882  -27.441  24.303  -18.590 0.0000000000
7883  -28.623  21.367  -21.488 0.0000000000
7884  -26.160  22.273  -19.518 0.0000000000
7885  -24.841  20.075  -20.325 0.0000000000
7886  -23.344  17.804  -20.335 0.0000000000
7888  -20.990  17.419  -19.041 0.0000000000
9113  -34.659  23.618  -18.828 0.0000000000
9114  -32.268  25.039  -18.906 0.0000000000
9115  -40.622  33.148  -12.831 0.0000000000
9116  -39.036  31.100  -11.986 0.0000000000
9117  -36.778  29.835  -12.680 0.0000000000
9118  -32.574  33.673  -8.745 0.0000000000
9119  -33.457  31.501  -11.261 0.0000000000
9120  -34.398  29.822  -14.548 0.0000000000
9121  -32.404  29.903  -15.975 0.0000000000
9122  -30.873  28.347  -16.859 0.0000000000
9123  -29.161  26.383  -17.865 0.0000000000
9124  -26.436  26.381  -15.200 0.0000000000
10725  -44.921  32.255  -14.205 0.0000000000
10726  -44.433  31.545  -14.416 0.0000000000
10727  -43.910  32.830  -14.619 0.0000000000
10765  -45.319  33.561  -13.971 0.0000000000
10927  -31.378  22.782  -20.291 0.0000000000
10928  -31.626  21.315  -20.863 0.0000000000
10929  -30.637  21.830  -21.073 0.0000000000
11326  -42.262  42.284  -12.802 0.0000000000
11327  -42.289  43.786  -12.478 0.0000000000
12498  -39.052  27.251  -15.103 0.0000000000
12499  -39.279  26.194  -15.619 0.0000000000
12500  -38.113  26.970  -15.806 0.0000000000
12501  -37.141  26.806  -16.516 0.0000000000
12502  -36.649  27.917  -15.876 0.0000000000
12503  -35.704  37.368  -9.244 0.0000000000
12504  -36.116  35.942  -9.349 0.0000000000
12505  -34.665  36.470  -8.550 0.0000000000
13728  -38.903  51.100  -7.371 0.0000000000
13729  -39.185  49.790  -8.278 0.0000000000
13730  -37.689  50.569  -8.008 0.0000000000
14898  -42.958  29.865  -14.411 0.0000000000
14899  -43.080  28.621  -14.196 0.0000000000
14900  -42.098  28.986  -14.279 0.0000000000
14901  -41.201  28.200  -14.294 0.0000000000
14902  -40.906  29.365  -13.793 0.0000000000
16695  -43.812  37.326  -14.100 0.0000000000
16696  -42.669  36.621  -14.085 0.0000000000
16697  -42.520  38.064  -13.824 0.0000000000
16698  -39.603  40.911  -12.298 0.0000000000
16699  -39.788  39.531  -12.299 0.0000000000
16700  -38.362  40.119  -11.637 0.0000000000
16701  -37.306  39.209  -10.911 0.0000000000
16702  -36.978  40.565  -11.174 0.0000000000
16703  -39.711  46.264  -10.827 0.0000000000
16704  -39.640  45.043  -11.608 0.0000000000
16705  -38.256  45.520  -10.977 0.0000000000
16707  -35.432  43.634  -10.727 0.0000000000
16825  -44.803  38.979  -13.577 0.0000000000
16827  -44.901  37.587  -13.845 0.0000000000
16828  -45.086  36.086  -13.964 0.0000000000
17302  -26.322  24.208  -16.995 0.0000000000
17303  -26.891  23.322  -19.154 0.0000000000
17304  -25.742  23.157  -17.601 0.0000000000
17305  -23.189  21.109  -17.548 0.0000000000
17306  -24.394  21.253  -18.706 0.0000000000
17307  -23.751  20.192  -19.085 0.0000000000
17308  -24.085  18.947  -20.369 0.0000000000
17309  -23.048  19.014  -19.332 0.0000000000
17313  -19.205  15.752  -20.289 0.0000000000
17314  -19.724  17.180  -19.384 0.0000000000
17315  -20.182  15.867  -19.795 0.0000000000
17316  -21.355  16.155  -19.806 0.0000000000
17317  -20.694  14.574  -20.105 0.0000000000
20223  -35.360  25.976  -17.807 0.0000000000
20224  -35.527  24.537  -18.084 0.0000000000
20225  -34.579  25.092  -18.356 0.0000000000
20226  -33.588  24.315  -18.961 0.0000000000
20227  -33.303  25.809  -18.311 0.0000000000
20228  -40.846  35.622  -12.879 0.0000000000
20229  -41.277  34.154  -13.463 0.0000000000
20230  -40.142  34.607  -12.239 0.0000000000
20231  -36.897  33.132  -10.242 0.0000000000
20232  -38.441  32.526  -11.179 0.0000000000
20233  -37.478  31.612  -11.091 0.0000000000
20234  -37.955  30.330  -12.112 0.0000000000
20235  -36.296  30.998  -11.412 0.0000000000
20239  -30.600  31.928  -11.282 0.0000000000
20240  -31.749  32.171  -10.550 0.0000000000
20241  -32.268  31.326  -12.080 0.0000000000
20242  -33.897  30.565  -12.928 0.0000000000
20243  -32.728  30.667  -13.692 0.0000000000
20244  -33.363  30.015  -15.330 0.0000000000
20245  -31.675  30.689  -14.374 0.0000000000
20246  -28.223  29.519  -13.907 0.0000000000
20247  -29.831  29.644  -15.369 0.0000000000
20248  -29.110  28.756  -15.728 0.0000000000
20249  -30.077  27.419  -17.311 0.0000000000
20250  -28.425  27.620  -16.165 0.0000000000
20251  -27.826  26.479  -16.589 0.0000000000
20252  -26.898  27.589  -14.888 0.0000000000
22050  -27.677  20.278  -21.955 0.0000000000
22051  -28.750  19.830  -22.387 0.0000000000
23215  -38.506  52.182  -6.389 0.0000000000
23915  -44.781  30.392  -14.093 0.0000000000
23916  -43.771  30.743  -14.388 0.0000000000
23917  -42.553  31.154  -14.303 0.0000000000
24993  -43.663  40.176  -13.548 0.0000000000
24994  -42.434  39.564  -13.599 0.0000000000
24995  -42.419  40.938  -13.224 0.0000000000
24996  -40.995  41.586  -12.768 0.0000000000
24997  -39.585  42.196  -12.222 0.0000000000
24998  -36.447  47.171  -9.633 0.0000000000
24999  -36.655  45.946  -10.373 0.0000000000
25357  -23.547  23.971  -14.965 0.0000000000
25358  -24.452  23.026  -16.345 0.0000000000
25359  -23.062  22.983  -15.656 0.0000000000
25360  -22.504  22.038  -16.368 0.0000000000
25361  -21.869  20.942  -16.968 0.0000000000
27110  -37.355  25.710  -16.877 0.0000000000
27111  -36.262  26.520  -17.263 0.0000000000
27112  -34.959  27.357  -17.219 0.0000000000
27113  -38.290  36.464  -10.817 0.0000000000
27114  -38.843  35.018  -11.155 0.0000000000
27115  -37.463  35.470  -10.206 0.0000000000
27116  -36.485  34.578  -9.673 0.0000000000
27117  -35.381  33.707  -9.460 0.0000000000
27122  -29.455  31.543  -11.795 0.0000000000
27123  -30.023  30.899  -13.272 0.0000000000
27124  -28.404  30.977  -12.158 0.0000000000
27125  -27.435  30.249  -12.450 0.0000000000
27126  -26.543  29.452  -12.839 0.0000000000
27127  -25.876  28.566  -13.379 0.0000000000
28206  -25.981  17.981  -22.558 0.0000000000
29200  -42.157  45.151  -11.699 0.0000000000
29202  -40.958  46.895  -10.367 0.0000000000
29203  -39.573  47.309  -9.939 0.0000000000
29204  -40.429  48.793  -8.341 0.0000000000
29205  -39.447  48.445  -9.094 0.0000000000
29206  -37.995  47.885  -9.517 0.0000000000
30845  -41.220  27.232  -14.625 0.0000000000
30846  -40.104  27.674  -14.552 0.0000000000
30847  -38.751  28.205  -14.295 0.0000000000
33243  -44.238  34.487  -14.452 0.0000000000
33244  -43.294  34.118  -14.569 0.0000000000
33245  -42.917  35.334  -14.406 0.0000000000
33246  -41.630  36.298  -13.540 0.0000000000
33247  -40.371  36.897  -12.469 0.0000000000
33248  -41.232  38.912  -13.197 0.0000000000
33249  -39.998  38.218  -12.289 0.0000000000
33250  -39.014  37.379  -11.520 0.0000000000
33251  -37.775  37.789  -10.723 0.0000000000
33252  -36.541  38.245  -10.013 0.0000000000
33253  -35.234  38.732  -9.466 0.0000000000
33254  -41.006  44.497  -12.175 0.0000000000
33255  -39.588  43.612  -12.097 0.0000000000
33256  -38.095  42.719  -11.666 0.0000000000
33257  -36.727  44.632  -10.893 0.0000000000
33258  -36.693  43.174  -11.160 0.0000000000
33259  -36.772  41.842  -11.255 0.0000000000
33260  -35.678  40.931  -10.804 0.0000000000
33261  -34.780  40.009  -9.977 0.0000000000
33412  -45.206  34.726  -14.117 0.0000000000
34012  -28.715  24.068  -19.643 0.0000000000
34013  -29.346  22.368  -20.855 0.0000000000
34014  -28.078  22.924  -20.235 0.0000000000
34015  -27.350  21.884  -20.733 0.0000000000
34016  -26.595  20.761  -21.134 0.0000000000
34017  -25.067  22.267  -18.094 0.0000000000
34018  -25.509  21.213  -19.978 0.0000000000
34019  -25.879  19.637  -21.435 0.0000000000
34020  -25.096  18.477  -21.559 0.0000000000
34021  -24.299  17.380  -21.399 0.0000000000
34025  -21.204  19.801  -17.605 0.0000000000
34027  -20.413  18.526  -18.391 0.0000000000
34028  -21.854  18.770  -18.454 0.0000000000
34029  -22.225  17.644  -19.473 0.0000000000
37582  -33.546  22.903  -19.527 0.0000000000
37583  -32.523  23.615  -19.642 0.0000000000
37584  -31.206  24.148  -19.461 0.0000000000
37585  -42.503  33.620  -14.533 0.0000000000
37586  -41.850  32.655  -14.015 0.0000000000
37587  -41.259  31.609  -13.518 0.0000000000
37588  -39.340  33.528  -11.616 0.0000000000
37589  -39.927  32.091  -12.277 0.0000000000
37590  -40.481  30.664  -13.073 0.0000000000
37591  -39.470  29.841  -12.886 0.0000000000
37592  -38.377  29.192  -13.281 0.0000000000
37593  -37.269  28.912  -14.053 0.0000000000
37594  -33.458  35.666  -7.994 0.0000000000
37595  -33.833  34.306  -8.600 0.0000000000
37596  -34.199  33.058  -9.507 0.0000000000
37597  -31.309  33.130  -9.219 0.0000000000
37598  -32.916  32.539  -9.871 0.0000000000
37599  -34.615  31.784  -10.663 0.0000000000
37600  -35.071  30.633  -12.017 0.0000000000
37601  -35.631  29.658  -13.524 0.0000000000
37602  -36.109  28.902  -14.887 0.0000000000
37603  -35.001  29.024  -15.768 0.0000000000
37604  -34.159  28.820  -16.446 0.0000000000
37605  -33.426  28.315  -16.989 0.0000000000
37606  -30.643  30.314  -14.893 0.0000000000
37607  -31.610  29.272  -16.492 0.0000000000
37608  -32.643  27.483  -17.449 0.0000000000
37609  -31.765  26.695  -17.903 0.0000000000
37610  -30.761  25.764  -18.451 0.0000000000
37611  -29.707  24.999  -19.048 0.0000000000
37612  -28.312  25.370  -18.283 0.0000000000
37613  -27.107  25.298  -16.866 0.0000000000
37614  -25.823  25.082  -15.411 0.0000000000
37615  -25.329  27.431  -13.791 0.0000000000
37616  -24.934  26.167  -14.149 0.0000000000
37617  -24.301  25.011  -14.495 0.0000000000
37641  -37.133  52.961  -6.151 0.0000000000
39774  -29.729  20.867  -21.810 0.0000000000
39775  -29.746  19.505  -22.178 0.0000000000
41445  -44.774  32.796  -14.315 0.0000000000
41446  -44.502  32.512  -14.489 0.0000000000
41447  -44.277  33.084  -14.550 0.0000000000
41485  -44.962  33.454  -14.210 0.0000000000
41647  -30.738  23.047  -20.243 0.0000000000
41648  -31.010  22.302  -20.681 0.0000000000
41649  -30.387  22.532  -20.648 0.0000000000
43218  -38.456  27.572  -15.076 0.0000000000
43219  -38.625  27.032  -15.455 0.0000000000
43220  -37.919  27.527  -15.458 0.0000000000
43221  -37.393  27.436  -15.856 0.0000000000
43222  -37.134  27.985  -15.491 0.0000000000
43223  -35.021  37.597  -8.949 0.0000000000
43224  -35.208  36.907  -8.908 0.0000000000
43225  -34.483  37.152  -8.561 0.0000000000
44448  -38.240  51.520  -7.293 0.0000000000
44449  -38.380  50.864  -7.738 0.0000000000
44450  -37.610  51.212  -7.607 0.0000000000
44451  -36.852  50.854  -7.929 0.0000000000
44452  -36.829  51.544  -7.537 0.0000000000
45618  -42.409  30.030  -14.272 0.0000000000
45619  -42.531  29.421  -14.328 0.0000000000
45620  -41.995  29.593  -14.175 0.0000000000
45621  -41.524  29.168  -14.087 0.0000000000
45622  -41.422  29.792  -13.876 0.0000000000
47415  -43.819  38.117  -14.004 0.0000000000
47416  -43.166  37.696  -14.026 0.0000000000
47417  -43.162  38.498  -13.919 0.0000000000
47418  -38.880  41.233  -11.993 0.0000000000
47419  -38.953  40.538  -11.983 0.0000000000
47420  -38.241  40.822  -11.693 0.0000000000
47421  -37.674  40.382  -11.389 0.0000000000
47422  -37.555  41.046  -11.442 0.0000000000
47423  -38.931  46.439  -10.534 0.0000000000
47424  -38.985  45.883  -10.929 0.0000000000
47425  -38.208  46.094  -10.621 0.0000000000
47545  -44.311  38.946  -13.773 0.0000000000
47546  -44.869  38.332  -13.745 0.0000000000
47547  -44.365  38.249  -13.917 0.0000000000
47548  -44.390  37.481  -14.005 0.0000000000
48022  -25.720  24.085  -16.333 0.0000000000
48023  -26.044  23.678  -17.306 0.0000000000
48024  -25.423  23.558  -16.639 0.0000000000
48025  -22.879  20.547  -17.827 0.0000000000
48026  -23.492  20.656  -18.327 0.0000000000
48027  -23.181  20.092  -18.511 0.0000000000
48028  -23.404  19.629  -19.213 0.0000000000
48029  -22.867  19.515  -18.681 0.0000000000
48033  -19.513  15.113  -20.295 0.0000000000
48034  -19.712  15.788  -19.951 0.0000000000
48035  -19.967  15.151  -20.099 0.0000000000
48036  -20.451  15.214  -19.990 0.0000000000
48037  -20.249  14.472  -20.128 0.0000000000
50943  -34.787  26.271  -17.792 0.0000000000
50944  -35.015  25.510  -18.059 0.0000000000
50945  -34.441  25.850  -18.054 0.0000000000
50946  -33.980  25.433  -18.365 0.0000000000
50947  -33.806  26.196  -18.008 0.0000000000
50948  -40.249  35.784  -12.276 0.0000000000
50949  -40.502  35.094  -12.559 0.0000000000
50950  -39.891  35.307  -11.983 0.0000000000
50951  -36.351  32.728  -10.252 0.0000000000
50952  -37.149  32.392  -10.651 0.0000000000
50953  -36.598  31.992  -10.701 0.0000000000
50954  -36.877  31.305  -11.201 0.0000000000
50955  -36.059  31.658  -10.855 0.0000000000
50959  -30.794  31.547  -11.946 0.0000000000
50960  -31.426  31.631  -11.699 0.0000000000
50961  -31.681  31.280  -12.420 0.0000000000
50962  -32.501  30.980  -12.862 0.0000000000
50963  -31.905  30.982  -13.193 0.0000000000
50964  -32.213  30.683  -14.046 0.0000000000
50965  -31.399  30.946  -13.507 0.0000000000
50966  -27.836  29.074  -14.112 0.0000000000
50967  -28.656  29.153  -14.802 0.0000000000
50968  -28.297  28.663  -14.986 0.0000000000
50969  -28.744  28.164  -15.959 0.0000000000
50970  -27.984  28.140  -15.267 0.0000000000
50971  -27.677  27.615  -15.491 0.0000000000
50972  -27.204  28.141  -14.637 0.0000000000
52770  -27.255  19.675  -22.172 0.0000000000
52771  -27.783  19.485  -22.476 0.0000000000
52772  -27.334  18.888  -22.679 0.0000000000
54051  -39.130  51.719  -6.404 0.0000000000
54052  -38.795  52.115  -5.880 0.0000000000
55217  -44.935  30.798  -14.030 0.0000000000
55218  -43.847  31.813  -14.513 0.0000000000
55219  -44.143  31.156  -14.418 0.0000000000
55220  -43.556  31.386  -14.449 0.0000000000
55221  -43.194  30.950  -14.393 0.0000000000
55222  -42.906  31.639  -14.401 0.0000000000
55825  -31.157  20.907  -21.241 0.0000000000
57015  -43.594  40.815  -13.270 0.0000000000
57016  -43.059  40.563  -13.422 0.0000000000
57017  -43.003  41.226  -13.161 0.0000000000
57018  -41.657  42.658  -12.727 0.0000000000
57019  -41.638  41.965  -12.861 0.0000000000
57020  -40.970  42.241  -12.718 0.0000000000
57021  -40.285  41.889  -12.499 0.0000000000
57022  -40.286  42.553  -12.454 0.0000000000
57024  -35.702  46.783  -9.710 0.0000000000
57148  -44.179  40.200  -13.361 0.0000000000
57622  -22.825  24.009  -14.833 0.0000000000
57623  -23.332  23.467  -15.316 0.0000000000
57624  -22.624  23.530  -15.216 0.0000000000
57626  -22.134  22.561  -15.964 0.0000000000
57627  -21.844  22.044  -16.285 0.0000000000
57628  -22.185  21.511  -16.679 0.0000000000
60536  -38.776  26.137  -15.944 0.0000000000
60542  -37.805  25.850  -16.598 0.0000000000
60543  -36.476  27.199  -16.602 0.0000000000
60544  -36.706  26.673  -16.877 0.0000000000
60545  -36.051  27.106  -16.970 0.0000000000
60546  -35.631  26.900  -17.246 0.0000000000
60547  -35.401  27.508  -16.934 0.0000000000
60548  -37.639  36.685  -10.372 0.0000000000
60549  -37.907  35.973  -10.493 0.0000000000
60550  -37.234  36.195  -10.060 0.0000000000
60551  -35.572  35.550  -9.029 0.0000000000
60552  -36.334  35.270  -9.478 0.0000000000
60553  -35.741  34.870  -9.230 0.0000000000
60554  -35.902  34.194  -9.506 0.0000000000
60555  -35.173  34.431  -9.071 0.0000000000
60562  -29.192  31.905  -11.147 0.0000000000
60563  -28.641  31.602  -11.389 0.0000000000
60564  -28.933  31.258  -12.025 0.0000000000
60565  -28.111  31.313  -11.560 0.0000000000
60567  -27.132  30.638  -11.811 0.0000000000
60568  -26.628  30.241  -12.000 0.0000000000
60569  -26.956  29.843  -12.613 0.0000000000
60570  -26.177  29.850  -12.191 0.0000000000
60571  -25.749  29.453  -12.432 0.0000000000
62370  -25.575  17.428  -22.524 0.0000000000
62371  -25.983  17.203  -22.866 0.0000000000
62372  -25.579  16.701  -22.662 0.0000000000
64218  -41.199  47.403  -9.470 0.0000000000
64219  -41.337  46.991  -9.994 0.0000000000
64220  -40.831  47.359  -9.901 0.0000000000
64221  -40.313  47.116  -10.172 0.0000000000
64222  -40.203  47.643  -9.653 0.0000000000
64223  -40.587  49.255  -7.408 0.0000000000
64224  -40.769  48.765  -7.907 0.0000000000
64225  -40.300  49.374  -7.893 0.0000000000
64226  -38.570  49.557  -8.611 0.0000000000
64227  -39.336  49.125  -8.686 0.0000000000
64228  -38.693  48.879  -8.990 0.0000000000
64229  -38.774  48.190  -9.368 0.0000000000
64230  -37.939  48.580  -9.204 0.0000000000
64231  -37.128  48.193  -9.255 0.0000000000
64232  -37.070  48.857  -8.918 0.0000000000
67736  -42.633  28.233  -14.281 0.0000000000
67742  -41.725  27.525  -14.469 0.0000000000
67743  -40.580  28.403  -14.101 0.0000000000
67744  -40.658  27.913  -14.402 0.0000000000
67745  -40.016  28.136  -14.201 0.0000000000
67746  -39.439  27.922  -14.406 0.0000000000
67747  -39.344  28.380  -13.990 0.0000000000
73125  -44.136  35.122  -14.489 0.0000000000
73126  -43.596  34.872  -14.501 0.0000000000
73127  -43.446  35.546  -14.429 0.0000000000
73128  -42.040  37.051  -13.705 0.0000000000
73129  -42.139  36.455  -13.850 0.0000000000
73130  -41.560  36.860  -13.415 0.0000000000
73131  -40.991  36.623  -13.004 0.0000000000
73132  -40.872  37.225  -12.911 0.0000000000
73133  -41.781  39.921  -13.332 0.0000000000
73134  -41.825  39.233  -13.463 0.0000000000
73135  -41.139  39.557  -13.086 0.0000000000
73136  -39.235  39.163  -11.901 0.0000000000
73137  -39.880  38.880  -12.279 0.0000000000
73138  -39.338  38.510  -11.864 0.0000000000
73139  -39.468  37.832  -11.889 0.0000000000
73140  -38.845  38.090  -11.450 0.0000000000
73141  -38.403  37.588  -11.091 0.0000000000
73142  -38.179  38.277  -11.115 0.0000000000
73143  -36.684  39.402  -10.612 0.0000000000
73144  -36.956  38.722  -10.474 0.0000000000
73145  -36.354  38.915  -10.151 0.0000000000
73146  -35.890  38.479  -9.703 0.0000000000
73147  -35.687  39.130  -9.896 0.0000000000
73148  -41.636  45.542  -11.595 0.0000000000
73149  -41.621  44.861  -12.024 0.0000000000
73150  -41.068  45.225  -11.803 0.0000000000
73151  -38.853  44.627  -11.627 0.0000000000
73152  -39.588  44.333  -11.924 0.0000000000
73153  -38.844  43.904  -11.818 0.0000000000
73154  -38.820  43.180  -11.916 0.0000000000
73155  -38.113  43.432  -11.599 0.0000000000
73156  -35.939  45.512  -10.326 0.0000000000
73157  -36.697  45.308  -10.662 0.0000000000
73158  -36.000  44.836  -10.591 0.0000000000
73159  -35.464  42.955  -10.814 0.0000000000
73160  -36.085  43.404  -10.909 0.0000000000
73161  -36.060  42.722  -10.986 0.0000000000
73162  -36.667  42.497  -11.178 0.0000000000
73163  -36.171  42.047  -11.069 0.0000000000
73164  -36.238  41.389  -11.067 0.0000000000
73165  -35.593  41.628  -10.869 0.0000000000
73167  -34.551  40.669  -10.247 0.0000000000
73168  -34.127  40.247  -9.855 0.0000000000
73169  -34.353  39.594  -9.566 0.0000000000
73525  -44.579  35.972  -14.249 0.0000000000
73526  -45.193  35.365  -14.054 0.0000000000
73527  -44.651  35.250  -14.339 0.0000000000
73528  -44.729  34.614  -14.343 0.0000000000
74947  -28.059  24.249  -19.188 0.0000000000
74948  -28.356  23.543  -19.905 0.0000000000
74949  -27.722  23.720  -19.492 0.0000000000
74950  -26.516  22.796  -19.317 0.0000000000
74951  -27.107  22.645  -19.996 0.0000000000
74952  -26.742  22.115  -20.181 0.0000000000
74953  -26.959  21.345  -20.937 0.0000000000
74954  -26.369  21.584  -20.378 0.0000000000
74955  -24.161  22.576  -16.663 0.0000000000
74956  -24.807  22.617  -17.212 0.0000000000
74957  -24.464  22.186  -17.478 0.0000000000
74958  -24.639  20.727  -19.586 0.0000000000
74959  -24.966  21.272  -19.352 0.0000000000
74960  -25.195  20.646  -20.189 0.0000000000
74961  -25.718  20.434  -20.774 0.0000000000
74962  -25.374  19.861  -20.897 0.0000000000
74963  -25.482  19.035  -21.533 0.0000000000
74964  -24.987  19.316  -20.955 0.0000000000
74965  -23.732  18.381  -20.371 0.0000000000
74966  -24.179  18.152  -20.909 0.0000000000
74967  -23.796  17.552  -20.868 0.0000000000
74981  -20.342  17.270  -19.132 0.0000000000
74982  -20.059  17.863  -18.825 0.0000000000
74983  -20.762  17.979  -18.697 0.0000000000
74984  -21.144  18.659  -18.278 0.0000000000
74985  -21.424  18.165  -18.725 0.0000000000
74986  -22.050  18.257  -18.986 0.0000000000
74987  -21.631  17.579  -19.147 0.0000000000
74988  -21.534  15.536  -20.092 0.0000000000
74989  -21.972  16.314  -19.981 0.0000000000
83711  -35.159  24.109  -18.422 0.0000000000
83717  -34.122  23.200  -19.226 0.0000000000
83718  -32.978  24.676  -18.968 0.0000000000
83719  -33.057  23.963  -19.294 0.0000000000
83720  -32.439  24.292  -19.274 0.0000000000
83721  -31.884  23.849  -19.585 0.0000000000
83722  -31.770  24.566  -19.168 0.0000000000
83723  -42.591  34.619  -14.410 0.0000000000
83724  -42.882  33.933  -14.537 0.0000000000
83725  -42.235  34.315  -14.234 0.0000000000
83726  -40.918  33.660  -13.155 0.0000000000
83727  -41.557  33.401  -13.807 0.0000000000
83728  -41.212  32.906  -13.452 0.0000000000
83729  -41.499  32.146  -13.736 0.0000000000
83730  -40.918  32.387  -13.173 0.0000000000
83731  -38.397  34.480  -10.839 0.0000000000
83732  -39.087  34.291  -11.378 0.0000000000
83733  -38.631  33.742  -11.065 0.0000000000
83734  -38.770  31.795  -11.529 0.0000000000
83735  -39.195  32.287  -11.704 0.0000000000
83736  -39.494  31.579  -12.084 0.0000000000
83737  -40.192  31.355  -12.664 0.0000000000
83738  -39.772  30.880  -12.513 0.0000000000
83739  -40.024  30.226  -12.952 0.0000000000
83740  -39.280  30.448  -12.438 0.0000000000
83741  -37.371  30.034  -12.333 0.0000000000
83742  -38.211  29.698  -12.721 0.0000000000
83743  -37.591  29.485  -13.022 0.0000000000
83744  -37.792  29.004  -13.636 0.0000000000
83745  -37.025  29.353  -13.373 0.0000000000
83747  -33.299  36.337  -7.898 0.0000000000
83751  -33.221  33.969  -8.642 0.0000000000
83752  -34.007  33.677  -9.040 0.0000000000
83753  -33.376  33.360  -9.130 0.0000000000
83756  -30.712  32.950  -9.557 0.0000000000
83757  -32.559  31.854  -10.916 0.0000000000
83758  -32.342  32.324  -10.204 0.0000000000
83759  -33.206  31.992  -10.558 0.0000000000
83760  -33.800  32.171  -10.253 0.0000000000
83761  -34.037  31.611  -10.937 0.0000000000
83762  -34.825  31.183  -11.347 0.0000000000
83763  -34.247  31.060  -11.676 0.0000000000
83764  -34.102  30.215  -13.757 0.0000000000
83765  -34.764  30.095  -13.259 0.0000000000
83766  -34.991  29.729  -14.021 0.0000000000
83767  -35.842  29.308  -14.188 0.0000000000
83768  -35.264  29.349  -14.758 0.0000000000
83769  -35.569  28.924  -15.394 0.0000000000
83770  -34.698  29.455  -15.254 0.0000000000
83771  -32.853  30.022  -15.644 0.0000000000
83772  -33.719  29.515  -15.950 0.0000000000
83773  -33.277  29.418  -16.272 0.0000000000
83774  -33.754  28.656  -16.744 0.0000000000
83775  -32.877  29.189  -16.529 0.0000000000
83776  -29.466  30.647  -13.450 0.0000000000
83777  -30.304  30.622  -14.065 0.0000000000
83778  -29.793  30.342  -14.242 0.0000000000
83779  -30.277  29.160  -16.226 0.0000000000
83780  -30.696  29.526  -15.997 0.0000000000
83781  -31.230  28.839  -16.769 0.0000000000
83782  -32.153  28.398  -17.024 0.0000000000
83783  -31.775  27.943  -17.197 0.0000000000
83784  -32.233  27.064  -17.652 0.0000000000
83785  -31.379  27.525  -17.391 0.0000000000
83786  -29.637  26.861  -17.607 0.0000000000
83787  -30.474  26.611  -17.919 0.0000000000
83788  -29.966  26.142  -18.195 0.0000000000
83789  -30.239  25.368  -18.751 0.0000000000
83790  -29.455  25.690  -18.472 0.0000000000
83791  -28.972  25.263  -18.782 0.0000000000
83792  -28.740  25.868  -18.071 0.0000000000
83793  -27.151  26.453  -15.844 0.0000000000
83794  -27.477  25.907  -16.740 0.0000000000
83795  -26.822  25.820  -15.956 0.0000000000
83796  -26.481  25.201  -16.071 0.0000000000
83797  -26.150  25.713  -15.302 0.0000000000
83798  -25.102  28.535  -12.962 0.0000000000
83799  -25.576  28.021  -13.634 0.0000000000
83800  -24.796  27.931  -13.190 0.0000000000
83802  -24.377  26.709  -13.583 0.0000000000
83803  -24.144  26.115  -13.783 0.0000000000
83804  -24.661  25.591  -14.297 0.0000000000
83805  -23.843  25.551  -13.958 0.0000000000
83806  -23.549  25.006  -14.241 0.0000000000
83863  -37.084  53.274  -5.032 0.0000000000
83864  -37.449  52.985  -5.630 0.0000000000
83865  -36.813  53.277  -5.616 0.0000000000
89190  -28.966  21.872  -21.181 0.0000000000
89191  -29.620  21.622  -21.379 0.0000000000
89192  -29.146  21.078  -21.709 0.0000000000
89193  -28.782  19.140  -22.626 0.0000000000
89194  -29.298  19.655  -22.350 0.0000000000
89195  -29.218  19.001  -22.429 0.0000000000
93033  -44.995  31.731  -14.115 0.0000000000
93034  -44.868  31.379  -14.247 0.0000000000
93035  -44.656  31.963  -14.395 0.0000000000
93036  -44.190  32.199  -14.561 0.0000000000
93037  -43.561  32.500  -14.618 0.0000000000
93397  -31.991  22.484  -20.302 0.0000000000
93398  -32.085  21.739  -20.540 0.0000000000
93399  -31.586  22.013  -20.645 0.0000000000
93400  -31.154  21.566  -21.009 0.0000000000
93401  -30.703  21.126  -21.398 0.0000000000
94113  -43.335  42.149  -12.637 0.0000000000
94114  -42.884  41.916  -12.887 0.0000000000
94115  -42.824  42.605  -12.644 0.0000000000
94116  -42.272  43.014  -12.634 0.0000000000
94117  -41.682  43.406  -12.588 0.0000000000
96224  -39.672  26.947  -15.122 0.0000000000
96225  -39.721  26.427  -15.306 0.0000000000
96226  -39.204  26.700  -15.404 0.0000000000
96227  -38.759  26.529  -15.735 0.0000000000
96228  -38.294  26.484  -16.067 0.0000000000
96229  -37.746  26.386  -16.416 0.0000000000
96230  -37.611  26.882  -16.182 0.0000000000
96231  -36.913  27.342  -16.222 0.0000000000
96232  -36.176  27.813  -16.232 0.0000000000
96233  -36.352  37.127  -9.583 0.0000000000
96234  -36.582  36.393  -9.645 0.0000000000
96235  -35.907  36.666  -9.265 0.0000000000
96236  -35.383  36.225  -8.940 0.0000000000
96237  -34.826  35.802  -8.620 0.0000000000
98437  -41.079  47.862  -8.884 0.0000000000
98438  -39.546  50.575  -7.397 0.0000000000
98439  -39.724  49.966  -7.884 0.0000000000
98440  -39.031  50.464  -7.845 0.0000000000
98441  -38.445  50.208  -8.170 0.0000000000
98442  -37.781  49.877  -8.405 0.0000000000
98443  -37.039  49.514  -8.583 0.0000000000
98444  -36.938  50.206  -8.246 0.0000000000
100544  -43.509  29.678  -14.314 0.0000000000
100545  -43.584  29.066  -14.174 0.0000000000
100546  -43.056  29.242  -14.331 0.0000000000
100547  -42.625  28.817  -14.361 0.0000000000
100548  -42.170  28.370  -14.316 0.0000000000
100549  -41.727  28.018  -14.384 0.0000000000
100550  -41.637  28.570  -14.275 0.0000000000
100551  -41.051  28.759  -14.077 0.0000000000
100552  -40.381  28.984  -13.745 0.0000000000
103779  -43.877  36.574  -14.226 0.0000000000
103780  -43.308  36.241  -14.273 0.0000000000
103781  -43.210  36.946  -14.125 0.0000000000
103782  -42.575  37.331  -13.922 0.0000000000
103783  -41.959  37.748  -13.608 0.0000000000
103784  -40.352  40.561  -12.641 0.0000000000
103785  -40.405  39.875  -12.674 0.0000000000
103786  -39.689  40.208  -12.280 0.0000000000
103787  -39.081  39.833  -11.939 0.0000000000
103788  -38.514  39.420  -11.575 0.0000000000
103789  -37.969  38.965  -11.191 0.0000000000
103790  -37.812  39.677  -11.296 0.0000000000
103791  -37.136  39.904  -11.040 0.0000000000
103792  -36.487  40.071  -10.776 0.0000000000
103793  -40.450  46.088  -11.108 0.0000000000
103794  -40.444  45.501  -11.535 0.0000000000
103795  -39.695  45.658  -11.227 0.0000000000
103796  -38.935  45.280  -11.297 0.0000000000
103797  -38.213  44.872  -11.285 0.0000000000
103799  -35.378  44.335  -10.573 0.0000000000
104019  -44.937  36.834  -13.888 0.0000000000
104020  -44.453  36.717  -14.093 0.0000000000
104872  -26.866  24.281  -17.836 0.0000000000
104873  -27.138  23.797  -18.875 0.0000000000
104874  -26.609  23.778  -18.080 0.0000000000
104875  -26.332  23.266  -18.335 0.0000000000
104876  -25.975  22.794  -18.559 0.0000000000
104877  -23.510  21.629  -17.271 0.0000000000
104878  -24.122  21.708  -17.768 0.0000000000
104879  -23.799  21.203  -18.067 0.0000000000
104880  -24.091  20.730  -18.936 0.0000000000
104881  -24.265  20.216  -19.688 0.0000000000
104882  -24.435  19.544  -20.342 0.0000000000
104883  -23.894  19.656  -19.743 0.0000000000
104884  -23.577  19.035  -19.829 0.0000000000
104885  -23.215  18.437  -19.862 0.0000000000
104893  -19.436  16.471  -19.869 0.0000000000
104894  -19.990  16.536  -19.576 0.0000000000
104895  -20.555  16.653  -19.394 0.0000000000
104896  -21.200  16.798  -19.370 0.0000000000
104897  -20.741  15.989  -19.734 0.0000000000
104898  -20.971  15.365  -19.992 0.0000000000
104899  -21.157  14.773  -20.167 0.0000000000
104901  -20.963  13.980  -20.073 0.0000000000
110129  -35.933  25.650  -17.726 0.0000000000
110130  -35.948  25.019  -17.811 0.0000000000
110131  -35.490  25.231  -17.964 0.0000000000
110132  -35.100  24.788  -18.256 0.0000000000
110133  -34.663  24.343  -18.662 0.0000000000
110134  -34.147  23.906  -18.962 0.0000000000
110135  -34.099  24.675  -18.679 0.0000000000
110136  -33.466  25.055  -18.654 0.0000000000
110137  -32.795  25.441  -18.588 0.0000000000
110138  -41.418  35.384  -13.467 0.0000000000
110139  -41.641  34.626  -13.767 0.0000000000
110140  -41.067  34.931  -13.164 0.0000000000
110141  -40.701  34.405  -12.843 0.0000000000
110142  -40.339  33.905  -12.525 0.0000000000
110143  -37.437  33.537  -10.356 0.0000000000
110144  -38.167  33.262  -10.847 0.0000000000
110145  -37.671  32.809  -10.706 0.0000000000
110146  -37.959  32.069  -11.083 0.0000000000
110147  -38.263  31.349  -11.507 0.0000000000
110148  -38.510  30.696  -11.980 0.0000000000
110149  -37.709  30.978  -11.572 0.0000000000
110150  -37.115  30.674  -11.712 0.0000000000
110151  -36.520  30.399  -11.979 0.0000000000
110157  -30.342  32.336  -10.519 0.0000000000
110158  -30.926  32.482  -10.188 0.0000000000
110159  -31.176  32.044  -10.920 0.0000000000
110160  -31.944  31.754  -11.288 0.0000000000
110161  -32.750  31.410  -11.659 0.0000000000
110162  -33.650  30.988  -12.067 0.0000000000
110163  -33.043  31.013  -12.462 0.0000000000
110164  -33.291  30.630  -13.327 0.0000000000
110165  -33.548  30.286  -14.201 0.0000000000
110166  -33.862  29.948  -14.972 0.0000000000
110167  -33.037  30.351  -14.546 0.0000000000
110168  -32.521  30.402  -14.898 0.0000000000
110169  -31.995  30.386  -15.221 0.0000000000
110170  -28.636  29.943  -13.813 0.0000000000
110171  -29.431  30.006  -14.485 0.0000000000
110172  -29.044  29.609  -14.657 0.0000000000
110173  -29.462  29.203  -15.542 0.0000000000
110174  -29.964  28.635  -16.397 0.0000000000
110175  -30.485  27.919  -17.084 0.0000000000
110176  -29.577  28.118  -16.596 0.0000000000
110177  -29.159  27.589  -16.882 0.0000000000
110178  -28.837  27.012  -17.065 0.0000000000
110179  -28.477  26.473  -17.331 0.0000000000
110180  -28.106  27.073  -16.385 0.0000000000
110181  -27.407  27.050  -15.682 0.0000000000
110182  -26.655  27.015  -15.069 0.0000000000
113418  -28.124  20.866  -21.715 0.0000000000
113419  -28.672  20.586  -21.985 0.0000000000
113420  -28.219  20.072  -22.229 0.0000000000
113421  -28.293  19.319  -22.634 0.0000000000
115607  -39.374  51.234  -6.926 0.0000000000
115608  -38.725  51.743  -6.894 0.0000000000
115609  -38.082  52.145  -6.835 0.0000000000
117241  -44.383  29.948  -14.149 0.0000000000
117242  -44.620  30.975  -14.265 0.0000000000
117243  -44.306  30.566  -14.293 0.0000000000
117244  -43.897  30.088  -14.346 0.0000000000
117245  -43.370  30.313  -14.383 0.0000000000
117246  -42.792  30.495  -14.330 0.0000000000
117247  -42.192  30.672  -14.151 0.0000000000
119757  -43.704  39.509  -13.730 0.0000000000
119758  -43.098  39.194  -13.795 0.0000000000
119759  -43.070  39.898  -13.661 0.0000000000
119760  -42.462  40.270  -13.444 0.0000000000
119761  -41.789  40.616  -13.170 0.0000000000
119762  -42.323  41.624  -13.005 0.0000000000
119763  -41.721  41.316  -12.988 0.0000000000
119764  -41.061  40.934  -12.867 0.0000000000
119765  -40.289  41.228  -12.557 0.0000000000
119766  -39.590  41.573  -12.260 0.0000000000
119767  -38.837  41.860  -11.993 0.0000000000
119768  -37.299  46.905  -9.903 0.0000000000
119769  -37.392  46.317  -10.304 0.0000000000
119770  -36.580  46.551  -9.963 0.0000000000
119771  -35.840  46.157  -10.037 0.0000000000
119943  -44.704  39.564  -13.377 0.0000000000
119944  -44.262  39.593  -13.594 0.0000000000
120607  -24.284  23.959  -15.262 0.0000000000
120608  -24.736  23.495  -15.992 0.0000000000
120609  -24.026  23.467  -15.582 0.0000000000
120610  -23.762  23.015  -15.876 0.0000000000
120611  -23.476  22.547  -16.235 0.0000000000
120612  -22.382  23.059  -15.616 0.0000000000
120613  -22.787  22.514  -16.022 0.0000000000
120614  -23.171  22.063  -16.613 0.0000000000
120615  -22.856  21.548  -16.902 0.0000000000
120616  -22.559  20.994  -17.173 0.0000000000
120617  -22.262  20.438  -17.464 0.0000000000
120627  -19.082  14.980  -20.546 0.0000000000
120628  -19.421  14.333  -20.401 0.0000000000
124696  -36.916  25.553  -17.204 0.0000000000
124697  -37.308  26.253  -16.725 0.0000000000
124698  -36.876  26.101  -17.063 0.0000000000
124699  -36.392  25.929  -17.417 0.0000000000
124700  -35.817  26.277  -17.533 0.0000000000
124701  -35.198  26.650  -17.525 0.0000000000
124702  -34.560  27.028  -17.493 0.0000000000
124703  -38.917  36.254  -11.287 0.0000000000
124704  -39.260  35.544  -11.436 0.0000000000
124705  -38.591  35.741  -10.939 0.0000000000
124706  -38.160  35.217  -10.660 0.0000000000
124707  -37.702  34.706  -10.371 0.0000000000
124708  -36.818  35.673  -9.767 0.0000000000
124709  -37.012  34.962  -9.921 0.0000000000
124710  -37.210  34.224  -10.107 0.0000000000
124711  -36.671  33.851  -9.900 0.0000000000
124712  -36.147  33.434  -9.859 0.0000000000
124713  -35.585  33.057  -9.883 0.0000000000
124721  -29.558  32.559  -10.211 0.0000000000
124722  -29.839  32.172  -10.860 0.0000000000
124723  -29.997  31.771  -11.531 0.0000000000
124724  -30.262  31.394  -12.226 0.0000000000
124725  -30.597  31.070  -13.003 0.0000000000
124726  -29.773  31.191  -12.493 0.0000000000
124727  -29.210  30.946  -12.711 0.0000000000
124728  -28.678  30.643  -12.867 0.0000000000
124729  -27.619  31.012  -11.677 0.0000000000
124730  -27.920  30.631  -12.315 0.0000000000
124731  -28.242  30.271  -13.012 0.0000000000
124732  -27.803  29.873  -13.169 0.0000000000
124733  -27.391  29.479  -13.339 0.0000000000
124734  -27.024  29.027  -13.552 0.0000000000
124735  -26.697  28.573  -13.841 0.0000000000
124736  -26.203  29.018  -13.096 0.0000000000
124737  -25.423  29.039  -12.716 0.0000000000
127254  -26.421  18.529  -22.524 0.0000000000
127255  -26.867  18.290  -22.815 0.0000000000
127256  -26.411  17.723  -22.885 0.0000000000
129726  -42.066  45.733  -11.189 0.0000000000
129727  -41.561  46.100  -11.029 0.0000000000
129729  -41.472  46.593  -10.487 0.0000000000
129730  -41.026  46.399  -10.849 0.0000000000
129731  -40.423  46.628  -10.652 0.0000000000
129732  -39.644  46.785  -10.396 0.0000000000
129733  -38.865  46.991  -10.107 0.0000000000
129735  -40.938  48.302  -8.394 0.0000000000
129736  -40.564  48.272  -8.795 0.0000000000
129737  -39.903  49.324  -8.316 0.0000000000
129738  -40.002  48.713  -8.737 0.0000000000
129739  -40.119  48.173  -9.175 0.0000000000
129740  -39.513  47.883  -9.506 0.0000000000
129741  -38.849  47.566  -9.734 0.0000000000
129742  -38.033  47.232  -9.804 0.0000000000
129743  -37.157  47.491  -9.554 0.0000000000
134191  -40.741  26.934  -14.769 0.0000000000
134192  -41.254  27.701  -14.525 0.0000000000
134193  -40.694  27.431  -14.628 0.0000000000
134194  -40.152  27.206  -14.781 0.0000000000
134195  -39.533  27.467  -14.764 0.0000000000
134196  -38.904  27.737  -14.712 0.0000000000
134197  -38.275  28.043  -14.661 0.0000000000
140895  -44.412  33.923  -14.458 0.0000000000
140896  -43.987  33.695  -14.572 0.0000000000
140897  -43.769  34.267  -14.557 0.0000000000
140898  -43.040  34.747  -14.508 0.0000000000
140899  -42.398  35.304  -14.216 0.0000000000
140900  -42.784  35.998  -14.207 0.0000000000
140901  -42.258  35.900  -14.029 0.0000000000
140902  -41.784  35.765  -13.754 0.0000000000
140903  -41.118  36.046  -13.172 0.0000000000
140904  -40.582  36.256  -12.619 0.0000000000
140905  -39.934  36.476  -12.120 0.0000000000
140906  -42.460  38.833  -13.737 0.0000000000
140907  -41.899  38.491  -13.556 0.0000000000
140908  -41.317  38.225  -13.239 0.0000000000
140909  -40.469  39.217  -12.718 0.0000000000
140910  -40.598  38.580  -12.760 0.0000000000
140911  -40.732  37.919  -12.832 0.0000000000
140912  -40.159  37.551  -12.377 0.0000000000
140913  -39.652  37.157  -12.006 0.0000000000
140914  -39.255  36.716  -11.648 0.0000000000
140915  -38.641  36.930  -11.154 0.0000000000
140916  -38.025  37.123  -10.728 0.0000000000
140917  -37.396  37.324  -10.309 0.0000000000
140918  -37.552  38.496  -10.794 0.0000000000
140919  -37.169  38.018  -10.362 0.0000000000
140920  -36.747  37.539  -9.918 0.0000000000
140921  -36.092  37.809  -9.568 0.0000000000
140922  -35.456  38.056  -9.319 0.0000000000
140923  -34.784  38.291  -9.088 0.0000000000
140924  -42.220  44.495  -12.124 0.0000000000
140925  -41.656  44.155  -12.371 0.0000000000
140926  -40.990  43.756  -12.423 0.0000000000
140927  -40.409  44.833  -11.909 0.0000000000
140928  -40.301  44.049  -12.200 0.0000000000
140929  -40.290  43.288  -12.352 0.0000000000
140930  -39.565  42.886  -12.192 0.0000000000
140931  -38.786  42.486  -11.989 0.0000000000
140932  -38.093  42.088  -11.716 0.0000000000
140933  -37.454  45.724  -10.717 0.0000000000
140934  -37.467  45.097  -10.977 0.0000000000
140935  -37.447  44.418  -11.225 0.0000000000
140936  -36.083  44.106  -10.781 0.0000000000
140937  -36.736  43.880  -11.061 0.0000000000
140938  -37.410  43.652  -11.349 0.0000000000
140939  -37.390  42.947  -11.387 0.0000000000
140940  -37.370  42.277  -11.403 0.0000000000
140941  -37.446  41.661  -11.463 0.0000000000
140942  -36.842  41.200  -11.254 0.0000000000
140943  -36.309  40.733  -10.982 0.0000000000
140944  -35.862  40.258  -10.562 0.0000000000
140945  -35.006  41.175  -10.609 0.0000000000
140946  -35.215  40.447  -10.382 0.0000000000
140947  -35.438  39.789  -10.114 0.0000000000
140948  -35.015  39.359  -9.704 0.0000000000
140949  -34.585  38.936  -9.298 0.0000000000
141387  -45.252  34.138  -14.063 0.0000000000
141388  -44.841  34.024  -14.286 0.0000000000
143122  -29.413  23.704  -19.955 0.0000000000
143123  -29.720  22.835  -20.516 0.0000000000
143124  -29.056  23.196  -20.263 0.0000000000
143125  -28.705  22.661  -20.579 0.0000000000
143126  -28.356  22.134  -20.871 0.0000000000
143127  -27.424  23.188  -19.783 0.0000000000
143128  -27.723  22.411  -20.492 0.0000000000
143129  -27.961  21.629  -21.129 0.0000000000
143130  -27.538  21.049  -21.408 0.0000000000
143131  -27.138  20.487  -21.595 0.0000000000
143132  -26.753  19.918  -21.780 0.0000000000
143133  -25.112  23.077  -16.913 0.0000000000
143134  -25.395  22.708  -17.792 0.0000000000
143135  -25.632  22.338  -18.813 0.0000000000
143136  -24.725  21.773  -18.411 0.0000000000
143137  -25.298  21.834  -19.076 0.0000000000
143138  -25.828  21.771  -19.744 0.0000000000
143139  -26.043  21.011  -20.618 0.0000000000
143140  -26.237  20.194  -21.305 0.0000000000
143141  -26.381  19.373  -21.951 0.0000000000
143142  -25.929  18.787  -22.050 0.0000000000
143143  -25.529  18.201  -22.099 0.0000000000
143144  -25.151  17.672  -22.064 0.0000000000
143145  -24.581  18.752  -20.945 0.0000000000
143146  -24.696  17.933  -21.510 0.0000000000
143147  -24.731  17.179  -21.903 0.0000000000
143158  -21.549  20.348  -17.264 0.0000000000
143159  -21.929  19.893  -17.734 0.0000000000
143166  -20.801  19.180  -17.981 0.0000000000
143167  -21.543  19.285  -17.998 0.0000000000
143168  -22.254  19.405  -18.248 0.0000000000
143169  -22.496  18.919  -18.871 0.0000000000
143170  -22.645  18.342  -19.400 0.0000000000
143171  -22.825  17.787  -19.869 0.0000000000
143172  -21.814  16.969  -19.584 0.0000000000
143173  -22.420  17.065  -19.894 0.0000000000
153708  -33.005  22.527  -19.856 0.0000000000
153709  -33.609  23.591  -19.269 0.0000000000
153710  -33.074  23.236  -19.605 0.0000000000
153711  -32.524  22.871  -19.950 0.0000000000
153712  -31.954  23.186  -19.962 0.0000000000
153713  -31.317  23.442  -19.901 0.0000000000
153714  -30.655  23.728  -19.808 0.0000000000
153715  -43.603  33.448  -14.673 0.0000000000
153716  -43.234  33.208  -14.632 0.0000000000
153717  -42.852  32.853  -14.558 0.0000000000
153718  -41.866  33.868  -14.050 0.0000000000
153719  -42.184  33.146  -14.286 0.0000000000
153720  -42.516  32.404  -14.450 0.0000000000
153721  -42.205  31.911  -14.186 0.0000000000
153722  -41.904  31.382  -13.973 0.0000000000
153723  -41.536  30.918  -13.805 0.0000000000
153724  -39.505  34.826  -11.679 0.0000000000
153725  -39.744  34.109  -11.934 0.0000000000
153726  -40.027  33.358  -12.187 0.0000000000
153727  -38.888  32.990  -11.359 0.0000000000
153728  -39.631  32.816  -11.923 0.0000000000
153729  -40.296  32.608  -12.543 0.0000000000
153730  -40.574  31.846  -12.934 0.0000000000
153731  -40.870  31.132  -13.256 0.0000000000
153732  -41.138  30.461  -13.582 0.0000000000
153733  -40.749  30.008  -13.447 0.0000000000
153734  -40.206  29.621  -13.362 0.0000000000
153735  -39.648  29.232  -13.362 0.0000000000
153736  -38.723  30.071  -12.480 0.0000000000
153737  -38.937  29.473  -13.029 0.0000000000
153738  -39.127  28.913  -13.527 0.0000000000
153739  -38.582  28.690  -13.800 0.0000000000
153740  -38.023  28.539  -14.186 0.0000000000
153741  -37.512  28.471  -14.588 0.0000000000
153742  -33.899  36.738  -8.188 0.0000000000
153743  -34.075  36.064  -8.238 0.0000000000
153744  -34.252  35.393  -8.368 0.0000000000
153746  -33.637  34.986  -8.258 0.0000000000
153747  -34.421  34.702  -8.654 0.0000000000
153748  -34.594  34.008  -9.032 0.0000000000
153749  -34.773  33.379  -9.451 0.0000000000
153750  -34.988  32.729  -9.919 0.0000000000
153753  -31.942  33.390  -8.939 0.0000000000
153754  -31.535  32.627  -9.836 0.0000000000
153755  -32.109  32.828  -9.539 0.0000000000
153756  -32.731  33.090  -9.291 0.0000000000
153757  -33.585  32.763  -9.651 0.0000000000
153758  -34.430  32.424  -10.020 0.0000000000
153759  -35.214  32.062  -10.426 0.0000000000
153760  -35.443  31.384  -11.052 0.0000000000
153761  -35.681  30.761  -11.671 0.0000000000
153762  -35.933  30.217  -12.350 0.0000000000
153763  -34.529  30.523  -12.478 0.0000000000
153764  -35.359  30.092  -12.792 0.0000000000
153765  -36.224  29.714  -13.083 0.0000000000
153766  -36.510  29.280  -13.776 0.0000000000
153767  -36.693  28.895  -14.413 0.0000000000
153768  -36.924  28.462  -15.025 0.0000000000
153769  -36.362  28.442  -15.475 0.0000000000
153770  -35.842  28.428  -15.835 0.0000000000
153771  -35.380  28.346  -16.201 0.0000000000
153772  -34.184  29.556  -15.613 0.0000000000
153773  -34.576  28.945  -16.142 0.0000000000
153774  -34.981  28.234  -16.546 0.0000000000
153775  -34.610  28.072  -16.870 0.0000000000
153776  -34.218  27.865  -17.161 0.0000000000
153777  -33.857  27.447  -17.383 0.0000000000
153778  -30.837  30.835  -13.826 0.0000000000
153779  -31.125  30.598  -14.677 0.0000000000
153780  -31.505  30.194  -15.490 0.0000000000
153781  -30.224  30.014  -15.136 0.0000000000
153782  -31.097  29.923  -15.786 0.0000000000
153783  -31.990  29.631  -16.220 0.0000000000
153784  -32.515  28.888  -16.794 0.0000000000
153785  -33.053  27.923  -17.230 0.0000000000
153786  -33.512  27.014  -17.654 0.0000000000
153787  -33.043  26.604  -17.872 0.0000000000
153788  -32.564  26.257  -18.136 0.0000000000
153789  -32.047  25.851  -18.448 0.0000000000
153790  -30.932  27.095  -17.633 0.0000000000
153791  -31.268  26.185  -18.203 0.0000000000
153792  -31.526  25.382  -18.703 0.0000000000
153793  -31.000  24.975  -18.919 0.0000000000
153794  -30.477  24.546  -19.292 0.0000000000
153795  -29.914  24.159  -19.626 0.0000000000
153796  -29.220  24.491  -19.387 0.0000000000
153797  -28.553  24.730  -19.018 0.0000000000
153798  -27.916  24.851  -18.479 0.0000000000
153799  -28.090  25.934  -17.498 0.0000000000
153800  -27.709  25.370  -17.631 0.0000000000
153801  -27.330  24.801  -17.795 0.0000000000
153802  -26.734  24.720  -16.941 0.0000000000
153803  -26.109  24.607  -16.201 0.0000000000
153804  -25.417  24.531  -15.573 0.0000000000
153805  -26.350  28.101  -14.116 0.0000000000
153806  -26.106  27.537  -14.332 0.0000000000
153807  -25.893  26.912  -14.492 0.0000000000
153808  -24.532  27.346  -13.349 0.0000000000
153809  -25.135  26.803  -13.992 0.0000000000
153810  -25.694  26.259  -14.636 0.0000000000
153811  -25.430  25.635  -14.745 0.0000000000
153812  -25.053  25.061  -14.872 0.0000000000
153813  -24.677  24.494  -15.052 0.0000000000
153814  -23.940  24.464  -14.695 0.0000000000
153815  -23.189  24.494  -14.501 0.0000000000
153883  -38.113  52.611  -5.727 0.0000000000
153884  -37.781  52.607  -6.213 0.0000000000
153885  -37.406  52.543  -6.676 0.0000000000
153892  -36.466  53.219  -6.145 0.0000000000
153893  -36.733  52.875  -6.565 0.0000000000
153894  -36.809  52.256  -7.075 0.0000000000
160278  -30.015  22.081  -21.021 0.0000000000
160279  -30.211  21.376  -21.437 0.0000000000
160280  -30.277  20.646  -21.759 0.0000000000
160281  -29.231  20.342  -22.113 0.0000000000
160282  -29.792  20.151  -22.081 0.0000000000
160283  -30.268  19.968  -21.914 0.0000000000
