# Supplementary material for: A connectional hub in the rostral anterior cingulate cortex links areas of emotion and cognitive control
Source: eLife. 2019 Jun 19;8:e43761. doi: 10.7554/eLife.43761 (PMC6624020; doi:10.7554/eLife.43761)
Supplement: Supplementary file 1. [file elife-43761-supp1.zip › lh.6.label]

#!ascii label  , from subject fsaverage vox2ras=TkReg coords=white
7379
2  -11.496  -7.669  47.261 0.0000000000
14  -30.820  9.261  53.574 0.0000000000
19  -12.815  -11.067  67.657 0.0000000000
43  -41.428  3.483  46.833 0.0000000000
51  -19.425  0.866  54.898 0.0000000000
94  -36.079  0.648  30.979 0.0000000000
110  -11.241  10.613  61.685 0.0000000000
181  -55.902  3.722  3.790 0.0000000000
213  -49.228  2.240  29.207 0.0000000000
214  -47.751  -2.127  35.435 0.0000000000
215  -37.466  5.263  55.068 0.0000000000
234  -9.678  -9.828  64.515 0.0000000000
243  -19.496  -5.327  63.739 0.0000000000
244  -19.960  7.586  62.702 0.0000000000
245  -13.479  -0.429  68.427 0.0000000000
246  -6.937  -0.221  65.060 0.0000000000
363  -49.824  -0.326  44.043 0.0000000000
365  -36.425  -1.306  44.285 0.0000000000
366  -29.086  0.560  48.642 0.0000000000
379  -23.720  5.408  47.842 0.0000000000
380  -21.898  -5.058  46.874 0.0000000000
381  -20.246  -11.004  56.595 0.0000000000
398  -43.601  -0.363  13.456 0.0000000000
453  -52.564  3.062  14.173 0.0000000000
454  -51.743  3.349  22.407 0.0000000000
457  -37.164  3.879  38.600 0.0000000000
483  -5.938  -9.243  51.741 0.0000000000
499  -6.812  12.652  60.513 0.0000000000
500  -8.237  0.588  57.196 0.0000000000
501  -9.885  1.955  48.683 0.0000000000
693  -53.890  -0.679  35.374 0.0000000000
695  -34.092  7.157  55.560 0.0000000000
714  -10.530  -9.482  68.161 0.0000000000
722  -28.520  10.328  46.681 0.0000000000
723  -16.259  -7.650  65.485 0.0000000000
724  -17.588  -2.049  67.902 0.0000000000
725  -14.507  -5.610  68.705 0.0000000000
726  -12.081  -4.892  65.752 0.0000000000
847  -32.715  -4.761  43.372 0.0000000000
848  -31.653  -0.912  47.715 0.0000000000
849  -28.256  -3.452  44.794 0.0000000000
871  -24.923  -1.960  45.403 0.0000000000
872  -25.233  -7.414  44.615 0.0000000000
902  -49.099  1.971  5.683 0.0000000000
904  -46.237  3.776  7.437 0.0000000000
905  -43.007  4.982  8.896 0.0000000000
994  -56.848  5.832  25.429 0.0000000000
995  -42.290  -0.842  29.201 0.0000000000
996  -42.759  1.765  26.562 0.0000000000
1000  -44.667  2.620  44.425 0.0000000000
1001  -42.136  0.720  40.581 0.0000000000
1002  -38.189  4.168  42.654 0.0000000000
1059  -6.848  -10.349  54.335 0.0000000000
1088  -21.071  3.570  50.101 0.0000000000
1089  -20.519  8.902  49.105 0.0000000000
1090  -19.224  7.096  53.565 0.0000000000
1091  -15.800  8.486  60.815 0.0000000000
1092  -18.095  13.300  59.071 0.0000000000
1097  -8.044  12.972  64.087 0.0000000000
1098  -8.394  -5.086  60.361 0.0000000000
1099  -6.059  0.159  61.570 0.0000000000
1100  -6.911  -5.076  57.263 0.0000000000
1101  -6.467  -4.158  53.947 0.0000000000
1123  -9.970  5.060  45.169 0.0000000000
1124  -8.496  6.723  49.148 0.0000000000
1147  -46.825  3.389  15.911 0.0000000000
1148  -49.605  4.367  10.802 0.0000000000
1478  -52.036  0.330  5.638 0.0000000000
1479  -52.661  5.510  1.360 0.0000000000
1533  -55.820  5.041  29.787 0.0000000000
1534  -55.244  2.501  33.041 0.0000000000
1535  -48.710  -0.387  31.881 0.0000000000
1536  -41.855  -2.202  32.543 0.0000000000
1589  -19.556  -2.675  60.136 0.0000000000
1590  -19.792  4.318  59.597 0.0000000000
1591  -19.443  0.988  65.078 0.0000000000
1592  -16.853  3.966  66.314 0.0000000000
1593  -12.436  4.967  65.213 0.0000000000
1594  -9.076  6.121  66.261 0.0000000000
1595  -10.007  0.050  67.350 0.0000000000
1596  -10.299  -4.675  62.584 0.0000000000
1805  -49.162  -1.106  46.701 0.0000000000
1806  -44.852  1.097  46.706 0.0000000000
1808  -42.306  -3.113  43.419 0.0000000000
1809  -40.514  0.895  47.558 0.0000000000
1810  -36.556  1.857  50.508 0.0000000000
1811  -32.900  2.109  53.020 0.0000000000
1812  -29.958  4.875  53.445 0.0000000000
1833  -13.939  -13.193  64.772 0.0000000000
1843  -27.117  7.472  51.366 0.0000000000
1844  -26.598  3.061  48.618 0.0000000000
1845  -22.634  0.905  47.157 0.0000000000
1846  -20.138  -1.901  50.510 0.0000000000
1847  -23.612  -10.406  49.054 0.0000000000
1848  -21.230  -7.967  51.573 0.0000000000
1849  -19.789  -5.177  55.536 0.0000000000
1850  -19.617  -8.393  59.614 0.0000000000
1851  -16.728  -10.264  61.708 0.0000000000
2015  -52.120  3.455  18.534 0.0000000000
2016  -46.092  2.506  19.704 0.0000000000
2017  -50.160  3.249  26.084 0.0000000000
2018  -44.817  1.859  23.205 0.0000000000
2023  -48.528  -1.885  40.030 0.0000000000
2024  -41.345  -1.434  36.902 0.0000000000
2025  -36.974  1.726  34.797 0.0000000000
2097  -8.848  -8.340  49.968 0.0000000000
2134  -24.648  9.989  48.676 0.0000000000
2137  -19.791  10.269  57.070 0.0000000000
2146  -6.594  6.861  64.634 0.0000000000
2147  -7.830  7.069  59.770 0.0000000000
2148  -9.092  6.556  54.098 0.0000000000
2149  -8.939  1.530  52.704 0.0000000000
2150  -8.094  -3.245  50.854 0.0000000000
2151  -9.612  -2.895  47.576 0.0000000000
2178  -11.298  3.884  41.667 0.0000000000
2179  -10.820  0.548  44.913 0.0000000000
2208  -55.434  4.411  8.449 0.0000000000
2209  -52.956  5.521  5.156 0.0000000000
2594  -11.755  -5.937  45.844 0.0000000000
2615  -32.362  8.141  55.189 0.0000000000
2616  -34.609  10.180  54.496 0.0000000000
2617  -33.037  10.540  52.773 0.0000000000
2619  -31.836  10.624  50.299 0.0000000000
2634  -11.818  -10.193  68.836 0.0000000000
2642  -29.930  9.949  49.955 0.0000000000
2643  -14.624  -9.375  66.612 0.0000000000
2644  -15.873  -6.669  67.764 0.0000000000
2645  -13.884  -8.446  68.685 0.0000000000
2646  -12.495  -7.584  68.615 0.0000000000
2767  -31.118  -6.790  43.943 0.0000000000
2768  -30.406  -4.415  44.395 0.0000000000
2769  -28.804  -5.966  43.988 0.0000000000
2791  -26.663  -5.442  44.153 0.0000000000
2792  -27.335  -8.051  44.327 0.0000000000
2822  -49.201  4.537  3.500 0.0000000000
2823  -47.805  2.954  6.537 0.0000000000
2915  -38.834  -0.802  29.933 0.0000000000
2916  -38.895  0.167  28.352 0.0000000000
2917  -35.868  1.093  29.156 0.0000000000
2920  -42.790  3.060  45.422 0.0000000000
2921  -40.991  2.647  43.181 0.0000000000
2922  -39.521  3.735  44.589 0.0000000000
3008  -20.453  2.373  52.406 0.0000000000
3009  -20.030  5.189  51.825 0.0000000000
3010  -20.312  4.106  54.465 0.0000000000
3011  -13.306  9.152  60.594 0.0000000000
3012  -15.157  11.316  58.520 0.0000000000
3013  -12.419  12.537  59.136 0.0000000000
3015  -10.478  13.834  61.035 0.0000000000
3017  -9.756  11.984  63.196 0.0000000000
3018  -9.318  -7.955  58.493 0.0000000000
3019  -7.669  -5.110  58.844 0.0000000000
3020  -8.611  -7.839  56.807 0.0000000000
3021  -7.402  -7.599  55.366 0.0000000000
3044  -8.652  9.164  49.338 0.0000000000
3067  -44.691  4.712  17.120 0.0000000000
3424  -54.218  2.166  4.199 0.0000000000
3425  -52.632  3.113  3.104 0.0000000000
3426  -54.486  4.617  2.196 0.0000000000
3515  -50.822  -1.485  35.072 0.0000000000
3516  -51.240  -0.231  33.508 0.0000000000
3517  -47.954  -1.423  33.508 0.0000000000
3518  -45.242  -1.728  31.929 0.0000000000
3519  -44.786  -2.367  33.864 0.0000000000
3520  -38.853  4.863  53.027 0.0000000000
3608  -20.352  -4.197  62.317 0.0000000000
3609  -19.453  -1.009  62.889 0.0000000000
3610  -19.848  -2.373  65.094 0.0000000000
3611  -15.645  -1.010  68.360 0.0000000000
3612  -17.194  0.914  67.660 0.0000000000
3613  -14.948  1.785  67.296 0.0000000000
3614  -14.631  4.588  65.467 0.0000000000
3615  -12.866  2.337  67.233 0.0000000000
3616  -11.346  2.754  67.346 0.0000000000
3617  -11.667  -0.091  68.160 0.0000000000
3618  -10.856  -7.287  65.100 0.0000000000
3619  -11.237  -4.759  64.013 0.0000000000
3620  -10.333  -7.434  63.371 0.0000000000
3621  -10.020  -7.714  61.737 0.0000000000
3968  -47.033  0.724  46.691 0.0000000000
3969  -45.969  -1.262  45.909 0.0000000000
3973  -37.287  -3.976  42.495 0.0000000000
3975  -39.321  -2.367  43.328 0.0000000000
3976  -41.014  -0.845  45.056 0.0000000000
3977  -38.381  -0.222  45.558 0.0000000000
3978  -38.412  1.372  48.577 0.0000000000
3979  -36.077  0.507  47.273 0.0000000000
3980  -30.078  -0.472  48.240 0.0000000000
3981  -32.023  0.506  50.345 0.0000000000
3982  -30.836  1.256  50.839 0.0000000000
3983  -31.537  3.241  53.083 0.0000000000
3984  -29.553  2.437  51.164 0.0000000000
4029  -14.534  -14.619  63.568 0.0000000000
4051  -28.097  3.712  51.332 0.0000000000
4052  -27.716  1.561  48.820 0.0000000000
4053  -23.099  -3.486  45.548 0.0000000000
4054  -23.746  -0.653  45.993 0.0000000000
4055  -21.921  -1.922  46.870 0.0000000000
4056  -21.096  -0.340  48.606 0.0000000000
4057  -20.814  -3.424  48.631 0.0000000000
4061  -21.290  -12.116  55.422 0.0000000000
4062  -21.874  -10.608  52.863 0.0000000000
4063  -20.917  -9.450  54.351 0.0000000000
4064  -20.401  -6.587  53.439 0.0000000000
4065  -20.369  -8.199  56.154 0.0000000000
4066  -20.264  -6.911  58.050 0.0000000000
4067  -19.788  -9.728  58.003 0.0000000000
4069  -17.224  -11.978  60.315 0.0000000000
4070  -15.827  -13.336  61.597 0.0000000000
4071  -15.283  -11.686  62.951 0.0000000000
4150  -45.109  -1.080  12.765 0.0000000000
4156  -42.045  0.324  13.914 0.0000000000
4415  -54.800  4.728  21.593 0.0000000000
4416  -54.967  4.762  19.752 0.0000000000
4417  -51.971  3.657  20.664 0.0000000000
4418  -49.139  2.727  19.176 0.0000000000
4419  -48.852  2.762  21.096 0.0000000000
4420  -52.669  3.962  29.590 0.0000000000
4421  -52.802  4.648  27.969 0.0000000000
4422  -49.355  3.313  27.902 0.0000000000
4423  -40.134  1.795  25.105 0.0000000000
4424  -43.826  1.836  24.830 0.0000000000
4425  -41.141  1.996  23.521 0.0000000000
4426  -42.117  2.526  21.879 0.0000000000
4437  -49.213  -1.137  42.002 0.0000000000
4438  -39.038  1.801  39.396 0.0000000000
4439  -41.529  -0.263  38.830 0.0000000000
4440  -38.891  0.819  37.574 0.0000000000
4441  -38.839  -0.331  35.714 0.0000000000
4442  -37.133  2.721  36.607 0.0000000000
4614  -7.381  -8.834  50.957 0.0000000000
4615  -8.891  -11.345  50.188 0.0000000000
4703  -25.495  6.216  49.541 0.0000000000
4704  -26.010  8.760  49.726 0.0000000000
4705  -23.908  7.567  48.534 0.0000000000
4706  -20.026  11.213  50.598 0.0000000000
4707  -21.307  11.513  49.517 0.0000000000
4711  -20.411  5.865  61.471 0.0000000000
4712  -20.018  7.270  58.598 0.0000000000
4713  -20.480  8.873  59.936 0.0000000000
4733  -7.960  3.001  66.821 0.0000000000
4734  -7.370  6.547  66.032 0.0000000000
4735  -6.762  3.187  65.529 0.0000000000
4736  -7.088  0.502  59.597 0.0000000000
4737  -7.529  3.676  61.731 0.0000000000
4738  -8.745  3.688  59.371 0.0000000000
4739  -8.733  6.808  56.953 0.0000000000
4740  -9.491  3.736  56.142 0.0000000000
4741  -9.312  4.100  53.525 0.0000000000
4742  -8.946  0.933  54.793 0.0000000000
4743  -5.790  -6.672  52.624 0.0000000000
4744  -6.986  -3.551  52.295 0.0000000000
4745  -6.662  -6.031  51.325 0.0000000000
4746  -8.048  -5.799  50.069 0.0000000000
4810  -9.729  3.458  46.928 0.0000000000
4811  -10.454  2.779  45.184 0.0000000000
4812  -10.253  1.162  46.816 0.0000000000
4813  -10.230  -1.109  46.341 0.0000000000
4814  -9.913  -0.530  48.303 0.0000000000
4882  -55.401  3.997  13.155 0.0000000000
4883  -56.637  4.548  10.410 0.0000000000
4884  -53.751  3.748  11.384 0.0000000000
4886  -51.125  4.766  8.067 0.0000000000
5855  -53.781  -1.823  36.945 0.0000000000
5856  -50.907  -2.380  37.022 0.0000000000
5857  -35.856  6.282  55.653 0.0000000000
5859  -36.203  9.595  55.030 0.0000000000
5892  -9.868  -9.435  66.378 0.0000000000
5908  -26.248  11.123  44.594 0.0000000000
5909  -17.906  -6.069  64.511 0.0000000000
5910  -18.874  -3.458  66.287 0.0000000000
5911  -17.389  -4.783  67.004 0.0000000000
5912  -16.184  -3.791  68.395 0.0000000000
5913  -14.298  -3.072  68.189 0.0000000000
5914  -12.662  -2.562  67.139 0.0000000000
5915  -13.063  -5.120  67.540 0.0000000000
5916  -11.450  -7.267  67.018 0.0000000000
6130  -35.317  -5.668  42.672 0.0000000000
6131  -34.452  -2.782  43.611 0.0000000000
6132  -33.991  -0.721  46.143 0.0000000000
6133  -32.087  -2.511  45.089 0.0000000000
6134  -29.884  -2.292  46.092 0.0000000000
6135  -28.328  -1.264  46.435 0.0000000000
6175  -27.016  -0.659  46.629 0.0000000000
6176  -26.417  -2.833  45.149 0.0000000000
6177  -24.710  -4.623  44.618 0.0000000000
6178  -23.339  -6.404  45.530 0.0000000000
6184  -19.163  -12.246  57.945 0.0000000000
6235  -46.408  1.010  9.805 0.0000000000
6236  -44.939  1.730  10.584 0.0000000000
6237  -43.323  2.314  11.155 0.0000000000
6238  -44.625  4.344  8.212 0.0000000000
6396  -54.363  4.582  23.687 0.0000000000
6397  -45.742  0.486  29.018 0.0000000000
6398  -45.765  1.926  28.030 0.0000000000
6399  -42.371  0.595  28.087 0.0000000000
6400  -39.309  1.183  26.723 0.0000000000
6406  -47.047  1.541  43.965 0.0000000000
6407  -46.053  0.410  42.071 0.0000000000
6408  -43.128  1.762  42.439 0.0000000000
6409  -39.553  2.143  41.239 0.0000000000
6410  -37.433  4.276  40.726 0.0000000000
6513  -5.603  -9.844  53.114 0.0000000000
6566  -21.873  4.492  48.113 0.0000000000
6567  -21.880  6.913  48.042 0.0000000000
6568  -20.372  6.174  49.419 0.0000000000
6569  -19.470  8.226  50.924 0.0000000000
6570  -19.253  10.112  52.517 0.0000000000
6571  -17.902  8.492  62.212 0.0000000000
6572  -19.397  10.733  60.879 0.0000000000
6573  -17.436  11.055  59.943 0.0000000000
6574  -16.308  13.748  58.004 0.0000000000
6583  -6.854  13.116  63.039 0.0000000000
6584  -7.060  -2.842  62.647 0.0000000000
6585  -6.131  -0.073  63.407 0.0000000000
6586  -6.222  -2.969  61.044 0.0000000000
6587  -5.891  -2.609  59.251 0.0000000000
6588  -6.580  -2.175  57.451 0.0000000000
6589  -7.295  -1.858  55.591 0.0000000000
6590  -6.339  -4.748  55.759 0.0000000000
6591  -6.170  -7.337  54.068 0.0000000000
6631  -9.181  5.740  47.120 0.0000000000
6632  -9.426  4.336  48.940 0.0000000000
6673  -49.571  2.806  15.006 0.0000000000
6674  -50.919  3.471  12.326 0.0000000000
6675  -48.303  4.000  13.466 0.0000000000
7291  -50.570  1.246  5.345 0.0000000000
7292  -50.937  3.807  2.894 0.0000000000
7293  -50.617  6.160  1.321 0.0000000000
7415  -55.830  3.940  31.494 0.0000000000
7416  -52.812  2.663  30.973 0.0000000000
7417  -54.523  0.853  34.281 0.0000000000
7418  -52.184  1.159  32.255 0.0000000000
7419  -49.286  0.915  30.379 0.0000000000
7420  -45.656  -0.865  30.198 0.0000000000
7421  -42.069  -1.777  30.638 0.0000000000
7422  -38.892  -1.230  31.586 0.0000000000
7547  -18.984  -0.870  57.524 0.0000000000
7548  -19.572  2.659  57.382 0.0000000000
7549  -19.013  0.900  60.182 0.0000000000
7550  -19.583  2.719  62.489 0.0000000000
7551  -19.933  4.540  64.305 0.0000000000
7552  -18.826  -0.523  67.047 0.0000000000
7553  -18.768  2.880  66.567 0.0000000000
7554  -18.442  6.074  64.808 0.0000000000
7555  -16.265  6.328  63.465 0.0000000000
7556  -13.925  6.626  62.561 0.0000000000
7557  -11.798  7.554  63.272 0.0000000000
7558  -10.203  8.663  64.267 0.0000000000
7559  -10.914  5.599  65.637 0.0000000000
7560  -9.685  2.973  67.298 0.0000000000
7561  -8.326  -0.028  66.302 0.0000000000
7562  -11.267  -2.250  65.758 0.0000000000
7563  -9.964  -2.111  64.458 0.0000000000
7564  -8.457  -2.411  63.655 0.0000000000
7565  -9.246  -4.878  61.625 0.0000000000
7566  -9.747  -7.855  60.172 0.0000000000
8049  -49.896  -0.078  45.608 0.0000000000
8050  -47.490  1.743  45.890 0.0000000000
8051  -45.301  2.552  46.252 0.0000000000
8052  -43.550  2.472  47.174 0.0000000000
8059  -43.513  -0.932  45.207 0.0000000000
8060  -42.686  0.729  47.051 0.0000000000
8061  -41.972  2.425  48.492 0.0000000000
8062  -40.459  2.579  49.797 0.0000000000
8063  -39.082  2.900  51.431 0.0000000000
8064  -37.254  3.011  53.326 0.0000000000
8065  -33.937  0.581  49.160 0.0000000000
8066  -34.388  1.754  52.227 0.0000000000
8067  -35.387  3.433  54.686 0.0000000000
8068  -33.646  4.533  54.900 0.0000000000
8069  -31.934  5.755  54.702 0.0000000000
8070  -30.245  7.396  54.609 0.0000000000
8127  -13.385  -11.998  66.129 0.0000000000
8155  -28.852  8.655  52.961 0.0000000000
8156  -28.481  6.280  52.845 0.0000000000
8157  -26.948  5.119  50.690 0.0000000000
8158  -25.382  4.301  48.310 0.0000000000
8159  -25.894  0.668  46.606 0.0000000000
8160  -24.785  2.049  46.800 0.0000000000
8161  -23.328  3.220  47.332 0.0000000000
8162  -21.796  2.299  48.509 0.0000000000
8163  -20.624  1.175  50.372 0.0000000000
8164  -19.666  -0.487  52.635 0.0000000000
8165  -26.260  -10.045  45.856 0.0000000000
8166  -24.206  -9.110  46.399 0.0000000000
8167  -22.646  -7.989  47.588 0.0000000000
8169  -22.265  -9.266  50.087 0.0000000000
8170  -21.410  -6.566  49.019 0.0000000000
8171  -20.405  -5.002  50.819 0.0000000000
8172  -19.696  -3.647  53.018 0.0000000000
8173  -19.272  -2.310  55.250 0.0000000000
8174  -19.534  -3.917  57.748 0.0000000000
8175  -20.331  -5.567  60.128 0.0000000000
8176  -19.571  -6.859  61.585 0.0000000000
8177  -18.468  -10.807  59.038 0.0000000000
8178  -18.120  -9.097  60.731 0.0000000000
8179  -17.963  -7.599  62.445 0.0000000000
8180  -16.460  -8.735  63.439 0.0000000000
8181  -14.934  -10.313  64.690 0.0000000000
8290  -41.652  2.950  11.512 0.0000000000
8291  -40.096  3.920  11.618 0.0000000000
8616  -55.192  3.966  15.332 0.0000000000
8618  -55.058  4.378  17.477 0.0000000000
8619  -52.308  3.093  16.313 0.0000000000
8620  -49.317  2.596  17.094 0.0000000000
8621  -46.457  2.781  17.786 0.0000000000
8622  -43.910  3.767  18.616 0.0000000000
8623  -56.071  5.689  27.718 0.0000000000
8624  -53.565  4.687  25.929 0.0000000000
8625  -51.093  3.204  24.191 0.0000000000
8626  -46.597  2.416  26.283 0.0000000000
8627  -47.568  2.277  24.473 0.0000000000
8628  -48.337  2.397  22.782 0.0000000000
8629  -45.511  2.212  21.500 0.0000000000
8630  -43.033  3.095  20.230 0.0000000000
8643  -47.960  -2.394  37.827 0.0000000000
8644  -45.175  -0.670  40.279 0.0000000000
8645  -44.613  -1.809  38.321 0.0000000000
8646  -44.479  -2.448  36.157 0.0000000000
8647  -41.473  -2.120  34.770 0.0000000000
8648  -38.853  -1.082  33.713 0.0000000000
8649  -36.418  0.992  32.987 0.0000000000
8859  -10.245  -8.020  48.775 0.0000000000
8861  -10.541  -10.878  49.120 0.0000000000
8968  -28.215  9.598  50.077 0.0000000000
8969  -26.858  10.205  47.811 0.0000000000
8970  -25.076  11.469  46.812 0.0000000000
8971  -22.287  9.368  48.558 0.0000000000
8972  -23.375  11.646  49.043 0.0000000000
8977  -19.859  5.715  56.692 0.0000000000
8978  -19.323  8.719  55.523 0.0000000000
8979  -19.339  12.054  54.126 0.0000000000
8980  -19.882  12.147  58.638 0.0000000000
8981  -19.566  13.693  56.179 0.0000000000
9004  -8.548  9.656  65.240 0.0000000000
9005  -6.997  10.129  64.924 0.0000000000
9006  -6.508  10.083  62.993 0.0000000000
9007  -6.643  3.519  63.586 0.0000000000
9008  -6.782  7.129  62.483 0.0000000000
9009  -6.991  9.753  60.146 0.0000000000
9010  -7.532  9.341  57.123 0.0000000000
9011  -7.972  8.984  54.441 0.0000000000
9012  -8.442  8.956  51.732 0.0000000000
9013  -8.724  6.806  51.613 0.0000000000
9014  -9.161  4.467  51.045 0.0000000000
9015  -9.531  1.799  50.554 0.0000000000
9016  -7.758  -1.307  53.629 0.0000000000
9017  -8.561  -0.937  51.801 0.0000000000
9018  -9.531  -0.762  50.075 0.0000000000
9019  -9.067  -3.009  49.250 0.0000000000
9020  -9.385  -5.547  48.711 0.0000000000
9021  -10.405  -5.380  47.374 0.0000000000
9099  -10.674  4.571  43.458 0.0000000000
9100  -11.099  2.189  43.316 0.0000000000
9102  -11.395  -1.798  44.522 0.0000000000
9103  -10.823  -3.620  45.944 0.0000000000
9188  -56.479  4.354  5.628 0.0000000000
9189  -52.320  3.930  9.594 0.0000000000
9190  -54.194  4.558  6.556 0.0000000000
9191  -55.281  5.154  3.774 0.0000000000
9192  -53.886  6.284  2.353 0.0000000000
10274  -11.654  -6.828  46.553 0.0000000000
10295  -31.527  8.813  54.724 0.0000000000
10296  -32.653  9.406  54.453 0.0000000000
10297  -32.021  9.800  53.388 0.0000000000
10298  -32.415  10.509  51.607 0.0000000000
10299  -31.367  9.921  52.053 0.0000000000
10314  -12.391  -10.601  68.439 0.0000000000
10321  -30.883  10.201  50.249 0.0000000000
10322  -30.417  9.625  51.915 0.0000000000
10323  -13.716  -10.204  67.232 0.0000000000
10324  -14.354  -8.945  67.755 0.0000000000
10325  -13.358  -9.776  68.211 0.0000000000
10326  -12.819  -9.366  68.785 0.0000000000
10447  -30.347  -7.587  44.142 0.0000000000
10448  -29.888  -6.374  43.891 0.0000000000
10449  -29.198  -7.173  44.040 0.0000000000
10471  -28.102  -7.039  44.133 0.0000000000
10595  -37.272  -0.203  30.428 0.0000000000
10596  -37.278  0.060  29.562 0.0000000000
10597  -35.934  0.831  30.087 0.0000000000
10600  -42.055  3.197  46.098 0.0000000000
10601  -41.118  3.174  44.847 0.0000000000
10602  -40.459  3.638  45.599 0.0000000000
10688  -19.896  1.674  53.652 0.0000000000
10689  -20.446  3.258  53.506 0.0000000000
10690  -19.972  2.566  54.806 0.0000000000
10691  -12.210  9.880  61.023 0.0000000000
10692  -12.902  10.783  59.654 0.0000000000
10693  -11.848  11.546  60.364 0.0000000000
10694  -11.381  13.193  59.990 0.0000000000
10695  -10.911  12.184  61.249 0.0000000000
10696  -10.127  12.914  62.057 0.0000000000
10697  -10.472  11.322  62.394 0.0000000000
10698  -9.393  -9.566  57.795 0.0000000000
10699  -9.010  -7.977  57.650 0.0000000000
10700  -9.056  -9.526  56.894 0.0000000000
10701  -8.621  -9.355  56.036 0.0000000000
11104  -55.179  2.989  3.798 0.0000000000
11105  -54.503  3.525  3.050 0.0000000000
11106  -55.276  4.188  2.948 0.0000000000
11195  -49.321  -1.829  35.204 0.0000000000
11196  -49.399  -1.352  34.287 0.0000000000
11197  -47.779  -1.802  34.423 0.0000000000
11198  -46.375  -1.953  33.622 0.0000000000
11199  -46.239  -2.221  34.607 0.0000000000
11200  -38.256  4.891  54.239 0.0000000000
11201  -38.737  6.254  53.505 0.0000000000
11202  -38.309  6.525  54.547 0.0000000000
11288  -20.183  -4.922  63.108 0.0000000000
11289  -20.132  -3.298  63.704 0.0000000000
11290  -19.907  -3.947  64.576 0.0000000000
11291  -14.600  -0.682  68.368 0.0000000000
11292  -15.240  0.339  67.957 0.0000000000
11293  -14.199  0.688  67.975 0.0000000000
11294  -13.873  2.045  67.238 0.0000000000
11295  -13.114  0.931  68.038 0.0000000000
11296  -12.277  1.153  68.071 0.0000000000
11297  -12.566  -0.198  68.361 0.0000000000
11298  -10.175  -8.539  64.836 0.0000000000
11299  -10.598  -7.332  64.249 0.0000000000
11300  -10.031  -8.716  63.894 0.0000000000
11301  -9.944  -8.838  63.000 0.0000000000
11648  -47.178  -1.896  46.343 0.0000000000
11653  -36.842  -2.642  43.198 0.0000000000
11654  -38.411  -3.132  42.804 0.0000000000
11655  -37.862  -1.888  43.563 0.0000000000
11656  -38.803  -1.227  44.191 0.0000000000
11657  -37.415  -0.760  44.742 0.0000000000
11658  -37.200  0.171  46.269 0.0000000000
11659  -36.177  -0.338  45.640 0.0000000000
11660  -29.605  0.086  48.436 0.0000000000
11661  -30.445  0.419  49.566 0.0000000000
11662  -29.947  0.921  49.697 0.0000000000
11663  -30.279  1.825  50.985 0.0000000000
11664  -29.387  1.488  49.874 0.0000000000
11731  -28.641  2.009  50.039 0.0000000000
11732  -28.375  0.882  48.720 0.0000000000
11733  -22.449  -4.274  46.068 0.0000000000
11734  -22.472  -2.719  46.186 0.0000000000
11735  -21.814  -3.570  46.813 0.0000000000
11736  -21.299  -2.710  47.694 0.0000000000
11737  -21.316  -4.383  47.744 0.0000000000
11741  -20.690  -11.583  55.988 0.0000000000
11742  -21.055  -10.823  54.851 0.0000000000
11743  -20.677  -10.243  55.645 0.0000000000
11744  -20.598  -8.814  55.196 0.0000000000
11745  -20.375  -9.685  56.470 0.0000000000
11746  -20.209  -9.079  57.247 0.0000000000
11747  -19.962  -10.382  57.239 0.0000000000
11751  -15.136  -14.001  62.504 0.0000000000
11830  -44.372  -0.699  13.085 0.0000000000
11834  -42.858  -1.294  14.692 0.0000000000
11835  -42.113  -0.983  14.942 0.0000000000
11836  -42.848  -0.001  13.685 0.0000000000
12095  -53.283  3.987  22.031 0.0000000000
12096  -53.460  4.139  21.212 0.0000000000
12097  -51.907  3.516  21.578 0.0000000000
12098  -50.432  3.238  20.865 0.0000000000
12099  -50.305  3.029  21.841 0.0000000000
12100  -50.929  3.118  29.384 0.0000000000
12101  -50.858  3.644  28.726 0.0000000000
12102  -49.166  2.841  28.627 0.0000000000
12103  -38.862  2.205  24.445 0.0000000000
12104  -40.650  1.880  24.327 0.0000000000
12105  -39.429  2.437  23.689 0.0000000000
12106  -39.935  2.717  22.880 0.0000000000
12117  -49.597  -0.722  43.025 0.0000000000
12118  -37.926  2.820  38.965 0.0000000000
12119  -38.987  1.445  38.485 0.0000000000
12120  -37.900  2.340  37.946 0.0000000000
12121  -37.823  1.691  37.062 0.0000000000
12122  -37.157  3.331  37.562 0.0000000000
12294  -6.604  -8.981  51.351 0.0000000000
12295  -7.372  -10.262  50.921 0.0000000000
12296  -6.595  -10.532  51.244 0.0000000000
12383  -24.668  5.775  48.531 0.0000000000
12384  -24.788  6.905  49.012 0.0000000000
12385  -23.858  6.519  48.197 0.0000000000
12386  -20.031  12.175  51.411 0.0000000000
12387  -20.522  12.500  50.781 0.0000000000
12391  -20.398  6.681  62.214 0.0000000000
12392  -20.496  7.415  60.720 0.0000000000
12393  -20.367  8.286  61.295 0.0000000000
12408  -6.642  14.091  60.745 0.0000000000
12412  -7.131  12.275  59.097 0.0000000000
12413  -7.467  1.333  66.117 0.0000000000
12414  -7.257  3.067  66.320 0.0000000000
12415  -6.879  1.336  65.437 0.0000000000
12416  -7.684  0.528  58.490 0.0000000000
12417  -8.112  1.969  59.692 0.0000000000
12418  -8.622  2.040  58.335 0.0000000000
12419  -9.146  3.756  57.713 0.0000000000
12420  -9.013  2.116  56.833 0.0000000000
12421  -9.232  2.291  55.425 0.0000000000
12422  -8.710  0.709  55.937 0.0000000000
12423  -5.704  -7.986  52.146 0.0000000000
12424  -6.113  -6.381  51.938 0.0000000000
12425  -6.206  -7.652  51.588 0.0000000000
12426  -6.929  -7.424  51.147 0.0000000000
12490  -9.784  2.784  47.793 0.0000000000
12491  -10.029  2.316  46.898 0.0000000000
12492  -10.032  1.570  47.739 0.0000000000
12493  -10.121  0.382  47.603 0.0000000000
12494  -9.985  0.700  48.553 0.0000000000
12562  -53.942  3.439  13.697 0.0000000000
12563  -54.535  3.888  12.439 0.0000000000
12564  -53.134  3.413  12.858 0.0000000000
13598  -52.342  -2.047  36.951 0.0000000000
13600  -34.944  6.731  55.679 0.0000000000
13601  -36.076  7.979  55.440 0.0000000000
13602  -35.206  8.363  55.544 0.0000000000
13659  -10.175  -9.408  67.274 0.0000000000
13660  -9.285  -10.522  66.908 0.0000000000
13661  -9.596  -10.502  67.770 0.0000000000
13686  -27.109  11.134  44.167 0.0000000000
13687  -27.487  10.633  45.467 0.0000000000
13688  -16.983  -6.787  65.003 0.0000000000
13689  -17.662  -5.388  65.837 0.0000000000
13690  -16.871  -6.204  66.201 0.0000000000
13691  -15.368  -6.148  68.600 0.0000000000
13692  -16.219  -5.179  68.192 0.0000000000
13693  -15.460  -4.715  68.610 0.0000000000
13694  -15.266  -3.397  68.517 0.0000000000
13695  -14.529  -4.340  68.412 0.0000000000
13696  -13.740  -4.100  67.911 0.0000000000
13697  -13.741  -5.321  68.303 0.0000000000
13698  -11.464  -8.578  68.429 0.0000000000
13699  -11.916  -7.364  67.942 0.0000000000
13700  -10.972  -8.380  67.631 0.0000000000
13701  -10.636  -8.359  66.742 0.0000000000
14053  -33.144  -6.099  43.238 0.0000000000
14054  -34.432  -6.427  43.123 0.0000000000
14055  -33.987  -5.169  42.978 0.0000000000
14056  -34.846  -4.221  42.805 0.0000000000
14057  -33.512  -3.810  43.415 0.0000000000
14058  -33.234  -2.615  44.447 0.0000000000
14059  -32.351  -3.594  44.016 0.0000000000
14060  -29.260  -4.001  44.541 0.0000000000
14061  -30.126  -3.316  45.120 0.0000000000
14062  -28.996  -2.799  45.321 0.0000000000
14063  -28.980  -1.711  46.240 0.0000000000
14064  -28.154  -2.246  45.601 0.0000000000
14131  -27.376  -2.026  45.718 0.0000000000
14132  -27.319  -3.098  45.051 0.0000000000
14133  -25.895  -6.433  44.150 0.0000000000
14134  -25.641  -5.019  44.298 0.0000000000
14135  -24.899  -6.035  44.470 0.0000000000
14136  -23.967  -5.553  44.907 0.0000000000
14137  -24.246  -6.922  44.990 0.0000000000
14227  -48.937  0.635  6.755 0.0000000000
14229  -48.324  1.118  7.206 0.0000000000
14230  -47.030  3.381  6.972 0.0000000000
14231  -47.087  2.008  8.180 0.0000000000
14232  -46.367  2.417  8.618 0.0000000000
14233  -45.677  1.391  10.224 0.0000000000
14234  -45.608  2.724  9.060 0.0000000000
14235  -44.816  2.996  9.427 0.0000000000
14236  -45.445  4.059  7.896 0.0000000000
14497  -57.118  5.847  24.210 0.0000000000
14498  -55.962  5.339  23.337 0.0000000000
14499  -55.696  5.346  24.542 0.0000000000
14500  -43.982  -0.254  29.000 0.0000000000
14501  -44.041  0.459  28.564 0.0000000000
14502  -42.289  -0.125  28.637 0.0000000000
14503  -37.394  0.873  27.818 0.0000000000
14504  -39.081  0.679  27.515 0.0000000000
14505  -37.592  1.293  26.913 0.0000000000
14506  -37.905  1.670  26.055 0.0000000000
14515  -45.816  2.184  44.273 0.0000000000
14516  -45.078  1.745  43.180 0.0000000000
14517  -43.884  2.202  43.397 0.0000000000
14518  -39.388  3.064  42.878 0.0000000000
14519  -40.177  2.393  42.191 0.0000000000
14520  -38.626  3.045  41.886 0.0000000000
14521  -38.151  3.033  40.922 0.0000000000
14522  -37.776  4.285  41.704 0.0000000000
14694  -6.109  -10.175  53.785 0.0000000000
14783  -21.348  4.038  49.034 0.0000000000
14784  -21.098  5.298  48.672 0.0000000000
14785  -20.708  4.763  49.758 0.0000000000
14786  -19.552  6.154  52.676 0.0000000000
14787  -19.542  6.629  51.369 0.0000000000
14788  -19.194  7.621  52.189 0.0000000000
14789  -19.291  9.154  51.730 0.0000000000
14790  -19.148  8.588  53.026 0.0000000000
14791  -16.927  8.491  61.483 0.0000000000
14792  -17.771  9.812  61.057 0.0000000000
14793  -16.795  9.741  60.234 0.0000000000
14794  -14.511  12.997  57.894 0.0000000000
14795  -15.786  12.567  58.227 0.0000000000
14796  -15.270  14.258  57.685 0.0000000000
14797  -15.761  15.405  57.461 0.0000000000
14808  -8.459  14.117  63.394 0.0000000000
14810  -7.548  14.432  63.431 0.0000000000
14811  -6.997  14.476  62.937 0.0000000000
14812  -7.328  13.180  63.815 0.0000000000
14813  -7.685  -3.893  61.447 0.0000000000
14814  -6.622  -2.902  61.884 0.0000000000
14815  -7.230  -4.062  60.740 0.0000000000
14816  -7.249  -5.061  58.103 0.0000000000
14817  -6.500  -3.931  59.088 0.0000000000
14818  -6.354  -3.887  58.313 0.0000000000
14819  -6.080  -2.368  58.383 0.0000000000
14820  -6.327  -3.706  57.556 0.0000000000
14821  -6.412  -3.393  56.719 0.0000000000
14822  -6.556  -4.913  56.507 0.0000000000
14823  -7.234  -9.004  54.723 0.0000000000
14824  -6.719  -7.485  54.739 0.0000000000
14825  -6.474  -8.801  54.224 0.0000000000
14826  -5.881  -8.624  53.579 0.0000000000
14890  -8.336  7.522  48.049 0.0000000000
14891  -8.704  7.018  46.930 0.0000000000
14892  -8.767  6.153  48.054 0.0000000000
14893  -9.306  5.049  48.012 0.0000000000
14894  -8.981  5.572  49.055 0.0000000000
14962  -48.142  2.969  15.475 0.0000000000
14963  -48.895  3.280  14.228 0.0000000000
14964  -47.541  3.615  14.707 0.0000000000
16035  -50.305  -0.221  6.381 0.0000000000
16036  -51.326  0.844  5.447 0.0000000000
16037  -52.823  4.385  1.979 0.0000000000
16038  -51.791  3.504  2.888 0.0000000000
16039  -51.804  4.678  1.870 0.0000000000
16040  -50.843  4.997  1.990 0.0000000000
16041  -51.637  5.885  1.218 0.0000000000
16297  -55.657  3.237  32.251 0.0000000000
16298  -54.368  3.493  31.306 0.0000000000
16299  -54.192  2.717  32.012 0.0000000000
16302  -54.115  0.027  34.805 0.0000000000
16303  -49.996  -0.219  32.768 0.0000000000
16304  -51.663  0.422  32.901 0.0000000000
16305  -50.512  0.398  32.025 0.0000000000
16306  -50.891  1.079  31.284 0.0000000000
16307  -49.106  0.245  31.098 0.0000000000
16308  -47.505  -0.017  30.186 0.0000000000
16309  -47.325  -0.612  30.977 0.0000000000
16310  -43.557  -2.153  32.176 0.0000000000
16311  -43.743  -1.862  31.208 0.0000000000
16312  -41.973  -2.045  31.559 0.0000000000
16313  -40.406  -1.714  31.051 0.0000000000
16314  -40.358  -1.860  31.974 0.0000000000
16583  -19.125  -1.775  58.855 0.0000000000
16584  -18.979  0.010  58.860 0.0000000000
16585  -19.164  -0.940  60.324 0.0000000000
16586  -19.404  -0.057  64.052 0.0000000000
16587  -19.271  0.801  62.824 0.0000000000
16588  -19.554  1.769  63.858 0.0000000000
16589  -19.892  3.606  63.493 0.0000000000
16590  -19.716  2.840  64.814 0.0000000000
16591  -18.287  -2.727  67.266 0.0000000000
16592  -18.882  -2.127  66.823 0.0000000000
16593  -18.215  -1.304  67.504 0.0000000000
16594  -17.030  2.399  67.290 0.0000000000
16595  -18.033  1.846  67.320 0.0000000000
16596  -17.910  3.478  66.607 0.0000000000
16597  -18.790  4.607  65.925 0.0000000000
16598  -17.717  5.093  65.586 0.0000000000
16599  -17.323  6.327  64.225 0.0000000000
16600  -16.596  5.303  64.950 0.0000000000
16601  -13.475  4.713  65.242 0.0000000000
16602  -14.267  5.591  63.906 0.0000000000
16603  -13.108  5.845  63.819 0.0000000000
16604  -12.817  7.015  62.749 0.0000000000
16605  -12.122  6.236  64.074 0.0000000000
16606  -11.319  6.691  64.465 0.0000000000
16607  -11.640  5.279  65.337 0.0000000000
16608  -10.589  1.316  67.895 0.0000000000
16609  -10.562  2.918  67.339 0.0000000000
16610  -9.782  1.377  67.608 0.0000000000
16611  -8.934  1.363  67.217 0.0000000000
16612  -9.188  0.038  66.812 0.0000000000
16613  -12.451  -3.651  66.386 0.0000000000
16614  -11.885  -2.392  66.472 0.0000000000
16615  -11.853  -3.486  65.492 0.0000000000
16616  -10.779  -4.735  63.277 0.0000000000
16617  -10.828  -3.349  63.949 0.0000000000
16618  -10.200  -3.302  63.407 0.0000000000
16619  -9.253  -2.241  64.006 0.0000000000
16620  -9.472  -3.381  62.932 0.0000000000
16621  -8.878  -3.567  62.486 0.0000000000
16622  -9.779  -4.735  62.037 0.0000000000
16623  -9.865  -9.200  61.264 0.0000000000
16624  -9.925  -7.791  60.975 0.0000000000
16625  -9.826  -9.308  60.437 0.0000000000
16626  -9.763  -9.429  59.575 0.0000000000
17657  -49.626  -0.423  46.270 0.0000000000
17658  -48.666  0.935  45.654 0.0000000000
17659  -48.503  0.684  46.325 0.0000000000
17660  -45.831  1.041  46.701 0.0000000000
17661  -46.248  1.900  46.611 0.0000000000
17662  -45.245  1.912  46.801 0.0000000000
17663  -44.390  2.535  46.654 0.0000000000
17664  -44.285  1.781  47.064 0.0000000000
17682  -42.953  -1.968  44.180 0.0000000000
17683  -40.677  0.026  46.163 0.0000000000
17684  -41.889  -0.127  46.058 0.0000000000
17685  -41.637  0.784  47.251 0.0000000000
17686  -42.361  1.650  47.884 0.0000000000
17687  -41.390  1.579  48.343 0.0000000000
17688  -41.207  2.468  49.105 0.0000000000
17689  -40.520  1.697  48.781 0.0000000000
17690  -37.479  1.712  49.465 0.0000000000
17691  -38.703  2.102  50.038 0.0000000000
17692  -37.934  2.313  50.967 0.0000000000
17693  -38.226  2.969  52.391 0.0000000000
17694  -36.999  2.350  51.944 0.0000000000
17695  -32.869  -0.766  47.076 0.0000000000
17696  -33.919  0.050  47.630 0.0000000000
17697  -32.736  -0.113  48.444 0.0000000000
17698  -32.382  1.212  51.750 0.0000000000
17699  -33.154  1.227  51.345 0.0000000000
17700  -33.669  1.896  52.677 0.0000000000
17701  -34.983  2.490  53.541 0.0000000000
17702  -34.060  2.721  53.808 0.0000000000
17703  -34.471  3.969  54.937 0.0000000000
17704  -33.447  3.354  54.073 0.0000000000
17705  -30.810  4.100  53.211 0.0000000000
17706  -31.705  4.544  54.007 0.0000000000
17707  -30.937  5.278  54.136 0.0000000000
17708  -31.116  6.533  54.760 0.0000000000
17709  -30.097  6.248  54.198 0.0000000000
17844  -13.648  -12.587  65.399 0.0000000000
17911  -29.261  6.890  53.799 0.0000000000
17912  -29.209  5.587  53.221 0.0000000000
17913  -27.421  3.452  49.951 0.0000000000
17914  -27.603  4.460  51.048 0.0000000000
17915  -26.909  4.105  49.662 0.0000000000
17916  -26.212  4.631  49.322 0.0000000000
17917  -26.076  3.586  48.352 0.0000000000
17918  -25.985  -1.274  45.848 0.0000000000
17919  -26.420  -0.092  46.630 0.0000000000
17920  -25.396  -0.642  45.891 0.0000000000
17921  -23.181  0.088  46.571 0.0000000000
17922  -24.291  0.768  46.328 0.0000000000
17923  -23.629  1.496  46.714 0.0000000000
17924  -24.015  2.690  46.988 0.0000000000
17925  -23.044  2.097  47.239 0.0000000000
17926  -22.427  2.738  47.731 0.0000000000
17927  -22.158  1.632  47.778 0.0000000000
17928  -20.553  -1.108  49.473 0.0000000000
17929  -20.818  0.431  49.445 0.0000000000
17930  -20.271  -0.309  50.441 0.0000000000
17931  -20.025  0.364  51.474 0.0000000000
17932  -19.849  -1.167  51.548 0.0000000000
17936  -24.560  -10.955  48.782 0.0000000000
17937  -24.903  -10.296  47.269 0.0000000000
17938  -23.995  -9.838  47.735 0.0000000000
17939  -23.384  -8.607  46.903 0.0000000000
17940  -23.086  -9.283  48.256 0.0000000000
17944  -21.618  -9.363  52.182 0.0000000000
17945  -22.126  -9.963  51.487 0.0000000000
17946  -21.698  -8.614  50.782 0.0000000000
17947  -21.861  -7.981  49.453 0.0000000000
17948  -21.327  -7.181  50.248 0.0000000000
17949  -20.873  -5.721  49.876 0.0000000000
17950  -20.828  -6.483  51.128 0.0000000000
17951  -20.066  -5.918  54.466 0.0000000000
17952  -20.036  -5.087  53.185 0.0000000000
17953  -19.654  -4.397  54.298 0.0000000000
17954  -19.477  -2.925  54.150 0.0000000000
17955  -19.482  -3.800  55.381 0.0000000000
17956  -19.271  -3.115  56.467 0.0000000000
17957  -19.576  -4.533  56.633 0.0000000000
17958  -20.098  -7.761  59.031 0.0000000000
17959  -20.243  -6.254  59.047 0.0000000000
17960  -20.150  -7.071  59.968 0.0000000000
17961  -20.190  -6.366  60.994 0.0000000000
17962  -19.602  -7.658  60.615 0.0000000000
17963  -18.683  -12.963  58.477 0.0000000000
17964  -18.746  -11.554  58.421 0.0000000000
17965  -18.184  -12.199  58.999 0.0000000000
17966  -16.905  -11.105  60.982 0.0000000000
17967  -17.598  -10.458  60.455 0.0000000000
17968  -17.392  -9.646  61.195 0.0000000000
17969  -18.024  -8.349  61.545 0.0000000000
17970  -17.267  -8.827  62.015 0.0000000000
17971  -17.200  -8.040  62.927 0.0000000000
17972  -16.559  -9.499  62.494 0.0000000000
17973  -14.582  -12.431  63.863 0.0000000000
17974  -15.076  -10.952  63.775 0.0000000000
17975  -14.320  -11.720  64.543 0.0000000000
17976  -14.157  -11.140  65.366 0.0000000000
18232  -43.054  3.555  9.982 0.0000000000
18233  -42.502  2.585  11.381 0.0000000000
18234  -42.243  3.947  10.197 0.0000000000
18236  -40.859  5.021  10.639 0.0000000000
18237  -40.278  5.520  11.053 0.0000000000
18238  -39.521  4.476  11.808 0.0000000000
18239  -39.754  6.148  11.438 0.0000000000
18998  -56.561  4.470  14.768 0.0000000000
18999  -56.524  4.675  15.801 0.0000000000
19003  -53.566  4.129  19.173 0.0000000000
19004  -55.032  4.619  18.654 0.0000000000
19005  -53.640  3.941  18.047 0.0000000000
19006  -53.675  3.674  16.924 0.0000000000
19007  -52.184  3.273  17.440 0.0000000000
19008  -50.772  2.799  16.766 0.0000000000
19009  -50.695  2.884  17.844 0.0000000000
19010  -47.642  2.518  19.445 0.0000000000
19011  -47.733  2.518  18.436 0.0000000000
19012  -46.297  2.654  18.751 0.0000000000
19013  -45.129  3.226  18.211 0.0000000000
19014  -44.888  2.907  19.109 0.0000000000
19017  -55.894  5.447  28.721 0.0000000000
19018  -51.454  3.926  26.955 0.0000000000
19019  -53.107  4.689  27.023 0.0000000000
19020  -51.876  3.960  26.026 0.0000000000
19021  -52.294  3.863  24.986 0.0000000000
19022  -50.600  3.211  25.141 0.0000000000
19023  -44.238  1.806  27.359 0.0000000000
19024  -46.073  2.362  27.215 0.0000000000
19025  -44.678  2.094  26.418 0.0000000000
19026  -44.318  1.804  24.094 0.0000000000
19027  -45.740  2.035  24.675 0.0000000000
19028  -46.154  1.999  23.839 0.0000000000
19029  -47.911  2.300  23.620 0.0000000000
19030  -46.565  2.066  22.954 0.0000000000
19031  -46.917  2.255  22.157 0.0000000000
19032  -45.198  2.044  22.287 0.0000000000
19033  -41.015  3.361  21.342 0.0000000000
19034  -42.581  2.831  21.037 0.0000000000
19035  -41.556  3.657  20.559 0.0000000000
19036  -42.128  4.026  19.827 0.0000000000
19067  -48.231  -2.177  38.996 0.0000000000
19068  -43.996  0.528  41.366 0.0000000000
19069  -45.620  -0.177  41.168 0.0000000000
19070  -43.612  -0.079  40.381 0.0000000000
19071  -41.426  -0.830  37.893 0.0000000000
19072  -43.030  -1.092  38.612 0.0000000000
19073  -42.908  -1.627  37.551 0.0000000000
19074  -44.471  -2.211  37.261 0.0000000000
19075  -42.789  -2.059  36.478 0.0000000000
19076  -42.872  -2.382  35.441 0.0000000000
19077  -41.357  -1.847  35.854 0.0000000000
19078  -37.880  0.564  35.224 0.0000000000
19079  -38.849  -0.760  34.737 0.0000000000
19080  -37.759  0.166  34.303 0.0000000000
19081  -37.595  -0.124  33.342 0.0000000000
19082  -36.698  1.322  33.911 0.0000000000
19599  -9.526  -8.200  49.431 0.0000000000
19600  -10.437  -9.400  48.976 0.0000000000
19601  -9.587  -9.598  49.629 0.0000000000
19868  -27.916  8.216  52.298 0.0000000000
19869  -28.546  9.165  51.545 0.0000000000
19870  -27.536  8.748  51.164 0.0000000000
19871  -25.330  9.321  49.047 0.0000000000
19872  -26.554  9.701  49.134 0.0000000000
19873  -25.838  10.234  48.348 0.0000000000
19874  -25.974  10.763  47.068 0.0000000000
19875  -25.059  10.879  47.999 0.0000000000
19876  -21.093  7.884  48.492 0.0000000000
19877  -22.008  8.139  48.228 0.0000000000
19878  -21.289  9.152  48.601 0.0000000000
19880  -22.287  11.596  49.359 0.0000000000
19891  -19.669  3.545  58.548 0.0000000000
19892  -19.985  4.310  57.094 0.0000000000
19893  -19.913  5.084  58.148 0.0000000000
19894  -19.924  8.737  57.850 0.0000000000
19895  -19.668  8.040  57.212 0.0000000000
19896  -19.515  9.509  56.316 0.0000000000
19897  -19.220  10.292  54.715 0.0000000000
19898  -19.521  11.112  55.616 0.0000000000
19899  -18.833  12.093  60.117 0.0000000000
19900  -19.810  11.446  59.899 0.0000000000
19901  -19.131  12.926  59.202 0.0000000000
19958  -9.686  7.447  65.353 0.0000000000
19959  -9.362  9.216  64.846 0.0000000000
19960  -8.773  7.777  65.724 0.0000000000
19961  -6.815  6.698  65.483 0.0000000000
19962  -7.156  8.329  65.528 0.0000000000
19963  -6.672  8.424  64.865 0.0000000000
19964  -6.622  10.124  64.081 0.0000000000
19965  -6.508  8.576  63.937 0.0000000000
19966  -5.956  -0.038  62.492 0.0000000000
19967  -6.294  1.486  63.697 0.0000000000
19968  -6.486  1.729  62.742 0.0000000000
19969  -7.802  5.551  61.016 0.0000000000
19970  -7.183  5.477  62.187 0.0000000000
19971  -7.283  7.129  61.157 0.0000000000
19972  -6.848  8.516  61.440 0.0000000000
19973  -7.269  8.388  59.901 0.0000000000
19974  -7.276  9.557  58.584 0.0000000000
19975  -7.655  8.310  58.429 0.0000000000
19976  -8.983  6.636  55.558 0.0000000000
19977  -8.266  7.887  55.658 0.0000000000
19978  -8.514  7.697  54.302 0.0000000000
19979  -8.223  8.920  53.074 0.0000000000
19980  -8.548  7.667  52.899 0.0000000000
19981  -8.574  7.809  51.641 0.0000000000
19982  -8.933  6.592  52.778 0.0000000000
19983  -9.098  2.899  53.093 0.0000000000
19984  -9.081  4.356  52.260 0.0000000000
19985  -9.166  3.022  51.909 0.0000000000
19986  -9.376  3.145  50.725 0.0000000000
19987  -9.223  1.667  51.597 0.0000000000
19988  -6.844  -2.996  54.801 0.0000000000
19989  -7.557  -1.564  54.518 0.0000000000
19990  -7.097  -2.669  53.846 0.0000000000
19991  -7.534  -3.402  51.593 0.0000000000
19992  -7.774  -2.140  52.123 0.0000000000
19993  -8.319  -2.137  51.317 0.0000000000
19994  -9.090  -0.865  50.979 0.0000000000
19995  -8.920  -2.083  50.528 0.0000000000
19996  -9.330  -1.916  49.687 0.0000000000
19997  -8.631  -3.171  50.080 0.0000000000
19998  -8.406  -7.124  50.068 0.0000000000
19999  -8.752  -5.688  49.400 0.0000000000
20000  -9.144  -6.952  49.425 0.0000000000
20001  -9.818  -6.788  48.779 0.0000000000
20190  -10.116  5.977  44.206 0.0000000000
20191  -10.435  5.729  43.392 0.0000000000
20192  -10.367  4.805  44.330 0.0000000000
20193  -10.656  1.669  45.139 0.0000000000
20194  -10.803  2.503  44.257 0.0000000000
20195  -10.974  1.376  44.130 0.0000000000
20196  -11.320  1.031  43.168 0.0000000000
20197  -11.203  0.231  43.977 0.0000000000
20198  -11.542  -0.915  43.776 0.0000000000
20199  -11.014  -0.613  44.649 0.0000000000
20200  -9.894  -2.034  46.962 0.0000000000
20201  -10.390  -2.362  46.071 0.0000000000
20202  -10.108  -3.332  46.695 0.0000000000
20203  -10.615  -4.496  46.647 0.0000000000
20204  -9.948  -4.227  47.325 0.0000000000
20410  -56.070  4.507  9.466 0.0000000000
20412  -56.597  4.432  7.989 0.0000000000
20414  -56.153  4.483  6.963 0.0000000000
20415  -50.222  3.879  11.523 0.0000000000
20416  -51.565  3.688  10.969 0.0000000000
20417  -50.902  4.079  10.194 0.0000000000
20418  -52.035  5.049  6.570 0.0000000000
20419  -52.705  4.553  7.235 0.0000000000
20420  -53.668  4.938  5.764 0.0000000000
20421  -54.972  4.960  5.091 0.0000000000
20422  -54.313  5.459  4.296 0.0000000000
20423  -54.659  5.734  3.007 0.0000000000
20424  -53.621  6.081  3.611 0.0000000000
23102  -11.860  -4.989  45.061 0.0000000000
23137  -33.172  7.594  55.458 0.0000000000
23138  -34.348  8.627  55.377 0.0000000000
23139  -33.472  8.961  55.059 0.0000000000
23140  -33.784  10.371  53.862 0.0000000000
23172  -11.121  -9.763  68.732 0.0000000000
23187  -30.204  10.437  48.382 0.0000000000
23188  -29.295  10.170  48.174 0.0000000000
23189  -15.447  -8.505  66.042 0.0000000000
23190  -16.082  -7.119  66.690 0.0000000000
23191  -15.270  -8.031  67.227 0.0000000000
23192  -14.935  -7.533  68.287 0.0000000000
23193  -14.256  -7.022  68.898 0.0000000000
23194  -13.517  -6.612  68.845 0.0000000000
23195  -13.197  -7.965  68.881 0.0000000000
23196  -12.109  -8.911  68.876 0.0000000000
23410  -32.346  -7.013  43.735 0.0000000000
23411  -31.900  -5.764  43.584 0.0000000000
23412  -31.539  -4.512  43.916 0.0000000000
23413  -30.733  -5.574  43.952 0.0000000000
23414  -29.533  -5.147  44.038 0.0000000000
23415  -28.510  -4.674  44.223 0.0000000000
23455  -27.520  -4.448  44.384 0.0000000000
23456  -27.790  -5.717  44.075 0.0000000000
23457  -26.948  -6.738  44.080 0.0000000000
23458  -26.269  -7.804  44.382 0.0000000000
23512  -49.260  3.289  4.535 0.0000000000
23513  -48.431  2.423  6.113 0.0000000000
23514  -48.482  3.752  4.967 0.0000000000
23677  -40.536  -0.981  29.493 0.0000000000
23678  -40.631  -0.392  28.860 0.0000000000
23679  -38.890  -0.378  29.143 0.0000000000
23680  -37.254  0.465  28.702 0.0000000000
23686  -43.753  2.899  44.789 0.0000000000
23687  -42.853  2.556  43.664 0.0000000000
23688  -41.896  2.877  44.194 0.0000000000
23689  -40.149  3.111  43.827 0.0000000000
23690  -38.728  4.003  43.571 0.0000000000
23846  -20.868  3.008  51.258 0.0000000000
23847  -20.600  4.383  50.976 0.0000000000
23848  -20.607  3.867  52.207 0.0000000000
23849  -20.201  4.763  53.152 0.0000000000
23850  -19.784  5.624  54.068 0.0000000000
23851  -14.566  8.695  60.501 0.0000000000
23852  -15.593  9.774  59.509 0.0000000000
23853  -14.204  10.126  59.313 0.0000000000
23854  -13.675  11.809  58.489 0.0000000000
23855  -13.138  13.703  58.134 0.0000000000
23862  -9.369  13.576  62.850 0.0000000000
23863  -8.916  12.559  63.861 0.0000000000
23864  -8.982  -6.526  59.372 0.0000000000
23865  -8.047  -5.143  59.599 0.0000000000
23866  -8.680  -6.485  58.581 0.0000000000
23867  -8.350  -6.439  57.832 0.0000000000
23868  -7.826  -6.351  57.004 0.0000000000
23869  -7.353  -6.237  56.279 0.0000000000
23870  -8.008  -7.718  56.036 0.0000000000
23871  -7.944  -9.181  55.367 0.0000000000
23912  -8.336  7.950  49.244 0.0000000000
23953  -45.683  4.022  16.538 0.0000000000
23954  -46.378  4.202  15.362 0.0000000000
23955  -45.410  5.003  16.080 0.0000000000
24596  -53.143  1.295  4.828 0.0000000000
24597  -52.419  1.818  4.479 0.0000000000
24598  -53.517  2.697  3.620 0.0000000000
24599  -53.755  3.890  2.419 0.0000000000
24600  -53.575  5.127  1.622 0.0000000000
24757  -52.297  -1.140  35.064 0.0000000000
24758  -52.542  -0.440  34.409 0.0000000000
24759  -50.972  -0.896  34.277 0.0000000000
24760  -49.583  -0.800  33.495 0.0000000000
24761  -48.394  -0.912  32.663 0.0000000000
24762  -47.011  -1.127  31.814 0.0000000000
24763  -46.679  -1.565  32.681 0.0000000000
24764  -45.039  -2.074  32.896 0.0000000000
24765  -43.389  -2.339  33.131 0.0000000000
24926  -19.927  -3.446  61.288 0.0000000000
24927  -19.498  -1.841  61.582 0.0000000000
24928  -19.867  -2.583  62.669 0.0000000000
24929  -19.733  -1.727  64.017 0.0000000000
24930  -19.571  -0.773  65.245 0.0000000000
24931  -16.668  -1.500  68.266 0.0000000000
24932  -17.348  -0.604  67.878 0.0000000000
24933  -16.361  -0.078  68.033 0.0000000000
24934  -16.110  1.359  67.526 0.0000000000
24935  -15.981  2.868  66.996 0.0000000000
24936  -15.766  4.299  65.806 0.0000000000
24937  -14.893  3.169  66.669 0.0000000000
24938  -13.780  3.494  66.423 0.0000000000
24939  -12.796  3.716  66.400 0.0000000000
24940  -11.986  4.027  66.450 0.0000000000
24941  -12.088  2.609  67.312 0.0000000000
24942  -11.458  1.335  68.038 0.0000000000
24943  -10.782  -0.024  67.849 0.0000000000
24944  -11.515  -6.107  65.357 0.0000000000
24945  -11.634  -4.794  64.863 0.0000000000
24946  -11.195  -6.090  64.510 0.0000000000
24947  -10.845  -6.080  63.699 0.0000000000
24948  -10.502  -6.135  62.807 0.0000000000
24949  -10.187  -6.167  62.120 0.0000000000
24950  -10.145  -7.519  62.553 0.0000000000
24951  -9.907  -9.064  62.139 0.0000000000
25572  -48.133  -0.021  46.680 0.0000000000
25573  -47.657  -0.926  46.663 0.0000000000
25574  -46.476  -0.223  46.511 0.0000000000
25575  -45.344  -0.042  46.312 0.0000000000
25581  -37.750  -5.321  42.345 0.0000000000
25583  -38.898  -4.417  42.357 0.0000000000
25584  -39.951  -3.674  42.748 0.0000000000
25585  -40.859  -2.747  43.374 0.0000000000
25586  -41.615  -1.858  44.150 0.0000000000
25587  -40.182  -1.576  44.014 0.0000000000
25588  -39.702  -0.652  45.132 0.0000000000
25589  -39.438  0.310  46.559 0.0000000000
25590  -39.456  1.115  47.946 0.0000000000
25591  -38.307  0.654  47.095 0.0000000000
25592  -37.243  1.036  47.848 0.0000000000
25593  -36.289  1.318  48.821 0.0000000000
25594  -30.678  -0.946  48.080 0.0000000000
25595  -31.734  -0.154  48.976 0.0000000000
25596  -30.886  -0.116  49.456 0.0000000000
25597  -31.312  0.736  50.734 0.0000000000
25598  -31.882  1.701  51.984 0.0000000000
25599  -32.340  2.705  53.072 0.0000000000
25600  -31.222  2.138  52.107 0.0000000000
25601  -30.553  2.874  52.241 0.0000000000
25602  -29.749  3.544  52.489 0.0000000000
25683  -14.178  -13.909  64.102 0.0000000000
25723  -28.933  4.265  52.515 0.0000000000
25724  -28.765  3.037  51.330 0.0000000000
25725  -27.846  2.628  50.154 0.0000000000
25726  -27.096  2.300  48.794 0.0000000000
25727  -23.914  -2.661  45.360 0.0000000000
25728  -24.357  -1.229  45.648 0.0000000000
25729  -23.295  -1.984  45.759 0.0000000000
25730  -22.744  -1.298  46.346 0.0000000000
25731  -22.218  -0.393  47.043 0.0000000000
25732  -21.785  0.294  47.785 0.0000000000
25733  -21.471  -1.156  47.723 0.0000000000
25734  -20.905  -1.875  48.612 0.0000000000
25735  -20.499  -2.611  49.520 0.0000000000
25742  -22.293  -11.808  53.567 0.0000000000
25743  -21.633  -11.341  54.122 0.0000000000
25744  -21.373  -10.062  53.563 0.0000000000
25745  -21.114  -8.680  52.976 0.0000000000
25746  -20.777  -7.176  52.477 0.0000000000
25747  -20.683  -7.999  53.824 0.0000000000
25748  -20.379  -7.357  54.768 0.0000000000
25749  -20.199  -6.710  55.781 0.0000000000
25750  -20.060  -6.062  56.789 0.0000000000
25751  -20.285  -7.526  57.065 0.0000000000
25752  -20.136  -8.428  58.111 0.0000000000
25753  -19.723  -9.122  58.795 0.0000000000
25755  -17.650  -12.814  59.727 0.0000000000
25757  -16.532  -12.651  60.927 0.0000000000
25758  -16.212  -11.773  61.525 0.0000000000
25759  -16.015  -10.909  62.306 0.0000000000
25760  -15.503  -12.469  62.233 0.0000000000
25761  -14.833  -13.224  63.143 0.0000000000
25914  -41.252  0.662  14.051 0.0000000000
25916  -42.297  5.469  9.274 0.0000000000
26377  -56.246  5.361  21.136 0.0000000000
26378  -56.274  5.318  20.100 0.0000000000
26379  -54.972  4.821  20.665 0.0000000000
26380  -53.539  4.217  20.306 0.0000000000
26381  -52.096  3.618  19.585 0.0000000000
26382  -50.639  3.016  18.908 0.0000000000
26383  -50.571  3.157  19.899 0.0000000000
26384  -48.997  2.761  20.158 0.0000000000
26385  -47.466  2.489  20.436 0.0000000000
26386  -54.283  4.716  29.834 0.0000000000
26387  -54.279  5.147  28.936 0.0000000000
26388  -52.618  4.421  28.868 0.0000000000
26389  -51.057  3.875  27.885 0.0000000000
26390  -49.735  3.322  26.987 0.0000000000
26391  -41.478  1.679  25.831 0.0000000000
26392  -43.253  1.914  25.674 0.0000000000
26393  -41.924  1.763  24.996 0.0000000000
26394  -42.459  1.733  24.223 0.0000000000
26395  -42.949  1.786  23.402 0.0000000000
26396  -43.385  2.003  22.544 0.0000000000
26397  -41.618  2.200  22.727 0.0000000000
26398  -40.502  2.997  22.107 0.0000000000
26417  -48.869  -1.472  41.101 0.0000000000
26418  -40.463  1.066  39.879 0.0000000000
26419  -41.828  0.203  39.682 0.0000000000
26420  -40.291  0.687  39.091 0.0000000000
26421  -40.133  0.186  38.189 0.0000000000
26422  -40.048  -0.453  37.238 0.0000000000
26423  -39.962  -1.012  36.242 0.0000000000
26424  -38.824  0.221  36.638 0.0000000000
26425  -37.846  1.107  36.163 0.0000000000
26426  -37.137  2.192  35.746 0.0000000000
26736  -8.103  -8.631  50.496 0.0000000000
26737  -8.813  -9.778  50.177 0.0000000000
26738  -8.096  -10.018  50.584 0.0000000000
26739  -8.032  -11.529  50.540 0.0000000000
26897  -26.309  6.823  50.739 0.0000000000
26898  -26.551  8.181  50.588 0.0000000000
26899  -25.709  7.480  49.886 0.0000000000
26900  -24.954  8.065  49.264 0.0000000000
26901  -24.178  8.778  48.827 0.0000000000
26902  -20.205  10.101  49.801 0.0000000000
26903  -20.819  10.267  49.210 0.0000000000
26904  -20.606  11.433  49.981 0.0000000000
26911  -20.116  5.079  60.595 0.0000000000
26912  -20.049  5.802  59.138 0.0000000000
26913  -20.319  6.595  59.991 0.0000000000
26914  -20.313  8.065  59.285 0.0000000000
26915  -20.252  9.595  58.526 0.0000000000
26916  -17.587  14.622  58.311 0.0000000000
26917  -18.507  14.385  58.518 0.0000000000
26951  -8.448  4.650  66.842 0.0000000000
26952  -8.156  6.372  66.271 0.0000000000
26953  -7.656  4.820  66.560 0.0000000000
26954  -6.990  4.947  65.989 0.0000000000
26955  -6.637  5.107  65.155 0.0000000000
26956  -6.505  0.344  60.590 0.0000000000
26957  -6.852  1.822  61.778 0.0000000000
26958  -7.487  1.919  60.823 0.0000000000
26959  -8.234  3.680  60.594 0.0000000000
26960  -8.397  5.575  59.676 0.0000000000
26961  -8.327  6.958  58.405 0.0000000000
26962  -8.892  5.491  58.202 0.0000000000
26963  -9.274  5.347  56.690 0.0000000000
26964  -9.557  5.267  55.177 0.0000000000
26965  -9.361  5.344  53.829 0.0000000000
26966  -9.519  3.934  54.727 0.0000000000
26967  -9.219  2.567  54.203 0.0000000000
26968  -8.948  1.230  53.770 0.0000000000
26969  -6.161  -5.372  53.199 0.0000000000
26970  -6.673  -3.818  53.114 0.0000000000
26971  -6.329  -5.010  52.408 0.0000000000
26972  -6.697  -4.774  51.741 0.0000000000
26973  -7.314  -4.578  51.064 0.0000000000
26974  -7.916  -4.411  50.397 0.0000000000
26975  -7.330  -5.917  50.740 0.0000000000
26976  -7.723  -7.301  50.646 0.0000000000
27090  -9.759  4.209  46.068 0.0000000000
27091  -10.156  3.936  45.195 0.0000000000
27092  -10.039  3.029  46.061 0.0000000000
27093  -10.283  1.931  46.015 0.0000000000
27094  -10.466  0.839  45.874 0.0000000000
27095  -10.562  -0.243  45.624 0.0000000000
27096  -10.275  0.011  46.595 0.0000000000
27097  -10.031  -0.845  47.321 0.0000000000
27098  -9.719  -1.668  47.951 0.0000000000
27220  -56.672  4.381  12.628 0.0000000000
27221  -57.197  4.447  11.318 0.0000000000
27222  -55.952  4.364  11.912 0.0000000000
27223  -55.240  4.234  10.985 0.0000000000
27224  -54.571  4.128  9.991 0.0000000000
27225  -49.114  5.107  10.270 0.0000000000
27226  -50.288  4.571  9.506 0.0000000000
27227  -49.737  5.207  9.000 0.0000000000
27228  -50.495  5.406  7.578 0.0000000000
27229  -51.405  5.704  5.979 0.0000000000
27230  -52.237  6.155  4.556 0.0000000000
29019  -53.706  -1.288  36.094 0.0000000000
29020  -52.211  -1.618  35.925 0.0000000000
29021  -50.760  -2.003  36.025 0.0000000000
29022  -49.314  -2.257  36.207 0.0000000000
29023  -36.718  5.691  55.526 0.0000000000
29024  -37.601  6.923  55.174 0.0000000000
29025  -36.883  7.423  55.392 0.0000000000
29028  -35.416  9.940  54.958 0.0000000000
29106  -9.729  -9.622  65.407 0.0000000000
29108  -9.103  -10.703  65.974 0.0000000000
29144  -26.669  11.812  43.155 0.0000000000
29147  -18.732  -5.621  64.143 0.0000000000
29148  -19.310  -4.407  65.068 0.0000000000
29149  -18.658  -4.780  65.466 0.0000000000
29150  -18.188  -4.042  66.621 0.0000000000
29151  -17.640  -3.439  67.556 0.0000000000
29152  -16.688  -5.679  67.362 0.0000000000
29153  -16.882  -4.267  67.885 0.0000000000
29154  -16.911  -2.884  68.190 0.0000000000
29155  -16.013  -2.461  68.457 0.0000000000
29156  -14.982  -2.050  68.421 0.0000000000
29157  -13.931  -1.723  68.215 0.0000000000
29158  -13.052  -1.481  68.000 0.0000000000
29159  -13.465  -2.773  67.712 0.0000000000
29160  -13.046  -3.862  67.166 0.0000000000
29161  -12.478  -4.994  66.700 0.0000000000
29162  -12.813  -6.368  68.220 0.0000000000
29163  -12.277  -6.196  67.356 0.0000000000
29164  -11.905  -6.126  66.327 0.0000000000
29165  -11.132  -7.241  66.039 0.0000000000
29166  -10.385  -8.408  65.793 0.0000000000
29660  -36.770  -6.163  42.655 0.0000000000
29661  -36.266  -4.804  42.372 0.0000000000
29662  -35.826  -3.387  42.927 0.0000000000
29663  -35.473  -2.027  43.878 0.0000000000
29664  -35.186  -0.923  45.199 0.0000000000
29665  -34.175  -1.682  44.797 0.0000000000
29666  -33.030  -1.560  45.678 0.0000000000
29667  -31.857  -1.640  46.437 0.0000000000
29668  -31.282  -3.501  44.684 0.0000000000
29669  -31.029  -2.543  45.776 0.0000000000
29670  -30.735  -1.774  46.921 0.0000000000
29671  -29.809  -1.319  47.116 0.0000000000
29672  -29.187  -0.796  47.250 0.0000000000
29673  -28.732  -0.312  47.540 0.0000000000
29767  -28.046  -0.108  47.543 0.0000000000
29768  -27.688  -1.046  46.554 0.0000000000
29769  -26.655  -1.669  45.791 0.0000000000
29770  -25.613  -2.459  45.224 0.0000000000
29771  -26.451  -4.161  44.560 0.0000000000
29772  -25.543  -3.693  44.727 0.0000000000
29773  -24.686  -3.215  44.973 0.0000000000
29774  -23.826  -4.105  45.063 0.0000000000
29775  -23.157  -4.963  45.484 0.0000000000
29776  -22.562  -5.788  46.152 0.0000000000
29786  -20.875  -12.697  56.422 0.0000000000
29787  -20.207  -12.248  56.772 0.0000000000
29788  -19.736  -11.625  57.315 0.0000000000
29789  -19.741  -12.822  57.564 0.0000000000
29907  -47.693  1.588  7.745 0.0000000000
29908  -47.035  0.593  9.386 0.0000000000
29909  -46.439  -0.428  10.874 0.0000000000
29910  -45.773  -0.062  11.321 0.0000000000
29911  -45.070  0.321  11.728 0.0000000000
29912  -44.287  0.698  12.094 0.0000000000
29913  -43.526  1.018  12.337 0.0000000000
29914  -44.178  2.030  10.892 0.0000000000
29915  -43.904  3.278  9.696 0.0000000000
29916  -43.820  4.604  8.550 0.0000000000
30280  -56.125  5.356  22.189 0.0000000000
30281  -54.620  4.628  22.619 0.0000000000
30282  -53.083  3.868  22.958 0.0000000000
30283  -47.500  1.331  29.131 0.0000000000
30284  -47.407  2.018  28.643 0.0000000000
30285  -45.679  1.220  28.602 0.0000000000
30286  -44.040  1.166  28.096 0.0000000000
30287  -42.496  1.294  27.391 0.0000000000
30288  -40.708  0.209  28.185 0.0000000000
30289  -40.802  0.865  27.454 0.0000000000
30290  -41.020  1.358  26.605 0.0000000000
30291  -39.665  1.553  25.917 0.0000000000
30292  -38.322  1.982  25.209 0.0000000000
30304  -48.514  0.662  43.938 0.0000000000
30305  -48.102  0.199  42.923 0.0000000000
30306  -46.543  1.006  42.947 0.0000000000
30307  -44.456  1.183  42.265 0.0000000000
30308  -42.513  1.279  41.466 0.0000000000
30309  -41.989  2.155  42.664 0.0000000000
30310  -41.281  1.813  41.797 0.0000000000
30311  -40.780  1.476  40.827 0.0000000000
30312  -39.191  2.015  40.275 0.0000000000
30313  -37.978  2.996  39.944 0.0000000000
30314  -37.306  4.179  39.721 0.0000000000
30555  -5.541  -9.613  52.331 0.0000000000
30680  -22.663  4.914  47.675 0.0000000000
30681  -22.788  6.113  47.835 0.0000000000
30682  -21.842  5.716  48.004 0.0000000000
30683  -21.029  6.620  48.533 0.0000000000
30684  -20.330  7.539  49.198 0.0000000000
30685  -20.034  5.671  50.542 0.0000000000
30686  -19.815  7.145  50.163 0.0000000000
30687  -19.920  8.674  49.924 0.0000000000
30688  -19.657  9.731  50.649 0.0000000000
30689  -19.598  10.758  51.440 0.0000000000
30690  -19.589  11.700  52.219 0.0000000000
30691  -18.965  8.251  62.689 0.0000000000
30692  -19.772  9.203  61.628 0.0000000000
30693  -18.667  9.717  61.550 0.0000000000
30694  -18.331  11.094  60.659 0.0000000000
30695  -17.815  12.257  59.594 0.0000000000
30696  -16.441  11.064  59.121 0.0000000000
30697  -16.904  12.331  58.892 0.0000000000
30698  -17.199  13.490  58.584 0.0000000000
30699  -16.684  14.910  57.823 0.0000000000
30720  -6.676  14.371  62.000 0.0000000000
30721  -6.689  12.959  61.880 0.0000000000
30722  -6.803  -1.592  63.854 0.0000000000
30723  -6.404  -0.183  64.383 0.0000000000
30724  -6.267  -1.613  63.094 0.0000000000
30725  -5.895  -1.609  62.174 0.0000000000
30726  -5.695  -1.500  61.288 0.0000000000
30727  -6.825  -4.033  59.939 0.0000000000
30728  -5.988  -2.855  60.165 0.0000000000
30729  -5.764  -1.267  60.370 0.0000000000
30730  -6.124  -1.017  59.385 0.0000000000
30731  -6.662  -0.868  58.392 0.0000000000
30732  -7.311  -0.830  57.374 0.0000000000
30733  -7.894  -0.708  56.315 0.0000000000
30734  -6.909  -2.002  56.474 0.0000000000
30735  -6.613  -3.233  55.725 0.0000000000
30736  -6.345  -4.464  54.843 0.0000000000
30737  -6.793  -6.122  55.579 0.0000000000
30738  -6.327  -5.973  54.849 0.0000000000
30739  -6.129  -5.783  53.973 0.0000000000
30740  -5.811  -7.080  53.364 0.0000000000
30741  -5.534  -8.320  52.852 0.0000000000
30830  -9.651  6.323  45.095 0.0000000000
30832  -9.183  6.579  46.065 0.0000000000
30833  -9.526  5.361  46.087 0.0000000000
30834  -9.511  4.550  47.022 0.0000000000
30835  -9.580  3.919  47.901 0.0000000000
30836  -9.674  3.230  48.755 0.0000000000
30931  -51.094  2.871  14.565 0.0000000000
30932  -51.747  3.191  13.234 0.0000000000
30933  -50.367  3.087  13.647 0.0000000000
30934  -49.583  3.629  12.870 0.0000000000
30935  -49.003  4.237  12.121 0.0000000000
30936  -47.191  4.492  14.124 0.0000000000
30937  -47.920  4.793  12.839 0.0000000000
30938  -48.518  4.950  11.593 0.0000000000
32408  -49.607  0.187  6.478 0.0000000000
32409  -49.757  1.574  5.417 0.0000000000
32410  -51.574  2.225  4.217 0.0000000000
32411  -50.759  2.584  4.116 0.0000000000
32412  -49.953  2.886  4.258 0.0000000000
32413  -50.027  4.103  3.176 0.0000000000
32414  -49.920  5.344  2.278 0.0000000000
32739  -55.855  4.596  30.614 0.0000000000
32740  -54.310  4.149  30.651 0.0000000000
32741  -52.744  3.395  30.305 0.0000000000
32742  -51.060  2.469  29.942 0.0000000000
32745  -54.905  1.704  33.678 0.0000000000
32746  -52.851  0.307  33.877 0.0000000000
32747  -53.394  1.118  33.286 0.0000000000
32748  -53.797  1.920  32.695 0.0000000000
32749  -52.602  1.956  31.625 0.0000000000
32750  -51.121  1.795  30.572 0.0000000000
32751  -49.341  1.590  29.750 0.0000000000
32752  -47.516  0.667  29.592 0.0000000000
32753  -45.694  -0.243  29.508 0.0000000000
32754  -43.956  -0.907  29.579 0.0000000000
32755  -45.466  -1.374  30.973 0.0000000000
32756  -43.844  -1.458  30.320 0.0000000000
32757  -42.164  -1.372  29.825 0.0000000000
32758  -40.480  -1.431  30.201 0.0000000000
32759  -38.861  -1.092  30.740 0.0000000000
32760  -37.412  -0.370  31.255 0.0000000000
32761  -40.887  3.785  47.709 0.0000000000
33101  -19.133  -0.077  56.172 0.0000000000
33102  -19.482  1.752  56.158 0.0000000000
33103  -19.111  0.899  57.466 0.0000000000
33104  -19.249  1.828  58.750 0.0000000000
33105  -19.445  2.678  59.902 0.0000000000
33106  -19.190  -0.106  61.658 0.0000000000
33107  -19.267  1.792  61.354 0.0000000000
33108  -19.752  3.576  60.944 0.0000000000
33109  -20.068  4.373  62.026 0.0000000000
33110  -20.280  5.187  62.907 0.0000000000
33111  -20.058  6.128  63.593 0.0000000000
33112  -19.463  -3.040  65.860 0.0000000000
33113  -19.368  -1.444  66.292 0.0000000000
33114  -19.253  0.209  66.267 0.0000000000
33115  -18.099  0.272  67.533 0.0000000000
33116  -18.785  1.113  66.971 0.0000000000
33117  -19.274  2.007  66.021 0.0000000000
33118  -19.450  3.827  65.578 0.0000000000
33119  -19.356  5.481  64.808 0.0000000000
33120  -19.177  7.011  63.828 0.0000000000
33121  -18.135  7.345  63.468 0.0000000000
33122  -17.046  7.391  62.885 0.0000000000
33123  -15.995  7.323  62.105 0.0000000000
33124  -15.428  5.430  64.276 0.0000000000
33125  -15.109  6.387  62.778 0.0000000000
33126  -14.838  7.454  61.538 0.0000000000
33127  -13.653  7.768  61.540 0.0000000000
33128  -12.523  8.331  61.861 0.0000000000
33129  -11.530  9.080  62.387 0.0000000000
33130  -10.771  9.661  63.007 0.0000000000
33131  -10.966  8.138  63.763 0.0000000000
33132  -10.549  7.068  64.893 0.0000000000
33133  -9.994  5.904  66.075 0.0000000000
33134  -11.253  4.286  66.516 0.0000000000
33135  -10.400  4.430  66.738 0.0000000000
33136  -9.428  4.544  66.856 0.0000000000
33137  -8.820  3.028  67.091 0.0000000000
33138  -8.182  1.319  66.657 0.0000000000
33139  -7.587  -0.103  65.748 0.0000000000
33140  -12.111  -1.268  67.608 0.0000000000
33141  -11.309  -1.170  67.140 0.0000000000
33142  -10.536  -1.076  66.468 0.0000000000
33143  -11.334  -3.396  64.703 0.0000000000
33144  -10.668  -2.131  65.041 0.0000000000
33145  -9.799  -1.020  65.875 0.0000000000
33146  -9.078  -1.090  65.373 0.0000000000
33147  -8.315  -1.260  64.890 0.0000000000
33148  -7.512  -1.470  64.454 0.0000000000
33149  -7.752  -2.646  63.240 0.0000000000
33150  -8.216  -3.721  62.051 0.0000000000
33151  -8.791  -5.029  61.035 0.0000000000
33152  -9.900  -6.273  61.501 0.0000000000
33153  -9.571  -6.366  60.840 0.0000000000
33154  -9.291  -6.414  60.112 0.0000000000
33155  -9.509  -7.922  59.345 0.0000000000
33156  -9.600  -9.557  58.718 0.0000000000
34461  -49.929  -0.123  44.841 0.0000000000
34462  -48.672  0.980  44.865 0.0000000000
34463  -47.359  1.770  44.957 0.0000000000
34464  -46.161  2.407  45.135 0.0000000000
34465  -47.329  1.467  46.500 0.0000000000
34466  -46.345  2.338  46.090 0.0000000000
34467  -45.151  2.797  45.388 0.0000000000
34468  -44.195  2.894  45.808 0.0000000000
34469  -43.313  2.938  46.396 0.0000000000
34470  -42.598  3.006  47.081 0.0000000000
34490  -44.752  -1.061  45.507 0.0000000000
34491  -44.181  0.145  46.148 0.0000000000
34492  -42.320  -0.966  45.039 0.0000000000
34493  -43.004  -0.062  46.042 0.0000000000
34494  -43.722  0.810  46.757 0.0000000000
34495  -43.276  1.702  47.406 0.0000000000
34496  -42.712  2.520  47.812 0.0000000000
34497  -41.954  3.129  47.838 0.0000000000
34498  -41.303  3.240  48.679 0.0000000000
34499  -40.737  3.403  49.486 0.0000000000
34501  -39.578  1.881  49.429 0.0000000000
34502  -39.845  2.676  50.480 0.0000000000
34504  -39.101  3.802  52.335 0.0000000000
34505  -38.323  3.813  53.433 0.0000000000
34506  -37.409  3.992  54.388 0.0000000000
34507  -35.061  0.017  46.684 0.0000000000
34508  -35.050  0.703  48.149 0.0000000000
34509  -35.270  1.324  49.869 0.0000000000
34510  -32.818  0.498  49.762 0.0000000000
34511  -34.090  1.162  50.728 0.0000000000
34512  -35.557  1.818  51.425 0.0000000000
34513  -35.901  2.351  52.776 0.0000000000
34514  -36.350  3.212  54.109 0.0000000000
34515  -36.587  4.384  55.011 0.0000000000
34516  -35.607  4.824  55.458 0.0000000000
34517  -34.693  5.336  55.547 0.0000000000
34518  -33.791  5.796  55.437 0.0000000000
34519  -32.614  3.911  53.994 0.0000000000
34520  -32.730  5.149  54.811 0.0000000000
34521  -32.898  6.363  55.283 0.0000000000
34522  -32.143  6.900  55.144 0.0000000000
34523  -31.278  7.734  55.074 0.0000000000
34524  -30.487  8.512  54.442 0.0000000000
34689  -13.081  -11.495  66.881 0.0000000000
34771  -29.816  8.925  53.376 0.0000000000
34772  -29.440  8.065  53.950 0.0000000000
34773  -28.561  7.613  53.201 0.0000000000
34774  -27.703  6.863  52.236 0.0000000000
34775  -28.339  4.902  52.279 0.0000000000
34776  -27.705  5.552  51.863 0.0000000000
34777  -26.994  6.235  51.289 0.0000000000
34778  -26.191  5.703  50.286 0.0000000000
34779  -25.454  5.267  49.037 0.0000000000
34780  -24.602  4.830  48.133 0.0000000000
34781  -27.402  0.485  47.692 0.0000000000
34782  -26.841  1.120  47.669 0.0000000000
34783  -26.360  1.912  47.554 0.0000000000
34784  -24.861  0.113  46.089 0.0000000000
34785  -25.396  1.387  46.662 0.0000000000
34786  -25.802  2.638  47.508 0.0000000000
34787  -25.167  3.201  47.479 0.0000000000
34788  -24.378  3.772  47.549 0.0000000000
34789  -23.584  4.362  47.552 0.0000000000
34790  -22.621  3.907  47.660 0.0000000000
34791  -21.863  3.447  48.290 0.0000000000
34792  -21.445  2.939  49.242 0.0000000000
34793  -21.460  1.067  48.616 0.0000000000
34794  -21.178  1.803  49.381 0.0000000000
34795  -21.002  2.416  50.286 0.0000000000
34796  -20.499  1.762  51.346 0.0000000000
34797  -19.921  1.021  52.498 0.0000000000
34798  -19.480  0.194  53.792 0.0000000000
34800  -26.763  -9.155  44.986 0.0000000000
34801  -25.706  -8.860  45.075 0.0000000000
34802  -25.906  -10.718  47.035 0.0000000000
34803  -25.235  -9.605  46.030 0.0000000000
34804  -24.700  -8.414  45.383 0.0000000000
34805  -23.719  -7.836  45.814 0.0000000000
34806  -22.934  -7.317  46.421 0.0000000000
34807  -22.215  -6.564  47.167 0.0000000000
34810  -23.472  -11.046  50.473 0.0000000000
34811  -22.565  -11.204  52.269 0.0000000000
34812  -22.753  -10.516  50.889 0.0000000000
34813  -22.944  -9.919  49.524 0.0000000000
34814  -22.443  -8.656  48.807 0.0000000000
34815  -21.968  -7.290  48.279 0.0000000000
34816  -21.540  -5.894  47.957 0.0000000000
34817  -20.969  -5.040  48.737 0.0000000000
34818  -20.550  -4.241  49.647 0.0000000000
34819  -20.161  -3.483  50.644 0.0000000000
34820  -20.431  -5.836  52.106 0.0000000000
34821  -20.074  -4.431  51.841 0.0000000000
34822  -19.858  -2.757  51.741 0.0000000000
34823  -19.594  -2.108  52.840 0.0000000000
34824  -19.393  -1.413  53.967 0.0000000000
34825  -19.242  -0.767  55.059 0.0000000000
34826  -19.107  -1.637  56.335 0.0000000000
34827  -19.188  -2.435  57.627 0.0000000000
34828  -19.480  -3.301  58.960 0.0000000000
34829  -20.032  -5.379  57.874 0.0000000000
34830  -20.004  -4.785  58.972 0.0000000000
34831  -19.930  -4.121  60.153 0.0000000000
34832  -20.357  -4.878  61.219 0.0000000000
34833  -20.212  -5.633  62.001 0.0000000000
34834  -19.583  -6.039  62.692 0.0000000000
34835  -19.416  -10.898  57.911 0.0000000000
34836  -19.155  -10.190  58.597 0.0000000000
34837  -18.997  -9.576  59.311 0.0000000000
34838  -17.853  -11.348  59.689 0.0000000000
34839  -18.260  -9.982  59.822 0.0000000000
34840  -18.857  -8.815  60.160 0.0000000000
34841  -18.798  -7.998  61.084 0.0000000000
34842  -18.785  -7.202  62.072 0.0000000000
34843  -18.747  -6.412  63.034 0.0000000000
34844  -17.949  -6.794  63.446 0.0000000000
34845  -17.092  -7.361  63.921 0.0000000000
34846  -16.359  -8.114  64.489 0.0000000000
34847  -15.859  -10.210  63.100 0.0000000000
34848  -15.732  -9.570  64.055 0.0000000000
34849  -15.578  -8.970  65.046 0.0000000000
34850  -14.814  -9.782  65.635 0.0000000000
34851  -13.952  -10.626  66.289 0.0000000000
35164  -42.708  1.330  12.577 0.0000000000
35165  -41.913  1.646  12.740 0.0000000000
35166  -41.101  2.016  12.816 0.0000000000
35167  -41.505  4.403  10.375 0.0000000000
35168  -40.808  3.368  11.519 0.0000000000
36100  -56.588  4.326  13.679 0.0000000000
36101  -55.275  3.885  14.195 0.0000000000
36102  -53.942  3.399  14.714 0.0000000000
36106  -56.363  5.252  19.112 0.0000000000
36107  -56.466  5.134  18.032 0.0000000000
36108  -56.488  4.861  16.893 0.0000000000
36109  -55.114  4.168  16.400 0.0000000000
36110  -53.818  3.480  15.768 0.0000000000
36111  -52.443  2.986  15.198 0.0000000000
36112  -50.925  2.732  15.622 0.0000000000
36113  -49.468  2.670  16.092 0.0000000000
36114  -47.998  2.749  16.467 0.0000000000
36115  -49.240  2.653  18.190 0.0000000000
36116  -47.893  2.633  17.433 0.0000000000
36117  -46.645  3.017  16.850 0.0000000000
36118  -45.420  3.590  17.350 0.0000000000
36119  -44.282  4.197  17.848 0.0000000000
36120  -43.263  4.961  18.416 0.0000000000
36123  -56.441  5.809  26.577 0.0000000000
36124  -54.460  5.356  27.940 0.0000000000
36125  -54.825  5.434  26.898 0.0000000000
36126  -55.200  5.396  25.744 0.0000000000
36127  -54.006  4.592  24.817 0.0000000000
36128  -52.726  3.835  23.967 0.0000000000
36129  -51.455  3.238  23.296 0.0000000000
36130  -47.596  2.573  27.959 0.0000000000
36131  -48.002  2.806  27.042 0.0000000000
36132  -48.435  2.731  26.135 0.0000000000
36133  -45.220  2.086  25.496 0.0000000000
36134  -47.080  2.306  25.404 0.0000000000
36135  -48.879  2.671  25.325 0.0000000000
36136  -49.311  2.677  24.431 0.0000000000
36137  -49.707  2.703  23.497 0.0000000000
36138  -50.061  2.833  22.668 0.0000000000
36139  -48.604  2.554  21.942 0.0000000000
36140  -47.246  2.408  21.345 0.0000000000
36141  -45.819  2.394  20.632 0.0000000000
36142  -43.813  2.221  21.693 0.0000000000
36143  -44.220  2.473  20.855 0.0000000000
36144  -44.560  2.684  19.982 0.0000000000
36145  -43.523  3.410  19.421 0.0000000000
36146  -42.724  4.455  19.075 0.0000000000
36182  -49.499  -2.554  37.480 0.0000000000
36183  -47.821  -2.379  36.667 0.0000000000
36184  -47.706  -0.273  42.029 0.0000000000
36185  -47.214  -0.712  41.092 0.0000000000
36186  -46.846  -1.243  40.117 0.0000000000
36187  -43.219  -0.578  39.500 0.0000000000
36188  -44.795  -1.247  39.307 0.0000000000
36189  -46.515  -1.752  39.121 0.0000000000
36190  -46.219  -2.164  38.038 0.0000000000
36191  -46.117  -2.424  36.961 0.0000000000
36192  -46.106  -2.454  35.802 0.0000000000
36193  -44.551  -2.507  34.974 0.0000000000
36194  -43.109  -2.425  34.321 0.0000000000
36195  -41.661  -2.214  33.700 0.0000000000
36196  -40.047  -1.440  35.268 0.0000000000
36197  -40.095  -1.750  34.245 0.0000000000
36198  -40.191  -1.915  33.119 0.0000000000
36199  -38.867  -1.213  32.646 0.0000000000
36200  -37.473  -0.318  32.273 0.0000000000
36201  -36.128  0.796  31.993 0.0000000000
36825  -10.947  -7.847  47.980 0.0000000000
36826  -11.691  -9.026  47.483 0.0000000000
36827  -11.102  -9.259  48.247 0.0000000000
36828  -11.232  -10.639  48.400 0.0000000000
36830  -9.700  -11.103  49.695 0.0000000000
37150  -29.420  9.416  51.779 0.0000000000
37151  -29.055  9.660  50.038 0.0000000000
37152  -28.457  9.956  48.424 0.0000000000
37153  -27.137  9.259  50.017 0.0000000000
37154  -27.618  9.896  48.761 0.0000000000
37155  -27.696  10.206  47.116 0.0000000000
37156  -26.695  10.573  46.095 0.0000000000
37157  -25.652  11.254  45.551 0.0000000000
37159  -22.888  7.309  48.058 0.0000000000
37160  -23.014  8.435  48.377 0.0000000000
37161  -23.390  9.635  48.824 0.0000000000
37162  -21.659  10.445  48.914 0.0000000000
37163  -22.680  10.510  48.884 0.0000000000
37164  -23.917  10.777  48.764 0.0000000000
37165  -24.369  11.741  48.049 0.0000000000
37177  -20.023  3.428  55.933 0.0000000000
37178  -20.081  4.995  55.577 0.0000000000
37179  -19.530  6.411  55.144 0.0000000000
37180  -19.788  6.478  57.774 0.0000000000
37181  -19.509  7.195  56.230 0.0000000000
37182  -19.186  7.834  54.565 0.0000000000
37183  -19.121  9.479  53.870 0.0000000000
37184  -19.287  11.034  53.325 0.0000000000
37186  -20.185  9.817  60.493 0.0000000000
37187  -20.312  10.577  59.235 0.0000000000
37188  -20.002  11.199  57.881 0.0000000000
37189  -19.382  13.846  58.261 0.0000000000
37190  -19.728  12.849  57.451 0.0000000000
37191  -19.619  12.004  56.445 0.0000000000
37192  -19.416  12.923  55.058 0.0000000000
37258  -9.948  10.365  63.707 0.0000000000
37259  -9.179  10.949  64.330 0.0000000000
37260  -8.324  11.369  64.762 0.0000000000
37261  -7.883  8.112  65.828 0.0000000000
37262  -7.689  9.951  65.283 0.0000000000
37263  -7.566  11.638  64.710 0.0000000000
37264  -6.946  11.752  64.081 0.0000000000
37265  -6.661  11.646  63.056 0.0000000000
37266  -6.690  11.467  61.802 0.0000000000
37267  -6.508  1.439  64.613 0.0000000000
37268  -6.551  3.339  64.576 0.0000000000
37269  -6.577  5.230  64.212 0.0000000000
37270  -6.975  3.639  62.676 0.0000000000
37271  -6.731  5.387  63.246 0.0000000000
37272  -6.574  6.999  63.644 0.0000000000
37273  -6.582  8.522  62.756 0.0000000000
37274  -6.667  9.951  61.636 0.0000000000
37275  -6.936  11.181  60.326 0.0000000000
37276  -7.221  10.862  58.823 0.0000000000
37277  -7.541  10.610  57.413 0.0000000000
37278  -7.822  10.351  56.031 0.0000000000
37279  -8.026  8.049  57.058 0.0000000000
37280  -7.749  9.171  55.818 0.0000000000
37281  -8.075  10.264  54.708 0.0000000000
37282  -8.424  10.243  53.394 0.0000000000
37283  -8.845  10.221  51.968 0.0000000000
37284  -9.140  10.183  50.784 0.0000000000
37285  -8.627  9.095  50.503 0.0000000000
37286  -8.455  7.955  50.441 0.0000000000
37287  -8.594  6.819  50.349 0.0000000000
37288  -9.075  5.493  52.553 0.0000000000
37289  -8.925  5.658  51.350 0.0000000000
37290  -8.926  5.647  50.170 0.0000000000
37291  -9.305  4.442  49.934 0.0000000000
37292  -9.558  3.209  49.669 0.0000000000
37293  -9.751  1.900  49.574 0.0000000000
37294  -8.184  -0.515  55.209 0.0000000000
37295  -8.334  -0.213  54.174 0.0000000000
37296  -8.434  0.092  53.212 0.0000000000
37297  -7.350  -2.328  52.973 0.0000000000
37298  -8.058  -1.065  52.709 0.0000000000
37299  -8.763  0.220  52.254 0.0000000000
37300  -9.228  0.385  51.345 0.0000000000
37301  -9.602  0.483  50.415 0.0000000000
37302  -9.891  0.595  49.504 0.0000000000
37303  -9.799  -0.635  49.222 0.0000000000
37304  -9.564  -1.773  48.815 0.0000000000
37305  -9.335  -2.885  48.364 0.0000000000
37306  -8.527  -4.291  49.595 0.0000000000
37307  -9.002  -4.231  48.758 0.0000000000
37308  -9.513  -4.234  47.988 0.0000000000
37309  -9.980  -5.470  48.058 0.0000000000
37310  -10.360  -6.668  48.104 0.0000000000
37311  -10.949  -6.550  47.378 0.0000000000
37540  -10.653  5.424  42.613 0.0000000000
37541  -10.942  4.213  42.557 0.0000000000
37542  -10.596  3.679  44.332 0.0000000000
37543  -10.872  3.354  43.403 0.0000000000
37544  -11.216  2.998  42.422 0.0000000000
37545  -11.415  1.816  42.306 0.0000000000
37551  -10.723  -1.472  45.412 0.0000000000
37552  -11.118  -2.733  45.232 0.0000000000
37553  -11.467  -3.849  45.160 0.0000000000
37554  -11.274  -4.756  45.903 0.0000000000
37555  -11.147  -5.680  46.690 0.0000000000
37808  -56.441  4.055  4.533 0.0000000000
37809  -52.291  3.508  11.829 0.0000000000
37810  -52.967  3.769  10.432 0.0000000000
37811  -53.858  4.084  8.985 0.0000000000
37812  -51.743  4.294  8.759 0.0000000000
37813  -53.247  4.235  8.105 0.0000000000
37814  -54.803  4.440  7.459 0.0000000000
37815  -55.613  4.596  5.915 0.0000000000
37816  -55.931  4.691  4.657 0.0000000000
37817  -55.852  4.553  3.615 0.0000000000
37818  -55.164  5.082  2.805 0.0000000000
37819  -54.369  5.592  2.079 0.0000000000
37820  -53.479  6.005  1.548 0.0000000000
37821  -52.894  6.706  3.132 0.0000000000
37822  -53.042  6.766  1.897 0.0000000000
37823  -52.481  6.403  1.133 0.0000000000
37824  -51.516  6.799  0.852 0.0000000000
40994  -11.591  -7.263  46.885 0.0000000000
41015  -31.205  9.059  54.237 0.0000000000
41016  -31.781  9.288  54.168 0.0000000000
41017  -31.449  9.508  53.490 0.0000000000
41018  -31.669  9.849  52.734 0.0000000000
41019  -31.089  9.618  52.855 0.0000000000
41034  -12.626  -10.842  68.078 0.0000000000
41035  -12.187  -11.249  68.294 0.0000000000
41036  -12.394  -11.500  67.926 0.0000000000
41041  -30.888  9.794  51.940 0.0000000000
41042  -30.634  9.481  52.702 0.0000000000
41043  -13.248  -10.635  67.450 0.0000000000
41044  -13.558  -10.025  67.727 0.0000000000
41045  -13.062  -10.398  67.955 0.0000000000
41046  -12.876  -10.194  68.352 0.0000000000
41167  -29.963  -7.886  44.318 0.0000000000
41168  -29.737  -7.327  44.100 0.0000000000
41169  -29.409  -7.752  44.246 0.0000000000
41191  -28.872  -7.660  44.262 0.0000000000
41315  -36.646  0.151  30.709 0.0000000000
41316  -36.582  0.281  30.272 0.0000000000
41317  -36.004  0.735  30.545 0.0000000000
41318  -35.409  1.320  30.357 0.0000000000
41319  -35.477  1.245  30.803 0.0000000000
41320  -41.756  3.347  46.446 0.0000000000
41321  -41.258  3.387  45.835 0.0000000000
41322  -40.964  3.606  46.198 0.0000000000
41408  -19.608  1.319  54.309 0.0000000000
41409  -19.897  2.141  54.217 0.0000000000
41410  -19.677  1.764  54.876 0.0000000000
41411  -11.728  10.253  61.313 0.0000000000
41412  -12.038  10.717  60.627 0.0000000000
41413  -11.606  11.104  60.966 0.0000000000
41414  -11.361  11.871  60.798 0.0000000000
41415  -11.103  11.396  61.415 0.0000000000
41416  -10.700  11.748  61.785 0.0000000000
41417  -10.848  10.983  62.025 0.0000000000
41418  -9.374  -10.381  57.553 0.0000000000
41419  -9.228  -9.602  57.360 0.0000000000
41420  -9.177  -10.389  57.088 0.0000000000
41421  -9.003  -10.300  56.612 0.0000000000
41824  -55.626  3.377  3.727 0.0000000000
41825  -55.306  3.615  3.369 0.0000000000
41826  -55.616  3.982  3.356 0.0000000000
41915  -48.534  -1.956  35.240 0.0000000000
41916  -48.543  -1.790  34.807 0.0000000000
41917  -47.754  -1.972  34.915 0.0000000000
41918  -46.991  -2.013  34.550 0.0000000000
41919  -46.993  -2.159  35.043 0.0000000000
41920  -37.843  5.082  54.681 0.0000000000
41921  -38.219  5.706  54.463 0.0000000000
41922  -37.859  5.845  54.865 0.0000000000
42008  -19.872  -5.112  63.442 0.0000000000
42009  -20.076  -4.439  63.815 0.0000000000
42010  -19.767  -4.673  64.123 0.0000000000
42011  -14.048  -0.544  68.374 0.0000000000
42012  -14.376  0.013  68.230 0.0000000000
42013  -13.826  0.156  68.260 0.0000000000
42014  -13.637  0.817  68.022 0.0000000000
42015  -13.289  0.240  68.323 0.0000000000
42016  -12.846  0.307  68.343 0.0000000000
42017  -13.030  -0.306  68.416 0.0000000000
42018  -9.896  -9.184  64.700 0.0000000000
42019  -10.094  -8.635  64.367 0.0000000000
42020  -9.865  -9.300  64.195 0.0000000000
42021  -9.843  -9.371  63.738 0.0000000000
42373  -36.650  -1.940  43.716 0.0000000000
42374  -37.377  -2.193  43.351 0.0000000000
42375  -37.153  -1.665  43.832 0.0000000000
42376  -37.602  -1.306  44.162 0.0000000000
42377  -36.924  -1.032  44.538 0.0000000000
42378  -36.756  -0.540  45.248 0.0000000000
42379  -36.287  -0.809  44.930 0.0000000000
42380  -29.333  0.312  48.545 0.0000000000
42381  -29.765  0.469  49.065 0.0000000000
42382  -29.504  0.754  49.214 0.0000000000
42383  -29.681  1.217  49.814 0.0000000000
42384  -29.244  1.014  49.234 0.0000000000
42451  -28.867  1.228  49.270 0.0000000000
42452  -28.726  0.725  48.697 0.0000000000
42453  -22.125  -4.645  46.480 0.0000000000
42454  -22.096  -3.916  46.452 0.0000000000
42455  -21.835  -4.307  46.835 0.0000000000
42456  -21.531  -3.913  47.263 0.0000000000
42457  -21.602  -4.684  47.326 0.0000000000
42461  -20.461  -11.270  56.250 0.0000000000
42462  -20.658  -10.967  55.779 0.0000000000
42463  -20.472  -10.636  56.149 0.0000000000
42464  -20.525  -9.983  56.002 0.0000000000
42465  -20.311  -10.339  56.508 0.0000000000
42466  -20.183  -10.051  56.868 0.0000000000
42467  -20.097  -10.708  56.897 0.0000000000
42550  -43.991  -0.570  13.316 0.0000000000
42551  -44.022  -1.244  13.811 0.0000000000
42552  -43.627  -1.044  13.966 0.0000000000
42553  -43.248  -1.461  14.565 0.0000000000
42554  -43.237  -0.796  14.064 0.0000000000
42555  -42.870  -0.630  14.189 0.0000000000
42556  -43.244  -0.171  13.561 0.0000000000
42815  -52.556  3.625  22.239 0.0000000000
42816  -52.626  3.732  21.798 0.0000000000
42817  -51.834  3.423  21.997 0.0000000000
42818  -51.126  3.243  21.767 0.0000000000
42819  -51.016  3.177  22.155 0.0000000000
42820  -50.077  2.676  29.275 0.0000000000
42821  -50.027  2.984  28.983 0.0000000000
42822  -49.192  2.547  28.930 0.0000000000
42824  -39.160  2.309  24.093 0.0000000000
42835  -50.527  -0.838  44.104 0.0000000000
42836  -50.423  -0.991  43.563 0.0000000000
42837  -49.731  -0.505  43.556 0.0000000000
42838  -37.480  3.369  38.822 0.0000000000
42839  -37.937  2.615  38.447 0.0000000000
42840  -37.479  3.164  38.237 0.0000000000
42841  -37.492  2.835  37.734 0.0000000000
42842  -37.121  3.641  38.056 0.0000000000
43014  -6.252  -9.097  51.539 0.0000000000
43015  -6.605  -9.752  51.286 0.0000000000
43016  -6.242  -9.908  51.468 0.0000000000
43103  -24.243  5.597  48.176 0.0000000000
43104  -24.276  6.190  48.378 0.0000000000
43105  -23.780  5.982  48.033 0.0000000000
43106  -19.975  12.650  51.759 0.0000000000
43111  -20.259  7.154  62.489 0.0000000000
43112  -20.419  7.468  61.749 0.0000000000
43113  -20.222  7.956  61.998 0.0000000000
43128  -6.746  13.420  60.638 0.0000000000
43129  -6.744  13.888  60.008 0.0000000000
43130  -6.836  13.196  59.898 0.0000000000
43132  -6.941  12.459  59.818 0.0000000000
43133  -7.180  0.538  65.626 0.0000000000
43134  -7.153  1.341  65.796 0.0000000000
43135  -6.899  0.504  65.286 0.0000000000
43136  -7.983  0.561  57.892 0.0000000000
43137  -8.195  1.279  58.480 0.0000000000
43138  -8.423  1.302  57.765 0.0000000000
43139  -8.831  2.059  57.601 0.0000000000
43140  -8.634  1.338  57.050 0.0000000000
43141  -8.852  1.401  56.372 0.0000000000
43142  -8.486  0.642  56.555 0.0000000000
43143  -5.796  -8.616  51.944 0.0000000000
43144  -5.910  -7.787  51.851 0.0000000000
43145  -6.070  -8.460  51.691 0.0000000000
43146  -6.395  -8.323  51.470 0.0000000000
43210  -9.820  2.394  48.227 0.0000000000
43211  -9.905  2.197  47.770 0.0000000000
43212  -9.928  1.795  48.189 0.0000000000
43213  -10.022  1.165  48.129 0.0000000000
43214  -9.950  1.328  48.622 0.0000000000
43282  -53.260  3.221  13.950 0.0000000000
43283  -53.563  3.392  13.331 0.0000000000
43284  -52.926  3.213  13.542 0.0000000000
44320  -34.500  6.998  55.622 0.0000000000
44321  -35.074  7.553  55.608 0.0000000000
44322  -34.622  7.724  55.579 0.0000000000
44379  -10.340  -9.421  67.739 0.0000000000
44380  -9.909  -9.930  67.560 0.0000000000
44381  -10.061  -9.986  67.995 0.0000000000
44403  -28.967  10.428  46.694 0.0000000000
44405  -28.471  10.553  45.969 0.0000000000
44406  -27.931  10.699  45.280 0.0000000000
44407  -28.045  10.443  45.986 0.0000000000
44408  -16.572  -7.160  65.274 0.0000000000
44409  -16.931  -6.474  65.605 0.0000000000
44410  -16.530  -6.900  65.880 0.0000000000
44411  -14.993  -5.850  68.743 0.0000000000
44412  -15.464  -5.438  68.619 0.0000000000
44413  -15.019  -5.205  68.659 0.0000000000
44414  -14.998  -4.526  68.556 0.0000000000
44415  -14.544  -4.946  68.538 0.0000000000
44416  -14.146  -4.830  68.380 0.0000000000
44417  -14.122  -5.454  68.547 0.0000000000
44418  -10.994  -9.042  68.260 0.0000000000
44419  -11.189  -8.453  68.053 0.0000000000
44420  -10.748  -8.939  67.868 0.0000000000
44421  -10.554  -8.893  67.432 0.0000000000
44773  -32.925  -5.461  43.249 0.0000000000
44774  -33.523  -5.674  43.112 0.0000000000
44775  -33.282  -4.969  43.149 0.0000000000
44776  -33.738  -4.437  43.129 0.0000000000
44777  -33.070  -4.315  43.395 0.0000000000
44778  -32.872  -3.628  43.771 0.0000000000
44779  -32.513  -4.221  43.599 0.0000000000
44780  -28.750  -3.716  44.618 0.0000000000
44781  -29.125  -3.368  44.881 0.0000000000
44782  -28.647  -3.106  44.972 0.0000000000
44783  -28.566  -2.516  45.370 0.0000000000
44784  -28.150  -2.827  45.201 0.0000000000
44851  -27.738  -2.802  45.202 0.0000000000
44852  -27.807  -3.383  44.871 0.0000000000
44853  -25.585  -7.032  44.339 0.0000000000
44854  -25.425  -6.314  44.282 0.0000000000
44855  -24.997  -6.666  44.481 0.0000000000
44856  -24.570  -6.497  44.662 0.0000000000
44857  -24.768  -7.244  44.768 0.0000000000
44947  -48.998  1.335  6.236 0.0000000000
44948  -48.619  0.895  6.970 0.0000000000
44949  -48.687  1.544  6.435 0.0000000000
44950  -46.640  3.569  7.226 0.0000000000
44951  -46.689  2.947  7.798 0.0000000000
44952  -46.310  3.096  8.027 0.0000000000
44953  -46.003  2.568  8.840 0.0000000000
44954  -45.916  3.273  8.240 0.0000000000
44955  -45.536  3.379  8.457 0.0000000000
44956  -45.838  3.939  7.641 0.0000000000
45217  -56.976  5.845  24.858 0.0000000000
45218  -56.444  5.642  24.408 0.0000000000
45219  -56.251  5.644  25.010 0.0000000000
45220  -43.115  -0.572  29.077 0.0000000000
45221  -43.140  -0.222  28.820 0.0000000000
45222  -42.281  -0.489  28.906 0.0000000000
45223  -36.677  1.311  27.545 0.0000000000
45224  -37.458  1.082  27.368 0.0000000000
45235  -45.207  2.443  44.299 0.0000000000
45236  -44.847  2.284  43.810 0.0000000000
45237  -44.270  2.432  43.880 0.0000000000
45238  -38.651  3.526  42.758 0.0000000000
45239  -38.941  3.030  42.353 0.0000000000
45240  -38.359  3.577  42.264 0.0000000000
45241  -38.108  3.628  41.789 0.0000000000
45242  -37.966  4.259  42.175 0.0000000000
45414  -6.430  -10.223  54.068 0.0000000000
45503  -21.224  3.805  49.534 0.0000000000
45504  -21.046  4.430  49.390 0.0000000000
45505  -20.961  4.183  49.941 0.0000000000
45506  -19.321  6.669  53.105 0.0000000000
45507  -19.331  6.881  52.438 0.0000000000
45508  -19.170  7.383  52.850 0.0000000000
45509  -19.126  8.089  52.616 0.0000000000
45510  -19.119  7.840  53.292 0.0000000000
45511  -16.380  8.447  61.073 0.0000000000
45512  -16.881  9.102  60.845 0.0000000000
45513  -16.305  9.089  60.442 0.0000000000
45515  -14.899  13.651  57.737 0.0000000000
45528  -8.267  13.565  63.766 0.0000000000
45529  -8.018  14.293  63.519 0.0000000000
45530  -7.827  13.706  63.771 0.0000000000
45531  -7.453  13.806  63.649 0.0000000000
45532  -7.659  13.080  64.019 0.0000000000
45533  -8.032  -4.485  60.894 0.0000000000
45534  -7.436  -4.011  61.116 0.0000000000
45535  -7.815  -4.550  60.547 0.0000000000
45536  -7.092  -5.117  57.659 0.0000000000
45537  -6.751  -4.486  58.253 0.0000000000
45538  -6.618  -4.453  57.872 0.0000000000
45539  -6.313  -3.803  57.980 0.0000000000
45540  -6.517  -4.423  57.458 0.0000000000
45541  -6.466  -4.352  57.031 0.0000000000
45542  -6.732  -4.992  56.903 0.0000000000
45543  -7.033  -9.663  54.488 0.0000000000
45544  -6.853  -8.887  54.485 0.0000000000
45545  -6.665  -9.594  54.268 0.0000000000
45546  -6.293  -9.515  54.011 0.0000000000
45610  -8.384  7.066  48.607 0.0000000000
45611  -8.521  6.798  48.038 0.0000000000
45612  -8.597  6.428  48.574 0.0000000000
45613  -8.864  5.847  48.560 0.0000000000
45614  -8.709  6.149  49.090 0.0000000000
45682  -47.474  3.136  15.614 0.0000000000
45683  -47.801  3.287  15.072 0.0000000000
45684  -47.154  3.511  15.296 0.0000000000
46755  -51.146  0.074  5.985 0.0000000000
46756  -51.712  0.589  5.554 0.0000000000
46757  -52.792  4.960  1.621 0.0000000000
46758  -52.325  4.546  1.888 0.0000000000
46759  -52.229  5.081  1.545 0.0000000000
46760  -51.739  5.270  1.523 0.0000000000
46761  -52.166  5.696  1.266 0.0000000000
47017  -55.484  2.853  32.651 0.0000000000
47018  -54.940  3.028  32.168 0.0000000000
47019  -54.763  2.653  32.526 0.0000000000
47022  -53.993  -0.352  35.058 0.0000000000
47023  -49.358  -0.287  32.345 0.0000000000
47024  -50.235  0.092  32.397 0.0000000000
47025  -49.623  0.032  31.967 0.0000000000
47026  -49.837  0.356  31.569 0.0000000000
47027  -48.930  -0.073  31.485 0.0000000000
47028  -48.204  -0.219  31.022 0.0000000000
47029  -48.019  -0.504  31.411 0.0000000000
47030  -42.708  -2.228  32.335 0.0000000000
47031  -42.792  -2.129  31.865 0.0000000000
47032  -41.939  -2.146  32.012 0.0000000000
47033  -41.158  -2.003  31.757 0.0000000000
47034  -41.111  -2.065  32.249 0.0000000000
47303  -19.289  -2.198  59.533 0.0000000000
47304  -19.139  -1.363  59.594 0.0000000000
47305  -19.341  -1.883  60.236 0.0000000000
47306  -19.447  0.494  64.539 0.0000000000
47307  -19.385  0.837  63.957 0.0000000000
47308  -19.490  1.381  64.475 0.0000000000
47309  -19.653  2.318  64.378 0.0000000000
47310  -19.562  1.966  64.974 0.0000000000
47311  -17.972  -2.373  67.618 0.0000000000
47312  -18.265  -1.988  67.433 0.0000000000
47313  -17.918  -1.669  67.688 0.0000000000
47314  -16.955  3.169  66.865 0.0000000000
47315  -17.492  2.895  66.971 0.0000000000
47316  -17.398  3.732  66.493 0.0000000000
47317  -17.831  4.290  66.148 0.0000000000
47318  -17.276  4.560  65.900 0.0000000000
47319  -17.159  5.242  65.283 0.0000000000
47320  -16.714  4.710  65.617 0.0000000000
47321  -12.943  4.830  65.200 0.0000000000
47322  -13.264  5.303  64.511 0.0000000000
47323  -12.730  5.461  64.529 0.0000000000
47324  -12.605  6.041  63.923 0.0000000000
47325  -12.248  5.618  64.600 0.0000000000
47326  -11.851  5.809  64.687 0.0000000000
47327  -12.048  5.123  65.240 0.0000000000
47328  -10.270  0.680  67.806 0.0000000000
47329  -10.208  1.360  67.782 0.0000000000
47330  -9.854  0.647  67.590 0.0000000000
47331  -9.408  0.647  67.356 0.0000000000
47332  -9.618  0.059  67.081 0.0000000000
47333  -12.252  -4.313  65.968 0.0000000000
47334  -12.141  -3.551  65.926 0.0000000000
47335  -12.001  -4.211  65.563 0.0000000000
47336  -10.543  -4.721  62.945 0.0000000000
47337  -10.564  -4.017  63.246 0.0000000000
47338  -10.297  -4.007  62.948 0.0000000000
47339  -9.852  -3.327  63.171 0.0000000000
47340  -9.986  -4.027  62.693 0.0000000000
47341  -9.672  -4.055  62.456 0.0000000000
47342  -10.029  -4.668  62.295 0.0000000000
47343  -9.736  -9.965  61.105 0.0000000000
47344  -9.846  -9.276  60.841 0.0000000000
47345  -9.736  -10.042  60.672 0.0000000000
47346  -9.732  -10.117  60.231 0.0000000000
48375  -49.703  -1.667  46.823 0.0000000000
48376  -49.902  -1.309  46.651 0.0000000000
48377  -49.427  -0.655  46.493 0.0000000000
48378  -49.024  0.138  46.342 0.0000000000
48379  -48.850  -0.157  46.548 0.0000000000
48380  -45.324  1.074  46.711 0.0000000000
48381  -45.585  1.507  46.760 0.0000000000
48382  -45.104  1.496  46.819 0.0000000000
48383  -44.771  1.877  46.859 0.0000000000
48384  -44.580  1.419  46.852 0.0000000000
48402  -42.627  -2.521  43.812 0.0000000000
48403  -40.563  0.459  46.849 0.0000000000
48404  -41.127  0.343  46.762 0.0000000000
48405  -41.064  0.779  47.430 0.0000000000
48406  -41.493  1.155  47.808 0.0000000000
48407  -41.002  1.205  48.004 0.0000000000
48408  -40.955  1.622  48.544 0.0000000000
48409  -40.504  1.300  48.163 0.0000000000
48410  -36.987  1.810  49.975 0.0000000000
48411  -37.733  2.037  50.210 0.0000000000
48412  -37.134  2.077  50.798 0.0000000000
48413  -37.371  2.339  51.534 0.0000000000
48414  -36.781  2.096  51.250 0.0000000000
48415  -32.265  -0.855  47.458 0.0000000000
48416  -32.785  -0.476  47.702 0.0000000000
48417  -32.226  -0.504  48.137 0.0000000000
48418  -32.605  1.636  52.445 0.0000000000
48419  -33.044  1.538  52.251 0.0000000000
48420  -33.298  1.963  52.862 0.0000000000
48421  -33.874  2.280  53.244 0.0000000000
48422  -33.542  2.480  53.449 0.0000000000
48423  -33.770  3.055  53.991 0.0000000000
48424  -33.225  2.678  53.544 0.0000000000
48425  -30.403  4.419  53.271 0.0000000000
48426  -30.893  4.699  53.662 0.0000000000
48427  -30.417  5.029  53.762 0.0000000000
48428  -30.467  5.707  54.173 0.0000000000
48429  -30.026  5.574  53.897 0.0000000000
48564  -13.796  -12.852  65.079 0.0000000000
48565  -13.518  -13.327  65.509 0.0000000000
48566  -13.661  -13.608  65.215 0.0000000000
48631  -29.587  5.859  53.717 0.0000000000
48632  -29.509  5.190  53.374 0.0000000000
48633  -27.084  3.238  49.279 0.0000000000
48634  -27.171  3.751  49.829 0.0000000000
48635  -26.786  3.652  49.145 0.0000000000
48636  -26.499  3.873  49.000 0.0000000000
48637  -26.414  3.370  48.549 0.0000000000
48638  -25.486  -1.608  45.564 0.0000000000
48639  -25.722  -0.957  45.889 0.0000000000
48640  -25.132  -1.320  45.623 0.0000000000
48641  -22.905  0.512  46.850 0.0000000000
48642  -23.422  0.789  46.615 0.0000000000
48643  -23.135  1.136  46.910 0.0000000000
48644  -23.360  1.787  46.977 0.0000000000
48645  -22.860  1.539  47.205 0.0000000000
48646  -22.586  1.845  47.495 0.0000000000
48647  -22.398  1.280  47.476 0.0000000000
48648  -20.335  -1.457  49.973 0.0000000000
48649  -20.393  -0.714  49.945 0.0000000000
48650  -20.189  -1.110  50.479 0.0000000000
48651  -20.052  -0.755  50.971 0.0000000000
48652  -19.998  -1.551  51.021 0.0000000000
48656  -24.043  -10.714  48.944 0.0000000000
48657  -24.269  -10.372  48.224 0.0000000000
48658  -23.810  -10.182  48.468 0.0000000000
48659  -23.511  -9.541  48.010 0.0000000000
48660  -23.290  -9.783  48.586 0.0000000000
48664  -21.390  -8.607  51.830 0.0000000000
48665  -21.633  -8.987  51.467 0.0000000000
48666  -21.458  -8.282  51.159 0.0000000000
48667  -21.526  -7.868  50.509 0.0000000000
48668  -21.249  -7.519  50.923 0.0000000000
48669  -21.073  -6.787  50.691 0.0000000000
48670  -21.062  -7.255  51.334 0.0000000000
48671  -19.946  -5.568  54.979 0.0000000000
48672  -19.859  -5.080  54.410 0.0000000000
48673  -19.773  -4.848  54.932 0.0000000000
48674  -19.544  -4.041  54.845 0.0000000000
48675  -19.586  -4.457  55.456 0.0000000000
48676  -19.491  -4.151  56.013 0.0000000000
48677  -19.684  -4.882  56.123 0.0000000000
48678  -19.903  -8.052  59.388 0.0000000000
48679  -20.128  -7.422  59.494 0.0000000000
48680  -19.923  -7.779  59.801 0.0000000000
48681  -19.922  -7.408  60.297 0.0000000000
48682  -19.612  -8.016  60.083 0.0000000000
48683  -18.392  -13.253  58.850 0.0000000000
48684  -18.385  -12.594  58.718 0.0000000000
48685  -18.150  -12.908  59.078 0.0000000000
48686  -16.809  -10.684  61.342 0.0000000000
48687  -17.144  -10.341  61.082 0.0000000000
48688  -17.052  -9.879  61.495 0.0000000000
48689  -17.323  -9.238  61.588 0.0000000000
48690  -16.968  -9.466  61.876 0.0000000000
48691  -16.906  -9.121  62.244 0.0000000000
48692  -16.651  -9.851  62.104 0.0000000000
48693  -14.211  -12.797  64.322 0.0000000000
48694  -14.455  -12.070  64.217 0.0000000000
48695  -14.100  -12.457  64.649 0.0000000000
48696  -13.970  -12.146  64.974 0.0000000000
48952  -43.000  4.247  9.409 0.0000000000
48953  -42.616  3.695  10.105 0.0000000000
48954  -42.580  4.428  9.578 0.0000000000
48958  -40.003  5.843  11.243 0.0000000000
49718  -57.223  4.802  15.475 0.0000000000
49719  -57.227  4.940  16.041 0.0000000000
49723  -52.867  3.802  18.869 0.0000000000
49724  -53.606  4.064  18.604 0.0000000000
49725  -52.883  3.703  18.300 0.0000000000
49726  -52.899  3.584  17.736 0.0000000000
49727  -52.131  3.381  18.023 0.0000000000
49728  -51.440  3.078  17.650 0.0000000000
49729  -51.397  3.153  18.202 0.0000000000
49730  -46.873  2.484  19.566 0.0000000000
49731  -46.990  2.522  19.083 0.0000000000
49732  -46.198  2.577  19.253 0.0000000000
49733  -45.578  2.776  18.948 0.0000000000
49734  -45.444  2.670  19.408 0.0000000000
49735  -56.501  4.984  29.624 0.0000000000
49736  -56.558  5.160  29.073 0.0000000000
49737  -55.839  5.255  29.274 0.0000000000
49738  -50.794  3.599  26.533 0.0000000000
49739  -51.659  3.949  26.502 0.0000000000
49740  -51.015  3.567  26.062 0.0000000000
49741  -51.225  3.569  25.565 0.0000000000
49742  -50.375  3.213  25.609 0.0000000000
49743  -43.459  1.795  26.960 0.0000000000
49744  -44.385  1.997  26.897 0.0000000000
49745  -43.688  1.925  26.516 0.0000000000
49746  -44.584  1.814  23.664 0.0000000000
49747  -45.247  1.909  23.957 0.0000000000
49748  -45.488  1.881  23.515 0.0000000000
49749  -46.353  2.029  23.396 0.0000000000
49750  -45.698  1.947  23.098 0.0000000000
49751  -45.896  2.032  22.662 0.0000000000
49752  -45.013  1.941  22.750 0.0000000000
49754  -41.297  3.505  20.926 0.0000000000
49783  -49.566  -2.048  40.527 0.0000000000
49785  -49.407  -2.193  39.991 0.0000000000
49786  -49.212  -2.329  39.415 0.0000000000
49787  -48.392  -2.042  39.512 0.0000000000
49788  -43.076  0.630  40.974 0.0000000000
49789  -43.799  0.198  40.857 0.0000000000
49790  -42.896  0.329  40.491 0.0000000000
49791  -41.408  -1.148  37.374 0.0000000000
49792  -42.158  -1.258  37.727 0.0000000000
49793  -42.108  -1.542  37.207 0.0000000000
49794  -42.834  -1.866  37.015 0.0000000000
49795  -42.066  -1.777  36.695 0.0000000000
49796  -42.046  -1.994  36.157 0.0000000000
49797  -41.339  -1.662  36.371 0.0000000000
49798  -37.424  1.120  35.023 0.0000000000
49799  -37.833  0.358  34.745 0.0000000000
49800  -37.329  0.913  34.511 0.0000000000
49801  -37.207  0.715  34.076 0.0000000000
49802  -36.842  1.534  34.350 0.0000000000
50319  -9.197  -8.252  49.683 0.0000000000
50320  -9.570  -8.867  49.522 0.0000000000
50321  -9.184  -8.964  49.824 0.0000000000
50588  -27.445  7.777  51.862 0.0000000000
50589  -27.631  8.486  51.743 0.0000000000
50590  -27.247  8.183  51.361 0.0000000000
50591  -24.950  9.621  48.854 0.0000000000
50592  -25.604  9.857  48.790 0.0000000000
50593  -25.230  10.136  48.581 0.0000000000
50594  -25.427  10.539  48.086 0.0000000000
50595  -24.889  10.457  48.466 0.0000000000
50596  -20.795  8.389  48.785 0.0000000000
50597  -21.182  8.504  48.543 0.0000000000
50598  -20.898  9.055  48.838 0.0000000000
50611  -19.734  3.935  59.080 0.0000000000
50612  -19.798  4.382  58.335 0.0000000000
50613  -19.866  4.701  58.848 0.0000000000
50614  -19.838  9.513  57.433 0.0000000000
50615  -19.668  9.122  57.123 0.0000000000
50616  -19.639  9.923  56.709 0.0000000000
50617  -19.501  10.284  55.960 0.0000000000
50618  -19.612  10.709  56.371 0.0000000000
50619  -18.489  12.664  59.580 0.0000000000
50620  -19.018  12.537  59.661 0.0000000000
50621  -18.638  13.178  59.202 0.0000000000
50678  -9.397  6.773  65.835 0.0000000000
50679  -9.232  7.630  65.528 0.0000000000
50680  -8.928  6.940  65.945 0.0000000000
50681  -6.656  6.769  65.066 0.0000000000
50682  -6.732  7.564  65.217 0.0000000000
50683  -6.606  7.681  64.789 0.0000000000
50684  -6.555  8.523  64.436 0.0000000000
50685  -6.540  7.779  64.300 0.0000000000
50686  -5.956  0.036  62.035 0.0000000000
50687  -6.166  0.842  62.635 0.0000000000
50688  -6.276  0.909  62.161 0.0000000000
50689  -7.813  6.353  60.421 0.0000000000
50690  -7.527  6.330  61.109 0.0000000000
50691  -7.560  7.102  60.457 0.0000000000
50692  -7.271  7.796  60.557 0.0000000000
50693  -7.539  7.762  59.800 0.0000000000
50694  -7.469  8.384  59.133 0.0000000000
50695  -7.779  7.716  59.090 0.0000000000
50696  -9.067  6.586  54.837 0.0000000000
50697  -8.725  7.186  54.922 0.0000000000
50698  -8.820  7.132  54.227 0.0000000000
50699  -8.536  7.652  53.592 0.0000000000
50700  -8.812  7.111  53.506 0.0000000000
50701  -8.800  7.138  52.837 0.0000000000
50702  -9.029  6.529  53.435 0.0000000000
50703  -9.025  2.208  52.906 0.0000000000
50704  -9.116  2.968  52.495 0.0000000000
50705  -9.065  2.283  52.321 0.0000000000
50706  -9.189  2.337  51.753 0.0000000000
50707  -9.048  1.632  52.156 0.0000000000
50708  -6.637  -3.557  54.374 0.0000000000
50709  -6.970  -2.844  54.316 0.0000000000
50710  -6.768  -3.416  53.911 0.0000000000
50711  -7.820  -3.328  51.228 0.0000000000
50712  -7.959  -2.729  51.456 0.0000000000
50713  -8.233  -2.715  51.076 0.0000000000
50714  -8.616  -2.129  50.914 0.0000000000
50715  -8.511  -2.693  50.686 0.0000000000
50716  -8.784  -2.638  50.280 0.0000000000
50717  -8.366  -3.220  50.465 0.0000000000
50718  -8.637  -7.768  50.041 0.0000000000
50719  -8.795  -7.037  49.765 0.0000000000
50720  -8.986  -7.671  49.752 0.0000000000
50721  -9.301  -7.569  49.428 0.0000000000
50905  -11.307  4.297  41.275 0.0000000000
50910  -10.076  5.531  44.682 0.0000000000
50911  -10.266  5.398  44.264 0.0000000000
50912  -10.176  4.933  44.751 0.0000000000
50913  -10.745  1.119  45.019 0.0000000000
50914  -10.832  1.535  44.618 0.0000000000
50915  -10.925  0.941  44.519 0.0000000000
50916  -11.064  0.797  44.056 0.0000000000
50917  -10.977  0.397  44.465 0.0000000000
50918  -11.108  -0.198  44.327 0.0000000000
50919  -10.890  -0.017  44.814 0.0000000000
50920  -9.764  -2.458  47.276 0.0000000000
50921  -9.866  -2.705  46.808 0.0000000000
50922  -9.809  -3.123  47.103 0.0000000000
50923  -10.045  -3.776  46.976 0.0000000000
50924  -9.745  -3.574  47.374 0.0000000000
51130  -55.748  4.447  8.967 0.0000000000
51131  -56.355  4.488  8.753 0.0000000000
51132  -56.080  4.507  8.207 0.0000000000
51133  -56.338  4.458  7.462 0.0000000000
51134  -55.770  4.494  7.676 0.0000000000
51135  -49.904  4.140  11.161 0.0000000000
51136  -50.545  3.994  10.848 0.0000000000
51137  -50.232  4.232  10.483 0.0000000000
51138  -52.517  5.269  5.852 0.0000000000
51139  -52.870  4.964  6.170 0.0000000000
51140  -53.320  5.219  5.455 0.0000000000
51141  -54.067  5.215  5.002 0.0000000000
51142  -53.686  5.508  4.695 0.0000000000
51143  -53.981  5.788  3.933 0.0000000000
51144  -53.327  5.823  4.340 0.0000000000
53864  -11.811  -5.477  45.450 0.0000000000
53920  -32.841  7.786  55.378 0.0000000000
53921  -33.329  8.275  55.341 0.0000000000
53922  -32.889  8.481  55.251 0.0000000000
53923  -32.853  9.999  53.697 0.0000000000
53924  -33.246  9.890  54.107 0.0000000000
53925  -33.397  10.480  53.310 0.0000000000
53926  -33.877  11.022  53.022 0.0000000000
53927  -33.499  11.057  52.426 0.0000000000
53929  -33.173  10.997  51.936 0.0000000000
53930  -32.116  10.558  50.956 0.0000000000
53931  -32.549  10.951  50.720 0.0000000000
53932  -32.263  11.004  50.080 0.0000000000
53934  -31.976  11.047  49.511 0.0000000000
53979  -11.480  -9.953  68.849 0.0000000000
53980  -10.888  -10.318  68.817 0.0000000000
53981  -11.244  -10.540  68.871 0.0000000000
54002  -31.532  10.801  49.516 0.0000000000
54003  -30.366  10.048  50.167 0.0000000000
54004  -30.571  10.341  49.270 0.0000000000
54005  -30.088  10.180  49.160 0.0000000000
54006  -29.750  10.273  48.284 0.0000000000
54007  -29.654  10.067  49.064 0.0000000000
54008  -15.093  -8.920  66.331 0.0000000000
54009  -15.375  -8.281  66.631 0.0000000000
54010  -14.948  -8.701  66.930 0.0000000000
54011  -14.140  -8.685  68.276 0.0000000000
54012  -14.684  -8.231  68.006 0.0000000000
54013  -14.440  -7.991  68.461 0.0000000000
54014  -14.664  -7.272  68.668 0.0000000000
54015  -14.090  -7.743  68.805 0.0000000000
54016  -13.753  -7.524  68.973 0.0000000000
54017  -13.562  -8.210  68.830 0.0000000000
54018  -12.319  -9.781  68.861 0.0000000000
54019  -12.482  -9.141  68.939 0.0000000000
54020  -11.968  -9.543  68.921 0.0000000000
54021  -11.614  -9.307  68.847 0.0000000000
54375  -31.732  -6.932  43.821 0.0000000000
54376  -32.129  -6.410  43.589 0.0000000000
54377  -31.537  -6.359  43.687 0.0000000000
54378  -31.328  -5.674  43.745 0.0000000000
54379  -30.918  -6.184  43.903 0.0000000000
54380  -29.366  -6.231  43.925 0.0000000000
54381  -29.716  -5.784  43.924 0.0000000000
54382  -29.189  -5.611  43.983 0.0000000000
54383  -29.023  -4.982  44.109 0.0000000000
54384  -28.652  -5.351  44.057 0.0000000000
54451  -28.157  -5.283  44.110 0.0000000000
54452  -28.291  -5.906  44.036 0.0000000000
54453  -27.695  -7.599  44.230 0.0000000000
54454  -27.523  -6.977  44.082 0.0000000000
54455  -27.139  -7.382  44.167 0.0000000000
54456  -26.635  -7.377  44.235 0.0000000000
54457  -26.799  -7.981  44.389 0.0000000000
54547  -49.262  3.922  3.996 0.0000000000
54548  -48.910  3.539  4.722 0.0000000000
54549  -48.838  4.149  4.205 0.0000000000
54820  -39.704  -0.958  29.704 0.0000000000
54821  -39.714  -0.705  29.322 0.0000000000
54822  -38.870  -0.613  29.523 0.0000000000
54823  -36.565  0.546  29.339 0.0000000000
54824  -37.250  0.256  29.141 0.0000000000
54825  -36.550  0.729  28.851 0.0000000000
54826  -36.568  0.931  28.416 0.0000000000
54835  -43.240  2.974  45.116 0.0000000000
54836  -42.869  2.859  44.522 0.0000000000
54837  -42.320  2.967  44.748 0.0000000000
54838  -40.252  3.357  44.676 0.0000000000
54839  -40.656  3.147  44.319 0.0000000000
54840  -39.759  3.436  44.167 0.0000000000
54841  -39.340  3.481  43.696 0.0000000000
54842  -39.107  3.896  44.091 0.0000000000
55103  -20.676  2.706  51.829 0.0000000000
55104  -20.770  3.411  51.747 0.0000000000
55105  -20.615  3.137  52.345 0.0000000000
55106  -20.444  3.672  54.029 0.0000000000
55107  -20.489  4.014  53.356 0.0000000000
55108  -20.332  4.464  53.817 0.0000000000
55109  -19.988  5.198  53.592 0.0000000000
55110  -20.145  4.897  54.285 0.0000000000
55111  -13.918  8.877  60.500 0.0000000000
55112  -14.360  9.382  59.905 0.0000000000
55113  -13.711  9.631  59.962 0.0000000000
55114  -12.654  11.653  59.309 0.0000000000
55115  -13.259  11.277  59.038 0.0000000000
55116  -13.006  12.171  58.811 0.0000000000
55117  -13.410  12.754  58.288 0.0000000000
55118  -12.750  13.098  58.573 0.0000000000
55119  -12.542  13.963  58.414 0.0000000000
55120  -12.169  13.402  58.966 0.0000000000
55121  -10.911  13.499  60.509 0.0000000000
55122  -11.220  14.023  59.859 0.0000000000
55128  -9.967  12.384  62.607 0.0000000000
55129  -9.755  13.233  62.475 0.0000000000
55130  -9.578  12.733  62.999 0.0000000000
55131  -9.146  13.054  63.346 0.0000000000
55132  -9.324  12.284  63.576 0.0000000000
55133  -9.171  -7.206  58.940 0.0000000000
55134  -8.824  -6.476  59.012 0.0000000000
55135  -9.047  -7.220  58.513 0.0000000000
55136  -8.823  -7.929  57.230 0.0000000000
55137  -8.740  -7.200  57.705 0.0000000000
55138  -8.528  -7.138  57.306 0.0000000000
55139  -8.095  -6.408  57.407 0.0000000000
55140  -8.265  -7.059  56.872 0.0000000000
55141  -7.964  -7.009  56.482 0.0000000000
55142  -8.348  -7.751  56.420 0.0000000000
55143  -8.522  -10.125  55.767 0.0000000000
55144  -8.284  -9.283  55.704 0.0000000000
55145  -8.200  -10.036  55.355 0.0000000000
55146  -7.843  -9.905  55.027 0.0000000000
55212  -8.516  9.036  48.733 0.0000000000
55213  -8.327  8.427  48.660 0.0000000000
55214  -8.389  8.589  49.270 0.0000000000
55282  -45.157  4.373  16.829 0.0000000000
55283  -45.524  4.482  16.291 0.0000000000
55284  -45.032  4.865  16.625 0.0000000000
56354  -53.710  1.722  4.510 0.0000000000
56355  -53.362  2.018  4.243 0.0000000000
56356  -53.895  2.462  3.925 0.0000000000
56357  -54.549  4.062  2.571 0.0000000000
56358  -54.105  3.706  2.734 0.0000000000
56359  -54.128  4.275  2.261 0.0000000000
56360  -53.710  4.522  1.927 0.0000000000
56361  -54.034  4.861  1.903 0.0000000000
56620  -51.571  -1.295  35.053 0.0000000000
56621  -51.642  -0.995  34.632 0.0000000000
56622  -50.903  -1.194  34.664 0.0000000000
56623  -48.649  -1.374  33.877 0.0000000000
56624  -49.478  -1.082  33.889 0.0000000000
56625  -48.778  -1.141  33.483 0.0000000000
56626  -48.977  -0.866  33.090 0.0000000000
56627  -48.153  -1.174  33.067 0.0000000000
56628  -47.527  -1.246  32.678 0.0000000000
56629  -47.305  -1.481  33.091 0.0000000000
56630  -45.587  -2.165  33.752 0.0000000000
56631  -45.727  -2.018  33.283 0.0000000000
56632  -44.895  -2.223  33.344 0.0000000000
56633  -44.194  -2.242  32.989 0.0000000000
56634  -44.082  -2.353  33.512 0.0000000000
56635  -39.096  4.792  52.380 0.0000000000
56903  -20.167  -3.815  61.857 0.0000000000
56904  -19.893  -2.973  61.982 0.0000000000
56905  -20.124  -3.377  62.540 0.0000000000
56906  -20.004  -2.890  64.384 0.0000000000
56907  -19.900  -2.555  63.913 0.0000000000
56908  -19.820  -2.118  64.550 0.0000000000
56909  -19.651  -1.263  64.633 0.0000000000
56910  -19.709  -1.650  65.210 0.0000000000
56911  -16.183  -1.233  68.365 0.0000000000
56912  -16.495  -0.802  68.202 0.0000000000
56913  -15.956  -0.546  68.244 0.0000000000
56914  -15.094  1.029  67.585 0.0000000000
56915  -15.666  0.882  67.673 0.0000000000
56916  -15.519  1.602  67.401 0.0000000000
56917  -16.026  2.141  67.321 0.0000000000
56918  -15.496  2.319  67.161 0.0000000000
56919  -15.466  3.011  66.832 0.0000000000
56920  -14.944  2.488  67.016 0.0000000000
56921  -13.384  2.184  67.227 0.0000000000
56922  -13.811  2.744  66.856 0.0000000000
56923  -13.313  2.885  66.793 0.0000000000
56924  -13.288  3.648  66.387 0.0000000000
56925  -12.844  3.033  66.825 0.0000000000
56926  -12.430  3.198  66.854 0.0000000000
56927  -12.454  2.474  67.295 0.0000000000
56928  -11.967  0.521  68.264 0.0000000000
56929  -11.848  1.238  68.060 0.0000000000
56930  -11.542  0.589  68.240 0.0000000000
56931  -11.090  0.626  68.163 0.0000000000
56932  -11.241  -0.045  68.016 0.0000000000
56933  -11.202  -6.718  65.189 0.0000000000
56934  -11.354  -6.094  64.918 0.0000000000
56935  -11.072  -6.703  64.775 0.0000000000
56936  -10.465  -7.380  63.808 0.0000000000
56937  -10.751  -6.704  63.930 0.0000000000
56938  -10.586  -6.742  63.528 0.0000000000
56939  -10.667  -6.097  63.265 0.0000000000
56940  -10.472  -6.799  63.096 0.0000000000
56941  -10.364  -6.828  62.686 0.0000000000
56942  -10.219  -7.487  62.951 0.0000000000
56943  -9.825  -9.534  62.796 0.0000000000
56944  -9.917  -8.944  62.578 0.0000000000
56945  -9.800  -9.657  62.365 0.0000000000
56946  -9.773  -9.782  61.940 0.0000000000
57980  -46.618  -1.530  46.129 0.0000000000
57981  -46.807  -1.015  46.466 0.0000000000
57982  -46.246  -0.736  46.248 0.0000000000
57983  -45.901  -0.083  46.384 0.0000000000
57984  -45.660  -0.576  46.026 0.0000000000
57993  -37.529  -4.645  42.347 0.0000000000
57994  -38.331  -4.905  42.318 0.0000000000
57995  -38.120  -4.179  42.361 0.0000000000
57996  -38.862  -2.721  43.035 0.0000000000
57997  -39.161  -3.387  42.767 0.0000000000
57998  -39.605  -2.956  42.980 0.0000000000
57999  -40.388  -3.197  43.049 0.0000000000
58000  -40.081  -2.548  43.344 0.0000000000
58001  -40.508  -2.131  43.621 0.0000000000
58002  -39.745  -1.935  43.636 0.0000000000
58003  -38.575  -0.692  44.809 0.0000000000
58004  -39.274  -0.912  44.640 0.0000000000
58005  -39.047  -0.402  45.277 0.0000000000
58006  -39.565  -0.118  45.853 0.0000000000
58007  -38.906  0.043  45.977 0.0000000000
58008  -38.862  0.478  46.738 0.0000000000
58009  -38.332  0.235  46.339 0.0000000000
58010  -36.642  0.380  46.768 0.0000000000
58011  -37.190  0.627  47.093 0.0000000000
58012  -36.687  0.825  47.601 0.0000000000
58013  -36.741  1.190  48.382 0.0000000000
58014  -36.156  0.922  48.052 0.0000000000
58015  -30.322  -0.719  48.183 0.0000000000
58016  -30.772  -0.536  48.713 0.0000000000
58017  -30.463  -0.322  48.814 0.0000000000
58018  -30.623  0.827  50.173 0.0000000000
58019  -30.814  0.541  50.121 0.0000000000
58020  -31.035  0.961  50.782 0.0000000000
58021  -31.511  1.166  51.343 0.0000000000
58022  -31.282  1.429  51.446 0.0000000000
58023  -31.560  1.950  52.114 0.0000000000
58024  -31.054  1.656  51.514 0.0000000000
58025  -29.982  2.184  51.156 0.0000000000
58026  -30.419  2.323  51.628 0.0000000000
58027  -30.018  2.714  51.820 0.0000000000
58028  -30.152  3.253  52.344 0.0000000000
58029  -29.638  2.962  51.820 0.0000000000
58164  -14.350  -14.258  63.839 0.0000000000
58231  -29.219  3.339  51.938 0.0000000000
58232  -29.168  2.712  51.188 0.0000000000
58233  -28.121  1.705  49.424 0.0000000000
58234  -28.196  2.217  50.045 0.0000000000
58235  -27.776  2.064  49.486 0.0000000000
58236  -27.460  2.463  49.450 0.0000000000
58237  -27.391  1.910  48.863 0.0000000000
58238  -23.501  -3.034  45.444 0.0000000000
58239  -23.647  -2.265  45.551 0.0000000000
58240  -23.192  -2.758  45.645 0.0000000000
58241  -22.206  -2.371  46.492 0.0000000000
58242  -22.573  -1.965  46.271 0.0000000000
58243  -22.320  -1.534  46.529 0.0000000000
58244  -22.463  -0.833  46.634 0.0000000000
58245  -22.044  -1.112  46.948 0.0000000000
58246  -21.828  -0.740  47.363 0.0000000000
58247  -21.679  -1.498  47.296 0.0000000000
58248  -21.067  -3.056  48.164 0.0000000000
58249  -21.092  -2.270  48.148 0.0000000000
58250  -20.851  -2.639  48.599 0.0000000000
58251  -20.673  -2.323  49.011 0.0000000000
58252  -20.650  -3.025  49.053 0.0000000000
58261  -21.646  -12.329  55.186 0.0000000000
58262  -21.855  -11.927  54.556 0.0000000000
58263  -21.405  -11.654  54.776 0.0000000000
58264  -21.000  -10.199  54.617 0.0000000000
58265  -21.179  -10.451  54.222 0.0000000000
58266  -21.141  -9.784  53.916 0.0000000000
58267  -21.210  -9.384  53.264 0.0000000000
58268  -21.031  -9.139  53.645 0.0000000000
58269  -20.880  -8.349  53.360 0.0000000000
58270  -20.842  -8.750  54.056 0.0000000000
58271  -20.489  -8.515  55.664 0.0000000000
58272  -20.517  -8.126  55.007 0.0000000000
58273  -20.398  -7.746  55.405 0.0000000000
58274  -20.284  -7.011  55.281 0.0000000000
58275  -20.315  -7.437  55.973 0.0000000000
58276  -20.273  -7.090  56.447 0.0000000000
58277  -20.325  -7.872  56.615 0.0000000000
58278  -20.049  -9.434  57.648 0.0000000000
58279  -20.183  -8.769  57.656 0.0000000000
58280  -19.989  -9.110  58.075 0.0000000000
58281  -19.949  -8.793  58.473 0.0000000000
58282  -19.750  -9.422  58.417 0.0000000000
58288  -16.201  -12.941  61.227 0.0000000000
58289  -16.342  -12.198  61.215 0.0000000000
58290  -16.036  -12.515  61.530 0.0000000000
58291  -15.877  -12.093  61.883 0.0000000000
58292  -15.654  -12.904  61.911 0.0000000000
58293  -14.828  -14.347  63.021 0.0000000000
58294  -14.975  -13.609  62.816 0.0000000000
58295  -14.645  -13.927  63.342 0.0000000000
58296  -14.507  -13.546  63.653 0.0000000000
58547  -42.077  -0.348  14.453 0.0000000000
58549  -41.696  -0.188  14.547 0.0000000000
58550  -41.324  -0.001  14.599 0.0000000000
58551  -41.664  0.503  13.982 0.0000000000
59320  -55.556  5.072  21.352 0.0000000000
59321  -55.598  5.081  20.848 0.0000000000
59322  -54.898  4.771  21.105 0.0000000000
59323  -52.706  3.874  21.005 0.0000000000
59324  -53.507  4.179  20.788 0.0000000000
59325  -52.741  3.915  20.500 0.0000000000
59326  -52.800  3.906  19.942 0.0000000000
59327  -52.024  3.664  20.142 0.0000000000
59328  -51.315  3.383  19.770 0.0000000000
59329  -51.259  3.431  20.267 0.0000000000
59330  -49.650  2.955  20.977 0.0000000000
59331  -49.713  2.982  20.513 0.0000000000
59332  -48.922  2.760  20.616 0.0000000000
59333  -48.221  2.594  20.278 0.0000000000
59334  -48.158  2.598  20.759 0.0000000000
59335  -53.498  4.381  29.732 0.0000000000
59336  -53.454  4.620  29.372 0.0000000000
59337  -52.617  4.209  29.243 0.0000000000
59338  -50.092  3.459  28.288 0.0000000000
59339  -50.935  3.801  28.330 0.0000000000
59340  -50.209  3.586  27.863 0.0000000000
59341  -50.348  3.637  27.429 0.0000000000
59342  -49.540  3.321  27.435 0.0000000000
59343  -40.791  1.706  25.457 0.0000000000
59344  -41.707  1.741  25.409 0.0000000000
59345  -41.035  1.772  25.044 0.0000000000
59346  -40.898  1.949  23.916 0.0000000000
59347  -41.552  1.781  24.267 0.0000000000
59348  -41.811  1.798  23.878 0.0000000000
59349  -42.734  1.749  23.819 0.0000000000
59350  -42.051  1.842  23.462 0.0000000000
59351  -42.230  1.951  23.070 0.0000000000
59352  -41.391  2.081  23.122 0.0000000000
59354  -40.239  2.834  22.487 0.0000000000
59383  -50.124  -1.305  42.511 0.0000000000
59385  -49.961  -1.514  42.018 0.0000000000
59386  -49.823  -1.723  41.575 0.0000000000
59387  -49.044  -1.287  41.568 0.0000000000
59388  -39.757  1.362  39.613 0.0000000000
59389  -40.387  0.871  39.479 0.0000000000
59390  -39.713  1.190  39.188 0.0000000000
59391  -38.924  1.156  38.010 0.0000000000
59392  -39.569  0.764  38.316 0.0000000000
59393  -39.486  0.481  37.867 0.0000000000
59394  -40.062  -0.121  37.734 0.0000000000
59395  -39.427  0.163  37.402 0.0000000000
59396  -39.415  -0.160  36.928 0.0000000000
59397  -38.820  0.517  37.099 0.0000000000
59398  -37.448  2.170  36.849 0.0000000000
59399  -37.846  1.373  36.647 0.0000000000
59400  -37.464  1.910  36.419 0.0000000000
59401  -37.484  1.646  35.959 0.0000000000
59402  -37.106  2.436  36.183 0.0000000000
59919  -7.744  -8.748  50.731 0.0000000000
59920  -8.099  -9.329  50.554 0.0000000000
59921  -7.755  -9.395  50.758 0.0000000000
59922  -7.319  -11.045  50.871 0.0000000000
59923  -7.689  -10.893  50.722 0.0000000000
59924  -7.619  -11.694  50.681 0.0000000000
60188  -25.893  6.483  50.145 0.0000000000
60189  -25.993  7.154  50.276 0.0000000000
60190  -25.587  6.827  49.755 0.0000000000
60191  -24.342  7.267  48.758 0.0000000000
60192  -24.864  7.467  49.186 0.0000000000
60193  -24.438  7.821  48.929 0.0000000000
60194  -24.543  8.389  49.005 0.0000000000
60195  -23.994  8.139  48.715 0.0000000000
60196  -20.102  10.669  50.184 0.0000000000
60197  -20.397  10.778  49.854 0.0000000000
60198  -20.345  11.365  50.234 0.0000000000
60211  -20.312  5.466  61.034 0.0000000000
60212  -20.226  5.790  60.271 0.0000000000
60213  -20.388  6.193  60.699 0.0000000000
60214  -20.492  8.121  60.339 0.0000000000
60215  -20.457  7.686  60.042 0.0000000000
60216  -20.443  8.492  59.596 0.0000000000
60217  -20.306  8.817  58.893 0.0000000000
60218  -20.414  9.269  59.232 0.0000000000
60219  -17.370  15.337  57.974 0.0000000000
60220  -17.809  15.197  58.117 0.0000000000
60278  -8.180  3.843  66.907 0.0000000000
60279  -8.040  4.742  66.736 0.0000000000
60280  -7.752  3.953  66.745 0.0000000000
60281  -6.981  3.124  65.937 0.0000000000
60282  -7.119  4.003  66.169 0.0000000000
60283  -6.869  4.049  65.812 0.0000000000
60284  -6.777  5.026  65.588 0.0000000000
60285  -6.671  4.142  65.385 0.0000000000
60286  -6.761  0.418  60.096 0.0000000000
60287  -6.983  1.119  60.737 0.0000000000
60288  -7.281  1.125  60.193 0.0000000000
60289  -8.507  2.768  59.549 0.0000000000
60290  -8.236  2.754  60.213 0.0000000000
60291  -8.517  3.663  59.984 0.0000000000
60292  -8.365  4.695  60.213 0.0000000000
60293  -8.612  4.678  59.526 0.0000000000
60294  -8.655  5.534  58.941 0.0000000000
60295  -8.865  4.664  58.765 0.0000000000
60296  -9.329  3.741  56.912 0.0000000000
60297  -9.241  4.611  57.237 0.0000000000
60298  -9.436  4.522  56.441 0.0000000000
60299  -9.453  5.283  55.917 0.0000000000
60300  -9.545  4.522  55.712 0.0000000000
60301  -9.577  4.589  55.012 0.0000000000
60302  -9.547  3.833  55.412 0.0000000000
60303  -9.087  1.617  55.075 0.0000000000
60304  -9.256  2.447  54.789 0.0000000000
60305  -9.117  1.784  54.494 0.0000000000
60306  -9.047  1.883  53.988 0.0000000000
60307  -8.967  1.078  54.282 0.0000000000
60308  -5.970  -6.005  52.883 0.0000000000
60309  -6.234  -5.180  52.818 0.0000000000
60310  -6.068  -5.862  52.537 0.0000000000
60311  -6.356  -6.175  51.625 0.0000000000
60312  -6.391  -5.555  51.848 0.0000000000
60313  -6.671  -5.391  51.551 0.0000000000
60314  -6.978  -4.677  51.405 0.0000000000
60315  -6.941  -5.286  51.229 0.0000000000
60316  -7.216  -5.225  50.889 0.0000000000
60317  -6.991  -5.983  51.041 0.0000000000
60318  -7.136  -8.132  51.071 0.0000000000
60319  -7.348  -7.317  50.891 0.0000000000
60320  -7.531  -8.074  50.837 0.0000000000
60321  -7.927  -8.041  50.608 0.0000000000
60510  -9.706  3.786  46.481 0.0000000000
60511  -9.891  3.592  46.048 0.0000000000
60512  -9.862  3.223  46.474 0.0000000000
60513  -10.168  1.737  46.877 0.0000000000
60514  -10.140  2.113  46.459 0.0000000000
60515  -10.273  1.569  46.415 0.0000000000
60516  -10.435  1.369  45.954 0.0000000000
60517  -10.341  1.023  46.355 0.0000000000
60518  -10.368  0.467  46.253 0.0000000000
60519  -10.265  0.585  46.725 0.0000000000
60520  -10.042  -0.085  47.980 0.0000000000
60521  -10.102  -0.247  47.493 0.0000000000
60522  -9.976  -0.680  47.830 0.0000000000
60523  -9.883  -1.263  47.636 0.0000000000
60524  -9.812  -1.090  48.124 0.0000000000
60727  -56.070  4.245  12.897 0.0000000000
60728  -56.315  4.394  12.295 0.0000000000
60729  -55.683  4.205  12.575 0.0000000000
60730  -54.140  3.816  11.914 0.0000000000
60731  -54.868  4.047  11.733 0.0000000000
60732  -54.510  3.972  11.211 0.0000000000
60733  -54.904  4.149  10.499 0.0000000000
60734  -54.159  3.910  10.664 0.0000000000
60736  -49.420  5.163  9.627 0.0000000000
60740  -50.217  5.775  7.307 0.0000000000
60741  -50.891  5.527  6.771 0.0000000000
60742  -50.666  5.890  6.522 0.0000000000
60743  -51.146  6.040  5.752 0.0000000000
63827  -53.760  -1.575  36.521 0.0000000000
63828  -52.970  -1.457  35.999 0.0000000000
63829  -52.978  -1.719  36.421 0.0000000000
63830  -51.591  -2.225  36.909 0.0000000000
63831  -51.503  -2.016  36.377 0.0000000000
63832  -50.810  -2.213  36.514 0.0000000000
63833  -50.014  -2.180  36.064 0.0000000000
63834  -50.096  -2.358  36.598 0.0000000000
63835  -36.273  5.990  55.568 0.0000000000
63836  -36.805  6.514  55.526 0.0000000000
63837  -36.403  6.864  55.541 0.0000000000
63838  -36.157  8.769  55.252 0.0000000000
63843  -34.511  9.426  55.022 0.0000000000
63844  -34.901  9.261  55.204 0.0000000000
63845  -35.026  10.045  54.732 0.0000000000
64014  -9.760  -9.521  65.924 0.0000000000
64015  -9.431  -10.157  65.690 0.0000000000
64016  -9.491  -10.046  66.144 0.0000000000
64098  -26.696  11.065  44.368 0.0000000000
64099  -26.449  11.384  43.826 0.0000000000
64100  -26.019  11.414  44.050 0.0000000000
64102  -25.671  11.469  44.411 0.0000000000
64103  -18.347  -5.796  64.365 0.0000000000
64104  -18.706  -5.211  64.797 0.0000000000
64105  -18.272  -5.362  65.040 0.0000000000
64106  -17.538  -5.073  66.417 0.0000000000
64107  -17.941  -4.685  66.275 0.0000000000
64108  -17.755  -4.427  66.819 0.0000000000
64109  -17.924  -3.751  67.141 0.0000000000
64110  -17.542  -4.148  67.308 0.0000000000
64111  -16.006  -6.893  67.248 0.0000000000
64112  -16.424  -6.410  66.999 0.0000000000
64113  -16.318  -6.140  67.550 0.0000000000
64114  -16.253  -4.492  68.368 0.0000000000
64115  -16.589  -4.756  68.099 0.0000000000
64116  -16.574  -4.028  68.173 0.0000000000
64117  -16.924  -3.579  68.069 0.0000000000
64118  -16.554  -3.318  68.267 0.0000000000
64119  -16.476  -2.646  68.355 0.0000000000
64120  -16.120  -3.098  68.398 0.0000000000
64121  -14.789  -3.257  68.416 0.0000000000
64122  -15.121  -2.729  68.429 0.0000000000
64123  -14.644  -2.561  68.327 0.0000000000
64124  -14.455  -1.867  68.338 0.0000000000
64125  -14.172  -2.389  68.188 0.0000000000
64126  -13.740  -2.244  68.044 0.0000000000
64127  -13.878  -2.912  67.960 0.0000000000
64128  -13.418  -4.600  67.727 0.0000000000
64129  -13.396  -3.984  67.554 0.0000000000
64130  -13.107  -4.514  67.327 0.0000000000
64131  -12.832  -4.427  66.890 0.0000000000
64132  -12.769  -5.035  67.100 0.0000000000
64133  -13.016  -7.131  68.756 0.0000000000
64134  -13.149  -6.475  68.605 0.0000000000
64135  -12.659  -6.948  68.454 0.0000000000
64136  -11.663  -7.298  67.487 0.0000000000
64137  -12.096  -6.781  67.608 0.0000000000
64138  -11.859  -6.744  67.145 0.0000000000
64139  -12.094  -6.158  66.820 0.0000000000
64140  -11.666  -6.737  66.677 0.0000000000
64141  -11.506  -6.702  66.163 0.0000000000
64142  -11.269  -7.249  66.538 0.0000000000
64143  -10.262  -8.915  66.509 0.0000000000
64144  -10.512  -8.377  66.266 0.0000000000
64145  -10.100  -8.966  66.056 0.0000000000
64146  -10.022  -9.031  65.565 0.0000000000
65196  -34.897  -6.043  42.936 0.0000000000
65198  -35.567  -6.241  42.892 0.0000000000
65200  -36.048  -5.910  42.603 0.0000000000
65201  -36.528  -5.479  42.454 0.0000000000
65202  -35.814  -5.234  42.524 0.0000000000
65203  -34.629  -3.480  43.140 0.0000000000
65204  -35.349  -3.897  42.794 0.0000000000
65205  -35.173  -3.143  43.180 0.0000000000
65206  -35.693  -2.742  43.372 0.0000000000
65207  -34.963  -2.459  43.736 0.0000000000
65208  -34.838  -1.847  44.358 0.0000000000
65209  -34.317  -2.239  44.200 0.0000000000
65210  -32.630  -2.483  44.773 0.0000000000
65211  -33.124  -2.098  45.024 0.0000000000
65212  -32.537  -2.017  45.405 0.0000000000
65213  -32.421  -1.671  46.016 0.0000000000
65214  -31.967  -2.045  45.792 0.0000000000
65215  -31.004  -4.487  44.170 0.0000000000
65216  -31.402  -3.983  44.261 0.0000000000
65217  -30.857  -3.981  44.533 0.0000000000
65218  -30.003  -2.801  45.618 0.0000000000
65219  -30.598  -2.926  45.487 0.0000000000
65220  -30.434  -2.455  45.999 0.0000000000
65221  -30.884  -2.144  46.345 0.0000000000
65222  -30.300  -2.029  46.520 0.0000000000
65223  -30.215  -1.601  47.029 0.0000000000
65224  -29.785  -1.779  46.578 0.0000000000
65225  -28.612  -1.479  46.282 0.0000000000
65226  -29.022  -1.244  46.726 0.0000000000
65227  -28.753  -1.024  46.756 0.0000000000
65228  -28.944  -0.590  47.267 0.0000000000
65229  -28.533  -0.777  46.979 0.0000000000
65431  -28.215  -0.686  47.007 0.0000000000
65432  -28.004  -1.154  46.513 0.0000000000
65433  -26.878  -2.402  45.430 0.0000000000
65434  -26.985  -1.870  45.803 0.0000000000
65435  -26.457  -2.289  45.456 0.0000000000
65436  -26.086  -2.030  45.480 0.0000000000
65437  -25.945  -2.596  45.196 0.0000000000
65438  -27.068  -4.912  44.233 0.0000000000
65439  -26.966  -4.267  44.462 0.0000000000
65440  -26.546  -4.784  44.320 0.0000000000
65441  -25.227  -4.876  44.435 0.0000000000
65442  -25.561  -4.355  44.495 0.0000000000
65443  -25.117  -4.163  44.644 0.0000000000
65444  -25.040  -3.449  44.886 0.0000000000
65445  -24.677  -3.930  44.788 0.0000000000
65446  -24.241  -3.698  44.952 0.0000000000
65447  -24.248  -4.394  44.814 0.0000000000
65448  -23.652  -5.983  45.179 0.0000000000
65449  -23.529  -5.242  45.167 0.0000000000
65450  -23.221  -5.630  45.488 0.0000000000
65451  -22.814  -5.381  45.755 0.0000000000
65452  -22.948  -6.110  45.817 0.0000000000
65474  -20.539  -12.487  56.585 0.0000000000
65476  -19.978  -12.548  57.175 0.0000000000
65730  -48.114  2.691  6.334 0.0000000000
65731  -48.053  2.013  6.927 0.0000000000
65732  -47.740  2.273  7.144 0.0000000000
65733  -46.766  1.522  9.010 0.0000000000
65734  -47.102  1.322  8.773 0.0000000000
65735  -46.738  0.788  9.604 0.0000000000
65736  -46.740  0.074  10.150 0.0000000000
65737  -46.392  0.278  10.382 0.0000000000
65738  -46.082  -0.240  11.118 0.0000000000
65739  -46.067  0.504  10.570 0.0000000000
65740  -45.318  1.559  10.412 0.0000000000
65741  -45.369  0.874  10.982 0.0000000000
65742  -45.016  1.046  11.162 0.0000000000
65743  -44.682  0.520  11.903 0.0000000000
65744  -44.622  1.221  11.359 0.0000000000
65745  -44.250  1.369  11.507 0.0000000000
65746  -44.573  1.868  10.750 0.0000000000
65747  -44.670  3.662  8.766 0.0000000000
65748  -44.357  3.143  9.557 0.0000000000
65749  -44.241  3.786  8.965 0.0000000000
65750  -43.810  3.896  9.152 0.0000000000
65751  -44.203  4.460  8.392 0.0000000000
66528  -56.815  5.587  21.991 0.0000000000
66529  -56.786  5.595  22.568 0.0000000000
66530  -55.163  4.972  23.553 0.0000000000
66531  -55.265  4.991  22.971 0.0000000000
66532  -54.491  4.600  23.156 0.0000000000
66533  -53.879  4.246  22.772 0.0000000000
66534  -53.715  4.216  23.279 0.0000000000
66535  -46.639  0.898  29.055 0.0000000000
66536  -46.596  1.261  28.845 0.0000000000
66537  -45.732  0.851  28.806 0.0000000000
66538  -43.195  0.509  28.348 0.0000000000
66539  -44.061  0.829  28.349 0.0000000000
66540  -43.198  0.867  28.106 0.0000000000
66541  -43.272  1.202  27.795 0.0000000000
66542  -42.423  0.959  27.760 0.0000000000
66543  -39.779  -0.181  28.612 0.0000000000
66544  -40.678  -0.097  28.519 0.0000000000
66545  -39.816  0.095  28.254 0.0000000000
66546  -39.191  0.933  27.110 0.0000000000
66547  -39.936  0.721  27.461 0.0000000000
66548  -40.028  0.999  27.075 0.0000000000
66549  -40.887  1.113  27.046 0.0000000000
66550  -40.166  1.239  26.686 0.0000000000
66551  -40.399  1.456  26.254 0.0000000000
66552  -39.501  1.410  26.346 0.0000000000
66554  -38.071  1.844  25.629 0.0000000000
66580  -47.817  1.108  43.885 0.0000000000
66581  -47.585  0.886  43.407 0.0000000000
66582  -46.818  1.310  43.444 0.0000000000
66583  -44.042  1.771  42.791 0.0000000000
66584  -44.734  1.495  42.703 0.0000000000
66585  -43.724  1.526  42.347 0.0000000000
66586  -43.460  1.232  41.885 0.0000000000
66587  -42.801  1.537  41.909 0.0000000000
66588  -41.882  2.567  43.394 0.0000000000
66589  -42.425  2.344  43.159 0.0000000000
66590  -41.466  2.386  42.905 0.0000000000
66591  -39.801  2.253  41.711 0.0000000000
66592  -40.671  2.065  41.927 0.0000000000
66593  -40.406  1.928  41.477 0.0000000000
66594  -40.994  1.639  41.320 0.0000000000
66595  -40.174  1.782  40.988 0.0000000000
66596  -39.971  1.679  40.516 0.0000000000
66597  -39.332  2.105  40.744 0.0000000000
66598  -37.672  3.645  40.813 0.0000000000
66599  -38.002  3.009  40.439 0.0000000000
66600  -37.564  3.610  40.339 0.0000000000
66601  -37.567  3.557  39.828 0.0000000000
66602  -37.331  4.239  40.224 0.0000000000
67119  -5.521  -9.713  52.720 0.0000000000
67120  -5.539  -10.370  52.324 0.0000000000
67121  -5.543  -10.503  52.701 0.0000000000
67388  -22.266  4.698  47.803 0.0000000000
67389  -22.251  5.300  47.788 0.0000000000
67390  -21.854  5.121  48.037 0.0000000000
67391  -20.711  5.731  49.049 0.0000000000
67392  -21.025  5.914  48.589 0.0000000000
67393  -20.680  6.383  48.917 0.0000000000
67394  -20.712  7.056  48.857 0.0000000000
67395  -20.344  6.872  49.292 0.0000000000
67396  -20.354  4.767  51.402 0.0000000000
67397  -20.313  4.988  50.788 0.0000000000
67398  -20.027  5.402  51.205 0.0000000000
67399  -19.462  7.412  51.169 0.0000000000
67400  -19.655  6.888  50.766 0.0000000000
67401  -19.616  7.636  50.562 0.0000000000
67402  -19.841  7.900  50.022 0.0000000000
67403  -19.655  8.425  50.411 0.0000000000
67404  -19.761  9.190  50.248 0.0000000000
67405  -19.552  8.962  50.791 0.0000000000
67406  -19.255  9.612  52.121 0.0000000000
67407  -19.421  9.921  51.551 0.0000000000
67408  -19.370  10.444  51.929 0.0000000000
67409  -19.619  11.199  51.839 0.0000000000
67410  -19.402  10.912  52.350 0.0000000000
67411  -18.419  8.374  62.484 0.0000000000
67412  -18.803  8.973  62.110 0.0000000000
67413  -18.311  9.093  61.896 0.0000000000
67414  -17.646  10.459  60.489 0.0000000000
67415  -18.054  10.493  60.837 0.0000000000
67416  -17.872  11.073  60.315 0.0000000000
67417  -18.092  11.666  60.163 0.0000000000
67418  -17.613  11.659  59.816 0.0000000000
67419  -15.387  10.529  58.946 0.0000000000
67420  -16.055  10.413  59.244 0.0000000000
67421  -15.899  11.143  58.791 0.0000000000
67422  -16.100  13.194  58.120 0.0000000000
67423  -16.369  12.454  58.519 0.0000000000
67424  -16.611  13.025  58.399 0.0000000000
67425  -17.072  12.931  58.705 0.0000000000
67426  -16.769  13.602  58.264 0.0000000000
67427  -16.922  14.188  58.188 0.0000000000
67428  -16.497  14.334  57.919 0.0000000000
67430  -16.037  15.966  57.454 0.0000000000
67473  -6.922  13.788  62.966 0.0000000000
67474  -6.792  14.451  62.527 0.0000000000
67475  -6.745  13.751  62.495 0.0000000000
67476  -6.677  13.661  61.956 0.0000000000
67477  -6.722  13.048  62.507 0.0000000000
67478  -6.889  -2.226  63.263 0.0000000000
67479  -6.518  -1.606  63.525 0.0000000000
67480  -6.603  -2.263  62.890 0.0000000000
67481  -6.417  -2.948  61.473 0.0000000000
67482  -6.172  -2.300  62.054 0.0000000000
67483  -5.989  -2.248  61.637 0.0000000000
67484  -5.759  -1.557  61.741 0.0000000000
67485  -5.846  -2.208  61.185 0.0000000000
67486  -7.848  -5.129  59.275 0.0000000000
67487  -7.433  -4.580  59.804 0.0000000000
67488  -7.242  -4.546  59.412 0.0000000000
67489  -6.133  -3.311  59.210 0.0000000000
67490  -6.223  -3.411  59.624 0.0000000000
67491  -5.883  -2.704  59.751 0.0000000000
67492  -5.716  -2.053  60.287 0.0000000000
67493  -5.761  -1.938  59.791 0.0000000000
67494  -5.906  -1.123  59.884 0.0000000000
67495  -5.860  -1.830  59.291 0.0000000000
67496  -6.317  -2.245  57.941 0.0000000000
67497  -6.286  -1.618  58.367 0.0000000000
67498  -6.587  -1.554  57.883 0.0000000000
67499  -6.978  -0.826  57.851 0.0000000000
67500  -6.878  -1.505  57.414 0.0000000000
67501  -7.171  -1.414  56.926 0.0000000000
67502  -6.777  -2.092  56.964 0.0000000000
67503  -6.365  -4.066  56.244 0.0000000000
67504  -6.507  -3.317  56.204 0.0000000000
67505  -6.385  -3.989  55.766 0.0000000000
67506  -6.481  -3.857  55.303 0.0000000000
67507  -6.296  -4.622  55.330 0.0000000000
67508  -7.401  -6.894  55.773 0.0000000000
67509  -7.077  -6.175  55.952 0.0000000000
67510  -7.111  -6.858  55.457 0.0000000000
67511  -6.425  -7.420  54.400 0.0000000000
67512  -6.529  -6.713  54.769 0.0000000000
67513  -6.275  -6.613  54.430 0.0000000000
67514  -6.205  -5.894  54.426 0.0000000000
67515  -6.090  -6.552  54.042 0.0000000000
67516  -5.964  -6.403  53.635 0.0000000000
67517  -5.932  -7.232  53.748 0.0000000000
67518  -5.732  -9.261  53.377 0.0000000000
67519  -5.679  -8.464  53.227 0.0000000000
67520  -5.593  -9.096  53.002 0.0000000000
67521  -5.545  -8.943  52.618 0.0000000000
67708  -9.725  6.797  44.609 0.0000000000
67709  -9.475  6.929  45.086 0.0000000000
67713  -8.915  6.299  47.057 0.0000000000
67714  -8.932  6.777  46.494 0.0000000000
67715  -9.154  6.133  46.577 0.0000000000
67716  -9.377  5.949  46.072 0.0000000000
67717  -9.361  5.523  46.592 0.0000000000
67718  -9.507  4.924  46.581 0.0000000000
67719  -9.373  5.115  47.082 0.0000000000
67720  -9.353  4.704  48.487 0.0000000000
67721  -9.470  4.488  47.959 0.0000000000
67722  -9.516  4.109  48.446 0.0000000000
67723  -9.630  3.595  48.338 0.0000000000
67724  -9.574  3.774  48.855 0.0000000000
67927  -50.349  2.801  14.766 0.0000000000
67928  -50.720  2.952  14.114 0.0000000000
67929  -49.977  2.925  14.331 0.0000000000
67930  -48.586  3.609  13.835 0.0000000000
67931  -49.250  3.447  13.545 0.0000000000
67932  -48.913  3.796  13.152 0.0000000000
67933  -49.274  3.928  12.461 0.0000000000
67934  -48.649  4.130  12.754 0.0000000000
67935  -46.311  4.675  15.119 0.0000000000
67936  -46.794  4.347  14.758 0.0000000000
67937  -46.709  4.820  14.516 0.0000000000
67939  -47.427  5.130  13.260 0.0000000000
67940  -47.750  5.229  12.645 0.0000000000
67941  -48.232  4.871  12.195 0.0000000000
67942  -48.040  5.285  11.996 0.0000000000
71147  -50.473  0.539  5.887 0.0000000000
71148  -49.963  -0.001  6.411 0.0000000000
71149  -50.113  0.707  5.877 0.0000000000
71150  -49.688  0.893  5.952 0.0000000000
71151  -50.128  1.397  5.341 0.0000000000
71152  -52.576  2.479  3.777 0.0000000000
71153  -51.998  2.031  4.328 0.0000000000
71154  -52.119  2.669  3.655 0.0000000000
71155  -51.368  3.680  2.831 0.0000000000
71156  -51.263  3.049  3.477 0.0000000000
71157  -50.842  3.197  3.470 0.0000000000
71158  -50.350  2.733  4.122 0.0000000000
71159  -50.395  3.310  3.566 0.0000000000
71160  -50.023  3.487  3.699 0.0000000000
71161  -50.460  3.916  3.006 0.0000000000
71162  -50.751  5.592  1.628 0.0000000000
71163  -50.376  5.140  2.107 0.0000000000
71164  -50.263  5.707  1.777 0.0000000000
71925  -56.450  3.970  31.421 0.0000000000
71926  -56.491  4.233  30.970 0.0000000000
71927  -55.852  4.294  31.042 0.0000000000
71928  -55.094  4.421  30.704 0.0000000000
71929  -55.133  4.114  31.060 0.0000000000
71930  -53.597  3.124  31.163 0.0000000000
71931  -53.596  3.454  30.825 0.0000000000
71932  -52.789  3.050  30.633 0.0000000000
71933  -51.927  2.916  30.109 0.0000000000
71934  -51.953  2.590  30.420 0.0000000000
71942  -54.680  1.290  33.982 0.0000000000
71943  -51.910  -0.317  33.990 0.0000000000
71944  -52.698  -0.096  34.137 0.0000000000
71945  -52.097  0.034  33.672 0.0000000000
71946  -51.922  0.776  32.578 0.0000000000
71947  -52.522  0.752  33.079 0.0000000000
71948  -52.761  1.156  32.764 0.0000000000
71949  -53.555  1.520  32.975 0.0000000000
71950  -52.983  1.554  32.465 0.0000000000
71951  -53.200  1.942  32.186 0.0000000000
71952  -52.423  1.574  31.937 0.0000000000
71953  -50.122  1.024  30.777 0.0000000000
71954  -51.022  1.427  30.913 0.0000000000
71955  -50.212  1.355  30.436 0.0000000000
71956  -50.255  1.681  30.135 0.0000000000
71957  -49.323  1.243  30.046 0.0000000000
71958  -48.427  1.135  29.649 0.0000000000
71959  -48.427  0.767  29.946 0.0000000000
71960  -46.600  -0.453  30.170 0.0000000000
71961  -46.624  -0.137  29.820 0.0000000000
71962  -45.705  -0.564  29.848 0.0000000000
71963  -44.814  -0.609  29.509 0.0000000000
71964  -44.768  -0.923  29.867 0.0000000000
71965  -46.173  -1.466  31.843 0.0000000000
71966  -46.307  -1.244  31.369 0.0000000000
71967  -45.342  -1.564  31.436 0.0000000000
71968  -42.870  -1.839  30.898 0.0000000000
71969  -43.791  -1.673  30.743 0.0000000000
71970  -42.926  -1.659  30.437 0.0000000000
71971  -43.006  -1.415  30.030 0.0000000000
71972  -42.112  -1.594  30.194 0.0000000000
71973  -41.324  -1.482  30.004 0.0000000000
71974  -41.271  -1.643  30.405 0.0000000000
71975  -39.628  -1.526  31.270 0.0000000000
71976  -39.640  -1.429  30.862 0.0000000000
71977  -38.874  -1.170  31.136 0.0000000000
71978  -38.131  -0.787  30.992 0.0000000000
71979  -38.138  -0.800  31.403 0.0000000000
71980  -40.637  3.890  48.195 0.0000000000
72788  -19.041  -0.432  56.832 0.0000000000
72789  -19.115  0.376  56.823 0.0000000000
72790  -19.018  -0.044  57.443 0.0000000000
72791  -19.014  0.480  59.544 0.0000000000
72792  -19.052  0.904  58.794 0.0000000000
72793  -19.136  1.386  59.453 0.0000000000
72794  -19.326  2.264  59.338 0.0000000000
72795  -19.253  1.823  60.039 0.0000000000
72796  -19.448  -1.452  62.239 0.0000000000
72797  -19.318  -0.948  61.679 0.0000000000
72798  -19.286  -0.556  62.319 0.0000000000
72799  -19.400  1.787  62.665 0.0000000000
72800  -19.286  1.328  62.084 0.0000000000
72801  -19.415  2.252  61.935 0.0000000000
72802  -19.499  2.756  61.138 0.0000000000
72803  -19.661  3.181  61.680 0.0000000000
72804  -19.901  3.957  61.477 0.0000000000
72805  -19.864  3.581  62.235 0.0000000000
72806  -19.976  4.065  63.947 0.0000000000
72807  -20.107  4.440  63.213 0.0000000000
72808  -20.168  4.875  63.646 0.0000000000
72809  -20.258  5.671  63.291 0.0000000000
72810  -20.036  5.389  63.958 0.0000000000
72811  -19.126  -3.962  65.711 0.0000000000
72812  -19.447  -3.781  65.504 0.0000000000
72813  -19.208  -3.312  66.071 0.0000000000
72814  -18.850  -1.371  66.953 0.0000000000
72815  -19.132  -1.804  66.583 0.0000000000
72816  -19.106  -0.955  66.708 0.0000000000
72817  -19.303  -0.636  66.290 0.0000000000
72818  -19.077  -0.116  66.728 0.0000000000
72819  -17.262  0.141  67.787 0.0000000000
72820  -17.693  -0.157  67.684 0.0000000000
72821  -17.667  0.608  67.655 0.0000000000
72822  -18.404  2.334  66.986 0.0000000000
72823  -18.462  1.511  67.185 0.0000000000
72824  -18.757  1.967  66.796 0.0000000000
72825  -19.060  1.571  66.518 0.0000000000
72826  -19.089  2.517  66.362 0.0000000000
72827  -19.347  2.938  65.844 0.0000000000
72828  -19.104  3.385  66.139 0.0000000000
72829  -18.599  5.331  65.379 0.0000000000
72830  -19.077  5.030  65.393 0.0000000000
72831  -18.926  5.828  64.850 0.0000000000
72832  -19.259  6.289  64.316 0.0000000000
72833  -18.756  6.557  64.252 0.0000000000
72834  -18.688  7.222  63.643 0.0000000000
72835  -18.232  6.756  64.194 0.0000000000
72836  -16.791  6.327  63.863 0.0000000000
72837  -17.182  6.857  63.558 0.0000000000
72838  -16.647  6.823  63.190 0.0000000000
72839  -16.558  7.326  62.534 0.0000000000
72840  -16.091  6.900  62.726 0.0000000000
72841  -15.208  4.476  65.607 0.0000000000
72842  -15.615  4.888  65.073 0.0000000000
72843  -15.013  4.981  64.841 0.0000000000
72844  -14.062  6.086  63.205 0.0000000000
72845  -14.633  5.979  63.340 0.0000000000
72846  -14.486  6.500  62.592 0.0000000000
72847  -14.945  6.881  62.102 0.0000000000
72848  -14.355  7.017  61.985 0.0000000000
72849  -14.258  7.589  61.511 0.0000000000
72850  -13.773  7.182  62.041 0.0000000000
72851  -12.277  7.261  63.021 0.0000000000
72852  -12.645  7.621  62.317 0.0000000000
72853  -12.118  7.956  62.557 0.0000000000
72854  -12.011  8.694  62.108 0.0000000000
72855  -11.659  8.296  62.840 0.0000000000
72856  -11.281  8.533  63.132 0.0000000000
72857  -11.393  7.838  63.514 0.0000000000
72858  -11.125  6.144  65.004 0.0000000000
72859  -10.932  6.870  64.673 0.0000000000
72860  -10.702  6.294  65.248 0.0000000000
72861  -10.261  6.447  65.508 0.0000000000
72862  -10.445  5.754  65.893 0.0000000000
72863  -11.671  3.445  66.921 0.0000000000
72864  -11.631  4.150  66.506 0.0000000000
72865  -11.295  3.543  66.964 0.0000000000
72866  -10.166  2.975  67.329 0.0000000000
72867  -10.539  3.704  67.040 0.0000000000
72868  -10.074  3.719  67.092 0.0000000000
72869  -9.903  4.419  66.832 0.0000000000
72870  -9.598  3.737  67.129 0.0000000000
72871  -9.130  3.812  67.059 0.0000000000
72872  -9.235  3.009  67.217 0.0000000000
72873  -8.537  0.659  66.858 0.0000000000
72874  -8.556  1.341  66.946 0.0000000000
72875  -8.188  0.654  66.575 0.0000000000
72876  -7.837  0.616  66.256 0.0000000000
72877  -7.938  -0.086  66.026 0.0000000000
72878  -12.837  -2.014  67.591 0.0000000000
72879  -12.572  -1.356  67.857 0.0000000000
72880  -12.419  -1.916  67.332 0.0000000000
72881  -11.559  -2.330  66.104 0.0000000000
72882  -11.582  -1.731  66.752 0.0000000000
72883  -11.199  -1.694  66.432 0.0000000000
72884  -10.918  -1.132  66.792 0.0000000000
72885  -10.904  -1.658  66.060 0.0000000000
72886  -11.436  -4.771  64.437 0.0000000000
72887  -11.511  -4.084  64.746 0.0000000000
72888  -11.320  -4.060  64.323 0.0000000000
72889  -10.453  -2.666  64.152 0.0000000000
72890  -10.774  -2.717  64.420 0.0000000000
72891  -10.317  -2.108  64.734 0.0000000000
72892  -10.233  -1.552  65.415 0.0000000000
72893  -9.847  -1.559  65.148 0.0000000000
72894  -9.436  -1.046  65.612 0.0000000000
72895  -9.506  -1.589  64.885 0.0000000000
72896  -8.857  -2.313  63.826 0.0000000000
72897  -8.813  -1.734  64.414 0.0000000000
72898  -8.410  -1.860  64.218 0.0000000000
72899  -7.913  -1.377  64.650 0.0000000000
72900  -8.009  -1.977  64.039 0.0000000000
72901  -7.614  -2.084  63.835 0.0000000000
72902  -8.126  -2.550  63.465 0.0000000000
72903  -9.093  -4.210  62.015 0.0000000000
72904  -8.543  -3.640  62.277 0.0000000000
72905  -8.788  -4.283  61.789 0.0000000000
72906  -8.502  -4.344  61.523 0.0000000000
72907  -9.010  -4.961  61.346 0.0000000000
72908  -10.156  -6.870  61.918 0.0000000000
72909  -10.043  -6.184  61.799 0.0000000000
72910  -10.033  -6.938  61.568 0.0000000000
72911  -9.843  -7.810  60.586 0.0000000000
72912  -9.805  -7.108  60.873 0.0000000000
72913  -9.689  -7.101  60.496 0.0000000000
72914  -9.464  -6.379  60.488 0.0000000000
72915  -9.568  -7.105  60.100 0.0000000000
72916  -9.439  -7.159  59.680 0.0000000000
72917  -9.626  -7.889  59.764 0.0000000000
72918  -9.627  -10.196  59.371 0.0000000000
72919  -9.655  -9.477  59.150 0.0000000000
72920  -9.581  -10.252  58.950 0.0000000000
72921  -9.586  -10.363  58.499 0.0000000000
76003  -50.271  -0.928  45.995 0.0000000000
76005  -50.402  -0.792  45.626 0.0000000000
76006  -50.512  -0.706  45.290 0.0000000000
76007  -49.897  -0.066  45.234 0.0000000000
76008  -49.370  0.453  44.855 0.0000000000
76009  -49.358  0.484  45.234 0.0000000000
76010  -48.093  1.353  45.750 0.0000000000
76011  -48.137  1.403  45.361 0.0000000000
76012  -47.481  1.806  45.462 0.0000000000
76013  -46.760  2.106  45.111 0.0000000000
76014  -46.816  2.090  45.583 0.0000000000
76015  -47.595  0.387  46.689 0.0000000000
76016  -47.771  0.754  46.577 0.0000000000
76017  -47.198  1.121  46.642 0.0000000000
76018  -45.850  2.275  46.499 0.0000000000
76019  -46.335  2.159  46.385 0.0000000000
76020  -45.824  2.473  46.123 0.0000000000
76021  -45.722  2.581  45.704 0.0000000000
76022  -45.246  2.701  45.902 0.0000000000
76023  -44.680  2.845  45.612 0.0000000000
76024  -44.820  2.711  46.071 0.0000000000
76025  -43.966  2.464  46.880 0.0000000000
76026  -43.917  2.759  46.520 0.0000000000
76027  -43.509  2.758  46.860 0.0000000000
76028  -42.961  2.964  46.748 0.0000000000
76029  -43.118  2.817  47.213 0.0000000000
76078  -43.828  -1.464  44.835 0.0000000000
76079  -44.508  -1.554  45.035 0.0000000000
76080  -44.130  -0.993  45.328 0.0000000000
76081  -44.440  -0.419  45.858 0.0000000000
76082  -43.813  -0.486  45.699 0.0000000000
76083  -41.309  -1.321  44.600 0.0000000000
76084  -41.976  -1.354  44.536 0.0000000000
76085  -41.685  -0.925  45.102 0.0000000000
76086  -42.305  0.322  46.539 0.0000000000
76087  -42.444  -0.122  46.044 0.0000000000
76088  -42.836  0.314  46.519 0.0000000000
76089  -43.390  0.385  46.426 0.0000000000
76090  -43.272  0.872  46.861 0.0000000000
76091  -43.567  1.298  47.100 0.0000000000
76092  -43.053  1.237  47.250 0.0000000000
76093  -42.145  2.052  48.268 0.0000000000
76094  -42.611  2.061  47.942 0.0000000000
76095  -42.333  2.446  48.139 0.0000000000
76096  -42.348  2.865  47.916 0.0000000000
76097  -42.122  2.837  48.313 0.0000000000
76098  -41.658  3.195  48.291 0.0000000000
76099  -41.736  2.850  48.640 0.0000000000
76100  -40.859  2.492  49.423 0.0000000000
76101  -41.032  2.922  49.341 0.0000000000
76102  -40.733  2.992  49.703 0.0000000000
76104  -40.360  3.023  50.101 0.0000000000
76105  -38.918  1.269  48.280 0.0000000000
76106  -39.523  1.521  48.716 0.0000000000
76107  -39.011  1.613  48.929 0.0000000000
76108  -38.889  2.497  50.817 0.0000000000
76109  -39.320  2.324  50.312 0.0000000000
76110  -39.398  2.754  50.945 0.0000000000
76111  -39.741  3.149  50.925 0.0000000000
76112  -39.476  3.262  51.448 0.0000000000
76113  -39.375  3.748  51.860 0.0000000000
76114  -39.161  3.330  51.947 0.0000000000
76115  -37.777  2.958  52.863 0.0000000000
76116  -38.316  3.362  52.981 0.0000000000
76117  -37.850  3.379  53.435 0.0000000000
76118  -37.855  3.851  53.952 0.0000000000
76119  -37.364  3.463  53.859 0.0000000000
76120  -34.611  -0.825  45.656 0.0000000000
76121  -35.066  -0.416  45.926 0.0000000000
76122  -34.543  -0.343  46.375 0.0000000000
76123  -33.928  0.365  48.391 0.0000000000
76124  -34.496  0.335  47.892 0.0000000000
76125  -34.535  0.645  48.693 0.0000000000
76126  -35.150  1.029  49.059 0.0000000000
76127  -34.595  0.967  49.541 0.0000000000
76128  -31.904  0.202  49.643 0.0000000000
76129  -32.279  0.154  49.398 0.0000000000
76130  -32.397  0.506  50.082 0.0000000000
76131  -33.791  1.502  51.772 0.0000000000
76132  -33.568  1.135  51.004 0.0000000000
76133  -34.218  1.457  51.472 0.0000000000
76134  -34.809  1.509  51.128 0.0000000000
76135  -34.869  1.706  51.912 0.0000000000
76136  -35.727  2.068  52.104 0.0000000000
76137  -35.149  2.035  52.538 0.0000000000
76138  -35.192  2.908  54.150 0.0000000000
76139  -35.654  2.857  53.932 0.0000000000
76140  -35.843  3.383  54.457 0.0000000000
76141  -36.478  3.754  54.621 0.0000000000
76142  -35.991  3.950  54.878 0.0000000000
76143  -36.119  4.547  55.238 0.0000000000
76144  -35.511  4.112  55.112 0.0000000000
76145  -34.048  4.267  54.940 0.0000000000
76146  -34.590  4.635  55.299 0.0000000000
76147  -34.158  4.949  55.246 0.0000000000
76148  -34.265  5.616  55.467 0.0000000000
76149  -33.695  5.148  55.230 0.0000000000
76150  -31.982  2.939  53.126 0.0000000000
76151  -32.514  3.294  53.542 0.0000000000
76152  -32.099  3.491  53.567 0.0000000000
76153  -31.747  5.110  54.386 0.0000000000
76154  -32.157  4.806  54.415 0.0000000000
76155  -32.240  5.413  54.773 0.0000000000
76156  -32.801  5.761  55.078 0.0000000000
76157  -32.378  5.992  55.071 0.0000000000
76158  -32.538  6.628  55.237 0.0000000000
76159  -32.061  6.349  54.952 0.0000000000
76160  -30.684  6.984  54.741 0.0000000000
76161  -31.188  7.164  54.989 0.0000000000
76162  -30.775  7.592  54.891 0.0000000000
76163  -30.882  8.152  54.899 0.0000000000
76164  -30.329  8.050  54.694 0.0000000000
76569  -13.251  -11.740  66.500 0.0000000000
76570  -12.921  -12.236  66.871 0.0000000000
76571  -13.081  -12.505  66.518 0.0000000000
76771  -29.953  8.262  54.224 0.0000000000
76772  -29.801  7.719  54.304 0.0000000000
76773  -28.895  6.655  53.399 0.0000000000
76774  -28.897  7.264  53.576 0.0000000000
76775  -28.516  6.966  53.062 0.0000000000
76776  -28.157  7.239  52.740 0.0000000000
76777  -28.112  6.545  52.544 0.0000000000
76778  -28.499  3.949  51.989 0.0000000000
76779  -28.681  4.534  52.557 0.0000000000
76780  -28.225  4.286  51.853 0.0000000000
76781  -27.298  4.770  50.862 0.0000000000
76782  -27.681  4.987  51.513 0.0000000000
76783  -27.304  5.373  51.284 0.0000000000
76784  -27.313  5.961  51.587 0.0000000000
76785  -26.952  5.659  51.130 0.0000000000
76786  -26.599  5.990  50.854 0.0000000000
76787  -26.589  5.417  50.499 0.0000000000
76788  -25.819  4.482  48.776 0.0000000000
76789  -25.821  4.981  49.255 0.0000000000
76790  -25.424  4.778  48.703 0.0000000000
76791  -25.032  5.039  48.544 0.0000000000
76792  -24.991  4.518  48.218 0.0000000000
76793  -27.525  -0.436  47.076 0.0000000000
76794  -27.732  0.106  47.628 0.0000000000
76795  -27.200  -0.139  47.110 0.0000000000
76796  -26.146  0.194  46.627 0.0000000000
76797  -26.637  0.496  47.147 0.0000000000
76798  -26.381  0.850  47.059 0.0000000000
76799  -26.567  1.496  47.627 0.0000000000
76800  -26.127  1.281  47.030 0.0000000000
76801  -24.072  -0.902  45.810 0.0000000000
76802  -24.597  -0.555  45.851 0.0000000000
76803  -24.318  -0.248  46.025 0.0000000000
76804  -24.532  1.419  46.540 0.0000000000
76805  -24.829  1.021  46.377 0.0000000000
76806  -25.149  1.725  46.669 0.0000000000
76807  -25.626  2.007  47.044 0.0000000000
76808  -25.362  2.321  47.058 0.0000000000
76809  -25.562  2.934  47.490 0.0000000000
76810  -25.021  2.644  47.114 0.0000000000
76811  -23.688  2.958  47.158 0.0000000000
76812  -24.233  3.234  47.264 0.0000000000
76813  -23.865  3.521  47.294 0.0000000000
76814  -23.996  4.092  47.535 0.0000000000
76815  -23.459  3.788  47.422 0.0000000000
76816  -23.050  4.099  47.489 0.0000000000
76817  -22.957  3.535  47.452 0.0000000000
76818  -22.073  2.531  48.055 0.0000000000
76819  -22.154  3.127  47.982 0.0000000000
76820  -21.882  2.911  48.435 0.0000000000
76821  -21.663  3.216  48.797 0.0000000000
76822  -21.601  2.637  48.885 0.0000000000
76823  -21.443  0.028  48.201 0.0000000000
76824  -21.631  0.709  48.201 0.0000000000
76825  -21.260  0.404  48.635 0.0000000000
76826  -20.688  0.757  49.897 0.0000000000
76827  -21.010  1.141  49.413 0.0000000000
76828  -20.882  1.463  49.870 0.0000000000
76829  -21.062  2.068  49.813 0.0000000000
76830  -20.822  1.838  50.326 0.0000000000
76831  -20.751  2.113  50.817 0.0000000000
76832  -20.542  1.455  50.861 0.0000000000
76833  -19.806  -0.055  51.993 0.0000000000
76834  -19.960  0.714  52.014 0.0000000000
76835  -19.758  0.285  52.576 0.0000000000
76836  -19.686  0.629  53.156 0.0000000000
76837  -19.530  -0.074  53.239 0.0000000000
76843  -26.554  -9.714  45.406 0.0000000000
76844  -26.247  -9.033  45.011 0.0000000000
76845  -25.956  -9.466  45.414 0.0000000000
76849  -24.533  -9.727  46.812 0.0000000000
76850  -25.047  -9.972  46.621 0.0000000000
76851  -24.729  -9.387  46.230 0.0000000000
76852  -24.970  -9.067  45.699 0.0000000000
76853  -24.465  -8.767  45.870 0.0000000000
76854  -24.208  -8.092  45.572 0.0000000000
76855  -23.987  -8.571  46.120 0.0000000000
76856  -22.980  -8.314  47.265 0.0000000000
76857  -23.133  -7.976  46.638 0.0000000000
76858  -22.750  -7.640  46.985 0.0000000000
76859  -22.521  -6.845  46.769 0.0000000000
76860  -22.440  -7.340  47.377 0.0000000000
76868  -23.368  -11.330  51.125 0.0000000000
76869  -22.059  -11.240  53.190 0.0000000000
76870  -22.441  -11.483  52.942 0.0000000000
76871  -22.203  -10.870  52.536 0.0000000000
76872  -22.223  -9.630  50.765 0.0000000000
76873  -22.422  -10.263  51.159 0.0000000000
76874  -22.532  -9.939  50.450 0.0000000000
76875  -22.876  -10.261  50.214 0.0000000000
76876  -22.587  -9.636  49.810 0.0000000000
76877  -22.718  -9.353  49.135 0.0000000000
76878  -22.396  -9.009  49.434 0.0000000000
76879  -21.638  -7.241  49.247 0.0000000000
76880  -21.958  -7.652  48.856 0.0000000000
76881  -21.719  -6.970  48.622 0.0000000000
76882  -21.723  -6.586  48.115 0.0000000000
76883  -21.441  -6.236  48.468 0.0000000000
76884  -21.243  -5.503  48.318 0.0000000000
76885  -21.150  -5.813  48.847 0.0000000000
76886  -20.635  -5.295  50.347 0.0000000000
76887  -20.706  -5.079  49.712 0.0000000000
76888  -20.448  -4.629  50.219 0.0000000000
76889  -20.391  -3.825  50.122 0.0000000000
76890  -20.252  -4.203  50.703 0.0000000000
76891  -20.593  -6.909  52.919 0.0000000000
76892  -20.645  -6.563  52.274 0.0000000000
76893  -20.427  -6.199  52.757 0.0000000000
76894  -19.808  -4.387  53.131 0.0000000000
76895  -20.041  -4.710  52.544 0.0000000000
76896  -19.935  -4.007  52.406 0.0000000000
76897  -19.909  -3.566  51.785 0.0000000000
76898  -19.802  -3.228  52.330 0.0000000000
76899  -19.739  -2.478  52.248 0.0000000000
76900  -19.662  -2.854  52.920 0.0000000000
76901  -19.393  -2.621  54.703 0.0000000000
76902  -19.427  -2.195  54.083 0.0000000000
76903  -19.341  -1.849  54.598 0.0000000000
76904  -19.297  -1.105  54.511 0.0000000000
76905  -19.231  -1.577  55.145 0.0000000000
76906  -19.137  -1.199  55.693 0.0000000000
76907  -19.173  -1.998  55.784 0.0000000000
76908  -19.383  -3.513  57.119 0.0000000000
76909  -19.215  -2.799  57.033 0.0000000000
76910  -19.335  -3.186  57.709 0.0000000000
76911  -19.312  -2.818  58.312 0.0000000000
76912  -19.460  -3.584  58.385 0.0000000000
76913  -20.211  -6.454  57.420 0.0000000000
76914  -20.044  -5.699  57.319 0.0000000000
76915  -20.252  -6.214  57.909 0.0000000000
76916  -20.290  -5.916  59.574 0.0000000000
76917  -20.167  -5.518  59.015 0.0000000000
76918  -20.155  -5.206  59.532 0.0000000000
76919  -19.952  -4.443  59.582 0.0000000000
76920  -20.155  -4.845  60.123 0.0000000000
76921  -20.162  -4.498  60.659 0.0000000000
76922  -20.348  -5.255  60.679 0.0000000000
76923  -19.955  -6.671  61.313 0.0000000000
76924  -20.203  -6.001  61.494 0.0000000000
76925  -19.946  -6.304  61.812 0.0000000000
76926  -19.960  -5.945  62.338 0.0000000000
76927  -19.607  -6.440  62.155 0.0000000000
76928  -19.455  -11.904  57.652 0.0000000000
76929  -19.558  -11.228  57.619 0.0000000000
76930  -19.234  -11.543  57.912 0.0000000000
76931  -18.599  -11.173  58.701 0.0000000000
76932  -18.922  -10.886  58.472 0.0000000000
76933  -18.813  -10.543  58.766 0.0000000000
76934  -19.075  -9.895  58.951 0.0000000000
76935  -18.694  -10.201  59.114 0.0000000000
76936  -17.418  -12.443  59.995 0.0000000000
76937  -17.721  -12.092  59.686 0.0000000000
76938  -17.546  -11.649  60.027 0.0000000000
76939  -17.880  -9.776  60.549 0.0000000000
76940  -17.925  -10.228  60.115 0.0000000000
76941  -18.180  -9.533  60.275 0.0000000000
76942  -18.541  -9.371  59.943 0.0000000000
76943  -18.492  -8.958  60.397 0.0000000000
76944  -18.819  -8.409  60.619 0.0000000000
76945  -18.460  -8.518  60.907 0.0000000000
76946  -17.988  -7.971  61.987 0.0000000000
76947  -18.374  -7.744  61.804 0.0000000000
76948  -18.361  -7.341  62.254 0.0000000000
76949  -18.759  -6.791  62.566 0.0000000000
76950  -18.349  -6.993  62.745 0.0000000000
76951  -18.360  -6.598  63.276 0.0000000000
76952  -17.965  -7.192  62.922 0.0000000000
76953  -16.821  -8.375  63.139 0.0000000000
76954  -17.151  -7.688  63.415 0.0000000000
76955  -16.781  -8.065  63.657 0.0000000000
76956  -16.715  -7.736  64.222 0.0000000000
76957  -16.414  -8.415  63.973 0.0000000000
76958  -15.638  -11.326  62.631 0.0000000000
76959  -15.927  -10.547  62.688 0.0000000000
76960  -15.558  -10.964  63.032 0.0000000000
76961  -15.026  -10.582  64.244 0.0000000000
76962  -15.407  -10.275  63.856 0.0000000000
76963  -15.312  -9.939  64.326 0.0000000000
76964  -15.649  -9.255  64.548 0.0000000000
76965  -15.271  -9.639  64.840 0.0000000000
76966  -15.198  -9.372  65.376 0.0000000000
76967  -14.868  -10.038  65.163 0.0000000000
76968  -13.763  -11.591  65.742 0.0000000000
76969  -14.066  -10.885  65.808 0.0000000000
76970  -13.646  -11.329  66.180 0.0000000000
76971  -13.520  -11.069  66.620 0.0000000000
77737  -43.433  1.696  11.747 0.0000000000
77738  -43.116  1.140  12.481 0.0000000000
77739  -42.992  1.802  11.885 0.0000000000
77740  -42.078  2.770  11.449 0.0000000000
77741  -42.221  2.131  12.062 0.0000000000
77742  -41.796  2.284  12.107 0.0000000000
77743  -41.502  1.826  12.772 0.0000000000
77744  -41.384  2.473  12.149 0.0000000000
77745  -42.003  5.719  9.511 0.0000000000
77746  -41.882  4.939  9.841 0.0000000000
77747  -41.553  5.153  10.042 0.0000000000
77748  -40.436  4.440  11.123 0.0000000000
77749  -40.704  4.158  10.985 0.0000000000
77750  -40.419  3.659  11.541 0.0000000000
77751  -40.562  2.911  12.142 0.0000000000
80028  -57.194  4.407  13.361 0.0000000000
80029  -57.195  4.462  13.939 0.0000000000
80030  -55.879  4.255  15.069 0.0000000000
80031  -55.918  4.163  14.505 0.0000000000
80032  -55.255  3.913  14.758 0.0000000000
80033  -54.616  3.625  14.450 0.0000000000
80034  -54.575  3.647  15.000 0.0000000000
80043  -55.683  5.083  19.911 0.0000000000
80044  -56.353  5.319  19.629 0.0000000000
80045  -55.703  5.038  19.435 0.0000000000
80046  -55.055  4.501  18.065 0.0000000000
80047  -55.733  4.907  18.401 0.0000000000
80048  -55.779  4.776  17.781 0.0000000000
80049  -56.502  4.977  17.452 0.0000000000
80050  -55.796  4.637  17.162 0.0000000000
80051  -55.777  4.510  16.578 0.0000000000
80052  -55.074  4.285  16.969 0.0000000000
80053  -52.954  3.351  16.653 0.0000000000
80054  -53.736  3.548  16.327 0.0000000000
80055  -53.057  3.287  16.082 0.0000000000
80056  -53.157  3.232  15.505 0.0000000000
80057  -52.355  3.008  15.764 0.0000000000
80058  -51.676  2.840  15.427 0.0000000000
80059  -51.589  2.842  15.960 0.0000000000
80060  -50.027  2.697  16.960 0.0000000000
80061  -50.109  2.676  16.414 0.0000000000
80062  -49.394  2.626  16.578 0.0000000000
80063  -48.724  2.694  16.284 0.0000000000
80064  -48.680  2.633  16.745 0.0000000000
80065  -49.896  2.863  19.043 0.0000000000
80066  -49.941  2.793  18.550 0.0000000000
80067  -49.190  2.694  18.690 0.0000000000
80068  -47.082  2.614  18.088 0.0000000000
80069  -47.815  2.579  17.939 0.0000000000
80070  -47.171  2.691  17.602 0.0000000000
80071  -47.237  2.756  17.106 0.0000000000
80072  -46.542  2.888  17.321 0.0000000000
80073  -46.002  3.304  17.104 0.0000000000
80074  -45.887  3.143  17.546 0.0000000000
80075  -44.511  3.476  18.405 0.0000000000
80076  -44.675  3.669  17.993 0.0000000000
80077  -44.099  3.974  18.210 0.0000000000
80078  -43.745  4.571  18.090 0.0000000000
80079  -43.523  4.331  18.474 0.0000000000
80083  -56.702  5.473  28.012 0.0000000000
80085  -56.835  5.616  27.498 0.0000000000
80086  -56.961  5.708  26.953 0.0000000000
80087  -56.231  5.769  27.187 0.0000000000
80088  -53.527  4.951  28.442 0.0000000000
80089  -54.356  5.277  28.442 0.0000000000
80090  -53.640  5.021  27.932 0.0000000000
80091  -53.324  4.689  26.483 0.0000000000
80092  -53.967  5.088  26.959 0.0000000000
80093  -54.175  5.086  26.421 0.0000000000
80094  -55.027  5.428  26.338 0.0000000000
80095  -54.388  5.047  25.848 0.0000000000
80096  -54.625  5.004  25.276 0.0000000000
80097  -53.785  4.642  25.376 0.0000000000
80098  -51.693  3.498  24.584 0.0000000000
80099  -52.507  3.838  24.477 0.0000000000
80100  -51.887  3.490  24.108 0.0000000000
80101  -52.115  3.516  23.619 0.0000000000
80102  -51.261  3.205  23.747 0.0000000000
80103  -46.520  1.980  28.375 0.0000000000
80104  -47.447  2.355  28.349 0.0000000000
80105  -46.631  2.284  28.016 0.0000000000
80106  -46.344  2.420  26.748 0.0000000000
80107  -47.061  2.594  27.117 0.0000000000
80108  -47.283  2.589  26.655 0.0000000000
80109  -48.193  2.769  26.553 0.0000000000
80110  -47.519  2.555  26.207 0.0000000000
80111  -43.546  1.872  25.237 0.0000000000
80112  -44.287  1.978  25.559 0.0000000000
80113  -44.524  1.940  25.138 0.0000000000
80114  -46.679  2.136  24.601 0.0000000000
80115  -46.399  2.166  25.039 0.0000000000
80116  -47.329  2.276  24.935 0.0000000000
80117  -47.980  2.472  25.324 0.0000000000
80118  -48.237  2.473  24.889 0.0000000000
80119  -49.105  2.659  24.892 0.0000000000
80120  -48.448  2.478  24.464 0.0000000000
80121  -48.127  2.339  23.198 0.0000000000
80122  -48.814  2.485  23.572 0.0000000000
80123  -49.037  2.525  23.132 0.0000000000
80124  -49.913  2.757  23.070 0.0000000000
80125  -49.234  2.588  22.711 0.0000000000
80126  -49.368  2.667  22.328 0.0000000000
80127  -48.484  2.440  22.359 0.0000000000
80128  -46.219  2.213  21.828 0.0000000000
80129  -47.077  2.346  21.766 0.0000000000
80130  -46.387  2.290  21.427 0.0000000000
80131  -46.553  2.347  21.002 0.0000000000
80132  -45.677  2.298  21.109 0.0000000000
80133  -42.710  2.200  22.195 0.0000000000
80134  -43.600  2.120  22.119 0.0000000000
80135  -42.937  2.348  21.787 0.0000000000
80136  -42.796  2.950  20.647 0.0000000000
80137  -43.409  2.612  20.944 0.0000000000
80138  -43.607  2.725  20.543 0.0000000000
80139  -44.420  2.584  20.429 0.0000000000
80140  -43.787  2.856  20.109 0.0000000000
80141  -43.984  2.995  19.687 0.0000000000
80142  -43.280  3.245  19.820 0.0000000000
80144  -42.430  4.233  19.451 0.0000000000
80233  -48.875  -2.521  38.312 0.0000000000
80235  -48.752  -2.528  37.659 0.0000000000
80236  -48.684  -2.443  37.014 0.0000000000
80237  -47.853  -2.421  37.245 0.0000000000
80238  -47.117  0.365  42.492 0.0000000000
80239  -47.870  -0.055  42.467 0.0000000000
80240  -46.865  0.070  42.022 0.0000000000
80241  -45.399  -0.432  40.716 0.0000000000
80242  -46.385  -0.438  41.103 0.0000000000
80243  -46.187  -0.681  40.667 0.0000000000
80244  -47.019  -0.970  40.616 0.0000000000
80245  -45.967  -0.952  40.153 0.0000000000
80246  -41.705  -0.029  39.296 0.0000000000
80247  -42.542  -0.221  39.638 0.0000000000
80248  -42.336  -0.434  39.176 0.0000000000
80249  -43.816  -1.462  38.458 0.0000000000
80250  -43.856  -1.201  38.927 0.0000000000
80251  -44.703  -1.537  38.831 0.0000000000
80252  -45.660  -1.517  39.205 0.0000000000
80253  -45.520  -1.799  38.733 0.0000000000
80254  -46.401  -1.982  38.618 0.0000000000
80255  -45.420  -2.021  38.229 0.0000000000
80256  -44.465  -2.361  36.666 0.0000000000
80257  -45.296  -2.363  37.092 0.0000000000
80258  -45.275  -2.445  36.540 0.0000000000
80259  -46.091  -2.479  36.391 0.0000000000
80260  -45.248  -2.508  35.937 0.0000000000
80261  -45.307  -2.487  35.404 0.0000000000
80262  -44.492  -2.508  35.563 0.0000000000
80263  -42.148  -2.270  35.097 0.0000000000
80264  -42.974  -2.432  34.906 0.0000000000
80265  -42.247  -2.335  34.560 0.0000000000
80266  -42.396  -2.340  33.997 0.0000000000
80267  -41.556  -2.199  34.274 0.0000000000
80268  -39.381  -0.695  35.954 0.0000000000
80269  -39.998  -1.209  35.784 0.0000000000
80270  -39.421  -0.932  35.469 0.0000000000
80271  -38.835  -0.944  34.231 0.0000000000
80272  -39.424  -1.304  34.452 0.0000000000
80273  -39.474  -1.446  33.977 0.0000000000
80274  -40.161  -1.828  33.734 0.0000000000
80275  -39.500  -1.521  33.410 0.0000000000
80276  -39.530  -1.579  32.840 0.0000000000
80277  -38.868  -1.177  33.162 0.0000000000
80278  -36.972  0.456  33.130 0.0000000000
80279  -37.534  -0.230  32.807 0.0000000000
80280  -36.894  0.305  32.608 0.0000000000
80281  -36.782  0.242  32.111 0.0000000000
80282  -36.221  0.903  32.505 0.0000000000
80304  -37.208  5.569  39.907 0.0000000000
81834  -10.624  -7.946  48.404 0.0000000000
81835  -11.026  -8.555  48.126 0.0000000000
81836  -10.700  -8.655  48.545 0.0000000000
81837  -10.472  -10.140  49.075 0.0000000000
81838  -10.840  -10.058  48.712 0.0000000000
81839  -10.925  -10.756  48.770 0.0000000000
81840  -11.247  -11.317  48.401 0.0000000000
81841  -10.922  -11.499  48.739 0.0000000000
81842  -8.848  -10.544  50.209 0.0000000000
81843  -9.215  -10.448  49.961 0.0000000000
81844  -9.293  -11.238  49.958 0.0000000000
82643  -29.327  8.820  53.195 0.0000000000
82644  -29.615  9.192  52.603 0.0000000000
82645  -29.122  9.071  52.496 0.0000000000
82646  -28.398  9.407  50.775 0.0000000000
82647  -28.850  9.440  50.904 0.0000000000
82648  -28.640  9.625  50.052 0.0000000000
82649  -28.765  9.843  49.216 0.0000000000
82650  -28.382  9.796  49.285 0.0000000000
82651  -26.296  8.452  50.133 0.0000000000
82652  -26.794  8.810  50.392 0.0000000000
82653  -26.597  8.957  49.879 0.0000000000
82654  -26.783  9.996  48.574 0.0000000000
82655  -27.129  9.835  49.029 0.0000000000
82656  -27.253  10.062  48.268 0.0000000000
82657  -27.704  10.071  47.956 0.0000000000
82658  -27.302  10.226  47.481 0.0000000000
82659  -27.253  10.390  46.609 0.0000000000
82660  -26.809  10.399  46.972 0.0000000000
82661  -25.493  11.078  46.855 0.0000000000
82662  -25.851  10.992  46.300 0.0000000000
82663  -25.350  11.335  46.162 0.0000000000
82664  -25.133  11.689  45.469 0.0000000000
82665  -24.918  11.796  46.111 0.0000000000
82666  -22.330  6.464  47.908 0.0000000000
82667  -22.858  6.737  47.917 0.0000000000
82668  -22.388  7.069  48.004 0.0000000000
82669  -22.113  8.781  48.381 0.0000000000
82670  -22.514  8.275  48.257 0.0000000000
82671  -22.665  8.915  48.454 0.0000000000
82672  -23.212  9.017  48.569 0.0000000000
82673  -22.826  9.439  48.629 0.0000000000
82674  -21.034  10.884  49.320 0.0000000000
82675  -21.209  10.376  49.014 0.0000000000
82676  -21.462  11.021  49.199 0.0000000000
82677  -22.870  11.589  49.252 0.0000000000
82678  -22.492  10.995  49.046 0.0000000000
82679  -23.062  11.100  49.072 0.0000000000
82680  -23.307  10.621  48.947 0.0000000000
82681  -23.600  11.243  48.876 0.0000000000
82682  -24.150  11.282  48.486 0.0000000000
82683  -23.881  11.800  48.621 0.0000000000
82711  -19.532  2.201  56.795 0.0000000000
82712  -19.773  2.606  56.071 0.0000000000
82713  -19.788  3.084  56.660 0.0000000000
82714  -20.012  4.968  56.883 0.0000000000
82715  -20.070  4.625  56.278 0.0000000000
82716  -19.970  5.369  56.148 0.0000000000
82717  -19.809  5.729  55.386 0.0000000000
82718  -19.751  6.078  55.918 0.0000000000
82719  -20.020  6.528  58.901 0.0000000000
82720  -19.936  6.143  58.476 0.0000000000
82721  -19.867  6.866  58.218 0.0000000000
82722  -19.503  8.344  56.372 0.0000000000
82723  -19.586  7.577  56.769 0.0000000000
82724  -19.412  7.947  55.923 0.0000000000
82725  -19.325  7.536  55.416 0.0000000000
82726  -19.258  8.302  55.039 0.0000000000
82727  -19.147  8.684  54.228 0.0000000000
82728  -19.171  9.051  54.680 0.0000000000
82729  -19.284  11.167  54.384 0.0000000000
82730  -19.216  10.666  53.989 0.0000000000
82731  -19.279  11.544  53.682 0.0000000000
82732  -19.400  11.893  53.096 0.0000000000
82733  -19.415  12.394  53.501 0.0000000000
82734  -19.559  9.966  61.199 0.0000000000
82735  -20.023  9.601  61.113 0.0000000000
82736  -19.850  10.342  60.768 0.0000000000
82737  -19.900  11.842  59.289 0.0000000000
82738  -20.140  10.996  59.597 0.0000000000
82739  -20.126  11.364  58.915 0.0000000000
82740  -20.207  10.883  58.561 0.0000000000
82741  -20.012  11.666  58.270 0.0000000000
82742  -18.694  14.859  58.221 0.0000000000
82743  -18.969  14.120  58.437 0.0000000000
82744  -19.160  14.627  58.115 0.0000000000
82745  -19.670  14.187  56.799 0.0000000000
82746  -19.635  13.736  57.361 0.0000000000
82747  -19.620  13.299  56.831 0.0000000000
82748  -19.674  12.416  56.944 0.0000000000
82749  -19.562  12.861  56.257 0.0000000000
82750  -19.511  12.418  55.708 0.0000000000
82751  -19.513  13.321  55.581 0.0000000000
82913  -10.490  9.181  63.645 0.0000000000
82914  -10.339  10.028  63.342 0.0000000000
82915  -10.071  9.489  63.983 0.0000000000
82916  -8.962  9.445  65.072 0.0000000000
82917  -9.246  10.077  64.596 0.0000000000
82918  -8.860  10.309  64.830 0.0000000000
82919  -8.736  11.174  64.609 0.0000000000
82920  -8.456  10.540  65.035 0.0000000000
82921  -7.740  6.445  66.209 0.0000000000
82922  -8.004  7.179  66.102 0.0000000000
82923  -7.610  7.308  65.988 0.0000000000
82924  -7.097  9.240  65.179 0.0000000000
82925  -7.410  9.162  65.418 0.0000000000
82926  -7.310  10.051  65.153 0.0000000000
82927  -7.608  10.783  65.049 0.0000000000
82928  -7.247  10.841  64.879 0.0000000000
82929  -7.212  11.715  64.440 0.0000000000
82930  -6.975  10.919  64.534 0.0000000000
82931  -6.533  10.122  63.586 0.0000000000
82932  -6.611  10.927  63.593 0.0000000000
82933  -6.549  10.863  63.015 0.0000000000
82934  -6.645  11.557  62.472 0.0000000000
82935  -6.589  10.803  62.365 0.0000000000
82936  -6.240  -0.122  63.925 0.0000000000
82937  -6.456  0.532  64.536 0.0000000000
82938  -6.360  0.647  64.074 0.0000000000
82939  -6.498  2.509  63.712 0.0000000000
82940  -6.451  2.413  64.192 0.0000000000
82941  -6.566  3.430  64.070 0.0000000000
82942  -6.573  4.310  64.410 0.0000000000
82943  -6.574  4.411  63.928 0.0000000000
82944  -7.272  2.765  61.832 0.0000000000
82945  -7.008  2.728  62.300 0.0000000000
82946  -7.230  3.647  62.207 0.0000000000
82947  -6.966  6.323  62.340 0.0000000000
82948  -6.913  5.454  62.729 0.0000000000
82949  -6.755  6.303  62.930 0.0000000000
82950  -6.628  6.176  63.451 0.0000000000
82951  -6.638  7.085  63.103 0.0000000000
82952  -6.572  7.817  63.233 0.0000000000
82953  -6.655  7.835  62.634 0.0000000000
82954  -6.906  9.134  60.821 0.0000000000
82955  -6.728  9.208  61.523 0.0000000000
82956  -6.811  9.846  60.910 0.0000000000
82957  -6.778  10.586  60.973 0.0000000000
82958  -6.937  10.473  60.234 0.0000000000
82959  -7.083  11.027  59.591 0.0000000000
82960  -7.069  10.353  59.500 0.0000000000
82961  -7.420  9.463  57.835 0.0000000000
82962  -7.356  10.113  57.967 0.0000000000
82963  -7.498  9.985  57.244 0.0000000000
82964  -7.690  10.491  56.737 0.0000000000
82965  -7.611  9.874  56.552 0.0000000000
82966  -8.548  6.882  57.684 0.0000000000
82967  -8.210  7.533  57.729 0.0000000000
82968  -8.396  7.427  57.030 0.0000000000
82969  -8.099  8.378  55.019 0.0000000000
82970  -7.948  8.534  55.729 0.0000000000
82971  -7.849  9.045  55.149 0.0000000000
82972  -7.813  9.673  55.266 0.0000000000
82973  -7.925  9.614  54.580 0.0000000000
82974  -8.213  10.238  54.041 0.0000000000
82975  -8.061  9.594  53.875 0.0000000000
82976  -8.359  8.919  52.394 0.0000000000
82977  -8.427  9.598  52.494 0.0000000000
82978  -8.571  9.582  51.812 0.0000000000
82979  -9.009  10.169  51.358 0.0000000000
82980  -8.701  9.596  51.169 0.0000000000
82981  -8.856  9.660  50.601 0.0000000000
82982  -8.512  9.051  51.091 0.0000000000
82983  -8.679  7.299  51.590 0.0000000000
82984  -8.530  7.881  51.042 0.0000000000
82985  -8.582  7.379  51.009 0.0000000000
82986  -8.504  7.395  50.407 0.0000000000
82987  -8.665  6.852  50.969 0.0000000000
82988  -9.350  4.742  53.671 0.0000000000
82989  -9.203  5.400  53.205 0.0000000000
82990  -9.193  4.825  53.036 0.0000000000
82991  -9.091  4.439  51.646 0.0000000000
82992  -9.040  5.020  51.826 0.0000000000
82993  -9.030  5.074  51.217 0.0000000000
82994  -8.862  5.686  50.768 0.0000000000
82995  -9.060  5.090  50.607 0.0000000000
82996  -9.128  5.047  50.053 0.0000000000
82997  -9.234  4.472  50.482 0.0000000000
82998  -9.461  2.470  50.599 0.0000000000
82999  -9.459  3.197  50.169 0.0000000000
83000  -9.586  2.530  50.083 0.0000000000
83001  -9.686  2.535  49.620 0.0000000000
83002  -9.656  1.900  50.043 0.0000000000
83003  -7.631  -1.277  55.958 0.0000000000
83004  -8.060  -0.635  55.768 0.0000000000
83005  -7.793  -1.225  55.392 0.0000000000
83006  -7.653  -1.445  54.075 0.0000000000
83007  -7.950  -0.898  54.360 0.0000000000
83008  -8.027  -0.773  53.917 0.0000000000
83009  -8.363  -0.041  53.705 0.0000000000
83010  -8.094  -0.611  53.445 0.0000000000
83011  -6.803  -3.662  52.702 0.0000000000
83012  -6.984  -3.081  53.051 0.0000000000
83013  -7.150  -2.954  52.633 0.0000000000
83014  -8.177  -1.549  52.005 0.0000000000
83015  -7.888  -1.587  52.404 0.0000000000
83016  -8.288  -0.990  52.250 0.0000000000
83017  -8.424  -0.431  52.486 0.0000000000
83018  -8.642  -0.375  52.014 0.0000000000
83019  -8.990  0.304  51.801 0.0000000000
83020  -8.926  -0.290  51.602 0.0000000000
83021  -9.316  -0.826  50.544 0.0000000000
83022  -9.390  -0.246  50.746 0.0000000000
83023  -9.572  -0.181  50.253 0.0000000000
83024  -9.746  0.547  49.946 0.0000000000
83025  -9.750  -0.109  49.793 0.0000000000
83026  -9.883  -0.045  49.349 0.0000000000
83027  -9.704  -0.694  49.666 0.0000000000
83028  -9.184  -2.424  49.478 0.0000000000
83029  -9.473  -1.823  49.253 0.0000000000
83030  -9.337  -2.353  49.073 0.0000000000
83031  -9.446  -2.300  48.618 0.0000000000
83032  -9.208  -2.935  48.801 0.0000000000
83033  -7.919  -5.082  50.172 0.0000000000
83034  -8.208  -4.367  49.974 0.0000000000
83035  -8.247  -5.024  49.776 0.0000000000
83036  -9.069  -5.601  49.037 0.0000000000
83037  -8.891  -4.919  49.013 0.0000000000
83038  -9.175  -4.885  48.646 0.0000000000
83039  -9.258  -4.205  48.359 0.0000000000
83040  -9.426  -4.827  48.303 0.0000000000
83041  -9.732  -4.873  47.978 0.0000000000
83042  -9.691  -5.507  48.391 0.0000000000
83043  -10.030  -7.417  48.795 0.0000000000
83044  -10.083  -6.724  48.442 0.0000000000
83045  -10.336  -7.320  48.436 0.0000000000
83046  -10.633  -7.269  48.082 0.0000000000
83613  -10.535  5.181  43.439 0.0000000000
83614  -10.541  5.619  43.003 0.0000000000
83615  -10.659  5.002  43.026 0.0000000000
83616  -10.792  4.817  42.604 0.0000000000
83617  -10.789  4.394  43.021 0.0000000000
83618  -10.315  3.364  45.187 0.0000000000
83619  -10.427  3.829  44.764 0.0000000000
83620  -10.561  3.225  44.749 0.0000000000
83621  -10.948  2.352  43.804 0.0000000000
83622  -10.843  2.926  43.846 0.0000000000
83623  -11.013  2.753  43.367 0.0000000000
83624  -11.050  3.176  42.910 0.0000000000
83625  -11.164  2.592  42.868 0.0000000000
83626  -11.328  2.408  42.359 0.0000000000
83627  -11.265  2.006  42.809 0.0000000000
83628  -11.431  0.433  43.133 0.0000000000
83635  -11.507  -1.341  44.120 0.0000000000
83637  -11.645  -1.946  44.097 0.0000000000
83639  -11.546  -2.390  44.493 0.0000000000
83640  -10.406  -0.686  45.990 0.0000000000
83641  -10.605  -0.849  45.512 0.0000000000
83642  -10.430  -1.285  45.868 0.0000000000
83643  -10.609  -3.017  45.988 0.0000000000
83644  -10.772  -2.547  45.632 0.0000000000
83645  -10.961  -3.153  45.581 0.0000000000
83646  -11.335  -3.323  45.158 0.0000000000
83647  -11.156  -3.732  45.556 0.0000000000
83648  -11.345  -4.285  45.536 0.0000000000
83649  -11.045  -4.189  45.938 0.0000000000
83650  -10.492  -4.939  47.019 0.0000000000
83651  -10.853  -5.098  46.692 0.0000000000
83652  -10.741  -5.529  47.049 0.0000000000
83653  -11.049  -6.123  47.044 0.0000000000
83654  -10.663  -5.966  47.400 0.0000000000
84270  -56.908  4.491  10.905 0.0000000000
84280  -56.723  4.240  6.062 0.0000000000
84284  -56.550  4.233  5.066 0.0000000000
84285  -51.315  3.329  12.775 0.0000000000
84286  -51.980  3.340  12.548 0.0000000000
84287  -51.588  3.466  12.079 0.0000000000
84288  -51.886  3.808  10.284 0.0000000000
84289  -52.257  3.683  10.707 0.0000000000
84290  -52.612  3.825  9.977 0.0000000000
84291  -53.397  3.911  9.705 0.0000000000
84292  -53.065  3.977  9.248 0.0000000000
84293  -50.680  4.662  8.774 0.0000000000
84294  -51.000  4.405  9.113 0.0000000000
84295  -51.431  4.485  8.356 0.0000000000
84296  -53.449  4.520  6.892 0.0000000000
84297  -52.980  4.386  7.661 0.0000000000
84298  -53.744  4.396  7.322 0.0000000000
84299  -54.050  4.338  7.775 0.0000000000
84300  -54.501  4.498  7.000 0.0000000000
84301  -55.219  4.536  6.703 0.0000000000
84302  -54.931  4.596  6.221 0.0000000000
84303  -55.186  5.084  4.408 0.0000000000
84304  -55.516  4.864  4.821 0.0000000000
84305  -55.647  4.917  4.213 0.0000000000
84306  -55.965  4.648  4.080 0.0000000000
84307  -55.622  4.878  3.649 0.0000000000
84308  -55.524  4.821  3.170 0.0000000000
84309  -55.280  5.152  3.259 0.0000000000
84310  -54.254  6.014  2.666 0.0000000000
84311  -54.571  5.726  2.480 0.0000000000
84312  -54.178  5.982  2.125 0.0000000000
84313  -53.966  5.800  1.777 0.0000000000
84314  -53.768  6.192  1.885 0.0000000000
84315  -51.965  6.584  4.319 0.0000000000
84316  -52.610  6.477  3.807 0.0000000000
84317  -52.314  6.852  3.634 0.0000000000
84319  -52.744  7.098  2.214 0.0000000000
84320  -52.661  6.996  1.637 0.0000000000
84321  -52.833  6.635  1.427 0.0000000000
84322  -52.361  6.845  1.212 0.0000000000
84323  -52.001  6.617  0.998 0.0000000000
84324  -51.900  7.060  0.994 0.0000000000
92222  -11.713  -6.398  46.216 0.0000000000
92257  -31.931  8.529  55.023 0.0000000000
92258  -32.509  8.771  54.952 0.0000000000
92259  -32.109  9.092  54.639 0.0000000000
92260  -32.308  9.605  53.967 0.0000000000
92261  -32.527  10.105  53.087 0.0000000000
92262  -32.709  10.511  52.298 0.0000000000
92263  -32.245  10.128  52.499 0.0000000000
92264  -31.893  10.179  51.876 0.0000000000
92265  -31.628  10.237  51.207 0.0000000000
92292  -12.123  -10.377  68.707 0.0000000000
92293  -11.601  -10.775  68.804 0.0000000000
92294  -11.925  -11.002  68.621 0.0000000000
92305  -31.355  10.421  50.338 0.0000000000
92306  -31.123  10.072  51.094 0.0000000000
92307  -30.660  9.913  51.058 0.0000000000
92308  -30.182  9.808  50.971 0.0000000000
92309  -14.161  -9.849  66.906 0.0000000000
92310  -14.499  -9.170  67.176 0.0000000000
92311  -14.054  -9.578  67.507 0.0000000000
92312  -13.871  -9.349  68.032 0.0000000000
92313  -13.630  -9.122  68.461 0.0000000000
92314  -13.380  -8.919  68.736 0.0000000000
92315  -13.110  -9.577  68.540 0.0000000000
92316  -12.636  -9.995  68.672 0.0000000000
92531  -30.692  -7.217  44.038 0.0000000000
92532  -30.463  -6.587  43.927 0.0000000000
92533  -30.083  -6.943  43.945 0.0000000000
92534  -29.543  -6.773  43.965 0.0000000000
92535  -28.985  -6.562  43.980 0.0000000000
92575  -28.451  -6.497  44.034 0.0000000000
92576  -28.648  -7.070  44.106 0.0000000000
92577  -28.284  -7.656  44.224 0.0000000000
92578  -27.907  -8.170  44.436 0.0000000000
92797  -38.082  -0.580  30.168 0.0000000000
92798  -38.065  -0.424  29.748 0.0000000000
92799  -37.309  -0.099  29.987 0.0000000000
92800  -36.575  0.401  29.819 0.0000000000
92801  -35.900  0.942  29.620 0.0000000000
92803  -35.313  1.429  29.875 0.0000000000
92806  -42.398  3.115  45.717 0.0000000000
92807  -41.989  3.100  45.124 0.0000000000
92808  -41.600  3.249  45.446 0.0000000000
92809  -40.762  3.393  45.190 0.0000000000
92810  -39.940  3.652  45.053 0.0000000000
92966  -20.167  2.055  53.001 0.0000000000
92967  -20.466  2.808  52.951 0.0000000000
92968  -20.195  2.480  53.586 0.0000000000
92969  -20.205  2.908  54.134 0.0000000000
92970  -20.223  3.351  54.670 0.0000000000
92971  -12.712  9.508  60.785 0.0000000000
92972  -13.102  9.955  60.080 0.0000000000
92973  -12.536  10.322  60.303 0.0000000000
92974  -12.346  11.206  59.938 0.0000000000
92975  -12.116  12.026  59.715 0.0000000000
92976  -11.879  12.874  59.532 0.0000000000
92977  -11.615  12.330  60.161 0.0000000000
92978  -11.124  12.674  60.632 0.0000000000
92979  -10.721  12.981  61.112 0.0000000000
92980  -10.323  13.385  61.512 0.0000000000
92981  -10.544  12.570  61.644 0.0000000000
92982  -10.321  12.071  62.171 0.0000000000
92983  -10.105  11.661  62.781 0.0000000000
92984  -9.362  -8.747  58.133 0.0000000000
92985  -9.182  -7.972  58.061 0.0000000000
92986  -9.209  -8.767  57.693 0.0000000000
92987  -9.038  -8.735  57.259 0.0000000000
92988  -8.853  -8.660  56.825 0.0000000000
92989  -8.643  -8.572  56.412 0.0000000000
92990  -8.862  -9.436  56.463 0.0000000000
92991  -8.786  -10.213  56.184 0.0000000000
93716  -54.704  2.621  3.921 0.0000000000
93717  -54.386  2.893  3.626 0.0000000000
93718  -54.883  3.258  3.445 0.0000000000
93719  -54.942  3.835  2.967 0.0000000000
93720  -54.899  4.405  2.568 0.0000000000
93877  -50.083  -1.683  35.135 0.0000000000
93878  -50.141  -1.400  34.655 0.0000000000
93879  -49.332  -1.610  34.724 0.0000000000
93880  -48.577  -1.598  34.346 0.0000000000
93881  -47.809  -1.624  33.982 0.0000000000
93882  -47.161  -1.687  33.556 0.0000000000
93883  -47.059  -1.886  34.031 0.0000000000
93884  -46.279  -2.091  34.103 0.0000000000
93885  -45.497  -2.292  34.227 0.0000000000
93886  -38.600  4.815  53.620 0.0000000000
93887  -38.704  5.548  53.353 0.0000000000
93888  -38.557  5.604  53.887 0.0000000000
93889  -38.582  6.382  54.073 0.0000000000
94046  -20.338  -4.543  62.765 0.0000000000
94047  -20.259  -3.719  63.005 0.0000000000
94048  -20.264  -4.137  63.433 0.0000000000
94049  -20.125  -3.691  64.154 0.0000000000
94050  -19.925  -3.237  64.898 0.0000000000
94051  -15.092  -0.824  68.360 0.0000000000
94052  -15.445  -0.320  68.213 0.0000000000
94053  -14.925  -0.139  68.207 0.0000000000
94054  -14.722  0.524  67.950 0.0000000000
94055  -14.498  1.167  67.552 0.0000000000
94056  -14.400  1.924  67.261 0.0000000000
94057  -13.989  1.348  67.605 0.0000000000
94058  -13.476  1.506  67.643 0.0000000000
94059  -12.941  1.636  67.662 0.0000000000
94060  -12.547  1.737  67.685 0.0000000000
94061  -12.693  1.051  68.074 0.0000000000
94062  -12.399  0.447  68.286 0.0000000000
94063  -12.066  -0.145  68.266 0.0000000000
94064  -10.495  -7.895  64.968 0.0000000000
94065  -10.716  -7.319  64.677 0.0000000000
94066  -10.384  -7.958  64.495 0.0000000000
94067  -10.275  -8.026  64.046 0.0000000000
94068  -10.181  -8.113  63.617 0.0000000000
94069  -10.100  -8.149  63.200 0.0000000000
94070  -9.991  -8.765  63.391 0.0000000000
94071  -9.828  -9.440  63.280 0.0000000000
94694  -46.987  -2.458  46.028 0.0000000000
94695  -46.426  -2.146  45.719 0.0000000000
94701  -37.081  -3.255  42.815 0.0000000000
94702  -37.867  -3.575  42.629 0.0000000000
94703  -37.632  -2.871  42.984 0.0000000000
94704  -38.114  -2.468  43.174 0.0000000000
94705  -38.622  -2.122  43.376 0.0000000000
94706  -39.027  -1.736  43.680 0.0000000000
94707  -38.348  -1.520  43.840 0.0000000000
94708  -38.096  -0.998  44.478 0.0000000000
94709  -37.922  -0.454  45.191 0.0000000000
94710  -37.804  0.057  45.987 0.0000000000
94711  -37.279  -0.295  45.502 0.0000000000
94712  -36.673  -0.081  45.957 0.0000000000
94713  -36.084  0.084  46.448 0.0000000000
94714  -29.785  -0.225  48.262 0.0000000000
94715  -30.281  0.005  48.954 0.0000000000
94716  -29.991  0.232  48.942 0.0000000000
94717  -30.223  0.675  49.648 0.0000000000
94718  -30.424  1.097  50.315 0.0000000000
94719  -30.624  1.536  50.977 0.0000000000
94720  -30.134  1.395  50.334 0.0000000000
94721  -29.856  1.689  50.477 0.0000000000
94722  -29.490  1.965  50.539 0.0000000000
94843  -29.064  2.229  50.562 0.0000000000
94844  -28.970  1.730  49.909 0.0000000000
94845  -28.537  1.457  49.377 0.0000000000
94846  -28.029  1.182  48.808 0.0000000000
94847  -22.711  -3.870  45.838 0.0000000000
94848  -22.756  -3.073  45.885 0.0000000000
94849  -22.419  -3.556  46.100 0.0000000000
94850  -22.123  -3.134  46.470 0.0000000000
94851  -21.826  -2.779  46.816 0.0000000000
94852  -21.591  -2.323  47.250 0.0000000000
94853  -21.530  -3.138  47.260 0.0000000000
94854  -21.288  -3.499  47.717 0.0000000000
94855  -21.059  -3.860  48.211 0.0000000000
94861  -20.956  -11.889  55.687 0.0000000000
94862  -21.226  -11.497  55.137 0.0000000000
94863  -20.879  -11.206  55.461 0.0000000000
94864  -20.836  -10.534  55.229 0.0000000000
94865  -20.807  -9.878  55.004 0.0000000000
94866  -20.736  -9.179  54.754 0.0000000000
94867  -20.685  -9.579  55.442 0.0000000000
94868  -20.564  -9.318  55.898 0.0000000000
94869  -20.417  -8.999  56.303 0.0000000000
94870  -20.308  -8.686  56.707 0.0000000000
94871  -20.285  -9.388  56.832 0.0000000000
94872  -20.109  -9.739  57.225 0.0000000000
94873  -19.843  -10.026  57.594 0.0000000000
94879  -15.481  -13.683  62.052 0.0000000000
95022  -44.735  -0.884  12.921 0.0000000000
95023  -44.759  -1.596  13.453 0.0000000000
95024  -44.375  -1.410  13.626 0.0000000000
95032  -42.493  -1.133  14.813 0.0000000000
95033  -42.481  -0.474  14.320 0.0000000000
95034  -42.463  0.162  13.805 0.0000000000
95497  -54.039  4.331  21.801 0.0000000000
95498  -54.171  4.440  21.311 0.0000000000
95499  -53.390  4.080  21.615 0.0000000000
95500  -52.675  3.817  21.388 0.0000000000
95501  -51.924  3.605  21.163 0.0000000000
95502  -51.224  3.431  20.795 0.0000000000
95503  -51.179  3.375  21.299 0.0000000000
95504  -50.363  3.146  21.359 0.0000000000
95505  -49.548  2.894  21.446 0.0000000000
95506  -51.803  3.531  29.501 0.0000000000
95507  -51.749  3.795  29.136 0.0000000000
95508  -50.895  3.410  29.071 0.0000000000
95509  -50.007  3.255  28.664 0.0000000000
95510  -49.204  3.108  28.283 0.0000000000
95511  -39.437  1.955  24.768 0.0000000000
95512  -40.397  1.818  24.734 0.0000000000
95513  -39.711  2.024  24.389 0.0000000000
95514  -40.013  2.092  23.994 0.0000000000
95515  -40.281  2.200  23.593 0.0000000000
95516  -40.531  2.301  23.173 0.0000000000
95517  -39.694  2.575  23.281 0.0000000000
95536  -50.287  -1.132  43.056 0.0000000000
95537  -49.409  -0.955  42.537 0.0000000000
95538  -38.488  2.236  39.194 0.0000000000
95539  -39.037  1.654  38.948 0.0000000000
95540  -38.482  2.091  38.697 0.0000000000
95541  -38.454  1.873  38.201 0.0000000000
95542  -38.364  1.572  37.730 0.0000000000
95543  -38.314  1.210  37.291 0.0000000000
95544  -37.863  2.042  37.482 0.0000000000
95545  -37.467  2.504  37.277 0.0000000000
95546  -37.144  3.004  37.091 0.0000000000
95856  -6.988  -8.891  51.174 0.0000000000
95857  -7.391  -9.511  50.959 0.0000000000
95858  -7.018  -9.644  51.142 0.0000000000
95859  -6.991  -10.394  51.084 0.0000000000
96017  -25.050  6.010  48.994 0.0000000000
96018  -25.099  6.558  49.231 0.0000000000
96019  -24.685  6.371  48.768 0.0000000000
96020  -24.289  6.732  48.547 0.0000000000
96021  -23.895  7.042  48.356 0.0000000000
96022  -20.036  11.680  51.045 0.0000000000
96023  -20.221  11.815  50.662 0.0000000000
96024  -20.272  12.380  51.102 0.0000000000
96031  -20.431  6.242  61.869 0.0000000000
96032  -20.474  6.612  61.086 0.0000000000
96033  -20.504  6.993  61.474 0.0000000000
96034  -20.459  7.803  61.022 0.0000000000
96035  -20.453  8.540  60.636 0.0000000000
96070  -7.353  12.124  58.395 0.0000000000
96071  -7.729  2.115  66.540 0.0000000000
96072  -7.565  3.048  66.636 0.0000000000
96073  -7.358  2.147  66.279 0.0000000000
96074  -7.052  2.184  65.953 0.0000000000
96075  -6.827  2.192  65.564 0.0000000000
96076  -7.388  0.519  59.062 0.0000000000
96077  -7.600  1.186  59.655 0.0000000000
96078  -7.912  1.249  59.099 0.0000000000
96079  -8.387  2.014  59.033 0.0000000000
96080  -8.751  2.811  58.829 0.0000000000
96081  -8.956  3.737  58.528 0.0000000000
96082  -8.946  2.865  58.091 0.0000000000
96083  -9.143  2.882  57.299 0.0000000000
96084  -9.300  2.930  56.528 0.0000000000
96085  -9.409  3.012  55.798 0.0000000000
96086  -9.148  2.195  56.112 0.0000000000
96087  -8.997  1.473  55.707 0.0000000000
96088  -8.877  0.788  55.333 0.0000000000
96089  -5.700  -7.352  52.370 0.0000000000
96090  -5.924  -6.565  52.266 0.0000000000
96091  -5.852  -7.179  52.030 0.0000000000
96092  -6.105  -7.002  51.742 0.0000000000
96093  -6.406  -6.853  51.471 0.0000000000
96094  -6.747  -6.733  51.218 0.0000000000
96095  -6.549  -7.536  51.375 0.0000000000
96096  -6.759  -8.212  51.288 0.0000000000
96210  -9.750  3.138  47.365 0.0000000000
96211  -9.864  2.886  46.903 0.0000000000
96212  -9.869  2.564  47.343 0.0000000000
96213  -10.037  1.975  47.342 0.0000000000
96214  -10.155  1.343  47.296 0.0000000000
96215  -10.187  0.755  47.202 0.0000000000
96216  -10.121  0.939  47.691 0.0000000000
96217  -10.071  0.514  48.098 0.0000000000
96218  -10.001  0.054  48.490 0.0000000000
96340  -54.679  3.681  13.394 0.0000000000
96341  -54.986  3.908  12.809 0.0000000000
96342  -54.261  3.632  13.064 0.0000000000
96343  -53.834  3.652  12.608 0.0000000000
96344  -53.417  3.611  12.122 0.0000000000
98202  -53.050  -1.906  36.912 0.0000000000
98206  -35.374  6.508  55.695 0.0000000000
98207  -35.975  7.149  55.580 0.0000000000
98208  -35.540  7.326  55.598 0.0000000000
98209  -35.651  8.118  55.452 0.0000000000
98210  -35.764  8.932  55.292 0.0000000000
98211  -34.620  10.910  53.850 0.0000000000
98212  -35.052  10.829  54.179 0.0000000000
98313  -10.025  -9.379  66.809 0.0000000000
98314  -9.568  -9.999  66.616 0.0000000000
98315  -9.717  -9.955  67.088 0.0000000000
98316  -9.414  -10.503  67.336 0.0000000000
98364  -27.307  10.871  44.795 0.0000000000
98365  -26.899  10.816  44.995 0.0000000000
98366  -17.430  -6.437  64.747 0.0000000000
98367  -17.802  -5.724  65.211 0.0000000000
98368  -17.326  -6.025  65.377 0.0000000000
98369  -17.239  -5.687  65.994 0.0000000000
98370  -17.146  -5.432  66.616 0.0000000000
98371  -15.668  -6.412  68.205 0.0000000000
98372  -16.108  -5.888  68.094 0.0000000000
98373  -15.838  -5.630  68.404 0.0000000000
98374  -15.870  -4.919  68.455 0.0000000000
98375  -15.844  -4.270  68.503 0.0000000000
98376  -15.728  -3.580  68.502 0.0000000000
98377  -15.385  -4.065  68.538 0.0000000000
98378  -14.909  -3.876  68.459 0.0000000000
98379  -14.434  -3.716  68.267 0.0000000000
98380  -14.029  -3.575  68.021 0.0000000000
98381  -14.126  -4.215  68.200 0.0000000000
98382  -13.763  -4.703  68.073 0.0000000000
98383  -13.380  -5.223  67.974 0.0000000000
98384  -11.970  -8.069  68.537 0.0000000000
98385  -12.195  -7.459  68.312 0.0000000000
98386  -11.679  -7.967  68.182 0.0000000000
98387  -11.429  -7.884  67.787 0.0000000000
98388  -11.213  -7.817  67.342 0.0000000000
98389  -11.029  -7.785  66.858 0.0000000000
98390  -10.790  -8.349  67.195 0.0000000000
98391  -10.407  -8.890  66.968 0.0000000000
99021  -33.378  -6.745  43.419 0.0000000000
99023  -33.797  -6.354  43.194 0.0000000000
99024  -34.216  -5.897  42.938 0.0000000000
99025  -34.657  -5.417  42.808 0.0000000000
99026  -35.077  -4.880  42.625 0.0000000000
99027  -34.392  -4.682  42.854 0.0000000000
99028  -34.185  -3.971  43.086 0.0000000000
99029  -33.929  -3.246  43.529 0.0000000000
99030  -33.772  -2.629  44.012 0.0000000000
99031  -33.357  -3.135  43.914 0.0000000000
99032  -32.732  -2.981  44.219 0.0000000000
99033  -32.215  -3.032  44.514 0.0000000000
99034  -29.840  -4.193  44.475 0.0000000000
99035  -30.257  -3.794  44.733 0.0000000000
99036  -29.693  -3.669  44.803 0.0000000000
99037  -29.547  -3.132  45.182 0.0000000000
99038  -29.423  -2.540  45.627 0.0000000000
99039  -29.333  -2.032  46.141 0.0000000000
99040  -28.961  -2.251  45.773 0.0000000000
99041  -28.533  -1.963  45.836 0.0000000000
99042  -28.214  -1.732  46.004 0.0000000000
99163  -27.839  -1.657  46.054 0.0000000000
99164  -27.726  -2.189  45.622 0.0000000000
99165  -27.316  -2.537  45.378 0.0000000000
99166  -26.844  -3.006  45.102 0.0000000000
99167  -26.277  -5.955  44.095 0.0000000000
99168  -26.158  -5.279  44.173 0.0000000000
99169  -25.762  -5.746  44.193 0.0000000000
99170  -25.328  -5.583  44.286 0.0000000000
99171  -24.820  -5.341  44.512 0.0000000000
99172  -24.298  -5.093  44.707 0.0000000000
99173  -24.418  -5.764  44.612 0.0000000000
99174  -24.109  -6.292  44.906 0.0000000000
99175  -23.808  -6.648  45.247 0.0000000000
99337  -48.881  -0.108  7.297 0.0000000000
99339  -48.587  0.160  7.497 0.0000000000
99340  -48.289  0.417  7.740 0.0000000000
99341  -47.999  0.653  8.002 0.0000000000
99342  -47.429  3.141  6.737 0.0000000000
99343  -47.421  2.476  7.353 0.0000000000
99344  -47.064  2.691  7.567 0.0000000000
99345  -46.725  2.231  8.416 0.0000000000
99346  -46.393  1.730  9.219 0.0000000000
99347  -46.045  1.219  10.005 0.0000000000
99348  -46.032  1.920  9.425 0.0000000000
99349  -45.653  2.060  9.657 0.0000000000
99350  -45.269  2.229  9.846 0.0000000000
99351  -44.884  2.367  10.009 0.0000000000
99352  -45.222  2.857  9.241 0.0000000000
99353  -45.119  3.515  8.656 0.0000000000
99354  -45.028  4.199  8.047 0.0000000000
99822  -56.712  5.624  23.186 0.0000000000
99823  -56.591  5.635  23.796 0.0000000000
99824  -55.866  5.350  23.955 0.0000000000
99825  -55.066  4.972  24.144 0.0000000000
99826  -44.885  0.087  28.985 0.0000000000
99827  -44.839  0.435  28.776 0.0000000000
99828  -44.023  0.092  28.765 0.0000000000
99829  -43.185  0.144  28.579 0.0000000000
99830  -42.355  0.258  28.368 0.0000000000
99831  -38.159  0.477  28.097 0.0000000000
99832  -38.983  0.411  27.953 0.0000000000
99833  -38.215  0.725  27.652 0.0000000000
99834  -38.334  0.962  27.207 0.0000000000
99835  -38.484  1.174  26.795 0.0000000000
99836  -38.614  1.372  26.402 0.0000000000
99837  -37.741  1.488  26.478 0.0000000000
99853  -46.422  1.886  44.079 0.0000000000
99854  -46.111  1.659  43.553 0.0000000000
99855  -45.417  2.016  43.712 0.0000000000
99856  -44.406  2.018  43.295 0.0000000000
99857  -43.518  1.988  42.949 0.0000000000
99858  -40.136  2.804  42.965 0.0000000000
99859  -40.572  2.524  42.693 0.0000000000
99860  -39.727  2.710  42.502 0.0000000000
99861  -39.340  2.594  42.026 0.0000000000
99862  -39.057  2.545  41.554 0.0000000000
99863  -38.805  2.511  41.066 0.0000000000
99864  -38.381  3.048  41.415 0.0000000000
99865  -37.890  3.663  41.311 0.0000000000
99866  -37.590  4.309  41.228 0.0000000000
100176  -5.827  -10.035  53.465 0.0000000000
100177  -5.640  -10.648  53.081 0.0000000000
100337  -21.539  4.296  48.500 0.0000000000
100338  -21.477  4.894  48.367 0.0000000000
100339  -21.186  4.674  48.845 0.0000000000
100340  -20.821  5.042  49.200 0.0000000000
100341  -20.522  5.415  49.583 0.0000000000
100342  -19.797  5.656  52.225 0.0000000000
100343  -19.736  5.895  51.608 0.0000000000
100344  -19.519  6.380  52.001 0.0000000000
100345  -19.361  7.150  51.750 0.0000000000
100346  -19.331  7.926  51.535 0.0000000000
100347  -19.353  8.666  51.358 0.0000000000
100348  -19.238  8.400  51.949 0.0000000000
100349  -19.184  8.844  52.387 0.0000000000
100350  -19.172  9.359  52.786 0.0000000000
100351  -17.418  8.511  61.830 0.0000000000
100352  -17.842  9.115  61.598 0.0000000000
100353  -17.360  9.098  61.193 0.0000000000
100354  -17.279  9.776  60.639 0.0000000000
100355  -17.155  10.416  60.110 0.0000000000
100356  -14.817  12.148  58.124 0.0000000000
100357  -15.524  11.915  58.343 0.0000000000
100358  -15.198  12.695  58.002 0.0000000000
100359  -15.496  13.346  57.864 0.0000000000
100360  -15.834  14.005  57.887 0.0000000000
100361  -16.040  14.522  57.681 0.0000000000
100362  -15.543  14.848  57.595 0.0000000000
100388  -7.238  14.484  63.224 0.0000000000
100389  -7.159  13.795  63.362 0.0000000000
100390  -7.070  13.169  63.488 0.0000000000
100391  -7.354  -3.367  62.045 0.0000000000
100392  -6.825  -2.873  62.280 0.0000000000
100393  -7.122  -3.430  61.701 0.0000000000
100394  -6.898  -3.491  61.311 0.0000000000
100395  -6.689  -3.539  60.906 0.0000000000
100396  -7.469  -5.083  58.459 0.0000000000
100397  -7.057  -4.510  58.980 0.0000000000
100398  -6.914  -4.531  58.595 0.0000000000
100399  -6.406  -3.906  58.681 0.0000000000
100400  -6.094  -3.266  58.788 0.0000000000
100401  -5.950  -2.495  58.808 0.0000000000
100402  -6.137  -3.156  58.383 0.0000000000
100403  -6.218  -3.033  57.986 0.0000000000
100404  -6.337  -2.908  57.562 0.0000000000
100405  -6.504  -2.788  57.097 0.0000000000
100406  -6.363  -3.574  57.137 0.0000000000
100407  -6.404  -4.204  56.645 0.0000000000
100408  -6.426  -4.849  56.147 0.0000000000
100409  -7.359  -8.289  55.050 0.0000000000
100410  -7.084  -7.521  55.077 0.0000000000
100411  -6.988  -8.204  54.750 0.0000000000
100412  -6.587  -8.132  54.455 0.0000000000
100413  -6.294  -8.109  54.115 0.0000000000
100414  -6.028  -7.999  53.798 0.0000000000
100415  -6.125  -8.791  53.902 0.0000000000
100416  -5.965  -9.416  53.723 0.0000000000
100530  -8.365  8.071  47.447 0.0000000000
100531  -8.560  7.806  46.860 0.0000000000
100532  -8.469  7.248  47.440 0.0000000000
100533  -8.717  6.540  47.524 0.0000000000
100534  -8.979  5.907  47.570 0.0000000000
100535  -9.233  5.352  47.562 0.0000000000
100536  -9.054  5.562  48.067 0.0000000000
100537  -9.126  5.272  48.536 0.0000000000
100538  -9.219  4.928  48.999 0.0000000000
100660  -48.830  2.860  15.251 0.0000000000
100661  -49.189  2.992  14.623 0.0000000000
100662  -48.488  3.099  14.898 0.0000000000
100663  -48.208  3.420  14.498 0.0000000000
100664  -48.001  3.749  14.147 0.0000000000
102591  -50.087  -1.044  6.833 0.0000000000
102592  -50.612  -0.440  6.396 0.0000000000
102593  -50.840  0.330  5.913 0.0000000000
102594  -50.961  1.077  5.393 0.0000000000
102595  -52.713  3.731  2.511 0.0000000000
102596  -52.212  3.305  3.002 0.0000000000
102597  -52.295  3.937  2.401 0.0000000000
102598  -51.861  4.124  2.302 0.0000000000
102599  -51.425  4.277  2.303 0.0000000000
102600  -50.915  4.394  2.413 0.0000000000
102601  -51.308  4.827  1.905 0.0000000000
102602  -51.251  5.467  1.512 0.0000000000
102603  -51.116  6.053  1.187 0.0000000000
103061  -55.772  3.617  31.859 0.0000000000
103062  -55.144  3.789  31.414 0.0000000000
103063  -55.094  3.431  31.783 0.0000000000
103064  -54.327  3.123  31.651 0.0000000000
103065  -53.516  2.742  31.495 0.0000000000
103070  -54.319  0.435  34.555 0.0000000000
103071  -50.602  -0.223  33.116 0.0000000000
103072  -51.471  0.105  33.209 0.0000000000
103073  -50.854  0.095  32.763 0.0000000000
103074  -51.103  0.414  32.442 0.0000000000
103075  -51.370  0.751  32.128 0.0000000000
103076  -51.569  1.144  31.789 0.0000000000
103077  -50.718  0.730  31.656 0.0000000000
103078  -49.997  0.679  31.178 0.0000000000
103079  -49.208  0.577  30.729 0.0000000000
103080  -48.394  0.417  30.277 0.0000000000
103081  -48.328  0.096  30.637 0.0000000000
103082  -47.451  -0.330  30.577 0.0000000000
103083  -46.541  -0.742  30.555 0.0000000000
103084  -44.392  -1.984  32.057 0.0000000000
103085  -44.502  -1.818  31.565 0.0000000000
103086  -43.652  -2.025  31.714 0.0000000000
103087  -42.807  -1.984  31.379 0.0000000000
103088  -42.021  -1.920  31.110 0.0000000000
103089  -41.200  -1.779  30.829 0.0000000000
103090  -41.175  -1.909  31.283 0.0000000000
103091  -40.395  -1.817  31.512 0.0000000000
103092  -39.595  -1.572  31.739 0.0000000000
103577  -19.011  -1.299  58.196 0.0000000000
103578  -18.965  -0.517  58.146 0.0000000000
103579  -19.001  -0.836  58.923 0.0000000000
103580  -19.019  -0.451  59.616 0.0000000000
103581  -19.028  -0.032  60.308 0.0000000000
103582  -19.443  -0.495  63.492 0.0000000000
103583  -19.238  -0.221  62.874 0.0000000000
103584  -19.283  0.322  63.421 0.0000000000
103585  -19.402  1.282  63.337 0.0000000000
103586  -19.589  2.277  63.223 0.0000000000
103587  -19.765  3.154  62.992 0.0000000000
103588  -19.712  2.692  63.722 0.0000000000
103589  -19.807  3.175  64.193 0.0000000000
103590  -19.790  3.693  64.579 0.0000000000
103591  -18.597  -3.091  66.783 0.0000000000
103592  -18.885  -2.825  66.552 0.0000000000
103593  -18.581  -2.380  67.002 0.0000000000
103594  -18.574  -1.652  67.224 0.0000000000
103595  -18.526  -0.932  67.292 0.0000000000
103596  -17.095  1.701  67.518 0.0000000000
103597  -17.567  1.411  67.515 0.0000000000
103598  -17.555  2.142  67.379 0.0000000000
103599  -17.988  2.638  67.018 0.0000000000
103600  -18.370  3.204  66.639 0.0000000000
103601  -18.770  3.749  66.266 0.0000000000
103602  -18.351  4.082  66.259 0.0000000000
103603  -18.230  4.868  65.803 0.0000000000
103604  -18.066  5.588  65.212 0.0000000000
103605  -17.892  6.276  64.592 0.0000000000
103606  -17.539  5.754  64.946 0.0000000000
103607  -16.956  5.841  64.571 0.0000000000
103608  -16.431  5.816  64.203 0.0000000000
103609  -14.012  4.644  65.264 0.0000000000
103610  -14.445  5.105  64.655 0.0000000000
103611  -13.847  5.196  64.519 0.0000000000
103612  -13.664  5.699  63.811 0.0000000000
103613  -13.484  6.275  63.194 0.0000000000
103614  -13.388  6.800  62.609 0.0000000000
103615  -12.957  6.447  63.268 0.0000000000
103616  -12.462  6.647  63.435 0.0000000000
103617  -11.942  6.880  63.671 0.0000000000
103618  -11.549  7.145  63.904 0.0000000000
103619  -11.725  6.450  64.239 0.0000000000
103620  -11.476  5.977  64.824 0.0000000000
103621  -11.282  5.434  65.477 0.0000000000
103622  -10.976  2.141  67.710 0.0000000000
103623  -10.964  2.839  67.350 0.0000000000
103624  -10.559  2.150  67.640 0.0000000000
103625  -10.172  2.172  67.578 0.0000000000
103626  -9.776  2.184  67.494 0.0000000000
103627  -9.332  2.081  67.316 0.0000000000
103628  -9.359  1.373  67.405 0.0000000000
103629  -8.963  0.654  67.121 0.0000000000
103630  -8.751  0.020  66.556 0.0000000000
103631  -12.529  -3.082  66.736 0.0000000000
103632  -12.266  -2.463  66.807 0.0000000000
103633  -12.198  -2.965  66.339 0.0000000000
103634  -11.896  -2.883  65.930 0.0000000000
103635  -11.638  -2.872  65.558 0.0000000000
103636  -11.010  -4.740  63.587 0.0000000000
103637  -11.091  -4.067  63.910 0.0000000000
103638  -10.837  -4.048  63.553 0.0000000000
103639  -10.533  -3.306  63.659 0.0000000000
103640  -10.101  -2.663  63.903 0.0000000000
103641  -9.631  -2.187  64.211 0.0000000000
103642  -9.726  -2.707  63.661 0.0000000000
103643  -9.393  -2.832  63.456 0.0000000000
103644  -9.000  -2.915  63.244 0.0000000000
103645  -8.630  -2.982  63.044 0.0000000000
103646  -9.199  -3.489  62.703 0.0000000000
103647  -9.396  -4.116  62.216 0.0000000000
103648  -9.529  -4.822  61.808 0.0000000000
103649  -9.912  -8.449  61.540 0.0000000000
103650  -9.987  -7.761  61.359 0.0000000000
103651  -9.908  -8.526  61.112 0.0000000000
103652  -9.897  -8.530  60.673 0.0000000000
103653  -9.849  -8.547  60.258 0.0000000000
103654  -9.773  -8.588  59.862 0.0000000000
103655  -9.818  -9.371  60.005 0.0000000000
103656  -9.699  -10.171  59.781 0.0000000000
105508  -50.104  -1.089  46.363 0.0000000000
105509  -49.768  -0.225  45.968 0.0000000000
105510  -49.308  0.463  45.608 0.0000000000
105511  -49.211  0.341  46.012 0.0000000000
105512  -48.632  0.842  46.032 0.0000000000
105513  -48.039  1.227  46.095 0.0000000000
105514  -46.400  0.950  46.694 0.0000000000
105515  -46.679  1.380  46.709 0.0000000000
105516  -46.063  1.559  46.788 0.0000000000
105517  -45.741  1.914  46.670 0.0000000000
105518  -45.353  2.266  46.638 0.0000000000
105519  -44.882  2.542  46.460 0.0000000000
105520  -44.908  2.278  46.755 0.0000000000
105521  -44.425  2.209  46.943 0.0000000000
105522  -43.962  2.126  47.154 0.0000000000
105554  -43.180  -1.490  44.678 0.0000000000
105555  -40.819  -0.422  45.560 0.0000000000
105556  -41.438  -0.496  45.609 0.0000000000
105557  -41.254  -0.065  46.183 0.0000000000
105558  -41.691  0.289  46.642 0.0000000000
105559  -42.184  0.753  47.077 0.0000000000
105560  -42.530  1.230  47.448 0.0000000000
105561  -41.995  1.187  47.629 0.0000000000
105562  -41.906  1.586  48.125 0.0000000000
105563  -41.780  2.000  48.508 0.0000000000
105564  -41.575  2.449  48.793 0.0000000000
105565  -41.323  1.977  48.804 0.0000000000
105566  -40.932  2.021  49.094 0.0000000000
105567  -40.544  2.121  49.387 0.0000000000
105568  -37.979  1.584  48.907 0.0000000000
105569  -38.564  1.735  49.331 0.0000000000
105570  -38.121  1.910  49.766 0.0000000000
105571  -38.362  2.238  50.563 0.0000000000
105572  -38.568  2.574  51.252 0.0000000000
105573  -38.704  2.939  51.916 0.0000000000
105574  -38.092  2.594  51.726 0.0000000000
105575  -37.645  2.636  52.222 0.0000000000
105576  -37.196  2.684  52.691 0.0000000000
105577  -33.445  -0.668  46.631 0.0000000000
105578  -33.938  -0.318  46.902 0.0000000000
105579  -33.376  -0.296  47.385 0.0000000000
105580  -33.331  -0.034  48.090 0.0000000000
105581  -33.289  0.198  48.739 0.0000000000
105582  -32.175  0.833  51.038 0.0000000000
105583  -32.555  0.835  50.839 0.0000000000
105584  -32.798  1.170  51.565 0.0000000000
105585  -33.377  1.535  52.041 0.0000000000
105586  -34.064  1.858  52.439 0.0000000000
105587  -34.714  2.128  52.880 0.0000000000
105588  -34.336  2.240  53.159 0.0000000000
105589  -34.583  2.598  53.763 0.0000000000
105590  -34.742  3.049  54.318 0.0000000000
105591  -34.888  3.620  54.840 0.0000000000
105592  -34.304  3.298  54.432 0.0000000000
105593  -33.932  3.656  54.518 0.0000000000
105594  -33.567  3.965  54.516 0.0000000000
105595  -31.134  3.697  53.144 0.0000000000
105596  -31.638  3.899  53.562 0.0000000000
105597  -31.243  4.261  53.523 0.0000000000
105598  -31.333  4.834  53.996 0.0000000000
105599  -31.443  5.464  54.410 0.0000000000
105600  -31.573  6.143  54.750 0.0000000000
105601  -31.045  5.897  54.469 0.0000000000
105602  -30.555  6.379  54.506 0.0000000000
105603  -30.171  6.805  54.441 0.0000000000
105846  -13.516  -12.288  65.757 0.0000000000
105847  -13.229  -12.785  66.157 0.0000000000
105848  -13.372  -13.068  65.811 0.0000000000
105967  -29.687  7.126  54.249 0.0000000000
105968  -29.647  6.505  54.030 0.0000000000
105969  -29.227  6.253  53.572 0.0000000000
105970  -28.840  5.902  53.097 0.0000000000
105971  -27.746  3.570  50.678 0.0000000000
105972  -27.898  4.112  51.236 0.0000000000
105973  -27.501  3.926  50.502 0.0000000000
105974  -27.239  4.253  50.360 0.0000000000
105975  -26.936  4.596  50.194 0.0000000000
105976  -26.579  4.914  50.079 0.0000000000
105977  -26.557  4.402  49.506 0.0000000000
105978  -26.173  4.108  48.854 0.0000000000
105979  -25.770  3.973  48.348 0.0000000000
105980  -26.514  -0.973  46.184 0.0000000000
105981  -26.707  -0.408  46.635 0.0000000000
105982  -26.190  -0.670  46.215 0.0000000000
105983  -25.917  -0.429  46.223 0.0000000000
105984  -25.665  0.061  46.219 0.0000000000
105985  -23.462  -0.265  46.270 0.0000000000
105986  -24.017  0.025  46.151 0.0000000000
105987  -23.696  0.407  46.441 0.0000000000
105988  -23.954  1.064  46.551 0.0000000000
105989  -24.246  1.745  46.634 0.0000000000
105990  -24.445  2.382  46.901 0.0000000000
105991  -23.832  2.115  46.843 0.0000000000
105992  -23.520  2.414  47.034 0.0000000000
105993  -23.196  2.663  47.283 0.0000000000
105994  -22.854  2.994  47.473 0.0000000000
105995  -22.752  2.429  47.476 0.0000000000
105996  -22.302  2.153  47.745 0.0000000000
105997  -21.932  1.968  48.139 0.0000000000
105998  -20.812  -0.684  49.061 0.0000000000
105999  -20.951  0.074  49.036 0.0000000000
106000  -20.654  -0.338  49.481 0.0000000000
106001  -20.532  0.063  49.929 0.0000000000
106002  -20.385  0.470  50.398 0.0000000000
106003  -20.334  0.767  50.910 0.0000000000
106004  -20.157  0.018  50.935 0.0000000000
106005  -19.892  -0.317  51.508 0.0000000000
106006  -19.750  -0.856  52.078 0.0000000000
106012  -25.019  -11.109  48.555 0.0000000000
106013  -25.215  -10.845  47.821 0.0000000000
106014  -24.761  -10.638  47.984 0.0000000000
106015  -24.478  -10.108  47.478 0.0000000000
106016  -24.084  -9.494  46.999 0.0000000000
106017  -23.772  -8.888  46.662 0.0000000000
106018  -23.673  -9.214  47.303 0.0000000000
106019  -23.247  -8.973  47.568 0.0000000000
106020  -22.847  -8.634  47.904 0.0000000000
106026  -21.772  -9.938  52.505 0.0000000000
106027  -22.069  -10.349  52.206 0.0000000000
106028  -21.816  -9.669  51.809 0.0000000000
106029  -21.926  -9.324  51.095 0.0000000000
106030  -22.013  -8.937  50.398 0.0000000000
106031  -22.094  -8.641  49.741 0.0000000000
106032  -21.774  -8.224  50.086 0.0000000000
106033  -21.586  -7.610  49.853 0.0000000000
106034  -21.366  -6.866  49.635 0.0000000000
106035  -21.164  -6.164  49.437 0.0000000000
106036  -21.132  -6.509  50.020 0.0000000000
106037  -20.833  -6.077  50.493 0.0000000000
106038  -20.622  -5.750  50.914 0.0000000000
106039  -20.223  -6.233  53.958 0.0000000000
106040  -20.210  -5.797  53.295 0.0000000000
106041  -20.026  -5.479  53.829 0.0000000000
106042  -19.829  -4.758  53.746 0.0000000000
106043  -19.696  -4.044  53.654 0.0000000000
106044  -19.588  -3.319  53.592 0.0000000000
106045  -19.568  -3.630  54.240 0.0000000000
106046  -19.419  -3.333  54.802 0.0000000000
106047  -19.310  -3.023  55.313 0.0000000000
106048  -19.242  -2.702  55.848 0.0000000000
106049  -19.350  -3.417  55.903 0.0000000000
106050  -19.426  -3.824  56.579 0.0000000000
106051  -19.538  -4.225  57.175 0.0000000000
106052  -20.231  -7.335  58.571 0.0000000000
106053  -20.243  -6.584  58.541 0.0000000000
106054  -20.211  -7.000  59.070 0.0000000000
106055  -20.257  -6.692  59.565 0.0000000000
106056  -20.311  -6.350  60.131 0.0000000000
106057  -20.341  -6.003  60.621 0.0000000000
106058  -20.162  -6.724  60.474 0.0000000000
106059  -19.930  -7.031  60.806 0.0000000000
106060  -19.588  -7.268  61.098 0.0000000000
106061  -18.866  -12.555  58.204 0.0000000000
106062  -18.941  -11.902  58.168 0.0000000000
106063  -18.650  -12.189  58.429 0.0000000000
106064  -18.432  -11.824  58.684 0.0000000000
106065  -18.258  -11.467  58.987 0.0000000000
106066  -17.051  -11.539  60.640 0.0000000000
106067  -17.391  -11.208  60.374 0.0000000000
106068  -17.259  -10.791  60.705 0.0000000000
106069  -17.498  -10.055  60.824 0.0000000000
106070  -17.815  -9.364  60.974 0.0000000000
106071  -18.071  -8.709  61.160 0.0000000000
106072  -17.735  -8.938  61.404 0.0000000000
106073  -17.686  -8.573  61.791 0.0000000000
106074  -17.641  -8.147  62.207 0.0000000000
106075  -17.608  -7.753  62.668 0.0000000000
106076  -17.253  -8.412  62.444 0.0000000000
106077  -16.851  -8.767  62.664 0.0000000000
106078  -16.507  -9.102  62.947 0.0000000000
106079  -14.951  -12.066  63.392 0.0000000000
106080  -15.165  -11.322  63.346 0.0000000000
106081  -14.845  -11.709  63.739 0.0000000000
106082  -14.734  -11.365  64.158 0.0000000000
106083  -14.636  -11.021  64.601 0.0000000000
106084  -14.545  -10.695  65.057 0.0000000000
106085  -14.239  -11.409  64.953 0.0000000000
106086  -13.848  -11.854  65.316 0.0000000000
106546  -43.223  2.929  10.562 0.0000000000
106547  -42.896  2.426  11.295 0.0000000000
106548  -42.776  3.048  10.698 0.0000000000
106549  -42.345  3.243  10.782 0.0000000000
106550  -41.924  3.462  10.859 0.0000000000
106552  -41.272  5.464  10.239 0.0000000000
106554  -40.552  5.245  10.842 0.0000000000
106555  -40.116  4.677  11.247 0.0000000000
106556  -39.812  4.186  11.721 0.0000000000
106557  -39.882  5.007  11.429 0.0000000000
106558  -39.605  5.327  11.622 0.0000000000
106559  -39.342  5.650  11.825 0.0000000000
107922  -57.204  4.544  14.449 0.0000000000
107923  -57.212  4.654  14.942 0.0000000000
107924  -56.549  4.576  15.278 0.0000000000
107925  -55.836  4.340  15.574 0.0000000000
107931  -54.249  4.456  19.520 0.0000000000
107932  -54.953  4.718  19.231 0.0000000000
107933  -54.289  4.383  18.921 0.0000000000
107934  -54.337  4.285  18.335 0.0000000000
107935  -54.356  4.154  17.778 0.0000000000
107936  -54.371  4.041  17.249 0.0000000000
107937  -53.654  3.807  17.493 0.0000000000
107938  -52.889  3.442  17.189 0.0000000000
107939  -52.251  3.181  16.868 0.0000000000
107940  -51.549  2.929  16.529 0.0000000000
107941  -51.493  3.004  17.093 0.0000000000
107942  -50.728  2.837  17.297 0.0000000000
107943  -49.977  2.691  17.485 0.0000000000
107944  -48.399  2.585  19.302 0.0000000000
107945  -48.453  2.574  18.800 0.0000000000
107946  -47.732  2.525  18.937 0.0000000000
107947  -47.006  2.561  18.576 0.0000000000
107948  -46.364  2.726  18.262 0.0000000000
107949  -45.782  2.994  18.000 0.0000000000
107950  -45.719  2.883  18.464 0.0000000000
107951  -45.018  3.043  18.675 0.0000000000
107952  -44.348  3.298  18.844 0.0000000000
107956  -56.620  5.325  28.528 0.0000000000
107957  -55.959  5.578  28.190 0.0000000000
107958  -52.100  4.261  27.469 0.0000000000
107959  -52.942  4.682  27.506 0.0000000000
107960  -52.304  4.278  26.983 0.0000000000
107961  -52.549  4.327  26.498 0.0000000000
107962  -52.742  4.311  25.982 0.0000000000
107963  -52.924  4.271  25.455 0.0000000000
107964  -52.099  3.942  25.519 0.0000000000
107965  -51.471  3.539  25.076 0.0000000000
107966  -50.852  3.224  24.674 0.0000000000
107967  -44.990  1.866  27.721 0.0000000000
107968  -45.855  2.220  27.638 0.0000000000
107969  -45.128  2.087  27.283 0.0000000000
107970  -45.362  2.221  26.825 0.0000000000
107971  -45.666  2.280  26.343 0.0000000000
107972  -44.088  1.809  24.440 0.0000000000
107973  -44.788  1.919  24.731 0.0000000000
107974  -45.030  1.915  24.346 0.0000000000
107975  -45.960  2.013  24.265 0.0000000000
107976  -46.846  2.118  24.145 0.0000000000
107977  -47.709  2.285  24.044 0.0000000000
107978  -47.026  2.135  23.702 0.0000000000
107979  -47.224  2.178  23.269 0.0000000000
107980  -47.405  2.277  22.821 0.0000000000
107981  -47.605  2.332  22.437 0.0000000000
107982  -46.744  2.154  22.544 0.0000000000
107983  -46.078  2.125  22.216 0.0000000000
107984  -45.363  2.127  21.886 0.0000000000
107985  -41.553  2.918  21.578 0.0000000000
107986  -42.350  2.691  21.458 0.0000000000
107987  -41.779  3.095  21.167 0.0000000000
107988  -42.034  3.199  20.768 0.0000000000
107989  -42.276  3.346  20.372 0.0000000000
107990  -42.537  3.521  19.978 0.0000000000
107991  -41.815  3.828  20.209 0.0000000000
108046  -49.016  -2.448  38.846 0.0000000000
108047  -48.117  -2.303  38.430 0.0000000000
108048  -45.025  0.465  41.725 0.0000000000
108049  -45.845  0.096  41.631 0.0000000000
108050  -44.845  0.127  41.258 0.0000000000
108051  -44.623  -0.152  40.796 0.0000000000
108052  -44.369  -0.421  40.341 0.0000000000
108053  -41.446  -0.544  38.377 0.0000000000
108054  -42.291  -0.682  38.740 0.0000000000
108055  -42.220  -0.964  38.241 0.0000000000
108056  -42.960  -1.373  38.056 0.0000000000
108057  -43.745  -1.740  37.943 0.0000000000
108058  -44.518  -2.032  37.788 0.0000000000
108059  -43.654  -1.996  37.364 0.0000000000
108060  -43.615  -2.174  36.862 0.0000000000
108061  -43.640  -2.314  36.319 0.0000000000
108062  -43.691  -2.409  35.776 0.0000000000
108063  -42.838  -2.228  35.981 0.0000000000
108064  -42.095  -2.140  35.633 0.0000000000
108065  -41.404  -1.993  35.321 0.0000000000
108066  -38.364  0.067  35.450 0.0000000000
108067  -38.883  -0.552  35.241 0.0000000000
108068  -38.362  -0.133  34.985 0.0000000000
108069  -38.310  -0.318  34.507 0.0000000000
108070  -38.258  -0.500  34.002 0.0000000000
108071  -38.233  -0.661  33.511 0.0000000000
108072  -37.692  -0.028  33.812 0.0000000000
108073  -37.101  0.563  33.636 0.0000000000
108074  -36.589  1.097  33.489 0.0000000000
109005  -9.872  -8.103  49.118 0.0000000000
109006  -10.369  -8.685  48.869 0.0000000000
109007  -9.974  -8.767  49.201 0.0000000000
109008  -10.012  -9.492  49.315 0.0000000000
109009  -10.059  -10.233  49.409 0.0000000000
109490  -28.386  8.457  52.684 0.0000000000
109491  -28.704  8.976  52.343 0.0000000000
109492  -28.205  8.763  52.013 0.0000000000
109493  -27.993  9.065  51.434 0.0000000000
109494  -27.905  9.239  50.731 0.0000000000
109495  -25.656  9.025  49.347 0.0000000000
109496  -26.262  9.266  49.494 0.0000000000
109497  -25.968  9.551  49.045 0.0000000000
109498  -26.266  9.973  48.682 0.0000000000
109499  -26.398  10.279  48.195 0.0000000000
109500  -26.430  10.448  47.420 0.0000000000
109501  -25.981  10.522  47.758 0.0000000000
109502  -25.549  10.811  47.449 0.0000000000
109503  -25.118  11.179  47.470 0.0000000000
109504  -21.453  7.370  48.230 0.0000000000
109505  -21.940  7.475  48.142 0.0000000000
109506  -21.523  7.980  48.282 0.0000000000
109507  -21.604  8.644  48.386 0.0000000000
109508  -21.754  9.326  48.548 0.0000000000
109509  -21.641  12.131  49.730 0.0000000000
109510  -21.759  11.598  49.388 0.0000000000
109511  -22.141  12.170  49.587 0.0000000000
109512  -22.708  12.155  49.540 0.0000000000
109513  -23.222  12.137  49.304 0.0000000000
109514  -23.704  12.234  48.815 0.0000000000
109531  -19.616  3.136  57.965 0.0000000000
109532  -19.791  3.544  57.261 0.0000000000
109533  -19.810  3.948  57.816 0.0000000000
109534  -19.928  4.726  57.646 0.0000000000
109535  -19.939  5.386  57.439 0.0000000000
109536  -19.986  7.993  58.267 0.0000000000
109537  -19.829  7.670  57.908 0.0000000000
109538  -19.786  8.421  57.576 0.0000000000
109539  -19.550  8.817  56.763 0.0000000000
109540  -19.414  9.109  55.937 0.0000000000
109541  -19.224  9.476  55.096 0.0000000000
109542  -19.337  9.884  55.494 0.0000000000
109543  -19.350  10.721  55.141 0.0000000000
109544  -19.358  11.626  54.801 0.0000000000
109545  -19.161  11.488  60.543 0.0000000000
109546  -19.632  11.126  60.454 0.0000000000
109547  -19.299  11.870  60.139 0.0000000000
109548  -19.524  12.248  59.585 0.0000000000
109549  -19.576  12.649  59.011 0.0000000000
109652  -9.942  8.094  64.833 0.0000000000
109653  -9.796  8.942  64.547 0.0000000000
109654  -9.500  8.355  65.072 0.0000000000
109655  -9.029  8.568  65.339 0.0000000000
109656  -8.615  8.799  65.492 0.0000000000
109657  -7.061  6.632  65.788 0.0000000000
109658  -7.255  7.418  65.799 0.0000000000
109659  -6.951  7.512  65.552 0.0000000000
109660  -6.879  8.358  65.233 0.0000000000
109661  -6.836  9.262  64.865 0.0000000000
109662  -6.776  10.129  64.520 0.0000000000
109663  -6.636  9.278  64.499 0.0000000000
109664  -6.547  9.332  64.043 0.0000000000
109665  -6.500  9.315  63.514 0.0000000000
109666  -6.012  -0.099  62.944 0.0000000000
109667  -6.204  0.653  63.577 0.0000000000
109668  -6.124  0.689  63.094 0.0000000000
109669  -6.369  1.615  63.213 0.0000000000
109670  -6.605  2.612  63.230 0.0000000000
109671  -7.730  4.634  61.452 0.0000000000
109672  -7.378  4.584  61.998 0.0000000000
109673  -7.486  5.511  61.607 0.0000000000
109674  -7.232  6.327  61.740 0.0000000000
109675  -6.992  7.141  61.820 0.0000000000
109676  -6.791  7.855  61.994 0.0000000000
109677  -6.988  7.836  61.332 0.0000000000
109678  -7.044  8.460  60.701 0.0000000000
109679  -7.079  9.037  60.045 0.0000000000
109680  -7.132  9.645  59.374 0.0000000000
109681  -7.253  8.994  59.230 0.0000000000
109682  -7.395  8.924  58.472 0.0000000000
109683  -7.537  8.827  57.774 0.0000000000
109684  -8.856  6.731  56.239 0.0000000000
109685  -8.518  7.355  56.304 0.0000000000
109686  -8.618  7.263  55.611 0.0000000000
109687  -8.379  7.780  54.959 0.0000000000
109688  -8.167  8.332  54.398 0.0000000000
109689  -8.100  8.952  53.760 0.0000000000
109690  -8.261  8.280  53.712 0.0000000000
109691  -8.341  8.245  53.006 0.0000000000
109692  -8.415  8.298  52.318 0.0000000000
109693  -8.465  8.375  51.688 0.0000000000
109694  -8.565  7.748  52.245 0.0000000000
109695  -8.759  7.192  52.192 0.0000000000
109696  -8.825  6.693  52.170 0.0000000000
109697  -9.185  3.531  53.286 0.0000000000
109698  -9.183  4.226  52.910 0.0000000000
109699  -9.166  3.640  52.689 0.0000000000
109700  -9.175  3.704  52.082 0.0000000000
109701  -9.186  3.749  51.456 0.0000000000
109702  -9.275  3.795  50.921 0.0000000000
109703  -9.254  3.089  51.324 0.0000000000
109704  -9.325  2.391  51.173 0.0000000000
109705  -9.384  1.721  51.067 0.0000000000
109706  -7.035  -2.421  55.192 0.0000000000
109707  -7.417  -1.736  55.054 0.0000000000
109708  -7.166  -2.297  54.697 0.0000000000
109709  -7.276  -2.165  54.196 0.0000000000
109710  -7.381  -1.980  53.739 0.0000000000
109711  -7.253  -3.472  51.950 0.0000000000
109712  -7.393  -2.843  52.270 0.0000000000
109713  -7.671  -2.761  51.882 0.0000000000
109714  -8.035  -2.121  51.731 0.0000000000
109715  -8.462  -1.519  51.591 0.0000000000
109716  -8.846  -0.882  51.402 0.0000000000
109717  -8.727  -1.508  51.159 0.0000000000
109718  -9.000  -1.469  50.758 0.0000000000
109719  -9.244  -1.420  50.330 0.0000000000
109720  -9.453  -1.351  49.899 0.0000000000
109721  -9.147  -2.007  50.114 0.0000000000
109722  -8.997  -2.515  49.863 0.0000000000
109723  -8.891  -3.086  49.694 0.0000000000
109724  -8.203  -6.472  50.070 0.0000000000
109725  -8.406  -5.757  49.737 0.0000000000
109726  -8.589  -6.398  49.753 0.0000000000
109727  -8.962  -6.323  49.414 0.0000000000
109728  -9.310  -6.252  49.057 0.0000000000
109729  -9.603  -6.169  48.745 0.0000000000
109730  -9.480  -6.869  49.091 0.0000000000
109731  -9.663  -7.492  49.117 0.0000000000
110070  -10.163  6.409  43.788 0.0000000000
110071  -10.315  6.318  43.363 0.0000000000
110072  -10.316  5.814  43.814 0.0000000000
110073  -10.425  5.252  43.854 0.0000000000
110074  -10.531  4.691  43.890 0.0000000000
110075  -10.569  2.200  45.169 0.0000000000
110076  -10.652  2.649  44.728 0.0000000000
110077  -10.741  2.092  44.687 0.0000000000
110078  -10.896  1.963  44.203 0.0000000000
110079  -11.024  1.803  43.742 0.0000000000
110080  -11.201  1.614  43.239 0.0000000000
110081  -11.110  1.206  43.654 0.0000000000
110082  -11.257  0.623  43.587 0.0000000000
110083  -11.406  0.042  43.516 0.0000000000
110084  -11.590  -0.521  43.414 0.0000000000
110085  -11.323  -0.343  43.883 0.0000000000
110086  -11.277  -0.781  44.206 0.0000000000
110087  -11.208  -1.210  44.565 0.0000000000
110088  -10.057  -1.577  46.647 0.0000000000
110089  -10.225  -1.666  46.173 0.0000000000
110090  -10.074  -2.187  46.500 0.0000000000
110091  -10.217  -2.864  46.395 0.0000000000
110092  -10.492  -3.540  46.329 0.0000000000
110093  -10.719  -4.080  46.308 0.0000000000
110094  -10.384  -3.938  46.648 0.0000000000
110095  -10.281  -4.365  46.987 0.0000000000
110096  -10.184  -4.821  47.349 0.0000000000
110466  -56.343  4.517  9.956 0.0000000000
110472  -56.796  4.308  7.240 0.0000000000
110473  -56.581  4.337  6.751 0.0000000000
110474  -56.357  4.433  6.286 0.0000000000
110475  -50.570  3.652  11.905 0.0000000000
110476  -51.217  3.583  11.628 0.0000000000
110477  -50.878  3.774  11.230 0.0000000000
110478  -51.220  3.863  10.565 0.0000000000
110479  -51.602  3.978  9.888 0.0000000000
110480  -51.580  4.871  7.309 0.0000000000
110481  -51.889  4.612  7.618 0.0000000000
110482  -52.373  4.763  6.895 0.0000000000
110483  -53.156  4.704  6.502 0.0000000000
110484  -53.919  4.697  6.137 0.0000000000
110485  -54.640  4.758  5.799 0.0000000000
110486  -54.376  4.960  5.403 0.0000000000
110487  -54.631  5.179  4.674 0.0000000000
110488  -54.851  5.343  3.985 0.0000000000
110489  -54.958  5.422  3.393 0.0000000000
110490  -54.534  5.639  3.615 0.0000000000
110491  -54.203  5.953  3.262 0.0000000000
110492  -53.840  6.249  2.943 0.0000000000
115423  -33.654  7.344  55.496 0.0000000000
115424  -34.210  7.893  55.511 0.0000000000
115425  -33.786  8.039  55.489 0.0000000000
115426  -33.954  8.852  55.231 0.0000000000
115427  -34.096  9.521  54.858 0.0000000000
115428  -33.061  9.228  54.764 0.0000000000
115429  -33.611  9.667  54.577 0.0000000000
115430  -34.157  10.221  54.263 0.0000000000
115431  -34.183  10.970  53.539 0.0000000000
115438  -32.868  10.947  51.395 0.0000000000
115506  -10.750  -9.632  68.490 0.0000000000
115507  -10.299  -10.061  68.325 0.0000000000
115508  -10.572  -10.162  68.590 0.0000000000
115541  -31.072  10.507  49.467 0.0000000000
115544  -29.814  10.515  47.510 0.0000000000
115545  -29.362  10.398  47.417 0.0000000000
115546  -28.927  10.261  47.434 0.0000000000
115547  -15.848  -8.076  65.726 0.0000000000
115548  -16.153  -7.411  66.097 0.0000000000
115549  -15.782  -7.820  66.319 0.0000000000
115550  -15.668  -7.591  66.904 0.0000000000
115551  -15.602  -7.346  67.481 0.0000000000
115552  -14.828  -8.470  67.487 0.0000000000
115553  -15.118  -7.779  67.785 0.0000000000
115554  -15.449  -7.105  68.024 0.0000000000
115555  -15.165  -6.827  68.460 0.0000000000
115556  -14.811  -6.536  68.757 0.0000000000
115557  -14.380  -6.293  68.876 0.0000000000
115558  -13.962  -6.132  68.807 0.0000000000
115559  -13.889  -6.812  68.931 0.0000000000
115560  -13.387  -7.330  68.938 0.0000000000
115561  -12.821  -7.739  68.840 0.0000000000
115562  -13.024  -8.644  68.903 0.0000000000
115563  -12.656  -8.425  68.894 0.0000000000
115564  -12.295  -8.238  68.771 0.0000000000
115565  -11.772  -8.729  68.699 0.0000000000
115566  -11.274  -9.168  68.587 0.0000000000
116061  -32.733  -6.635  43.498 0.0000000000
116062  -32.483  -5.952  43.357 0.0000000000
116063  -32.284  -5.290  43.405 0.0000000000
116064  -32.118  -4.693  43.614 0.0000000000
116065  -31.707  -5.120  43.688 0.0000000000
116066  -31.153  -5.003  43.936 0.0000000000
116067  -30.571  -5.092  44.112 0.0000000000
116068  -30.288  -6.000  43.897 0.0000000000
116069  -30.122  -5.421  43.998 0.0000000000
116070  -29.966  -4.822  44.202 0.0000000000
116071  -29.396  -4.599  44.255 0.0000000000
116072  -28.877  -4.363  44.307 0.0000000000
116073  -28.377  -4.045  44.475 0.0000000000
116167  -27.907  -3.976  44.569 0.0000000000
116168  -28.040  -4.627  44.262 0.0000000000
116169  -27.650  -5.081  44.194 0.0000000000
116170  -27.186  -5.589  44.108 0.0000000000
116171  -27.940  -6.390  44.092 0.0000000000
116172  -27.345  -6.285  44.057 0.0000000000
116173  -26.796  -6.109  44.061 0.0000000000
116174  -26.438  -6.630  44.117 0.0000000000
116175  -26.067  -7.101  44.203 0.0000000000
116176  -25.777  -7.673  44.453 0.0000000000
116302  -49.167  2.623  5.112 0.0000000000
116303  -48.761  2.185  5.877 0.0000000000
116304  -48.832  2.857  5.299 0.0000000000
116305  -48.495  3.104  5.517 0.0000000000
116306  -48.183  3.376  5.731 0.0000000000
116309  -47.783  3.614  5.967 0.0000000000
116310  -47.380  3.859  6.161 0.0000000000
116311  -46.990  4.062  6.390 0.0000000000
116312  -46.595  4.252  6.637 0.0000000000
116313  -46.180  4.445  6.818 0.0000000000
116683  -41.407  -0.973  29.345 0.0000000000
116684  -41.440  -0.640  29.042 0.0000000000
116685  -40.572  -0.689  29.168 0.0000000000
116686  -39.756  -0.435  28.952 0.0000000000
116687  -38.883  -0.106  28.755 0.0000000000
116688  -38.042  -0.199  29.338 0.0000000000
116689  -38.063  0.008  28.917 0.0000000000
116690  -38.094  0.225  28.512 0.0000000000
116691  -37.340  0.661  28.253 0.0000000000
116692  -36.619  1.118  27.987 0.0000000000
116704  -44.262  2.808  44.614 0.0000000000
116705  -43.808  2.592  44.001 0.0000000000
116706  -43.343  2.754  44.204 0.0000000000
116707  -42.408  2.738  43.924 0.0000000000
116708  -41.477  2.802  43.694 0.0000000000
116709  -41.502  3.030  44.503 0.0000000000
116710  -41.025  2.961  43.972 0.0000000000
116711  -40.552  2.863  43.495 0.0000000000
116712  -39.742  3.083  43.341 0.0000000000
116713  -38.985  3.495  43.230 0.0000000000
116714  -38.393  4.083  43.108 0.0000000000
116955  -7.248  -10.486  54.597 0.0000000000
117080  -20.953  3.314  50.663 0.0000000000
117081  -20.866  3.979  50.519 0.0000000000
117082  -20.820  3.748  51.158 0.0000000000
117083  -20.629  4.135  51.596 0.0000000000
117084  -20.405  4.526  52.011 0.0000000000
117085  -20.575  3.566  52.853 0.0000000000
117086  -20.472  4.306  52.684 0.0000000000
117087  -20.149  4.966  52.457 0.0000000000
117088  -19.869  5.453  52.933 0.0000000000
117089  -19.640  5.864  53.352 0.0000000000
117090  -19.419  6.358  53.837 0.0000000000
117091  -15.219  8.554  60.600 0.0000000000
117092  -15.686  9.125  60.130 0.0000000000
117093  -15.042  9.212  59.963 0.0000000000
117094  -14.877  9.920  59.350 0.0000000000
117095  -14.670  10.691  58.811 0.0000000000
117096  -13.520  10.421  59.452 0.0000000000
117097  -13.951  10.937  58.845 0.0000000000
117098  -14.414  11.516  58.416 0.0000000000
117099  -14.095  12.397  58.119 0.0000000000
117100  -13.798  13.359  57.953 0.0000000000
117106  -11.623  13.728  59.380 0.0000000000
117116  -9.908  13.745  61.968 0.0000000000
117119  -8.898  13.889  63.159 0.0000000000
117120  -8.713  13.374  63.587 0.0000000000
117121  -8.499  12.844  64.039 0.0000000000
117122  -8.730  -5.796  59.822 0.0000000000
117123  -8.221  -5.123  59.977 0.0000000000
117124  -8.573  -5.785  59.461 0.0000000000
117125  -8.393  -5.764  59.094 0.0000000000
117126  -8.216  -5.770  58.707 0.0000000000
117127  -8.906  -7.226  58.097 0.0000000000
117128  -8.524  -6.468  58.190 0.0000000000
117129  -8.037  -5.749  58.305 0.0000000000
117130  -7.826  -5.724  57.920 0.0000000000
117131  -7.612  -5.718  57.531 0.0000000000
117132  -7.383  -5.704  57.150 0.0000000000
117133  -7.184  -5.630  56.784 0.0000000000
117134  -7.582  -6.291  56.636 0.0000000000
117135  -7.676  -6.949  56.112 0.0000000000
117136  -7.707  -7.668  55.679 0.0000000000
117137  -8.334  -8.506  56.040 0.0000000000
117138  -8.000  -8.447  55.692 0.0000000000
117139  -7.693  -8.385  55.352 0.0000000000
117140  -7.608  -9.073  55.042 0.0000000000
117141  -7.449  -9.778  54.739 0.0000000000
117234  -8.267  8.278  48.055 0.0000000000
117235  -8.283  7.760  48.636 0.0000000000
117236  -8.362  7.322  49.193 0.0000000000
117331  -46.242  3.684  16.226 0.0000000000
117332  -46.554  3.780  15.619 0.0000000000
117333  -46.019  4.107  15.992 0.0000000000
117334  -45.884  4.582  15.731 0.0000000000
117335  -45.834  5.050  15.502 0.0000000000
118832  -52.597  0.815  5.242 0.0000000000
118833  -52.246  1.092  5.102 0.0000000000
118834  -52.796  1.576  4.675 0.0000000000
118835  -52.992  2.263  4.018 0.0000000000
118836  -53.072  2.897  3.361 0.0000000000
118837  -54.006  3.129  3.290 0.0000000000
118838  -53.594  3.298  3.007 0.0000000000
118839  -53.170  3.508  2.747 0.0000000000
118840  -53.254  4.134  2.194 0.0000000000
118841  -53.254  4.763  1.752 0.0000000000
118842  -53.133  5.334  1.478 0.0000000000
119203  -53.117  -0.883  35.183 0.0000000000
119204  -53.235  -0.565  34.889 0.0000000000
119205  -52.405  -0.789  34.708 0.0000000000
119206  -51.740  -0.672  34.251 0.0000000000
119207  -51.068  -0.572  33.864 0.0000000000
119208  -50.197  -1.103  34.302 0.0000000000
119209  -50.278  -0.818  33.898 0.0000000000
119210  -50.396  -0.535  33.478 0.0000000000
119211  -49.780  -0.519  33.131 0.0000000000
119212  -49.182  -0.567  32.701 0.0000000000
119213  -48.527  -0.673  32.273 0.0000000000
119214  -47.831  -0.791  31.823 0.0000000000
119215  -47.674  -1.028  32.247 0.0000000000
119216  -46.852  -1.356  32.233 0.0000000000
119217  -45.974  -1.660  32.314 0.0000000000
119218  -46.531  -1.765  33.137 0.0000000000
119219  -45.847  -1.850  32.798 0.0000000000
119220  -45.158  -1.921  32.441 0.0000000000
119221  -44.321  -2.120  32.502 0.0000000000
119222  -43.462  -2.261  32.633 0.0000000000
119223  -42.615  -2.293  32.838 0.0000000000
119600  -19.700  -3.087  60.775 0.0000000000
119601  -19.500  -2.247  60.943 0.0000000000
119602  -19.687  -2.686  61.446 0.0000000000
119603  -19.698  -2.245  62.138 0.0000000000
119604  -19.652  -1.787  62.823 0.0000000000
119605  -20.037  -2.932  63.237 0.0000000000
119606  -19.813  -2.178  63.343 0.0000000000
119607  -19.607  -1.346  63.454 0.0000000000
119608  -19.555  -0.918  64.070 0.0000000000
119609  -19.489  -0.340  64.634 0.0000000000
119610  -19.434  0.106  65.139 0.0000000000
119611  -17.137  -1.762  68.155 0.0000000000
119612  -17.471  -1.335  67.929 0.0000000000
119613  -17.021  -1.062  68.101 0.0000000000
119614  -16.909  -0.354  67.981 0.0000000000
119615  -16.748  0.385  67.781 0.0000000000
119616  -15.781  0.171  67.998 0.0000000000
119617  -16.233  0.643  67.735 0.0000000000
119618  -16.662  1.158  67.620 0.0000000000
119619  -16.570  1.928  67.425 0.0000000000
119620  -16.501  2.648  67.163 0.0000000000
119621  -16.412  3.418  66.742 0.0000000000
119622  -16.327  4.135  66.036 0.0000000000
119623  -15.903  3.661  66.523 0.0000000000
119624  -15.352  3.808  66.294 0.0000000000
119625  -14.778  3.927  66.103 0.0000000000
119626  -14.382  2.633  66.926 0.0000000000
119627  -14.310  3.336  66.503 0.0000000000
119628  -14.187  4.014  65.952 0.0000000000
119629  -13.651  4.098  65.896 0.0000000000
119630  -13.131  4.207  65.819 0.0000000000
119631  -12.633  4.338  65.834 0.0000000000
119632  -12.234  4.512  65.869 0.0000000000
119633  -12.361  3.888  66.389 0.0000000000
119634  -12.041  3.346  66.851 0.0000000000
119635  -11.726  2.712  67.336 0.0000000000
119636  -12.163  1.883  67.691 0.0000000000
119637  -11.794  1.975  67.717 0.0000000000
119638  -11.412  2.064  67.730 0.0000000000
119639  -11.014  1.337  67.990 0.0000000000
119640  -10.679  0.670  68.007 0.0000000000
119641  -10.386  0.022  67.603 0.0000000000
119642  -11.818  -5.506  65.554 0.0000000000
119643  -11.860  -4.843  65.324 0.0000000000
119644  -11.615  -5.481  65.096 0.0000000000
119645  -11.436  -5.440  64.641 0.0000000000
119646  -11.250  -5.444  64.241 0.0000000000
119647  -10.917  -6.695  64.347 0.0000000000
119648  -11.034  -6.086  64.098 0.0000000000
119649  -11.042  -5.438  63.824 0.0000000000
119650  -10.835  -5.445  63.419 0.0000000000
119651  -10.634  -5.460  63.035 0.0000000000
119652  -10.433  -5.459  62.637 0.0000000000
119653  -10.233  -5.454  62.295 0.0000000000
119654  -10.337  -6.168  62.450 0.0000000000
119655  -10.254  -6.824  62.291 0.0000000000
119656  -10.081  -7.587  62.150 0.0000000000
119657  -10.032  -8.161  62.794 0.0000000000
119658  -9.978  -8.232  62.368 0.0000000000
119659  -9.937  -8.342  61.958 0.0000000000
119660  -9.885  -9.117  61.696 0.0000000000
119661  -9.746  -9.901  61.516 0.0000000000
121104  -48.654  -0.573  46.687 0.0000000000
121106  -47.876  -0.422  46.714 0.0000000000
121107  -47.329  -0.050  46.746 0.0000000000
121108  -47.425  -1.398  46.543 0.0000000000
121109  -47.057  -0.526  46.662 0.0000000000
121110  -46.737  0.325  46.732 0.0000000000
121111  -46.160  0.466  46.635 0.0000000000
121112  -45.605  0.512  46.549 0.0000000000
121113  -45.109  0.580  46.506 0.0000000000
121125  -38.010  -6.006  42.547 0.0000000000
121127  -38.524  -5.647  42.427 0.0000000000
121128  -39.081  -5.163  42.387 0.0000000000
121129  -39.618  -4.773  42.451 0.0000000000
121130  -38.632  -3.771  42.535 0.0000000000
121131  -39.378  -4.050  42.563 0.0000000000
121132  -40.152  -4.309  42.597 0.0000000000
121133  -40.727  -3.867  42.852 0.0000000000
121134  -41.135  -3.424  43.141 0.0000000000
121135  -41.578  -2.941  43.352 0.0000000000
121136  -41.969  -2.373  43.726 0.0000000000
121137  -41.243  -2.267  43.773 0.0000000000
121138  -40.914  -1.696  44.124 0.0000000000
121139  -40.611  -1.229  44.526 0.0000000000
121140  -39.483  -1.458  44.060 0.0000000000
121141  -39.921  -1.107  44.472 0.0000000000
121142  -40.372  -0.785  45.006 0.0000000000
121143  -40.147  -0.315  45.645 0.0000000000
121144  -39.992  0.073  46.303 0.0000000000
121145  -40.010  0.586  47.048 0.0000000000
121146  -39.992  1.011  47.715 0.0000000000
121147  -39.439  0.722  47.259 0.0000000000
121148  -38.892  0.903  47.472 0.0000000000
121149  -38.336  1.010  47.773 0.0000000000
121150  -37.760  0.427  46.708 0.0000000000
121151  -37.771  0.829  47.430 0.0000000000
121152  -37.840  1.229  48.116 0.0000000000
121153  -37.340  1.399  48.691 0.0000000000
121154  -36.891  1.564  49.120 0.0000000000
121155  -36.404  1.576  49.658 0.0000000000
121156  -31.167  -0.964  47.926 0.0000000000
121157  -31.653  -0.528  48.339 0.0000000000
121158  -31.189  -0.544  48.565 0.0000000000
121159  -31.292  -0.217  49.183 0.0000000000
121160  -31.440  0.151  49.879 0.0000000000
121161  -30.613  0.081  49.447 0.0000000000
121162  -31.100  0.314  50.107 0.0000000000
121163  -31.598  0.532  50.558 0.0000000000
121164  -31.817  0.984  51.329 0.0000000000
121165  -32.067  1.411  51.995 0.0000000000
121166  -32.372  1.880  52.590 0.0000000000
121167  -32.714  2.489  53.048 0.0000000000
121168  -32.139  2.190  52.547 0.0000000000
121169  -31.802  2.447  52.665 0.0000000000
121170  -31.366  2.673  52.642 0.0000000000
121171  -30.800  1.970  51.610 0.0000000000
121172  -30.895  2.397  52.156 0.0000000000
121173  -31.010  3.035  52.672 0.0000000000
121174  -30.684  3.470  52.778 0.0000000000
121175  -30.284  3.821  52.823 0.0000000000
121176  -29.872  4.192  52.956 0.0000000000
121365  -14.069  -13.554  64.454 0.0000000000
121366  -13.793  -13.918  64.914 0.0000000000
121367  -13.946  -14.261  64.605 0.0000000000
121459  -29.410  4.520  53.055 0.0000000000
121460  -29.299  3.947  52.573 0.0000000000
121461  -28.805  3.621  52.003 0.0000000000
121462  -28.369  3.361  51.378 0.0000000000
121463  -28.710  2.507  50.678 0.0000000000
121464  -28.267  2.786  50.731 0.0000000000
121465  -27.940  3.205  50.786 0.0000000000
121466  -27.596  3.021  50.067 0.0000000000
121467  -27.246  2.899  49.381 0.0000000000
121468  -26.891  2.744  48.756 0.0000000000
121469  -24.406  -2.233  45.334 0.0000000000
121470  -24.591  -1.602  45.534 0.0000000000
121471  -24.095  -1.933  45.494 0.0000000000
121472  -23.825  -1.571  45.668 0.0000000000
121473  -23.505  -1.289  45.867 0.0000000000
121474  -22.867  -2.298  45.940 0.0000000000
121475  -23.029  -1.638  46.010 0.0000000000
121476  -23.227  -0.926  46.116 0.0000000000
121477  -22.952  -0.596  46.464 0.0000000000
121478  -22.671  -0.169  46.756 0.0000000000
121479  -22.410  0.268  47.075 0.0000000000
121480  -22.195  0.678  47.442 0.0000000000
121481  -21.991  -0.023  47.419 0.0000000000
121482  -21.616  -0.391  47.769 0.0000000000
121483  -21.272  -0.702  48.203 0.0000000000
121484  -21.355  -1.932  47.713 0.0000000000
121485  -21.159  -1.484  48.135 0.0000000000
121486  -20.947  -1.153  48.590 0.0000000000
121487  -20.689  -1.466  49.032 0.0000000000
121488  -20.494  -1.809  49.496 0.0000000000
121489  -20.311  -2.247  50.011 0.0000000000
121499  -24.335  -11.176  49.440 0.0000000000
121500  -23.956  -10.969  49.589 0.0000000000
121503  -22.220  -12.139  54.253 0.0000000000
121504  -21.960  -11.593  53.841 0.0000000000
121505  -21.759  -11.011  53.472 0.0000000000
121506  -21.338  -11.108  54.508 0.0000000000
121507  -21.471  -10.718  53.814 0.0000000000
121508  -21.610  -10.374  53.204 0.0000000000
121509  -21.502  -9.685  52.886 0.0000000000
121510  -21.341  -8.963  52.558 0.0000000000
121511  -21.137  -8.245  52.264 0.0000000000
121512  -20.990  -7.574  52.011 0.0000000000
121513  -20.940  -7.959  52.698 0.0000000000
121514  -20.761  -7.683  53.166 0.0000000000
121515  -20.543  -7.321  53.585 0.0000000000
121516  -20.631  -8.423  54.533 0.0000000000
121517  -20.546  -7.665  54.289 0.0000000000
121518  -20.397  -6.939  54.107 0.0000000000
121519  -20.274  -6.612  54.604 0.0000000000
121520  -20.123  -6.325  55.097 0.0000000000
121521  -19.988  -5.953  55.666 0.0000000000
121522  -19.906  -5.625  56.172 0.0000000000
121523  -20.118  -6.377  56.292 0.0000000000
121524  -20.212  -6.753  56.930 0.0000000000
121525  -20.263  -7.200  57.542 0.0000000000
121526  -20.254  -8.356  57.180 0.0000000000
121527  -20.237  -8.042  57.663 0.0000000000
121528  -20.230  -7.673  58.128 0.0000000000
121529  -20.107  -8.070  58.557 0.0000000000
121530  -19.927  -8.457  58.924 0.0000000000
121531  -19.664  -8.788  59.186 0.0000000000
121535  -17.328  -13.102  60.094 0.0000000000
121536  -17.074  -12.705  60.343 0.0000000000
121539  -16.856  -12.341  60.586 0.0000000000
121540  -16.695  -11.868  60.903 0.0000000000
121541  -16.559  -11.440  61.233 0.0000000000
121542  -16.428  -11.017  61.600 0.0000000000
121543  -16.350  -10.586  61.999 0.0000000000
121544  -16.104  -11.332  61.903 0.0000000000
121545  -15.737  -11.705  62.238 0.0000000000
121546  -15.371  -12.047  62.571 0.0000000000
121547  -15.300  -13.279  62.360 0.0000000000
121548  -15.168  -12.863  62.673 0.0000000000
121549  -15.056  -12.453  63.028 0.0000000000
121550  -14.699  -12.805  63.477 0.0000000000
121551  -14.364  -13.168  63.981 0.0000000000
121908  -40.885  0.875  14.082 0.0000000000
121909  -43.038  5.722  8.480 0.0000000000
121910  -42.630  5.208  9.101 0.0000000000
121911  -42.723  5.977  8.718 0.0000000000
121912  -42.433  6.238  8.954 0.0000000000
122983  -56.891  5.550  20.912 0.0000000000
122984  -56.875  5.482  20.366 0.0000000000
122985  -56.249  5.337  20.607 0.0000000000
122986  -55.616  5.080  20.358 0.0000000000
122987  -54.978  4.802  20.227 0.0000000000
122988  -54.219  4.461  20.945 0.0000000000
122989  -54.280  4.510  20.527 0.0000000000
122990  -54.308  4.536  20.074 0.0000000000
122991  -53.548  4.182  19.741 0.0000000000
122992  -52.841  3.864  19.381 0.0000000000
122993  -52.115  3.530  19.045 0.0000000000
122994  -51.356  3.218  18.741 0.0000000000
122995  -51.333  3.299  19.259 0.0000000000
122996  -50.602  3.083  19.405 0.0000000000
122997  -49.860  2.920  19.558 0.0000000000
122998  -50.531  3.242  20.390 0.0000000000
122999  -49.796  2.966  20.043 0.0000000000
123000  -49.080  2.756  19.701 0.0000000000
123001  -48.286  2.593  19.821 0.0000000000
123002  -47.526  2.504  19.946 0.0000000000
123003  -46.763  2.439  20.034 0.0000000000
123004  -55.083  4.937  29.846 0.0000000000
123005  -55.063  5.175  29.365 0.0000000000
123006  -54.258  4.955  29.395 0.0000000000
123007  -53.467  4.811  28.922 0.0000000000
123008  -52.700  4.579  28.423 0.0000000000
123009  -51.714  4.018  28.773 0.0000000000
123010  -51.815  4.182  28.373 0.0000000000
123011  -51.941  4.237  27.926 0.0000000000
123012  -51.228  3.881  27.389 0.0000000000
123013  -50.567  3.629  26.987 0.0000000000
123014  -49.939  3.301  26.540 0.0000000000
123015  -42.126  1.742  26.170 0.0000000000
123016  -42.971  1.875  26.136 0.0000000000
123017  -42.356  1.790  25.758 0.0000000000
123018  -42.596  1.800  25.343 0.0000000000
123019  -42.852  1.784  24.932 0.0000000000
123020  -41.292  1.783  24.654 0.0000000000
123021  -42.155  1.741  24.612 0.0000000000
123022  -43.119  1.759  24.550 0.0000000000
123023  -43.395  1.735  24.173 0.0000000000
123024  -43.627  1.738  23.761 0.0000000000
123025  -43.872  1.788  23.320 0.0000000000
123026  -44.135  1.882  22.853 0.0000000000
123027  -43.159  1.885  22.977 0.0000000000
123028  -42.451  2.070  22.640 0.0000000000
123029  -41.849  2.335  22.303 0.0000000000
123030  -40.812  2.398  22.736 0.0000000000
123031  -41.037  2.568  22.370 0.0000000000
123032  -41.300  2.739  21.977 0.0000000000
123033  -40.755  3.177  21.723 0.0000000000
123076  -49.730  -1.897  41.060 0.0000000000
123077  -48.690  -1.661  40.586 0.0000000000
123078  -41.270  0.847  40.235 0.0000000000
123079  -41.998  0.446  40.118 0.0000000000
123080  -41.191  0.590  39.792 0.0000000000
123081  -41.016  0.392  39.385 0.0000000000
123082  -40.881  0.190  38.934 0.0000000000
123083  -39.646  1.054  38.768 0.0000000000
123084  -40.222  0.471  38.666 0.0000000000
123085  -40.786  -0.034  38.497 0.0000000000
123086  -40.745  -0.321  38.051 0.0000000000
123087  -40.729  -0.666  37.581 0.0000000000
123088  -40.677  -0.958  37.068 0.0000000000
123089  -40.634  -1.244  36.571 0.0000000000
123090  -40.000  -0.754  36.717 0.0000000000
123091  -39.373  -0.442  36.414 0.0000000000
123092  -38.811  -0.063  36.177 0.0000000000
123093  -38.308  0.906  36.846 0.0000000000
123094  -38.299  0.599  36.367 0.0000000000
123095  -38.311  0.341  35.930 0.0000000000
123096  -37.883  0.820  35.698 0.0000000000
123097  -37.470  1.352  35.496 0.0000000000
123098  -37.088  1.915  35.296 0.0000000000
123822  -8.485  -8.462  50.260 0.0000000000
123823  -8.819  -9.050  50.100 0.0000000000
123824  -8.459  -9.172  50.343 0.0000000000
123825  -8.457  -9.897  50.392 0.0000000000
123826  -8.472  -10.629  50.406 0.0000000000
123827  -7.735  -10.124  50.749 0.0000000000
123828  -8.079  -10.752  50.572 0.0000000000
123829  -8.484  -11.406  50.372 0.0000000000
124199  -26.691  7.128  51.176 0.0000000000
124200  -26.832  7.801  51.006 0.0000000000
124201  -26.391  7.493  50.773 0.0000000000
124202  -26.073  7.843  50.288 0.0000000000
124203  -25.827  8.152  49.896 0.0000000000
124204  -25.231  7.156  49.460 0.0000000000
124205  -25.348  7.817  49.597 0.0000000000
124206  -25.487  8.408  49.548 0.0000000000
124207  -25.110  8.696  49.239 0.0000000000
124208  -24.705  9.041  49.006 0.0000000000
124209  -24.389  9.413  48.842 0.0000000000
124210  -20.331  9.546  49.439 0.0000000000
124211  -20.653  9.611  49.139 0.0000000000
124212  -20.498  10.211  49.439 0.0000000000
124213  -20.700  10.860  49.552 0.0000000000
124214  -20.938  11.511  49.696 0.0000000000
124215  -20.533  11.989  50.388 0.0000000000
124216  -20.878  12.096  50.141 0.0000000000
124217  -21.214  12.124  49.903 0.0000000000
124231  -19.924  4.695  60.111 0.0000000000
124232  -19.934  5.070  59.363 0.0000000000
124233  -20.045  5.459  59.876 0.0000000000
124234  -20.167  6.200  59.595 0.0000000000
124235  -20.142  6.898  59.302 0.0000000000
124236  -20.429  6.973  60.384 0.0000000000
124237  -20.263  7.315  59.651 0.0000000000
124238  -20.175  7.630  58.982 0.0000000000
124239  -20.154  8.388  58.562 0.0000000000
124240  -20.094  9.150  58.157 0.0000000000
124241  -20.010  9.969  57.780 0.0000000000
124242  -17.818  13.930  58.692 0.0000000000
124243  -18.331  13.853  58.816 0.0000000000
124244  -18.046  14.511  58.441 0.0000000000
124245  -18.256  15.065  58.228 0.0000000000
124325  -8.788  5.420  66.594 0.0000000000
124326  -8.609  6.263  66.275 0.0000000000
124327  -8.314  5.517  66.568 0.0000000000
124328  -7.880  5.616  66.477 0.0000000000
124329  -7.483  5.714  66.304 0.0000000000
124330  -7.411  3.982  66.474 0.0000000000
124331  -7.296  4.890  66.305 0.0000000000
124332  -7.158  5.794  66.028 0.0000000000
124333  -6.907  5.853  65.725 0.0000000000
124334  -6.712  5.925  65.341 0.0000000000
124335  -6.571  6.019  64.900 0.0000000000
124336  -6.268  0.258  61.081 0.0000000000
124337  -6.456  0.973  61.695 0.0000000000
124338  -6.691  1.038  61.230 0.0000000000
124339  -7.177  1.905  61.340 0.0000000000
124340  -7.585  2.787  61.345 0.0000000000
124341  -7.786  1.912  60.272 0.0000000000
124342  -7.922  2.777  60.815 0.0000000000
124343  -7.902  3.706  61.202 0.0000000000
124344  -8.066  4.677  60.859 0.0000000000
124345  -8.129  5.589  60.410 0.0000000000
124346  -8.119  6.342  59.756 0.0000000000
124347  -8.100  7.016  59.101 0.0000000000
124348  -8.391  6.309  59.066 0.0000000000
124349  -8.631  6.257  58.346 0.0000000000
124350  -8.821  6.203  57.627 0.0000000000
124351  -9.071  4.637  57.998 0.0000000000
124352  -9.064  5.439  57.478 0.0000000000
124353  -9.013  6.115  56.879 0.0000000000
124354  -9.203  6.017  56.125 0.0000000000
124355  -9.322  5.978  55.423 0.0000000000
124356  -9.338  5.960  54.660 0.0000000000
124357  -9.277  5.959  53.968 0.0000000000
124358  -9.491  5.304  54.465 0.0000000000
124359  -9.532  4.665  54.326 0.0000000000
124360  -9.410  4.032  54.096 0.0000000000
124361  -9.429  3.135  55.097 0.0000000000
124362  -9.378  3.252  54.459 0.0000000000
124363  -9.302  3.375  53.860 0.0000000000
124364  -9.152  2.724  53.644 0.0000000000
124365  -9.024  2.062  53.453 0.0000000000
124366  -8.903  1.401  53.242 0.0000000000
124367  -6.328  -4.775  53.561 0.0000000000
124368  -6.589  -3.999  53.527 0.0000000000
124369  -6.417  -4.578  53.170 0.0000000000
124370  -6.502  -4.369  52.752 0.0000000000
124371  -6.644  -4.243  52.359 0.0000000000
124372  -6.203  -5.727  52.191 0.0000000000
124373  -6.480  -4.869  52.071 0.0000000000
124374  -6.836  -4.153  51.993 0.0000000000
124375  -7.090  -4.091  51.650 0.0000000000
124376  -7.404  -4.001  51.318 0.0000000000
124377  -7.703  -3.894  50.981 0.0000000000
124378  -7.981  -3.797  50.636 0.0000000000
124379  -7.618  -4.483  50.757 0.0000000000
124380  -7.580  -5.139  50.559 0.0000000000
124381  -7.674  -5.808  50.412 0.0000000000
124382  -7.159  -6.640  50.947 0.0000000000
124383  -7.522  -6.574  50.669 0.0000000000
124384  -7.868  -6.522  50.377 0.0000000000
124385  -8.069  -7.228  50.366 0.0000000000
124386  -8.285  -7.893  50.325 0.0000000000
124649  -11.156  4.499  41.739 0.0000000000
124650  -9.843  4.639  45.636 0.0000000000
124651  -10.051  4.471  45.211 0.0000000000
124652  -9.957  4.049  45.628 0.0000000000
124653  -10.078  3.485  45.617 0.0000000000
124654  -10.224  2.919  45.626 0.0000000000
124655  -10.020  2.661  46.474 0.0000000000
124656  -10.157  2.488  46.044 0.0000000000
124657  -10.343  2.313  45.636 0.0000000000
124658  -10.478  1.746  45.570 0.0000000000
124659  -10.571  1.220  45.489 0.0000000000
124660  -10.636  0.702  45.389 0.0000000000
124661  -10.709  0.149  45.273 0.0000000000
124662  -10.517  0.313  45.746 0.0000000000
124663  -10.418  -0.121  46.092 0.0000000000
124664  -10.263  -0.560  46.464 0.0000000000
124665  -10.180  0.156  47.094 0.0000000000
124666  -10.150  -0.425  46.967 0.0000000000
124667  -10.097  -0.999  46.810 0.0000000000
124668  -9.954  -1.432  47.141 0.0000000000
124669  -9.813  -1.840  47.470 0.0000000000
124670  -9.646  -2.264  47.775 0.0000000000
124954  -57.283  4.402  12.353 0.0000000000
124955  -57.474  4.342  11.711 0.0000000000
124956  -56.940  4.457  12.015 0.0000000000
124957  -56.618  4.491  11.629 0.0000000000
124958  -56.275  4.483  11.193 0.0000000000
124959  -55.255  4.134  12.192 0.0000000000
124960  -55.570  4.357  11.471 0.0000000000
124961  -55.956  4.457  10.718 0.0000000000
124962  -55.657  4.400  10.235 0.0000000000
124963  -55.337  4.361  9.764 0.0000000000
124964  -55.024  4.307  9.255 0.0000000000
124965  -49.342  4.716  10.520 0.0000000000
124966  -49.942  4.488  10.180 0.0000000000
124967  -49.648  4.801  9.863 0.0000000000
124968  -50.001  4.890  9.189 0.0000000000
124969  -50.407  4.983  8.540 0.0000000000
124971  -50.115  5.313  8.325 0.0000000000
124972  -50.809  5.072  7.817 0.0000000000
124973  -51.237  5.198  7.052 0.0000000000
124974  -51.684  5.366  6.271 0.0000000000
124975  -52.183  5.593  5.489 0.0000000000
124976  -52.589  5.848  4.801 0.0000000000
124977  -51.865  5.917  5.250 0.0000000000
124978  -51.611  6.282  5.048 0.0000000000
129231  -53.796  -0.989  35.715 0.0000000000
129232  -53.021  -1.184  35.579 0.0000000000
129233  -52.220  -1.377  35.483 0.0000000000
129234  -51.505  -1.574  35.487 0.0000000000
129235  -52.247  -1.845  36.409 0.0000000000
129236  -51.472  -1.800  35.913 0.0000000000
129237  -50.754  -1.762  35.512 0.0000000000
129238  -50.036  -1.946  35.620 0.0000000000
129239  -49.305  -2.052  35.683 0.0000000000
129240  -48.549  -2.134  35.783 0.0000000000
129241  -37.088  5.557  55.303 0.0000000000
129242  -37.524  6.082  55.202 0.0000000000
129243  -37.117  6.357  55.482 0.0000000000
129244  -37.228  7.159  55.328 0.0000000000
129246  -36.511  7.699  55.383 0.0000000000
129252  -34.772  8.485  55.460 0.0000000000
129253  -35.335  9.084  55.334 0.0000000000
129254  -35.829  9.745  55.019 0.0000000000
129255  -35.401  10.812  54.437 0.0000000000
129256  -35.804  10.602  54.614 0.0000000000
129257  -36.167  10.543  54.658 0.0000000000
129468  -9.706  -9.726  64.974 0.0000000000
129469  -9.393  -10.335  64.773 0.0000000000
129470  -9.404  -10.248  65.232 0.0000000000
129473  -9.184  -10.612  66.440 0.0000000000
129573  -26.449  12.164  42.721 0.0000000000
129575  -26.883  11.480  43.616 0.0000000000
129576  -26.235  11.723  43.330 0.0000000000
129581  -19.121  -5.403  63.941 0.0000000000
129582  -19.425  -4.863  64.392 0.0000000000
129583  -19.063  -5.034  64.589 0.0000000000
129584  -18.977  -4.585  65.301 0.0000000000
129585  -18.811  -4.140  65.922 0.0000000000
129586  -18.151  -5.004  65.619 0.0000000000
129587  -18.436  -4.372  66.050 0.0000000000
129588  -18.549  -3.761  66.449 0.0000000000
129589  -18.305  -3.453  66.992 0.0000000000
129590  -17.990  -3.084  67.455 0.0000000000
129591  -17.633  -2.768  67.789 0.0000000000
129592  -16.484  -6.656  66.459 0.0000000000
129593  -16.811  -5.949  66.785 0.0000000000
129594  -17.012  -5.219  67.172 0.0000000000
129595  -16.494  -5.432  67.815 0.0000000000
129596  -16.827  -5.004  67.675 0.0000000000
129597  -17.171  -4.504  67.530 0.0000000000
129598  -17.261  -3.865  67.748 0.0000000000
129599  -17.285  -3.164  67.925 0.0000000000
129600  -17.227  -2.465  68.075 0.0000000000
129601  -16.820  -2.190  68.259 0.0000000000
129602  -16.351  -1.938  68.380 0.0000000000
129603  -15.841  -1.767  68.460 0.0000000000
129604  -15.602  -2.912  68.473 0.0000000000
129605  -15.489  -2.257  68.489 0.0000000000
129606  -15.285  -1.555  68.472 0.0000000000
129607  -14.812  -1.373  68.413 0.0000000000
129608  -14.280  -1.208  68.361 0.0000000000
129609  -13.700  -1.057  68.285 0.0000000000
129610  -13.212  -0.940  68.212 0.0000000000
129611  -13.491  -1.604  68.116 0.0000000000
129612  -13.282  -2.105  67.831 0.0000000000
129613  -13.059  -2.674  67.450 0.0000000000
129614  -13.623  -3.437  67.730 0.0000000000
129615  -13.241  -3.322  67.426 0.0000000000
129616  -12.872  -3.218  67.097 0.0000000000
129617  -12.721  -3.740  66.773 0.0000000000
129618  -12.549  -4.366  66.431 0.0000000000
129619  -12.285  -4.946  66.206 0.0000000000
129620  -13.640  -5.957  68.608 0.0000000000
129621  -13.308  -5.834  68.329 0.0000000000
129622  -12.968  -5.767  67.975 0.0000000000
129623  -12.361  -6.844  68.049 0.0000000000
129624  -12.522  -6.271  67.794 0.0000000000
129625  -12.698  -5.695  67.504 0.0000000000
129626  -12.436  -5.639  66.984 0.0000000000
129627  -12.207  -5.584  66.468 0.0000000000
129628  -12.023  -5.520  65.995 0.0000000000
129629  -11.711  -6.101  65.844 0.0000000000
129630  -11.350  -6.696  65.655 0.0000000000
129631  -10.993  -7.262  65.554 0.0000000000
129632  -10.883  -7.801  66.392 0.0000000000
129633  -10.751  -7.835  65.923 0.0000000000
129634  -10.612  -7.844  65.440 0.0000000000
129635  -10.265  -8.457  65.313 0.0000000000
129636  -9.953  -9.103  65.120 0.0000000000
130970  -37.469  -6.349  42.781 0.0000000000
130971  -37.248  -5.713  42.496 0.0000000000
130972  -37.005  -5.063  42.295 0.0000000000
130973  -36.757  -4.334  42.424 0.0000000000
130974  -35.551  -4.535  42.598 0.0000000000
130975  -36.013  -4.106  42.546 0.0000000000
130976  -36.595  -3.721  42.631 0.0000000000
130977  -36.407  -3.070  42.967 0.0000000000
130978  -36.179  -2.361  43.509 0.0000000000
130979  -35.986  -1.719  44.085 0.0000000000
130980  -35.791  -1.128  44.690 0.0000000000
130981  -35.311  -1.465  44.481 0.0000000000
130982  -34.706  -1.325  44.954 0.0000000000
130983  -34.071  -1.161  45.451 0.0000000000
130984  -33.674  -2.092  44.591 0.0000000000
130985  -33.579  -1.622  45.256 0.0000000000
130986  -33.509  -1.186  45.962 0.0000000000
130987  -32.968  -1.114  46.399 0.0000000000
130988  -32.344  -1.256  46.753 0.0000000000
130989  -31.751  -1.258  47.070 0.0000000000
130990  -31.962  -4.077  43.950 0.0000000000
130991  -31.808  -3.471  44.371 0.0000000000
130992  -31.681  -2.985  44.879 0.0000000000
130993  -30.738  -3.414  45.016 0.0000000000
130994  -31.170  -3.021  45.207 0.0000000000
130995  -31.555  -2.527  45.485 0.0000000000
130996  -31.442  -2.074  46.135 0.0000000000
130997  -31.295  -1.742  46.725 0.0000000000
130998  -31.206  -1.361  47.326 0.0000000000
130999  -30.663  -1.352  47.512 0.0000000000
131000  -30.203  -1.161  47.562 0.0000000000
131001  -29.913  -0.900  47.645 0.0000000000
131002  -29.345  -1.545  46.629 0.0000000000
131003  -29.432  -1.088  47.117 0.0000000000
131004  -29.613  -0.681  47.654 0.0000000000
131005  -29.391  -0.354  47.818 0.0000000000
131006  -29.142  -0.144  47.875 0.0000000000
131007  -28.917  0.134  48.102 0.0000000000
131263  -28.567  0.244  48.113 0.0000000000
131264  -28.396  -0.230  47.539 0.0000000000
131265  -27.872  -0.577  47.016 0.0000000000
131266  -27.303  -0.977  46.542 0.0000000000
131267  -27.503  -1.525  46.127 0.0000000000
131268  -27.122  -1.410  46.190 0.0000000000
131269  -26.838  -1.142  46.185 0.0000000000
131270  -26.300  -1.500  45.816 0.0000000000
131271  -25.775  -1.892  45.510 0.0000000000
131272  -25.292  -2.174  45.310 0.0000000000
131273  -27.399  -3.796  44.661 0.0000000000
131274  -26.896  -3.645  44.754 0.0000000000
131275  -26.420  -3.434  44.859 0.0000000000
131276  -26.043  -4.594  44.361 0.0000000000
131277  -25.964  -3.907  44.612 0.0000000000
131278  -25.898  -3.203  44.940 0.0000000000
131279  -25.558  -3.039  44.974 0.0000000000
131280  -25.116  -2.788  45.088 0.0000000000
131281  -24.752  -2.561  45.204 0.0000000000
131282  -24.279  -2.924  45.131 0.0000000000
131283  -23.834  -3.380  45.223 0.0000000000
131284  -23.437  -3.808  45.316 0.0000000000
131285  -23.833  -4.781  44.962 0.0000000000
131286  -23.449  -4.516  45.208 0.0000000000
131287  -23.073  -4.234  45.489 0.0000000000
131288  -22.745  -4.630  45.780 0.0000000000
131289  -22.484  -5.051  46.104 0.0000000000
131290  -22.216  -5.371  46.533 0.0000000000
131313  -21.422  -12.641  55.754 0.0000000000
131316  -21.078  -12.463  55.959 0.0000000000
131317  -20.742  -12.195  56.155 0.0000000000
131318  -20.461  -11.895  56.395 0.0000000000
131319  -20.227  -11.659  56.665 0.0000000000
131320  -20.008  -11.347  56.955 0.0000000000
131321  -19.943  -11.956  57.024 0.0000000000
131322  -19.719  -12.272  57.384 0.0000000000
131323  -19.400  -12.509  57.738 0.0000000000
131325  -19.496  -13.155  57.887 0.0000000000
131326  -19.179  -12.889  58.025 0.0000000000
131327  -18.966  -13.275  58.291 0.0000000000
131643  -48.375  1.754  6.686 0.0000000000
131644  -48.014  1.337  7.482 0.0000000000
131645  -47.677  0.895  8.286 0.0000000000
131646  -47.416  1.807  7.951 0.0000000000
131647  -47.383  1.107  8.555 0.0000000000
131648  -47.373  0.393  9.123 0.0000000000
131649  -47.090  -0.101  9.910 0.0000000000
131652  -46.095  -0.997  11.624 0.0000000000
131653  -45.770  -0.799  11.856 0.0000000000
131654  -45.447  -0.589  12.043 0.0000000000
131655  -45.717  0.712  10.781 0.0000000000
131656  -45.419  0.149  11.514 0.0000000000
131657  -45.093  -0.367  12.219 0.0000000000
131658  -44.720  -0.176  12.402 0.0000000000
131659  -44.336  -0.005  12.608 0.0000000000
131660  -43.942  0.134  12.804 0.0000000000
131661  -43.581  0.309  12.921 0.0000000000
131662  -43.928  0.847  12.237 0.0000000000
131663  -43.858  1.577  11.605 0.0000000000
131664  -43.755  2.187  11.028 0.0000000000
131665  -44.495  2.512  10.164 0.0000000000
131666  -44.064  2.664  10.301 0.0000000000
131667  -43.636  2.800  10.434 0.0000000000
131668  -43.504  3.424  9.844 0.0000000000
131669  -43.389  4.060  9.285 0.0000000000
131670  -43.415  4.796  8.677 0.0000000000
131671  -45.777  4.608  7.008 0.0000000000
131672  -45.363  4.742  7.238 0.0000000000
131673  -44.951  4.882  7.439 0.0000000000
131676  -44.570  5.072  7.594 0.0000000000
131677  -44.212  5.200  7.764 0.0000000000
131678  -43.816  5.343  8.029 0.0000000000
131679  -43.398  5.512  8.259 0.0000000000
132652  -56.841  5.574  21.445 0.0000000000
132653  -56.191  5.354  21.651 0.0000000000
132654  -55.470  5.048  21.860 0.0000000000
132655  -56.047  5.354  22.752 0.0000000000
132656  -55.371  5.023  22.415 0.0000000000
132657  -54.695  4.675  22.106 0.0000000000
132658  -53.950  4.273  22.282 0.0000000000
132659  -53.198  3.918  22.494 0.0000000000
132660  -52.455  3.587  22.649 0.0000000000
132661  -48.352  1.787  29.186 0.0000000000
132662  -48.325  2.129  28.915 0.0000000000
132663  -47.445  1.674  28.904 0.0000000000
132664  -46.506  1.624  28.644 0.0000000000
132665  -45.701  1.583  28.350 0.0000000000
132666  -44.865  0.819  28.581 0.0000000000
132667  -44.875  1.181  28.350 0.0000000000
132668  -44.905  1.528  28.080 0.0000000000
132669  -44.135  1.528  27.768 0.0000000000
132670  -43.362  1.525  27.408 0.0000000000
132671  -42.564  1.579  26.960 0.0000000000
132672  -41.461  -0.295  28.741 0.0000000000
132673  -41.467  0.068  28.475 0.0000000000
132674  -41.517  0.409  28.132 0.0000000000
132675  -39.861  0.413  27.874 0.0000000000
132676  -40.731  0.537  27.833 0.0000000000
132677  -41.585  0.739  27.783 0.0000000000
132678  -41.662  1.069  27.421 0.0000000000
132679  -41.713  1.339  26.979 0.0000000000
132680  -41.893  1.581  26.569 0.0000000000
132681  -41.230  1.594  26.189 0.0000000000
132682  -40.578  1.607  25.846 0.0000000000
132683  -39.864  1.682  25.498 0.0000000000
132684  -38.765  1.563  25.989 0.0000000000
132685  -38.941  1.707  25.563 0.0000000000
132686  -39.213  1.851  25.158 0.0000000000
132687  -38.591  2.089  24.811 0.0000000000
132718  -49.181  0.185  43.993 0.0000000000
132719  -49.036  -0.002  43.504 0.0000000000
132720  -48.326  0.472  43.454 0.0000000000
132721  -47.349  0.627  42.928 0.0000000000
132722  -46.308  0.707  42.495 0.0000000000
132723  -45.805  1.416  43.081 0.0000000000
132724  -45.479  1.122  42.631 0.0000000000
132725  -45.225  0.776  42.158 0.0000000000
132726  -44.208  0.860  41.826 0.0000000000
132727  -43.255  0.915  41.423 0.0000000000
132728  -42.273  1.005  41.017 0.0000000000
132729  -43.396  2.376  43.496 0.0000000000
132730  -42.948  2.181  43.013 0.0000000000
132731  -42.581  1.951  42.585 0.0000000000
132732  -41.061  2.231  42.393 0.0000000000
132733  -41.618  1.982  42.262 0.0000000000
132734  -42.184  1.765  42.082 0.0000000000
132735  -41.888  1.570  41.632 0.0000000000
132736  -41.634  1.361  41.155 0.0000000000
132737  -41.417  1.119  40.680 0.0000000000
132738  -40.596  1.259  40.325 0.0000000000
132739  -39.842  1.525  40.047 0.0000000000
132740  -39.088  1.911  39.810 0.0000000000
132741  -38.634  2.466  40.571 0.0000000000
132742  -38.483  2.456  40.070 0.0000000000
132743  -38.425  2.402  39.611 0.0000000000
132744  -37.947  2.938  39.468 0.0000000000
132745  -37.554  3.492  39.334 0.0000000000
132746  -37.216  4.067  39.153 0.0000000000
133401  -5.668  -9.475  51.988 0.0000000000
133402  -5.917  -10.083  51.688 0.0000000000
133403  -5.631  -10.244  51.952 0.0000000000
133742  -23.246  5.175  47.706 0.0000000000
133743  -23.293  5.748  47.829 0.0000000000
133744  -22.704  5.508  47.753 0.0000000000
133745  -22.296  5.880  47.819 0.0000000000
133746  -21.851  6.328  48.012 0.0000000000
133747  -21.437  5.485  48.279 0.0000000000
133748  -21.417  6.117  48.216 0.0000000000
133749  -21.396  6.765  48.197 0.0000000000
133750  -21.047  7.249  48.485 0.0000000000
133751  -20.735  7.739  48.818 0.0000000000
133752  -20.438  8.230  49.138 0.0000000000
133753  -20.609  4.596  50.344 0.0000000000
133754  -20.370  5.242  50.163 0.0000000000
133755  -20.204  5.910  49.984 0.0000000000
133756  -19.765  6.101  50.971 0.0000000000
133757  -19.891  6.429  50.343 0.0000000000
133758  -20.098  6.586  49.801 0.0000000000
133759  -20.067  7.355  49.667 0.0000000000
133760  -20.119  8.084  49.556 0.0000000000
133761  -20.219  8.822  49.470 0.0000000000
133762  -20.010  9.384  49.813 0.0000000000
133763  -19.894  9.935  50.202 0.0000000000
133764  -19.805  10.491  50.584 0.0000000000
133765  -19.450  9.485  51.203 0.0000000000
133766  -19.572  10.284  51.065 0.0000000000
133767  -19.743  10.923  50.995 0.0000000000
133768  -19.770  11.483  51.390 0.0000000000
133769  -19.820  11.915  51.795 0.0000000000
133770  -19.718  12.480  52.139 0.0000000000
133771  -19.527  7.930  62.762 0.0000000000
133772  -19.858  8.381  62.168 0.0000000000
133773  -19.365  8.694  62.205 0.0000000000
133774  -19.191  9.522  61.695 0.0000000000
133775  -19.045  10.274  61.262 0.0000000000
133776  -18.191  9.809  61.336 0.0000000000
133777  -18.554  10.443  61.114 0.0000000000
133778  -18.866  11.016  60.897 0.0000000000
133779  -18.663  11.609  60.468 0.0000000000
133780  -18.321  12.197  59.912 0.0000000000
133781  -17.976  12.748  59.336 0.0000000000
133782  -16.210  9.738  59.834 0.0000000000
133783  -16.635  10.389  59.691 0.0000000000
133784  -16.957  11.039  59.555 0.0000000000
133785  -16.120  11.812  58.628 0.0000000000
133786  -16.665  11.720  58.980 0.0000000000
133787  -17.173  11.665  59.394 0.0000000000
133788  -17.366  12.271  59.249 0.0000000000
133789  -17.493  12.826  59.038 0.0000000000
133790  -17.659  13.353  58.853 0.0000000000
133791  -17.368  14.020  58.450 0.0000000000
133792  -17.147  14.769  58.096 0.0000000000
133793  -16.954  15.535  57.819 0.0000000000
133794  -16.245  15.110  57.619 0.0000000000
133795  -16.492  15.709  57.632 0.0000000000
133853  -6.622  14.232  61.420 0.0000000000
133854  -6.687  13.566  61.325 0.0000000000
133855  -6.733  12.837  61.207 0.0000000000
133856  -6.812  -0.932  64.448 0.0000000000
133857  -6.635  -0.222  64.763 0.0000000000
133858  -6.513  -0.928  64.130 0.0000000000
133859  -6.277  -0.891  63.753 0.0000000000
133860  -6.094  -0.885  63.310 0.0000000000
133861  -6.360  -2.270  62.494 0.0000000000
133862  -6.064  -1.619  62.628 0.0000000000
133863  -5.970  -0.880  62.818 0.0000000000
133864  -5.873  -0.828  62.339 0.0000000000
133865  -5.793  -0.802  61.890 0.0000000000
133866  -5.796  -0.708  61.434 0.0000000000
133867  -7.615  -4.585  60.160 0.0000000000
133868  -7.016  -4.061  60.347 0.0000000000
133869  -6.474  -3.572  60.502 0.0000000000
133870  -6.662  -4.002  59.512 0.0000000000
133871  -6.335  -3.512  60.052 0.0000000000
133872  -6.090  -2.936  60.604 0.0000000000
133873  -5.757  -2.208  60.670 0.0000000000
133874  -5.696  -1.401  60.825 0.0000000000
133875  -5.881  -0.587  60.948 0.0000000000
133876  -6.077  -0.417  60.500 0.0000000000
133877  -6.300  -0.339  59.998 0.0000000000
133878  -6.563  -0.275  59.477 0.0000000000
133879  -6.001  -1.692  58.852 0.0000000000
133880  -6.378  -0.930  58.896 0.0000000000
133881  -6.855  -0.198  58.971 0.0000000000
133882  -7.162  -0.177  58.452 0.0000000000
133883  -7.478  -0.154  57.900 0.0000000000
133884  -7.792  -0.131  57.326 0.0000000000
133885  -8.082  -0.096  56.715 0.0000000000
133886  -7.621  -0.780  56.859 0.0000000000
133887  -7.422  -1.337  56.455 0.0000000000
133888  -7.139  -1.945  56.081 0.0000000000
133889  -6.634  -2.681  56.607 0.0000000000
133890  -6.762  -2.595  56.133 0.0000000000
133891  -6.894  -2.532  55.664 0.0000000000
133892  -6.732  -3.131  55.273 0.0000000000
133893  -6.566  -3.715  54.839 0.0000000000
133894  -6.394  -4.313  54.390 0.0000000000
133895  -6.933  -5.548  56.439 0.0000000000
133896  -6.674  -5.475  56.085 0.0000000000
133897  -6.481  -5.437  55.673 0.0000000000
133898  -6.808  -6.795  55.110 0.0000000000
133899  -6.506  -6.059  55.174 0.0000000000
133900  -6.322  -5.349  55.264 0.0000000000
133901  -6.235  -5.237  54.841 0.0000000000
133902  -6.230  -5.109  54.391 0.0000000000
133903  -6.260  -4.960  53.965 0.0000000000
133904  -6.110  -5.580  53.554 0.0000000000
133905  -5.903  -6.198  53.223 0.0000000000
133906  -5.764  -6.888  52.982 0.0000000000
133907  -5.802  -7.845  53.480 0.0000000000
133908  -5.649  -7.712  53.104 0.0000000000
133909  -5.631  -7.534  52.731 0.0000000000
133910  -5.574  -8.182  52.475 0.0000000000
133911  -5.595  -8.806  52.224 0.0000000000
134148  -9.951  6.575  44.178 0.0000000000
134149  -9.891  6.149  44.635 0.0000000000
134150  -9.825  5.688  45.131 0.0000000000
134154  -8.762  7.542  46.339 0.0000000000
134155  -9.017  7.310  45.940 0.0000000000
134156  -9.253  7.104  45.541 0.0000000000
134157  -9.407  6.439  45.590 0.0000000000
134158  -9.560  5.848  45.586 0.0000000000
134159  -9.714  5.222  45.611 0.0000000000
134160  -9.644  4.784  46.078 0.0000000000
134161  -9.578  4.355  46.505 0.0000000000
134162  -9.615  4.011  46.958 0.0000000000
134163  -9.437  4.809  47.512 0.0000000000
134164  -9.546  4.236  47.463 0.0000000000
134165  -9.652  3.687  47.408 0.0000000000
134166  -9.688  3.351  47.840 0.0000000000
134167  -9.718  2.997  48.270 0.0000000000
134168  -9.730  2.591  48.700 0.0000000000
134425  -51.845  2.957  14.370 0.0000000000
134426  -52.168  3.109  13.704 0.0000000000
134427  -51.451  3.023  13.913 0.0000000000
134428  -51.070  3.129  13.457 0.0000000000
134429  -50.644  3.338  13.021 0.0000000000
134430  -49.615  3.170  13.933 0.0000000000
134431  -49.959  3.362  13.269 0.0000000000
134432  -50.269  3.547  12.604 0.0000000000
134433  -49.933  3.774  12.189 0.0000000000
134434  -49.596  4.047  11.821 0.0000000000
134435  -49.299  4.323  11.507 0.0000000000
134436  -46.920  3.894  15.005 0.0000000000
134437  -47.394  4.000  14.450 0.0000000000
134438  -47.769  4.165  13.812 0.0000000000
134439  -47.073  4.969  13.872 0.0000000000
134440  -47.572  4.652  13.502 0.0000000000
134441  -48.102  4.372  13.135 0.0000000000
134442  -48.442  4.483  12.447 0.0000000000
134443  -48.746  4.532  11.864 0.0000000000
134444  -49.036  4.644  11.203 0.0000000000
134445  -48.800  5.035  10.930 0.0000000000
138478  -49.793  -0.837  6.877 0.0000000000
138479  -49.483  -0.583  6.972 0.0000000000
138480  -49.163  -0.332  7.095 0.0000000000
138481  -49.221  0.395  6.578 0.0000000000
138482  -49.316  1.078  6.063 0.0000000000
138483  -49.421  1.763  5.528 0.0000000000
138484  -51.852  1.355  4.979 0.0000000000
138485  -51.450  1.563  4.857 0.0000000000
138486  -51.058  1.745  4.785 0.0000000000
138487  -51.701  2.860  3.550 0.0000000000
138488  -51.157  2.400  4.150 0.0000000000
138489  -50.637  1.917  4.747 0.0000000000
138490  -50.247  2.098  4.724 0.0000000000
138491  -49.897  2.277  4.822 0.0000000000
138492  -49.513  2.436  4.962 0.0000000000
138493  -49.585  3.069  4.395 0.0000000000
138494  -49.646  3.676  3.851 0.0000000000
138495  -49.592  4.302  3.343 0.0000000000
138496  -50.457  4.550  2.490 0.0000000000
138497  -49.987  4.730  2.702 0.0000000000
138498  -49.563  4.951  2.863 0.0000000000
139422  -56.544  4.745  30.079 0.0000000000
139430  -56.527  4.500  30.522 0.0000000000
139431  -55.837  4.832  30.234 0.0000000000
139432  -55.118  4.686  30.298 0.0000000000
139433  -54.290  4.448  30.251 0.0000000000
139434  -53.530  4.089  30.122 0.0000000000
139435  -54.362  3.831  30.979 0.0000000000
139436  -53.564  3.780  30.485 0.0000000000
139437  -52.692  3.706  29.967 0.0000000000
139438  -51.864  3.245  29.829 0.0000000000
139439  -50.973  2.809  29.662 0.0000000000
139440  -50.148  2.357  29.556 0.0000000000
139449  -55.094  2.110  33.360 0.0000000000
139450  -53.359  -0.180  34.593 0.0000000000
139451  -53.517  0.203  34.333 0.0000000000
139452  -53.742  0.587  34.114 0.0000000000
139453  -52.290  0.389  33.366 0.0000000000
139454  -53.123  0.710  33.590 0.0000000000
139455  -53.963  1.000  33.818 0.0000000000
139456  -54.157  1.423  33.509 0.0000000000
139457  -54.339  1.850  33.187 0.0000000000
139458  -54.567  2.278  32.865 0.0000000000
139459  -54.020  2.319  32.377 0.0000000000
139460  -53.385  2.345  31.839 0.0000000000
139461  -52.729  2.323  31.310 0.0000000000
139462  -51.748  1.513  31.448 0.0000000000
139463  -51.904  1.869  31.097 0.0000000000
139464  -51.937  2.248  30.752 0.0000000000
139465  -51.122  2.144  30.240 0.0000000000
139466  -50.197  2.021  29.832 0.0000000000
139467  -49.288  1.921  29.468 0.0000000000
139468  -48.408  1.481  29.395 0.0000000000
139469  -47.500  1.018  29.339 0.0000000000
139470  -46.628  0.529  29.265 0.0000000000
139471  -47.522  0.322  29.871 0.0000000000
139472  -46.641  0.191  29.519 0.0000000000
139473  -45.737  0.137  29.248 0.0000000000
139474  -44.867  -0.269  29.225 0.0000000000
139475  -43.961  -0.581  29.272 0.0000000000
139476  -43.115  -0.877  29.355 0.0000000000
139477  -47.156  -0.895  31.404 0.0000000000
139478  -46.425  -1.006  30.954 0.0000000000
139479  -45.580  -1.147  30.559 0.0000000000
139480  -44.639  -1.637  31.068 0.0000000000
139481  -44.678  -1.437  30.621 0.0000000000
139482  -44.730  -1.200  30.229 0.0000000000
139483  -43.905  -1.229  29.940 0.0000000000
139484  -43.073  -1.155  29.675 0.0000000000
139485  -42.228  -1.119  29.502 0.0000000000
139486  -41.375  -1.292  29.644 0.0000000000
139487  -40.491  -1.246  29.798 0.0000000000
139488  -39.660  -1.151  30.109 0.0000000000
139489  -40.435  -1.578  30.610 0.0000000000
139490  -39.643  -1.302  30.460 0.0000000000
139491  -38.806  -0.955  30.333 0.0000000000
139492  -38.086  -0.686  30.579 0.0000000000
139493  -37.338  -0.308  30.842 0.0000000000
139494  -36.708  0.126  31.113 0.0000000000
139495  -41.158  3.620  47.261 0.0000000000
139496  -40.699  3.742  46.669 0.0000000000
139497  -40.466  3.952  47.174 0.0000000000
139524  -37.931  6.743  54.944 0.0000000000
140483  -19.263  0.389  55.551 0.0000000000
140484  -19.445  1.300  55.545 0.0000000000
140485  -19.268  0.824  56.172 0.0000000000
140486  -19.285  1.266  56.819 0.0000000000
140487  -19.351  1.755  57.426 0.0000000000
140488  -19.003  0.441  58.135 0.0000000000
140489  -19.165  1.323  58.076 0.0000000000
140490  -19.391  2.248  58.044 0.0000000000
140491  -19.502  2.675  58.657 0.0000000000
140492  -19.555  3.080  59.215 0.0000000000
140493  -19.641  3.490  59.754 0.0000000000
140494  -19.329  -1.390  60.976 0.0000000000
140495  -19.178  -0.522  61.017 0.0000000000
140496  -19.073  0.435  60.981 0.0000000000
140497  -19.158  0.330  62.299 0.0000000000
140498  -19.145  0.869  61.535 0.0000000000
140499  -19.160  1.337  60.773 0.0000000000
140500  -19.377  2.267  60.566 0.0000000000
140501  -19.636  3.127  60.395 0.0000000000
140502  -19.787  3.873  60.261 0.0000000000
140503  -19.942  4.316  60.772 0.0000000000
140504  -20.109  4.723  61.271 0.0000000000
140505  -20.270  5.136  61.767 0.0000000000
140506  -20.012  4.004  62.728 0.0000000000
140507  -20.218  4.792  62.479 0.0000000000
140508  -20.371  5.516  62.200 0.0000000000
140509  -20.394  5.949  62.589 0.0000000000
140510  -20.303  6.460  62.918 0.0000000000
140511  -20.023  6.881  63.224 0.0000000000
140512  -19.607  -4.223  64.841 0.0000000000
140513  -19.705  -3.500  65.272 0.0000000000
140514  -19.665  -2.771  65.576 0.0000000000
140515  -19.173  -2.597  66.368 0.0000000000
140516  -19.422  -2.288  66.097 0.0000000000
140517  -19.572  -1.959  65.740 0.0000000000
140518  -19.504  -1.152  65.793 0.0000000000
140519  -19.429  -0.266  65.794 0.0000000000
140520  -19.332  0.621  65.664 0.0000000000
140521  -17.798  -0.941  67.724 0.0000000000
140522  -18.136  -0.533  67.536 0.0000000000
140523  -18.527  -0.123  67.357 0.0000000000
140524  -18.037  1.070  67.448 0.0000000000
140525  -18.466  0.710  67.301 0.0000000000
140526  -18.826  0.314  67.045 0.0000000000
140527  -19.058  0.664  66.651 0.0000000000
140528  -19.234  1.095  66.153 0.0000000000
140529  -19.378  1.486  65.575 0.0000000000
140530  -19.494  2.442  65.430 0.0000000000
140531  -19.640  3.360  65.207 0.0000000000
140532  -19.696  4.191  64.929 0.0000000000
140533  -19.147  4.230  65.856 0.0000000000
140534  -19.492  4.653  65.236 0.0000000000
140535  -19.730  5.016  64.600 0.0000000000
140536  -19.707  5.860  64.194 0.0000000000
140537  -19.679  6.604  63.791 0.0000000000
140538  -19.647  7.296  63.292 0.0000000000
140539  -19.095  7.631  63.248 0.0000000000
140540  -18.558  7.786  63.086 0.0000000000
140541  -18.016  7.893  62.825 0.0000000000
140542  -17.729  6.821  63.902 0.0000000000
140543  -17.580  7.387  63.189 0.0000000000
140544  -17.472  7.942  62.482 0.0000000000
140545  -16.968  7.930  62.190 0.0000000000
140546  -16.453  7.922  61.827 0.0000000000
140547  -15.910  7.897  61.442 0.0000000000
140548  -16.138  4.862  65.299 0.0000000000
140549  -15.983  5.361  64.576 0.0000000000
140550  -15.872  5.867  63.832 0.0000000000
140551  -14.854  5.492  64.043 0.0000000000
140552  -15.262  5.926  63.535 0.0000000000
140553  -15.732  6.355  63.086 0.0000000000
140554  -15.540  6.846  62.393 0.0000000000
140555  -15.408  7.368  61.757 0.0000000000
140556  -15.315  7.933  61.120 0.0000000000
140557  -14.705  8.069  61.043 0.0000000000
140558  -14.073  8.223  61.060 0.0000000000
140559  -13.475  8.435  61.118 0.0000000000
140560  -13.204  7.371  62.169 0.0000000000
140561  -13.061  8.030  61.683 0.0000000000
140562  -12.903  8.744  61.216 0.0000000000
140563  -12.390  9.092  61.426 0.0000000000
140564  -11.890  9.455  61.671 0.0000000000
140565  -11.404  9.828  62.007 0.0000000000
140566  -11.006  10.156  62.354 0.0000000000
140567  -11.147  9.386  62.697 0.0000000000
140568  -10.905  8.850  63.362 0.0000000000
140569  -10.579  8.434  63.995 0.0000000000
140570  -11.144  7.385  64.128 0.0000000000
140571  -10.751  7.578  64.348 0.0000000000
140572  -10.355  7.828  64.587 0.0000000000
140573  -10.118  7.270  65.167 0.0000000000
140574  -9.843  6.618  65.722 0.0000000000
140575  -9.540  6.016  66.196 0.0000000000
140576  -11.848  4.694  65.951 0.0000000000
140577  -11.464  4.795  66.032 0.0000000000
140578  -11.078  4.931  66.117 0.0000000000
140579  -10.920  3.631  66.992 0.0000000000
140580  -10.832  4.371  66.627 0.0000000000
140581  -10.646  5.052  66.261 0.0000000000
140582  -10.206  5.176  66.443 0.0000000000
140583  -9.741  5.254  66.534 0.0000000000
140584  -9.264  5.339  66.569 0.0000000000
140585  -8.946  4.613  66.861 0.0000000000
140586  -8.630  3.814  67.005 0.0000000000
140587  -8.383  2.983  66.972 0.0000000000
140588  -8.919  2.097  67.144 0.0000000000
140589  -8.518  2.129  66.957 0.0000000000
140590  -8.128  2.115  66.745 0.0000000000
140591  -7.819  1.300  66.366 0.0000000000
140592  -7.498  0.581  65.941 0.0000000000
140593  -7.246  -0.161  65.421 0.0000000000
140594  -12.774  -0.825  68.212 0.0000000000
140595  -12.309  -0.750  68.106 0.0000000000
140596  -11.849  -0.704  67.914 0.0000000000
140597  -11.991  -1.797  67.036 0.0000000000
140598  -11.681  -1.186  67.362 0.0000000000
140599  -11.424  -0.634  67.721 0.0000000000
140600  -11.013  -0.587  67.505 0.0000000000
140601  -10.623  -0.549  67.243 0.0000000000
140602  -10.216  -0.503  66.960 0.0000000000
140603  -11.739  -4.137  65.160 0.0000000000
140604  -11.583  -3.435  65.090 0.0000000000
140605  -11.339  -2.801  65.193 0.0000000000
140606  -11.091  -3.372  64.310 0.0000000000
140607  -11.047  -2.746  64.818 0.0000000000
140608  -10.979  -2.170  65.415 0.0000000000
140609  -10.580  -1.584  65.728 0.0000000000
140610  -10.172  -1.015  66.173 0.0000000000
140611  -9.859  -0.480  66.664 0.0000000000
140612  -9.480  -0.486  66.365 0.0000000000
140613  -9.090  -0.502  66.101 0.0000000000
140614  -8.642  -0.588  65.846 0.0000000000
140615  -9.166  -1.647  64.638 0.0000000000
140616  -8.709  -1.136  65.172 0.0000000000
140617  -8.227  -0.656  65.627 0.0000000000
140618  -7.843  -0.731  65.389 0.0000000000
140619  -7.465  -0.813  65.132 0.0000000000
140620  -7.132  -0.880  64.791 0.0000000000
140621  -7.125  -1.550  64.149 0.0000000000
140622  -7.192  -2.163  63.568 0.0000000000
140623  -7.371  -2.736  62.974 0.0000000000
140624  -8.307  -3.053  62.856 0.0000000000
140625  -7.952  -3.168  62.620 0.0000000000
140626  -7.631  -3.274  62.351 0.0000000000
140627  -7.941  -3.802  61.759 0.0000000000
140628  -8.260  -4.410  61.212 0.0000000000
140629  -8.587  -5.064  60.703 0.0000000000
140630  -10.031  -5.439  62.042 0.0000000000
140631  -9.821  -5.502  61.764 0.0000000000
140632  -9.617  -5.560  61.495 0.0000000000
140633  -9.907  -7.029  61.224 0.0000000000
140634  -9.715  -6.329  61.176 0.0000000000
140635  -9.416  -5.612  61.225 0.0000000000
140636  -9.226  -5.681  60.911 0.0000000000
140637  -9.047  -5.705  60.567 0.0000000000
140638  -8.881  -5.730  60.211 0.0000000000
140639  -9.133  -6.478  59.735 0.0000000000
140640  -9.298  -7.184  59.328 0.0000000000
140641  -9.415  -7.953  58.919 0.0000000000
140642  -9.701  -8.673  59.396 0.0000000000
140643  -9.591  -8.723  58.965 0.0000000000
140644  -9.469  -8.748  58.549 0.0000000000
140645  -9.513  -9.576  58.266 0.0000000000
140646  -9.514  -10.364  58.009 0.0000000000
144390  -50.539  -0.748  44.503 0.0000000000
144416  -50.542  -0.690  44.909 0.0000000000
144417  -49.911  -0.174  44.415 0.0000000000
144418  -49.293  0.322  44.448 0.0000000000
144419  -48.610  0.817  44.383 0.0000000000
144420  -47.920  1.290  44.371 0.0000000000
144421  -48.679  0.978  45.280 0.0000000000
144422  -48.017  1.376  44.899 0.0000000000
144423  -47.223  1.678  44.492 0.0000000000
144424  -46.612  2.047  44.573 0.0000000000
144425  -46.025  2.300  44.693 0.0000000000
144426  -45.439  2.552  44.747 0.0000000000
144427  -48.334  0.338  46.509 0.0000000000
144428  -47.972  1.043  46.364 0.0000000000
144429  -47.448  1.607  46.253 0.0000000000
144430  -46.782  1.676  46.566 0.0000000000
144431  -46.829  1.908  46.322 0.0000000000
144432  -46.856  2.073  46.026 0.0000000000
144433  -46.252  2.401  45.601 0.0000000000
144434  -45.570  2.611  45.194 0.0000000000
144435  -44.927  2.717  44.877 0.0000000000
144436  -44.480  2.851  45.121 0.0000000000
144437  -44.010  2.931  45.340 0.0000000000
144438  -43.514  3.002  45.626 0.0000000000
144439  -44.317  2.775  46.270 0.0000000000
144440  -43.689  2.916  46.057 0.0000000000
144441  -43.057  3.026  45.940 0.0000000000
144442  -42.730  3.074  46.314 0.0000000000
144443  -42.396  3.147  46.569 0.0000000000
144444  -42.050  3.247  46.977 0.0000000000
144501  -45.785  -1.904  45.427 0.0000000000
144503  -45.134  -1.694  45.246 0.0000000000
144504  -45.394  -1.100  45.659 0.0000000000
144505  -45.043  -0.520  45.939 0.0000000000
144506  -44.714  -0.003  46.286 0.0000000000
144507  -44.512  0.545  46.503 0.0000000000
144508  -42.288  -1.951  44.108 0.0000000000
144509  -42.609  -1.402  44.617 0.0000000000
144510  -42.927  -0.959  45.083 0.0000000000
144511  -42.043  -0.531  45.499 0.0000000000
144512  -42.689  -0.501  45.513 0.0000000000
144513  -43.212  -0.444  45.638 0.0000000000
144514  -43.579  -0.008  46.130 0.0000000000
144515  -43.905  0.424  46.492 0.0000000000
144516  -44.278  0.972  46.751 0.0000000000
144517  -44.040  1.313  47.004 0.0000000000
144518  -43.821  1.756  47.252 0.0000000000
144519  -43.520  2.121  47.375 0.0000000000
144520  -42.841  1.680  47.619 0.0000000000
144521  -43.017  2.144  47.652 0.0000000000
144522  -43.112  2.485  47.486 0.0000000000
144523  -42.734  2.835  47.568 0.0000000000
144524  -42.258  3.115  47.467 0.0000000000
144525  -41.765  3.380  47.356 0.0000000000
144526  -41.512  3.414  47.777 0.0000000000
144527  -41.116  3.569  48.294 0.0000000000
144528  -40.922  3.649  48.672 0.0000000000
144529  -41.433  2.948  48.904 0.0000000000
144530  -41.056  3.310  49.065 0.0000000000
144535  -40.040  1.379  48.370 0.0000000000
144536  -40.050  1.764  49.010 0.0000000000
144537  -40.081  2.143  49.639 0.0000000000
144538  -39.179  1.949  49.600 0.0000000000
144539  -39.730  2.292  50.030 0.0000000000
144540  -40.131  2.570  50.074 0.0000000000
144541  -40.102  3.104  50.446 0.0000000000
144545  -39.172  4.278  52.171 0.0000000000
144546  -38.961  4.369  52.700 0.0000000000
144547  -38.801  3.343  52.521 0.0000000000
144548  -38.792  3.814  52.872 0.0000000000
144549  -38.689  4.320  53.254 0.0000000000
144550  -38.299  4.337  53.868 0.0000000000
144551  -37.843  4.426  54.409 0.0000000000
144552  -37.400  4.550  54.828 0.0000000000
144553  -35.664  -0.637  45.382 0.0000000000
144554  -35.582  -0.158  46.171 0.0000000000
144555  -35.540  0.260  46.960 0.0000000000
144556  -34.500  0.053  47.164 0.0000000000
144557  -35.068  0.372  47.444 0.0000000000
144558  -35.592  0.645  47.726 0.0000000000
144559  -35.650  0.956  48.582 0.0000000000
144560  -35.742  1.299  49.431 0.0000000000
144561  -35.893  1.637  50.229 0.0000000000
144562  -32.217  -0.180  48.765 0.0000000000
144563  -32.742  0.209  49.100 0.0000000000
144564  -33.319  0.504  49.513 0.0000000000
144565  -32.982  0.862  50.573 0.0000000000
144566  -33.403  0.819  50.284 0.0000000000
144567  -33.998  0.854  49.965 0.0000000000
144568  -34.694  1.260  50.329 0.0000000000
144569  -35.371  1.555  50.724 0.0000000000
144570  -36.094  1.888  50.966 0.0000000000
144571  -36.279  2.108  51.723 0.0000000000
144572  -36.487  2.366  52.438 0.0000000000
144573  -36.645  2.713  53.114 0.0000000000
144574  -35.378  2.389  53.230 0.0000000000
144575  -36.122  2.746  53.484 0.0000000000
144576  -36.761  3.111  53.733 0.0000000000
144577  -36.880  3.584  54.352 0.0000000000
144578  -36.975  4.156  54.781 0.0000000000
144579  -37.029  4.819  55.089 0.0000000000
144580  -36.670  5.039  55.332 0.0000000000
144581  -36.202  5.235  55.462 0.0000000000
144582  -35.725  5.549  55.682 0.0000000000
144583  -35.029  4.332  55.283 0.0000000000
144584  -35.134  5.098  55.544 0.0000000000
144585  -35.237  5.808  55.669 0.0000000000
144586  -34.817  6.049  55.665 0.0000000000
144587  -34.371  6.288  55.615 0.0000000000
144588  -33.925  6.485  55.531 0.0000000000
144589  -32.935  3.090  53.533 0.0000000000
144590  -33.059  3.643  54.000 0.0000000000
144591  -33.149  4.246  54.480 0.0000000000
144592  -32.117  4.178  54.011 0.0000000000
144593  -32.680  4.537  54.431 0.0000000000
144594  -33.185  4.877  54.839 0.0000000000
144595  -33.256  5.509  55.117 0.0000000000
144596  -33.358  6.113  55.339 0.0000000000
144597  -33.515  6.752  55.420 0.0000000000
144598  -33.049  7.009  55.434 0.0000000000
144599  -32.693  7.216  55.342 0.0000000000
144600  -32.230  7.563  55.233 0.0000000000
144601  -31.620  6.753  54.974 0.0000000000
144602  -31.691  7.368  55.126 0.0000000000
144603  -31.790  7.978  55.175 0.0000000000
144604  -31.378  8.303  54.977 0.0000000000
144605  -31.010  8.624  54.716 0.0000000000
144606  -30.645  8.907  54.073 0.0000000000
145095  -12.943  -11.275  67.263 0.0000000000
145096  -12.596  -11.780  67.502 0.0000000000
145097  -12.751  -11.988  67.200 0.0000000000
145339  -30.352  9.078  53.488 0.0000000000
145340  -30.148  8.722  54.016 0.0000000000
145341  -29.614  8.520  53.750 0.0000000000
145342  -29.115  8.412  53.504 0.0000000000
145343  -29.321  7.498  53.921 0.0000000000
145344  -28.976  7.857  53.615 0.0000000000
145345  -28.665  8.204  53.169 0.0000000000
145346  -28.246  7.889  52.780 0.0000000000
145347  -27.763  7.603  52.300 0.0000000000
145348  -27.360  7.147  51.869 0.0000000000
145349  -29.074  4.925  52.914 0.0000000000
145350  -28.766  5.180  52.819 0.0000000000
145351  -28.457  5.565  52.603 0.0000000000
145352  -28.015  4.675  51.678 0.0000000000
145353  -28.030  5.238  52.087 0.0000000000
145354  -28.067  5.857  52.385 0.0000000000
145355  -27.686  6.179  52.103 0.0000000000
145356  -27.313  6.550  51.800 0.0000000000
145357  -27.045  6.861  51.350 0.0000000000
145358  -26.616  6.571  51.078 0.0000000000
145359  -26.253  6.262  50.559 0.0000000000
145360  -25.856  5.947  49.863 0.0000000000
145361  -26.223  5.143  49.768 0.0000000000
145362  -25.841  5.452  49.564 0.0000000000
145363  -25.482  5.747  49.326 0.0000000000
145364  -25.055  5.558  48.783 0.0000000000
145365  -24.648  5.294  48.345 0.0000000000
145366  -24.191  5.104  47.977 0.0000000000
145367  -28.199  0.347  48.095 0.0000000000
145368  -27.902  0.625  48.180 0.0000000000
145369  -27.569  1.051  48.257 0.0000000000
145370  -26.902  0.175  47.126 0.0000000000
145371  -27.084  0.705  47.603 0.0000000000
145372  -27.279  1.347  48.266 0.0000000000
145373  -27.018  1.712  48.200 0.0000000000
145374  -26.736  2.131  48.192 0.0000000000
145375  -26.443  2.478  48.104 0.0000000000
145376  -24.846  -0.999  45.703 0.0000000000
145377  -25.112  -0.359  45.956 0.0000000000
145378  -25.368  0.298  46.239 0.0000000000
145379  -24.555  0.383  46.214 0.0000000000
145380  -25.138  0.751  46.336 0.0000000000
145381  -25.650  0.968  46.583 0.0000000000
145382  -25.869  1.610  47.069 0.0000000000
145383  -26.080  2.248  47.567 0.0000000000
145384  -26.280  2.869  48.086 0.0000000000
145385  -25.962  3.139  47.933 0.0000000000
145386  -25.704  3.466  47.914 0.0000000000
145387  -25.310  3.760  47.867 0.0000000000
145388  -24.639  2.933  47.235 0.0000000000
145389  -24.803  3.440  47.582 0.0000000000
145390  -24.904  4.002  47.898 0.0000000000
145391  -24.486  4.249  47.816 0.0000000000
145392  -24.113  4.602  47.746 0.0000000000
145393  -23.695  4.920  47.709 0.0000000000
145394  -23.146  4.652  47.583 0.0000000000
145395  -22.633  4.442  47.648 0.0000000000
145396  -22.237  4.239  47.854 0.0000000000
145397  -22.532  3.317  47.700 0.0000000000
145398  -22.210  3.701  47.903 0.0000000000
145399  -21.859  3.970  48.175 0.0000000000
145400  -21.625  3.806  48.635 0.0000000000
145401  -21.446  3.480  49.180 0.0000000000
145402  -21.286  3.267  49.665 0.0000000000
145403  -21.972  0.974  47.787 0.0000000000
145404  -21.786  1.326  48.180 0.0000000000
145405  -21.634  1.679  48.570 0.0000000000
145406  -21.115  0.803  49.008 0.0000000000
145407  -21.299  1.450  48.981 0.0000000000
145408  -21.476  2.067  48.947 0.0000000000
145409  -21.346  2.407  49.319 0.0000000000
145410  -21.237  2.695  49.714 0.0000000000
145411  -21.058  2.972  50.191 0.0000000000
145412  -20.888  2.752  50.725 0.0000000000
145413  -20.721  2.355  51.299 0.0000000000
145414  -20.445  2.080  51.893 0.0000000000
145415  -20.197  1.043  51.389 0.0000000000
145416  -20.184  1.399  51.962 0.0000000000
145417  -20.161  1.718  52.459 0.0000000000
145418  -19.913  1.335  53.083 0.0000000000
145419  -19.620  1.012  53.691 0.0000000000
145420  -19.427  0.506  54.374 0.0000000000
145423  -27.557  -8.708  44.630 0.0000000000
145426  -27.050  -8.633  44.669 0.0000000000
145427  -26.487  -8.430  44.629 0.0000000000
145428  -25.992  -8.324  44.656 0.0000000000
145429  -25.472  -8.182  44.826 0.0000000000
145432  -26.027  -10.372  46.374 0.0000000000
145433  -25.398  -10.545  47.132 0.0000000000
145434  -25.554  -10.172  46.460 0.0000000000
145435  -25.719  -9.828  45.888 0.0000000000
145436  -25.483  -9.299  45.535 0.0000000000
145437  -25.230  -8.689  45.220 0.0000000000
145438  -25.001  -7.994  44.970 0.0000000000
145439  -24.441  -7.674  45.165 0.0000000000
145440  -24.004  -7.399  45.364 0.0000000000
145441  -23.514  -7.152  45.618 0.0000000000
145442  -23.536  -8.255  46.368 0.0000000000
145443  -23.332  -7.583  46.140 0.0000000000
145444  -23.100  -6.822  45.948 0.0000000000
145445  -22.716  -6.538  46.262 0.0000000000
145446  -22.338  -6.094  46.643 0.0000000000
145447  -22.039  -5.816  46.981 0.0000000000
145456  -23.574  -10.831  49.786 0.0000000000
145457  -22.626  -11.933  53.277 0.0000000000
145458  -22.835  -11.753  52.682 0.0000000000
145459  -22.907  -11.427  52.009 0.0000000000
145460  -22.318  -10.652  51.878 0.0000000000
145461  -22.670  -10.861  51.607 0.0000000000
145462  -23.001  -11.105  51.325 0.0000000000
145463  -23.082  -10.855  50.650 0.0000000000
145464  -23.160  -10.472  49.933 0.0000000000
145465  -23.246  -10.188  49.287 0.0000000000
145466  -23.024  -9.626  48.851 0.0000000000
145467  -22.756  -8.979  48.496 0.0000000000
145468  -22.514  -8.365  48.193 0.0000000000
145469  -22.190  -8.375  49.128 0.0000000000
145470  -22.214  -8.008  48.489 0.0000000000
145471  -22.284  -7.690  47.931 0.0000000000
145472  -22.071  -6.968  47.717 0.0000000000
145473  -21.890  -6.210  47.516 0.0000000000
145474  -21.695  -5.507  47.400 0.0000000000
145475  -21.397  -5.121  47.823 0.0000000000
145476  -21.092  -4.643  48.252 0.0000000000
145477  -20.870  -4.288  48.674 0.0000000000
145478  -20.933  -5.414  49.269 0.0000000000
145479  -20.776  -4.626  49.163 0.0000000000
145480  -20.670  -3.874  49.110 0.0000000000
145481  -20.507  -3.424  49.568 0.0000000000
145482  -20.288  -3.065  50.082 0.0000000000
145483  -20.137  -2.703  50.579 0.0000000000
145484  -20.844  -6.894  51.782 0.0000000000
145485  -20.637  -6.148  51.589 0.0000000000
145486  -20.430  -5.457  51.444 0.0000000000
145487  -20.222  -5.434  52.677 0.0000000000
145488  -20.248  -5.160  51.937 0.0000000000
145489  -20.189  -4.667  51.334 0.0000000000
145490  -20.053  -3.905  51.267 0.0000000000
145491  -20.009  -3.101  51.168 0.0000000000
145492  -19.970  -2.340  51.123 0.0000000000
145493  -19.839  -1.963  51.635 0.0000000000
145494  -19.728  -1.636  52.176 0.0000000000
145495  -19.582  -1.280  52.718 0.0000000000
145496  -19.574  -2.571  53.488 0.0000000000
145497  -19.510  -1.799  53.389 0.0000000000
145498  -19.480  -0.975  53.263 0.0000000000
145499  -19.366  -0.673  53.829 0.0000000000
145500  -19.321  -0.317  54.424 0.0000000000
145501  -19.275  0.054  55.002 0.0000000000
145502  -19.173  -0.387  55.595 0.0000000000
145503  -19.080  -0.869  56.261 0.0000000000
145504  -19.054  -1.294  56.880 0.0000000000
145505  -19.168  -2.375  56.402 0.0000000000
145506  -19.114  -2.070  56.960 0.0000000000
145507  -19.080  -1.744  57.568 0.0000000000
145508  -19.126  -2.103  58.259 0.0000000000
145509  -19.286  -2.513  58.906 0.0000000000
145510  -19.508  -2.985  59.549 0.0000000000
145511  -19.847  -5.263  56.702 0.0000000000
145512  -19.781  -4.953  57.270 0.0000000000
145513  -19.760  -4.632  57.846 0.0000000000
145514  -20.188  -5.844  58.457 0.0000000000
145515  -20.018  -5.087  58.406 0.0000000000
145516  -19.738  -4.364  58.362 0.0000000000
145517  -19.733  -4.038  58.956 0.0000000000
145518  -19.708  -3.696  59.576 0.0000000000
145519  -19.735  -3.390  60.159 0.0000000000
145520  -19.951  -3.821  60.676 0.0000000000
145521  -20.159  -4.147  61.271 0.0000000000
145522  -20.364  -4.526  61.754 0.0000000000
145523  -20.366  -5.659  61.143 0.0000000000
145524  -20.383  -5.296  61.633 0.0000000000
145525  -20.362  -4.912  62.202 0.0000000000
145526  -20.221  -5.280  62.549 0.0000000000
145527  -19.935  -5.490  62.902 0.0000000000
145528  -19.553  -5.680  63.217 0.0000000000
145529  -19.825  -11.006  57.248 0.0000000000
145530  -19.707  -10.640  57.617 0.0000000000
145531  -19.588  -10.303  57.964 0.0000000000
145532  -19.067  -11.207  58.193 0.0000000000
145533  -19.280  -10.563  58.235 0.0000000000
145534  -19.501  -10.044  58.279 0.0000000000
145535  -19.407  -9.691  58.655 0.0000000000
145536  -19.360  -9.335  59.073 0.0000000000
145537  -19.321  -8.996  59.485 0.0000000000
145538  -17.913  -12.546  59.359 0.0000000000
145539  -18.016  -11.799  59.310 0.0000000000
145540  -18.142  -11.121  59.306 0.0000000000
145541  -17.707  -10.896  60.074 0.0000000000
145542  -18.027  -10.683  59.702 0.0000000000
145543  -18.343  -10.388  59.404 0.0000000000
145544  -18.617  -9.798  59.526 0.0000000000
145545  -18.911  -9.200  59.724 0.0000000000
145546  -19.281  -8.631  59.933 0.0000000000
145547  -19.240  -8.232  60.401 0.0000000000
145548  -19.216  -7.844  60.849 0.0000000000
145549  -19.213  -7.463  61.361 0.0000000000
145550  -18.413  -8.120  61.371 0.0000000000
145551  -18.799  -7.608  61.578 0.0000000000
145552  -19.190  -7.065  61.866 0.0000000000
145553  -19.199  -6.644  62.378 0.0000000000
145554  -19.166  -6.226  62.894 0.0000000000
145555  -19.130  -5.822  63.411 0.0000000000
145556  -18.738  -6.028  63.566 0.0000000000
145557  -18.388  -6.200  63.777 0.0000000000
145558  -17.911  -6.430  63.960 0.0000000000
145559  -17.595  -7.396  63.119 0.0000000000
145560  -17.554  -7.045  63.671 0.0000000000
145561  -17.500  -6.730  64.218 0.0000000000
145562  -17.026  -7.079  64.468 0.0000000000
145563  -16.620  -7.410  64.769 0.0000000000
145564  -16.307  -7.849  65.007 0.0000000000
145565  -16.291  -10.197  62.404 0.0000000000
145566  -16.233  -9.846  62.797 0.0000000000
145567  -16.172  -9.472  63.264 0.0000000000
145568  -15.510  -10.626  63.417 0.0000000000
145569  -15.797  -9.899  63.535 0.0000000000
145570  -16.118  -9.134  63.764 0.0000000000
145571  -16.050  -8.818  64.250 0.0000000000
145572  -15.964  -8.547  64.723 0.0000000000
145573  -15.893  -8.312  65.206 0.0000000000
145574  -15.515  -8.715  65.566 0.0000000000
145575  -15.148  -9.131  65.864 0.0000000000
145576  -14.729  -9.559  66.129 0.0000000000
145577  -14.468  -10.444  65.538 0.0000000000
145578  -14.381  -10.229  65.993 0.0000000000
145579  -14.279  -10.035  66.452 0.0000000000
145580  -13.838  -10.398  66.769 0.0000000000
145581  -13.398  -10.819  67.044 0.0000000000
146506  -43.184  0.451  13.051 0.0000000000
146507  -42.791  0.659  13.144 0.0000000000
146508  -42.388  0.849  13.246 0.0000000000
146509  -42.618  1.980  11.987 0.0000000000
146510  -42.320  1.501  12.673 0.0000000000
146511  -42.007  1.009  13.332 0.0000000000
146512  -41.593  1.171  13.391 0.0000000000
146513  -41.200  1.384  13.425 0.0000000000
146514  -40.802  1.545  13.475 0.0000000000
146515  -42.228  4.690  9.681 0.0000000000
146516  -41.852  4.181  10.249 0.0000000000
146517  -41.542  3.665  10.903 0.0000000000
146518  -41.156  4.669  10.521 0.0000000000
146519  -41.115  3.888  10.914 0.0000000000
146520  -41.238  3.139  11.528 0.0000000000
146521  -40.975  2.661  12.157 0.0000000000
146522  -40.705  2.222  12.809 0.0000000000
149272  -57.238  4.384  12.859 0.0000000000
149273  -56.629  4.338  13.139 0.0000000000
149274  -55.974  4.160  13.423 0.0000000000
149275  -56.554  4.369  14.267 0.0000000000
149276  -55.926  4.134  13.961 0.0000000000
149277  -55.273  3.893  13.665 0.0000000000
149278  -54.591  3.612  13.891 0.0000000000
149279  -53.920  3.394  14.207 0.0000000000
149280  -53.230  3.172  14.448 0.0000000000
149290  -56.932  5.447  19.842 0.0000000000
149291  -57.005  5.418  19.319 0.0000000000
149292  -57.033  5.350  18.789 0.0000000000
149293  -55.709  4.969  18.933 0.0000000000
149294  -56.400  5.195  18.586 0.0000000000
149295  -57.083  5.287  18.249 0.0000000000
149296  -57.124  5.208  17.702 0.0000000000
149297  -57.154  5.114  17.155 0.0000000000
149298  -57.192  5.042  16.604 0.0000000000
149299  -56.486  4.767  16.348 0.0000000000
149300  -55.796  4.424  16.069 0.0000000000
149301  -55.155  4.061  15.852 0.0000000000
149302  -54.409  3.919  16.691 0.0000000000
149303  -54.474  3.793  16.098 0.0000000000
149304  -54.512  3.693  15.548 0.0000000000
149305  -53.883  3.429  15.231 0.0000000000
149306  -53.213  3.169  14.937 0.0000000000
149307  -52.504  3.003  14.676 0.0000000000
149308  -51.771  2.880  14.901 0.0000000000
149309  -51.038  2.798  15.107 0.0000000000
149310  -50.225  2.709  15.349 0.0000000000
149311  -50.835  2.735  16.176 0.0000000000
149312  -50.183  2.656  15.861 0.0000000000
149313  -49.476  2.705  15.558 0.0000000000
149314  -48.762  2.759  15.774 0.0000000000
149315  -48.053  2.847  15.981 0.0000000000
149316  -47.385  2.975  16.152 0.0000000000
149317  -50.670  2.940  18.385 0.0000000000
149318  -49.965  2.732  18.033 0.0000000000
149319  -49.246  2.599  17.656 0.0000000000
149320  -48.469  2.571  18.327 0.0000000000
149321  -48.543  2.579  17.814 0.0000000000
149322  -48.611  2.599  17.277 0.0000000000
149323  -47.961  2.677  16.914 0.0000000000
149324  -47.305  2.854  16.640 0.0000000000
149325  -46.759  3.175  16.378 0.0000000000
149326  -46.126  3.477  16.662 0.0000000000
149327  -45.531  3.809  16.960 0.0000000000
149328  -44.996  4.127  17.233 0.0000000000
149329  -45.276  3.399  17.776 0.0000000000
149330  -44.852  3.877  17.600 0.0000000000
149331  -44.495  4.440  17.486 0.0000000000
149332  -43.979  4.837  17.754 0.0000000000
149342  -57.123  5.775  26.406 0.0000000000
149343  -56.689  5.816  25.997 0.0000000000
149344  -55.110  5.392  28.884 0.0000000000
149345  -55.173  5.509  28.357 0.0000000000
149346  -55.272  5.596  27.842 0.0000000000
149347  -53.784  5.065  27.467 0.0000000000
149348  -54.607  5.417  27.411 0.0000000000
149349  -55.408  5.658  27.337 0.0000000000
149350  -55.632  5.702  26.768 0.0000000000
149351  -55.889  5.706  26.147 0.0000000000
149352  -56.104  5.683  25.556 0.0000000000
149353  -55.441  5.338  25.134 0.0000000000
149354  -54.855  4.976  24.713 0.0000000000
149355  -54.235  4.579  24.238 0.0000000000
149356  -53.135  4.221  24.894 0.0000000000
149357  -53.371  4.204  24.346 0.0000000000
149358  -53.554  4.198  23.797 0.0000000000
149359  -52.889  3.827  23.437 0.0000000000
149360  -52.306  3.549  23.119 0.0000000000
149361  -51.651  3.285  22.828 0.0000000000
149362  -48.332  2.452  28.635 0.0000000000
149363  -48.350  2.720  28.338 0.0000000000
149364  -48.483  2.921  27.934 0.0000000000
149365  -46.829  2.494  27.592 0.0000000000
149366  -47.782  2.729  27.524 0.0000000000
149367  -48.677  3.004  27.456 0.0000000000
149368  -48.882  3.020  26.974 0.0000000000
149369  -49.088  3.005  26.507 0.0000000000
149370  -49.303  2.973  26.106 0.0000000000
149371  -43.983  1.977  26.035 0.0000000000
149372  -44.971  2.115  25.940 0.0000000000
149373  -45.892  2.259  25.869 0.0000000000
149374  -45.449  2.034  25.088 0.0000000000
149375  -46.127  2.214  25.453 0.0000000000
149376  -46.845  2.372  25.851 0.0000000000
149377  -47.771  2.510  25.771 0.0000000000
149378  -48.664  2.696  25.735 0.0000000000
149379  -49.529  2.941  25.677 0.0000000000
149380  -49.749  2.917  25.232 0.0000000000
149381  -49.946  2.938  24.781 0.0000000000
149382  -50.215  2.949  24.330 0.0000000000
149383  -48.603  2.484  24.025 0.0000000000
149384  -49.512  2.699  23.971 0.0000000000
149385  -50.422  2.953  23.868 0.0000000000
149386  -50.583  2.967  23.417 0.0000000000
149387  -50.766  3.008  22.997 0.0000000000
149388  -50.896  3.094  22.566 0.0000000000
149389  -50.185  2.937  22.265 0.0000000000
149390  -49.438  2.800  21.902 0.0000000000
149391  -48.714  2.682  21.527 0.0000000000
149392  -47.778  2.395  22.065 0.0000000000
149393  -47.910  2.497  21.679 0.0000000000
149394  -48.060  2.571  21.225 0.0000000000
149395  -47.378  2.456  20.893 0.0000000000
149396  -46.635  2.384  20.503 0.0000000000
149397  -45.953  2.453  20.167 0.0000000000
149398  -44.296  2.002  22.412 0.0000000000
149399  -44.490  2.106  21.974 0.0000000000
149400  -44.684  2.203  21.553 0.0000000000
149401  -43.178  2.487  21.357 0.0000000000
149402  -44.033  2.352  21.270 0.0000000000
149403  -44.788  2.325  21.159 0.0000000000
149404  -45.016  2.423  20.746 0.0000000000
149405  -45.193  2.506  20.301 0.0000000000
149406  -45.314  2.565  19.852 0.0000000000
149407  -44.733  2.793  19.549 0.0000000000
149408  -44.198  3.136  19.274 0.0000000000
149409  -43.712  3.577  19.027 0.0000000000
149410  -42.818  3.695  19.604 0.0000000000
149411  -43.079  3.882  19.222 0.0000000000
149412  -43.312  4.094  18.848 0.0000000000
149413  -42.977  4.701  18.768 0.0000000000
149520  -50.246  -2.518  37.268 0.0000000000
149521  -49.361  -2.439  36.852 0.0000000000
149522  -48.596  -2.311  36.408 0.0000000000
149523  -47.796  -2.279  36.037 0.0000000000
149524  -48.870  -0.252  43.021 0.0000000000
149525  -48.716  -0.539  42.556 0.0000000000
149526  -48.489  -0.717  42.048 0.0000000000
149527  -46.628  -0.205  41.540 0.0000000000
149528  -47.485  -0.504  41.560 0.0000000000
149529  -48.249  -0.888  41.549 0.0000000000
149530  -48.073  -1.096  41.063 0.0000000000
149531  -47.903  -1.346  40.599 0.0000000000
149532  -47.706  -1.521  40.064 0.0000000000
149533  -42.714  0.036  40.046 0.0000000000
149534  -43.392  -0.320  39.919 0.0000000000
149535  -44.169  -0.648  39.877 0.0000000000
149536  -43.115  -0.827  39.093 0.0000000000
149537  -43.958  -0.906  39.394 0.0000000000
149538  -44.968  -0.970  39.790 0.0000000000
149539  -45.795  -1.233  39.681 0.0000000000
149540  -46.660  -1.502  39.607 0.0000000000
149541  -47.532  -1.762  39.575 0.0000000000
149542  -47.428  -1.995  39.066 0.0000000000
149543  -47.302  -2.139  38.532 0.0000000000
149544  -47.160  -2.240  37.962 0.0000000000
149545  -45.325  -2.217  37.677 0.0000000000
149546  -46.179  -2.320  37.501 0.0000000000
149547  -47.018  -2.365  37.378 0.0000000000
149548  -46.907  -2.423  36.744 0.0000000000
149549  -46.944  -2.403  36.227 0.0000000000
149550  -46.963  -2.315  35.633 0.0000000000
149551  -46.139  -2.375  35.184 0.0000000000
149552  -45.395  -2.412  34.814 0.0000000000
149553  -44.659  -2.450  34.421 0.0000000000
149554  -43.746  -2.437  35.214 0.0000000000
149555  -43.798  -2.487  34.647 0.0000000000
149556  -43.945  -2.431  34.070 0.0000000000
149557  -43.248  -2.389  33.722 0.0000000000
149558  -42.514  -2.323  33.466 0.0000000000
149559  -41.754  -2.223  33.145 0.0000000000
149560  -40.628  -1.479  36.065 0.0000000000
149561  -40.641  -1.675  35.558 0.0000000000
149562  -40.707  -1.839  35.007 0.0000000000
149563  -39.450  -1.140  34.980 0.0000000000
149564  -40.048  -1.617  34.745 0.0000000000
149565  -40.761  -1.938  34.500 0.0000000000
149566  -40.846  -2.026  33.984 0.0000000000
149567  -40.947  -2.079  33.397 0.0000000000
149568  -41.022  -2.078  32.827 0.0000000000
149569  -40.283  -1.890  32.524 0.0000000000
149570  -39.585  -1.601  32.287 0.0000000000
149571  -38.881  -1.247  32.119 0.0000000000
149572  -38.170  -0.723  32.944 0.0000000000
149573  -38.157  -0.795  32.440 0.0000000000
149574  -38.130  -0.809  31.914 0.0000000000
149575  -37.422  -0.353  31.754 0.0000000000
149576  -36.744  0.171  31.612 0.0000000000
149577  -36.101  0.710  31.472 0.0000000000
149602  -37.221  4.933  40.087 0.0000000000
149603  -37.112  4.845  39.520 0.0000000000
149604  -37.073  4.648  38.974 0.0000000000
149631  -36.999  4.417  38.413 0.0000000000
149632  -36.899  4.182  37.890 0.0000000000
149633  -36.922  3.902  37.396 0.0000000000
149634  -36.922  3.632  36.886 0.0000000000
149637  -36.928  3.337  36.397 0.0000000000
149638  -36.905  3.079  35.960 0.0000000000
149639  -36.860  2.813  35.526 0.0000000000
149640  -36.678  2.605  35.085 0.0000000000
149649  -36.498  2.381  34.630 0.0000000000
149650  -36.322  2.167  34.176 0.0000000000
149651  -36.155  1.971  33.742 0.0000000000
149652  -35.956  1.755  33.304 0.0000000000
149655  -35.787  1.628  32.858 0.0000000000
149656  -35.631  1.507  32.394 0.0000000000
149657  -35.551  1.398  31.897 0.0000000000
149658  -35.474  1.319  31.341 0.0000000000
151443  -11.230  -7.746  47.625 0.0000000000
151444  -11.591  -8.336  47.406 0.0000000000
151445  -11.328  -8.444  47.733 0.0000000000
151446  -11.417  -9.116  47.834 0.0000000000
151447  -11.479  -9.791  47.948 0.0000000000
151448  -10.777  -9.358  48.630 0.0000000000
151449  -11.172  -9.961  48.335 0.0000000000
151450  -11.532  -10.503  48.040 0.0000000000
151454  -9.173  -9.705  49.921 0.0000000000
151455  -9.618  -10.345  49.695 0.0000000000
151456  -10.115  -10.996  49.440 0.0000000000
151459  -10.543  -11.604  49.068 0.0000000000
152416  -30.096  9.314  52.707 0.0000000000
152417  -29.916  9.512  51.856 0.0000000000
152418  -29.690  9.698  50.908 0.0000000000
152419  -28.994  9.296  51.705 0.0000000000
152420  -29.243  9.536  50.912 0.0000000000
152421  -29.472  9.797  50.006 0.0000000000
152422  -29.217  9.875  49.161 0.0000000000
152423  -28.856  10.062  48.321 0.0000000000
152424  -28.515  10.113  47.554 0.0000000000
152425  -27.059  8.467  50.810 0.0000000000
152426  -27.395  9.031  50.546 0.0000000000
152427  -27.732  9.447  50.036 0.0000000000
152428  -26.909  9.426  49.553 0.0000000000
152429  -27.433  9.624  49.467 0.0000000000
152430  -27.930  9.760  49.348 0.0000000000
152431  -28.048  9.912  48.583 0.0000000000
152432  -28.108  10.060  47.709 0.0000000000
152433  -28.112  10.230  46.845 0.0000000000
152434  -27.662  10.386  46.281 0.0000000000
152435  -27.108  10.577  45.774 0.0000000000
152436  -26.526  10.833  45.327 0.0000000000
152437  -26.341  10.667  46.538 0.0000000000
152438  -26.172  10.893  45.743 0.0000000000
152439  -25.935  11.144  45.059 0.0000000000
152440  -25.367  11.572  44.873 0.0000000000
152443  -23.322  6.355  47.971 0.0000000000
152444  -23.364  6.958  48.091 0.0000000000
152445  -23.407  7.517  48.226 0.0000000000
152446  -22.428  7.682  48.075 0.0000000000
152447  -22.927  7.864  48.211 0.0000000000
152448  -23.456  8.011  48.407 0.0000000000
152449  -23.595  8.562  48.610 0.0000000000
152450  -23.793  9.184  48.765 0.0000000000
152451  -23.988  9.845  48.828 0.0000000000
152452  -21.022  9.714  48.896 0.0000000000
152453  -21.452  9.824  48.737 0.0000000000
152454  -21.942  9.904  48.708 0.0000000000
152455  -21.934  11.021  49.123 0.0000000000
152456  -22.167  10.444  48.867 0.0000000000
152457  -22.461  9.931  48.725 0.0000000000
152458  -23.049  9.990  48.811 0.0000000000
152459  -23.641  10.212  48.880 0.0000000000
152460  -24.239  10.414  48.645 0.0000000000
152461  -24.475  10.866  48.386 0.0000000000
152462  -24.644  11.272  47.959 0.0000000000
152463  -24.718  11.649  47.397 0.0000000000
152464  -24.100  12.200  48.186 0.0000000000
152465  -24.468  12.102  47.515 0.0000000000
152466  -24.723  11.958  46.809 0.0000000000
152497  -19.713  2.144  55.441 0.0000000000
152498  -20.021  3.020  55.338 0.0000000000
152499  -20.148  3.806  55.212 0.0000000000
152500  -20.008  3.850  56.488 0.0000000000
152501  -20.083  4.241  55.757 0.0000000000
152502  -20.189  4.557  55.009 0.0000000000
152503  -19.969  5.328  54.835 0.0000000000
152504  -19.629  6.023  54.589 0.0000000000
152505  -19.346  6.735  54.317 0.0000000000
152506  -19.925  5.469  58.657 0.0000000000
152507  -19.909  5.741  57.949 0.0000000000
152508  -19.808  6.128  57.261 0.0000000000
152509  -19.728  7.282  57.515 0.0000000000
152510  -19.672  6.849  57.072 0.0000000000
152511  -19.687  6.469  56.485 0.0000000000
152512  -19.499  6.781  55.685 0.0000000000
152513  -19.306  7.153  54.869 0.0000000000
152514  -19.188  7.487  54.045 0.0000000000
152515  -19.112  8.254  53.754 0.0000000000
152516  -19.138  9.010  53.452 0.0000000000
152517  -19.130  9.748  53.187 0.0000000000
152518  -19.116  9.883  54.297 0.0000000000
152519  -19.174  10.236  53.549 0.0000000000
152520  -19.234  10.585  52.916 0.0000000000
152521  -19.400  11.421  52.745 0.0000000000
152522  -19.543  12.204  52.593 0.0000000000
152524  -20.112  8.813  61.508 0.0000000000
152525  -20.355  9.038  60.902 0.0000000000
152526  -20.419  9.310  60.236 0.0000000000
152527  -20.036  10.644  60.183 0.0000000000
152528  -20.309  10.157  59.895 0.0000000000
152529  -20.465  9.655  59.597 0.0000000000
152530  -20.328  10.069  58.896 0.0000000000
152531  -20.174  10.414  58.236 0.0000000000
152532  -19.959  10.729  57.483 0.0000000000
152533  -18.821  13.654  58.852 0.0000000000
152534  -19.283  13.357  58.717 0.0000000000
152535  -19.666  12.990  58.445 0.0000000000
152536  -19.513  14.237  57.799 0.0000000000
152537  -19.685  13.380  57.894 0.0000000000
152538  -19.845  12.474  58.002 0.0000000000
152539  -19.860  11.995  57.609 0.0000000000
152540  -19.816  11.525  57.182 0.0000000000
152541  -19.685  11.048  56.706 0.0000000000
152542  -19.598  11.575  56.028 0.0000000000
152543  -19.460  12.052  55.258 0.0000000000
152544  -19.360  12.539  54.556 0.0000000000
152547  -19.424  12.872  53.937 0.0000000000
152740  -10.607  10.521  62.682 0.0000000000
152741  -10.234  10.857  63.057 0.0000000000
152742  -9.855  11.215  63.452 0.0000000000
152743  -9.649  9.802  64.311 0.0000000000
152744  -9.567  10.676  64.036 0.0000000000
152745  -9.456  11.563  63.792 0.0000000000
152746  -9.039  11.769  64.114 0.0000000000
152747  -8.605  11.987  64.341 0.0000000000
152748  -8.191  12.167  64.476 0.0000000000
152749  -8.472  7.092  66.013 0.0000000000
152750  -8.305  7.978  65.825 0.0000000000
152751  -8.197  8.945  65.561 0.0000000000
152752  -7.499  8.230  65.725 0.0000000000
152753  -7.788  9.047  65.552 0.0000000000
152754  -8.126  9.831  65.334 0.0000000000
152755  -8.023  10.695  65.091 0.0000000000
152756  -7.924  11.539  64.798 0.0000000000
152757  -7.806  12.305  64.446 0.0000000000
152758  -7.450  12.429  64.259 0.0000000000
152759  -7.139  12.513  63.972 0.0000000000
152760  -6.932  12.528  63.612 0.0000000000
152761  -6.761  10.952  64.090 0.0000000000
152762  -6.747  11.756  63.611 0.0000000000
152763  -6.774  12.449  63.082 0.0000000000
152764  -6.697  12.333  62.494 0.0000000000
152765  -6.699  12.220  61.871 0.0000000000
152766  -6.774  12.055  61.151 0.0000000000
152767  -6.656  0.498  64.923 0.0000000000
152768  -6.661  1.402  65.056 0.0000000000
152769  -6.654  2.276  65.132 0.0000000000
152770  -6.391  1.470  64.167 0.0000000000
152771  -6.529  2.367  64.674 0.0000000000
152772  -6.606  3.258  65.099 0.0000000000
152773  -6.600  4.223  64.905 0.0000000000
152774  -6.580  5.187  64.699 0.0000000000
152775  -6.568  6.049  64.428 0.0000000000
152776  -6.638  1.793  62.270 0.0000000000
152777  -6.788  2.712  62.738 0.0000000000
152778  -6.750  3.649  63.169 0.0000000000
152779  -7.093  4.563  62.494 0.0000000000
152780  -6.846  4.549  63.008 0.0000000000
152781  -6.665  4.508  63.494 0.0000000000
152782  -6.620  5.310  63.741 0.0000000000
152783  -6.578  6.095  63.946 0.0000000000
152784  -6.569  6.946  64.156 0.0000000000
152785  -6.511  7.821  63.793 0.0000000000
152786  -6.514  8.549  63.367 0.0000000000
152787  -6.478  9.258  62.911 0.0000000000
152788  -6.658  8.508  62.125 0.0000000000
152789  -6.571  9.271  62.196 0.0000000000
152790  -6.566  10.031  62.350 0.0000000000
152791  -6.669  10.707  61.693 0.0000000000
152792  -6.790  11.317  61.038 0.0000000000
152793  -6.913  11.902  60.418 0.0000000000
152794  -7.071  11.754  59.697 0.0000000000
152795  -7.222  11.570  58.946 0.0000000000
152796  -7.423  11.395  58.236 0.0000000000
152797  -7.200  10.220  58.757 0.0000000000
152798  -7.396  10.725  58.099 0.0000000000
152799  -7.609  11.241  57.555 0.0000000000
152800  -7.767  11.114  56.890 0.0000000000
152801  -7.966  11.023  56.218 0.0000000000
152802  -8.142  10.951  55.544 0.0000000000
152803  -8.001  7.633  58.410 0.0000000000
152804  -7.844  8.196  57.738 0.0000000000
152805  -7.709  8.680  57.095 0.0000000000
152806  -8.140  7.990  56.366 0.0000000000
152807  -7.829  8.620  56.417 0.0000000000
152808  -7.645  9.249  56.471 0.0000000000
152809  -7.711  9.786  55.913 0.0000000000
152810  -7.940  10.307  55.360 0.0000000000
152811  -8.302  10.904  54.878 0.0000000000
152812  -8.496  10.891  54.228 0.0000000000
152813  -8.707  10.867  53.603 0.0000000000
152814  -8.898  10.836  52.969 0.0000000000
152815  -8.252  9.612  53.188 0.0000000000
152816  -8.635  10.247  52.687 0.0000000000
152817  -9.090  10.822  52.286 0.0000000000
152818  -9.304  10.745  51.642 0.0000000000
152823  -8.660  9.128  49.913 0.0000000000
152824  -8.499  8.426  51.084 0.0000000000
152825  -8.491  8.487  50.456 0.0000000000
152826  -8.435  8.533  49.868 0.0000000000
152827  -8.416  7.939  49.848 0.0000000000
152828  -8.434  7.330  49.780 0.0000000000
152829  -8.534  6.763  49.733 0.0000000000
152830  -9.156  5.959  53.342 0.0000000000
152831  -9.034  6.047  52.684 0.0000000000
152832  -8.928  6.155  52.053 0.0000000000
152833  -9.067  4.936  52.405 0.0000000000
152834  -8.992  5.597  51.935 0.0000000000
152835  -8.832  6.262  51.436 0.0000000000
152836  -8.754  6.265  50.910 0.0000000000
152837  -8.736  6.259  50.306 0.0000000000
152838  -8.731  6.216  49.688 0.0000000000
152839  -8.960  5.611  49.598 0.0000000000
152840  -9.169  4.984  49.515 0.0000000000
152841  -9.374  4.375  49.426 0.0000000000
152842  -9.364  3.829  50.347 0.0000000000
152843  -9.453  3.828  49.796 0.0000000000
152844  -9.549  3.777  49.323 0.0000000000
152845  -9.667  3.174  49.211 0.0000000000
152846  -9.740  2.544  49.169 0.0000000000
152847  -9.825  1.918  49.125 0.0000000000
152848  -8.301  -0.020  56.140 0.0000000000
152849  -8.477  0.072  55.567 0.0000000000
152850  -8.603  0.165  55.004 0.0000000000
152851  -7.864  -1.050  54.851 0.0000000000
152852  -8.268  -0.372  54.667 0.0000000000
152853  -8.651  0.351  54.468 0.0000000000
152854  -8.673  0.525  53.966 0.0000000000
152855  -8.685  0.679  53.488 0.0000000000
152856  -8.698  0.792  53.020 0.0000000000
152857  -6.876  -3.248  53.475 0.0000000000
152858  -7.221  -2.437  53.404 0.0000000000
152859  -7.516  -1.809  53.297 0.0000000000
152860  -7.531  -2.234  52.547 0.0000000000
152861  -7.680  -1.673  52.856 0.0000000000
152862  -7.877  -1.165  53.156 0.0000000000
152863  -8.238  -0.510  52.959 0.0000000000
152864  -8.566  0.170  52.699 0.0000000000
152865  -8.828  0.912  52.482 0.0000000000
152866  -9.015  0.993  51.967 0.0000000000
152867  -9.241  1.036  51.476 0.0000000000
152868  -9.429  1.058  51.005 0.0000000000
152869  -9.179  -0.248  51.187 0.0000000000
152870  -9.457  0.411  50.905 0.0000000000
152871  -9.576  1.141  50.504 0.0000000000
152872  -9.697  1.239  50.002 0.0000000000
152873  -9.823  1.250  49.547 0.0000000000
152874  -9.902  1.281  49.090 0.0000000000
152875  -9.926  0.641  49.016 0.0000000000
152876  -9.915  -0.005  48.911 0.0000000000
152877  -9.841  -0.580  48.758 0.0000000000
152878  -9.607  -1.272  49.473 0.0000000000
152879  -9.682  -1.217  49.023 0.0000000000
152880  -9.746  -1.160  48.572 0.0000000000
152881  -9.639  -1.719  48.380 0.0000000000
152882  -9.533  -2.292  48.191 0.0000000000
152883  -9.475  -2.929  47.996 0.0000000000
152884  -8.253  -3.773  50.226 0.0000000000
152885  -8.546  -3.710  49.841 0.0000000000
152886  -8.798  -3.645  49.444 0.0000000000
152887  -8.578  -4.942  49.394 0.0000000000
152888  -8.779  -4.250  49.182 0.0000000000
152889  -8.964  -3.596  48.979 0.0000000000
152890  -9.169  -3.568  48.544 0.0000000000
152891  -9.372  -3.570  48.135 0.0000000000
152892  -9.563  -3.594  47.752 0.0000000000
152893  -9.748  -4.250  47.644 0.0000000000
152894  -9.973  -4.869  47.665 0.0000000000
152895  -10.194  -5.439  47.711 0.0000000000
152896  -9.874  -6.120  48.424 0.0000000000
152897  -10.134  -6.083  48.095 0.0000000000
152898  -10.403  -6.022  47.743 0.0000000000
152899  -10.653  -6.617  47.756 0.0000000000
152900  -10.937  -7.206  47.711 0.0000000000
152901  -11.244  -7.114  47.323 0.0000000000
153582  -10.430  6.223  42.956 0.0000000000
153583  -10.537  6.081  42.623 0.0000000000
153584  -10.632  5.892  42.242 0.0000000000
153585  -10.793  5.263  42.196 0.0000000000
153586  -10.956  4.635  42.179 0.0000000000
153587  -11.127  4.060  42.104 0.0000000000
153588  -10.289  4.368  44.778 0.0000000000
153589  -10.484  4.248  44.343 0.0000000000
153590  -10.645  4.109  43.908 0.0000000000
153591  -10.696  3.098  44.310 0.0000000000
153592  -10.724  3.531  43.882 0.0000000000
153593  -10.769  3.964  43.442 0.0000000000
153594  -10.914  3.761  42.958 0.0000000000
153595  -11.096  3.616  42.484 0.0000000000
153596  -11.255  3.440  42.032 0.0000000000
153600  -11.350  1.415  42.739 0.0000000000
153615  -10.776  -0.426  45.150 0.0000000000
153616  -10.901  -1.023  45.037 0.0000000000
153617  -11.077  -1.644  44.952 0.0000000000
153618  -10.540  -1.913  45.753 0.0000000000
153619  -10.912  -2.104  45.314 0.0000000000
153620  -11.248  -2.271  44.901 0.0000000000
153621  -11.436  -2.853  44.841 0.0000000000
153624  -11.668  -4.425  45.109 0.0000000000
153625  -11.589  -4.870  45.487 0.0000000000
153626  -11.515  -5.333  45.877 0.0000000000
153627  -10.955  -4.645  46.306 0.0000000000
153628  -11.200  -5.225  46.297 0.0000000000
153629  -11.463  -5.787  46.283 0.0000000000
153630  -11.410  -6.240  46.641 0.0000000000
153631  -11.324  -6.680  46.975 0.0000000000
154388  -56.203  3.910  4.116 0.0000000000
154389  -52.441  3.271  13.049 0.0000000000
154390  -52.672  3.426  12.363 0.0000000000
154391  -53.016  3.579  11.566 0.0000000000
154392  -51.913  3.569  11.394 0.0000000000
154393  -52.615  3.632  11.140 0.0000000000
154394  -53.366  3.751  10.895 0.0000000000
154395  -53.779  3.893  10.175 0.0000000000
154396  -54.202  4.071  9.469 0.0000000000
154397  -54.672  4.248  8.723 0.0000000000
154398  -50.592  4.315  9.862 0.0000000000
154399  -51.303  4.183  9.489 0.0000000000
154400  -52.050  4.079  9.203 0.0000000000
154401  -52.208  4.422  8.011 0.0000000000
154402  -52.484  4.245  8.461 0.0000000000
154403  -52.781  4.089  8.861 0.0000000000
154404  -53.547  4.156  8.527 0.0000000000
154405  -54.363  4.279  8.229 0.0000000000
154406  -55.125  4.421  7.910 0.0000000000
154407  -55.516  4.499  7.177 0.0000000000
154408  -55.855  4.521  6.466 0.0000000000
154409  -56.087  4.535  5.795 0.0000000000
154410  -55.274  4.745  5.500 0.0000000000
154411  -55.796  4.668  5.275 0.0000000000
154412  -56.229  4.529  5.123 0.0000000000
154413  -56.237  4.416  4.563 0.0000000000
154414  -56.138  4.306  4.082 0.0000000000
154415  -55.927  4.191  3.661 0.0000000000
154416  -55.610  4.434  3.215 0.0000000000
154417  -55.273  4.661  2.796 0.0000000000
154418  -54.918  4.909  2.412 0.0000000000
154419  -54.961  5.439  2.896 0.0000000000
154420  -54.816  5.385  2.421 0.0000000000
154421  -54.469  5.128  2.099 0.0000000000
154422  -54.026  5.367  1.774 0.0000000000
154423  -53.550  5.580  1.540 0.0000000000
154424  -53.103  5.778  1.364 0.0000000000
154425  -52.954  6.146  4.036 0.0000000000
154426  -53.254  6.395  3.316 0.0000000000
154427  -53.429  6.520  2.710 0.0000000000
154428  -52.601  7.048  2.909 0.0000000000
154429  -53.048  6.793  2.476 0.0000000000
154430  -53.466  6.523  2.114 0.0000000000
154431  -53.295  6.416  1.643 0.0000000000
154432  -52.977  6.217  1.344 0.0000000000
154433  -52.619  5.973  1.194 0.0000000000
154434  -52.099  6.176  1.087 0.0000000000
154435  -51.600  6.382  0.978 0.0000000000
154436  -51.097  6.529  0.975 0.0000000000
