# Supplementary material for: A connectional hub in the rostral anterior cingulate cortex links areas of emotion and cognitive control
Source: eLife. 2019 Jun 19;8:e43761. doi: 10.7554/eLife.43761 (PMC6624020; doi:10.7554/eLife.43761)
Supplement: Supplementary file 1. [file elife-43761-supp1.zip › lh.8Ad.label]

#!ascii label  , from subject fsaverage vox2ras=TkReg coords=white
763
217  -35.685  19.666  49.280 0.0000000000
219  -29.446  16.363  41.951 0.0000000000
697  -34.246  13.318  51.178 0.0000000000
698  -32.669  18.621  46.439 0.0000000000
699  -31.781  12.574  47.103 0.0000000000
1541  -37.142  22.053  44.892 0.0000000000
1542  -35.952  24.531  40.976 0.0000000000
1543  -33.872  23.602  45.879 0.0000000000
1544  -30.860  21.447  41.310 0.0000000000
1545  -27.486  20.706  36.562 0.0000000000
2618  -33.086  12.847  49.375 0.0000000000
2641  -30.278  11.056  46.801 0.0000000000
3523  -36.545  16.164  50.710 0.0000000000
3525  -37.597  18.331  48.651 0.0000000000
3526  -37.901  19.198  46.180 0.0000000000
3527  -36.329  21.384  47.535 0.0000000000
3528  -35.790  23.604  46.279 0.0000000000
3529  -34.725  21.946  48.030 0.0000000000
3530  -31.099  17.447  44.200 0.0000000000
3531  -31.578  19.895  44.128 0.0000000000
3532  -30.107  19.063  41.539 0.0000000000
3533  -29.245  21.035  38.853 0.0000000000
3534  -28.460  18.283  39.098 0.0000000000
3601  -26.149  18.814  36.695 0.0000000000
3602  -27.281  16.311  39.163 0.0000000000
4465  -34.080  26.141  41.385 0.0000000000
4466  -35.017  25.396  38.703 0.0000000000
5860  -35.758  13.238  52.822 0.0000000000
5861  -34.553  16.949  49.956 0.0000000000
5862  -33.982  19.568  48.448 0.0000000000
5863  -33.316  16.433  48.516 0.0000000000
5864  -32.285  15.543  46.607 0.0000000000
5865  -30.692  14.677  44.468 0.0000000000
5905  -28.460  14.360  41.838 0.0000000000
5906  -29.665  12.623  44.238 0.0000000000
5907  -27.982  11.458  43.986 0.0000000000
7432  -38.593  19.847  43.552 0.0000000000
7433  -37.990  21.969  42.211 0.0000000000
7434  -37.841  23.173  40.394 0.0000000000
7435  -36.850  23.711  43.264 0.0000000000
7436  -34.939  24.980  43.923 0.0000000000
7437  -32.922  25.024  42.961 0.0000000000
7438  -33.100  21.083  46.502 0.0000000000
7439  -32.406  22.410  43.716 0.0000000000
7440  -31.682  24.063  40.736 0.0000000000
8677  -37.201  23.930  38.174 0.0000000000
11203  -36.163  17.907  49.735 0.0000000000
11204  -37.110  17.345  49.799 0.0000000000
11205  -36.554  19.194  49.088 0.0000000000
11206  -36.948  19.839  48.092 0.0000000000
11207  -36.074  20.721  48.602 0.0000000000
11208  -35.563  21.887  48.116 0.0000000000
11209  -35.195  20.927  48.833 0.0000000000
11210  -30.267  16.816  43.045 0.0000000000
11211  -30.560  18.161  42.919 0.0000000000
11212  -29.793  17.704  41.672 0.0000000000
11213  -29.300  18.598  40.312 0.0000000000
11214  -28.998  17.245  40.559 0.0000000000
11281  -27.976  17.266  39.059 0.0000000000
11282  -28.455  16.220  40.561 0.0000000000
13603  -34.570  11.689  53.093 0.0000000000
13604  -35.314  11.662  53.778 0.0000000000
13605  -34.940  13.362  52.281 0.0000000000
13606  -35.105  15.071  51.264 0.0000000000
13607  -34.303  15.175  50.480 0.0000000000
13608  -33.925  16.758  49.345 0.0000000000
13609  -33.748  14.832  49.681 0.0000000000
13610  -32.509  12.575  48.446 0.0000000000
13611  -32.757  14.078  48.024 0.0000000000
13612  -32.181  13.918  46.927 0.0000000000
13613  -31.584  15.105  45.575 0.0000000000
13614  -31.274  13.650  45.719 0.0000000000
13681  -30.214  13.591  44.386 0.0000000000
13682  -30.764  12.615  45.600 0.0000000000
13683  -29.396  10.626  46.665 0.0000000000
13684  -29.221  11.211  45.247 0.0000000000
13685  -28.371  10.811  45.243 0.0000000000
16333  -37.296  20.715  45.501 0.0000000000
16334  -38.149  19.576  44.839 0.0000000000
16335  -37.616  20.876  44.166 0.0000000000
16336  -38.050  20.978  42.908 0.0000000000
16337  -37.534  22.031  43.531 0.0000000000
16338  -37.390  22.839  42.754 0.0000000000
16339  -37.027  22.981  44.196 0.0000000000
16340  -34.800  23.815  46.471 0.0000000000
16341  -35.409  24.316  45.249 0.0000000000
16342  -34.347  24.556  45.186 0.0000000000
16343  -33.752  25.323  43.801 0.0000000000
16344  -33.461  24.261  44.398 0.0000000000
16345  -33.294  19.161  47.604 0.0000000000
16346  -33.577  20.454  47.648 0.0000000000
16347  -32.811  19.889  46.548 0.0000000000
16348  -31.149  20.634  42.758 0.0000000000
16349  -31.972  21.073  43.994 0.0000000000
16350  -31.691  21.873  42.512 0.0000000000
16351  -32.105  23.196  42.150 0.0000000000
16352  -31.384  22.746  41.025 0.0000000000
16353  -30.924  23.756  39.752 0.0000000000
16354  -30.551  22.462  39.919 0.0000000000
16355  -28.411  20.787  37.664 0.0000000000
16356  -28.871  22.234  37.655 0.0000000000
16357  -28.001  22.015  36.498 0.0000000000
16359  -27.068  21.970  35.504 0.0000000000
16562  -26.352  20.993  35.470 0.0000000000
16563  -25.408  18.098  36.954 0.0000000000
16564  -24.859  19.474  36.022 0.0000000000
16568  -27.788  13.536  41.885 0.0000000000
16569  -27.130  14.510  40.689 0.0000000000
19150  -36.898  23.858  40.614 0.0000000000
19151  -37.545  23.524  39.300 0.0000000000
19152  -36.452  24.157  39.581 0.0000000000
23141  -33.886  11.687  52.039 0.0000000000
23142  -33.667  13.031  50.369 0.0000000000
23143  -33.246  11.515  51.061 0.0000000000
23144  -32.624  11.429  49.904 0.0000000000
23145  -31.999  11.518  48.721 0.0000000000
23185  -31.075  11.700  46.964 0.0000000000
23186  -31.159  10.930  48.572 0.0000000000
24771  -36.957  14.230  51.940 0.0000000000
24773  -37.526  15.560  50.654 0.0000000000
24774  -38.099  16.665  49.486 0.0000000000
24775  -38.558  17.396  48.307 0.0000000000
24776  -38.737  17.828  46.958 0.0000000000
24777  -37.784  18.911  47.498 0.0000000000
24778  -37.080  20.361  46.834 0.0000000000
24779  -36.795  21.776  46.332 0.0000000000
24780  -36.649  22.893  45.711 0.0000000000
24781  -36.153  22.566  47.023 0.0000000000
24782  -35.206  22.945  47.370 0.0000000000
24783  -34.234  22.817  47.077 0.0000000000
24784  -31.842  18.065  45.314 0.0000000000
24785  -32.057  19.293  45.337 0.0000000000
24786  -31.257  18.642  44.098 0.0000000000
24787  -30.840  19.387  42.859 0.0000000000
24788  -30.318  20.273  41.448 0.0000000000
24789  -30.014  21.265  40.035 0.0000000000
24790  -29.595  20.007  40.168 0.0000000000
24791  -28.767  19.664  38.915 0.0000000000
24792  -27.955  19.475  37.784 0.0000000000
24913  -26.827  19.768  36.492 0.0000000000
24914  -27.397  18.461  37.663 0.0000000000
24915  -26.754  17.518  37.799 0.0000000000
24916  -26.012  16.774  38.102 0.0000000000
26467  -34.977  25.322  41.360 0.0000000000
26468  -35.445  24.874  39.851 0.0000000000
26469  -34.573  25.718  40.072 0.0000000000
29029  -36.103  11.403  54.149 0.0000000000
29030  -36.597  12.893  53.072 0.0000000000
29031  -36.110  14.728  51.761 0.0000000000
29032  -35.541  16.647  50.428 0.0000000000
29033  -35.133  18.421  49.618 0.0000000000
29034  -34.766  19.742  49.090 0.0000000000
29035  -34.319  18.431  49.132 0.0000000000
29036  -33.599  18.117  48.436 0.0000000000
29037  -33.060  17.698  47.508 0.0000000000
29038  -33.239  14.504  48.870 0.0000000000
29039  -32.821  15.947  47.642 0.0000000000
29040  -32.452  17.200  46.472 0.0000000000
29041  -31.801  16.626  45.432 0.0000000000
29042  -30.948  16.043  44.277 0.0000000000
29043  -30.056  15.525  43.247 0.0000000000
29137  -28.983  15.318  41.865 0.0000000000
29138  -29.628  14.529  43.113 0.0000000000
29139  -29.064  13.513  43.075 0.0000000000
29140  -28.417  12.690  42.951 0.0000000000
29141  -30.037  11.814  45.417 0.0000000000
29142  -28.861  11.922  44.018 0.0000000000
29143  -27.592  12.148  42.960 0.0000000000
32784  -39.081  18.217  45.592 0.0000000000
32785  -39.369  18.682  44.355 0.0000000000
32787  -38.994  20.079  42.409 0.0000000000
32788  -38.616  21.031  41.615 0.0000000000
32789  -38.503  21.875  40.790 0.0000000000
32791  -37.924  22.648  41.351 0.0000000000
32792  -37.277  23.396  41.776 0.0000000000
32793  -36.475  24.186  42.091 0.0000000000
32794  -36.390  23.716  44.889 0.0000000000
32795  -36.003  24.420  43.714 0.0000000000
32796  -35.441  24.876  42.449 0.0000000000
32797  -34.392  25.657  42.613 0.0000000000
32798  -33.381  26.081  42.554 0.0000000000
32799  -32.607  25.880  41.785 0.0000000000
32800  -34.273  20.800  48.359 0.0000000000
32801  -33.867  21.522  47.462 0.0000000000
32802  -33.508  22.337  46.275 0.0000000000
32803  -32.321  20.494  45.360 0.0000000000
32804  -32.773  21.705  45.174 0.0000000000
32805  -33.148  23.008  44.884 0.0000000000
32806  -32.768  23.663  43.352 0.0000000000
32807  -32.296  24.513  41.866 0.0000000000
32812  -29.708  22.390  38.817 0.0000000000
33077  -25.585  20.185  35.643 0.0000000000
33083  -27.784  15.253  40.516 0.0000000000
33084  -26.508  15.603  39.416 0.0000000000
36286  -36.046  24.605  38.341 0.0000000000
41923  -35.939  18.835  49.475 0.0000000000
41924  -36.395  18.644  49.454 0.0000000000
41925  -36.157  19.438  49.217 0.0000000000
41926  -36.340  19.888  48.828 0.0000000000
41927  -35.887  20.210  48.996 0.0000000000
41928  -35.642  20.844  48.774 0.0000000000
41929  -35.434  20.316  49.077 0.0000000000
41930  -29.848  16.605  42.459 0.0000000000
41931  -30.011  17.262  42.360 0.0000000000
41932  -29.608  17.044  41.779 0.0000000000
41933  -29.414  17.464  41.106 0.0000000000
41934  -29.200  16.801  41.261 0.0000000000
42001  -28.729  16.731  40.551 0.0000000000
42002  -28.944  16.262  41.257 0.0000000000
44323  -34.477  12.480  52.188 0.0000000000
44324  -34.771  12.468  52.686 0.0000000000
44325  -34.553  13.343  51.786 0.0000000000
44326  -34.668  14.230  51.343 0.0000000000
44327  -34.242  14.294  50.800 0.0000000000
44328  -33.994  15.119  50.012 0.0000000000
44329  -34.014  14.036  50.401 0.0000000000
44330  -32.216  12.597  47.794 0.0000000000
44331  -32.403  13.286  47.625 0.0000000000
44332  -32.036  13.229  47.027 0.0000000000
44333  -31.775  13.797  46.335 0.0000000000
44334  -31.556  13.117  46.380 0.0000000000
44401  -31.079  13.108  45.673 0.0000000000
44402  -31.259  12.628  46.268 0.0000000000
44404  -28.910  10.702  45.958 0.0000000000
47053  -37.163  21.409  45.194 0.0000000000
47054  -37.429  20.824  44.818 0.0000000000
47055  -37.291  21.485  44.514 0.0000000000
47056  -37.554  21.496  43.837 0.0000000000
47057  -37.341  22.038  44.199 0.0000000000
47058  -37.299  22.500  43.857 0.0000000000
47059  -37.131  22.508  44.593 0.0000000000
47060  -34.278  23.759  46.283 0.0000000000
47061  -34.565  24.143  45.904 0.0000000000
47062  -34.063  24.110  45.665 0.0000000000
47063  -33.850  24.435  44.918 0.0000000000
47064  -33.686  23.931  45.198 0.0000000000
47065  -33.019  18.914  47.016 0.0000000000
47066  -33.053  19.546  47.081 0.0000000000
47067  -32.764  19.236  46.526 0.0000000000
47068  -30.983  21.032  42.011 0.0000000000
47069  -31.403  21.247  42.613 0.0000000000
47070  -31.282  21.648  41.912 0.0000000000
47071  -31.552  22.294  41.775 0.0000000000
47072  -31.143  22.094  41.202 0.0000000000
47073  -30.977  22.567  40.499 0.0000000000
47074  -30.727  21.946  40.608 0.0000000000
47075  -27.968  20.724  37.097 0.0000000000
47076  -28.201  21.392  37.062 0.0000000000
47077  -27.749  21.351  36.510 0.0000000000
47078  -27.541  21.991  35.967 0.0000000000
47079  -27.267  21.316  36.008 0.0000000000
47281  -26.705  21.473  35.455 0.0000000000
47282  -26.926  20.840  35.977 0.0000000000
47288  -27.413  13.249  41.901 0.0000000000
49870  -36.443  24.207  40.836 0.0000000000
49871  -36.665  24.016  40.072 0.0000000000
49872  -36.195  24.333  40.284 0.0000000000
53928  -33.550  11.595  51.595 0.0000000000
53933  -32.324  11.486  49.312 0.0000000000
54001  -31.633  11.186  48.681 0.0000000000
56643  -36.719  15.181  51.287 0.0000000000
56644  -37.236  14.921  51.274 0.0000000000
56645  -36.995  15.867  50.700 0.0000000000
56646  -37.379  17.886  49.255 0.0000000000
56647  -37.608  17.054  49.667 0.0000000000
56648  -37.869  17.499  49.078 0.0000000000
56649  -38.377  17.042  48.930 0.0000000000
56650  -38.098  17.861  48.489 0.0000000000
56651  -38.194  18.144  47.878 0.0000000000
56652  -37.726  18.661  48.107 0.0000000000
56653  -36.613  20.607  47.826 0.0000000000
56654  -36.987  20.202  47.445 0.0000000000
56655  -36.703  20.873  47.209 0.0000000000
56656  -36.871  21.092  46.581 0.0000000000
56657  -36.553  21.603  46.963 0.0000000000
56658  -36.495  22.225  46.702 0.0000000000
56659  -36.257  22.004  47.307 0.0000000000
56660  -35.151  21.977  48.185 0.0000000000
56661  -35.367  22.411  47.748 0.0000000000
56662  -34.913  22.464  47.770 0.0000000000
56663  -34.709  22.974  47.328 0.0000000000
56664  -34.477  22.403  47.567 0.0000000000
56665  -31.492  17.713  44.810 0.0000000000
56666  -31.512  18.343  44.718 0.0000000000
56667  -31.143  18.096  44.110 0.0000000000
56668  -30.349  18.592  42.227 0.0000000000
56669  -30.730  18.801  42.842 0.0000000000
56670  -30.526  19.184  42.209 0.0000000000
56671  -30.580  19.805  42.187 0.0000000000
56672  -30.218  19.671  41.522 0.0000000000
56673  -29.982  20.156  40.813 0.0000000000
56674  -29.820  19.531  40.883 0.0000000000
56675  -28.912  18.380  39.720 0.0000000000
56676  -29.020  19.118  39.609 0.0000000000
56677  -28.630  18.955  39.022 0.0000000000
56678  -28.383  19.536  38.352 0.0000000000
56679  -28.168  18.907  38.392 0.0000000000
56881  -27.656  18.989  37.670 0.0000000000
56882  -27.919  18.390  38.316 0.0000000000
56883  -27.653  16.778  39.102 0.0000000000
56884  -27.366  17.359  38.352 0.0000000000
56885  -27.046  16.901  38.452 0.0000000000
56886  -26.400  17.127  37.915 0.0000000000
56887  -26.634  16.532  38.568 0.0000000000
59470  -34.517  25.761  41.386 0.0000000000
59471  -34.786  25.494  40.680 0.0000000000
59472  -34.372  25.943  40.749 0.0000000000
63846  -35.635  12.418  53.328 0.0000000000
63847  -35.713  11.535  54.074 0.0000000000
63848  -35.977  12.312  53.528 0.0000000000
63849  -36.371  12.202  53.622 0.0000000000
63850  -36.211  13.103  53.008 0.0000000000
63851  -36.392  13.798  52.441 0.0000000000
63852  -35.980  13.972  52.356 0.0000000000
63853  -34.835  15.970  50.576 0.0000000000
63854  -35.315  15.872  50.876 0.0000000000
63855  -35.005  16.796  50.297 0.0000000000
63856  -35.286  17.612  49.914 0.0000000000
63857  -34.762  17.715  49.795 0.0000000000
63858  -34.690  18.421  49.417 0.0000000000
63859  -34.415  17.721  49.514 0.0000000000
63860  -33.568  16.598  48.953 0.0000000000
63861  -33.720  17.513  48.856 0.0000000000
63862  -33.460  17.301  48.447 0.0000000000
63863  -33.348  17.947  47.940 0.0000000000
63864  -33.180  17.104  48.002 0.0000000000
63865  -33.415  12.885  49.880 0.0000000000
63866  -33.470  13.798  49.576 0.0000000000
63867  -33.269  13.540  49.153 0.0000000000
63868  -32.535  14.879  47.264 0.0000000000
63869  -32.797  14.994  47.802 0.0000000000
63870  -32.547  15.744  47.141 0.0000000000
63871  -32.639  16.636  47.060 0.0000000000
63872  -32.336  16.425  46.471 0.0000000000
63873  -32.161  16.909  45.908 0.0000000000
63874  -32.036  16.121  46.010 0.0000000000
63875  -31.127  14.877  45.022 0.0000000000
63876  -31.277  15.620  44.903 0.0000000000
63877  -30.823  15.408  44.355 0.0000000000
63878  -30.500  15.794  43.755 0.0000000000
63879  -30.395  15.130  43.874 0.0000000000
64081  -29.835  15.053  43.183 0.0000000000
64082  -30.165  14.588  43.839 0.0000000000
64083  -29.966  13.064  44.264 0.0000000000
64084  -29.671  13.518  43.705 0.0000000000
64085  -29.401  13.062  43.666 0.0000000000
64086  -28.766  13.106  43.012 0.0000000000
64087  -29.042  12.679  43.550 0.0000000000
64088  -30.641  11.371  46.884 0.0000000000
64089  -30.534  11.764  46.127 0.0000000000
64090  -30.192  11.426  46.061 0.0000000000
64091  -28.646  11.308  44.550 0.0000000000
64092  -29.064  11.565  44.610 0.0000000000
64093  -28.453  11.657  43.978 0.0000000000
64094  -28.265  12.010  43.470 0.0000000000
64095  -27.788  11.800  43.434 0.0000000000
64096  -27.089  11.934  43.049 0.0000000000
64097  -27.296  11.591  43.575 0.0000000000
72033  -38.307  18.485  46.541 0.0000000000
72034  -38.880  18.010  46.216 0.0000000000
72035  -38.406  18.657  45.853 0.0000000000
72036  -38.344  19.766  44.181 0.0000000000
72037  -38.733  19.086  44.522 0.0000000000
72038  -38.970  19.244  43.949 0.0000000000
72040  -39.160  19.481  43.369 0.0000000000
72041  -39.365  19.617  42.767 0.0000000000
72042  -38.775  19.973  42.975 0.0000000000
72043  -38.042  21.515  42.565 0.0000000000
72044  -38.345  21.000  42.250 0.0000000000
72045  -38.286  21.468  41.890 0.0000000000
72046  -38.539  21.469  41.192 0.0000000000
72047  -38.253  21.888  41.518 0.0000000000
72048  -38.244  22.239  41.145 0.0000000000
72049  -37.954  22.315  41.816 0.0000000000
72050  -37.161  23.276  43.000 0.0000000000
72051  -37.350  23.144  42.293 0.0000000000
72052  -37.058  23.535  42.494 0.0000000000
72053  -36.911  23.809  41.950 0.0000000000
72054  -36.690  23.979  42.684 0.0000000000
72055  -36.262  23.281  46.044 0.0000000000
72056  -36.522  23.377  45.312 0.0000000000
72057  -36.094  23.701  45.585 0.0000000000
72058  -35.198  24.688  44.575 0.0000000000
72059  -35.744  24.436  44.505 0.0000000000
72060  -35.497  24.709  43.866 0.0000000000
72061  -35.742  24.683  43.087 0.0000000000
72062  -35.225  24.957  43.218 0.0000000000
72063  -34.923  25.237  42.598 0.0000000000
72064  -34.661  25.296  43.275 0.0000000000
72065  -33.260  25.239  43.425 0.0000000000
72066  -33.536  25.701  43.162 0.0000000000
72067  -33.094  25.647  42.771 0.0000000000
72068  -32.977  26.054  42.170 0.0000000000
72069  -32.718  25.478  42.255 0.0000000000
72070  -34.368  19.749  48.821 0.0000000000
72071  -34.497  20.370  48.741 0.0000000000
72072  -34.168  20.214  48.467 0.0000000000
72073  -33.308  20.772  47.099 0.0000000000
72074  -33.713  20.972  47.580 0.0000000000
72075  -33.492  21.315  47.061 0.0000000000
72076  -33.677  21.978  46.876 0.0000000000
72077  -33.318  21.651  46.448 0.0000000000
72078  -31.802  19.586  44.750 0.0000000000
72079  -32.198  19.896  45.389 0.0000000000
72080  -31.949  20.216  44.771 0.0000000000
72081  -32.234  21.716  43.881 0.0000000000
72082  -32.301  21.365  44.603 0.0000000000
72083  -32.561  22.050  44.447 0.0000000000
72084  -32.991  22.355  45.074 0.0000000000
72085  -32.796  22.682  44.372 0.0000000000
72086  -32.965  23.322  44.131 0.0000000000
72087  -32.630  23.044  43.551 0.0000000000
72088  -31.908  23.618  41.421 0.0000000000
72089  -32.244  23.826  41.979 0.0000000000
72090  -32.048  24.286  41.274 0.0000000000
72091  -32.098  24.992  41.295 0.0000000000
72095  -30.548  23.588  39.298 0.0000000000
72100  -29.660  21.119  39.448 0.0000000000
72101  -29.860  21.798  39.408 0.0000000000
72102  -29.473  21.700  38.844 0.0000000000
72728  -26.485  19.289  36.567 0.0000000000
72729  -26.226  19.912  36.020 0.0000000000
72730  -25.846  19.490  36.154 0.0000000000
72732  -24.578  20.170  35.624 0.0000000000
72733  -23.936  20.608  35.487 0.0000000000
72743  -28.738  14.849  41.802 0.0000000000
72744  -28.465  15.276  41.153 0.0000000000
72745  -28.130  14.804  41.165 0.0000000000
72747  -26.769  15.041  40.082 0.0000000000
80485  -38.204  22.806  40.247 0.0000000000
80488  -37.356  23.721  38.758 0.0000000000
80493  -35.177  25.097  39.254 0.0000000000
80494  -35.725  24.706  39.101 0.0000000000
80495  -35.506  24.986  38.466 0.0000000000
80497  -36.215  24.955  37.155 0.0000000000
93891  -36.350  17.057  50.190 0.0000000000
93892  -36.831  16.781  50.241 0.0000000000
93893  -36.599  17.764  49.760 0.0000000000
93894  -36.839  18.315  49.409 0.0000000000
93895  -37.096  18.742  48.859 0.0000000000
93896  -37.282  19.094  48.329 0.0000000000
93897  -36.751  19.556  48.569 0.0000000000
93898  -36.484  20.308  48.365 0.0000000000
93899  -36.206  21.088  48.105 0.0000000000
93900  -35.995  21.720  47.873 0.0000000000
93901  -35.802  21.331  48.390 0.0000000000
93902  -35.396  21.476  48.515 0.0000000000
93903  -34.997  21.468  48.491 0.0000000000
93904  -30.695  17.083  43.632 0.0000000000
93905  -30.743  17.829  43.590 0.0000000000
93906  -30.393  17.486  42.983 0.0000000000
93907  -30.185  17.900  42.334 0.0000000000
93908  -29.952  18.357  41.614 0.0000000000
93909  -29.685  18.841  40.915 0.0000000000
93910  -29.588  18.131  40.992 0.0000000000
93911  -29.196  17.901  40.417 0.0000000000
93912  -28.743  17.737  39.831 0.0000000000
94033  -28.212  17.797  39.015 0.0000000000
94034  -28.500  17.237  39.799 0.0000000000
94035  -28.264  16.717  39.820 0.0000000000
94036  -27.922  16.231  39.838 0.0000000000
95587  -33.631  26.489  41.428 0.0000000000
98213  -34.926  11.647  53.432 0.0000000000
98214  -35.151  12.527  53.020 0.0000000000
98215  -35.384  13.241  52.542 0.0000000000
98216  -35.442  14.163  52.083 0.0000000000
98217  -35.055  14.160  51.732 0.0000000000
98218  -34.720  15.108  50.950 0.0000000000
98219  -34.377  16.100  50.212 0.0000000000
98220  -34.152  16.903  49.694 0.0000000000
98221  -34.082  15.976  49.871 0.0000000000
98222  -33.747  15.879  49.455 0.0000000000
98223  -33.481  15.679  49.091 0.0000000000
98224  -32.920  12.669  48.882 0.0000000000
98225  -32.928  13.484  48.670 0.0000000000
98226  -32.700  13.316  48.178 0.0000000000
98227  -32.470  13.996  47.465 0.0000000000
98228  -32.221  14.717  46.733 0.0000000000
98229  -31.934  15.332  46.062 0.0000000000
98230  -31.907  14.515  46.249 0.0000000000
98231  -31.448  14.344  45.674 0.0000000000
98232  -30.974  14.174  45.065 0.0000000000
98353  -30.468  14.106  44.414 0.0000000000
98354  -30.779  13.611  45.028 0.0000000000
98355  -30.514  13.088  44.996 0.0000000000
98356  -30.193  12.681  44.809 0.0000000000
98357  -29.822  10.790  46.775 0.0000000000
98358  -29.777  11.106  46.045 0.0000000000
98359  -29.327  10.879  45.907 0.0000000000
98360  -28.797  10.996  45.226 0.0000000000
98361  -28.184  11.126  44.607 0.0000000000
98362  -27.531  11.255  44.120 0.0000000000
98363  -27.745  10.961  44.673 0.0000000000
103125  -37.539  20.008  45.815 0.0000000000
103126  -38.005  19.408  45.516 0.0000000000
103127  -37.660  20.138  45.157 0.0000000000
103128  -37.804  20.204  44.491 0.0000000000
103129  -38.027  20.341  43.819 0.0000000000
103130  -38.278  20.430  43.166 0.0000000000
103131  -37.828  20.921  43.537 0.0000000000
103132  -37.782  21.516  43.217 0.0000000000
103133  -37.756  22.036  42.891 0.0000000000
103134  -37.704  22.398  42.494 0.0000000000
103135  -37.511  22.448  43.204 0.0000000000
103136  -37.209  22.918  43.442 0.0000000000
103137  -36.954  23.385  43.764 0.0000000000
103138  -35.311  23.764  46.477 0.0000000000
103139  -35.604  23.974  45.800 0.0000000000
103140  -35.074  24.148  45.915 0.0000000000
103141  -34.869  24.531  45.281 0.0000000000
103142  -34.672  24.907  44.602 0.0000000000
103143  -34.345  25.241  43.943 0.0000000000
103144  -34.091  24.945  44.485 0.0000000000
103145  -33.573  24.817  44.152 0.0000000000
103146  -33.157  24.636  43.660 0.0000000000
103147  -33.610  19.361  48.068 0.0000000000
103148  -33.778  20.032  48.078 0.0000000000
103149  -33.422  19.788  47.626 0.0000000000
103150  -33.193  20.161  47.121 0.0000000000
103151  -32.916  20.485  46.580 0.0000000000
103152  -31.353  20.257  43.503 0.0000000000
103153  -31.711  20.524  44.039 0.0000000000
103154  -31.538  20.868  43.326 0.0000000000
103155  -31.810  21.457  43.260 0.0000000000
103156  -32.093  22.133  43.108 0.0000000000
103157  -32.277  22.787  42.933 0.0000000000
103158  -31.923  22.565  42.319 0.0000000000
103159  -31.767  22.971  41.581 0.0000000000
103160  -31.528  23.424  40.852 0.0000000000
103161  -31.270  23.918  40.225 0.0000000000
103162  -31.153  23.241  40.325 0.0000000000
103163  -30.770  23.064  39.825 0.0000000000
103164  -30.338  22.993  39.275 0.0000000000
103165  -28.810  20.946  38.225 0.0000000000
103166  -29.047  21.627  38.234 0.0000000000
103167  -28.607  21.502  37.606 0.0000000000
103168  -28.428  22.100  37.048 0.0000000000
103541  -25.800  18.414  36.798 0.0000000000
103542  -25.504  19.099  36.304 0.0000000000
103543  -25.111  18.787  36.460 0.0000000000
103550  -28.123  13.964  41.805 0.0000000000
103551  -27.786  14.389  41.254 0.0000000000
103552  -27.466  14.010  41.296 0.0000000000
108196  -37.370  23.462  40.488 0.0000000000
108197  -37.742  23.339  39.835 0.0000000000
108198  -37.178  23.654  39.925 0.0000000000
108199  -36.987  23.861  39.419 0.0000000000
108200  -36.776  24.045  38.852 0.0000000000
115432  -34.188  11.695  52.713 0.0000000000
115433  -34.113  12.436  51.743 0.0000000000
115434  -33.911  13.180  50.803 0.0000000000
115435  -33.807  12.322  51.208 0.0000000000
115436  -33.509  12.239  50.692 0.0000000000
115437  -33.221  12.148  50.162 0.0000000000
115439  -32.955  11.473  50.474 0.0000000000
115440  -32.983  12.047  49.607 0.0000000000
115441  -32.592  11.969  49.176 0.0000000000
115442  -32.320  12.008  48.550 0.0000000000
115443  -31.908  12.038  47.909 0.0000000000
115537  -31.449  12.120  47.034 0.0000000000
115538  -31.588  11.637  47.837 0.0000000000
115539  -31.146  11.313  47.746 0.0000000000
115540  -30.715  10.988  47.627 0.0000000000
115542  -30.684  10.651  48.426 0.0000000000
115543  -30.273  10.723  47.630 0.0000000000
119235  -37.210  13.308  52.481 0.0000000000
119237  -37.444  13.971  51.855 0.0000000000
119238  -37.713  14.595  51.214 0.0000000000
119240  -37.302  16.487  50.207 0.0000000000
119241  -37.806  16.163  50.061 0.0000000000
119247  -38.737  17.636  47.653 0.0000000000
119248  -38.308  18.334  47.194 0.0000000000
119249  -37.875  19.045  46.835 0.0000000000
119250  -37.328  19.422  47.753 0.0000000000
119251  -37.407  19.617  47.140 0.0000000000
119252  -37.505  19.807  46.503 0.0000000000
119253  -37.175  20.562  46.209 0.0000000000
119254  -37.002  21.259  45.938 0.0000000000
119255  -36.973  21.950  45.605 0.0000000000
119256  -36.915  22.462  45.300 0.0000000000
119257  -36.724  22.333  46.081 0.0000000000
119258  -36.445  22.765  46.421 0.0000000000
119259  -35.999  23.113  46.682 0.0000000000
119260  -35.846  22.313  47.576 0.0000000000
119261  -35.678  22.855  47.230 0.0000000000
119262  -35.501  23.346  46.865 0.0000000000
119263  -35.014  23.414  46.941 0.0000000000
119264  -34.494  23.386  46.834 0.0000000000
119265  -34.053  23.232  46.493 0.0000000000
119266  -32.286  18.285  45.888 0.0000000000
119267  -32.383  19.004  45.880 0.0000000000
119268  -31.980  18.660  45.316 0.0000000000
119269  -31.659  18.982  44.744 0.0000000000
119270  -31.448  19.227  44.097 0.0000000000
119271  -30.914  18.453  43.466 0.0000000000
119272  -31.100  19.014  43.470 0.0000000000
119273  -31.198  19.605  43.476 0.0000000000
119274  -30.940  20.026  42.853 0.0000000000
119275  -30.728  20.442  42.086 0.0000000000
119276  -30.554  20.878  41.357 0.0000000000
119277  -30.406  21.353  40.660 0.0000000000
119278  -30.162  20.769  40.697 0.0000000000
119279  -29.826  20.638  40.077 0.0000000000
119280  -29.401  20.504  39.479 0.0000000000
119281  -29.403  19.336  40.228 0.0000000000
119282  -29.146  19.841  39.501 0.0000000000
119283  -28.976  20.386  38.854 0.0000000000
119284  -28.612  20.213  38.288 0.0000000000
119285  -28.176  20.119  37.717 0.0000000000
119286  -27.729  20.068  37.175 0.0000000000
119569  -27.171  20.209  36.529 0.0000000000
119570  -27.422  19.592  37.076 0.0000000000
119571  -27.085  19.139  37.044 0.0000000000
119572  -26.786  18.624  37.113 0.0000000000
119573  -27.687  17.854  38.332 0.0000000000
119574  -27.098  17.970  37.679 0.0000000000
119575  -26.450  18.155  37.205 0.0000000000
119576  -26.115  17.760  37.321 0.0000000000
119577  -25.714  17.425  37.491 0.0000000000
123193  -35.453  24.917  41.184 0.0000000000
123194  -35.700  24.677  40.423 0.0000000000
123195  -35.224  25.098  40.580 0.0000000000
123196  -34.990  25.283  39.974 0.0000000000
123197  -34.774  25.523  39.398 0.0000000000
129258  -36.478  11.268  54.157 0.0000000000
129259  -36.772  11.976  53.587 0.0000000000
129260  -37.000  12.606  53.094 0.0000000000
129261  -36.811  13.561  52.543 0.0000000000
129262  -36.566  14.563  51.884 0.0000000000
129263  -36.274  15.506  51.228 0.0000000000
129264  -35.640  14.931  51.592 0.0000000000
129265  -35.802  15.679  51.083 0.0000000000
129266  -36.032  16.400  50.609 0.0000000000
129267  -35.839  17.283  50.119 0.0000000000
129268  -35.651  18.188  49.728 0.0000000000
129269  -35.436  19.044  49.456 0.0000000000
129270  -35.225  19.705  49.238 0.0000000000
129271  -34.967  19.096  49.350 0.0000000000
129272  -34.541  19.148  49.136 0.0000000000
129273  -34.192  19.039  48.790 0.0000000000
129274  -34.081  17.632  49.180 0.0000000000
129275  -33.952  18.310  48.758 0.0000000000
129276  -33.751  18.912  48.433 0.0000000000
129277  -33.472  18.669  48.009 0.0000000000
129278  -33.196  18.466  47.482 0.0000000000
129279  -32.900  18.198  46.981 0.0000000000
129280  -33.699  13.952  50.051 0.0000000000
129281  -33.465  14.742  49.326 0.0000000000
129282  -33.221  15.498  48.644 0.0000000000
129283  -33.054  14.242  48.465 0.0000000000
129284  -33.022  15.217  48.228 0.0000000000
129285  -33.045  16.186  48.110 0.0000000000
129286  -32.905  16.863  47.551 0.0000000000
129287  -32.753  17.459  46.991 0.0000000000
129288  -32.559  17.890  46.449 0.0000000000
129289  -32.232  17.686  45.876 0.0000000000
129290  -31.868  17.341  45.356 0.0000000000
129291  -31.457  17.050  44.811 0.0000000000
129292  -31.684  15.846  45.469 0.0000000000
129293  -31.418  16.300  44.888 0.0000000000
129294  -31.052  16.692  44.258 0.0000000000
129295  -30.610  16.428  43.675 0.0000000000
129296  -30.168  16.193  43.120 0.0000000000
129297  -29.734  15.939  42.615 0.0000000000
129553  -29.225  15.809  41.914 0.0000000000
129554  -29.521  15.448  42.542 0.0000000000
129555  -29.330  14.917  42.496 0.0000000000
129556  -28.994  14.464  42.444 0.0000000000
129557  -29.914  14.103  43.733 0.0000000000
129558  -29.341  14.010  43.110 0.0000000000
129559  -28.769  13.931  42.471 0.0000000000
129560  -28.454  13.545  42.418 0.0000000000
129561  -28.126  13.094  42.430 0.0000000000
129562  -27.750  12.794  42.459 0.0000000000
129563  -30.973  12.163  46.233 0.0000000000
129564  -30.393  12.198  45.439 0.0000000000
129565  -29.881  12.199  44.821 0.0000000000
129566  -29.642  11.506  45.318 0.0000000000
129567  -29.463  11.875  44.698 0.0000000000
129568  -29.259  12.256  44.113 0.0000000000
129569  -28.668  12.306  43.476 0.0000000000
129570  -28.049  12.380  42.980 0.0000000000
129571  -27.344  12.574  42.497 0.0000000000
129572  -26.886  12.340  42.564 0.0000000000
139563  -38.578  18.899  45.176 0.0000000000
139564  -39.252  18.421  44.952 0.0000000000
139570  -39.582  19.736  42.203 0.0000000000
139571  -39.241  20.182  41.833 0.0000000000
139572  -38.515  20.436  42.568 0.0000000000
139573  -38.759  20.535  42.008 0.0000000000
139574  -39.032  20.604  41.408 0.0000000000
139575  -38.916  21.053  41.000 0.0000000000
139576  -38.876  21.473  40.572 0.0000000000
139579  -38.564  22.227  40.387 0.0000000000
139580  -38.213  22.549  40.691 0.0000000000
139581  -37.884  22.930  40.892 0.0000000000
139582  -37.664  22.731  42.039 0.0000000000
139583  -37.620  23.034  41.584 0.0000000000
139584  -37.536  23.283  41.056 0.0000000000
139585  -37.138  23.671  41.177 0.0000000000
139586  -36.724  24.030  41.386 0.0000000000
139587  -36.220  24.365  41.511 0.0000000000
139588  -36.850  22.960  44.944 0.0000000000
139589  -36.739  23.364  44.522 0.0000000000
139590  -36.620  23.738  44.030 0.0000000000
139591  -35.925  24.072  45.040 0.0000000000
139592  -36.225  24.088  44.312 0.0000000000
139593  -36.464  24.084  43.464 0.0000000000
139594  -36.227  24.357  42.862 0.0000000000
139595  -35.964  24.546  42.291 0.0000000000
139596  -35.708  24.716  41.732 0.0000000000
139597  -35.180  25.100  41.899 0.0000000000
139598  -34.708  25.513  42.005 0.0000000000
139599  -34.224  25.925  42.002 0.0000000000
139600  -34.079  25.611  43.274 0.0000000000
139601  -33.887  25.963  42.619 0.0000000000
139602  -33.757  26.275  42.003 0.0000000000
139603  -33.306  26.442  41.942 0.0000000000
139606  -34.984  20.349  48.991 0.0000000000
139607  -34.733  20.893  48.679 0.0000000000
139608  -34.480  21.347  48.287 0.0000000000
139609  -33.933  20.602  48.039 0.0000000000
139610  -34.061  21.170  47.932 0.0000000000
139611  -34.279  21.777  47.802 0.0000000000
139612  -34.051  22.199  47.249 0.0000000000
139613  -33.857  22.621  46.667 0.0000000000
139614  -33.734  22.955  46.133 0.0000000000
139615  -32.478  19.568  45.973 0.0000000000
139616  -32.581  20.205  45.993 0.0000000000
139617  -32.723  20.775  45.960 0.0000000000
139618  -32.139  20.766  44.702 0.0000000000
139619  -32.520  21.062  45.293 0.0000000000
139620  -32.964  21.388  45.889 0.0000000000
139621  -33.159  22.009  45.762 0.0000000000
139622  -33.340  22.630  45.623 0.0000000000
139623  -33.540  23.318  45.435 0.0000000000
139624  -33.292  23.669  44.658 0.0000000000
139625  -33.044  23.977  43.888 0.0000000000
139626  -32.848  24.337  43.140 0.0000000000
139627  -32.441  23.413  42.759 0.0000000000
139628  -32.526  24.051  42.579 0.0000000000
139629  -32.639  24.785  42.420 0.0000000000
139630  -32.440  25.266  41.776 0.0000000000
139642  -30.298  21.863  40.024 0.0000000000
139643  -30.121  22.411  39.377 0.0000000000
139644  -29.916  22.992  38.773 0.0000000000
139645  -29.274  22.347  38.261 0.0000000000
139646  -29.518  22.997  38.267 0.0000000000
140411  -26.594  20.383  35.974 0.0000000000
140412  -25.991  20.564  35.533 0.0000000000
140414  -25.221  19.806  35.827 0.0000000000
140429  -28.694  15.757  41.228 0.0000000000
140430  -28.156  15.744  40.510 0.0000000000
140431  -27.515  15.767  39.845 0.0000000000
140432  -27.433  14.880  40.608 0.0000000000
140433  -27.099  15.401  39.938 0.0000000000
140434  -26.836  15.963  39.282 0.0000000000
140435  -26.259  16.179  38.758 0.0000000000
149830  -35.960  24.469  39.726 0.0000000000
149831  -36.251  24.361  38.977 0.0000000000
149832  -36.589  24.276  38.272 0.0000000000
149833  -35.844  24.928  37.716 0.0000000000
149834  -36.403  24.536  37.713 0.0000000000
