# Supplementary material for: A connectional hub in the rostral anterior cingulate cortex links areas of emotion and cognitive control
Source: eLife. 2019 Jun 19;8:e43761. doi: 10.7554/eLife.43761 (PMC6624020; doi:10.7554/eLife.43761)
Supplement: Supplementary file 1. [file elife-43761-supp1.zip › lh.8Av.label]

#!ascii label  , from subject fsaverage vox2ras=TkReg coords=white
908
95  -39.317  21.902  39.527 0.0000000000
216  -42.170  13.284  45.465 0.0000000000
458  -38.528  13.263  35.915 0.0000000000
696  -37.429  12.347  53.010 0.0000000000
1003  -41.133  18.586  42.894 0.0000000000
1004  -41.405  13.626  40.352 0.0000000000
1005  -42.299  18.596  38.393 0.0000000000
1006  -40.833  18.267  34.454 0.0000000000
1007  -43.980  22.603  36.412 0.0000000000
1009  -39.689  24.856  36.305 0.0000000000
1537  -39.633  4.571  50.682 0.0000000000
1538  -39.579  8.088  46.691 0.0000000000
1539  -40.043  10.141  50.882 0.0000000000
1540  -39.722  16.500  47.874 0.0000000000
2026  -39.112  9.175  41.785 0.0000000000
2027  -37.440  8.614  37.068 0.0000000000
2029  -35.582  13.290  32.262 0.0000000000
2923  -39.529  20.286  41.336 0.0000000000
2924  -41.874  18.911  40.750 0.0000000000
2925  -40.981  20.502  39.029 0.0000000000
2926  -42.590  20.716  37.109 0.0000000000
2927  -41.538  22.420  37.629 0.0000000000
2928  -42.305  24.075  36.649 0.0000000000
2929  -39.745  23.323  37.943 0.0000000000
3521  -39.100  7.106  51.094 0.0000000000
3522  -38.970  7.725  53.466 0.0000000000
3524  -38.425  14.901  50.449 0.0000000000
4443  -40.571  10.742  46.316 0.0000000000
4444  -39.345  9.124  44.243 0.0000000000
4445  -40.678  11.470  43.547 0.0000000000
4446  -40.036  13.331  38.035 0.0000000000
4447  -39.383  11.332  38.669 0.0000000000
4448  -38.058  10.600  36.632 0.0000000000
4452  -36.920  13.529  34.119 0.0000000000
5858  -37.683  8.697  54.676 0.0000000000
6411  -42.595  16.219  44.495 0.0000000000
6412  -42.275  13.577  42.837 0.0000000000
6413  -42.841  16.457  41.872 0.0000000000
6414  -42.052  16.223  39.531 0.0000000000
6415  -40.585  15.916  37.299 0.0000000000
6416  -39.168  16.124  35.384 0.0000000000
6417  -41.596  18.420  36.140 0.0000000000
6418  -43.287  20.357  35.545 0.0000000000
7423  -40.426  4.045  48.712 0.0000000000
7424  -39.355  5.381  46.643 0.0000000000
7425  -39.243  6.414  48.789 0.0000000000
7426  -39.879  9.185  48.820 0.0000000000
7427  -41.091  12.069  48.264 0.0000000000
7428  -38.984  11.119  52.333 0.0000000000
7429  -40.241  13.451  49.599 0.0000000000
7430  -41.794  15.074  47.019 0.0000000000
7431  -40.493  17.598  45.258 0.0000000000
8650  -38.609  6.485  44.531 0.0000000000
8651  -38.086  7.077  42.366 0.0000000000
8652  -37.563  6.763  40.074 0.0000000000
8653  -40.410  11.474  40.915 0.0000000000
8654  -38.591  8.948  39.336 0.0000000000
8662  -38.065  16.030  33.263 0.0000000000
10603  -39.271  21.075  40.412 0.0000000000
10604  -40.231  20.412  40.153 0.0000000000
10605  -40.048  21.203  39.251 0.0000000000
10606  -41.054  21.499  38.212 0.0000000000
10607  -40.411  22.133  38.488 0.0000000000
10608  -40.798  22.969  37.935 0.0000000000
10609  -39.677  22.624  38.804 0.0000000000
12123  -41.420  12.087  45.913 0.0000000000
12124  -40.772  11.169  44.934 0.0000000000
12125  -41.616  12.419  44.454 0.0000000000
12126  -39.307  13.212  36.943 0.0000000000
12127  -38.989  12.039  37.357 0.0000000000
12128  -38.359  11.772  36.236 0.0000000000
12130  -37.615  11.900  35.265 0.0000000000
12131  -36.737  11.898  34.411 0.0000000000
12132  -37.738  13.357  35.091 0.0000000000
14523  -42.056  17.573  43.694 0.0000000000
14524  -42.821  16.416  43.216 0.0000000000
14525  -42.353  17.817  42.522 0.0000000000
14526  -42.195  18.801  39.613 0.0000000000
14527  -42.558  17.680  40.202 0.0000000000
14528  -42.210  17.342  39.052 0.0000000000
14529  -41.411  16.016  38.427 0.0000000000
14530  -41.691  17.177  37.866 0.0000000000
14531  -40.965  17.209  36.771 0.0000000000
14532  -42.135  18.493  37.224 0.0000000000
14533  -43.127  21.641  36.704 0.0000000000
14534  -43.149  20.530  36.337 0.0000000000
14535  -43.961  21.556  36.018 0.0000000000
14540  -41.075  24.567  36.497 0.0000000000
16315  -40.010  4.313  49.659 0.0000000000
16316  -39.571  5.158  48.722 0.0000000000
16317  -39.237  5.525  49.772 0.0000000000
16318  -39.595  8.593  51.157 0.0000000000
16319  -39.493  8.227  49.934 0.0000000000
16320  -40.066  9.725  49.928 0.0000000000
16321  -40.506  10.702  48.637 0.0000000000
16322  -40.558  11.169  49.592 0.0000000000
16323  -37.639  10.422  53.905 0.0000000000
16324  -38.433  9.890  53.649 0.0000000000
16325  -38.235  11.694  52.755 0.0000000000
16326  -39.181  15.829  49.129 0.0000000000
16327  -39.401  14.114  50.119 0.0000000000
16328  -40.248  15.028  48.798 0.0000000000
16329  -41.115  14.251  48.263 0.0000000000
16330  -40.905  15.783  47.510 0.0000000000
16331  -41.372  16.472  46.274 0.0000000000
16332  -40.086  17.058  46.547 0.0000000000
19083  -39.342  6.751  46.684 0.0000000000
19084  -38.921  6.010  45.579 0.0000000000
19085  -39.166  7.428  45.513 0.0000000000
19086  -39.303  9.225  43.015 0.0000000000
19087  -38.680  8.185  43.235 0.0000000000
19088  -38.579  8.194  42.047 0.0000000000
19089  -37.890  7.052  41.227 0.0000000000
19090  -38.337  7.962  40.882 0.0000000000
19091  -42.005  13.582  41.584 0.0000000000
19092  -41.319  12.538  41.971 0.0000000000
19093  -40.902  12.445  40.719 0.0000000000
19094  -38.376  10.020  37.817 0.0000000000
19095  -39.056  10.239  38.779 0.0000000000
19096  -38.104  8.809  38.105 0.0000000000
19113  -39.956  17.344  34.784 0.0000000000
19114  -38.606  16.157  34.358 0.0000000000
19115  -39.411  17.122  33.848 0.0000000000
23691  -40.186  19.449  42.107 0.0000000000
23692  -41.485  18.827  41.856 0.0000000000
23693  -40.691  19.624  41.037 0.0000000000
23694  -41.260  19.724  39.984 0.0000000000
23695  -41.845  19.698  38.832 0.0000000000
23696  -42.303  19.756  37.744 0.0000000000
23697  -41.792  20.686  38.032 0.0000000000
23698  -42.050  21.642  37.376 0.0000000000
23699  -42.694  22.549  36.972 0.0000000000
23700  -43.348  23.368  36.624 0.0000000000
23701  -41.974  23.205  37.193 0.0000000000
23702  -40.945  23.756  37.213 0.0000000000
23703  -39.692  24.028  37.019 0.0000000000
24766  -39.268  4.761  51.837 0.0000000000
24767  -39.129  5.782  50.933 0.0000000000
24768  -38.995  5.991  52.239 0.0000000000
24769  -39.171  7.408  52.398 0.0000000000
24770  -39.551  8.943  52.219 0.0000000000
24772  -37.874  13.665  51.741 0.0000000000
26427  -39.968  9.401  46.550 0.0000000000
26428  -39.453  8.691  45.471 0.0000000000
26429  -39.993  9.921  45.275 0.0000000000
26430  -39.912  10.261  44.010 0.0000000000
26431  -39.863  10.402  42.651 0.0000000000
26432  -40.746  13.578  39.183 0.0000000000
26433  -40.404  12.443  39.611 0.0000000000
26434  -39.687  12.309  38.466 0.0000000000
26435  -38.702  11.037  37.693 0.0000000000
26436  -37.727  9.721  36.797 0.0000000000
26443  -35.889  11.945  33.562 0.0000000000
26444  -36.180  13.535  33.195 0.0000000000
26446  -40.323  18.027  33.560 0.0000000000
29026  -36.996  9.199  54.827 0.0000000000
29027  -36.882  11.056  54.094 0.0000000000
30315  -42.641  14.590  45.059 0.0000000000
30316  -42.416  13.536  44.129 0.0000000000
30317  -42.800  14.880  43.784 0.0000000000
30318  -42.749  15.008  42.428 0.0000000000
30319  -42.362  14.967  41.137 0.0000000000
30320  -42.568  17.877  41.269 0.0000000000
30321  -42.601  16.359  40.678 0.0000000000
30322  -41.729  14.917  39.950 0.0000000000
30323  -41.042  14.714  38.732 0.0000000000
30324  -40.323  14.590  37.612 0.0000000000
30325  -39.535  14.576  36.553 0.0000000000
30326  -38.772  14.720  35.764 0.0000000000
30327  -39.852  15.991  36.384 0.0000000000
30328  -40.421  17.292  35.700 0.0000000000
30329  -41.193  18.479  35.214 0.0000000000
30330  -42.486  19.694  36.682 0.0000000000
30331  -42.376  19.453  35.726 0.0000000000
30332  -42.076  19.325  34.899 0.0000000000
32762  -40.021  4.180  46.606 0.0000000000
32763  -39.832  4.683  47.640 0.0000000000
32764  -39.378  5.967  47.750 0.0000000000
32765  -39.455  7.292  47.795 0.0000000000
32766  -39.002  6.818  49.842 0.0000000000
32767  -39.408  7.736  48.779 0.0000000000
32768  -39.711  8.633  47.697 0.0000000000
32769  -40.252  10.095  47.581 0.0000000000
32770  -40.967  11.515  47.246 0.0000000000
32771  -41.654  12.761  46.808 0.0000000000
32772  -38.460  8.226  54.288 0.0000000000
32773  -39.147  9.380  53.087 0.0000000000
32774  -39.651  10.597  51.738 0.0000000000
32775  -38.766  12.968  51.417 0.0000000000
32776  -39.532  12.263  51.013 0.0000000000
32777  -40.198  11.700  50.422 0.0000000000
32778  -40.840  12.706  49.050 0.0000000000
32779  -41.590  13.461  47.627 0.0000000000
32780  -42.239  14.108  46.340 0.0000000000
32781  -42.297  15.761  45.791 0.0000000000
32782  -41.757  17.071  44.983 0.0000000000
32783  -40.820  18.153  44.026 0.0000000000
32786  -39.897  19.130  43.192 0.0000000000
32790  -38.602  22.558  39.966 0.0000000000
34500  -40.244  3.457  50.325 0.0000000000
34503  -39.642  3.712  51.315 0.0000000000
36202  -39.247  4.600  45.538 0.0000000000
36203  -38.679  5.014  44.538 0.0000000000
36204  -38.240  5.378  43.561 0.0000000000
36205  -38.875  7.994  44.358 0.0000000000
36206  -38.279  6.935  43.462 0.0000000000
36207  -37.837  5.633  42.562 0.0000000000
36208  -37.597  5.730  41.584 0.0000000000
36209  -37.313  5.672  40.461 0.0000000000
36211  -41.577  12.595  43.128 0.0000000000
36212  -40.550  11.498  42.219 0.0000000000
36213  -39.722  10.347  41.365 0.0000000000
36214  -40.021  11.433  39.720 0.0000000000
36215  -39.494  10.336  39.999 0.0000000000
36216  -38.879  9.050  40.565 0.0000000000
36217  -38.110  7.717  39.639 0.0000000000
36238  -38.038  14.902  34.824 0.0000000000
36239  -37.344  14.902  33.743 0.0000000000
36240  -36.775  14.809  32.714 0.0000000000
36241  -38.919  16.921  32.930 0.0000000000
36242  -37.494  15.770  32.332 0.0000000000
36243  -36.236  14.468  31.842 0.0000000000
36283  -38.642  23.086  39.030 0.0000000000
36284  -38.517  23.599  37.991 0.0000000000
36285  -38.383  24.290  37.015 0.0000000000
36287  -36.894  24.628  37.030 0.0000000000
41323  -39.255  21.482  39.958 0.0000000000
41324  -39.616  21.127  39.816 0.0000000000
41325  -39.677  21.539  39.344 0.0000000000
41326  -40.187  21.677  38.835 0.0000000000
41327  -39.886  21.979  38.995 0.0000000000
41328  -40.088  22.380  38.680 0.0000000000
41329  -39.543  22.289  39.159 0.0000000000
42843  -41.797  12.676  45.705 0.0000000000
42844  -41.562  12.223  45.224 0.0000000000
42845  -41.968  12.865  45.000 0.0000000000
42846  -38.932  13.164  36.413 0.0000000000
42847  -38.828  12.476  36.564 0.0000000000
42848  -38.460  12.476  36.031 0.0000000000
42849  -37.985  11.774  35.720 0.0000000000
42850  -38.061  12.592  35.559 0.0000000000
42851  -37.643  12.635  35.158 0.0000000000
42852  -38.122  13.331  35.504 0.0000000000
45243  -41.627  18.137  43.300 0.0000000000
45244  -42.200  17.739  43.077 0.0000000000
45245  -41.746  18.264  42.697 0.0000000000
45246  -42.251  18.682  38.999 0.0000000000
45247  -42.330  18.114  39.319 0.0000000000
45248  -42.273  17.977  38.709 0.0000000000
45249  -41.988  17.258  38.448 0.0000000000
45250  -42.222  17.895  38.122 0.0000000000
45251  -41.909  17.839  37.540 0.0000000000
45252  -42.277  18.567  37.813 0.0000000000
45253  -43.540  22.106  36.534 0.0000000000
45254  -43.586  21.611  36.370 0.0000000000
45255  -44.066  22.135  36.260 0.0000000000
45260  -40.382  24.777  36.378 0.0000000000
47035  -39.813  4.450  50.182 0.0000000000
47036  -39.550  4.969  49.717 0.0000000000
47037  -39.425  5.078  50.240 0.0000000000
47038  -39.837  9.375  51.035 0.0000000000
47039  -39.820  9.140  50.548 0.0000000000
47040  -40.085  9.955  50.436 0.0000000000
47041  -40.323  10.438  49.799 0.0000000000
47042  -40.303  10.720  50.225 0.0000000000
47043  -37.549  11.376  53.472 0.0000000000
47044  -37.951  11.037  53.355 0.0000000000
47045  -37.822  12.005  52.876 0.0000000000
47046  -39.421  16.147  48.603 0.0000000000
47047  -39.679  15.412  49.015 0.0000000000
47048  -40.043  15.812  48.392 0.0000000000
47049  -40.605  15.387  48.204 0.0000000000
47050  -40.315  16.105  47.775 0.0000000000
47051  -40.552  16.467  47.060 0.0000000000
47052  -39.879  16.772  47.258 0.0000000000
49803  -39.437  7.443  46.689 0.0000000000
49804  -39.256  7.103  46.103 0.0000000000
49805  -39.361  7.745  46.126 0.0000000000
49806  -39.179  9.257  42.407 0.0000000000
49807  -38.885  8.711  42.485 0.0000000000
49808  -38.840  8.632  41.895 0.0000000000
49809  -38.451  8.102  41.466 0.0000000000
49810  -38.735  8.520  41.336 0.0000000000
49811  -41.694  13.655  40.970 0.0000000000
49812  -41.430  13.053  41.195 0.0000000000
49813  -41.182  12.963  40.559 0.0000000000
49814  -37.874  9.305  37.446 0.0000000000
49815  -38.220  9.450  37.873 0.0000000000
49816  -37.764  8.712  37.607 0.0000000000
49817  -37.667  8.013  37.853 0.0000000000
49818  -37.352  7.984  37.346 0.0000000000
49828  -35.363  12.660  32.470 0.0000000000
49832  -35.346  13.162  31.781 0.0000000000
49833  -40.379  17.816  34.586 0.0000000000
49834  -39.688  17.210  34.335 0.0000000000
49835  -40.112  17.694  34.153 0.0000000000
54843  -39.803  19.871  41.684 0.0000000000
54844  -40.428  19.557  41.538 0.0000000000
54845  -40.145  19.929  41.145 0.0000000000
54846  -40.657  20.481  39.609 0.0000000000
54847  -40.759  20.086  40.082 0.0000000000
54848  -41.090  20.087  39.516 0.0000000000
54849  -41.570  19.709  39.432 0.0000000000
54850  -41.437  20.138  38.958 0.0000000000
54851  -41.737  20.155  38.425 0.0000000000
54852  -41.382  20.601  38.527 0.0000000000
54853  -41.250  21.944  37.883 0.0000000000
54854  -41.551  21.574  37.777 0.0000000000
54855  -41.785  22.021  37.507 0.0000000000
54856  -42.337  22.131  37.129 0.0000000000
54857  -42.088  22.489  37.302 0.0000000000
54858  -42.359  22.886  37.104 0.0000000000
54859  -41.795  22.798  37.416 0.0000000000
54860  -40.320  23.140  37.995 0.0000000000
54861  -40.898  23.361  37.613 0.0000000000
54862  -40.339  23.556  37.560 0.0000000000
54863  -40.322  23.936  37.111 0.0000000000
54864  -39.705  23.655  37.455 0.0000000000
56636  -39.117  5.382  52.036 0.0000000000
56637  -38.978  5.449  52.615 0.0000000000
56638  -38.820  6.971  53.552 0.0000000000
56639  -38.957  6.884  52.994 0.0000000000
56640  -39.192  7.659  52.909 0.0000000000
56641  -39.389  8.183  52.351 0.0000000000
56642  -39.258  8.348  52.859 0.0000000000
59403  -40.208  10.045  46.461 0.0000000000
59404  -39.993  9.686  45.945 0.0000000000
59405  -40.284  10.319  45.833 0.0000000000
59406  -40.741  11.345  44.221 0.0000000000
59407  -40.361  10.740  44.418 0.0000000000
59408  -40.303  10.872  43.765 0.0000000000
59409  -39.890  10.382  43.301 0.0000000000
59410  -40.269  10.964  43.071 0.0000000000
59411  -40.387  13.461  38.598 0.0000000000
59412  -40.214  12.877  38.831 0.0000000000
59413  -39.896  12.796  38.249 0.0000000000
59414  -38.545  11.358  37.079 0.0000000000
59415  -38.851  11.575  37.581 0.0000000000
59416  -38.382  10.822  37.160 0.0000000000
59417  -38.225  10.366  37.220 0.0000000000
59418  -37.877  10.188  36.707 0.0000000000
59419  -37.392  9.573  36.316 0.0000000000
59420  -37.519  10.020  36.236 0.0000000000
59428  -36.801  12.759  34.277 0.0000000000
59429  -36.300  11.957  33.966 0.0000000000
59430  -36.393  12.716  33.859 0.0000000000
59431  -35.999  12.730  33.400 0.0000000000
59432  -36.542  13.512  33.664 0.0000000000
63839  -36.625  8.548  55.147 0.0000000000
63840  -36.599  9.374  54.907 0.0000000000
63841  -36.956  10.081  54.514 0.0000000000
63842  -36.557  10.329  54.597 0.0000000000
66603  -42.683  15.334  44.860 0.0000000000
66604  -42.739  14.745  44.423 0.0000000000
66605  -42.797  15.542  44.143 0.0000000000
66606  -42.846  16.475  42.543 0.0000000000
66607  -42.874  15.776  42.878 0.0000000000
66608  -42.806  15.717  42.161 0.0000000000
66609  -42.526  14.927  41.773 0.0000000000
66610  -42.668  15.674  41.494 0.0000000000
66611  -41.640  18.834  41.311 0.0000000000
66612  -42.095  18.404  41.616 0.0000000000
66613  -42.232  18.424  41.054 0.0000000000
66614  -42.409  16.906  39.934 0.0000000000
66615  -42.651  17.031  40.450 0.0000000000
66616  -42.356  16.281  40.129 0.0000000000
66617  -42.247  15.634  40.305 0.0000000000
66618  -41.901  15.579  39.735 0.0000000000
66619  -41.414  14.835  39.323 0.0000000000
66620  -41.547  15.496  39.155 0.0000000000
66621  -41.057  15.935  37.843 0.0000000000
66622  -40.897  15.335  38.012 0.0000000000
66623  -40.488  15.280  37.449 0.0000000000
66624  -39.949  14.556  37.047 0.0000000000
66625  -40.105  15.238  36.962 0.0000000000
66626  -39.687  15.286  36.520 0.0000000000
66627  -40.205  15.924  36.823 0.0000000000
66628  -41.235  17.843  36.402 0.0000000000
66629  -40.657  17.295  36.235 0.0000000000
66630  -40.983  17.914  35.920 0.0000000000
66631  -40.767  17.935  35.449 0.0000000000
66632  -41.381  18.451  35.668 0.0000000000
66633  -42.400  20.241  37.417 0.0000000000
66634  -42.426  19.733  37.231 0.0000000000
66635  -42.656  20.214  36.991 0.0000000000
66636  -43.286  20.472  35.962 0.0000000000
66637  -42.845  20.005  36.054 0.0000000000
66638  -42.839  19.900  35.593 0.0000000000
66639  -42.243  19.432  35.297 0.0000000000
66640  -42.698  19.842  35.197 0.0000000000
66655  -42.929  23.725  36.698 0.0000000000
71981  -40.273  4.211  47.681 0.0000000000
71982  -40.143  4.353  48.163 0.0000000000
71983  -39.376  5.757  48.786 0.0000000000
71984  -39.476  5.559  48.254 0.0000000000
71985  -39.326  6.213  48.274 0.0000000000
71986  -39.355  6.645  47.820 0.0000000000
71987  -39.355  6.882  48.294 0.0000000000
71988  -39.040  6.399  51.012 0.0000000000
71989  -39.037  6.239  50.442 0.0000000000
71990  -39.081  6.892  50.494 0.0000000000
71991  -39.642  8.642  49.358 0.0000000000
71992  -39.408  7.936  49.321 0.0000000000
71993  -39.639  8.430  48.812 0.0000000000
71994  -39.566  8.155  48.302 0.0000000000
71995  -39.823  8.930  48.291 0.0000000000
71996  -39.959  9.322  47.659 0.0000000000
71997  -40.113  9.696  48.234 0.0000000000
71998  -40.852  11.368  48.485 0.0000000000
71999  -40.710  11.140  47.967 0.0000000000
72000  -41.045  11.771  47.795 0.0000000000
72001  -41.294  12.148  47.043 0.0000000000
72002  -41.378  12.439  47.552 0.0000000000
72003  -37.646  7.800  54.966 0.0000000000
72004  -38.092  7.565  54.809 0.0000000000
72005  -38.076  8.432  54.549 0.0000000000
72006  -38.738  10.502  52.974 0.0000000000
72007  -38.803  9.647  53.407 0.0000000000
72008  -39.108  10.249  52.725 0.0000000000
72009  -39.415  9.958  52.424 0.0000000000
72010  -39.394  10.828  52.046 0.0000000000
72011  -38.136  14.332  51.111 0.0000000000
72012  -38.336  13.389  51.570 0.0000000000
72013  -38.614  13.936  50.915 0.0000000000
72014  -39.820  13.800  49.874 0.0000000000
72015  -39.460  13.206  50.562 0.0000000000
72016  -39.837  12.871  50.309 0.0000000000
72017  -39.868  12.026  50.686 0.0000000000
72018  -40.201  12.588  50.017 0.0000000000
72019  -40.514  12.246  49.721 0.0000000000
72020  -40.612  13.059  49.322 0.0000000000
72021  -41.443  14.648  47.663 0.0000000000
72022  -41.379  13.848  48.017 0.0000000000
72023  -41.757  14.231  47.316 0.0000000000
72024  -41.935  13.785  46.963 0.0000000000
72025  -42.083  14.586  46.691 0.0000000000
72026  -42.337  14.937  46.099 0.0000000000
72027  -42.089  15.468  46.427 0.0000000000
72028  -40.978  17.066  45.775 0.0000000000
72029  -41.567  16.815  45.607 0.0000000000
72030  -41.142  17.381  45.116 0.0000000000
72031  -41.311  17.620  44.510 0.0000000000
72032  -40.619  17.861  44.651 0.0000000000
72039  -39.624  18.941  43.764 0.0000000000
76103  -40.486  3.515  49.913 0.0000000000
80283  -39.505  4.746  46.617 0.0000000000
80284  -39.557  4.358  46.012 0.0000000000
80285  -39.271  5.044  46.050 0.0000000000
80286  -38.789  6.241  45.041 0.0000000000
80287  -38.747  5.494  45.085 0.0000000000
80288  -38.572  5.750  44.570 0.0000000000
80289  -38.459  5.171  44.075 0.0000000000
80290  -38.383  5.950  44.055 0.0000000000
80291  -39.391  8.979  44.852 0.0000000000
80292  -39.204  8.374  44.906 0.0000000000
80293  -39.126  8.585  44.326 0.0000000000
80294  -38.375  7.650  42.798 0.0000000000
80295  -38.439  7.573  43.373 0.0000000000
80296  -38.168  6.994  42.947 0.0000000000
80297  -38.029  6.258  43.052 0.0000000000
80298  -37.915  6.369  42.492 0.0000000000
80299  -37.709  5.698  42.087 0.0000000000
80300  -37.824  6.411  41.982 0.0000000000
80301  -37.690  6.939  40.659 0.0000000000
80302  -37.552  6.416  40.886 0.0000000000
80303  -37.427  6.251  40.276 0.0000000000
80306  -42.408  13.574  43.483 0.0000000000
80307  -42.077  13.053  43.614 0.0000000000
80308  -41.955  13.074  42.968 0.0000000000
80309  -40.826  12.008  41.444 0.0000000000
80310  -40.948  12.044  42.047 0.0000000000
80311  -40.457  11.527  41.613 0.0000000000
80312  -40.092  10.980  41.757 0.0000000000
80313  -40.058  10.938  41.086 0.0000000000
80314  -39.870  11.941  39.112 0.0000000000
80315  -40.204  11.944  39.657 0.0000000000
80316  -39.743  11.385  39.198 0.0000000000
80317  -38.856  9.627  39.041 0.0000000000
80318  -39.369  10.279  39.339 0.0000000000
80319  -39.016  9.663  39.616 0.0000000000
80320  -39.151  9.682  40.307 0.0000000000
80321  -38.721  8.988  39.939 0.0000000000
80322  -38.464  8.368  40.122 0.0000000000
80323  -38.354  8.302  39.538 0.0000000000
80373  -38.928  15.402  35.602 0.0000000000
80374  -38.387  14.800  35.347 0.0000000000
80375  -38.608  15.518  35.107 0.0000000000
80376  -38.333  16.117  33.802 0.0000000000
80377  -37.970  15.536  34.060 0.0000000000
80378  -37.692  15.525  33.484 0.0000000000
80379  -37.050  14.917  33.238 0.0000000000
80380  -37.387  15.462  33.019 0.0000000000
80382  -39.614  17.510  33.244 0.0000000000
80385  -37.912  16.224  32.192 0.0000000000
80386  -37.215  15.600  31.923 0.0000000000
80387  -36.827  15.113  32.092 0.0000000000
80388  -36.575  15.007  31.682 0.0000000000
80389  -35.964  14.363  31.401 0.0000000000
80390  -36.280  14.900  31.272 0.0000000000
80486  -38.706  22.852  39.508 0.0000000000
80487  -38.222  23.063  39.713 0.0000000000
80489  -37.963  23.494  38.613 0.0000000000
80490  -37.828  23.717  38.069 0.0000000000
80491  -38.421  23.905  37.506 0.0000000000
80492  -37.790  24.031  37.478 0.0000000000
92811  -39.362  20.679  40.869 0.0000000000
92812  -39.883  20.323  40.732 0.0000000000
92813  -39.698  20.719  40.279 0.0000000000
92814  -40.119  20.746  39.677 0.0000000000
92815  -40.558  20.901  39.144 0.0000000000
92816  -40.971  20.987  38.600 0.0000000000
92817  -40.560  21.349  38.732 0.0000000000
92818  -40.738  21.852  38.333 0.0000000000
92819  -40.952  22.301  38.004 0.0000000000
92820  -41.190  22.674  37.761 0.0000000000
92821  -40.638  22.541  38.206 0.0000000000
92822  -40.242  22.742  38.356 0.0000000000
92823  -39.770  22.958  38.409 0.0000000000
93890  -38.687  7.154  54.078 0.0000000000
95547  -40.967  11.427  46.134 0.0000000000
95548  -40.664  10.994  45.650 0.0000000000
95549  -41.079  11.622  45.450 0.0000000000
95550  -41.168  11.808  44.722 0.0000000000
95551  -41.170  11.960  44.007 0.0000000000
95552  -39.701  13.304  37.510 0.0000000000
95553  -39.561  12.667  37.701 0.0000000000
95554  -39.172  12.519  37.114 0.0000000000
95555  -38.693  11.875  36.800 0.0000000000
95556  -38.225  11.144  36.488 0.0000000000
95557  -37.703  10.508  36.128 0.0000000000
95558  -37.861  11.067  35.952 0.0000000000
95562  -37.156  11.881  34.832 0.0000000000
95563  -37.189  12.706  34.695 0.0000000000
95564  -37.334  13.409  34.618 0.0000000000
99867  -42.388  16.965  44.111 0.0000000000
99868  -42.719  16.355  43.820 0.0000000000
99869  -42.524  17.104  43.464 0.0000000000
99870  -42.634  17.171  42.872 0.0000000000
99871  -42.724  17.197  42.212 0.0000000000
99872  -42.056  18.896  40.222 0.0000000000
99873  -42.364  18.387  40.525 0.0000000000
99874  -42.425  18.271  39.941 0.0000000000
99875  -42.402  17.488  39.680 0.0000000000
99876  -42.129  16.790  39.337 0.0000000000
99877  -41.711  16.117  39.001 0.0000000000
99878  -41.843  16.694  38.730 0.0000000000
99879  -41.542  16.607  38.167 0.0000000000
99880  -41.145  16.547  37.605 0.0000000000
99881  -40.768  16.535  37.096 0.0000000000
99882  -41.291  17.187  37.301 0.0000000000
99883  -41.566  17.815  36.981 0.0000000000
99884  -41.850  18.423  36.674 0.0000000000
99885  -42.767  21.166  36.886 0.0000000000
99886  -42.895  20.613  36.725 0.0000000000
99887  -43.184  21.097  36.532 0.0000000000
99888  -43.481  21.019  36.180 0.0000000000
99889  -43.676  20.920  35.821 0.0000000000
99898  -41.689  24.337  36.568 0.0000000000
103093  -40.161  4.208  49.150 0.0000000000
103094  -39.938  4.581  48.698 0.0000000000
103095  -39.746  4.787  49.188 0.0000000000
103096  -39.445  5.403  49.236 0.0000000000
103097  -39.206  5.958  49.262 0.0000000000
103098  -39.308  7.808  51.192 0.0000000000
103099  -39.210  7.650  50.578 0.0000000000
103100  -39.524  8.377  50.572 0.0000000000
103101  -39.765  8.977  49.974 0.0000000000
103102  -39.940  9.471  49.375 0.0000000000
103103  -40.190  9.950  48.767 0.0000000000
103104  -40.258  10.235  49.288 0.0000000000
103105  -40.536  10.928  49.133 0.0000000000
103106  -40.805  11.648  48.912 0.0000000000
103107  -37.695  9.495  54.298 0.0000000000
103108  -38.091  9.315  54.175 0.0000000000
103109  -38.055  10.159  53.751 0.0000000000
103110  -38.388  10.737  53.231 0.0000000000
103111  -38.630  11.423  52.530 0.0000000000
103112  -38.758  15.351  49.844 0.0000000000
103113  -38.948  14.474  50.309 0.0000000000
103114  -39.327  15.023  49.606 0.0000000000
103115  -39.827  14.582  49.447 0.0000000000
103116  -40.282  14.260  49.194 0.0000000000
103117  -40.673  13.887  48.912 0.0000000000
103118  -40.711  14.642  48.527 0.0000000000
103119  -41.101  15.050  47.873 0.0000000000
103120  -41.374  15.397  47.332 0.0000000000
103121  -41.681  15.838  46.705 0.0000000000
103122  -41.191  16.134  46.904 0.0000000000
103123  -40.800  16.830  46.409 0.0000000000
103124  -40.301  17.343  45.892 0.0000000000
108075  -39.305  6.090  46.679 0.0000000000
108076  -39.095  5.686  46.104 0.0000000000
108077  -39.134  6.353  46.161 0.0000000000
108078  -39.034  6.731  45.576 0.0000000000
108079  -38.900  6.990  45.056 0.0000000000
108080  -39.301  9.209  43.583 0.0000000000
108081  -39.039  8.688  43.682 0.0000000000
108082  -38.920  8.765  43.110 0.0000000000
108083  -38.641  8.203  42.638 0.0000000000
108084  -38.336  7.639  42.216 0.0000000000
108085  -38.009  7.100  41.812 0.0000000000
108086  -38.228  7.647  41.632 0.0000000000
108087  -38.077  7.514  41.063 0.0000000000
108088  -37.916  7.395  40.449 0.0000000000
108089  -42.142  13.510  42.184 0.0000000000
108090  -41.844  13.055  42.356 0.0000000000
108091  -41.694  13.034  41.797 0.0000000000
108092  -41.158  12.470  41.303 0.0000000000
108093  -40.625  11.949  40.829 0.0000000000
108094  -38.910  10.753  38.263 0.0000000000
108095  -39.261  10.801  38.729 0.0000000000
108096  -38.722  10.149  38.298 0.0000000000
108097  -38.553  9.551  38.449 0.0000000000
108098  -38.393  8.926  38.706 0.0000000000
108099  -38.212  8.153  38.948 0.0000000000
108100  -38.006  8.036  38.389 0.0000000000
108129  -39.499  16.757  35.083 0.0000000000
108130  -38.909  16.180  34.863 0.0000000000
108131  -39.261  16.728  34.603 0.0000000000
108132  -38.990  16.675  34.090 0.0000000000
108133  -38.721  16.590  33.569 0.0000000000
116715  -40.642  19.018  42.519 0.0000000000
116716  -41.278  18.727  42.349 0.0000000000
116717  -40.816  19.139  41.935 0.0000000000
116718  -41.096  19.233  41.473 0.0000000000
116719  -41.296  19.283  40.946 0.0000000000
116720  -40.393  20.029  40.594 0.0000000000
116721  -41.000  19.704  40.537 0.0000000000
116722  -41.536  19.329  40.395 0.0000000000
116723  -41.782  19.316  39.886 0.0000000000
116724  -42.013  19.250  39.246 0.0000000000
116725  -42.167  19.189  38.657 0.0000000000
116726  -42.306  19.201  38.099 0.0000000000
116727  -42.115  19.718  38.295 0.0000000000
116728  -42.102  20.233  37.906 0.0000000000
116729  -42.227  20.758  37.547 0.0000000000
116730  -41.446  21.109  38.092 0.0000000000
116731  -41.873  21.170  37.683 0.0000000000
116732  -42.360  21.222  37.241 0.0000000000
116733  -42.580  21.659  36.989 0.0000000000
116734  -42.952  22.099  36.811 0.0000000000
116735  -43.346  22.560  36.694 0.0000000000
116736  -43.707  22.958  36.607 0.0000000000
116737  -43.029  22.944  36.819 0.0000000000
116738  -42.668  23.287  36.897 0.0000000000
116739  -42.176  23.636  36.942 0.0000000000
116740  -41.378  23.089  37.528 0.0000000000
116741  -41.501  23.511  37.271 0.0000000000
116742  -41.602  23.921  36.900 0.0000000000
116743  -40.997  24.158  36.821 0.0000000000
116744  -40.347  24.336  36.717 0.0000000000
116745  -39.708  24.463  36.612 0.0000000000
119224  -39.457  4.694  51.243 0.0000000000
119225  -39.298  5.169  50.795 0.0000000000
119226  -39.192  5.291  51.412 0.0000000000
119227  -39.037  5.874  51.544 0.0000000000
119228  -39.007  6.532  51.701 0.0000000000
119229  -38.920  6.142  52.835 0.0000000000
119230  -39.005  6.671  52.349 0.0000000000
119231  -39.170  7.257  51.769 0.0000000000
119232  -39.381  8.029  51.752 0.0000000000
119233  -39.600  8.774  51.714 0.0000000000
119234  -39.836  9.528  51.537 0.0000000000
119236  -37.625  12.991  52.420 0.0000000000
119239  -37.996  15.231  50.529 0.0000000000
119242  -38.281  15.797  49.966 0.0000000000
119243  -38.615  16.192  49.392 0.0000000000
119244  -38.886  16.611  48.734 0.0000000000
119245  -39.093  16.917  48.101 0.0000000000
119246  -39.253  17.173  47.435 0.0000000000
123099  -39.745  8.752  46.615 0.0000000000
123100  -39.529  8.400  46.068 0.0000000000
123101  -39.748  9.043  46.009 0.0000000000
123102  -39.694  9.357  45.380 0.0000000000
123103  -39.627  9.610  44.749 0.0000000000
123104  -40.340  10.516  45.136 0.0000000000
123105  -39.940  10.161  44.610 0.0000000000
123106  -39.599  9.679  44.127 0.0000000000
123107  -39.614  9.781  43.487 0.0000000000
123108  -39.610  9.807  42.845 0.0000000000
123109  -39.550  9.797  42.217 0.0000000000
123110  -41.121  13.655  39.780 0.0000000000
123111  -40.899  13.022  39.985 0.0000000000
123112  -40.568  13.005  39.396 0.0000000000
123113  -40.026  12.386  39.026 0.0000000000
123114  -39.475  11.859  38.633 0.0000000000
123115  -39.313  12.189  37.931 0.0000000000
123116  -39.170  11.724  38.097 0.0000000000
123117  -39.044  11.202  38.158 0.0000000000
123118  -38.560  10.575  37.749 0.0000000000
123119  -38.042  9.890  37.296 0.0000000000
123120  -37.560  9.159  36.930 0.0000000000
123122  -37.194  9.020  36.457 0.0000000000
123138  -35.504  11.925  33.117 0.0000000000
123139  -35.638  12.702  32.913 0.0000000000
123140  -35.851  13.409  32.721 0.0000000000
123141  -41.265  18.697  34.266 0.0000000000
123142  -40.558  18.137  34.032 0.0000000000
123143  -41.013  18.642  33.900 0.0000000000
129245  -37.306  8.023  55.077 0.0000000000
129247  -36.964  8.329  55.111 0.0000000000
129248  -37.332  8.912  54.756 0.0000000000
129249  -37.342  9.839  54.369 0.0000000000
129250  -37.255  10.744  54.016 0.0000000000
129251  -37.137  11.662  53.601 0.0000000000
132747  -42.457  13.908  45.285 0.0000000000
132748  -42.342  13.443  44.771 0.0000000000
132749  -42.608  14.009  44.638 0.0000000000
132750  -42.655  14.121  43.944 0.0000000000
132751  -42.654  14.181  43.307 0.0000000000
132752  -42.858  15.676  43.555 0.0000000000
132753  -42.832  14.941  43.092 0.0000000000
132754  -42.500  14.181  42.680 0.0000000000
132755  -42.375  14.165  42.017 0.0000000000
132756  -42.235  14.239  41.373 0.0000000000
132757  -41.894  14.331  40.748 0.0000000000
132758  -41.974  18.339  42.173 0.0000000000
132759  -42.459  17.873  41.911 0.0000000000
132760  -42.788  17.207  41.557 0.0000000000
132761  -42.599  17.821  40.747 0.0000000000
132762  -42.757  17.182  41.004 0.0000000000
132763  -42.741  16.407  41.258 0.0000000000
132764  -42.486  15.730  40.866 0.0000000000
132765  -42.081  14.956  40.535 0.0000000000
132766  -41.610  14.306  40.131 0.0000000000
132767  -41.279  14.257  39.549 0.0000000000
132768  -40.881  14.152  38.971 0.0000000000
132769  -40.515  14.040  38.364 0.0000000000
132770  -41.243  15.398  38.601 0.0000000000
132771  -40.713  14.680  38.182 0.0000000000
132772  -40.172  13.954  37.815 0.0000000000
132773  -39.823  13.910  37.242 0.0000000000
132774  -39.414  13.875  36.722 0.0000000000
132775  -39.036  13.920  36.249 0.0000000000
132776  -38.642  13.978  35.831 0.0000000000
132777  -39.157  14.654  36.194 0.0000000000
132778  -39.296  15.345  36.086 0.0000000000
132779  -39.470  16.047  35.880 0.0000000000
132780  -40.408  16.590  36.563 0.0000000000
132781  -40.089  16.660  36.063 0.0000000000
132782  -39.739  16.741  35.532 0.0000000000
132783  -40.158  17.327  35.244 0.0000000000
132784  -40.583  17.883  35.055 0.0000000000
132785  -41.069  18.365  34.801 0.0000000000
132786  -42.357  19.191  37.550 0.0000000000
132787  -42.304  19.106  36.948 0.0000000000
132788  -42.153  19.016  36.385 0.0000000000
132789  -42.786  20.107  36.486 0.0000000000
132790  -42.473  19.533  36.207 0.0000000000
132791  -41.974  18.940  35.870 0.0000000000
132792  -41.780  18.942  35.431 0.0000000000
132793  -41.619  18.863  35.046 0.0000000000
132794  -41.504  18.791  34.624 0.0000000000
132795  -41.904  19.231  34.472 0.0000000000
139498  -39.892  4.450  47.106 0.0000000000
139499  -39.489  5.054  47.202 0.0000000000
139500  -39.723  4.938  48.175 0.0000000000
139501  -39.494  5.276  47.656 0.0000000000
139502  -39.387  5.722  47.178 0.0000000000
139503  -39.359  6.365  47.211 0.0000000000
139504  -39.413  6.990  47.283 0.0000000000
139505  -39.518  7.692  47.243 0.0000000000
139506  -39.166  5.582  50.341 0.0000000000
139507  -38.999  6.116  49.821 0.0000000000
139508  -39.126  6.584  49.267 0.0000000000
139509  -39.229  7.464  49.866 0.0000000000
139510  -39.177  7.285  49.299 0.0000000000
139511  -39.293  7.098  48.755 0.0000000000
139512  -39.427  7.525  48.273 0.0000000000
139513  -39.554  7.936  47.752 0.0000000000
139514  -39.662  8.344  47.205 0.0000000000
139515  -39.863  8.994  47.152 0.0000000000
139516  -40.117  9.701  47.056 0.0000000000
139517  -40.365  10.442  46.952 0.0000000000
139518  -40.414  10.393  48.158 0.0000000000
139519  -40.575  10.866  47.452 0.0000000000
139520  -40.754  11.160  46.813 0.0000000000
139521  -41.161  11.813  46.624 0.0000000000
139522  -41.523  12.441  46.404 0.0000000000
139523  -41.937  13.078  46.118 0.0000000000
139525  -38.400  7.395  54.467 0.0000000000
139526  -38.791  8.004  53.949 0.0000000000
139527  -38.472  9.064  54.014 0.0000000000
139528  -38.836  8.820  53.716 0.0000000000
139529  -39.078  8.558  53.405 0.0000000000
139530  -39.366  9.134  52.726 0.0000000000
139531  -39.647  9.739  52.046 0.0000000000
139532  -39.916  10.342  51.327 0.0000000000
139533  -38.047  12.702  52.250 0.0000000000
139534  -38.495  12.395  52.065 0.0000000000
139535  -38.891  12.040  51.876 0.0000000000
139536  -39.077  13.556  50.775 0.0000000000
139537  -39.147  12.613  51.250 0.0000000000
139538  -39.244  11.674  51.709 0.0000000000
139539  -39.598  11.389  51.389 0.0000000000
139540  -39.920  11.180  51.041 0.0000000000
139541  -40.138  10.899  50.706 0.0000000000
139542  -40.445  11.485  50.008 0.0000000000
139543  -40.712  11.929  49.355 0.0000000000
139544  -41.056  12.421  48.638 0.0000000000
139545  -41.028  13.472  48.671 0.0000000000
139546  -41.208  13.103  48.382 0.0000000000
139547  -41.340  12.782  47.950 0.0000000000
139548  -41.693  13.095  47.266 0.0000000000
139549  -42.021  13.414  46.554 0.0000000000
139550  -42.247  13.690  45.926 0.0000000000
139551  -42.461  14.392  45.702 0.0000000000
139552  -42.532  15.197  45.493 0.0000000000
139553  -42.448  16.034  45.190 0.0000000000
139554  -41.886  16.184  46.064 0.0000000000
139555  -42.078  16.476  45.428 0.0000000000
139556  -42.252  16.750  44.777 0.0000000000
139557  -41.900  17.360  44.334 0.0000000000
139558  -41.465  17.891  43.890 0.0000000000
139559  -40.981  18.392  43.446 0.0000000000
139560  -39.402  17.397  46.762 0.0000000000
139561  -39.578  17.625  46.127 0.0000000000
139562  -39.776  17.867  45.416 0.0000000000
139565  -39.956  18.124  44.781 0.0000000000
139566  -40.117  18.373  44.184 0.0000000000
139567  -40.337  18.636  43.594 0.0000000000
139568  -40.511  18.829  43.067 0.0000000000
139569  -40.022  19.248  42.600 0.0000000000
139577  -38.888  21.897  40.120 0.0000000000
139578  -38.985  22.255  39.713 0.0000000000
144531  -40.612  3.757  49.138 0.0000000000
144532  -40.388  3.886  49.579 0.0000000000
144533  -40.125  3.939  50.022 0.0000000000
144534  -39.955  4.049  50.534 0.0000000000
144542  -39.935  3.670  50.858 0.0000000000
144543  -39.696  4.170  51.056 0.0000000000
144544  -39.444  4.219  51.632 0.0000000000
149578  -40.219  3.889  46.054 0.0000000000
149579  -39.754  3.984  45.512 0.0000000000
149580  -39.333  4.151  45.028 0.0000000000
149581  -38.977  5.281  45.565 0.0000000000
149582  -38.947  4.804  45.052 0.0000000000
149583  -38.978  4.313  44.553 0.0000000000
149584  -38.637  4.533  44.033 0.0000000000
149585  -38.363  4.663  43.576 0.0000000000
149586  -38.126  4.766  43.095 0.0000000000
149587  -39.295  8.078  45.518 0.0000000000
149588  -39.031  7.715  44.950 0.0000000000
149589  -38.732  7.244  44.456 0.0000000000
149590  -38.775  8.107  43.806 0.0000000000
149591  -38.544  7.445  43.932 0.0000000000
149592  -38.427  6.710  44.017 0.0000000000
149593  -38.187  6.121  43.538 0.0000000000
149594  -38.018  5.507  43.062 0.0000000000
149595  -37.932  4.884  42.622 0.0000000000
149596  -37.747  4.986  42.080 0.0000000000
149597  -37.604  4.980  41.662 0.0000000000
149598  -37.478  4.984  41.170 0.0000000000
149599  -37.759  6.466  41.442 0.0000000000
149600  -37.467  5.701  41.060 0.0000000000
149601  -37.330  4.985  40.640 0.0000000000
149605  -42.044  12.988  44.310 0.0000000000
149606  -41.623  12.558  43.752 0.0000000000
149607  -41.111  12.080  43.296 0.0000000000
149608  -41.484  12.580  42.516 0.0000000000
149609  -41.057  12.137  42.617 0.0000000000
149610  -40.639  11.541  42.852 0.0000000000
149611  -40.155  10.919  42.506 0.0000000000
149612  -39.784  10.397  42.010 0.0000000000
149613  -39.374  9.713  41.654 0.0000000000
149614  -40.651  12.492  40.155 0.0000000000
149615  -40.466  11.952  40.244 0.0000000000
149616  -40.261  11.476  40.315 0.0000000000
149617  -39.583  10.848  39.250 0.0000000000
149618  -39.797  10.934  39.805 0.0000000000
149619  -39.971  10.940  40.425 0.0000000000
149620  -39.608  10.328  40.676 0.0000000000
149621  -39.267  9.688  40.986 0.0000000000
149622  -39.027  9.128  41.188 0.0000000000
149623  -38.626  8.457  40.715 0.0000000000
149624  -38.235  7.813  40.246 0.0000000000
149625  -37.788  7.226  39.857 0.0000000000
149626  -38.008  7.553  39.070 0.0000000000
149686  -38.233  14.078  35.413 0.0000000000
149687  -37.844  14.162  34.970 0.0000000000
149688  -37.502  14.210  34.478 0.0000000000
149689  -38.260  15.553  34.608 0.0000000000
149690  -37.707  14.924  34.295 0.0000000000
149691  -37.112  14.257  33.946 0.0000000000
149692  -36.749  14.287  33.413 0.0000000000
149693  -36.439  14.200  32.952 0.0000000000
149694  -36.135  14.032  32.500 0.0000000000
149695  -39.852  17.605  33.686 0.0000000000
149696  -39.145  17.012  33.354 0.0000000000
149697  -38.453  16.501  33.088 0.0000000000
149698  -38.653  16.767  32.482 0.0000000000
149699  -38.207  16.349  32.632 0.0000000000
149700  -37.787  15.897  32.793 0.0000000000
149701  -37.101  15.324  32.521 0.0000000000
149702  -36.490  14.610  32.273 0.0000000000
149703  -35.881  13.901  32.045 0.0000000000
149704  -35.627  13.774  31.586 0.0000000000
149821  -39.103  22.605  39.322 0.0000000000
149822  -39.189  22.880  38.921 0.0000000000
149823  -39.183  23.157  38.472 0.0000000000
149824  -38.101  23.293  39.157 0.0000000000
149825  -38.584  23.341  38.529 0.0000000000
149826  -39.172  23.458  38.030 0.0000000000
149827  -39.099  23.783  37.480 0.0000000000
149828  -39.052  24.157  37.007 0.0000000000
149829  -39.043  24.578  36.599 0.0000000000
149835  -37.101  24.205  37.542 0.0000000000
149836  -37.666  24.434  36.955 0.0000000000
