# Supplementary material for: A connectional hub in the rostral anterior cingulate cortex links areas of emotion and cognitive control
Source: eLife. 2019 Jun 19;8:e43761. doi: 10.7554/eLife.43761 (PMC6624020; doi:10.7554/eLife.43761)
Supplement: Supplementary file 1. [file elife-43761-supp1.zip › lh.8B.label]

#!ascii label  , from subject fsaverage vox2ras=TkReg coords=white
1939
109  -22.683  24.022  51.009 0.0000000000
111  -10.018  11.172  50.005 0.0000000000
242  -24.275  13.041  44.393 0.0000000000
253  -10.478  17.542  41.317 0.0000000000
254  -7.844  21.878  49.938 0.0000000000
496  -19.913  13.278  52.153 0.0000000000
497  -16.564  19.663  57.171 0.0000000000
498  -8.333  23.349  58.734 0.0000000000
511  -10.489  8.658  41.726 0.0000000000
721  -27.047  13.010  41.994 0.0000000000
1093  -14.012  14.831  57.550 0.0000000000
1094  -12.326  21.525  56.878 0.0000000000
1095  -9.770  17.180  60.852 0.0000000000
1096  -6.592  18.399  60.613 0.0000000000
1120  -10.976  14.609  45.617 0.0000000000
1121  -11.622  12.723  41.543 0.0000000000
1122  -9.747  10.200  45.087 0.0000000000
1586  -24.648  17.545  37.550 0.0000000000
1587  -22.463  17.101  41.488 0.0000000000
1588  -22.711  18.376  47.098 0.0000000000
1609  -8.402  19.208  45.214 0.0000000000
1610  -9.559  16.514  50.214 0.0000000000
2135  -23.027  13.820  50.293 0.0000000000
2136  -22.595  18.087  53.057 0.0000000000
2138  -20.271  17.192  56.708 0.0000000000
2139  -20.631  23.315  55.611 0.0000000000
2140  -15.086  24.552  52.345 0.0000000000
2143  -6.804  23.034  55.228 0.0000000000
2144  -8.066  17.266  55.305 0.0000000000
2145  -8.517  11.570  55.043 0.0000000000
2175  -12.115  15.733  37.796 0.0000000000
3014  -11.673  15.987  58.760 0.0000000000
3016  -8.833  15.218  62.666 0.0000000000
3040  -10.941  12.974  47.904 0.0000000000
3041  -10.625  12.320  45.450 0.0000000000
3042  -9.689  10.806  47.363 0.0000000000
3043  -8.530  8.621  46.850 0.0000000000
3603  -25.391  12.531  42.725 0.0000000000
3604  -24.354  14.581  41.044 0.0000000000
3605  -23.534  14.975  42.991 0.0000000000
3606  -22.317  17.692  44.181 0.0000000000
3607  -23.399  15.751  45.431 0.0000000000
3640  -7.431  23.281  47.493 0.0000000000
3641  -7.421  21.980  45.143 0.0000000000
3642  -7.973  20.414  47.422 0.0000000000
3643  -8.973  17.888  47.686 0.0000000000
3644  -8.361  19.026  49.907 0.0000000000
4708  -21.213  13.782  51.159 0.0000000000
4709  -22.682  15.784  51.574 0.0000000000
4710  -21.212  15.948  52.701 0.0000000000
4714  -17.199  16.078  57.733 0.0000000000
4715  -18.986  15.376  58.062 0.0000000000
4716  -18.686  18.400  57.567 0.0000000000
4717  -20.587  20.427  56.677 0.0000000000
4718  -18.330  21.850  56.493 0.0000000000
4719  -17.973  24.094  53.902 0.0000000000
4720  -15.982  22.550  55.125 0.0000000000
4721  -10.379  22.596  57.946 0.0000000000
4722  -11.317  24.604  55.433 0.0000000000
4723  -9.365  25.759  56.713 0.0000000000
4725  -7.483  26.001  56.976 0.0000000000
4726  -6.772  25.624  55.046 0.0000000000
4727  -6.943  23.553  57.700 0.0000000000
4728  -6.449  15.577  60.874 0.0000000000
4729  -6.817  17.911  58.054 0.0000000000
4730  -7.317  14.937  58.065 0.0000000000
4731  -8.647  14.414  55.397 0.0000000000
4732  -7.586  11.982  57.706 0.0000000000
4800  -10.737  19.346  39.465 0.0000000000
4801  -11.644  18.317  37.856 0.0000000000
4802  -11.474  16.605  39.551 0.0000000000
4803  -11.200  10.586  41.658 0.0000000000
4804  -11.793  11.933  39.772 0.0000000000
4805  -10.906  10.195  40.140 0.0000000000
4807  -10.485  8.087  40.307 0.0000000000
4809  -10.599  6.321  41.882 0.0000000000
6575  -15.328  17.156  57.204 0.0000000000
6576  -14.494  20.542  56.507 0.0000000000
6577  -13.121  18.405  57.500 0.0000000000
6578  -10.995  19.362  58.546 0.0000000000
6579  -9.098  20.286  59.885 0.0000000000
6580  -7.351  21.050  59.682 0.0000000000
6581  -7.980  18.125  61.696 0.0000000000
6582  -7.148  15.836  62.792 0.0000000000
6624  -10.596  15.950  43.481 0.0000000000
6625  -11.338  15.038  41.456 0.0000000000
6626  -11.149  13.731  43.511 0.0000000000
6627  -10.864  11.416  43.423 0.0000000000
6628  -10.325  9.333  43.278 0.0000000000
6629  -10.206  6.903  43.339 0.0000000000
6630  -9.364  7.653  45.008 0.0000000000
7539  -23.590  20.390  35.784 0.0000000000
7540  -22.478  19.768  37.630 0.0000000000
7541  -25.701  15.041  39.747 0.0000000000
7542  -23.335  16.992  39.179 0.0000000000
7543  -21.793  19.653  40.078 0.0000000000
7544  -21.560  19.891  42.926 0.0000000000
7545  -21.609  20.421  45.955 0.0000000000
7546  -22.456  21.010  49.150 0.0000000000
7592  -9.711  20.302  41.047 0.0000000000
7594  -8.677  21.043  42.918 0.0000000000
7595  -9.364  18.314  43.039 0.0000000000
7596  -9.976  16.888  45.493 0.0000000000
7597  -10.594  15.545  48.022 0.0000000000
7598  -10.596  13.775  50.485 0.0000000000
8973  -24.086  13.598  47.400 0.0000000000
8974  -23.717  15.945  48.695 0.0000000000
8975  -23.654  18.276  50.517 0.0000000000
8976  -23.801  20.932  52.617 0.0000000000
8982  -20.085  15.347  54.176 0.0000000000
8983  -21.327  18.128  54.737 0.0000000000
8984  -22.639  20.860  54.874 0.0000000000
8985  -22.779  24.214  54.131 0.0000000000
8986  -19.941  25.711  53.113 0.0000000000
8989  -13.513  23.315  54.709 0.0000000000
8996  -7.318  25.041  52.315 0.0000000000
8997  -7.442  22.394  52.504 0.0000000000
8998  -6.625  20.933  57.880 0.0000000000
8999  -7.091  20.359  55.151 0.0000000000
9000  -7.906  19.689  52.440 0.0000000000
9001  -8.911  16.844  52.638 0.0000000000
9002  -9.588  13.996  52.832 0.0000000000
9003  -9.404  11.455  52.472 0.0000000000
9088  -12.721  17.376  35.905 0.0000000000
9090  -12.006  14.122  39.608 0.0000000000
9091  -12.234  13.322  37.840 0.0000000000
10683  -21.928  23.628  49.486 0.0000000000
10720  -10.599  12.072  49.017 0.0000000000
10721  -10.387  11.782  47.648 0.0000000000
10722  -9.834  10.894  48.672 0.0000000000
10723  -9.076  9.996  48.327 0.0000000000
10724  -9.281  10.231  49.582 0.0000000000
11283  -24.724  12.698  43.450 0.0000000000
11284  -24.376  13.625  42.730 0.0000000000
11285  -23.978  13.928  43.676 0.0000000000
11286  -23.414  15.393  44.133 0.0000000000
11287  -23.743  14.282  44.804 0.0000000000
11320  -7.715  22.575  48.674 0.0000000000
11321  -7.672  21.864  47.438 0.0000000000
11322  -7.886  21.141  48.652 0.0000000000
11323  -8.152  19.720  48.644 0.0000000000
11324  -8.061  20.437  49.908 0.0000000000
12388  -20.514  13.605  51.546 0.0000000000
12389  -21.163  14.797  51.806 0.0000000000
12390  -20.540  14.633  52.395 0.0000000000
12394  -16.886  17.769  57.475 0.0000000000
12395  -17.828  17.239  57.662 0.0000000000
12396  -17.627  18.980  57.402 0.0000000000
12397  -18.438  20.247  57.285 0.0000000000
12398  -17.319  20.756  56.857 0.0000000000
12399  -17.178  22.163  55.791 0.0000000000
12400  -16.306  21.206  56.242 0.0000000000
12401  -9.409  23.002  58.430 0.0000000000
12402  -9.899  24.250  57.362 0.0000000000
12403  -8.945  24.561  57.838 0.0000000000
12404  -8.359  25.994  57.099 0.0000000000
12405  -7.930  24.766  57.984 0.0000000000
12406  -7.194  24.811  57.457 0.0000000000
12407  -7.502  23.565  58.428 0.0000000000
12409  -6.721  15.281  59.516 0.0000000000
12410  -6.953  13.725  59.259 0.0000000000
12411  -7.494  13.429  57.856 0.0000000000
12480  -10.624  18.479  40.328 0.0000000000
12481  -11.095  17.924  39.516 0.0000000000
12482  -11.035  17.064  40.400 0.0000000000
12483  -10.786  9.654  41.691 0.0000000000
12484  -11.121  10.311  40.879 0.0000000000
12485  -10.691  9.479  40.954 0.0000000000
12486  -10.464  9.272  40.318 0.0000000000
12487  -10.335  8.433  41.106 0.0000000000
12488  -10.519  7.236  41.109 0.0000000000
12489  -10.404  7.572  41.850 0.0000000000
14798  -14.735  16.044  57.301 0.0000000000
14799  -14.259  17.723  57.194 0.0000000000
14800  -13.662  16.609  57.514 0.0000000000
14801  -10.732  16.594  59.793 0.0000000000
14802  -11.368  17.714  58.810 0.0000000000
14803  -10.367  18.271  59.616 0.0000000000
14804  -10.027  19.867  59.283 0.0000000000
14805  -9.423  18.730  60.448 0.0000000000
14806  -8.539  19.206  60.762 0.0000000000
14807  -8.843  17.704  61.484 0.0000000000
14809  -7.920  15.682  63.022 0.0000000000
14880  -10.819  15.288  44.516 0.0000000000
14881  -11.037  14.861  43.513 0.0000000000
14882  -11.072  14.170  44.545 0.0000000000
14883  -10.183  11.263  45.246 0.0000000000
14884  -10.680  11.913  44.402 0.0000000000
14885  -10.356  10.795  44.287 0.0000000000
14886  -10.585  10.405  43.380 0.0000000000
14887  -10.006  9.738  44.178 0.0000000000
14888  -9.776  8.586  44.062 0.0000000000
14889  -9.411  9.052  44.933 0.0000000000
16565  -24.128  18.956  36.587 0.0000000000
16566  -23.010  19.992  36.621 0.0000000000
16567  -23.482  18.575  37.427 0.0000000000
16570  -26.424  13.933  40.951 0.0000000000
16571  -23.278  15.822  41.072 0.0000000000
16572  -23.736  15.795  40.081 0.0000000000
16573  -22.794  16.968  40.247 0.0000000000
16574  -22.441  18.266  39.523 0.0000000000
16575  -22.085  18.321  40.751 0.0000000000
16576  -21.638  19.739  41.427 0.0000000000
16577  -21.875  18.491  42.142 0.0000000000
16578  -22.453  18.042  45.635 0.0000000000
16579  -21.878  19.044  45.113 0.0000000000
16580  -22.118  19.394  46.550 0.0000000000
16581  -21.873  20.745  47.558 0.0000000000
16582  -22.495  19.666  48.065 0.0000000000
16683  -7.920  20.587  45.106 0.0000000000
16684  -7.938  21.479  43.960 0.0000000000
16685  -8.425  20.117  44.056 0.0000000000
16686  -8.994  19.696  43.000 0.0000000000
16687  -8.875  18.729  44.124 0.0000000000
16688  -9.632  17.509  44.241 0.0000000000
16689  -9.130  17.961  45.376 0.0000000000
16690  -9.384  17.292  48.937 0.0000000000
16691  -9.850  16.774  47.847 0.0000000000
16692  -10.125  16.040  49.128 0.0000000000
16693  -10.743  14.707  49.256 0.0000000000
16694  -10.167  15.167  50.419 0.0000000000
19879  -22.057  12.739  49.950 0.0000000000
19881  -23.120  12.716  49.569 0.0000000000
19882  -23.956  12.726  48.407 0.0000000000
19883  -23.851  13.774  48.952 0.0000000000
19884  -23.984  14.768  47.972 0.0000000000
19885  -23.754  14.837  49.725 0.0000000000
19886  -22.587  16.886  52.284 0.0000000000
19887  -23.542  16.913  51.338 0.0000000000
19888  -23.395  18.052  52.188 0.0000000000
19889  -23.688  19.553  51.539 0.0000000000
19890  -23.445  19.346  53.060 0.0000000000
19902  -19.594  16.343  57.514 0.0000000000
19903  -19.620  14.653  57.381 0.0000000000
19904  -19.865  15.549  56.398 0.0000000000
19905  -19.740  14.609  55.091 0.0000000000
19906  -20.260  16.341  55.470 0.0000000000
19907  -20.789  16.906  54.582 0.0000000000
19908  -20.771  17.870  55.733 0.0000000000
19909  -20.697  21.905  56.375 0.0000000000
19910  -21.573  20.703  55.816 0.0000000000
19911  -21.977  22.186  55.688 0.0000000000
19912  -23.139  22.476  54.737 0.0000000000
19913  -21.794  23.788  55.099 0.0000000000
19914  -21.364  25.225  54.077 0.0000000000
19915  -20.405  24.597  54.451 0.0000000000
19916  -16.629  24.200  52.961 0.0000000000
19917  -17.710  24.827  52.345 0.0000000000
19918  -16.098  24.979  51.304 0.0000000000
19920  -14.451  25.605  50.915 0.0000000000
19921  -13.376  21.029  56.557 0.0000000000
19922  -14.049  22.049  55.793 0.0000000000
19923  -12.916  22.519  55.876 0.0000000000
19924  -10.825  26.038  54.728 0.0000000000
19925  -11.815  25.358  54.052 0.0000000000
19938  -6.850  24.347  55.170 0.0000000000
19939  -6.956  25.304  53.665 0.0000000000
19940  -7.070  24.040  53.743 0.0000000000
19941  -7.343  23.742  52.393 0.0000000000
19942  -7.107  22.721  53.850 0.0000000000
19943  -6.921  19.810  60.121 0.0000000000
19944  -6.812  21.116  58.918 0.0000000000
19945  -6.556  19.745  59.166 0.0000000000
19946  -7.415  17.615  56.651 0.0000000000
19947  -7.016  19.131  56.600 0.0000000000
19948  -7.525  18.814  55.184 0.0000000000
19949  -7.499  20.024  53.817 0.0000000000
19950  -8.082  18.473  53.820 0.0000000000
19951  -8.498  18.213  52.529 0.0000000000
19952  -8.599  17.068  53.955 0.0000000000
19953  -8.737  12.953  55.276 0.0000000000
19954  -9.167  14.211  54.095 0.0000000000
19955  -9.245  12.800  53.991 0.0000000000
19956  -9.736  12.674  52.728 0.0000000000
19957  -8.949  11.486  53.786 0.0000000000
20163  -11.881  17.021  37.804 0.0000000000
20164  -12.156  17.869  36.886 0.0000000000
20165  -12.330  16.544  36.808 0.0000000000
20168  -11.576  13.824  41.473 0.0000000000
20169  -11.707  14.554  40.506 0.0000000000
20170  -11.849  13.388  40.530 0.0000000000
20171  -11.701  11.652  38.977 0.0000000000
20172  -12.017  12.624  38.786 0.0000000000
23856  -12.770  15.403  57.908 0.0000000000
23857  -11.979  14.290  58.851 0.0000000000
23858  -11.023  14.868  59.822 0.0000000000
23859  -10.122  15.540  61.002 0.0000000000
23860  -9.297  16.182  61.829 0.0000000000
23861  -9.699  14.538  61.920 0.0000000000
23904  -11.056  13.856  46.774 0.0000000000
23905  -10.955  13.448  45.601 0.0000000000
23906  -10.766  12.625  46.628 0.0000000000
23907  -10.254  11.616  46.339 0.0000000000
23908  -9.600  10.667  46.119 0.0000000000
23909  -9.076  9.624  45.831 0.0000000000
23910  -8.992  9.916  47.076 0.0000000000
23911  -8.416  8.949  48.085 0.0000000000
24917  -26.234  12.578  42.279 0.0000000000
24918  -25.639  13.598  41.306 0.0000000000
24919  -24.965  13.493  41.931 0.0000000000
24920  -23.867  14.691  41.920 0.0000000000
24921  -23.026  16.021  42.208 0.0000000000
24922  -22.305  17.418  42.831 0.0000000000
24923  -22.803  16.426  43.490 0.0000000000
24924  -22.919  16.782  44.781 0.0000000000
24925  -23.066  17.051  46.205 0.0000000000
24986  -7.348  22.632  46.325 0.0000000000
24987  -7.716  21.175  46.334 0.0000000000
24988  -8.110  19.800  46.309 0.0000000000
24989  -8.623  18.532  46.422 0.0000000000
24990  -8.346  19.078  47.522 0.0000000000
24991  -8.723  18.431  48.778 0.0000000000
24992  -8.973  17.787  50.030 0.0000000000
26905  -21.228  12.730  50.405 0.0000000000
26906  -22.029  13.850  50.808 0.0000000000
26907  -22.809  14.741  50.981 0.0000000000
26908  -21.983  14.903  51.482 0.0000000000
26909  -21.820  15.913  52.121 0.0000000000
26910  -21.901  17.004  52.915 0.0000000000
26918  -18.096  15.739  57.973 0.0000000000
26919  -18.748  16.834  57.807 0.0000000000
26920  -19.701  17.925  57.480 0.0000000000
26921  -20.528  18.754  56.739 0.0000000000
26922  -19.687  19.557  57.301 0.0000000000
26923  -19.592  21.252  56.865 0.0000000000
26924  -19.389  22.754  55.987 0.0000000000
26925  -19.261  23.908  54.835 0.0000000000
26926  -18.167  23.130  55.291 0.0000000000
26927  -16.911  23.363  54.426 0.0000000000
26928  -15.541  23.592  53.787 0.0000000000
26929  -11.328  22.022  57.412 0.0000000000
26930  -11.902  23.059  56.235 0.0000000000
26931  -10.879  23.678  56.805 0.0000000000
26932  -10.364  25.216  56.110 0.0000000000
26939  -6.883  25.914  56.143 0.0000000000
26940  -6.824  24.630  56.436 0.0000000000
26941  -6.722  23.354  56.556 0.0000000000
26942  -6.433  16.983  60.869 0.0000000000
26943  -6.456  18.237  59.437 0.0000000000
26944  -6.539  16.770  59.623 0.0000000000
26945  -7.080  16.459  58.187 0.0000000000
26946  -7.756  16.106  56.763 0.0000000000
26947  -8.416  15.840  55.391 0.0000000000
26948  -8.036  14.619  56.725 0.0000000000
26949  -8.106  13.189  56.571 0.0000000000
26950  -8.046  11.700  56.392 0.0000000000
27072  -10.819  20.295  38.556 0.0000000000
27073  -11.321  19.718  37.762 0.0000000000
27074  -11.203  18.795  38.688 0.0000000000
27075  -11.493  17.402  38.708 0.0000000000
27076  -11.734  16.170  38.697 0.0000000000
27077  -11.465  11.603  41.616 0.0000000000
27078  -11.752  12.289  40.645 0.0000000000
27079  -11.461  11.264  40.744 0.0000000000
27080  -11.388  11.045  39.967 0.0000000000
27081  -11.208  10.871  39.241 0.0000000000
27083  -10.660  10.079  39.497 0.0000000000
27089  -10.968  5.104  41.778 0.0000000000
29145  -25.795  11.752  43.559 0.0000000000
29146  -25.129  11.936  44.305 0.0000000000
29198  -7.698  23.219  49.893 0.0000000000
30700  -16.306  16.560  57.498 0.0000000000
30701  -15.944  18.418  57.298 0.0000000000
30702  -15.539  20.117  56.687 0.0000000000
30703  -14.899  18.932  57.039 0.0000000000
30704  -13.780  19.451  57.011 0.0000000000
30705  -12.736  19.911  57.244 0.0000000000
30706  -12.499  17.169  58.051 0.0000000000
30707  -12.086  18.851  57.999 0.0000000000
30708  -11.673  20.456  57.732 0.0000000000
30709  -10.700  20.969  58.324 0.0000000000
30710  -9.735  21.437  58.877 0.0000000000
30711  -8.781  21.776  59.321 0.0000000000
30712  -7.871  22.169  59.275 0.0000000000
30713  -8.229  20.753  60.017 0.0000000000
30714  -7.695  19.595  60.740 0.0000000000
30715  -7.098  18.368  61.400 0.0000000000
30716  -8.394  16.723  62.417 0.0000000000
30717  -7.415  17.059  62.478 0.0000000000
30718  -6.741  17.114  61.938 0.0000000000
30719  -6.645  15.767  61.997 0.0000000000
30816  -10.464  16.673  42.398 0.0000000000
30817  -10.996  16.197  41.419 0.0000000000
30818  -10.951  15.527  42.551 0.0000000000
30819  -11.232  14.353  42.514 0.0000000000
30820  -11.362  13.171  42.456 0.0000000000
30821  -10.966  13.057  44.516 0.0000000000
30822  -11.084  12.571  43.467 0.0000000000
30823  -11.324  12.073  42.496 0.0000000000
30824  -11.123  11.006  42.487 0.0000000000
30825  -10.809  9.955  42.485 0.0000000000
30826  -10.476  8.935  42.461 0.0000000000
30827  -10.311  7.877  42.448 0.0000000000
30828  -10.118  8.082  43.232 0.0000000000
30829  -9.829  7.237  44.208 0.0000000000
30831  -8.928  8.104  45.831 0.0000000000
33085  -25.161  16.279  38.600 0.0000000000
33086  -24.970  14.725  40.317 0.0000000000
33087  -24.408  15.901  39.258 0.0000000000
33088  -23.960  17.197  38.339 0.0000000000
33089  -22.890  18.378  38.401 0.0000000000
33090  -22.056  19.670  38.771 0.0000000000
33093  -21.311  21.124  42.184 0.0000000000
33094  -21.280  21.262  43.662 0.0000000000
33095  -21.827  18.725  43.581 0.0000000000
33096  -21.568  20.112  44.407 0.0000000000
33097  -21.349  21.474  45.235 0.0000000000
33098  -21.461  21.805  46.832 0.0000000000
33099  -21.838  22.095  48.581 0.0000000000
33100  -22.570  22.494  50.235 0.0000000000
33222  -10.345  20.765  39.326 0.0000000000
33223  -10.187  19.878  40.207 0.0000000000
33224  -10.070  18.876  41.177 0.0000000000
33231  -9.251  20.663  41.942 0.0000000000
33232  -9.489  19.242  42.057 0.0000000000
33233  -9.912  17.854  42.215 0.0000000000
33234  -10.048  17.068  43.284 0.0000000000
33235  -10.311  16.366  44.381 0.0000000000
33236  -10.585  15.765  45.542 0.0000000000
33237  -9.490  17.382  46.620 0.0000000000
33238  -10.299  16.319  46.719 0.0000000000
33239  -10.864  15.165  46.794 0.0000000000
33240  -11.048  14.290  48.058 0.0000000000
33241  -10.875  13.360  49.253 0.0000000000
33242  -10.498  12.396  50.388 0.0000000000
37158  -24.715  12.182  45.464 0.0000000000
37166  -24.447  12.486  46.922 0.0000000000
37167  -24.118  13.327  45.797 0.0000000000
37168  -23.799  14.613  46.293 0.0000000000
37169  -23.534  15.853  47.020 0.0000000000
37170  -23.311  17.162  47.812 0.0000000000
37171  -23.698  15.854  50.551 0.0000000000
37172  -23.645  17.094  49.502 0.0000000000
37173  -23.216  18.423  48.702 0.0000000000
37174  -23.175  19.721  49.714 0.0000000000
37175  -23.281  21.107  50.844 0.0000000000
37176  -23.407  22.569  51.868 0.0000000000
37185  -19.504  12.755  52.987 0.0000000000
37193  -19.584  13.730  53.897 0.0000000000
37194  -19.916  14.366  53.069 0.0000000000
37195  -20.599  15.816  53.447 0.0000000000
37196  -21.370  16.991  53.728 0.0000000000
37197  -21.928  18.190  53.875 0.0000000000
37198  -21.114  19.288  55.826 0.0000000000
37199  -21.881  19.411  54.917 0.0000000000
37200  -22.753  19.383  53.921 0.0000000000
37201  -23.445  20.854  53.941 0.0000000000
37202  -23.636  22.592  53.540 0.0000000000
37203  -23.186  24.286  52.703 0.0000000000
37204  -22.228  25.698  53.235 0.0000000000
37207  -19.111  24.811  53.442 0.0000000000
37208  -18.654  25.769  51.985 0.0000000000
37213  -15.189  21.581  55.868 0.0000000000
37214  -14.765  22.898  54.806 0.0000000000
37215  -14.241  24.024  53.501 0.0000000000
37216  -12.365  23.908  54.964 0.0000000000
37217  -12.923  24.639  53.614 0.0000000000
37218  -13.639  25.125  52.161 0.0000000000
37237  -7.561  24.793  50.983 0.0000000000
37238  -7.580  23.454  51.086 0.0000000000
37239  -7.775  22.180  51.233 0.0000000000
37240  -7.130  22.381  58.698 0.0000000000
37241  -6.710  22.303  57.842 0.0000000000
37242  -6.640  22.095  56.646 0.0000000000
37243  -6.630  19.446  57.941 0.0000000000
37244  -6.772  20.696  56.603 0.0000000000
37245  -6.876  21.780  55.266 0.0000000000
37246  -7.268  21.446  53.882 0.0000000000
37247  -7.587  21.119  52.543 0.0000000000
37248  -7.946  20.806  51.209 0.0000000000
37249  -8.192  19.365  51.070 0.0000000000
37250  -8.755  17.989  51.259 0.0000000000
37251  -9.190  16.705  51.406 0.0000000000
37252  -8.869  15.645  54.067 0.0000000000
37253  -9.243  15.460  52.723 0.0000000000
37254  -9.661  15.288  51.524 0.0000000000
37255  -10.089  13.937  51.652 0.0000000000
37256  -10.190  12.528  51.561 0.0000000000
37257  -9.773  11.269  51.275 0.0000000000
37506  -11.876  19.199  36.902 0.0000000000
37507  -12.556  18.703  35.887 0.0000000000
37512  -11.391  15.782  40.465 0.0000000000
37513  -11.770  15.360  39.567 0.0000000000
37514  -12.070  14.916  38.699 0.0000000000
37515  -12.002  12.960  39.672 0.0000000000
37516  -12.155  13.734  38.705 0.0000000000
37517  -12.348  14.468  37.721 0.0000000000
37539  -10.411  6.701  42.578 0.0000000000
41403  -22.286  23.811  50.298 0.0000000000
41404  -21.927  24.480  49.952 0.0000000000
41405  -22.302  24.667  50.696 0.0000000000
41407  -22.627  24.789  51.380 0.0000000000
41440  -10.323  11.604  49.533 0.0000000000
41441  -10.290  11.422  48.869 0.0000000000
41442  -9.956  11.024  49.332 0.0000000000
41443  -9.540  10.551  49.123 0.0000000000
41444  -9.664  10.694  49.795 0.0000000000
42003  -24.488  12.871  43.907 0.0000000000
42004  -24.295  13.299  43.536 0.0000000000
42005  -24.134  13.465  44.039 0.0000000000
42006  -23.870  14.095  44.232 0.0000000000
42007  -24.006  13.612  44.597 0.0000000000
42040  -7.817  22.251  49.293 0.0000000000
42041  -7.828  21.848  48.659 0.0000000000
42042  -7.896  21.543  49.299 0.0000000000
42043  -7.982  20.822  49.268 0.0000000000
42044  -7.986  21.147  49.930 0.0000000000
43107  -20.280  12.920  51.475 0.0000000000
43108  -20.230  13.428  51.840 0.0000000000
43109  -20.546  14.134  51.989 0.0000000000
43110  -20.195  13.976  52.239 0.0000000000
43114  -16.754  18.688  57.351 0.0000000000
43115  -17.261  18.364  57.451 0.0000000000
43116  -17.113  19.302  57.264 0.0000000000
43117  -17.436  19.894  57.202 0.0000000000
43118  -16.903  20.212  56.980 0.0000000000
43119  -16.815  20.973  56.509 0.0000000000
43120  -16.426  20.461  56.751 0.0000000000
43121  -8.876  23.171  58.606 0.0000000000
43122  -9.193  23.793  58.161 0.0000000000
43123  -8.662  23.949  58.310 0.0000000000
43124  -8.419  24.738  57.973 0.0000000000
43125  -8.128  24.058  58.383 0.0000000000
43126  -7.706  24.163  58.251 0.0000000000
43127  -7.909  23.486  58.683 0.0000000000
43131  -7.044  12.986  59.168 0.0000000000
43200  -10.563  18.017  40.808 0.0000000000
43201  -10.840  17.750  40.368 0.0000000000
43202  -10.780  17.291  40.858 0.0000000000
43203  -10.605  9.179  41.703 0.0000000000
43204  -10.745  9.561  41.310 0.0000000000
43205  -10.568  9.081  41.345 0.0000000000
43206  -10.445  8.997  41.017 0.0000000000
43207  -10.432  8.549  41.406 0.0000000000
43208  -10.364  7.996  41.476 0.0000000000
43209  -10.448  8.106  41.752 0.0000000000
45514  -14.229  13.952  57.679 0.0000000000
45516  -14.687  14.525  57.572 0.0000000000
45517  -15.013  15.144  57.523 0.0000000000
45518  -14.455  15.418  57.479 0.0000000000
45519  -14.229  16.327  57.386 0.0000000000
45520  -13.828  15.726  57.497 0.0000000000
45521  -10.285  16.874  60.310 0.0000000000
45522  -10.579  17.453  59.767 0.0000000000
45523  -10.105  17.731  60.239 0.0000000000
45524  -9.907  18.521  60.068 0.0000000000
45525  -9.580  17.952  60.690 0.0000000000
45526  -9.125  18.219  60.956 0.0000000000
45527  -9.303  17.450  61.233 0.0000000000
45600  -10.900  14.950  45.047 0.0000000000
45601  -10.982  14.732  44.534 0.0000000000
45602  -11.025  14.390  45.077 0.0000000000
45603  -9.955  10.748  45.156 0.0000000000
45604  -10.240  11.049  44.742 0.0000000000
45605  -10.069  10.500  44.703 0.0000000000
45606  -10.197  10.278  44.254 0.0000000000
45607  -9.884  9.957  44.634 0.0000000000
45608  -9.722  9.407  44.557 0.0000000000
45609  -9.561  9.667  44.981 0.0000000000
47283  -25.026  17.804  37.218 0.0000000000
47284  -24.757  18.490  36.715 0.0000000000
47285  -24.391  18.246  37.031 0.0000000000
47286  -23.779  18.746  36.957 0.0000000000
47287  -24.033  18.059  37.411 0.0000000000
47289  -27.090  13.720  41.345 0.0000000000
47290  -26.722  13.452  41.468 0.0000000000
47291  -22.860  16.450  41.247 0.0000000000
47292  -23.019  16.430  40.638 0.0000000000
47293  -22.638  17.031  40.859 0.0000000000
47294  -22.441  17.662  40.457 0.0000000000
47295  -22.254  17.669  41.111 0.0000000000
47296  -21.979  18.388  41.463 0.0000000000
47297  -22.146  17.795  41.798 0.0000000000
47298  -22.589  18.202  46.319 0.0000000000
47299  -22.274  18.686  46.097 0.0000000000
47300  -22.395  18.885  46.820 0.0000000000
47301  -22.258  19.547  47.294 0.0000000000
47302  -22.584  19.046  47.549 0.0000000000
47403  -8.140  19.899  45.132 0.0000000000
47404  -8.143  20.348  44.560 0.0000000000
47405  -8.356  19.657  44.615 0.0000000000
47406  -8.627  19.424  44.093 0.0000000000
47407  -8.597  18.964  44.666 0.0000000000
47408  -8.962  18.339  44.742 0.0000000000
47409  -8.718  18.555  45.296 0.0000000000
47410  -9.497  16.926  49.588 0.0000000000
47411  -9.756  16.669  49.044 0.0000000000
47412  -9.833  16.295  49.675 0.0000000000
47413  -10.180  15.646  49.779 0.0000000000
47414  -9.863  15.862  50.318 0.0000000000
50599  -22.547  13.343  50.207 0.0000000000
50600  -22.593  12.724  49.841 0.0000000000
50601  -23.105  13.260  49.938 0.0000000000
50602  -23.545  13.260  49.345 0.0000000000
50603  -23.584  13.812  49.757 0.0000000000
50604  -23.817  14.315  49.357 0.0000000000
50605  -23.455  14.304  50.149 0.0000000000
50606  -22.620  17.500  52.645 0.0000000000
50607  -23.009  17.420  52.311 0.0000000000
50608  -23.023  18.044  52.664 0.0000000000
50609  -23.383  18.702  52.647 0.0000000000
50610  -23.050  18.661  53.090 0.0000000000
50622  -19.917  16.775  57.103 0.0000000000
50623  -19.793  15.951  56.996 0.0000000000
50624  -20.042  16.345  56.535 0.0000000000
50625  -20.050  15.908  55.893 0.0000000000
50626  -20.311  16.763  56.100 0.0000000000
50627  -20.539  17.132  55.629 0.0000000000
50628  -20.522  17.556  56.234 0.0000000000
50629  -20.716  22.621  56.040 0.0000000000
50630  -21.313  22.107  56.096 0.0000000000
50631  -21.304  22.814  55.787 0.0000000000
50632  -21.959  22.973  55.467 0.0000000000
50633  -21.197  23.556  55.367 0.0000000000
50634  -21.069  24.264  54.840 0.0000000000
50635  -20.528  23.987  55.055 0.0000000000
50636  -15.828  24.308  52.617 0.0000000000
50637  -16.373  24.540  52.153 0.0000000000
50638  -15.609  24.713  51.804 0.0000000000
50639  -15.298  25.241  51.019 0.0000000000
50640  -14.810  25.040  51.573 0.0000000000
50641  -12.840  21.289  56.695 0.0000000000
50642  -13.152  21.768  56.271 0.0000000000
50643  -12.625  22.039  56.420 0.0000000000
50658  -6.823  23.689  55.217 0.0000000000
50659  -6.938  24.173  54.458 0.0000000000
50660  -6.934  23.548  54.502 0.0000000000
50661  -7.084  23.412  53.799 0.0000000000
50662  -6.936  22.892  54.526 0.0000000000
50663  -6.770  19.105  60.389 0.0000000000
50664  -6.686  19.786  59.715 0.0000000000
50665  -6.569  19.066  59.911 0.0000000000
50666  -7.741  17.412  55.992 0.0000000000
50667  -7.489  18.182  55.938 0.0000000000
50668  -7.813  17.988  55.266 0.0000000000
50669  -7.787  18.639  54.528 0.0000000000
50670  -8.143  17.904  54.537 0.0000000000
50671  -8.397  17.758  53.871 0.0000000000
50672  -8.392  17.192  54.596 0.0000000000
50673  -8.647  12.236  55.158 0.0000000000
50674  -8.996  12.861  54.639 0.0000000000
50675  -8.906  12.161  54.519 0.0000000000
50676  -9.166  12.128  53.887 0.0000000000
50677  -8.728  11.510  54.414 0.0000000000
50883  -11.974  16.377  37.808 0.0000000000
50884  -12.107  16.804  37.322 0.0000000000
50885  -12.206  16.146  37.313 0.0000000000
50886  -12.440  15.891  36.831 0.0000000000
50887  -12.349  15.491  37.316 0.0000000000
50888  -11.628  13.244  41.477 0.0000000000
50889  -11.707  13.605  40.991 0.0000000000
50890  -11.736  13.044  41.040 0.0000000000
50891  -11.614  11.585  38.643 0.0000000000
50892  -11.815  12.004  38.483 0.0000000000
55123  -10.767  14.372  60.394 0.0000000000
55124  -10.550  15.241  60.387 0.0000000000
55125  -10.296  14.705  60.982 0.0000000000
55126  -9.914  15.074  61.441 0.0000000000
55127  -10.107  14.212  61.451 0.0000000000
55200  -11.047  13.432  47.349 0.0000000000
55201  -10.957  13.208  46.734 0.0000000000
55202  -10.858  12.801  47.270 0.0000000000
55203  -10.031  11.265  47.494 0.0000000000
55204  -10.301  11.704  46.997 0.0000000000
55205  -9.985  11.221  46.838 0.0000000000
55206  -9.925  11.141  46.227 0.0000000000
55207  -9.642  10.765  46.735 0.0000000000
55208  -9.304  10.338  46.600 0.0000000000
55209  -9.353  10.380  47.234 0.0000000000
55210  -8.835  9.580  48.840 0.0000000000
55211  -8.769  9.503  48.214 0.0000000000
56888  -25.836  12.536  42.488 0.0000000000
56889  -25.573  13.006  42.046 0.0000000000
56890  -25.183  12.997  42.328 0.0000000000
56891  -23.929  14.263  42.762 0.0000000000
56892  -24.158  14.143  42.358 0.0000000000
56893  -23.675  14.807  42.441 0.0000000000
56894  -23.425  15.338  42.043 0.0000000000
56895  -23.268  15.502  42.615 0.0000000000
56896  -22.870  16.226  42.811 0.0000000000
56897  -23.139  15.741  43.194 0.0000000000
56898  -23.391  15.567  44.783 0.0000000000
56899  -23.134  16.097  44.376 0.0000000000
56900  -23.186  16.308  45.106 0.0000000000
56901  -22.972  16.938  45.495 0.0000000000
56902  -23.231  16.418  45.809 0.0000000000
57002  -7.388  22.968  46.919 0.0000000000
57003  -7.772  21.118  47.453 0.0000000000
57004  -7.667  21.468  46.883 0.0000000000
57005  -7.853  20.751  46.884 0.0000000000
57006  -7.914  20.457  46.297 0.0000000000
57007  -8.059  20.070  46.878 0.0000000000
57008  -8.189  19.438  46.872 0.0000000000
57009  -8.147  19.723  47.461 0.0000000000
57010  -8.240  19.355  49.285 0.0000000000
57011  -8.402  19.028  48.715 0.0000000000
57012  -8.551  18.690  49.345 0.0000000000
57013  -8.853  18.109  49.393 0.0000000000
57014  -8.687  18.367  49.964 0.0000000000
60199  -20.831  13.119  50.949 0.0000000000
60200  -20.863  12.666  50.590 0.0000000000
60201  -21.252  13.294  50.822 0.0000000000
60202  -21.623  13.309  50.624 0.0000000000
60203  -21.624  13.872  51.019 0.0000000000
60204  -22.010  14.408  51.163 0.0000000000
60205  -21.580  14.399  51.307 0.0000000000
60206  -21.193  15.323  52.288 0.0000000000
60207  -21.508  15.405  51.984 0.0000000000
60208  -21.570  15.938  52.394 0.0000000000
60209  -21.860  16.454  52.530 0.0000000000
60210  -21.593  16.480  52.815 0.0000000000
60221  -17.628  15.903  57.856 0.0000000000
60222  -18.239  17.827  57.628 0.0000000000
60223  -18.296  17.054  57.733 0.0000000000
60224  -18.723  17.596  57.705 0.0000000000
60225  -19.227  17.369  57.681 0.0000000000
60226  -19.227  18.169  57.587 0.0000000000
60227  -19.705  18.698  57.358 0.0000000000
60228  -19.166  18.982  57.449 0.0000000000
60229  -18.377  21.088  56.970 0.0000000000
60230  -18.985  20.775  57.116 0.0000000000
60231  -18.956  21.576  56.734 0.0000000000
60232  -19.512  22.028  56.456 0.0000000000
60233  -18.861  22.314  56.238 0.0000000000
60234  -18.748  23.004  55.689 0.0000000000
60235  -18.247  22.499  55.914 0.0000000000
60236  -16.600  22.371  55.380 0.0000000000
60237  -17.069  22.815  55.154 0.0000000000
60238  -16.450  23.022  54.828 0.0000000000
60239  -16.244  23.518  54.115 0.0000000000
60240  -15.781  23.123  54.493 0.0000000000
60241  -10.841  22.286  57.712 0.0000000000
60242  -11.151  22.860  57.133 0.0000000000
60243  -10.648  23.167  57.421 0.0000000000
60244  -9.637  24.985  57.049 0.0000000000
60245  -10.143  24.709  56.737 0.0000000000
60246  -9.866  25.497  56.426 0.0000000000
60247  -10.131  25.998  55.782 0.0000000000
60248  -9.587  26.312  56.064 0.0000000000
60250  -9.093  26.499  56.380 0.0000000000
60251  -7.895  26.068  57.100 0.0000000000
60252  -8.075  26.718  56.642 0.0000000000
60253  -7.604  26.734  56.545 0.0000000000
60255  -7.237  26.633  56.351 0.0000000000
60257  -7.145  25.987  56.608 0.0000000000
60258  -7.027  24.187  57.608 0.0000000000
60259  -6.958  24.725  56.975 0.0000000000
60260  -6.867  24.113  57.087 0.0000000000
60261  -6.777  24.014  56.497 0.0000000000
60262  -6.786  23.459  57.126 0.0000000000
60263  -6.429  16.282  60.907 0.0000000000
60264  -6.440  16.881  60.252 0.0000000000
60265  -6.476  16.151  60.243 0.0000000000
60266  -6.950  15.112  58.825 0.0000000000
60267  -6.890  15.870  58.868 0.0000000000
60268  -7.199  15.719  58.153 0.0000000000
60269  -7.404  16.291  57.480 0.0000000000
60270  -7.564  15.532  57.430 0.0000000000
60271  -7.931  15.355  56.763 0.0000000000
60272  -7.679  14.759  57.393 0.0000000000
60273  -7.486  12.678  57.865 0.0000000000
60274  -7.791  13.296  57.240 0.0000000000
60275  -7.788  12.568  57.132 0.0000000000
60276  -8.095  12.453  56.465 0.0000000000
60277  -7.798  11.842  57.048 0.0000000000
60480  -10.784  19.812  39.033 0.0000000000
60481  -11.030  19.507  38.647 0.0000000000
60482  -10.977  19.067  39.057 0.0000000000
60483  -11.270  17.246  39.549 0.0000000000
60484  -11.302  17.649  39.136 0.0000000000
60485  -11.461  16.996  39.122 0.0000000000
60486  -11.600  16.767  38.681 0.0000000000
60487  -11.593  16.382  39.116 0.0000000000
60488  -11.339  11.079  41.638 0.0000000000
60489  -11.469  11.423  41.160 0.0000000000
60490  -11.331  10.900  41.198 0.0000000000
60491  -11.033  10.231  40.508 0.0000000000
60492  -11.254  10.683  40.418 0.0000000000
60493  -11.150  10.603  40.056 0.0000000000
60494  -11.294  10.937  39.580 0.0000000000
60495  -11.041  10.536  39.722 0.0000000000
60496  -10.934  10.481  39.373 0.0000000000
60497  -10.821  10.153  39.834 0.0000000000
60498  -10.399  8.708  40.341 0.0000000000
60499  -10.459  9.161  39.921 0.0000000000
60500  -10.445  8.545  39.919 0.0000000000
60505  -10.577  6.735  41.498 0.0000000000
60506  -10.698  6.606  41.055 0.0000000000
60507  -10.746  6.145  41.435 0.0000000000
60508  -10.936  5.543  41.380 0.0000000000
60509  -10.774  5.715  41.807 0.0000000000
64101  -25.469  11.779  43.897 0.0000000000
64213  -7.623  23.596  49.270 0.0000000000
64214  -7.615  23.877  49.801 0.0000000000
67429  -15.555  16.264  57.318 0.0000000000
67431  -15.828  16.846  57.335 0.0000000000
67432  -16.135  17.447  57.379 0.0000000000
67433  -15.636  17.747  57.261 0.0000000000
67434  -15.392  18.645  57.164 0.0000000000
67435  -15.153  18.046  57.150 0.0000000000
67436  -13.685  18.091  57.303 0.0000000000
67437  -13.975  18.636  57.151 0.0000000000
67438  -13.441  18.880  57.230 0.0000000000
67439  -13.240  19.687  57.107 0.0000000000
67440  -12.925  19.121  57.389 0.0000000000
67441  -12.188  15.691  58.265 0.0000000000
67442  -12.639  16.284  57.950 0.0000000000
67443  -12.045  16.616  58.369 0.0000000000
67444  -11.197  18.553  58.696 0.0000000000
67445  -11.694  18.242  58.355 0.0000000000
67446  -11.510  19.077  58.226 0.0000000000
67447  -11.861  19.666  57.828 0.0000000000
67448  -11.331  19.926  58.114 0.0000000000
67449  -11.154  20.709  58.020 0.0000000000
67450  -10.840  20.185  58.431 0.0000000000
67451  -9.565  20.096  59.580 0.0000000000
67452  -9.869  20.680  59.060 0.0000000000
67453  -9.411  20.893  59.353 0.0000000000
67454  -9.255  21.617  59.145 0.0000000000
67455  -8.938  21.068  59.612 0.0000000000
67456  -8.513  21.275  59.661 0.0000000000
67457  -8.678  20.518  59.994 0.0000000000
67458  -8.254  18.674  61.235 0.0000000000
67459  -8.117  19.418  60.799 0.0000000000
67460  -7.826  18.832  61.234 0.0000000000
67461  -7.384  18.969  61.090 0.0000000000
67462  -7.507  18.262  61.605 0.0000000000
67463  -9.076  15.718  62.270 0.0000000000
67464  -8.866  16.459  62.165 0.0000000000
67465  -8.650  16.028  62.586 0.0000000000
67466  -7.499  15.786  62.964 0.0000000000
67467  -7.691  16.381  62.801 0.0000000000
67468  -7.249  16.468  62.688 0.0000000000
67469  -7.033  17.112  62.263 0.0000000000
67470  -6.923  16.484  62.446 0.0000000000
67471  -6.672  16.455  62.065 0.0000000000
67472  -6.880  15.841  62.471 0.0000000000
67680  -10.490  16.285  42.942 0.0000000000
67681  -10.731  16.086  42.495 0.0000000000
67682  -10.755  15.738  43.000 0.0000000000
67683  -11.117  14.302  43.521 0.0000000000
67684  -11.131  14.637  43.009 0.0000000000
67685  -11.194  14.039  43.021 0.0000000000
67686  -11.320  13.761  42.498 0.0000000000
67687  -11.242  13.457  42.980 0.0000000000
67688  -10.821  12.864  45.559 0.0000000000
67689  -10.947  13.249  45.068 0.0000000000
67690  -10.802  12.687  44.996 0.0000000000
67691  -10.754  11.666  43.895 0.0000000000
67692  -10.902  12.255  43.941 0.0000000000
67693  -10.983  11.970  43.431 0.0000000000
67694  -11.205  12.281  42.975 0.0000000000
67695  -11.113  11.685  42.978 0.0000000000
67696  -11.246  11.541  42.482 0.0000000000
67697  -11.014  11.191  42.933 0.0000000000
67698  -10.456  9.849  43.310 0.0000000000
67699  -10.729  10.165  42.933 0.0000000000
67700  -10.587  9.645  42.887 0.0000000000
67701  -10.639  9.452  42.479 0.0000000000
67702  -10.430  9.137  42.871 0.0000000000
67703  -10.305  8.556  42.822 0.0000000000
67704  -10.206  8.745  43.242 0.0000000000
67705  -9.548  8.160  44.499 0.0000000000
67706  -9.754  7.941  44.065 0.0000000000
67707  -9.600  7.471  44.548 0.0000000000
67710  -8.804  9.149  46.295 0.0000000000
67711  -8.944  8.897  45.786 0.0000000000
67712  -8.717  8.351  46.269 0.0000000000
72731  -24.193  19.909  35.861 0.0000000000
72738  -22.724  19.861  37.130 0.0000000000
72739  -22.501  20.553  36.772 0.0000000000
72740  -22.235  20.511  37.306 0.0000000000
72742  -22.027  20.431  37.837 0.0000000000
72746  -26.439  14.724  40.271 0.0000000000
72748  -26.098  15.308  39.624 0.0000000000
72749  -25.813  15.892  38.953 0.0000000000
72750  -25.384  15.633  39.181 0.0000000000
72751  -24.981  14.059  41.131 0.0000000000
72752  -25.308  14.119  40.808 0.0000000000
72753  -24.658  14.633  40.633 0.0000000000
72754  -23.514  16.404  39.615 0.0000000000
72755  -24.043  15.813  39.618 0.0000000000
72756  -23.835  16.465  39.139 0.0000000000
72757  -24.162  16.553  38.781 0.0000000000
72758  -23.641  17.121  38.701 0.0000000000
72759  -23.446  17.764  38.302 0.0000000000
72760  -23.135  17.654  38.781 0.0000000000
72761  -22.110  18.961  39.759 0.0000000000
72762  -22.271  18.965  39.144 0.0000000000
72763  -21.911  19.662  39.410 0.0000000000
72764  -21.696  20.351  39.068 0.0000000000
72765  -21.593  20.382  39.739 0.0000000000
72767  -21.521  20.367  40.420 0.0000000000
72768  -21.578  19.797  42.201 0.0000000000
72769  -21.460  20.455  41.819 0.0000000000
72770  -21.441  20.495  42.557 0.0000000000
72771  -21.297  21.213  42.902 0.0000000000
72772  -21.409  20.578  43.272 0.0000000000
72773  -22.295  17.515  43.516 0.0000000000
72774  -22.038  18.032  43.217 0.0000000000
72775  -22.041  18.194  43.883 0.0000000000
72776  -21.730  19.726  45.521 0.0000000000
72777  -21.722  19.565  44.762 0.0000000000
72778  -21.564  20.258  45.191 0.0000000000
72779  -21.428  20.829  44.816 0.0000000000
72780  -21.473  20.944  45.621 0.0000000000
72781  -21.377  21.629  46.036 0.0000000000
72782  -21.523  21.093  46.389 0.0000000000
72783  -22.115  20.882  48.356 0.0000000000
72784  -21.840  21.405  48.077 0.0000000000
72785  -22.127  21.543  48.861 0.0000000000
72786  -22.196  22.273  49.413 0.0000000000
72787  -22.490  21.742  49.694 0.0000000000
73075  -9.808  20.792  40.575 0.0000000000
73076  -10.039  20.574  40.160 0.0000000000
73077  -9.945  20.098  40.632 0.0000000000
73078  -10.128  19.389  40.696 0.0000000000
73079  -9.847  19.603  41.117 0.0000000000
73091  -8.276  21.228  43.441 0.0000000000
73092  -7.936  21.919  43.360 0.0000000000
73093  -8.363  21.726  42.894 0.0000000000
73095  -8.745  21.551  42.366 0.0000000000
73096  -9.065  21.366  41.880 0.0000000000
73097  -8.975  20.858  42.421 0.0000000000
73098  -9.125  19.019  43.030 0.0000000000
73099  -9.233  19.463  42.525 0.0000000000
73100  -9.416  18.761  42.556 0.0000000000
73101  -9.690  18.544  42.103 0.0000000000
73102  -9.653  18.073  42.635 0.0000000000
73103  -9.925  17.405  42.761 0.0000000000
73104  -9.708  17.655  43.195 0.0000000000
73105  -9.801  17.161  44.846 0.0000000000
73106  -9.987  16.925  44.314 0.0000000000
73107  -10.150  16.589  44.928 0.0000000000
73108  -10.443  16.050  44.957 0.0000000000
73109  -10.311  16.325  45.533 0.0000000000
73110  -8.784  18.173  47.067 0.0000000000
73111  -9.002  17.890  46.498 0.0000000000
73112  -9.198  17.615  47.156 0.0000000000
73113  -10.257  16.174  47.929 0.0000000000
73114  -10.109  16.552  47.277 0.0000000000
73115  -10.440  15.960  47.362 0.0000000000
73116  -10.589  15.753  46.763 0.0000000000
73117  -10.725  15.377  47.397 0.0000000000
73118  -10.958  14.757  47.405 0.0000000000
73119  -10.847  14.936  48.026 0.0000000000
73120  -10.675  14.249  49.854 0.0000000000
73121  -10.852  14.031  49.309 0.0000000000
73122  -10.755  13.551  49.897 0.0000000000
73123  -10.733  12.852  49.852 0.0000000000
73124  -10.599  13.068  50.480 0.0000000000
82684  -24.063  13.141  47.858 0.0000000000
82685  -24.239  12.575  47.631 0.0000000000
82686  -24.258  13.010  47.074 0.0000000000
82687  -24.308  12.891  46.340 0.0000000000
82688  -24.144  13.484  46.566 0.0000000000
82689  -23.924  13.976  46.051 0.0000000000
82690  -23.986  14.077  46.847 0.0000000000
82691  -23.805  15.361  48.339 0.0000000000
82692  -23.761  15.272  47.472 0.0000000000
82693  -23.567  15.904  47.813 0.0000000000
82694  -23.336  16.517  47.411 0.0000000000
82695  -23.562  16.560  48.245 0.0000000000
82696  -22.742  15.243  51.302 0.0000000000
82697  -23.359  15.251  50.868 0.0000000000
82698  -23.246  15.739  51.222 0.0000000000
82699  -23.689  17.592  50.950 0.0000000000
82700  -23.713  17.002  50.465 0.0000000000
82701  -23.615  17.655  49.990 0.0000000000
82702  -23.468  17.757  49.068 0.0000000000
82703  -23.414  18.365  49.594 0.0000000000
82704  -23.147  19.031  49.214 0.0000000000
82705  -23.465  18.970  50.123 0.0000000000
82706  -23.738  20.226  52.069 0.0000000000
82707  -23.530  20.331  51.173 0.0000000000
82708  -23.570  21.015  51.728 0.0000000000
82709  -23.356  21.847  51.390 0.0000000000
82710  -23.644  21.797  52.267 0.0000000000
82752  -19.875  15.017  54.612 0.0000000000
82753  -19.656  14.181  54.474 0.0000000000
82754  -19.827  14.549  54.019 0.0000000000
82755  -19.773  14.098  53.457 0.0000000000
82756  -20.018  14.837  53.613 0.0000000000
82757  -20.240  15.109  53.246 0.0000000000
82758  -20.362  15.605  53.829 0.0000000000
82759  -21.039  17.509  54.644 0.0000000000
82760  -21.045  16.985  54.140 0.0000000000
82761  -21.376  17.529  54.269 0.0000000000
82762  -21.670  17.566  53.801 0.0000000000
82763  -21.664  18.123  54.355 0.0000000000
82764  -20.545  19.581  56.697 0.0000000000
82765  -20.779  19.106  56.295 0.0000000000
82766  -20.906  19.879  56.271 0.0000000000
82767  -22.080  20.785  55.307 0.0000000000
82768  -21.780  20.076  55.342 0.0000000000
82769  -22.238  20.107  54.855 0.0000000000
82770  -22.323  19.417  54.381 0.0000000000
82771  -22.737  20.074  54.416 0.0000000000
82772  -23.147  20.098  53.972 0.0000000000
82773  -23.086  20.831  54.410 0.0000000000
82774  -22.992  23.321  54.488 0.0000000000
82775  -23.497  22.515  54.218 0.0000000000
82776  -23.368  23.449  53.884 0.0000000000
82777  -23.514  23.495  53.149 0.0000000000
82778  -23.102  24.368  53.501 0.0000000000
82779  -22.754  25.078  53.040 0.0000000000
82780  -22.519  25.015  53.690 0.0000000000
82781  -20.665  25.552  53.650 0.0000000000
82786  -18.602  24.005  54.356 0.0000000000
82787  -19.164  24.396  54.122 0.0000000000
82788  -18.497  24.418  53.592 0.0000000000
82790  -18.197  25.221  52.134 0.0000000000
82801  -15.001  20.301  56.517 0.0000000000
82802  -15.374  20.864  56.278 0.0000000000
82803  -14.824  21.055  56.165 0.0000000000
82804  -13.799  22.671  55.288 0.0000000000
82805  -14.420  22.434  55.299 0.0000000000
82806  -14.147  23.045  54.743 0.0000000000
82807  -14.504  23.430  54.122 0.0000000000
82808  -13.869  23.659  54.117 0.0000000000
82809  -11.610  23.839  55.827 0.0000000000
82810  -12.086  23.540  55.586 0.0000000000
82811  -11.825  24.252  55.176 0.0000000000
82813  -12.339  25.007  53.765 0.0000000000
82815  -13.250  24.907  52.900 0.0000000000
82856  -7.157  25.175  52.982 0.0000000000
82862  -7.473  24.930  51.666 0.0000000000
82863  -7.365  23.087  52.459 0.0000000000
82864  -7.463  23.606  51.728 0.0000000000
82865  -7.513  22.944  51.784 0.0000000000
82866  -7.676  22.843  51.163 0.0000000000
82867  -7.601  22.281  51.839 0.0000000000
82868  -7.605  21.632  59.505 0.0000000000
82869  -7.471  22.326  59.053 0.0000000000
82870  -7.207  21.751  59.215 0.0000000000
82871  -6.689  21.040  58.410 0.0000000000
82872  -6.765  21.737  58.408 0.0000000000
82873  -6.657  21.635  57.878 0.0000000000
82874  -6.641  22.208  57.295 0.0000000000
82875  -6.620  21.520  57.260 0.0000000000
82876  -6.585  18.116  58.765 0.0000000000
82877  -6.555  18.881  58.687 0.0000000000
82878  -6.725  18.705  58.030 0.0000000000
82879  -7.035  19.793  55.899 0.0000000000
82880  -6.876  19.926  56.599 0.0000000000
82881  -6.930  20.539  55.872 0.0000000000
82882  -6.794  21.258  55.938 0.0000000000
82883  -6.980  21.088  55.223 0.0000000000
82884  -7.076  21.605  54.581 0.0000000000
82885  -7.177  20.919  54.502 0.0000000000
82886  -7.702  19.847  53.154 0.0000000000
82887  -7.527  20.586  53.211 0.0000000000
82888  -7.711  20.440  52.520 0.0000000000
82889  -7.756  20.970  51.888 0.0000000000
82890  -7.892  20.267  51.825 0.0000000000
82891  -8.022  20.079  51.127 0.0000000000
82892  -8.072  19.506  51.730 0.0000000000
82893  -8.742  17.547  52.638 0.0000000000
82894  -8.616  18.092  51.899 0.0000000000
82895  -8.887  17.419  51.974 0.0000000000
82896  -9.008  17.342  51.331 0.0000000000
82897  -9.080  16.789  52.040 0.0000000000
82898  -8.539  15.115  55.387 0.0000000000
82899  -8.668  15.716  54.709 0.0000000000
82900  -8.791  15.013  54.735 0.0000000000
82901  -9.372  14.092  53.448 0.0000000000
82902  -9.234  14.846  53.366 0.0000000000
82903  -9.432  14.746  52.758 0.0000000000
82904  -9.432  15.366  52.123 0.0000000000
82905  -9.641  14.653  52.172 0.0000000000
82906  -9.894  14.615  51.603 0.0000000000
82907  -9.827  13.952  52.218 0.0000000000
82908  -9.625  12.049  52.615 0.0000000000
82909  -9.970  12.595  52.132 0.0000000000
82910  -9.838  11.964  52.004 0.0000000000
82911  -10.028  11.850  51.420 0.0000000000
82912  -9.595  11.349  51.866 0.0000000000
83528  -11.494  19.004  37.844 0.0000000000
83529  -11.576  19.484  37.367 0.0000000000
83530  -11.758  18.792  37.416 0.0000000000
83531  -12.446  17.628  36.396 0.0000000000
83532  -12.342  18.280  36.412 0.0000000000
83533  -12.665  18.027  35.922 0.0000000000
83534  -12.952  18.427  35.441 0.0000000000
83535  -12.976  17.787  35.424 0.0000000000
83543  -11.193  15.639  41.429 0.0000000000
83544  -11.203  15.995  40.900 0.0000000000
83545  -11.357  15.400  40.921 0.0000000000
83546  -11.868  14.345  40.076 0.0000000000
83547  -11.767  14.948  40.013 0.0000000000
83548  -11.911  14.746  39.592 0.0000000000
83549  -11.947  15.147  39.142 0.0000000000
83550  -12.032  14.507  39.159 0.0000000000
83551  -11.835  12.104  40.173 0.0000000000
83552  -11.894  12.625  40.159 0.0000000000
83553  -11.923  12.438  39.713 0.0000000000
83554  -12.128  12.971  38.306 0.0000000000
83555  -12.109  13.164  38.736 0.0000000000
83556  -12.204  13.521  38.270 0.0000000000
83557  -12.238  14.097  38.240 0.0000000000
83558  -12.328  13.879  37.778 0.0000000000
83559  -12.406  14.280  37.300 0.0000000000
83560  -12.327  13.712  37.344 0.0000000000
83610  -10.251  7.414  42.859 0.0000000000
83611  -10.329  7.305  42.510 0.0000000000
83612  -10.300  6.847  42.914 0.0000000000
93024  -10.778  12.515  48.455 0.0000000000
93025  -10.693  12.340  47.789 0.0000000000
93026  -10.476  11.878  48.316 0.0000000000
93027  -10.112  11.319  48.160 0.0000000000
93028  -9.723  10.817  48.012 0.0000000000
93029  -9.345  10.368  47.866 0.0000000000
93030  -9.409  10.454  48.470 0.0000000000
93031  -9.124  10.123  48.906 0.0000000000
93032  -8.942  9.724  49.426 0.0000000000
94037  -25.051  12.583  43.041 0.0000000000
94038  -24.901  13.011  42.693 0.0000000000
94039  -24.539  13.150  43.064 0.0000000000
94040  -24.113  13.770  43.149 0.0000000000
94041  -23.814  14.458  43.322 0.0000000000
94042  -23.434  15.207  43.547 0.0000000000
94043  -23.694  14.655  43.887 0.0000000000
94044  -23.610  14.835  44.482 0.0000000000
94045  -23.556  15.007  45.115 0.0000000000
94104  -7.574  22.937  48.087 0.0000000000
94105  -7.535  22.581  47.472 0.0000000000
94106  -7.700  22.209  48.054 0.0000000000
94107  -7.792  21.490  48.035 0.0000000000
94108  -7.898  20.773  48.032 0.0000000000
94109  -8.065  20.077  48.006 0.0000000000
94110  -7.995  20.442  48.628 0.0000000000
94111  -8.101  20.071  49.244 0.0000000000
94112  -8.161  19.721  49.884 0.0000000000
96025  -20.535  13.057  51.172 0.0000000000
96026  -20.849  13.706  51.341 0.0000000000
96027  -21.166  14.293  51.466 0.0000000000
96028  -20.839  14.185  51.678 0.0000000000
96029  -20.847  14.744  52.131 0.0000000000
96030  -20.826  15.331  52.590 0.0000000000
96036  -17.066  16.878  57.600 0.0000000000
96037  -17.496  16.637  57.663 0.0000000000
96038  -17.379  17.469  57.566 0.0000000000
96039  -17.750  18.051  57.557 0.0000000000
96040  -18.162  18.688  57.506 0.0000000000
96041  -18.595  19.289  57.478 0.0000000000
96042  -18.038  19.581  57.364 0.0000000000
96043  -17.891  20.502  57.095 0.0000000000
96044  -17.802  21.300  56.717 0.0000000000
96045  -17.737  21.982  56.158 0.0000000000
96046  -17.267  21.501  56.332 0.0000000000
96047  -16.734  21.694  55.962 0.0000000000
96048  -16.178  21.846  55.655 0.0000000000
96049  -9.932  22.878  58.179 0.0000000000
96050  -10.166  23.502  57.662 0.0000000000
96051  -9.685  23.641  57.919 0.0000000000
96052  -9.437  24.407  57.615 0.0000000000
96053  -9.149  25.148  57.338 0.0000000000
96054  -8.862  25.895  56.991 0.0000000000
96055  -8.608  25.287  57.498 0.0000000000
96056  -8.129  25.391  57.563 0.0000000000
96057  -7.706  25.398  57.533 0.0000000000
96058  -7.353  25.409  57.268 0.0000000000
96059  -7.519  24.816  57.802 0.0000000000
96060  -7.329  24.216  57.969 0.0000000000
96061  -7.158  23.592  58.090 0.0000000000
96062  -6.530  14.835  60.806 0.0000000000
96063  -6.550  15.433  60.187 0.0000000000
96064  -6.647  14.639  60.114 0.0000000000
96065  -6.821  14.465  59.426 0.0000000000
96066  -7.064  14.325  58.725 0.0000000000
96067  -7.396  14.160  58.003 0.0000000000
96068  -7.218  13.562  58.521 0.0000000000
96069  -7.256  12.812  58.510 0.0000000000
96192  -10.683  18.911  39.889 0.0000000000
96193  -10.934  18.632  39.476 0.0000000000
96194  -10.886  18.191  39.902 0.0000000000
96195  -11.040  17.491  39.945 0.0000000000
96196  -11.258  16.833  39.974 0.0000000000
96197  -11.002  10.110  41.671 0.0000000000
96198  -11.155  10.409  41.263 0.0000000000
96199  -10.948  9.981  41.320 0.0000000000
96200  -10.917  9.890  40.925 0.0000000000
96201  -10.783  9.848  40.546 0.0000000000
96202  -10.672  9.768  40.230 0.0000000000
96203  -10.547  9.347  40.648 0.0000000000
96204  -10.392  8.813  40.725 0.0000000000
96205  -10.349  8.271  40.737 0.0000000000
96206  -10.477  7.707  40.709 0.0000000000
96207  -10.386  7.842  41.130 0.0000000000
96208  -10.417  7.376  41.529 0.0000000000
96209  -10.452  6.972  41.901 0.0000000000
100363  -15.275  15.732  57.375 0.0000000000
100364  -15.088  16.539  57.194 0.0000000000
100365  -14.811  17.455  57.147 0.0000000000
100366  -14.528  16.837  57.237 0.0000000000
100367  -13.974  17.198  57.333 0.0000000000
100368  -13.415  17.500  57.501 0.0000000000
100369  -11.185  16.299  59.261 0.0000000000
100370  -11.509  16.902  58.830 0.0000000000
100371  -11.040  17.176  59.281 0.0000000000
100372  -10.876  18.011  59.205 0.0000000000
100373  -10.676  18.797  59.068 0.0000000000
100374  -10.497  19.624  58.911 0.0000000000
100375  -10.186  19.069  59.458 0.0000000000
100376  -9.714  19.328  59.842 0.0000000000
100377  -9.249  19.521  60.171 0.0000000000
100378  -8.823  19.749  60.320 0.0000000000
100379  -8.978  18.996  60.644 0.0000000000
100380  -8.677  18.470  61.131 0.0000000000
100381  -8.398  17.949  61.632 0.0000000000
100382  -8.624  14.667  63.029 0.0000000000
100383  -8.398  15.496  62.925 0.0000000000
100384  -8.200  14.885  63.218 0.0000000000
100385  -7.772  15.021  63.253 0.0000000000
100386  -7.393  15.107  63.129 0.0000000000
100387  -7.078  15.167  62.874 0.0000000000
100512  -10.723  15.628  43.979 0.0000000000
100513  -10.873  15.415  43.490 0.0000000000
100514  -10.952  15.070  44.007 0.0000000000
100515  -11.078  14.505  44.046 0.0000000000
100516  -11.119  13.962  44.032 0.0000000000
100517  -10.413  11.784  45.357 0.0000000000
100518  -10.640  12.110  44.903 0.0000000000
100519  -10.445  11.538  44.826 0.0000000000
100520  -10.508  11.347  44.335 0.0000000000
100521  -10.609  11.111  43.872 0.0000000000
100522  -10.732  10.908  43.405 0.0000000000
100523  -10.449  10.613  43.830 0.0000000000
100524  -10.282  10.078  43.760 0.0000000000
100525  -10.131  9.520  43.697 0.0000000000
100526  -10.009  8.979  43.675 0.0000000000
100527  -9.869  9.188  44.109 0.0000000000
100528  -9.604  8.823  44.496 0.0000000000
100529  -9.345  8.377  44.944 0.0000000000
103544  -24.470  19.203  36.268 0.0000000000
103545  -23.860  19.671  36.177 0.0000000000
103546  -23.304  20.187  36.181 0.0000000000
103547  -23.546  19.446  36.556 0.0000000000
103548  -23.238  19.284  36.996 0.0000000000
103549  -22.950  19.150  37.522 0.0000000000
103553  -26.812  14.166  40.834 0.0000000000
103554  -26.068  14.467  40.359 0.0000000000
103555  -23.789  15.151  41.023 0.0000000000
103556  -24.042  15.147  40.558 0.0000000000
103557  -23.509  15.726  40.561 0.0000000000
103558  -23.251  16.313  40.124 0.0000000000
103559  -23.012  16.982  39.675 0.0000000000
103560  -22.844  17.629  39.289 0.0000000000
103561  -22.610  17.590  39.888 0.0000000000
103562  -22.278  18.287  40.078 0.0000000000
103563  -21.948  18.984  40.409 0.0000000000
103564  -21.673  19.667  40.718 0.0000000000
103565  -21.817  19.017  41.091 0.0000000000
103566  -21.751  19.084  41.788 0.0000000000
103567  -21.666  19.184  42.571 0.0000000000
103568  -22.355  17.897  44.880 0.0000000000
103569  -22.081  18.378  44.613 0.0000000000
103570  -22.131  18.556  45.363 0.0000000000
103571  -21.964  19.215  45.828 0.0000000000
103572  -21.856  19.890  46.271 0.0000000000
103573  -21.717  20.574  46.767 0.0000000000
103574  -21.971  20.073  47.028 0.0000000000
103575  -22.160  20.183  47.820 0.0000000000
103576  -22.454  20.331  48.611 0.0000000000
103751  -9.613  20.992  40.961 0.0000000000
103757  -7.724  21.250  45.209 0.0000000000
103758  -7.638  21.725  44.541 0.0000000000
103759  -7.924  21.028  44.553 0.0000000000
103760  -8.212  20.787  44.008 0.0000000000
103761  -8.573  20.559  43.496 0.0000000000
103762  -8.863  20.376  42.962 0.0000000000
103763  -8.718  19.920  43.549 0.0000000000
103764  -8.888  19.187  43.566 0.0000000000
103765  -9.158  18.518  43.578 0.0000000000
103766  -9.485  17.887  43.640 0.0000000000
103767  -9.243  18.099  44.161 0.0000000000
103768  -9.386  17.742  44.810 0.0000000000
103769  -9.574  17.442  45.431 0.0000000000
103770  -9.200  17.605  48.300 0.0000000000
103771  -9.409  17.339  47.777 0.0000000000
103772  -9.627  16.994  48.427 0.0000000000
103773  -10.037  16.402  48.478 0.0000000000
103774  -10.400  15.782  48.583 0.0000000000
103775  -10.691  15.142  48.644 0.0000000000
103776  -10.467  15.394  49.214 0.0000000000
103777  -10.475  14.951  49.816 0.0000000000
103778  -10.429  14.466  50.437 0.0000000000
109515  -23.598  12.721  49.087 0.0000000000
109516  -23.879  13.222  48.673 0.0000000000
109517  -24.028  13.703  48.191 0.0000000000
109518  -24.024  14.174  47.672 0.0000000000
109519  -23.989  14.268  48.460 0.0000000000
109520  -23.912  14.858  48.901 0.0000000000
109521  -23.834  15.410  49.199 0.0000000000
109522  -22.624  16.346  51.911 0.0000000000
109523  -23.143  16.336  51.527 0.0000000000
109524  -23.111  16.874  51.954 0.0000000000
109525  -23.486  17.483  51.763 0.0000000000
109526  -23.715  18.163  51.435 0.0000000000
109527  -23.658  18.899  51.013 0.0000000000
109528  -23.728  18.772  51.931 0.0000000000
109529  -23.676  19.437  52.388 0.0000000000
109530  -23.718  20.117  52.843 0.0000000000
109550  -19.279  15.862  57.798 0.0000000000
109551  -19.385  15.052  57.783 0.0000000000
109552  -19.592  15.517  57.447 0.0000000000
109553  -19.696  15.040  56.855 0.0000000000
109554  -19.716  14.685  56.241 0.0000000000
109555  -19.638  14.238  55.594 0.0000000000
109556  -19.832  15.098  55.760 0.0000000000
109557  -19.967  15.449  55.227 0.0000000000
109558  -20.145  15.901  54.806 0.0000000000
109559  -20.421  16.134  54.377 0.0000000000
109560  -20.520  16.672  54.999 0.0000000000
109561  -20.815  17.399  55.090 0.0000000000
109562  -21.006  18.057  55.172 0.0000000000
109563  -20.636  21.150  56.568 0.0000000000
109564  -21.048  20.629  56.218 0.0000000000
109565  -21.220  21.367  56.253 0.0000000000
109566  -21.848  21.466  55.772 0.0000000000
109567  -22.395  21.522  55.292 0.0000000000
109568  -22.917  21.640  54.834 0.0000000000
109569  -22.559  22.324  55.204 0.0000000000
109570  -22.469  23.197  55.015 0.0000000000
109571  -22.297  24.029  54.680 0.0000000000
109572  -22.075  24.839  54.254 0.0000000000
109573  -21.596  24.513  54.695 0.0000000000
109574  -20.890  24.896  54.249 0.0000000000
109575  -20.193  25.158  53.784 0.0000000000
109576  -17.303  24.138  53.408 0.0000000000
109577  -17.856  24.445  53.122 0.0000000000
109578  -17.131  24.475  52.581 0.0000000000
109579  -16.893  24.870  51.763 0.0000000000
109585  -13.922  20.760  56.502 0.0000000000
109586  -14.280  21.313  56.162 0.0000000000
109587  -13.705  21.570  56.162 0.0000000000
109588  -13.478  22.269  55.784 0.0000000000
109589  -13.210  22.895  55.338 0.0000000000
109590  -11.096  25.309  55.098 0.0000000000
109591  -11.579  24.951  54.786 0.0000000000
109592  -11.302  25.716  54.361 0.0000000000
109616  -6.829  24.967  55.148 0.0000000000
109617  -6.845  25.467  54.410 0.0000000000
109618  -6.913  24.809  54.439 0.0000000000
109619  -7.024  24.625  53.677 0.0000000000
109620  -7.178  24.490  53.024 0.0000000000
109621  -7.330  24.382  52.361 0.0000000000
109622  -7.220  23.902  53.061 0.0000000000
109623  -7.226  23.231  53.130 0.0000000000
109624  -7.288  22.556  53.188 0.0000000000
109625  -7.160  20.455  59.888 0.0000000000
109626  -6.995  21.119  59.378 0.0000000000
109627  -6.841  20.472  59.531 0.0000000000
109628  -6.670  20.429  59.021 0.0000000000
109629  -6.600  20.339  58.479 0.0000000000
109630  -7.109  17.718  57.318 0.0000000000
109631  -6.964  18.477  57.336 0.0000000000
109632  -7.197  18.358  56.605 0.0000000000
109633  -7.252  18.977  55.879 0.0000000000
109634  -7.247  19.621  55.153 0.0000000000
109635  -7.303  20.198  54.468 0.0000000000
109636  -7.499  19.426  54.490 0.0000000000
109637  -7.736  19.228  53.818 0.0000000000
109638  -7.964  19.043  53.090 0.0000000000
109639  -8.151  18.892  52.377 0.0000000000
109640  -8.337  18.312  53.139 0.0000000000
109641  -8.589  17.645  53.242 0.0000000000
109642  -8.763  16.955  53.301 0.0000000000
109643  -8.708  13.730  55.341 0.0000000000
109644  -8.909  14.320  54.729 0.0000000000
109645  -8.989  13.605  54.708 0.0000000000
109646  -9.244  13.493  54.076 0.0000000000
109647  -9.475  13.420  53.428 0.0000000000
109648  -9.726  13.349  52.801 0.0000000000
109649  -9.505  12.759  53.366 0.0000000000
109650  -9.403  12.095  53.260 0.0000000000
109651  -9.177  11.479  53.141 0.0000000000
110021  -11.774  17.652  37.836 0.0000000000
110022  -11.902  18.093  37.407 0.0000000000
110023  -12.014  17.457  37.354 0.0000000000
110024  -12.272  17.229  36.838 0.0000000000
110025  -12.491  16.966  36.349 0.0000000000
110030  -11.471  14.431  41.473 0.0000000000
110031  -11.514  14.808  40.946 0.0000000000
110032  -11.633  14.194  40.972 0.0000000000
110033  -11.792  13.964  40.551 0.0000000000
110034  -11.941  13.741  40.058 0.0000000000
110035  -11.755  11.776  39.365 0.0000000000
110036  -11.921  12.258  39.279 0.0000000000
110037  -11.878  12.115  38.869 0.0000000000
110038  -11.987  12.480  38.337 0.0000000000
110039  -12.099  12.831  37.886 0.0000000000
110040  -12.225  13.173  37.418 0.0000000000
117101  -13.552  14.278  57.771 0.0000000000
117102  -13.357  15.134  57.702 0.0000000000
117103  -12.927  14.546  57.973 0.0000000000
117104  -12.346  14.815  58.314 0.0000000000
117105  -11.826  15.125  58.769 0.0000000000
117107  -11.498  14.575  59.320 0.0000000000
117108  -11.360  15.450  59.269 0.0000000000
117109  -10.843  15.763  59.805 0.0000000000
117110  -10.390  16.062  60.392 0.0000000000
117111  -9.920  16.372  60.953 0.0000000000
117112  -9.511  16.677  61.356 0.0000000000
117113  -9.722  15.867  61.428 0.0000000000
117114  -9.503  15.410  61.885 0.0000000000
117115  -9.264  14.894  62.329 0.0000000000
117117  -9.506  14.085  62.447 0.0000000000
117118  -9.051  14.397  62.771 0.0000000000
117216  -11.061  14.252  46.189 0.0000000000
117217  -11.011  14.029  45.625 0.0000000000
117218  -11.018  13.609  46.205 0.0000000000
117219  -10.881  13.033  46.128 0.0000000000
117220  -10.669  12.474  46.027 0.0000000000
117221  -10.605  12.238  47.142 0.0000000000
117222  -10.497  12.059  46.521 0.0000000000
117223  -10.429  11.957  45.914 0.0000000000
117224  -10.181  11.474  45.785 0.0000000000
117225  -9.906  10.961  45.646 0.0000000000
117226  -9.633  10.486  45.543 0.0000000000
117227  -9.407  9.947  45.439 0.0000000000
117228  -9.324  10.191  45.988 0.0000000000
117229  -9.005  9.816  46.416 0.0000000000
117230  -8.666  9.378  46.860 0.0000000000
117231  -9.045  9.952  47.715 0.0000000000
117232  -8.688  9.434  47.554 0.0000000000
117233  -8.445  8.809  47.454 0.0000000000
119578  -25.307  17.153  37.732 0.0000000000
119579  -26.655  12.783  42.101 0.0000000000
119580  -26.334  13.258  41.604 0.0000000000
119581  -25.946  13.088  41.787 0.0000000000
119582  -25.282  13.514  41.574 0.0000000000
119583  -24.668  14.029  41.503 0.0000000000
119584  -24.654  13.559  42.318 0.0000000000
119585  -24.389  14.084  41.909 0.0000000000
119586  -24.097  14.613  41.480 0.0000000000
119587  -23.558  15.240  41.509 0.0000000000
119588  -23.142  15.888  41.639 0.0000000000
119589  -22.719  16.550  41.855 0.0000000000
119590  -22.366  17.240  42.160 0.0000000000
119591  -22.611  16.731  42.483 0.0000000000
119592  -22.542  16.907  43.159 0.0000000000
119593  -22.570  17.059  43.835 0.0000000000
119594  -23.154  15.978  43.752 0.0000000000
119595  -22.867  16.585  44.103 0.0000000000
119596  -22.621  17.207  44.485 0.0000000000
119597  -22.669  17.416  45.159 0.0000000000
119598  -22.785  17.542  45.902 0.0000000000
119599  -22.879  17.715  46.592 0.0000000000
119740  -7.323  22.324  45.715 0.0000000000
119741  -7.521  22.216  46.890 0.0000000000
119742  -7.504  21.887  46.303 0.0000000000
119743  -7.568  21.602  45.746 0.0000000000
119744  -7.799  20.880  45.746 0.0000000000
119745  -7.999  20.173  45.691 0.0000000000
119746  -8.228  19.527  45.754 0.0000000000
119747  -8.501  18.867  45.828 0.0000000000
119748  -8.337  19.175  46.358 0.0000000000
119749  -8.442  18.793  46.955 0.0000000000
119750  -8.623  18.476  47.595 0.0000000000
119751  -8.242  19.354  48.088 0.0000000000
119752  -8.523  18.753  48.156 0.0000000000
119753  -8.831  18.187  48.201 0.0000000000
119754  -9.021  17.874  48.791 0.0000000000
119755  -9.163  17.531  49.464 0.0000000000
119756  -9.257  17.145  50.138 0.0000000000
124218  -21.607  12.719  50.147 0.0000000000
124219  -22.043  13.300  50.418 0.0000000000
124220  -22.484  13.851  50.568 0.0000000000
124221  -22.938  14.299  50.656 0.0000000000
124222  -22.413  14.337  50.926 0.0000000000
124223  -22.363  14.853  51.261 0.0000000000
124224  -22.329  15.340  51.550 0.0000000000
124225  -21.528  14.886  51.640 0.0000000000
124226  -21.890  15.402  51.777 0.0000000000
124227  -22.219  15.873  51.867 0.0000000000
124228  -22.175  16.399  52.191 0.0000000000
124229  -22.205  16.963  52.587 0.0000000000
124230  -22.238  17.510  52.983 0.0000000000
124246  -18.530  15.581  58.078 0.0000000000
124247  -17.920  16.466  57.780 0.0000000000
124248  -18.357  16.294  57.892 0.0000000000
124249  -18.804  16.044  57.950 0.0000000000
124250  -19.193  16.656  57.750 0.0000000000
124251  -19.647  17.118  57.521 0.0000000000
124252  -20.044  17.570  57.184 0.0000000000
124253  -20.417  18.009  56.792 0.0000000000
124254  -20.152  18.363  57.132 0.0000000000
124255  -20.236  19.197  57.114 0.0000000000
124256  -20.168  20.027  57.018 0.0000000000
124257  -19.043  19.900  57.345 0.0000000000
124258  -19.631  20.389  57.176 0.0000000000
124259  -20.159  20.932  56.851 0.0000000000
124260  -20.125  21.619  56.576 0.0000000000
124261  -20.093  22.358  56.232 0.0000000000
124262  -20.078  23.055  55.795 0.0000000000
124263  -19.964  23.749  55.258 0.0000000000
124264  -19.344  23.314  55.498 0.0000000000
124265  -18.706  23.540  55.099 0.0000000000
124266  -18.105  23.688  54.666 0.0000000000
124267  -17.626  22.635  55.528 0.0000000000
124268  -17.558  23.248  54.856 0.0000000000
124269  -17.416  23.772  54.179 0.0000000000
124270  -16.744  23.834  53.726 0.0000000000
124271  -15.999  23.941  53.368 0.0000000000
124272  -15.350  24.083  53.092 0.0000000000
124273  -11.834  21.772  57.095 0.0000000000
124274  -12.128  22.309  56.605 0.0000000000
124275  -11.627  22.572  56.798 0.0000000000
124276  -11.365  23.381  56.491 0.0000000000
124277  -11.119  24.142  56.094 0.0000000000
124278  -10.378  24.016  57.087 0.0000000000
124279  -10.651  24.411  56.387 0.0000000000
124280  -10.855  24.892  55.719 0.0000000000
124281  -10.641  25.678  55.420 0.0000000000
124282  -10.368  26.389  55.074 0.0000000000
124288  -8.573  26.648  56.591 0.0000000000
124297  -6.767  25.777  55.584 0.0000000000
124298  -7.050  25.348  56.824 0.0000000000
124299  -6.853  25.251  56.308 0.0000000000
124300  -6.785  25.122  55.775 0.0000000000
124301  -6.775  24.527  55.835 0.0000000000
124302  -6.767  23.876  55.902 0.0000000000
124303  -6.740  23.212  55.960 0.0000000000
124304  -6.475  17.679  60.775 0.0000000000
124305  -6.471  18.333  60.077 0.0000000000
124306  -6.413  17.593  60.139 0.0000000000
124307  -6.466  17.502  59.495 0.0000000000
124308  -6.653  17.363  58.866 0.0000000000
124309  -6.634  16.007  59.547 0.0000000000
124310  -6.771  16.632  58.925 0.0000000000
124311  -6.955  17.177  58.133 0.0000000000
124312  -7.299  17.005  57.395 0.0000000000
124313  -7.647  16.850  56.701 0.0000000000
124314  -7.954  16.688  56.033 0.0000000000
124315  -8.271  16.572  55.357 0.0000000000
124316  -8.119  15.981  56.068 0.0000000000
124317  -8.259  15.240  56.058 0.0000000000
124318  -8.378  14.529  56.042 0.0000000000
124319  -7.754  14.018  57.330 0.0000000000
124320  -8.090  13.902  56.676 0.0000000000
124321  -8.408  13.813  56.032 0.0000000000
124322  -8.432  13.088  55.895 0.0000000000
124323  -8.386  12.332  55.816 0.0000000000
124324  -8.288  11.619  55.713 0.0000000000
124610  -11.072  19.987  38.164 0.0000000000
124611  -11.257  19.252  38.237 0.0000000000
124612  -11.414  18.538  38.290 0.0000000000
124613  -11.155  18.363  39.090 0.0000000000
124614  -11.362  18.086  38.714 0.0000000000
124615  -11.555  17.838  38.289 0.0000000000
124616  -11.665  17.203  38.260 0.0000000000
124617  -11.778  16.556  38.264 0.0000000000
124618  -11.915  15.928  38.267 0.0000000000
124619  -11.564  12.166  41.584 0.0000000000
124620  -11.709  12.498  41.107 0.0000000000
124621  -11.597  11.944  41.131 0.0000000000
124622  -11.623  11.768  40.683 0.0000000000
124623  -11.622  11.605  40.278 0.0000000000
124624  -11.312  10.770  40.788 0.0000000000
124625  -11.442  11.135  40.339 0.0000000000
124626  -11.606  11.452  39.866 0.0000000000
124627  -11.540  11.343  39.467 0.0000000000
124628  -11.462  11.262  39.106 0.0000000000
124629  -11.371  11.218  38.772 0.0000000000
124631  -11.077  10.822  38.881 0.0000000000
124632  -10.749  10.426  39.018 0.0000000000
124633  -10.549  9.948  39.080 0.0000000000
124634  -10.595  9.696  39.895 0.0000000000
124635  -10.499  9.564  39.516 0.0000000000
124644  -10.665  7.063  40.671 0.0000000000
124648  -11.151  4.908  41.342 0.0000000000
129574  -26.034  12.113  42.860 0.0000000000
129577  -25.602  12.108  43.145 0.0000000000
129578  -25.239  12.173  43.437 0.0000000000
129579  -24.925  12.304  43.861 0.0000000000
129580  -24.653  12.474  44.311 0.0000000000
129720  -7.613  23.288  48.674 0.0000000000
129721  -7.733  22.918  49.266 0.0000000000
129722  -7.787  22.549  49.933 0.0000000000
133796  -16.761  16.317  57.677 0.0000000000
133797  -16.603  17.164  57.496 0.0000000000
133798  -16.410  18.087  57.354 0.0000000000
133799  -16.220  18.998  57.168 0.0000000000
133800  -16.082  19.882  56.927 0.0000000000
133801  -15.741  19.261  57.059 0.0000000000
133802  -15.214  19.483  56.919 0.0000000000
133803  -14.720  19.772  56.773 0.0000000000
133804  -14.571  18.366  57.097 0.0000000000
133805  -14.339  19.252  56.986 0.0000000000
133806  -14.129  19.982  56.762 0.0000000000
133807  -13.575  20.246  56.796 0.0000000000
133808  -13.039  20.491  56.906 0.0000000000
133809  -12.501  20.759  57.068 0.0000000000
133810  -13.224  16.011  57.698 0.0000000000
133811  -13.065  16.897  57.749 0.0000000000
133812  -12.826  17.766  57.761 0.0000000000
133813  -11.887  17.430  58.420 0.0000000000
133814  -12.278  18.004  58.057 0.0000000000
133815  -12.587  18.611  57.740 0.0000000000
133816  -12.366  19.386  57.623 0.0000000000
133817  -12.212  20.173  57.467 0.0000000000
133818  -12.019  20.993  57.297 0.0000000000
133819  -11.510  21.256  57.589 0.0000000000
133820  -11.008  21.475  57.867 0.0000000000
133821  -10.540  21.767  58.159 0.0000000000
133822  -10.326  20.445  58.749 0.0000000000
133823  -10.225  21.228  58.604 0.0000000000
133824  -10.083  22.007  58.414 0.0000000000
133825  -9.601  22.184  58.651 0.0000000000
133826  -9.077  22.382  58.883 0.0000000000
133827  -8.528  22.592  59.049 0.0000000000
133828  -8.090  22.779  59.038 0.0000000000
133829  -8.314  21.997  59.337 0.0000000000
133830  -8.040  21.465  59.665 0.0000000000
133831  -7.768  20.927  59.907 0.0000000000
133832  -8.386  19.972  60.390 0.0000000000
133833  -7.964  20.192  60.381 0.0000000000
133834  -7.543  20.360  60.172 0.0000000000
133835  -7.263  19.755  60.459 0.0000000000
133836  -7.037  19.112  60.756 0.0000000000
133837  -6.821  18.449  61.037 0.0000000000
133838  -9.046  16.959  61.738 0.0000000000
133839  -8.596  17.211  61.969 0.0000000000
133840  -8.147  17.440  62.107 0.0000000000
133841  -8.174  16.250  62.771 0.0000000000
133842  -7.900  16.936  62.520 0.0000000000
133843  -7.681  17.601  62.110 0.0000000000
133844  -7.228  17.681  62.003 0.0000000000
133845  -6.882  17.733  61.728 0.0000000000
133846  -6.629  17.752  61.314 0.0000000000
133847  -6.536  17.057  61.495 0.0000000000
133848  -6.493  16.391  61.514 0.0000000000
133849  -6.501  15.664  61.481 0.0000000000
133850  -6.845  15.159  62.530 0.0000000000
133851  -6.685  15.078  62.011 0.0000000000
133852  -6.579  14.986  61.412 0.0000000000
134112  -10.444  17.074  41.864 0.0000000000
134113  -10.727  16.827  41.377 0.0000000000
134114  -10.726  16.448  41.938 0.0000000000
134115  -10.965  15.859  41.985 0.0000000000
134116  -11.154  15.286  41.992 0.0000000000
134117  -10.980  15.203  43.012 0.0000000000
134118  -11.110  14.949  42.529 0.0000000000
134119  -11.296  14.690  41.986 0.0000000000
134120  -11.430  14.069  41.994 0.0000000000
134121  -11.501  13.471  41.965 0.0000000000
134122  -11.517  12.938  41.974 0.0000000000
134123  -11.059  13.816  45.078 0.0000000000
134124  -11.063  13.611  44.542 0.0000000000
134125  -11.089  13.407  44.000 0.0000000000
134126  -10.856  12.491  44.457 0.0000000000
134127  -11.021  12.839  43.971 0.0000000000
134128  -11.172  13.167  43.472 0.0000000000
134129  -11.243  12.872  42.967 0.0000000000
134130  -11.376  12.622  42.485 0.0000000000
134131  -11.488  12.434  42.009 0.0000000000
134132  -11.439  11.893  42.026 0.0000000000
134133  -11.327  11.322  42.043 0.0000000000
134134  -11.164  10.786  42.080 0.0000000000
134135  -10.876  10.693  42.951 0.0000000000
134136  -10.936  10.463  42.535 0.0000000000
134137  -11.006  10.280  42.076 0.0000000000
134138  -10.828  9.782  42.061 0.0000000000
134139  -10.603  9.298  42.090 0.0000000000
134140  -10.471  8.802  42.068 0.0000000000
134141  -10.402  8.287  42.075 0.0000000000
134142  -10.364  8.427  42.428 0.0000000000
134143  -10.252  7.985  42.829 0.0000000000
134144  -10.125  7.479  43.281 0.0000000000
134145  -9.940  8.362  43.609 0.0000000000
134146  -9.965  7.686  43.697 0.0000000000
134147  -10.041  7.030  43.760 0.0000000000
134151  -9.234  9.331  45.363 0.0000000000
134152  -9.128  8.634  45.343 0.0000000000
134153  -9.129  7.866  45.420 0.0000000000
140423  -22.786  20.703  36.288 0.0000000000
140436  -25.584  16.528  38.271 0.0000000000
140437  -24.916  16.919  38.047 0.0000000000
140438  -26.001  13.764  41.105 0.0000000000
140439  -25.668  14.290  40.596 0.0000000000
140440  -25.316  14.837  40.026 0.0000000000
140441  -24.338  15.223  40.125 0.0000000000
140442  -24.674  15.306  39.794 0.0000000000
140443  -25.011  15.463  39.432 0.0000000000
140444  -24.754  16.071  38.907 0.0000000000
140445  -24.526  16.693  38.412 0.0000000000
140446  -24.287  17.389  37.892 0.0000000000
140447  -23.739  17.872  37.884 0.0000000000
140448  -23.177  18.439  37.935 0.0000000000
140449  -22.668  19.076  38.022 0.0000000000
140450  -22.652  18.297  38.925 0.0000000000
140451  -22.436  19.011  38.561 0.0000000000
140452  -22.252  19.726  38.154 0.0000000000
140453  -21.833  20.401  38.424 0.0000000000
140459  -21.474  20.427  41.083 0.0000000000
140460  -21.288  21.128  41.465 0.0000000000
140465  -22.049  17.928  42.512 0.0000000000
140466  -21.823  18.591  42.909 0.0000000000
140467  -21.675  19.301  43.293 0.0000000000
140468  -21.818  18.889  44.326 0.0000000000
140469  -21.664  19.432  44.002 0.0000000000
140470  -21.526  19.992  43.642 0.0000000000
140471  -21.412  20.675  44.052 0.0000000000
140472  -21.306  21.358  44.437 0.0000000000
140473  -21.208  22.017  44.876 0.0000000000
140474  -21.252  22.155  45.678 0.0000000000
140475  -21.297  22.373  46.514 0.0000000000
140476  -21.433  22.487  47.346 0.0000000000
140477  -21.650  21.279  47.190 0.0000000000
140478  -21.631  21.915  47.725 0.0000000000
140479  -21.631  22.649  48.185 0.0000000000
140480  -21.910  22.854  49.010 0.0000000000
140481  -22.247  23.046  49.874 0.0000000000
140482  -22.631  23.259  50.637 0.0000000000
140833  -10.604  20.571  38.973 0.0000000000
140834  -10.535  20.080  39.413 0.0000000000
140835  -10.104  21.006  39.717 0.0000000000
140836  -10.271  20.317  39.773 0.0000000000
140837  -10.471  19.614  39.846 0.0000000000
140838  -10.367  19.194  40.286 0.0000000000
140839  -10.335  18.706  40.754 0.0000000000
140840  -10.267  18.224  41.244 0.0000000000
140860  -9.384  21.196  41.393 0.0000000000
140861  -9.515  20.507  41.461 0.0000000000
140862  -9.143  20.162  42.471 0.0000000000
140863  -9.376  19.955  41.999 0.0000000000
140864  -9.571  19.795  41.534 0.0000000000
140865  -9.759  19.066  41.607 0.0000000000
140866  -9.972  18.358  41.687 0.0000000000
140867  -10.181  17.705  41.765 0.0000000000
140868  -10.185  17.248  42.302 0.0000000000
140869  -10.241  16.855  42.821 0.0000000000
140870  -10.350  16.510  43.368 0.0000000000
140871  -9.844  17.275  43.759 0.0000000000
140872  -10.185  16.714  43.824 0.0000000000
140873  -10.466  16.164  43.916 0.0000000000
140874  -10.614  15.828  44.430 0.0000000000
140875  -10.705  15.496  44.999 0.0000000000
140876  -10.832  15.183  45.584 0.0000000000
140877  -8.866  18.229  45.900 0.0000000000
140878  -9.300  17.668  45.984 0.0000000000
140879  -9.761  17.164  46.070 0.0000000000
140880  -9.662  17.108  47.228 0.0000000000
140881  -9.937  16.860  46.677 0.0000000000
140882  -10.170  16.624  46.133 0.0000000000
140883  -10.469  16.065  46.140 0.0000000000
140884  -10.728  15.478  46.174 0.0000000000
140885  -10.936  14.859  46.196 0.0000000000
140886  -11.029  14.502  46.789 0.0000000000
140887  -11.085  14.089  47.397 0.0000000000
140888  -11.069  13.625  47.996 0.0000000000
140889  -10.892  14.490  48.676 0.0000000000
140890  -11.001  13.832  48.679 0.0000000000
140891  -10.978  13.157  48.568 0.0000000000
140892  -10.793  12.704  49.138 0.0000000000
140893  -10.576  12.222  49.710 0.0000000000
140894  -10.303  11.762  50.222 0.0000000000
152441  -24.875  12.056  44.840 0.0000000000
152442  -24.473  12.571  44.863 0.0000000000
152467  -24.567  12.321  46.161 0.0000000000
152468  -24.364  12.718  45.597 0.0000000000
152469  -24.173  13.113  45.083 0.0000000000
152470  -23.910  13.789  45.273 0.0000000000
152471  -23.739  14.424  45.561 0.0000000000
152472  -23.588  15.151  45.832 0.0000000000
152473  -23.869  14.652  47.147 0.0000000000
152474  -23.641  15.203  46.681 0.0000000000
152475  -23.458  15.823  46.226 0.0000000000
152476  -23.302  16.465  46.604 0.0000000000
152477  -23.170  17.137  47.016 0.0000000000
152478  -23.043  17.787  47.440 0.0000000000
152479  -23.395  14.767  50.522 0.0000000000
152480  -23.764  15.280  50.145 0.0000000000
152481  -23.801  15.888  49.602 0.0000000000
152482  -23.610  16.298  50.978 0.0000000000
152483  -23.755  16.452  50.026 0.0000000000
152484  -23.682  16.492  49.085 0.0000000000
152485  -23.490  17.110  48.646 0.0000000000
152486  -23.247  17.785  48.248 0.0000000000
152487  -22.963  18.471  47.897 0.0000000000
152488  -22.889  19.048  48.366 0.0000000000
152489  -22.828  19.652  48.911 0.0000000000
152490  -22.835  20.409  49.495 0.0000000000
152491  -23.508  19.620  50.654 0.0000000000
152492  -23.211  20.353  50.317 0.0000000000
152493  -22.857  21.088  50.027 0.0000000000
152494  -22.933  21.846  50.556 0.0000000000
152495  -23.021  22.594  51.021 0.0000000000
152496  -23.085  23.311  51.436 0.0000000000
152523  -19.688  12.995  52.538 0.0000000000
152545  -19.528  13.788  55.014 0.0000000000
152546  -19.497  13.387  54.478 0.0000000000
152548  -19.563  13.261  53.442 0.0000000000
152549  -19.673  13.544  52.981 0.0000000000
152550  -19.914  13.820  52.586 0.0000000000
152551  -20.179  14.526  52.708 0.0000000000
152552  -20.546  15.223  52.927 0.0000000000
152553  -20.865  15.896  53.091 0.0000000000
152554  -20.706  16.369  54.011 0.0000000000
152555  -20.962  16.435  53.601 0.0000000000
152556  -21.253  16.484  53.215 0.0000000000
152557  -21.631  16.985  53.324 0.0000000000
152558  -21.912  17.557  53.417 0.0000000000
152559  -22.285  18.163  53.467 0.0000000000
152560  -20.709  18.304  56.318 0.0000000000
152561  -20.939  18.572  55.804 0.0000000000
152562  -21.223  18.720  55.237 0.0000000000
152563  -21.326  19.972  55.814 0.0000000000
152564  -21.477  19.340  55.305 0.0000000000
152565  -21.587  18.757  54.830 0.0000000000
152566  -21.955  18.788  54.373 0.0000000000
152567  -22.269  18.832  53.920 0.0000000000
152568  -22.710  18.721  53.482 0.0000000000
152569  -23.112  19.338  53.525 0.0000000000
152570  -23.456  20.050  53.514 0.0000000000
152571  -23.670  20.891  53.354 0.0000000000
152572  -23.367  21.660  54.366 0.0000000000
152573  -23.615  21.699  53.805 0.0000000000
152574  -23.727  21.724  53.085 0.0000000000
152575  -23.620  22.604  52.729 0.0000000000
152576  -23.394  23.421  52.311 0.0000000000
152577  -23.040  24.157  51.854 0.0000000000
152578  -22.791  24.976  52.234 0.0000000000
152581  -21.823  25.509  53.714 0.0000000000
152587  -19.857  24.259  54.651 0.0000000000
152588  -19.747  24.777  53.994 0.0000000000
152589  -19.518  25.309  53.238 0.0000000000
152590  -18.404  24.790  52.869 0.0000000000
152591  -18.866  25.240  52.699 0.0000000000
152592  -19.283  25.788  52.544 0.0000000000
152605  -15.932  20.673  56.530 0.0000000000
152606  -15.762  21.440  56.009 0.0000000000
152607  -15.564  22.077  55.511 0.0000000000
152608  -14.627  21.772  55.777 0.0000000000
152609  -14.970  22.267  55.388 0.0000000000
152610  -15.372  22.705  54.924 0.0000000000
152611  -15.163  23.226  54.257 0.0000000000
152612  -14.920  23.766  53.593 0.0000000000
152613  -14.652  24.305  52.913 0.0000000000
152614  -12.391  22.792  56.042 0.0000000000
152615  -12.638  23.176  55.437 0.0000000000
152616  -12.921  23.576  54.765 0.0000000000
152617  -12.095  24.639  54.522 0.0000000000
152618  -12.644  24.309  54.290 0.0000000000
152619  -13.235  23.947  54.149 0.0000000000
152620  -13.557  24.345  53.492 0.0000000000
152621  -13.963  24.591  52.870 0.0000000000
152622  -14.339  24.817  52.176 0.0000000000
152623  -14.009  25.394  51.455 0.0000000000
152679  -7.588  24.668  50.348 0.0000000000
152680  -7.456  24.267  51.681 0.0000000000
152681  -7.546  24.149  51.046 0.0000000000
152682  -7.589  24.000  50.405 0.0000000000
152683  -7.651  23.344  50.484 0.0000000000
152684  -7.756  22.715  50.567 0.0000000000
152685  -7.814  22.030  50.584 0.0000000000
152686  -7.716  22.851  58.911 0.0000000000
152687  -7.320  22.921  58.611 0.0000000000
152688  -7.021  22.962  58.213 0.0000000000
152689  -6.939  21.775  58.851 0.0000000000
152690  -6.878  22.362  58.305 0.0000000000
152691  -6.815  22.943  57.762 0.0000000000
152692  -6.700  22.843  57.195 0.0000000000
152693  -6.677  22.710  56.611 0.0000000000
152694  -6.709  22.572  55.958 0.0000000000
152695  -6.488  19.022  59.313 0.0000000000
152696  -6.548  19.623  58.575 0.0000000000
152697  -6.618  20.221  57.904 0.0000000000
152698  -6.827  19.244  57.278 0.0000000000
152699  -6.722  20.064  57.297 0.0000000000
152700  -6.652  20.820  57.275 0.0000000000
152701  -6.664  21.394  56.602 0.0000000000
152702  -6.717  21.945  55.938 0.0000000000
152703  -6.809  22.418  55.245 0.0000000000
152704  -6.971  22.217  54.563 0.0000000000
152705  -7.171  22.044  53.894 0.0000000000
152706  -7.365  21.920  53.205 0.0000000000
152707  -7.351  20.762  53.833 0.0000000000
152708  -7.434  21.277  53.216 0.0000000000
152709  -7.527  21.786  52.527 0.0000000000
152710  -7.694  21.638  51.879 0.0000000000
152711  -7.858  21.484  51.258 0.0000000000
152712  -7.943  21.310  50.580 0.0000000000
152713  -8.044  20.604  50.556 0.0000000000
152714  -8.105  19.923  50.525 0.0000000000
152715  -8.243  19.211  50.484 0.0000000000
152716  -8.326  18.779  51.765 0.0000000000
152717  -8.458  18.664  51.164 0.0000000000
152718  -8.590  18.563  50.538 0.0000000000
152719  -8.896  17.895  50.631 0.0000000000
152720  -9.111  17.256  50.712 0.0000000000
152721  -9.346  16.606  50.787 0.0000000000
152722  -8.556  16.464  54.684 0.0000000000
152723  -8.745  16.357  53.999 0.0000000000
152724  -8.905  16.252  53.328 0.0000000000
152725  -9.023  14.924  54.045 0.0000000000
152726  -9.056  15.551  53.379 0.0000000000
152727  -9.068  16.158  52.677 0.0000000000
152728  -9.231  16.078  52.089 0.0000000000
152729  -9.420  15.999  51.458 0.0000000000
152730  -9.636  15.926  50.866 0.0000000000
152731  -9.912  15.226  50.966 0.0000000000
152732  -10.165  14.544  51.033 0.0000000000
152733  -10.361  13.852  51.067 0.0000000000
152734  -9.976  13.295  52.198 0.0000000000
152735  -10.200  13.246  51.627 0.0000000000
152736  -10.431  13.142  51.064 0.0000000000
152737  -10.362  12.449  51.003 0.0000000000
152738  -10.191  11.779  50.877 0.0000000000
152739  -9.925  11.214  50.667 0.0000000000
152819  -9.463  10.710  51.027 0.0000000000
152820  -9.578  10.699  50.425 0.0000000000
152821  -9.241  10.215  50.195 0.0000000000
152822  -8.927  9.698  50.018 0.0000000000
153483  -12.024  18.523  36.914 0.0000000000
153484  -12.202  18.942  36.387 0.0000000000
153498  -11.017  16.616  40.880 0.0000000000
153499  -11.242  16.401  40.423 0.0000000000
153500  -11.431  16.186  40.007 0.0000000000
153501  -11.570  15.166  40.468 0.0000000000
153502  -11.588  15.558  40.017 0.0000000000
153503  -11.599  15.959  39.557 0.0000000000
153504  -11.747  15.781  39.124 0.0000000000
153505  -11.924  15.549  38.697 0.0000000000
153506  -12.089  15.326  38.238 0.0000000000
153507  -11.845  12.832  40.615 0.0000000000
153508  -11.950  13.159  40.088 0.0000000000
153509  -12.086  13.518  39.571 0.0000000000
153510  -12.022  12.780  39.233 0.0000000000
153511  -12.120  13.341  39.170 0.0000000000
153512  -12.131  13.913  39.138 0.0000000000
153513  -12.156  14.297  38.708 0.0000000000
153514  -12.221  14.686  38.233 0.0000000000
153515  -12.252  15.095  37.755 0.0000000000
153516  -12.433  14.867  37.286 0.0000000000
153579  -10.375  7.737  42.117 0.0000000000
153580  -10.368  7.174  42.221 0.0000000000
153581  -10.489  6.533  42.264 0.0000000000
