# Supplementary material for: A connectional hub in the rostral anterior cingulate cortex links areas of emotion and cognitive control
Source: eLife. 2019 Jun 19;8:e43761. doi: 10.7554/eLife.43761 (PMC6624020; doi:10.7554/eLife.43761)
Supplement: Supplementary file 1. [file elife-43761-supp1.zip › lh.946d.label]

#!ascii label  , from subject fsaverage vox2ras=TkReg coords=white
1377
96  -25.703  26.258  33.637 0.0000000000
172  -22.560  53.725  22.283 0.0000000000
174  -21.760  45.866  32.525 0.0000000000
218  -32.234  26.664  41.037 0.0000000000
461  -30.638  32.408  34.199 0.0000000000
462  -25.081  35.757  32.486 0.0000000000
653  -20.779  49.221  27.353 0.0000000000
654  -23.670  44.339  29.938 0.0000000000
1010  -29.238  26.055  37.172 0.0000000000
1011  -30.999  30.302  38.685 0.0000000000
1012  -27.781  31.153  36.293 0.0000000000
1013  -27.406  32.943  32.591 0.0000000000
1014  -24.697  31.836  33.658 0.0000000000
1081  -21.431  35.761  32.714 0.0000000000
1082  -21.201  29.733  32.886 0.0000000000
1464  -18.443  52.699  22.921 0.0000000000
2035  -34.580  27.355  37.669 0.0000000000
2036  -33.441  29.996  34.608 0.0000000000
2125  -23.295  40.057  32.384 0.0000000000
2126  -19.645  40.796  33.390 0.0000000000
2573  -22.273  46.117  26.526 0.0000000000
2574  -22.288  43.029  27.096 0.0000000000
2930  -27.605  26.176  35.243 0.0000000000
2931  -28.511  28.829  36.263 0.0000000000
2932  -26.960  29.077  34.775 0.0000000000
2933  -26.415  31.513  35.056 0.0000000000
2934  -25.118  29.165  33.161 0.0000000000
3001  -22.887  30.585  32.538 0.0000000000
3002  -23.353  27.703  32.694 0.0000000000
3397  -21.153  55.980  20.266 0.0000000000
3398  -18.870  54.833  20.467 0.0000000000
3399  -20.592  53.424  22.721 0.0000000000
3400  -21.974  48.017  30.740 0.0000000000
3401  -19.332  48.901  28.581 0.0000000000
3402  -20.529  48.319  32.031 0.0000000000
3408  -22.677  51.069  20.339 0.0000000000
3410  -22.520  53.777  19.378 0.0000000000
3411  -21.981  56.564  17.838 0.0000000000
4467  -33.379  27.282  39.801 0.0000000000
4468  -30.462  32.104  37.269 0.0000000000
4469  -32.118  31.037  37.621 0.0000000000
4470  -31.954  31.655  34.890 0.0000000000
4475  -25.945  34.019  32.154 0.0000000000
4476  -26.507  32.308  29.237 0.0000000000
4477  -25.090  34.029  29.013 0.0000000000
4479  -24.822  36.532  30.022 0.0000000000
4681  -24.947  39.407  31.113 0.0000000000
4682  -24.048  37.830  32.483 0.0000000000
4683  -19.746  35.396  33.298 0.0000000000
4684  -20.318  38.289  32.865 0.0000000000
5782  -22.700  50.789  23.113 0.0000000000
5783  -21.471  51.590  24.537 0.0000000000
5784  -21.909  48.983  25.697 0.0000000000
5785  -22.851  47.488  29.167 0.0000000000
5786  -23.718  45.471  31.980 0.0000000000
6206  -23.780  56.992  12.122 0.0000000000
6424  -30.768  26.159  39.088 0.0000000000
6425  -31.501  28.159  39.711 0.0000000000
6426  -29.947  28.421  37.948 0.0000000000
6427  -29.352  30.765  37.453 0.0000000000
6428  -29.113  32.617  36.332 0.0000000000
6429  -29.184  32.656  33.388 0.0000000000
6430  -27.698  33.354  35.894 0.0000000000
6431  -26.175  33.906  34.999 0.0000000000
6432  -24.509  34.411  34.018 0.0000000000
6553  -23.068  36.037  33.070 0.0000000000
6554  -22.834  33.579  32.949 0.0000000000
6555  -21.075  32.879  32.619 0.0000000000
7257  -19.410  50.746  24.816 0.0000000000
7271  -22.916  56.867  15.015 0.0000000000
7441  -30.082  23.581  38.755 0.0000000000
7442  -28.506  23.474  36.564 0.0000000000
7443  -26.623  23.325  34.652 0.0000000000
7537  -24.103  24.560  33.562 0.0000000000
7538  -25.132  21.594  34.715 0.0000000000
8680  -32.867  29.046  39.169 0.0000000000
8681  -34.291  29.286  36.987 0.0000000000
8941  -23.553  40.789  28.860 0.0000000000
8942  -24.681  42.121  31.638 0.0000000000
8943  -22.756  42.999  32.402 0.0000000000
8944  -21.963  38.103  32.450 0.0000000000
8945  -21.193  40.670  32.480 0.0000000000
8946  -20.383  43.301  32.663 0.0000000000
8950  -21.841  26.584  33.675 0.0000000000
10610  -26.667  26.167  34.330 0.0000000000
10611  -27.141  27.547  34.874 0.0000000000
10612  -26.304  27.715  34.044 0.0000000000
10613  -26.110  29.057  33.918 0.0000000000
10614  -25.366  27.802  33.279 0.0000000000
10681  -24.218  28.398  32.764 0.0000000000
10682  -24.514  26.940  33.014 0.0000000000
11077  -21.987  54.836  21.295 0.0000000000
11078  -20.922  54.645  21.508 0.0000000000
11079  -21.720  53.811  22.707 0.0000000000
11080  -22.345  47.081  32.196 0.0000000000
11081  -21.240  48.071  31.401 0.0000000000
11082  -21.351  47.187  32.562 0.0000000000
11083  -20.304  47.252  32.853 0.0000000000
11084  -20.517  45.856  32.738 0.0000000000
11088  -22.848  52.437  21.629 0.0000000000
11089  -22.611  52.392  19.959 0.0000000000
11090  -22.664  53.849  20.894 0.0000000000
11091  -22.306  55.327  20.052 0.0000000000
12145  -33.181  26.715  41.396 0.0000000000
12146  -33.777  26.623  40.345 0.0000000000
12147  -32.849  27.207  40.703 0.0000000000
12148  -30.492  32.547  35.936 0.0000000000
12149  -31.081  32.162  36.264 0.0000000000
12150  -31.245  32.036  34.568 0.0000000000
12151  -32.049  31.556  33.189 0.0000000000
12152  -31.422  32.002  32.885 0.0000000000
12154  -30.787  32.202  32.435 0.0000000000
12155  -25.408  34.800  32.282 0.0000000000
12156  -25.519  33.851  30.590 0.0000000000
12157  -25.147  34.828  30.685 0.0000000000
12158  -24.765  35.230  29.304 0.0000000000
12159  -25.077  36.086  31.284 0.0000000000
12361  -24.893  37.419  31.583 0.0000000000
12362  -24.608  36.803  32.579 0.0000000000
13478  -22.174  49.903  24.243 0.0000000000
13479  -22.020  48.378  24.489 0.0000000000
13480  -22.787  45.268  28.386 0.0000000000
13481  -22.662  46.809  27.969 0.0000000000
13482  -23.362  45.989  29.651 0.0000000000
13483  -23.559  46.457  30.699 0.0000000000
13484  -24.125  44.961  31.149 0.0000000000
14545  -30.056  26.033  38.154 0.0000000000
14546  -30.391  27.277  38.494 0.0000000000
14547  -29.582  27.281  37.535 0.0000000000
14548  -28.148  30.127  36.213 0.0000000000
14549  -28.926  29.869  36.894 0.0000000000
14550  -28.583  30.959  36.872 0.0000000000
14551  -29.205  31.778  37.110 0.0000000000
14552  -28.506  32.031  36.660 0.0000000000
14553  -28.404  33.038  36.177 0.0000000000
14554  -27.633  32.387  36.460 0.0000000000
14555  -25.602  31.716  34.293 0.0000000000
14556  -26.126  32.785  35.347 0.0000000000
14557  -25.340  32.962  34.588 0.0000000000
14558  -25.354  34.145  34.422 0.0000000000
14559  -24.514  33.165  33.917 0.0000000000
14761  -23.683  33.982  33.553 0.0000000000
14762  -23.676  32.599  33.165 0.0000000000
14763  -21.987  30.130  32.559 0.0000000000
14764  -21.912  31.670  32.445 0.0000000000
14765  -20.993  31.348  32.654 0.0000000000
14766  -20.250  32.562  33.025 0.0000000000
14767  -20.351  30.944  33.238 0.0000000000
15955  -18.747  53.754  21.753 0.0000000000
15956  -17.744  54.462  20.719 0.0000000000
15957  -17.675  53.619  22.136 0.0000000000
15959  -17.245  52.357  23.222 0.0000000000
15960  -20.874  50.293  25.687 0.0000000000
15961  -20.486  51.276  24.673 0.0000000000
15962  -19.954  50.013  26.133 0.0000000000
15963  -18.658  48.891  29.140 0.0000000000
15964  -18.271  49.377  27.129 0.0000000000
15991  -23.222  55.685  14.509 0.0000000000
15992  -22.981  55.401  15.929 0.0000000000
15993  -20.534  56.836  17.987 0.0000000000
15994  -21.077  57.145  16.723 0.0000000000
16358  -27.590  23.342  35.502 0.0000000000
16561  -25.898  22.372  34.570 0.0000000000
19153  -34.704  26.321  37.966 0.0000000000
19154  -35.665  25.378  37.256 0.0000000000
19155  -35.487  26.484  36.846 0.0000000000
19157  -35.451  27.435  36.612 0.0000000000
19158  -31.187  29.140  39.271 0.0000000000
19159  -32.194  28.681  39.685 0.0000000000
19160  -31.938  29.849  39.204 0.0000000000
19161  -32.755  30.708  36.225 0.0000000000
19162  -33.174  30.170  37.445 0.0000000000
19163  -33.879  29.646  35.842 0.0000000000
19164  -35.077  28.950  35.501 0.0000000000
19165  -34.645  29.259  34.389 0.0000000000
19167  -34.409  29.532  33.035 0.0000000000
19180  -28.301  32.764  33.038 0.0000000000
19181  -28.909  32.256  31.741 0.0000000000
19182  -27.918  32.268  31.290 0.0000000000
19183  -26.014  32.441  27.769 0.0000000000
19803  -24.340  39.838  32.208 0.0000000000
19804  -24.772  40.709  31.450 0.0000000000
19805  -24.097  41.052  32.230 0.0000000000
19806  -23.874  42.566  32.281 0.0000000000
19807  -23.073  41.482  32.356 0.0000000000
19808  -22.237  35.934  32.778 0.0000000000
19809  -22.449  37.020  32.646 0.0000000000
19810  -21.588  37.009  32.596 0.0000000000
19811  -19.960  39.532  33.185 0.0000000000
19812  -20.728  39.483  32.653 0.0000000000
19813  -20.311  40.800  32.880 0.0000000000
19814  -20.857  42.023  32.547 0.0000000000
19815  -19.967  42.041  32.976 0.0000000000
19816  -19.504  43.304  33.182 0.0000000000
19817  -19.310  42.088  33.587 0.0000000000
19823  -23.393  23.913  33.973 0.0000000000
19824  -22.917  25.551  33.536 0.0000000000
19825  -22.256  25.046  34.172 0.0000000000
23065  -22.242  44.579  26.883 0.0000000000
23066  -22.857  43.705  28.564 0.0000000000
23704  -28.464  26.133  36.150 0.0000000000
23705  -28.833  27.411  36.588 0.0000000000
23706  -28.029  27.552  35.664 0.0000000000
23707  -27.766  28.935  35.506 0.0000000000
23708  -27.347  30.173  35.579 0.0000000000
23709  -27.114  31.355  35.788 0.0000000000
23710  -26.697  30.344  34.865 0.0000000000
23711  -25.902  30.358  33.972 0.0000000000
23712  -24.897  30.529  33.333 0.0000000000
23833  -23.832  31.218  32.926 0.0000000000
23834  -24.018  29.791  32.753 0.0000000000
23835  -23.071  29.208  32.479 0.0000000000
23836  -22.196  28.639  32.696 0.0000000000
24547  -20.043  56.491  19.110 0.0000000000
24548  -18.877  55.856  19.135 0.0000000000
24549  -19.974  55.450  20.371 0.0000000000
24550  -19.819  54.196  21.615 0.0000000000
24551  -19.480  53.001  22.740 0.0000000000
24552  -21.256  48.572  29.158 0.0000000000
24553  -20.010  49.075  27.909 0.0000000000
24554  -20.617  48.540  29.741 0.0000000000
24555  -19.877  48.615  30.381 0.0000000000
24556  -19.286  48.943  30.982 0.0000000000
24558  -19.869  48.582  32.634 0.0000000000
24571  -22.634  55.245  17.242 0.0000000000
24572  -22.418  55.236  18.570 0.0000000000
24573  -21.664  56.498  19.181 0.0000000000
26470  -34.147  26.432  39.185 0.0000000000
26471  -33.898  27.306  38.736 0.0000000000
26472  -30.712  31.253  38.048 0.0000000000
26473  -31.611  30.958  38.409 0.0000000000
26474  -31.234  31.729  37.571 0.0000000000
26475  -31.921  31.589  36.474 0.0000000000
26476  -32.656  30.909  34.861 0.0000000000
26477  -33.386  30.175  33.191 0.0000000000
26478  -32.679  30.935  33.326 0.0000000000
26485  -26.627  33.350  32.327 0.0000000000
26486  -26.953  32.517  30.905 0.0000000000
26487  -26.148  33.008  30.629 0.0000000000
26488  -25.652  33.019  29.062 0.0000000000
26489  -25.127  33.263  27.606 0.0000000000
26491  -24.569  34.453  27.820 0.0000000000
26492  -24.358  35.702  28.305 0.0000000000
26493  -24.365  37.033  28.907 0.0000000000
26857  -24.515  38.577  29.364 0.0000000000
26858  -24.895  38.011  30.483 0.0000000000
26859  -24.613  38.641  31.979 0.0000000000
26860  -23.668  38.927  32.350 0.0000000000
26861  -20.569  35.611  32.875 0.0000000000
26862  -20.757  37.022  32.703 0.0000000000
26863  -19.944  36.921  33.088 0.0000000000
28852  -22.881  52.411  23.059 0.0000000000
28853  -22.189  52.819  23.823 0.0000000000
28854  -22.335  51.465  24.222 0.0000000000
28855  -21.697  50.322  25.183 0.0000000000
28856  -21.478  49.271  26.646 0.0000000000
28857  -22.171  47.634  26.102 0.0000000000
28858  -22.293  48.222  27.432 0.0000000000
28859  -21.888  48.530  28.409 0.0000000000
28860  -22.567  47.828  30.049 0.0000000000
28861  -23.228  46.903  31.578 0.0000000000
28862  -22.858  45.742  32.386 0.0000000000
28872  -22.840  50.899  21.718 0.0000000000
30346  -31.520  26.434  40.166 0.0000000000
30347  -31.874  27.311  40.319 0.0000000000
30348  -31.101  27.271  39.470 0.0000000000
30349  -30.612  28.269  38.903 0.0000000000
30350  -30.350  29.397  38.467 0.0000000000
30351  -29.298  28.586  37.032 0.0000000000
30352  -29.708  29.658  37.641 0.0000000000
30353  -30.113  30.562  38.084 0.0000000000
30354  -29.914  31.482  37.615 0.0000000000
30355  -29.810  32.331  36.823 0.0000000000
30356  -29.861  32.786  35.459 0.0000000000
30357  -29.982  32.586  33.809 0.0000000000
30358  -29.174  32.932  35.002 0.0000000000
30359  -28.417  33.168  34.735 0.0000000000
30360  -27.702  33.589  34.440 0.0000000000
30361  -26.923  32.611  35.983 0.0000000000
30362  -26.940  33.745  35.506 0.0000000000
30363  -26.981  33.909  34.006 0.0000000000
30364  -26.235  34.231  33.726 0.0000000000
30365  -25.538  34.732  33.643 0.0000000000
30366  -24.750  35.250  33.482 0.0000000000
30649  -24.096  36.043  33.172 0.0000000000
30650  -23.745  35.172  33.576 0.0000000000
30651  -22.918  34.905  33.131 0.0000000000
30652  -22.107  34.684  32.817 0.0000000000
30653  -22.795  32.111  32.678 0.0000000000
30654  -21.969  33.243  32.626 0.0000000000
30655  -21.237  34.382  32.729 0.0000000000
30656  -20.385  34.155  32.952 0.0000000000
32307  -17.824  55.245  19.350 0.0000000000
32313  -21.129  52.549  23.806 0.0000000000
32314  -20.033  52.201  23.679 0.0000000000
32315  -18.907  51.616  23.761 0.0000000000
32316  -19.049  49.691  26.549 0.0000000000
32317  -18.397  50.378  25.229 0.0000000000
32318  -17.833  51.296  24.070 0.0000000000
32351  -23.570  55.690  13.052 0.0000000000
32352  -23.537  57.108  13.667 0.0000000000
32354  -22.440  56.608  16.440 0.0000000000
32808  -31.939  25.485  40.895 0.0000000000
32809  -31.190  25.099  39.819 0.0000000000
32810  -30.462  24.811  38.821 0.0000000000
32811  -29.703  24.754  37.777 0.0000000000
32813  -29.322  23.611  37.751 0.0000000000
32814  -28.926  24.820  36.861 0.0000000000
32815  -28.064  24.774  35.804 0.0000000000
32816  -27.098  24.751  34.792 0.0000000000
32817  -26.093  24.788  34.017 0.0000000000
33073  -24.923  25.338  33.458 0.0000000000
33074  -25.364  23.873  33.883 0.0000000000
33075  -24.598  23.075  34.030 0.0000000000
33076  -23.845  22.334  34.462 0.0000000000
33078  -24.320  20.879  35.210 0.0000000000
36292  -32.454  27.850  40.108 0.0000000000
36293  -33.092  28.117  39.471 0.0000000000
36294  -33.727  28.253  38.565 0.0000000000
36295  -32.548  30.154  38.486 0.0000000000
36296  -33.582  29.279  38.289 0.0000000000
36297  -34.388  28.378  37.631 0.0000000000
36298  -35.346  28.390  36.325 0.0000000000
36319  -29.895  32.317  32.115 0.0000000000
37070  -22.734  41.787  28.047 0.0000000000
37071  -23.660  42.506  29.358 0.0000000000
37072  -24.485  40.054  29.882 0.0000000000
37073  -24.440  41.532  30.247 0.0000000000
37074  -24.430  43.203  30.652 0.0000000000
37075  -24.298  43.729  31.856 0.0000000000
37076  -23.359  44.178  32.334 0.0000000000
37077  -22.285  44.493  32.512 0.0000000000
37078  -23.473  36.966  32.766 0.0000000000
37079  -22.938  37.966  32.484 0.0000000000
37080  -22.531  39.167  32.402 0.0000000000
37081  -21.097  38.249  32.549 0.0000000000
37082  -21.518  39.346  32.442 0.0000000000
37083  -22.209  40.460  32.397 0.0000000000
37084  -21.877  41.829  32.350 0.0000000000
37085  -21.535  43.271  32.420 0.0000000000
37086  -21.053  44.637  32.582 0.0000000000
37087  -19.919  44.588  32.905 0.0000000000
37096  -23.680  26.168  33.137 0.0000000000
37097  -22.531  27.062  33.073 0.0000000000
37098  -21.472  28.162  33.222 0.0000000000
41330  -26.185  26.214  33.958 0.0000000000
41331  -26.473  26.913  34.162 0.0000000000
41332  -26.011  26.973  33.809 0.0000000000
41333  -25.854  27.742  33.652 0.0000000000
41334  -25.535  27.028  33.463 0.0000000000
41401  -24.946  27.343  33.107 0.0000000000
41402  -25.131  26.571  33.297 0.0000000000
41797  -22.362  54.241  21.781 0.0000000000
41798  -21.876  54.275  22.019 0.0000000000
41799  -22.179  53.884  22.556 0.0000000000
41800  -22.202  46.518  32.512 0.0000000000
41801  -21.846  47.185  32.411 0.0000000000
41802  -21.627  46.547  32.610 0.0000000000
41803  -21.024  46.521  32.700 0.0000000000
41804  -21.161  45.868  32.624 0.0000000000
41808  -22.839  53.137  22.052 0.0000000000
41809  -22.793  53.092  21.365 0.0000000000
41810  -22.681  53.765  21.647 0.0000000000
41811  -22.453  54.457  21.141 0.0000000000
42865  -32.689  26.755  41.283 0.0000000000
42866  -33.022  26.965  41.011 0.0000000000
42867  -32.552  27.016  40.960 0.0000000000
42868  -30.548  32.486  35.029 0.0000000000
42869  -30.870  32.310  35.240 0.0000000000
42870  -30.957  32.238  34.404 0.0000000000
42871  -31.334  31.981  33.730 0.0000000000
42872  -31.038  32.183  33.557 0.0000000000
42873  -31.124  32.138  32.676 0.0000000000
42874  -30.721  32.304  33.310 0.0000000000
42875  -25.243  35.246  32.335 0.0000000000
42876  -25.311  34.832  31.526 0.0000000000
42877  -25.203  35.366  31.649 0.0000000000
42878  -25.107  35.491  30.953 0.0000000000
42879  -25.106  35.902  31.909 0.0000000000
43081  -24.962  36.489  32.014 0.0000000000
43082  -24.844  36.255  32.504 0.0000000000
44200  -23.178  44.795  29.227 0.0000000000
44201  -23.091  45.678  29.066 0.0000000000
44202  -23.521  45.132  29.828 0.0000000000
44203  -23.781  45.440  30.342 0.0000000000
44204  -23.976  44.668  30.560 0.0000000000
45265  -29.629  26.003  37.626 0.0000000000
45266  -29.814  26.622  37.808 0.0000000000
45267  -29.386  26.678  37.331 0.0000000000
45268  -27.914  30.623  36.230 0.0000000000
45269  -28.330  30.564  36.553 0.0000000000
45270  -28.180  31.086  36.566 0.0000000000
45271  -28.526  31.515  36.803 0.0000000000
45272  -28.109  31.583  36.572 0.0000000000
45273  -28.059  32.233  36.554 0.0000000000
45274  -27.697  31.726  36.372 0.0000000000
45275  -25.176  31.709  33.933 0.0000000000
45276  -25.457  32.330  34.461 0.0000000000
45277  -25.027  32.370  34.072 0.0000000000
45278  -24.923  33.039  34.194 0.0000000000
45279  -24.601  32.547  33.791 0.0000000000
45481  -24.115  32.893  33.555 0.0000000000
45482  -24.200  32.228  33.417 0.0000000000
45483  -21.579  29.972  32.677 0.0000000000
45484  -21.487  30.750  32.569 0.0000000000
45485  -21.083  30.536  32.751 0.0000000000
45486  -20.647  31.134  32.903 0.0000000000
45487  -20.735  30.306  33.031 0.0000000000
46675  -18.636  53.250  22.377 0.0000000000
46676  -18.192  53.702  21.909 0.0000000000
46677  -18.084  53.165  22.519 0.0000000000
46678  -17.506  53.000  22.695 0.0000000000
46679  -17.865  52.517  23.036 0.0000000000
46680  -20.778  49.702  26.527 0.0000000000
46681  -20.424  50.165  25.923 0.0000000000
46682  -20.342  49.586  26.794 0.0000000000
46683  -18.339  48.985  29.417 0.0000000000
46684  -18.084  49.102  28.385 0.0000000000
46711  -23.055  54.809  15.754 0.0000000000
46712  -22.967  54.661  16.377 0.0000000000
46713  -19.758  56.613  17.912 0.0000000000
46714  -19.975  56.761  17.279 0.0000000000
49873  -34.645  26.842  37.762 0.0000000000
49874  -35.065  26.384  37.390 0.0000000000
49875  -35.017  26.923  37.249 0.0000000000
49876  -35.466  26.996  36.718 0.0000000000
49877  -34.976  27.445  37.162 0.0000000000
49878  -31.090  29.703  39.034 0.0000000000
49879  -31.589  29.494  39.369 0.0000000000
49880  -31.470  30.070  39.004 0.0000000000
49881  -33.069  30.338  35.431 0.0000000000
49882  -33.294  30.159  36.026 0.0000000000
49883  -33.617  29.843  35.266 0.0000000000
49884  -34.231  29.431  35.108 0.0000000000
49885  -34.036  29.563  34.490 0.0000000000
49886  -34.470  29.368  33.705 0.0000000000
49887  -33.878  29.669  33.812 0.0000000000
49900  -27.860  32.859  32.888 0.0000000000
49901  -28.128  32.506  32.156 0.0000000000
49902  -27.661  32.561  31.945 0.0000000000
50523  -23.788  39.977  32.325 0.0000000000
50524  -24.168  40.421  32.277 0.0000000000
50525  -23.684  40.552  32.321 0.0000000000
50526  -23.616  41.259  32.332 0.0000000000
50527  -23.188  40.754  32.374 0.0000000000
50528  -21.823  35.864  32.688 0.0000000000
50529  -21.894  36.464  32.630 0.0000000000
50530  -21.479  36.402  32.607 0.0000000000
50531  -19.812  40.182  33.314 0.0000000000
50532  -20.133  40.167  33.019 0.0000000000
50533  -19.973  40.822  33.121 0.0000000000
50534  -20.168  41.441  32.931 0.0000000000
50535  -19.789  41.415  33.163 0.0000000000
50536  -19.586  42.027  33.246 0.0000000000
50537  -19.425  41.380  33.438 0.0000000000
50543  -23.041  23.599  34.298 0.0000000000
50544  -22.806  24.460  34.054 0.0000000000
50545  -22.477  24.230  34.420 0.0000000000
53800  -22.080  43.455  26.228 0.0000000000
53801  -22.065  44.195  26.141 0.0000000000
53802  -22.210  43.807  27.027 0.0000000000
53803  -22.478  44.167  27.767 0.0000000000
53804  -22.536  43.378  27.861 0.0000000000
54865  -28.019  26.191  35.692 0.0000000000
54866  -28.233  26.865  35.871 0.0000000000
54867  -27.808  26.864  35.436 0.0000000000
54868  -27.051  28.357  34.766 0.0000000000
54869  -27.461  28.279  35.162 0.0000000000
54870  -27.348  29.005  35.121 0.0000000000
54871  -27.546  29.546  35.510 0.0000000000
54872  -27.171  29.716  35.171 0.0000000000
54873  -27.027  30.261  35.230 0.0000000000
54874  -26.846  29.720  34.815 0.0000000000
54875  -25.638  29.088  33.491 0.0000000000
54876  -26.017  29.685  33.907 0.0000000000
54877  -25.497  29.783  33.497 0.0000000000
54878  -25.401  30.444  33.631 0.0000000000
54879  -24.998  29.856  33.200 0.0000000000
55081  -24.465  30.160  32.996 0.0000000000
55082  -24.564  29.458  32.882 0.0000000000
55083  -23.771  28.018  32.682 0.0000000000
55084  -23.665  28.747  32.620 0.0000000000
55085  -23.211  28.441  32.564 0.0000000000
55086  -22.621  28.854  32.552 0.0000000000
55087  -22.782  28.117  32.644 0.0000000000
56272  -20.619  56.283  19.689 0.0000000000
56273  -20.017  56.032  19.729 0.0000000000
56274  -20.535  55.736  20.333 0.0000000000
56275  -20.773  54.028  22.127 0.0000000000
56276  -20.370  54.440  21.569 0.0000000000
56277  -20.256  53.824  22.172 0.0000000000
56278  -19.742  53.602  22.198 0.0000000000
56279  -20.051  53.228  22.723 0.0000000000
56280  -21.583  48.265  30.022 0.0000000000
56281  -20.943  48.543  29.452 0.0000000000
56282  -21.305  48.314  30.283 0.0000000000
56283  -20.879  48.199  31.718 0.0000000000
56284  -20.593  48.395  30.902 0.0000000000
56285  -20.275  48.546  31.235 0.0000000000
56286  -19.553  48.766  30.661 0.0000000000
56287  -19.991  48.752  31.596 0.0000000000
56288  -19.693  48.903  31.909 0.0000000000
56289  -20.187  48.442  32.329 0.0000000000
56290  -19.840  46.571  32.941 0.0000000000
56291  -19.741  47.334  33.049 0.0000000000
56306  -22.587  53.072  19.708 0.0000000000
56308  -22.596  53.044  18.951 0.0000000000
56310  -22.560  53.769  18.637 0.0000000000
56311  -22.514  54.499  18.271 0.0000000000
56312  -22.472  54.507  18.988 0.0000000000
56313  -21.829  55.828  20.242 0.0000000000
56314  -22.062  56.058  19.650 0.0000000000
56315  -21.429  56.334  19.770 0.0000000000
56316  -20.921  56.629  19.231 0.0000000000
59473  -33.570  26.933  40.044 0.0000000000
59474  -33.959  26.523  39.789 0.0000000000
59475  -33.786  26.874  39.523 0.0000000000
59476  -33.991  26.880  38.921 0.0000000000
59477  -33.628  27.239  39.289 0.0000000000
59478  -30.559  31.646  37.681 0.0000000000
59479  -30.960  31.516  37.859 0.0000000000
59480  -30.799  31.939  37.412 0.0000000000
59481  -31.535  31.913  35.563 0.0000000000
59482  -31.515  31.897  36.398 0.0000000000
59483  -31.925  31.662  35.722 0.0000000000
59484  -32.294  31.308  35.718 0.0000000000
59485  -32.301  31.342  34.987 0.0000000000
59486  -32.654  30.925  34.107 0.0000000000
59487  -32.325  31.305  34.153 0.0000000000
59488  -32.165  31.601  32.325 0.0000000000
59489  -32.446  31.370  32.522 0.0000000000
59500  -26.266  33.648  32.203 0.0000000000
59501  -26.398  33.162  31.480 0.0000000000
59502  -26.045  33.500  31.398 0.0000000000
59503  -25.301  33.898  29.780 0.0000000000
59504  -25.538  33.389  29.783 0.0000000000
59505  -25.343  33.495  29.014 0.0000000000
59506  -25.421  33.126  28.333 0.0000000000
59507  -25.088  33.644  28.315 0.0000000000
59508  -24.797  33.826  27.678 0.0000000000
59509  -24.819  34.234  28.408 0.0000000000
59510  -24.795  35.898  29.676 0.0000000000
59511  -24.590  35.496  28.805 0.0000000000
59512  -24.561  36.121  29.084 0.0000000000
59513  -24.326  36.368  28.534 0.0000000000
59514  -24.598  36.769  29.448 0.0000000000
60121  -24.628  37.513  29.661 0.0000000000
60122  -24.815  37.275  30.205 0.0000000000
60123  -24.564  37.675  32.281 0.0000000000
60124  -24.838  38.059  31.796 0.0000000000
60125  -24.337  38.233  32.260 0.0000000000
60126  -24.169  38.802  32.276 0.0000000000
60127  -23.832  38.372  32.387 0.0000000000
60128  -20.136  35.559  33.057 0.0000000000
60129  -20.238  36.289  32.963 0.0000000000
60130  -19.820  36.170  33.218 0.0000000000
63472  -22.819  51.602  23.111 0.0000000000
63473  -22.696  52.019  23.776 0.0000000000
63474  -22.606  51.220  23.785 0.0000000000
63475  -21.991  49.442  24.917 0.0000000000
63476  -21.982  50.169  24.737 0.0000000000
63477  -21.786  49.642  25.417 0.0000000000
63478  -21.494  49.762  25.837 0.0000000000
63479  -21.724  49.188  26.190 0.0000000000
63480  -22.082  46.512  25.650 0.0000000000
63481  -22.063  47.289  25.433 0.0000000000
63482  -22.255  46.880  26.319 0.0000000000
63483  -22.816  47.211  28.602 0.0000000000
63484  -22.546  47.542  27.720 0.0000000000
63485  -22.590  47.871  28.346 0.0000000000
63486  -22.146  48.411  27.963 0.0000000000
63487  -22.439  48.059  28.841 0.0000000000
63488  -22.188  48.198  29.256 0.0000000000
63489  -22.760  47.649  29.657 0.0000000000
63490  -23.742  45.979  31.411 0.0000000000
63491  -23.419  46.707  31.141 0.0000000000
63492  -23.487  46.196  31.782 0.0000000000
63493  -23.160  46.328  32.112 0.0000000000
63494  -23.322  45.609  32.218 0.0000000000
63515  -22.805  50.854  22.413 0.0000000000
63516  -22.892  51.658  22.399 0.0000000000
65588  -23.670  56.167  11.876 0.0000000000
65590  -23.609  56.795  11.409 0.0000000000
66670  -31.161  26.243  39.636 0.0000000000
66671  -31.315  26.879  39.853 0.0000000000
66672  -30.973  26.751  39.307 0.0000000000
66673  -30.138  27.810  38.196 0.0000000000
66674  -30.478  27.780  38.688 0.0000000000
66675  -30.247  28.314  38.424 0.0000000000
66676  -30.408  28.813  38.673 0.0000000000
66677  -30.101  28.902  38.198 0.0000000000
66678  -28.687  28.101  36.380 0.0000000000
66679  -29.087  28.025  36.809 0.0000000000
66680  -28.924  28.721  36.658 0.0000000000
66681  -29.094  30.308  37.175 0.0000000000
66682  -29.304  29.759  37.247 0.0000000000
66683  -29.530  30.189  37.513 0.0000000000
66684  -29.900  30.122  37.870 0.0000000000
66685  -29.735  30.640  37.762 0.0000000000
66686  -30.030  31.031  37.877 0.0000000000
66687  -29.618  31.126  37.602 0.0000000000
66688  -29.189  32.241  36.797 0.0000000000
66689  -29.551  32.051  36.984 0.0000000000
66690  -29.491  32.472  36.553 0.0000000000
66691  -29.809  32.710  36.273 0.0000000000
66692  -29.450  32.781  35.994 0.0000000000
66693  -29.508  32.850  35.187 0.0000000000
66694  -29.114  32.840  35.728 0.0000000000
66695  -28.082  33.246  36.058 0.0000000000
66696  -28.410  33.158  35.505 0.0000000000
66697  -28.124  33.447  35.402 0.0000000000
66698  -28.060  33.372  34.564 0.0000000000
66699  -27.720  33.621  35.288 0.0000000000
66700  -26.814  31.423  35.455 0.0000000000
66701  -26.995  31.988  35.934 0.0000000000
66702  -26.645  32.046  35.575 0.0000000000
66703  -26.116  33.404  35.274 0.0000000000
66704  -26.519  33.322  35.605 0.0000000000
66705  -26.572  33.873  35.304 0.0000000000
66706  -26.990  33.950  34.818 0.0000000000
66707  -26.664  34.079  34.620 0.0000000000
66708  -26.617  34.031  33.857 0.0000000000
66709  -26.282  34.226  34.473 0.0000000000
66710  -24.942  34.245  34.228 0.0000000000
66711  -25.452  34.518  34.083 0.0000000000
66712  -25.018  34.673  33.936 0.0000000000
66713  -25.104  34.966  33.518 0.0000000000
66714  -24.611  34.938  33.845 0.0000000000
67321  -24.252  35.273  33.619 0.0000000000
67322  -24.149  34.804  33.793 0.0000000000
67323  -23.261  33.713  33.189 0.0000000000
67324  -23.279  34.392  33.396 0.0000000000
67325  -22.836  34.262  33.058 0.0000000000
67326  -22.515  34.773  32.990 0.0000000000
67327  -22.431  34.103  32.897 0.0000000000
67328  -23.371  30.927  32.710 0.0000000000
67329  -23.300  31.680  32.773 0.0000000000
67330  -22.867  31.311  32.561 0.0000000000
67331  -21.458  32.247  32.510 0.0000000000
67332  -21.926  32.472  32.510 0.0000000000
67333  -21.528  33.060  32.577 0.0000000000
67334  -21.602  33.837  32.657 0.0000000000
67335  -21.154  33.676  32.666 0.0000000000
67336  -20.792  34.241  32.798 0.0000000000
67337  -20.708  33.491  32.779 0.0000000000
70905  -18.869  55.386  19.774 0.0000000000
70906  -18.329  55.540  19.212 0.0000000000
70907  -18.337  55.077  19.899 0.0000000000
70920  -21.845  52.176  24.199 0.0000000000
70921  -21.668  52.775  23.800 0.0000000000
70922  -21.339  52.095  24.237 0.0000000000
70923  -19.936  51.064  24.743 0.0000000000
70924  -20.276  51.754  24.195 0.0000000000
70925  -19.715  51.459  24.197 0.0000000000
70926  -19.440  51.886  23.668 0.0000000000
70927  -19.167  51.150  24.246 0.0000000000
70928  -19.671  49.003  28.227 0.0000000000
70929  -19.506  49.411  27.246 0.0000000000
70930  -19.133  49.243  27.563 0.0000000000
70931  -17.818  49.721  26.427 0.0000000000
70932  -18.265  49.836  26.165 0.0000000000
70933  -17.894  50.178  25.506 0.0000000000
70934  -18.121  50.746  24.590 0.0000000000
71013  -23.176  56.290  14.834 0.0000000000
71014  -23.399  56.434  14.084 0.0000000000
71015  -23.239  57.049  14.383 0.0000000000
71018  -22.401  55.968  17.562 0.0000000000
71019  -22.583  55.952  16.861 0.0000000000
71020  -22.251  56.600  17.149 0.0000000000
71021  -20.489  57.134  15.949 0.0000000000
71022  -21.349  57.272  16.035 0.0000000000
72092  -31.772  24.790  40.735 0.0000000000
72093  -31.496  25.307  40.303 0.0000000000
72094  -31.422  24.580  40.250 0.0000000000
72096  -30.692  24.272  39.263 0.0000000000
72097  -30.336  24.153  38.784 0.0000000000
72098  -30.128  24.748  38.280 0.0000000000
72099  -29.888  24.172  38.222 0.0000000000
72103  -28.704  22.843  37.110 0.0000000000
72104  -29.098  22.977  37.716 0.0000000000
72105  -28.918  23.583  37.175 0.0000000000
72106  -29.118  24.245  37.254 0.0000000000
72107  -28.727  24.185  36.698 0.0000000000
72108  -28.506  24.810  36.301 0.0000000000
72109  -28.294  24.116  36.155 0.0000000000
72110  -27.133  23.335  35.071 0.0000000000
72111  -27.339  24.001  35.078 0.0000000000
72112  -26.862  24.039  34.687 0.0000000000
72113  -26.589  24.811  34.340 0.0000000000
72114  -26.354  24.061  34.310 0.0000000000
72721  -25.727  24.338  33.905 0.0000000000
72722  -26.016  23.554  34.212 0.0000000000
72723  -25.522  21.974  34.603 0.0000000000
72724  -25.251  22.718  34.214 0.0000000000
72725  -24.879  22.331  34.345 0.0000000000
72726  -24.217  22.713  34.204 0.0000000000
72727  -24.466  21.956  34.522 0.0000000000
72734  -23.691  21.346  35.106 0.0000000000
80508  -31.664  27.686  39.964 0.0000000000
80509  -32.105  27.611  40.264 0.0000000000
80510  -31.985  28.009  39.958 0.0000000000
80511  -32.534  28.937  39.553 0.0000000000
80512  -32.688  28.445  39.698 0.0000000000
80513  -32.982  28.554  39.333 0.0000000000
80514  -33.391  28.174  39.013 0.0000000000
80515  -33.325  28.654  38.912 0.0000000000
80516  -31.848  31.082  38.104 0.0000000000
80517  -32.063  30.612  38.478 0.0000000000
80518  -32.336  30.628  38.052 0.0000000000
80519  -33.743  29.698  37.197 0.0000000000
80520  -33.444  29.769  37.940 0.0000000000
80521  -33.936  29.318  37.687 0.0000000000
80522  -34.006  28.842  37.938 0.0000000000
80523  -34.427  28.926  37.377 0.0000000000
80524  -34.878  28.427  36.979 0.0000000000
80525  -34.803  28.843  36.691 0.0000000000
80538  -33.422  30.378  32.494 0.0000000000
80539  -33.865  30.049  32.413 0.0000000000
80575  -29.600  32.679  33.627 0.0000000000
80576  -30.001  32.460  32.925 0.0000000000
80577  -29.527  32.492  32.737 0.0000000000
80583  -26.727  32.378  30.063 0.0000000000
80584  -27.205  32.199  30.260 0.0000000000
80585  -27.014  32.130  29.459 0.0000000000
82443  -23.151  40.405  28.184 0.0000000000
82444  -22.745  40.886  27.746 0.0000000000
82445  -23.115  41.256  28.422 0.0000000000
82446  -23.178  42.149  28.720 0.0000000000
82447  -23.591  41.590  29.075 0.0000000000
82448  -24.870  39.037  30.236 0.0000000000
82449  -24.497  39.332  29.638 0.0000000000
82450  -24.807  39.734  30.512 0.0000000000
82451  -24.704  41.395  31.602 0.0000000000
82452  -24.680  41.123  30.845 0.0000000000
82453  -24.732  41.909  31.046 0.0000000000
82454  -24.420  42.383  30.471 0.0000000000
82455  -24.640  42.656  31.136 0.0000000000
82456  -24.536  43.464  31.297 0.0000000000
82457  -24.520  42.908  31.734 0.0000000000
82458  -23.342  42.775  32.382 0.0000000000
82459  -23.659  43.409  32.377 0.0000000000
82460  -23.065  43.573  32.379 0.0000000000
82461  -22.834  44.342  32.458 0.0000000000
82462  -22.494  43.754  32.441 0.0000000000
82463  -23.600  36.090  33.205 0.0000000000
82464  -23.788  36.495  32.937 0.0000000000
82465  -23.263  36.521  32.927 0.0000000000
82466  -22.194  37.546  32.563 0.0000000000
82467  -22.647  37.503  32.560 0.0000000000
82468  -22.425  38.037  32.502 0.0000000000
82469  -22.736  38.492  32.454 0.0000000000
82470  -22.200  38.701  32.443 0.0000000000
82471  -20.501  37.662  32.778 0.0000000000
82472  -20.881  37.702  32.635 0.0000000000
82473  -20.699  38.284  32.682 0.0000000000
82474  -20.944  40.068  32.562 0.0000000000
82475  -21.103  39.418  32.501 0.0000000000
82476  -21.364  40.021  32.453 0.0000000000
82477  -21.824  39.915  32.427 0.0000000000
82478  -21.680  40.607  32.402 0.0000000000
82479  -22.045  41.156  32.347 0.0000000000
82480  -21.484  41.235  32.371 0.0000000000
82481  -20.631  42.661  32.580 0.0000000000
82482  -21.145  42.616  32.432 0.0000000000
82483  -20.946  43.320  32.505 0.0000000000
82484  -21.324  43.988  32.486 0.0000000000
82485  -20.681  43.986  32.588 0.0000000000
82486  -20.455  44.627  32.680 0.0000000000
82487  -20.148  43.978  32.786 0.0000000000
82508  -24.508  24.907  33.460 0.0000000000
82509  -24.303  25.722  33.256 0.0000000000
82510  -23.888  25.370  33.344 0.0000000000
82511  -22.342  26.137  33.566 0.0000000000
82512  -22.718  26.304  33.313 0.0000000000
82513  -22.139  26.882  33.314 0.0000000000
82514  -21.971  27.622  33.112 0.0000000000
82515  -21.645  27.357  33.444 0.0000000000
92186  -22.112  42.689  26.306 0.0000000000
92824  -27.147  26.138  34.778 0.0000000000
92825  -27.370  26.892  35.038 0.0000000000
92826  -26.896  26.897  34.581 0.0000000000
92827  -26.732  27.655  34.440 0.0000000000
92828  -26.653  28.384  34.357 0.0000000000
92829  -26.559  29.094  34.359 0.0000000000
92830  -26.192  28.419  33.973 0.0000000000
92831  -25.745  28.417  33.544 0.0000000000
92832  -25.248  28.480  33.188 0.0000000000
92953  -24.671  28.786  32.916 0.0000000000
92954  -24.798  28.077  32.990 0.0000000000
92955  -24.346  27.673  32.860 0.0000000000
92956  -23.916  27.342  32.798 0.0000000000
93667  -21.608  55.464  20.816 0.0000000000
93668  -21.032  55.302  20.906 0.0000000000
93669  -21.483  54.805  21.478 0.0000000000
93670  -21.335  54.191  22.098 0.0000000000
93671  -21.127  53.630  22.705 0.0000000000
93672  -22.264  47.582  31.566 0.0000000000
93673  -21.624  48.078  31.069 0.0000000000
93674  -21.841  47.664  31.912 0.0000000000
93675  -21.424  47.790  32.205 0.0000000000
93676  -21.002  47.850  32.406 0.0000000000
93677  -20.555  47.866  32.592 0.0000000000
93678  -20.844  47.196  32.699 0.0000000000
93679  -20.395  46.519  32.793 0.0000000000
93680  -19.903  45.838  32.883 0.0000000000
93686  -22.762  51.712  20.975 0.0000000000
93687  -22.629  51.777  20.194 0.0000000000
93688  -22.710  52.440  20.834 0.0000000000
93689  -22.675  53.120  20.577 0.0000000000
93690  -22.575  53.849  20.163 0.0000000000
93691  -22.519  54.571  19.744 0.0000000000
93692  -22.526  54.585  20.427 0.0000000000
93693  -22.221  55.195  20.725 0.0000000000
95588  -33.943  26.352  40.794 0.0000000000
95589  -33.496  26.729  40.924 0.0000000000
95590  -33.331  26.979  40.562 0.0000000000
95591  -33.142  27.271  40.257 0.0000000000
95592  -30.457  32.409  36.683 0.0000000000
95593  -30.744  32.224  36.825 0.0000000000
95594  -30.784  32.351  36.100 0.0000000000
95595  -31.157  32.108  35.421 0.0000000000
95596  -31.584  31.854  34.720 0.0000000000
95597  -31.970  31.576  34.055 0.0000000000
95598  -31.625  31.768  33.879 0.0000000000
95599  -31.739  31.781  33.017 0.0000000000
95600  -31.860  31.840  32.209 0.0000000000
95602  -31.518  32.034  32.108 0.0000000000
95603  -31.173  32.122  31.891 0.0000000000
95604  -30.794  32.154  31.682 0.0000000000
95605  -25.648  34.420  32.182 0.0000000000
95606  -25.738  33.881  31.385 0.0000000000
95607  -25.470  34.305  31.445 0.0000000000
95608  -25.313  34.347  30.611 0.0000000000
95609  -25.112  34.450  29.838 0.0000000000
95610  -24.882  34.608  29.150 0.0000000000
95611  -24.951  35.000  29.930 0.0000000000
95612  -24.992  35.688  30.280 0.0000000000
95613  -25.000  36.303  30.616 0.0000000000
95977  -24.934  37.015  30.794 0.0000000000
95978  -24.989  36.744  31.386 0.0000000000
95979  -24.777  37.111  32.117 0.0000000000
95980  -24.342  37.326  32.567 0.0000000000
97988  -22.435  50.357  23.681 0.0000000000
97989  -22.282  49.530  23.702 0.0000000000
97990  -22.074  49.116  24.367 0.0000000000
97991  -21.983  48.725  25.094 0.0000000000
97992  -22.505  45.716  27.453 0.0000000000
97993  -22.478  46.477  27.244 0.0000000000
97994  -22.736  46.073  28.177 0.0000000000
97995  -22.975  46.442  28.851 0.0000000000
97996  -23.199  46.791  29.454 0.0000000000
97997  -23.204  46.975  29.942 0.0000000000
97998  -23.529  46.239  30.181 0.0000000000
97999  -23.853  45.722  30.922 0.0000000000
98000  -24.061  45.284  31.681 0.0000000000
99907  -30.397  26.093  38.596 0.0000000000
99908  -30.603  26.728  38.788 0.0000000000
99909  -30.189  26.679  38.306 0.0000000000
99910  -29.983  27.277  38.022 0.0000000000
99911  -29.787  27.877  37.744 0.0000000000
99912  -28.338  29.501  36.212 0.0000000000
99913  -28.727  29.430  36.567 0.0000000000
99914  -28.543  30.007  36.542 0.0000000000
99915  -28.739  30.421  36.882 0.0000000000
99916  -28.948  30.833  37.154 0.0000000000
99917  -29.251  31.293  37.319 0.0000000000
99918  -28.873  31.386  37.075 0.0000000000
99919  -28.843  31.911  36.916 0.0000000000
99920  -28.838  32.392  36.648 0.0000000000
99921  -28.785  32.780  36.200 0.0000000000
99922  -28.468  32.525  36.457 0.0000000000
99923  -28.054  32.810  36.399 0.0000000000
99924  -27.671  32.940  36.290 0.0000000000
99925  -26.013  31.597  34.667 0.0000000000
99926  -26.277  32.115  35.209 0.0000000000
99927  -25.870  32.221  34.827 0.0000000000
99928  -25.702  32.886  34.967 0.0000000000
99929  -25.675  33.484  34.946 0.0000000000
99930  -25.745  33.963  34.717 0.0000000000
99931  -25.272  33.618  34.654 0.0000000000
99932  -24.883  33.674  34.271 0.0000000000
99933  -24.486  33.795  34.002 0.0000000000
100297  -24.088  34.226  33.843 0.0000000000
100298  -24.062  33.536  33.698 0.0000000000
100299  -23.627  33.274  33.321 0.0000000000
100300  -23.244  33.041  32.990 0.0000000000
100301  -22.446  30.395  32.511 0.0000000000
100302  -22.372  31.084  32.465 0.0000000000
100303  -21.927  30.897  32.458 0.0000000000
100304  -21.438  31.505  32.497 0.0000000000
100305  -21.016  32.106  32.610 0.0000000000
100306  -20.641  32.761  32.758 0.0000000000
100307  -20.621  31.963  32.810 0.0000000000
100308  -20.283  31.748  33.103 0.0000000000
102447  -18.808  54.282  21.132 0.0000000000
102448  -18.291  54.592  20.611 0.0000000000
102449  -18.249  54.151  21.244 0.0000000000
102450  -17.686  54.151  21.403 0.0000000000
102456  -21.144  50.953  25.019 0.0000000000
102457  -20.991  51.449  24.614 0.0000000000
102458  -20.660  50.793  25.199 0.0000000000
102459  -20.134  50.624  25.304 0.0000000000
102460  -19.622  50.399  25.416 0.0000000000
102461  -18.964  48.840  28.868 0.0000000000
102462  -18.786  49.113  27.855 0.0000000000
102463  -18.440  49.060  28.105 0.0000000000
102464  -17.907  49.357  27.366 0.0000000000
102513  -23.063  55.543  15.260 0.0000000000
102514  -22.944  56.128  15.487 0.0000000000
102515  -21.327  56.869  17.992 0.0000000000
102516  -21.610  57.020  17.359 0.0000000000
102517  -20.780  56.968  17.369 0.0000000000
102518  -20.210  56.943  16.641 0.0000000000
103169  -28.249  22.732  36.504 0.0000000000
103170  -28.063  23.379  35.987 0.0000000000
103171  -27.811  22.680  35.978 0.0000000000
103172  -27.380  22.672  35.489 0.0000000000
103173  -26.866  22.655  35.043 0.0000000000
103537  -26.275  22.812  34.580 0.0000000000
103538  -26.513  22.115  34.998 0.0000000000
103539  -26.127  21.662  35.007 0.0000000000
103540  -25.760  21.253  35.059 0.0000000000
108201  -34.849  25.817  38.287 0.0000000000
108202  -35.309  25.371  37.959 0.0000000000
108203  -35.148  25.855  37.616 0.0000000000
108204  -35.549  25.945  37.023 0.0000000000
108210  -31.318  28.618  39.470 0.0000000000
108211  -31.823  28.437  39.707 0.0000000000
108212  -31.673  28.923  39.513 0.0000000000
108213  -32.046  29.290  39.510 0.0000000000
108214  -32.395  29.484  39.282 0.0000000000
108215  -32.408  30.980  36.986 0.0000000000
108216  -32.570  30.688  37.543 0.0000000000
108217  -32.935  30.480  36.842 0.0000000000
108218  -33.525  29.960  36.639 0.0000000000
108219  -34.088  29.534  36.463 0.0000000000
108220  -34.655  29.128  36.279 0.0000000000
108221  -34.448  29.277  35.695 0.0000000000
108222  -34.872  29.104  34.970 0.0000000000
108250  -28.754  32.682  33.193 0.0000000000
108251  -29.095  32.460  32.545 0.0000000000
108252  -28.620  32.464  32.346 0.0000000000
108253  -28.412  32.257  31.520 0.0000000000
108255  -26.270  32.334  28.500 0.0000000000
108256  -26.806  32.104  28.697 0.0000000000
108257  -26.578  32.140  27.934 0.0000000000
109372  -23.638  39.980  28.651 0.0000000000
109373  -24.757  39.659  31.809 0.0000000000
109374  -24.886  40.051  31.345 0.0000000000
109375  -24.678  40.270  32.005 0.0000000000
109376  -24.494  40.904  32.013 0.0000000000
109377  -24.517  41.567  32.085 0.0000000000
109378  -24.348  42.341  32.057 0.0000000000
109379  -24.053  41.772  32.265 0.0000000000
109380  -23.509  42.001  32.338 0.0000000000
109381  -22.922  42.228  32.355 0.0000000000
109382  -22.652  35.981  32.920 0.0000000000
109383  -22.763  36.506  32.809 0.0000000000
109384  -22.321  36.492  32.711 0.0000000000
109385  -22.017  37.025  32.623 0.0000000000
109386  -21.751  37.570  32.546 0.0000000000
109387  -20.169  38.891  33.007 0.0000000000
109388  -20.537  38.920  32.770 0.0000000000
109389  -20.344  39.518  32.879 0.0000000000
109390  -20.503  40.128  32.751 0.0000000000
109391  -20.699  40.714  32.634 0.0000000000
109392  -20.996  41.325  32.509 0.0000000000
109393  -20.570  41.414  32.709 0.0000000000
109394  -20.406  42.057  32.736 0.0000000000
109395  -20.154  42.660  32.798 0.0000000000
109396  -19.888  43.305  32.883 0.0000000000
109397  -19.733  42.665  33.055 0.0000000000
109398  -19.423  42.712  33.378 0.0000000000
109409  -23.731  24.227  33.737 0.0000000000
109410  -23.494  25.043  33.511 0.0000000000
109411  -23.140  24.774  33.746 0.0000000000
109412  -22.568  25.328  33.804 0.0000000000
109413  -22.051  25.831  33.912 0.0000000000
115256  -22.100  45.754  25.851 0.0000000000
115258  -22.080  44.978  26.021 0.0000000000
115259  -22.280  45.351  26.707 0.0000000000
115260  -22.486  44.934  27.637 0.0000000000
115261  -22.820  44.475  28.514 0.0000000000
115262  -23.267  43.993  29.300 0.0000000000
116746  -28.860  26.102  36.629 0.0000000000
116747  -29.011  26.744  36.866 0.0000000000
116748  -28.645  26.797  36.362 0.0000000000
116749  -28.442  27.486  36.117 0.0000000000
116750  -28.269  28.149  35.930 0.0000000000
116751  -27.553  27.542  35.292 0.0000000000
116752  -27.880  28.245  35.551 0.0000000000
116753  -28.140  28.858  35.864 0.0000000000
116754  -27.954  29.540  35.872 0.0000000000
116755  -27.740  30.128  35.898 0.0000000000
116756  -27.524  30.662  35.947 0.0000000000
116757  -27.415  31.249  36.050 0.0000000000
116758  -27.203  30.763  35.674 0.0000000000
116759  -26.923  30.840  35.336 0.0000000000
116760  -26.555  30.924  34.936 0.0000000000
116761  -26.443  29.742  34.372 0.0000000000
116762  -26.300  30.366  34.406 0.0000000000
116763  -26.129  31.012  34.504 0.0000000000
116764  -25.771  31.032  34.098 0.0000000000
116765  -25.294  31.087  33.780 0.0000000000
116766  -24.797  31.172  33.503 0.0000000000
117049  -24.269  31.511  33.279 0.0000000000
117050  -24.364  30.846  33.132 0.0000000000
117051  -23.920  30.506  32.850 0.0000000000
117052  -23.440  30.161  32.669 0.0000000000
117053  -24.118  29.073  32.709 0.0000000000
117054  -23.564  29.474  32.610 0.0000000000
117055  -22.951  29.889  32.519 0.0000000000
117056  -22.521  29.644  32.522 0.0000000000
117057  -22.064  29.368  32.622 0.0000000000
117058  -21.684  29.141  32.810 0.0000000000
118717  -19.510  56.425  18.414 0.0000000000
118718  -18.913  56.163  18.462 0.0000000000
118719  -19.446  56.171  19.098 0.0000000000
118720  -19.445  55.748  19.753 0.0000000000
118721  -19.421  55.130  20.408 0.0000000000
118722  -20.464  55.077  20.960 0.0000000000
118723  -19.910  54.827  21.008 0.0000000000
118724  -19.367  54.518  21.040 0.0000000000
118725  -19.288  53.941  21.660 0.0000000000
118726  -19.205  53.406  22.267 0.0000000000
118727  -18.965  52.849  22.827 0.0000000000
118728  -20.964  48.854  28.255 0.0000000000
118729  -20.398  49.080  27.693 0.0000000000
118730  -20.638  48.818  28.577 0.0000000000
118731  -20.281  48.767  28.836 0.0000000000
118732  -19.934  48.701  29.211 0.0000000000
118733  -20.943  48.329  30.577 0.0000000000
118734  -20.246  48.554  30.054 0.0000000000
118735  -19.571  48.684  29.530 0.0000000000
118736  -19.227  48.741  29.803 0.0000000000
118737  -18.927  48.889  30.046 0.0000000000
118738  -18.652  49.074  30.356 0.0000000000
118743  -20.111  47.950  32.806 0.0000000000
118744  -19.633  48.034  33.039 0.0000000000
118771  -22.833  54.562  16.971 0.0000000000
118772  -22.659  54.516  17.612 0.0000000000
118773  -22.483  55.237  17.904 0.0000000000
118774  -22.296  55.963  18.208 0.0000000000
118775  -22.411  55.303  19.341 0.0000000000
118776  -22.165  55.989  18.917 0.0000000000
118777  -21.841  56.597  18.531 0.0000000000
118778  -21.127  56.761  18.626 0.0000000000
118779  -20.315  56.658  18.581 0.0000000000
123198  -34.155  26.195  40.174 0.0000000000
123199  -34.354  26.024  39.542 0.0000000000
123200  -34.577  25.915  38.910 0.0000000000
123201  -34.398  26.384  38.567 0.0000000000
123202  -34.283  26.847  38.330 0.0000000000
123203  -34.231  27.295  38.179 0.0000000000
123204  -30.875  30.819  38.379 0.0000000000
123205  -31.338  30.640  38.629 0.0000000000
123206  -31.183  31.141  38.256 0.0000000000
123207  -31.411  31.357  38.035 0.0000000000
123208  -31.667  31.484  37.705 0.0000000000
123209  -31.108  32.021  37.007 0.0000000000
123210  -31.538  31.788  37.196 0.0000000000
123211  -31.951  31.416  37.125 0.0000000000
123212  -32.316  31.190  36.378 0.0000000000
123213  -32.656  30.845  35.570 0.0000000000
123214  -33.031  30.413  34.729 0.0000000000
123215  -33.389  30.100  33.891 0.0000000000
123216  -33.025  30.467  34.025 0.0000000000
123217  -33.005  30.531  33.314 0.0000000000
123218  -33.064  30.730  32.544 0.0000000000
123219  -32.376  31.315  33.329 0.0000000000
123220  -32.752  31.061  32.571 0.0000000000
123235  -27.010  33.143  32.478 0.0000000000
123236  -27.196  32.711  31.747 0.0000000000
123237  -26.809  32.876  31.615 0.0000000000
123238  -26.544  32.692  30.729 0.0000000000
123239  -26.288  32.602  29.886 0.0000000000
123240  -25.806  33.402  30.592 0.0000000000
123241  -25.878  32.966  29.804 0.0000000000
123242  -26.039  32.596  29.083 0.0000000000
123243  -25.794  32.693  28.314 0.0000000000
123244  -25.532  32.828  27.668 0.0000000000
123250  -24.646  34.858  28.560 0.0000000000
123251  -24.438  35.098  28.019 0.0000000000
123254  -24.110  36.661  28.035 0.0000000000
123255  -24.188  37.341  28.444 0.0000000000
124105  -24.189  38.115  28.635 0.0000000000
124106  -24.441  37.823  29.160 0.0000000000
124107  -24.752  38.294  29.935 0.0000000000
124108  -24.961  38.761  30.817 0.0000000000
124109  -24.947  37.744  30.992 0.0000000000
124110  -24.952  38.425  31.323 0.0000000000
124111  -24.861  39.059  31.646 0.0000000000
124112  -24.492  39.243  32.128 0.0000000000
124113  -24.002  39.388  32.311 0.0000000000
124114  -23.460  39.512  32.347 0.0000000000
124115  -21.030  35.671  32.765 0.0000000000
124116  -21.072  36.372  32.667 0.0000000000
124117  -20.659  36.324  32.789 0.0000000000
124118  -20.344  36.993  32.863 0.0000000000
124119  -20.116  37.624  32.970 0.0000000000
128782  -22.785  53.131  22.736 0.0000000000
128783  -22.428  53.422  23.130 0.0000000000
128784  -22.614  52.710  23.565 0.0000000000
128785  -22.309  52.162  24.105 0.0000000000
128786  -21.946  51.570  24.501 0.0000000000
128787  -22.290  50.738  24.188 0.0000000000
128788  -21.956  50.894  24.626 0.0000000000
128789  -21.576  50.976  24.865 0.0000000000
128790  -21.301  50.376  25.416 0.0000000000
128791  -21.150  49.776  26.213 0.0000000000
128792  -21.160  49.285  27.032 0.0000000000
128793  -21.993  47.619  24.634 0.0000000000
128794  -22.025  48.031  25.245 0.0000000000
128795  -22.066  48.324  25.929 0.0000000000
128796  -22.427  47.210  27.033 0.0000000000
128797  -22.274  47.932  26.819 0.0000000000
128798  -22.019  48.590  26.511 0.0000000000
128799  -21.897  48.793  27.041 0.0000000000
128800  -21.636  48.893  27.537 0.0000000000
128801  -21.282  48.891  27.881 0.0000000000
128802  -21.547  48.598  28.796 0.0000000000
128803  -21.898  48.271  29.646 0.0000000000
128804  -22.288  47.916  30.414 0.0000000000
128805  -23.121  47.179  30.396 0.0000000000
128806  -22.923  47.381  30.806 0.0000000000
128807  -22.657  47.541  31.180 0.0000000000
128808  -22.834  47.011  31.922 0.0000000000
128809  -22.718  46.428  32.358 0.0000000000
128810  -22.329  45.861  32.474 0.0000000000
128836  -22.781  50.995  21.087 0.0000000000
128837  -22.869  51.699  21.727 0.0000000000
128838  -22.893  52.452  22.321 0.0000000000
132832  -31.876  26.519  40.620 0.0000000000
132833  -32.093  26.985  40.697 0.0000000000
132834  -31.697  26.967  40.332 0.0000000000
132835  -31.462  27.306  39.905 0.0000000000
132836  -31.255  27.723  39.574 0.0000000000
132837  -30.771  27.280  39.002 0.0000000000
132838  -30.861  27.752  39.165 0.0000000000
132839  -31.054  28.190  39.310 0.0000000000
132840  -30.825  28.702  39.117 0.0000000000
132841  -30.703  29.273  38.907 0.0000000000
132842  -30.631  29.855  38.656 0.0000000000
132843  -29.212  27.384  37.028 0.0000000000
132844  -29.427  27.941  37.255 0.0000000000
132845  -29.630  28.512  37.453 0.0000000000
132846  -29.128  29.294  36.935 0.0000000000
132847  -29.495  29.162  37.344 0.0000000000
132848  -29.826  29.058  37.768 0.0000000000
132849  -30.036  29.560  37.993 0.0000000000
132850  -30.221  30.013  38.277 0.0000000000
132851  -30.553  30.435  38.388 0.0000000000
132852  -30.408  30.926  38.134 0.0000000000
132853  -30.286  31.358  37.843 0.0000000000
132854  -30.177  31.798  37.506 0.0000000000
132855  -29.615  31.606  37.322 0.0000000000
132856  -29.845  31.919  37.263 0.0000000000
132857  -30.104  32.235  37.105 0.0000000000
132858  -30.126  32.544  36.468 0.0000000000
132859  -30.183  32.661  35.682 0.0000000000
132860  -30.242  32.659  34.846 0.0000000000
132861  -30.248  32.549  34.027 0.0000000000
132862  -29.921  32.728  34.643 0.0000000000
132863  -29.579  32.793  34.421 0.0000000000
132864  -29.215  32.826  34.229 0.0000000000
132865  -28.795  32.978  35.594 0.0000000000
132866  -28.815  33.016  34.882 0.0000000000
132867  -28.814  32.889  34.032 0.0000000000
132868  -28.392  33.060  33.899 0.0000000000
132869  -27.969  33.174  33.731 0.0000000000
132870  -27.583  33.296  33.525 0.0000000000
132871  -27.329  31.875  36.185 0.0000000000
132872  -27.276  32.507  36.262 0.0000000000
132873  -27.293  33.091  36.140 0.0000000000
132874  -26.544  32.706  35.677 0.0000000000
132875  -26.905  33.231  35.911 0.0000000000
132876  -27.308  33.555  35.703 0.0000000000
132877  -27.323  33.814  35.055 0.0000000000
132878  -27.320  33.813  34.195 0.0000000000
132879  -27.177  33.460  33.343 0.0000000000
132880  -26.826  33.582  33.167 0.0000000000
132881  -26.469  33.828  33.033 0.0000000000
132882  -26.118  34.152  32.934 0.0000000000
132883  -25.852  34.319  34.302 0.0000000000
132884  -25.892  34.474  33.628 0.0000000000
132885  -25.798  34.480  32.911 0.0000000000
132886  -25.480  34.758  32.981 0.0000000000
132887  -25.200  35.116  32.987 0.0000000000
132888  -24.905  35.502  33.018 0.0000000000
133657  -24.657  35.978  32.936 0.0000000000
133658  -24.404  35.631  33.321 0.0000000000
133659  -23.890  35.632  33.412 0.0000000000
133660  -23.442  35.614  33.391 0.0000000000
133661  -23.719  34.620  33.640 0.0000000000
133662  -23.318  35.068  33.478 0.0000000000
133663  -22.992  35.507  33.135 0.0000000000
133664  -22.607  35.416  33.017 0.0000000000
133665  -22.182  35.346  32.839 0.0000000000
133666  -21.763  35.222  32.733 0.0000000000
133667  -23.754  31.904  33.034 0.0000000000
133668  -23.227  32.388  32.865 0.0000000000
133669  -22.810  32.865  32.818 0.0000000000
133670  -22.378  31.842  32.528 0.0000000000
133671  -22.378  32.620  32.622 0.0000000000
133672  -22.374  33.413  32.739 0.0000000000
133673  -22.032  33.980  32.734 0.0000000000
133674  -21.689  34.557  32.733 0.0000000000
133675  -21.341  35.074  32.747 0.0000000000
133676  -20.895  34.961  32.796 0.0000000000
133677  -20.490  34.913  32.929 0.0000000000
133678  -20.038  34.814  33.136 0.0000000000
133679  -20.298  33.365  32.977 0.0000000000
133680  -19.975  33.994  33.138 0.0000000000
138186  -17.784  54.847  20.042 0.0000000000
138201  -21.960  53.349  23.263 0.0000000000
138202  -21.429  53.204  23.290 0.0000000000
138203  -20.884  52.995  23.296 0.0000000000
138204  -20.819  51.909  24.263 0.0000000000
138205  -20.591  52.385  23.755 0.0000000000
138206  -20.338  52.861  23.246 0.0000000000
138207  -19.754  52.603  23.228 0.0000000000
138208  -19.202  52.359  23.259 0.0000000000
138209  -18.680  52.143  23.335 0.0000000000
138210  -19.919  49.476  27.040 0.0000000000
138211  -19.496  49.849  26.341 0.0000000000
138212  -19.144  50.183  25.608 0.0000000000
138213  -18.637  49.513  26.810 0.0000000000
138214  -18.718  50.040  25.869 0.0000000000
138215  -18.896  50.558  24.983 0.0000000000
138216  -18.618  50.932  24.338 0.0000000000
138217  -18.367  51.439  23.886 0.0000000000
138218  -18.107  51.992  23.431 0.0000000000
138219  -17.546  51.847  23.626 0.0000000000
138312  -23.652  55.543  12.369 0.0000000000
138313  -23.721  56.353  12.590 0.0000000000
138314  -23.422  55.750  13.758 0.0000000000
138315  -23.592  56.439  13.298 0.0000000000
138316  -23.712  57.093  12.884 0.0000000000
138320  -22.817  55.299  16.585 0.0000000000
138321  -22.783  56.014  16.177 0.0000000000
138322  -22.683  56.711  15.687 0.0000000000
138323  -21.861  57.038  16.647 0.0000000000
138324  -22.162  57.206  15.946 0.0000000000
139604  -32.853  26.431  41.669 0.0000000000
139605  -32.439  26.287  41.386 0.0000000000
139631  -32.246  25.705  41.263 0.0000000000
139632  -32.056  26.106  40.927 0.0000000000
139633  -31.730  25.973  40.481 0.0000000000
139634  -31.328  25.813  39.978 0.0000000000
139635  -30.964  25.625  39.429 0.0000000000
139636  -31.023  24.450  39.774 0.0000000000
139637  -30.824  24.936  39.365 0.0000000000
139638  -30.617  25.481  38.966 0.0000000000
139639  -30.265  25.425  38.483 0.0000000000
139640  -29.880  25.373  37.927 0.0000000000
139641  -29.518  25.328  37.470 0.0000000000
139647  -29.705  23.588  38.218 0.0000000000
139648  -29.511  24.169  37.728 0.0000000000
139649  -29.323  24.786  37.321 0.0000000000
139650  -29.119  25.420  36.962 0.0000000000
139651  -28.703  25.458  36.492 0.0000000000
139652  -28.247  25.515  35.985 0.0000000000
139653  -27.817  25.437  35.486 0.0000000000
139654  -27.840  24.021  35.612 0.0000000000
139655  -27.619  24.734  35.297 0.0000000000
139656  -27.388  25.464  35.017 0.0000000000
139657  -26.881  25.458  34.550 0.0000000000
139658  -26.371  25.512  34.126 0.0000000000
139659  -25.877  25.497  33.798 0.0000000000
140401  -25.326  25.776  33.507 0.0000000000
140402  -25.519  25.046  33.707 0.0000000000
140403  -25.134  24.599  33.661 0.0000000000
140404  -24.727  24.157  33.686 0.0000000000
140405  -25.642  23.118  34.154 0.0000000000
140406  -24.980  23.436  33.923 0.0000000000
140407  -24.324  23.796  33.786 0.0000000000
140408  -23.970  23.459  33.964 0.0000000000
140409  -23.622  23.105  34.201 0.0000000000
140410  -23.254  22.864  34.505 0.0000000000
140413  -25.360  20.888  35.166 0.0000000000
140415  -24.956  20.499  35.382 0.0000000000
140416  -24.710  21.224  34.923 0.0000000000
140417  -24.083  21.614  34.771 0.0000000000
140418  -23.461  22.118  34.779 0.0000000000
149848  -32.346  27.298  40.614 0.0000000000
149849  -32.627  27.499  40.356 0.0000000000
149850  -32.957  27.634  40.041 0.0000000000
149851  -32.327  28.232  39.888 0.0000000000
149852  -32.788  28.033  39.880 0.0000000000
149853  -33.242  27.690  39.610 0.0000000000
149854  -33.493  27.692  39.122 0.0000000000
149855  -33.815  27.753  38.613 0.0000000000
149856  -34.138  27.793  38.120 0.0000000000
149857  -31.794  30.401  38.826 0.0000000000
149858  -32.260  30.057  38.904 0.0000000000
149859  -32.730  29.613  38.891 0.0000000000
149860  -32.839  30.213  38.087 0.0000000000
149861  -33.061  29.711  38.484 0.0000000000
149862  -33.215  29.197  38.765 0.0000000000
149863  -33.669  28.771  38.488 0.0000000000
149864  -34.059  28.313  38.067 0.0000000000
149865  -34.492  27.868  37.634 0.0000000000
149866  -34.928  27.925  37.109 0.0000000000
149867  -35.421  27.926  36.516 0.0000000000
149869  -35.220  28.744  35.970 0.0000000000
149884  -33.857  29.834  33.100 0.0000000000
149929  -30.324  32.378  33.114 0.0000000000
149930  -30.367  32.258  32.277 0.0000000000
149931  -30.341  32.180  31.539 0.0000000000
149932  -29.383  32.286  31.947 0.0000000000
149933  -29.766  32.168  31.354 0.0000000000
149938  -27.432  32.349  31.083 0.0000000000
152175  -22.243  42.089  26.824 0.0000000000
152177  -22.427  41.427  27.313 0.0000000000
152178  -22.494  42.424  27.606 0.0000000000
152179  -22.829  42.761  28.320 0.0000000000
152180  -23.249  43.090  28.985 0.0000000000
152181  -23.668  43.434  29.635 0.0000000000
152182  -24.144  38.852  28.801 0.0000000000
152183  -24.078  39.642  29.106 0.0000000000
152184  -24.022  40.381  29.350 0.0000000000
152185  -24.772  40.420  30.694 0.0000000000
152186  -24.412  40.766  30.078 0.0000000000
152187  -24.006  41.157  29.534 0.0000000000
152188  -24.076  41.972  29.750 0.0000000000
152189  -24.052  42.887  29.994 0.0000000000
152190  -24.060  43.797  30.353 0.0000000000
152191  -24.290  44.078  30.983 0.0000000000
152192  -24.276  44.343  31.540 0.0000000000
152193  -24.008  44.607  31.979 0.0000000000
152194  -24.161  43.164  32.167 0.0000000000
152195  -23.871  43.992  32.217 0.0000000000
152196  -23.605  44.795  32.236 0.0000000000
152197  -23.148  44.965  32.398 0.0000000000
152198  -22.618  45.117  32.475 0.0000000000
152199  -22.034  45.234  32.487 0.0000000000
152200  -24.345  36.428  32.890 0.0000000000
152201  -24.088  36.933  32.778 0.0000000000
152202  -23.719  37.400  32.609 0.0000000000
152203  -22.928  36.996  32.691 0.0000000000
152204  -23.133  37.445  32.564 0.0000000000
152205  -23.486  37.921  32.481 0.0000000000
152206  -23.293  38.444  32.413 0.0000000000
152207  -23.109  39.015  32.385 0.0000000000
152208  -22.911  39.596  32.367 0.0000000000
152209  -21.164  37.054  32.599 0.0000000000
152210  -21.304  37.688  32.553 0.0000000000
152211  -21.496  38.195  32.503 0.0000000000
152212  -20.910  38.869  32.584 0.0000000000
152213  -21.302  38.787  32.486 0.0000000000
152214  -21.729  38.714  32.466 0.0000000000
152215  -22.007  39.243  32.442 0.0000000000
152216  -22.333  39.740  32.425 0.0000000000
152217  -22.760  40.258  32.402 0.0000000000
152218  -22.631  40.985  32.369 0.0000000000
152219  -22.479  41.694  32.335 0.0000000000
152220  -22.300  42.418  32.368 0.0000000000
152221  -21.332  41.924  32.420 0.0000000000
152222  -21.707  42.531  32.375 0.0000000000
152223  -22.119  43.162  32.391 0.0000000000
152224  -21.919  43.900  32.449 0.0000000000
152225  -21.688  44.603  32.489 0.0000000000
152226  -21.418  45.250  32.556 0.0000000000
152227  -20.795  45.255  32.620 0.0000000000
152228  -20.191  45.215  32.739 0.0000000000
152229  -19.630  45.160  32.962 0.0000000000
152230  -19.690  43.955  33.057 0.0000000000
152254  -24.721  26.130  33.233 0.0000000000
152255  -24.107  26.542  33.031 0.0000000000
152256  -23.513  26.941  32.883 0.0000000000
152257  -23.285  25.859  33.288 0.0000000000
152258  -23.100  26.658  33.052 0.0000000000
152259  -22.936  27.398  32.834 0.0000000000
152260  -22.358  27.876  32.821 0.0000000000
152261  -21.818  28.370  32.945 0.0000000000
152262  -21.343  28.901  33.061 0.0000000000
152271  -20.877  29.485  33.214 0.0000000000
