# Supplementary material for: A connectional hub in the rostral anterior cingulate cortex links areas of emotion and cognitive control
Source: eLife. 2019 Jun 19;8:e43761. doi: 10.7554/eLife.43761 (PMC6624020; doi:10.7554/eLife.43761)
Supplement: Supplementary file 1. [file elife-43761-supp1.zip › lh.946v.label]

#!ascii label  , from subject fsaverage vox2ras=TkReg coords=white
3043
13  -37.297  23.573  24.834 0.0000000000
57  -38.426  36.109  28.731 0.0000000000
58  -34.464  35.725  12.220 0.0000000000
178  -35.247  43.635  19.999 0.0000000000
387  -33.555  50.683  4.499 0.0000000000
391  -44.380  30.171  26.854 0.0000000000
392  -42.160  30.585  20.783 0.0000000000
393  -40.982  37.265  20.541 0.0000000000
394  -37.308  45.252  12.834 0.0000000000
459  -44.333  22.575  32.670 0.0000000000
460  -38.476  27.985  33.638 0.0000000000
892  -41.597  33.044  27.827 0.0000000000
893  -41.903  33.371  23.580 0.0000000000
894  -40.414  37.417  25.062 0.0000000000
895  -33.656  47.955  17.362 0.0000000000
896  -36.822  45.505  17.163 0.0000000000
897  -35.069  49.984  13.596 0.0000000000
898  -36.577  49.469  9.206 0.0000000000
1008  -44.393  26.375  33.844 0.0000000000
1155  -38.151  32.452  17.720 0.0000000000
1156  -39.141  28.069  17.384 0.0000000000
1157  -36.470  30.627  12.870 0.0000000000
1471  -34.421  36.686  26.698 0.0000000000
1472  -37.044  40.360  25.060 0.0000000000
1629  -36.921  40.433  7.371 0.0000000000
1863  -36.756  52.629  1.520 0.0000000000
1865  -31.681  50.964  -0.317 0.0000000000
1873  -41.584  26.923  26.614 0.0000000000
1874  -40.200  27.719  23.672 0.0000000000
1875  -44.207  31.186  23.850 0.0000000000
1876  -42.287  33.777  20.710 0.0000000000
1877  -37.420  36.287  17.076 0.0000000000
1878  -39.622  42.449  21.085 0.0000000000
1879  -37.123  40.825  16.174 0.0000000000
1880  -36.208  40.707  11.827 0.0000000000
1881  -38.102  44.979  8.417 0.0000000000
1882  -38.918  49.581  5.644 0.0000000000
2022  -35.469  18.940  27.348 0.0000000000
2030  -38.403  18.021  31.044 0.0000000000
2031  -40.567  23.292  28.552 0.0000000000
2032  -44.672  26.397  29.242 0.0000000000
2033  -42.665  29.100  30.086 0.0000000000
2034  -37.935  30.641  29.586 0.0000000000
2037  -33.909  32.421  29.528 0.0000000000
2038  -30.475  32.441  28.214 0.0000000000
2662  -35.982  21.548  23.857 0.0000000000
2664  -36.695  23.144  22.761 0.0000000000
2812  -40.327  34.939  28.660 0.0000000000
2813  -40.336  35.179  26.518 0.0000000000
2814  -39.572  37.301  27.383 0.0000000000
2816  -34.743  49.275  15.921 0.0000000000
2818  -33.198  49.008  10.532 0.0000000000
3075  -35.491  33.531  15.374 0.0000000000
3076  -36.009  31.154  15.534 0.0000000000
3077  -34.636  32.701  12.580 0.0000000000
3675  -38.666  42.340  6.117 0.0000000000
4095  -34.956  52.311  3.435 0.0000000000
4096  -34.201  52.514  0.796 0.0000000000
4097  -32.701  50.888  2.219 0.0000000000
4117  -43.481  28.545  26.960 0.0000000000
4118  -42.731  29.285  25.719 0.0000000000
4119  -44.244  30.810  25.515 0.0000000000
4120  -41.319  35.144  22.238 0.0000000000
4121  -42.877  33.900  22.087 0.0000000000
4122  -41.419  35.292  20.429 0.0000000000
4123  -40.079  34.955  18.837 0.0000000000
4124  -39.447  36.714  18.761 0.0000000000
4125  -36.261  41.732  22.218 0.0000000000
4126  -39.024  41.938  23.606 0.0000000000
4127  -37.463  43.728  21.089 0.0000000000
4128  -36.931  45.364  15.177 0.0000000000
4129  -36.792  43.061  16.770 0.0000000000
4130  -35.887  42.574  14.295 0.0000000000
4131  -36.202  40.686  13.971 0.0000000000
4132  -36.155  42.611  11.956 0.0000000000
4133  -37.059  42.597  9.960 0.0000000000
4134  -37.696  45.263  10.563 0.0000000000
4135  -35.032  49.472  6.422 0.0000000000
4136  -37.751  49.781  7.436 0.0000000000
4137  -36.348  50.853  5.125 0.0000000000
4138  -37.575  51.123  3.659 0.0000000000
4433  -34.388  16.570  26.228 0.0000000000
4434  -34.650  16.086  28.174 0.0000000000
4453  -42.550  20.124  33.767 0.0000000000
4454  -39.796  17.860  32.646 0.0000000000
4455  -41.171  20.475  31.903 0.0000000000
4456  -39.420  20.945  29.994 0.0000000000
4457  -42.484  22.984  30.539 0.0000000000
4458  -43.009  24.683  28.812 0.0000000000
4459  -44.878  24.684  30.778 0.0000000000
4460  -41.402  27.290  33.942 0.0000000000
4461  -43.129  27.779  31.979 0.0000000000
4462  -40.382  28.476  31.802 0.0000000000
4463  -40.137  29.781  29.733 0.0000000000
4464  -37.859  28.871  31.468 0.0000000000
4471  -33.500  30.642  31.768 0.0000000000
4472  -32.276  31.750  31.576 0.0000000000
4473  -32.363  33.002  29.395 0.0000000000
4474  -30.691  32.137  30.990 0.0000000000
4905  -41.763  29.312  22.545 0.0000000000
4906  -39.369  27.006  21.760 0.0000000000
4907  -40.293  28.387  20.744 0.0000000000
6201  -32.451  49.177  5.585 0.0000000000
6202  -31.193  49.733  3.608 0.0000000000
6214  -42.988  31.495  27.214 0.0000000000
6215  -43.128  32.036  25.267 0.0000000000
6216  -41.482  33.115  25.704 0.0000000000
6217  -40.646  34.992  24.268 0.0000000000
6218  -40.884  37.444  22.813 0.0000000000
6219  -34.320  46.012  18.686 0.0000000000
6220  -36.500  45.484  19.105 0.0000000000
6221  -36.090  47.764  18.128 0.0000000000
6222  -36.951  48.186  16.080 0.0000000000
6223  -37.548  48.385  13.660 0.0000000000
6224  -38.238  48.309  11.197 0.0000000000
6225  -35.773  49.958  11.265 0.0000000000
6226  -33.957  48.942  8.460 0.0000000000
6419  -45.083  22.626  34.768 0.0000000000
6420  -45.665  24.696  33.198 0.0000000000
6421  -44.885  24.590  35.537 0.0000000000
6422  -42.287  25.915  35.560 0.0000000000
6423  -39.235  26.690  35.337 0.0000000000
6687  -40.931  31.598  19.366 0.0000000000
6688  -40.549  29.616  19.288 0.0000000000
6689  -38.758  30.545  17.774 0.0000000000
6690  -37.675  29.207  15.285 0.0000000000
7273  -36.383  36.811  28.127 0.0000000000
7274  -37.605  38.599  27.469 0.0000000000
7275  -35.400  38.538  26.011 0.0000000000
7276  -34.641  39.542  23.098 0.0000000000
7641  -35.259  37.987  9.104 0.0000000000
7642  -35.068  35.158  9.376 0.0000000000
8213  -35.586  53.488  -0.734 0.0000000000
8216  -30.305  48.926  0.898 0.0000000000
8239  -39.403  25.221  25.922 0.0000000000
8240  -38.548  25.694  24.160 0.0000000000
8241  -40.677  27.535  25.372 0.0000000000
8242  -42.405  29.487  24.248 0.0000000000
8243  -43.564  31.030  22.260 0.0000000000
8244  -43.758  32.631  23.569 0.0000000000
8245  -43.842  32.598  22.002 0.0000000000
8246  -42.610  32.318  20.777 0.0000000000
8247  -40.528  33.215  19.124 0.0000000000
8248  -37.779  34.178  17.408 0.0000000000
8249  -35.722  36.032  14.990 0.0000000000
8250  -39.493  39.827  25.905 0.0000000000
8251  -40.807  40.124  23.327 0.0000000000
8252  -40.790  39.814  20.812 0.0000000000
8253  -37.689  43.802  18.883 0.0000000000
8254  -38.665  41.557  18.444 0.0000000000
8255  -39.102  39.131  18.582 0.0000000000
8256  -37.625  38.577  16.300 0.0000000000
8257  -36.465  38.466  14.240 0.0000000000
8258  -35.360  38.354  11.743 0.0000000000
8259  -36.528  40.487  9.507 0.0000000000
8260  -37.977  42.656  7.838 0.0000000000
8261  -39.050  44.628  6.500 0.0000000000
8262  -38.292  47.541  9.229 0.0000000000
8263  -38.909  47.241  7.210 0.0000000000
8264  -39.364  46.383  4.850 0.0000000000
8265  -38.558  48.105  3.301 0.0000000000
8639  -35.123  19.212  25.285 0.0000000000
8640  -36.452  21.470  25.958 0.0000000000
8663  -36.956  15.541  31.546 0.0000000000
8664  -35.787  15.609  29.972 0.0000000000
8665  -36.749  18.681  29.414 0.0000000000
8666  -37.818  21.311  27.969 0.0000000000
8667  -38.790  23.487  26.766 0.0000000000
8668  -41.148  24.917  27.300 0.0000000000
8669  -43.208  26.486  27.687 0.0000000000
8670  -44.709  28.220  28.108 0.0000000000
8671  -44.917  26.515  31.246 0.0000000000
8672  -44.543  28.012  29.771 0.0000000000
8673  -44.284  29.866  28.749 0.0000000000
8674  -42.398  31.123  29.103 0.0000000000
8675  -40.424  32.343  29.197 0.0000000000
8676  -38.285  33.565  29.142 0.0000000000
8678  -36.725  25.679  36.235 0.0000000000
8679  -36.527  27.672  35.736 0.0000000000
8682  -36.044  28.818  34.125 0.0000000000
8683  -35.524  29.593  31.611 0.0000000000
8684  -35.769  31.624  29.535 0.0000000000
8685  -36.125  34.378  28.851 0.0000000000
8686  -34.357  34.930  28.655 0.0000000000
8687  -32.407  34.371  27.123 0.0000000000
8688  -30.035  33.285  25.566 0.0000000000
8689  -28.578  31.893  30.143 0.0000000000
8690  -27.986  31.931  27.042 0.0000000000
9213  -38.007  25.144  22.056 0.0000000000
10342  -36.542  22.714  24.348 0.0000000000
10343  -36.294  22.390  23.273 0.0000000000
10344  -36.858  23.510  23.783 0.0000000000
10492  -39.422  35.723  28.891 0.0000000000
10493  -39.903  36.230  28.137 0.0000000000
10494  -39.150  36.880  28.378 0.0000000000
10755  -34.694  34.497  13.864 0.0000000000
10756  -34.723  33.005  14.026 0.0000000000
10757  -34.291  34.087  12.376 0.0000000000
11775  -34.231  51.520  4.050 0.0000000000
11776  -33.716  51.813  2.902 0.0000000000
11777  -33.055  51.109  3.596 0.0000000000
11797  -44.155  29.378  26.888 0.0000000000
11798  -43.781  29.711  26.284 0.0000000000
11799  -44.201  30.490  26.192 0.0000000000
11800  -41.030  36.158  21.508 0.0000000000
11801  -41.500  35.233  21.292 0.0000000000
11802  -41.007  36.120  20.448 0.0000000000
11803  -40.574  36.009  19.522 0.0000000000
11804  -40.405  36.997  19.581 0.0000000000
11805  -35.767  42.712  21.006 0.0000000000
11806  -36.919  42.885  21.778 0.0000000000
11807  -36.409  43.931  20.728 0.0000000000
11808  -37.110  45.240  14.015 0.0000000000
11809  -36.336  43.933  14.646 0.0000000000
11810  -36.380  43.866  13.484 0.0000000000
11811  -35.940  42.509  13.063 0.0000000000
11812  -36.610  43.926  12.319 0.0000000000
11813  -36.933  43.880  11.247 0.0000000000
11814  -37.497  45.334  11.738 0.0000000000
11815  -34.241  49.896  5.253 0.0000000000
11816  -35.684  50.189  5.747 0.0000000000
11817  -34.868  50.756  4.762 0.0000000000
11818  -35.548  51.501  4.278 0.0000000000
12133  -43.450  21.338  33.343 0.0000000000
12134  -41.882  20.215  32.825 0.0000000000
12135  -42.650  21.560  32.285 0.0000000000
12136  -41.867  21.804  31.361 0.0000000000
12137  -43.484  22.800  31.584 0.0000000000
12138  -43.863  23.802  30.664 0.0000000000
12139  -44.795  23.657  31.763 0.0000000000
12140  -39.880  27.670  33.824 0.0000000000
12141  -40.801  27.888  32.891 0.0000000000
12142  -39.440  28.143  32.724 0.0000000000
12143  -39.002  28.633  31.532 0.0000000000
12144  -38.115  28.385  32.605 0.0000000000
12153  -31.584  32.076  31.361 0.0000000000
12585  -42.099  29.927  21.603 0.0000000000
12586  -41.008  28.861  21.559 0.0000000000
12587  -41.228  29.519  20.807 0.0000000000
14197  -42.160  32.189  27.453 0.0000000000
14198  -42.105  32.246  26.427 0.0000000000
14199  -41.501  33.125  26.791 0.0000000000
14200  -40.053  36.191  25.802 0.0000000000
14201  -40.361  35.024  25.379 0.0000000000
14202  -40.366  36.193  24.672 0.0000000000
14203  -40.727  36.295  23.596 0.0000000000
14204  -40.774  37.498  23.958 0.0000000000
14205  -34.032  47.254  18.313 0.0000000000
14206  -35.174  47.123  18.542 0.0000000000
14207  -34.938  48.177  17.965 0.0000000000
14208  -34.951  49.740  14.857 0.0000000000
14209  -36.087  49.164  16.233 0.0000000000
14210  -36.207  49.439  15.037 0.0000000000
14211  -37.183  48.254  14.811 0.0000000000
14212  -36.468  49.648  13.816 0.0000000000
14213  -36.833  49.807  12.565 0.0000000000
14214  -35.315  50.133  12.388 0.0000000000
14216  -33.518  49.048  9.537 0.0000000000
14218  -33.270  48.838  6.915 0.0000000000
14536  -44.211  21.384  35.284 0.0000000000
14537  -44.832  22.633  35.670 0.0000000000
14538  -45.287  23.651  35.166 0.0000000000
14539  -44.570  23.506  36.092 0.0000000000
14541  -42.420  25.002  36.124 0.0000000000
14542  -41.096  25.450  35.979 0.0000000000
14543  -40.801  26.368  35.496 0.0000000000
14544  -39.571  25.850  35.815 0.0000000000
14985  -39.634  32.036  18.555 0.0000000000
14986  -39.882  31.138  18.575 0.0000000000
14987  -38.404  31.467  17.780 0.0000000000
14988  -35.911  30.682  14.124 0.0000000000
14989  -36.669  30.202  15.493 0.0000000000
14990  -36.963  29.859  14.100 0.0000000000
15997  -35.400  36.903  27.612 0.0000000000
15998  -35.997  37.917  27.356 0.0000000000
15999  -34.880  37.566  26.386 0.0000000000
16001  -33.698  38.540  23.503 0.0000000000
16002  -33.505  39.199  22.010 0.0000000000
16003  -34.415  40.307  21.562 0.0000000000
16785  -36.265  39.308  8.222 0.0000000000
16786  -35.861  37.763  7.909 0.0000000000
16787  -36.635  39.128  7.092 0.0000000000
18047  -36.210  53.060  0.287 0.0000000000
18048  -32.970  51.715  0.175 0.0000000000
18049  -33.605  52.627  -0.430 0.0000000000
18050  -32.223  52.010  -0.926 0.0000000000
18052  -30.763  51.384  -1.212 0.0000000000
18054  -30.901  49.232  2.166 0.0000000000
18112  -40.481  26.054  26.326 0.0000000000
18113  -39.979  26.385  25.630 0.0000000000
18114  -41.057  27.282  26.068 0.0000000000
18115  -43.573  30.222  24.865 0.0000000000
18116  -42.662  29.475  25.050 0.0000000000
18117  -43.418  30.302  24.097 0.0000000000
18118  -43.182  30.266  23.256 0.0000000000
18119  -44.001  31.178  23.066 0.0000000000
18120  -42.432  32.636  24.394 0.0000000000
18121  -43.429  32.322  24.428 0.0000000000
18122  -42.951  33.016  23.532 0.0000000000
18123  -42.781  33.880  21.497 0.0000000000
18124  -43.534  33.287  22.123 0.0000000000
18125  -43.115  33.224  21.433 0.0000000000
18126  -43.297  32.541  21.340 0.0000000000
18127  -42.488  33.043  20.708 0.0000000000
18128  -41.691  32.750  20.027 0.0000000000
18129  -41.444  33.549  19.945 0.0000000000
18130  -38.675  35.507  18.120 0.0000000000
18131  -38.956  34.564  18.162 0.0000000000
18132  -37.584  35.245  17.311 0.0000000000
18133  -36.547  34.992  16.379 0.0000000000
18134  -36.570  36.204  16.135 0.0000000000
18135  -37.318  39.641  26.460 0.0000000000
18136  -38.449  39.249  26.916 0.0000000000
18137  -38.358  40.326  25.771 0.0000000000
18138  -39.526  42.357  22.453 0.0000000000
18139  -40.175  41.358  23.621 0.0000000000
18140  -40.558  41.434  22.346 0.0000000000
18141  -40.994  39.992  22.073 0.0000000000
18142  -40.499  41.326  20.939 0.0000000000
18143  -36.788  45.538  18.181 0.0000000000
18144  -37.195  44.714  19.011 0.0000000000
18145  -37.095  44.475  17.983 0.0000000000
18146  -36.846  41.868  16.452 0.0000000000
18147  -37.593  42.224  17.527 0.0000000000
18148  -37.959  41.145  17.203 0.0000000000
18149  -38.898  40.403  18.424 0.0000000000
18150  -38.126  39.980  17.254 0.0000000000
18151  -38.310  38.762  17.415 0.0000000000
18152  -37.474  39.714  16.074 0.0000000000
18153  -36.039  40.644  12.928 0.0000000000
18154  -36.451  39.738  13.983 0.0000000000
18155  -36.113  39.725  12.969 0.0000000000
18156  -35.801  38.456  13.071 0.0000000000
18157  -35.953  39.646  11.767 0.0000000000
18158  -35.819  39.447  10.484 0.0000000000
18159  -36.337  40.572  10.684 0.0000000000
18160  -37.619  43.792  9.074 0.0000000000
18161  -37.482  42.630  8.936 0.0000000000
18162  -38.108  43.759  8.085 0.0000000000
18163  -38.670  43.642  7.186 0.0000000000
18164  -38.526  44.850  7.404 0.0000000000
18165  -37.377  49.077  10.349 0.0000000000
18166  -38.355  47.894  10.162 0.0000000000
18167  -37.651  48.781  9.382 0.0000000000
18168  -38.537  49.980  6.616 0.0000000000
18169  -38.669  48.716  7.576 0.0000000000
18170  -39.198  48.390  6.474 0.0000000000
18171  -39.281  46.866  6.103 0.0000000000
18172  -39.339  47.888  5.314 0.0000000000
18173  -38.984  47.162  4.165 0.0000000000
18174  -38.890  48.885  4.470 0.0000000000
18175  -37.107  51.910  2.690 0.0000000000
18176  -37.777  50.477  2.629 0.0000000000
19055  -34.779  17.817  26.819 0.0000000000
19056  -34.699  17.944  25.842 0.0000000000
19057  -35.193  19.116  26.335 0.0000000000
19058  -35.697  20.354  25.626 0.0000000000
19059  -36.002  20.200  26.671 0.0000000000
19116  -39.160  17.826  31.788 0.0000000000
19117  -38.358  16.674  32.053 0.0000000000
19118  -37.765  16.593  31.230 0.0000000000
19119  -36.416  15.446  30.708 0.0000000000
19120  -37.097  16.824  30.544 0.0000000000
19121  -36.335  17.156  29.805 0.0000000000
19122  -37.540  18.401  30.284 0.0000000000
19123  -39.966  22.144  29.316 0.0000000000
19124  -38.538  21.158  28.917 0.0000000000
19125  -39.087  22.328  28.291 0.0000000000
19126  -38.275  22.493  27.368 0.0000000000
19127  -39.664  23.439  27.639 0.0000000000
19128  -39.946  24.135  27.060 0.0000000000
19129  -40.892  24.070  27.819 0.0000000000
19130  -44.035  25.581  29.018 0.0000000000
19131  -43.183  25.614  28.149 0.0000000000
19132  -44.074  26.459  28.371 0.0000000000
19133  -44.131  27.383  27.924 0.0000000000
19134  -44.654  27.329  28.621 0.0000000000
19135  -45.278  25.671  33.503 0.0000000000
19136  -45.406  25.686  32.232 0.0000000000
19137  -44.871  26.607  32.550 0.0000000000
19138  -42.778  28.378  30.946 0.0000000000
19139  -43.846  27.866  30.806 0.0000000000
19140  -43.798  28.667  30.064 0.0000000000
19141  -44.523  28.877  29.291 0.0000000000
19142  -43.640  29.541  29.474 0.0000000000
19143  -43.338  30.533  28.921 0.0000000000
19144  -42.546  30.079  29.533 0.0000000000
19145  -39.064  30.238  29.613 0.0000000000
19146  -40.276  30.967  29.310 0.0000000000
19147  -39.203  31.524  29.274 0.0000000000
19148  -39.380  33.036  29.161 0.0000000000
19149  -38.152  32.097  29.172 0.0000000000
19156  -36.620  26.781  35.911 0.0000000000
19166  -35.706  29.093  32.887 0.0000000000
19168  -33.709  31.308  30.464 0.0000000000
19169  -34.568  30.813  30.459 0.0000000000
19170  -34.800  32.015  29.544 0.0000000000
19171  -36.017  33.012  29.109 0.0000000000
19172  -35.005  33.359  29.100 0.0000000000
19173  -35.270  34.748  28.746 0.0000000000
19174  -34.163  33.770  29.152 0.0000000000
19175  -31.462  32.790  28.895 0.0000000000
19176  -32.428  33.690  28.385 0.0000000000
19177  -31.392  33.271  27.577 0.0000000000
19178  -31.265  33.811  26.280 0.0000000000
19179  -30.353  32.807  26.905 0.0000000000
19184  -27.142  31.931  28.103 0.0000000000
20475  -39.317  26.810  23.950 0.0000000000
20476  -38.202  25.532  23.099 0.0000000000
20477  -38.956  26.526  22.902 0.0000000000
20478  -39.267  26.308  20.768 0.0000000000
20479  -38.812  25.446  21.016 0.0000000000
20483  -39.697  28.956  18.491 0.0000000000
20484  -39.944  28.459  19.246 0.0000000000
20485  -39.686  27.563  18.320 0.0000000000
20499  -35.539  33.846  9.875 0.0000000000
23224  -35.795  20.370  23.594 0.0000000000
23226  -36.083  21.154  22.928 0.0000000000
23227  -36.468  21.938  22.348 0.0000000000
23228  -36.900  22.708  21.839 0.0000000000
23494  -41.003  34.021  28.171 0.0000000000
23495  -40.954  34.147  27.204 0.0000000000
23496  -40.433  35.250  27.665 0.0000000000
23497  -39.962  36.314  26.964 0.0000000000
23498  -39.910  37.401  26.227 0.0000000000
23499  -33.098  47.951  15.993 0.0000000000
23500  -34.395  48.719  16.760 0.0000000000
23501  -33.448  48.532  15.150 0.0000000000
23502  -33.588  49.041  14.260 0.0000000000
23503  -33.762  49.388  13.154 0.0000000000
23504  -34.023  49.637  12.110 0.0000000000
23505  -32.947  48.755  11.510 0.0000000000
23967  -36.667  32.813  16.665 0.0000000000
23968  -36.889  31.790  16.797 0.0000000000
23969  -35.608  32.259  15.471 0.0000000000
23970  -35.148  31.717  14.080 0.0000000000
23971  -35.460  31.484  12.713 0.0000000000
24574  -33.312  36.123  25.636 0.0000000000
24575  -33.847  37.062  25.321 0.0000000000
25047  -37.758  41.344  6.704 0.0000000000
25048  -37.326  40.106  6.386 0.0000000000
25803  -35.912  52.826  2.570 0.0000000000
25804  -35.475  52.968  1.266 0.0000000000
25805  -34.605  52.508  2.224 0.0000000000
25806  -33.477  51.692  1.551 0.0000000000
25807  -32.396  50.761  0.886 0.0000000000
25843  -42.586  27.713  26.842 0.0000000000
25844  -42.140  28.070  26.310 0.0000000000
25845  -43.042  28.896  26.360 0.0000000000
25846  -43.600  30.036  25.600 0.0000000000
25847  -44.251  31.035  24.645 0.0000000000
25848  -41.562  34.261  22.897 0.0000000000
25849  -42.463  33.749  22.792 0.0000000000
25850  -42.020  34.436  22.132 0.0000000000
25851  -42.235  34.561  21.365 0.0000000000
25852  -41.975  34.542  20.533 0.0000000000
25853  -41.240  34.426  19.688 0.0000000000
25854  -40.921  35.228  19.586 0.0000000000
25855  -39.706  35.805  18.818 0.0000000000
25856  -38.461  36.495  17.994 0.0000000000
25857  -36.772  41.001  23.611 0.0000000000
25858  -38.096  41.189  24.394 0.0000000000
25859  -37.551  42.002  23.044 0.0000000000
25860  -38.209  42.782  22.282 0.0000000000
25861  -38.550  43.163  21.099 0.0000000000
25862  -36.848  45.493  16.147 0.0000000000
25863  -36.874  44.237  16.918 0.0000000000
25864  -36.554  44.060  15.821 0.0000000000
25865  -36.235  42.807  15.614 0.0000000000
25866  -36.156  41.613  15.346 0.0000000000
25867  -36.485  40.652  15.076 0.0000000000
25868  -35.893  41.507  14.132 0.0000000000
25869  -35.904  41.486  12.887 0.0000000000
25870  -36.108  41.514  11.759 0.0000000000
25871  -36.527  41.529  10.831 0.0000000000
25872  -36.599  42.564  10.928 0.0000000000
25873  -37.200  43.848  10.135 0.0000000000
25874  -37.832  45.093  9.411 0.0000000000
25875  -35.749  49.397  7.821 0.0000000000
25876  -37.106  49.535  8.326 0.0000000000
25877  -36.391  49.954  7.030 0.0000000000
25878  -37.154  50.428  6.316 0.0000000000
25879  -37.763  50.609  5.629 0.0000000000
25880  -38.284  50.496  4.705 0.0000000000
25881  -37.009  51.248  4.529 0.0000000000
25882  -36.273  52.072  3.627 0.0000000000
26411  -34.457  16.410  27.178 0.0000000000
26412  -35.064  17.608  27.850 0.0000000000
26445  -41.711  19.144  34.071 0.0000000000
26447  -41.133  19.105  33.211 0.0000000000
26448  -40.491  19.095  32.357 0.0000000000
26449  -39.724  19.272  31.449 0.0000000000
26450  -38.871  19.588  30.633 0.0000000000
26451  -40.312  20.723  31.012 0.0000000000
26452  -40.930  21.929  30.362 0.0000000000
26453  -41.510  23.139  29.512 0.0000000000
26454  -41.806  24.010  28.665 0.0000000000
26455  -42.783  23.872  29.596 0.0000000000
26456  -43.967  24.660  29.744 0.0000000000
26457  -44.774  25.588  30.003 0.0000000000
26458  -42.974  26.882  33.963 0.0000000000
26459  -43.758  27.102  32.876 0.0000000000
26460  -42.326  27.532  33.003 0.0000000000
26461  -41.806  28.186  32.009 0.0000000000
26462  -41.490  28.731  30.821 0.0000000000
26463  -41.364  29.463  29.916 0.0000000000
26464  -40.151  29.011  30.621 0.0000000000
26465  -38.959  29.241  30.435 0.0000000000
26466  -37.899  29.638  30.465 0.0000000000
26479  -32.811  31.249  31.789 0.0000000000
26480  -32.998  31.918  30.395 0.0000000000
26481  -33.183  32.798  29.644 0.0000000000
26482  -32.405  32.302  30.389 0.0000000000
26483  -31.557  32.313  30.046 0.0000000000
26484  -30.568  32.255  29.617 0.0000000000
27261  -41.133  28.584  23.211 0.0000000000
27262  -39.765  27.418  22.666 0.0000000000
27263  -40.474  28.147  22.262 0.0000000000
27264  -39.958  27.682  21.329 0.0000000000
27265  -39.558  27.090  20.285 0.0000000000
29829  -32.968  49.874  4.994 0.0000000000
29830  -32.279  50.441  4.195 0.0000000000
29831  -31.634  49.747  4.835 0.0000000000
29860  -43.842  30.946  27.030 0.0000000000
29861  -43.749  31.199  26.172 0.0000000000
29862  -42.932  31.745  26.211 0.0000000000
29863  -42.175  32.426  25.382 0.0000000000
29864  -41.576  33.160  24.544 0.0000000000
29865  -40.862  34.050  26.097 0.0000000000
29866  -40.895  33.965  24.931 0.0000000000
29867  -41.160  34.054  23.861 0.0000000000
29868  -40.991  35.055  23.218 0.0000000000
29869  -40.895  36.188  22.577 0.0000000000
29870  -40.942  37.343  21.730 0.0000000000
29871  -34.824  44.802  19.088 0.0000000000
29872  -35.968  44.862  19.720 0.0000000000
29873  -35.525  45.849  18.880 0.0000000000
29874  -36.204  46.463  18.433 0.0000000000
29875  -36.649  46.720  17.645 0.0000000000
29876  -35.718  48.821  17.243 0.0000000000
29877  -36.711  48.105  17.174 0.0000000000
29878  -36.951  46.880  16.589 0.0000000000
29879  -37.110  46.854  15.587 0.0000000000
29880  -37.347  46.766  14.493 0.0000000000
29881  -37.812  46.714  13.364 0.0000000000
29882  -38.239  46.781  12.196 0.0000000000
29883  -37.960  48.365  12.416 0.0000000000
29884  -37.171  49.534  11.394 0.0000000000
29885  -36.192  49.617  10.221 0.0000000000
29886  -34.307  49.613  11.052 0.0000000000
29887  -34.782  49.444  9.979 0.0000000000
29888  -35.248  49.240  8.867 0.0000000000
29889  -34.471  49.024  7.355 0.0000000000
29890  -33.734  49.188  5.904 0.0000000000
30333  -43.002  20.201  34.684 0.0000000000
30334  -43.997  21.316  34.359 0.0000000000
30335  -44.895  22.551  33.722 0.0000000000
30336  -45.384  23.602  32.847 0.0000000000
30337  -45.537  23.654  34.091 0.0000000000
30338  -45.552  24.718  34.443 0.0000000000
30339  -44.833  25.580  34.767 0.0000000000
30340  -43.749  24.337  36.212 0.0000000000
30341  -43.763  25.374  35.572 0.0000000000
30342  -43.496  26.194  34.873 0.0000000000
30343  -41.926  26.704  34.836 0.0000000000
30344  -40.320  27.055  34.844 0.0000000000
30345  -38.869  27.472  34.640 0.0000000000
30963  -41.835  31.145  20.146 0.0000000000
30964  -41.357  30.102  20.078 0.0000000000
30965  -40.972  30.629  19.344 0.0000000000
30966  -39.928  30.123  18.527 0.0000000000
30967  -38.947  29.392  17.597 0.0000000000
30968  -37.297  30.816  16.792 0.0000000000
30969  -37.806  29.850  16.699 0.0000000000
30970  -38.413  28.548  16.386 0.0000000000
32359  -37.361  36.507  28.456 0.0000000000
32360  -38.031  37.431  28.223 0.0000000000
32361  -36.999  37.855  27.894 0.0000000000
32362  -36.494  38.812  26.857 0.0000000000
32363  -36.109  39.500  25.556 0.0000000000
32364  -34.244  38.072  24.982 0.0000000000
32365  -34.910  39.071  24.542 0.0000000000
32366  -35.882  40.014  24.096 0.0000000000
32367  -35.601  40.586  22.596 0.0000000000
32368  -35.124  41.494  21.232 0.0000000000
32369  -34.592  42.438  20.135 0.0000000000
32378  -34.196  43.645  19.148 0.0000000000
32379  -33.597  44.761  18.462 0.0000000000
32380  -33.196  46.086  18.426 0.0000000000
32381  -32.823  47.186  17.846 0.0000000000
32384  -32.422  47.230  16.556 0.0000000000
33357  -34.599  36.865  10.526 0.0000000000
33358  -34.416  35.455  10.670 0.0000000000
33359  -34.926  36.578  9.054 0.0000000000
33360  -35.874  36.299  7.924 0.0000000000
34939  -34.914  53.831  -1.690 0.0000000000
34940  -34.909  53.109  0.044 0.0000000000
34941  -34.192  53.373  -1.017 0.0000000000
34946  -31.961  50.291  2.928 0.0000000000
34947  -31.641  49.847  1.490 0.0000000000
34948  -31.100  49.842  0.275 0.0000000000
34950  -29.517  49.167  -0.215 0.0000000000
34951  -30.171  50.219  -0.730 0.0000000000
35017  -38.270  24.406  25.369 0.0000000000
35018  -37.831  24.653  24.478 0.0000000000
35019  -38.921  25.523  25.124 0.0000000000
35020  -39.582  26.634  24.830 0.0000000000
35021  -40.440  27.681  24.603 0.0000000000
35022  -41.810  28.422  25.681 0.0000000000
35023  -41.543  28.561  24.920 0.0000000000
35024  -41.284  28.583  24.119 0.0000000000
35025  -42.160  29.403  23.326 0.0000000000
35026  -42.752  30.132  22.437 0.0000000000
35027  -42.855  30.858  21.539 0.0000000000
35028  -43.905  31.445  25.389 0.0000000000
35029  -44.216  31.784  24.592 0.0000000000
35030  -44.398  32.026  23.656 0.0000000000
35031  -43.371  33.241  22.817 0.0000000000
35032  -44.073  32.706  22.734 0.0000000000
35033  -44.294  32.007  22.797 0.0000000000
35034  -43.877  31.888  22.119 0.0000000000
35035  -43.269  31.769  21.454 0.0000000000
35036  -42.570  31.517  20.847 0.0000000000
35037  -41.809  31.995  20.115 0.0000000000
35038  -40.765  32.413  19.270 0.0000000000
35039  -39.416  32.823  18.434 0.0000000000
35040  -40.359  34.050  19.020 0.0000000000
35041  -39.162  33.667  18.253 0.0000000000
35042  -37.911  33.239  17.507 0.0000000000
35043  -36.548  33.842  16.545 0.0000000000
35044  -35.531  34.736  15.274 0.0000000000
35045  -34.964  35.800  13.685 0.0000000000
35046  -38.728  38.153  27.691 0.0000000000
35047  -39.433  38.582  26.761 0.0000000000
35048  -40.259  38.715  25.631 0.0000000000
35049  -39.399  40.912  24.790 0.0000000000
35050  -40.348  40.116  24.617 0.0000000000
35051  -40.771  38.822  24.201 0.0000000000
35052  -40.932  38.788  23.052 0.0000000000
35053  -40.957  38.665  21.879 0.0000000000
35054  -40.948  38.455  20.631 0.0000000000
35055  -36.999  44.615  20.077 0.0000000000
35056  -37.757  43.991  20.066 0.0000000000
35057  -38.497  43.107  19.879 0.0000000000
35058  -37.306  43.435  17.790 0.0000000000
35059  -38.204  42.746  18.625 0.0000000000
35060  -39.304  42.130  19.662 0.0000000000
35061  -39.796  40.810  19.572 0.0000000000
35062  -40.060  39.453  19.601 0.0000000000
35063  -40.258  38.300  19.584 0.0000000000
35064  -39.218  37.909  18.657 0.0000000000
35065  -38.344  37.554  17.715 0.0000000000
35066  -37.480  37.447  16.701 0.0000000000
35067  -37.026  39.730  14.905 0.0000000000
35068  -36.998  38.484  15.273 0.0000000000
35069  -36.725  37.351  15.714 0.0000000000
35070  -36.043  37.292  14.584 0.0000000000
35071  -35.387  37.165  13.347 0.0000000000
35072  -34.786  37.055  11.946 0.0000000000
35073  -35.191  38.197  10.384 0.0000000000
35074  -35.956  39.366  9.274 0.0000000000
35075  -36.663  40.548  8.418 0.0000000000
35076  -36.914  41.559  9.746 0.0000000000
35077  -37.148  41.613  8.642 0.0000000000
35078  -37.355  41.506  7.592 0.0000000000
35079  -38.383  42.510  6.914 0.0000000000
35080  -39.149  43.507  6.341 0.0000000000
35081  -39.365  44.447  5.529 0.0000000000
35082  -38.441  46.766  10.958 0.0000000000
35083  -38.307  46.485  9.831 0.0000000000
35084  -38.222  46.246  8.791 0.0000000000
35085  -38.143  48.714  8.499 0.0000000000
35086  -38.497  47.398  8.219 0.0000000000
35087  -38.494  46.052  7.752 0.0000000000
35088  -38.865  45.859  6.712 0.0000000000
35089  -39.230  45.590  5.750 0.0000000000
35090  -39.173  45.180  4.733 0.0000000000
35094  -38.392  49.797  3.576 0.0000000000
35095  -37.997  48.931  2.366 0.0000000000
36169  -34.536  16.706  25.259 0.0000000000
36170  -34.879  17.978  24.859 0.0000000000
36171  -35.321  19.228  24.308 0.0000000000
36172  -35.620  20.432  24.584 0.0000000000
36173  -36.164  21.607  24.923 0.0000000000
36174  -36.862  22.580  25.313 0.0000000000
36247  -35.170  15.846  29.128 0.0000000000
36248  -35.607  17.453  28.912 0.0000000000
36249  -36.038  18.842  28.452 0.0000000000
36250  -38.058  19.870  29.687 0.0000000000
36251  -37.260  19.996  28.703 0.0000000000
36252  -36.562  20.140  27.766 0.0000000000
36253  -37.098  21.439  27.052 0.0000000000
36254  -37.542  22.542  26.385 0.0000000000
36255  -38.042  23.561  25.841 0.0000000000
36256  -39.075  24.272  26.313 0.0000000000
36257  -40.220  25.050  26.678 0.0000000000
36258  -41.359  25.897  26.943 0.0000000000
36259  -42.044  24.755  27.973 0.0000000000
36260  -42.222  25.715  27.494 0.0000000000
36261  -42.440  26.686  27.190 0.0000000000
36262  -43.370  27.508  27.412 0.0000000000
36263  -44.142  28.349  27.482 0.0000000000
36264  -44.718  29.190  27.544 0.0000000000
36265  -45.455  24.697  31.951 0.0000000000
36266  -45.222  25.615  30.993 0.0000000000
36267  -44.933  26.403  30.171 0.0000000000
36268  -44.244  27.292  31.679 0.0000000000
36269  -44.607  27.245  30.460 0.0000000000
36270  -44.807  27.269  29.485 0.0000000000
36271  -44.890  28.146  28.906 0.0000000000
36272  -44.864  29.048  28.350 0.0000000000
36273  -44.514  30.139  27.763 0.0000000000
36274  -43.726  30.788  27.962 0.0000000000
36275  -42.784  31.447  28.260 0.0000000000
36276  -42.022  32.136  28.554 0.0000000000
36277  -41.379  30.496  29.453 0.0000000000
36278  -41.425  31.681  29.203 0.0000000000
36279  -41.328  32.980  28.765 0.0000000000
36280  -40.552  33.752  29.075 0.0000000000
36281  -39.514  34.484  29.160 0.0000000000
36282  -38.442  34.912  29.039 0.0000000000
36288  -38.211  25.161  36.194 0.0000000000
36289  -37.925  26.145  35.727 0.0000000000
36290  -37.794  27.134  35.317 0.0000000000
36291  -37.493  27.917  34.717 0.0000000000
36299  -36.321  28.474  35.135 0.0000000000
36300  -37.222  28.404  33.797 0.0000000000
36301  -36.898  28.685  32.692 0.0000000000
36302  -36.738  29.205  31.517 0.0000000000
36303  -36.676  30.073  30.447 0.0000000000
36304  -34.402  30.048  31.663 0.0000000000
36305  -35.615  30.425  30.433 0.0000000000
36306  -36.829  31.137  29.572 0.0000000000
36307  -37.047  32.584  29.094 0.0000000000
36308  -37.235  34.033  29.008 0.0000000000
36309  -37.352  35.324  28.747 0.0000000000
36310  -36.280  35.602  28.559 0.0000000000
36311  -35.426  35.901  28.330 0.0000000000
36312  -34.469  35.957  27.731 0.0000000000
36313  -33.285  33.914  28.990 0.0000000000
36314  -33.424  34.929  28.054 0.0000000000
36315  -33.417  35.626  26.837 0.0000000000
36316  -32.313  35.015  25.802 0.0000000000
36320  -29.663  32.041  30.630 0.0000000000
36321  -29.510  31.996  29.016 0.0000000000
36322  -27.512  31.981  29.666 0.0000000000
36323  -28.315  31.777  28.589 0.0000000000
36324  -29.328  32.104  27.534 0.0000000000
36325  -28.994  32.499  26.143 0.0000000000
37881  -37.472  24.513  23.422 0.0000000000
37882  -37.273  24.212  22.365 0.0000000000
37883  -37.507  23.645  21.443 0.0000000000
37884  -38.724  26.130  21.927 0.0000000000
37885  -38.182  24.587  21.187 0.0000000000
37890  -40.517  29.100  20.069 0.0000000000
37891  -39.707  27.821  19.810 0.0000000000
37908  -34.570  33.963  10.985 0.0000000000
37909  -35.291  32.634  11.309 0.0000000000
41062  -36.908  23.153  24.582 0.0000000000
41063  -36.679  23.118  24.057 0.0000000000
41064  -37.049  23.569  24.294 0.0000000000
41212  -38.928  35.958  28.851 0.0000000000
41213  -39.251  36.313  28.638 0.0000000000
41214  -38.793  36.540  28.606 0.0000000000
41475  -34.510  35.079  13.048 0.0000000000
41476  -34.417  34.295  13.121 0.0000000000
41477  -34.325  34.898  12.300 0.0000000000
42495  -33.894  51.124  4.241 0.0000000000
42496  -33.598  51.352  3.827 0.0000000000
42497  -33.288  50.958  4.104 0.0000000000
42517  -44.365  29.737  26.862 0.0000000000
42518  -44.177  29.932  26.569 0.0000000000
42519  -44.255  30.308  26.534 0.0000000000
42520  -40.996  36.724  21.048 0.0000000000
42521  -41.047  36.136  20.993 0.0000000000
42522  -40.939  36.684  20.488 0.0000000000
42523  -40.723  36.562  19.995 0.0000000000
42524  -40.737  37.163  20.052 0.0000000000
42525  -35.515  43.184  20.470 0.0000000000
42526  -36.099  43.347  20.877 0.0000000000
42527  -35.840  43.780  20.369 0.0000000000
42528  -37.209  45.218  13.418 0.0000000000
42529  -36.752  44.557  13.730 0.0000000000
42530  -36.866  44.555  13.131 0.0000000000
42531  -36.490  43.893  12.881 0.0000000000
42532  -36.949  44.585  12.550 0.0000000000
42533  -37.038  44.622  12.003 0.0000000000
42534  -37.400  45.287  12.277 0.0000000000
42535  -33.857  50.278  4.882 0.0000000000
42536  -34.533  50.317  5.020 0.0000000000
42537  -34.167  50.713  4.636 0.0000000000
42538  -34.500  51.161  4.400 0.0000000000
42853  -43.899  21.933  33.028 0.0000000000
42854  -43.061  21.424  32.787 0.0000000000
42855  -43.473  22.010  32.477 0.0000000000
42856  -43.099  22.175  31.965 0.0000000000
42857  -43.930  22.687  32.111 0.0000000000
42858  -44.158  23.257  31.649 0.0000000000
42859  -44.581  23.124  32.218 0.0000000000
42860  -39.140  27.851  33.696 0.0000000000
42861  -39.651  27.930  33.257 0.0000000000
42862  -38.970  28.076  33.136 0.0000000000
42863  -38.764  28.282  32.635 0.0000000000
42864  -38.289  28.195  33.115 0.0000000000
43305  -42.166  30.283  21.166 0.0000000000
43306  -41.697  29.759  21.212 0.0000000000
43307  -41.763  30.066  20.809 0.0000000000
44917  -41.865  32.584  27.635 0.0000000000
44918  -41.808  32.627  27.127 0.0000000000
44919  -41.556  33.099  27.297 0.0000000000
44920  -40.127  36.816  25.425 0.0000000000
44921  -40.116  36.090  25.246 0.0000000000
44922  -40.355  36.816  24.886 0.0000000000
44923  -40.557  36.879  24.339 0.0000000000
44924  -40.592  37.460  24.505 0.0000000000
44925  -33.865  47.722  17.857 0.0000000000
44926  -34.475  47.768  18.134 0.0000000000
44927  -34.294  48.148  17.688 0.0000000000
44928  -35.013  49.855  14.274 0.0000000000
44929  -35.617  49.690  15.011 0.0000000000
44930  -35.684  49.808  14.428 0.0000000000
44931  -36.317  49.534  14.483 0.0000000000
44932  -35.781  49.923  13.740 0.0000000000
44933  -35.927  50.064  13.116 0.0000000000
44934  -35.182  50.076  13.004 0.0000000000
45256  -44.433  22.086  35.850 0.0000000000
45257  -44.469  22.638  36.091 0.0000000000
45258  -44.780  23.094  35.908 0.0000000000
45259  -44.317  23.025  36.287 0.0000000000
45261  -41.126  24.997  36.208 0.0000000000
45262  -40.383  25.215  36.107 0.0000000000
45263  -40.334  25.655  35.894 0.0000000000
45264  -39.658  25.323  36.039 0.0000000000
45705  -38.888  32.233  18.139 0.0000000000
45706  -39.007  31.767  18.182 0.0000000000
45707  -38.245  31.953  17.756 0.0000000000
45708  -36.136  30.590  13.473 0.0000000000
45709  -36.391  30.256  14.122 0.0000000000
45710  -36.669  30.202  13.465 0.0000000000
46717  -34.892  36.839  27.180 0.0000000000
46718  -35.146  37.305  27.039 0.0000000000
46719  -34.647  37.114  26.531 0.0000000000
47505  -36.614  39.944  7.779 0.0000000000
47506  -36.441  39.269  7.689 0.0000000000
47507  -36.765  39.827  7.230 0.0000000000
48765  -36.954  52.313  0.889 0.0000000000
48766  -36.695  52.661  0.354 0.0000000000
48767  -36.485  52.830  0.875 0.0000000000
48768  -32.351  51.331  -0.109 0.0000000000
48769  -32.647  51.864  -0.433 0.0000000000
48770  -31.965  51.484  -0.668 0.0000000000
48771  -31.504  51.694  -1.079 0.0000000000
48772  -31.251  51.142  -0.796 0.0000000000
48832  -41.022  26.493  26.520 0.0000000000
48833  -40.765  26.672  26.220 0.0000000000
48834  -41.317  27.131  26.364 0.0000000000
48835  -43.917  30.710  24.412 0.0000000000
48836  -43.505  30.299  24.515 0.0000000000
48837  -43.841  30.746  23.991 0.0000000000
48838  -43.739  30.735  23.567 0.0000000000
48839  -44.110  31.202  23.446 0.0000000000
48840  -42.171  32.999  24.006 0.0000000000
48841  -42.672  32.794  23.949 0.0000000000
48842  -42.456  33.157  23.552 0.0000000000
48843  -42.570  33.866  21.087 0.0000000000
48844  -43.001  33.577  21.546 0.0000000000
48845  -42.712  33.504  21.097 0.0000000000
48846  -42.818  33.152  21.046 0.0000000000
48847  -42.367  33.414  20.710 0.0000000000
48848  -41.946  33.299  20.383 0.0000000000
48849  -41.898  33.672  20.358 0.0000000000
48850  -38.019  35.863  17.658 0.0000000000
48851  -38.148  35.380  17.728 0.0000000000
48852  -37.492  35.773  17.230 0.0000000000
48853  -37.026  35.694  16.792 0.0000000000
48854  -36.997  36.238  16.627 0.0000000000
48855  -37.166  39.974  25.800 0.0000000000
48856  -37.832  39.961  26.155 0.0000000000
48857  -37.721  40.328  25.497 0.0000000000
48858  -39.623  42.461  21.801 0.0000000000
48859  -40.091  41.949  22.444 0.0000000000
48860  -40.211  42.045  21.747 0.0000000000
48861  -40.643  41.445  21.643 0.0000000000
48862  -40.083  41.956  21.016 0.0000000000
48863  -36.796  45.523  17.690 0.0000000000
48864  -36.974  45.007  18.082 0.0000000000
48865  -36.925  44.897  17.539 0.0000000000
48866  -36.982  41.324  16.349 0.0000000000
48867  -37.409  41.502  16.821 0.0000000000
48868  -37.533  40.968  16.677 0.0000000000
48869  -38.041  40.531  17.188 0.0000000000
48870  -37.619  40.357  16.594 0.0000000000
48871  -37.738  39.825  16.685 0.0000000000
48872  -37.310  40.274  16.070 0.0000000000
48873  -36.073  40.659  12.377 0.0000000000
48874  -36.108  40.241  12.957 0.0000000000
48875  -36.083  40.217  12.406 0.0000000000
48876  -35.983  39.685  12.411 0.0000000000
48877  -36.125  40.201  11.816 0.0000000000
48878  -36.148  40.130  11.194 0.0000000000
48879  -36.285  40.650  11.296 0.0000000000
48880  -37.864  44.396  8.743 0.0000000000
48881  -37.840  43.768  8.581 0.0000000000
48882  -38.094  44.367  8.250 0.0000000000
48883  -38.349  44.334  7.745 0.0000000000
48884  -38.298  44.922  7.909 0.0000000000
48885  -36.946  49.306  9.794 0.0000000000
48886  -37.493  48.927  9.860 0.0000000000
48887  -37.150  49.214  9.327 0.0000000000
48888  -38.769  49.797  6.162 0.0000000000
48889  -38.990  49.219  6.602 0.0000000000
48890  -39.145  49.001  6.076 0.0000000000
48891  -39.341  48.157  5.910 0.0000000000
48892  -39.193  48.732  5.499 0.0000000000
48893  -39.160  48.384  4.925 0.0000000000
48894  -38.944  49.291  5.064 0.0000000000
48895  -36.920  52.300  2.138 0.0000000000
48896  -37.429  51.641  2.125 0.0000000000
48897  -37.266  52.029  1.539 0.0000000000
49775  -35.084  18.375  27.108 0.0000000000
49776  -34.936  18.480  26.610 0.0000000000
49777  -35.322  19.058  26.838 0.0000000000
49778  -35.580  19.666  26.514 0.0000000000
49779  -35.745  19.597  27.034 0.0000000000
49836  -38.813  17.897  31.392 0.0000000000
49837  -38.488  17.166  31.501 0.0000000000
49838  -38.139  17.219  31.136 0.0000000000
49839  -37.432  16.692  30.886 0.0000000000
49840  -37.726  17.434  30.806 0.0000000000
49841  -37.306  17.636  30.449 0.0000000000
49842  -37.965  18.200  30.672 0.0000000000
49843  -40.264  22.731  28.934 0.0000000000
49844  -39.490  22.230  28.793 0.0000000000
49845  -39.813  22.817  28.455 0.0000000000
49846  -39.392  22.920  28.012 0.0000000000
49847  -40.124  23.367  28.106 0.0000000000
49848  -40.279  23.766  27.714 0.0000000000
49849  -40.724  23.733  28.154 0.0000000000
49850  -44.417  25.987  29.131 0.0000000000
49851  -44.069  26.055  28.690 0.0000000000
49852  -44.434  26.410  28.800 0.0000000000
49853  -44.417  26.891  28.491 0.0000000000
49854  -44.654  26.864  28.919 0.0000000000
49855  -44.907  26.073  33.677 0.0000000000
49856  -45.085  26.149  33.021 0.0000000000
49857  -44.666  26.485  33.199 0.0000000000
49858  -42.723  28.704  30.496 0.0000000000
49859  -43.293  28.513  30.490 0.0000000000
49860  -43.259  28.911  30.106 0.0000000000
49861  -43.739  29.081  29.783 0.0000000000
49862  -43.198  29.370  29.789 0.0000000000
49863  -43.111  29.839  29.546 0.0000000000
49864  -42.598  29.563  29.736 0.0000000000
49865  -38.500  30.431  29.584 0.0000000000
49866  -39.118  30.846  29.412 0.0000000000
49867  -38.578  31.067  29.377 0.0000000000
49868  -38.667  31.791  29.193 0.0000000000
49869  -38.055  31.321  29.323 0.0000000000
49888  -33.799  31.805  29.944 0.0000000000
49889  -34.246  31.580  29.927 0.0000000000
49890  -34.336  32.185  29.541 0.0000000000
49891  -34.905  32.677  29.312 0.0000000000
49892  -34.457  32.895  29.306 0.0000000000
49893  -34.578  33.586  29.121 0.0000000000
49894  -34.042  33.104  29.332 0.0000000000
49895  -30.975  32.602  28.551 0.0000000000
49896  -31.431  33.047  28.220 0.0000000000
49897  -30.953  32.828  27.892 0.0000000000
49898  -30.867  33.026  27.249 0.0000000000
49899  -30.434  32.598  27.534 0.0000000000
51195  -39.772  27.262  23.839 0.0000000000
51196  -39.121  26.682  23.424 0.0000000000
51197  -39.559  27.144  23.307 0.0000000000
51198  -39.353  25.911  20.317 0.0000000000
51199  -39.226  25.475  20.508 0.0000000000
51203  -39.384  28.545  17.982 0.0000000000
51204  -39.703  28.334  18.464 0.0000000000
51205  -39.475  27.841  17.860 0.0000000000
54067  -35.860  20.952  23.715 0.0000000000
54068  -35.935  20.764  23.241 0.0000000000
54069  -35.980  21.355  23.400 0.0000000000
54070  -36.467  22.767  22.979 0.0000000000
54071  -36.335  22.185  22.797 0.0000000000
54072  -36.525  22.547  22.529 0.0000000000
54073  -36.664  22.301  22.083 0.0000000000
54074  -36.728  22.943  22.283 0.0000000000
54517  -40.699  34.486  28.421 0.0000000000
54518  -40.736  34.652  27.948 0.0000000000
54519  -40.482  35.128  28.215 0.0000000000
54520  -39.706  36.723  27.743 0.0000000000
54521  -39.977  36.310  27.554 0.0000000000
54522  -39.814  36.796  27.164 0.0000000000
54523  -39.864  36.820  26.597 0.0000000000
54524  -39.735  37.410  26.841 0.0000000000
54525  -32.804  47.714  15.214 0.0000000000
54526  -33.367  48.245  15.625 0.0000000000
54527  -32.917  48.028  14.751 0.0000000000
54529  -32.984  48.529  13.884 0.0000000000
54530  -33.047  48.722  13.381 0.0000000000
54531  -33.659  49.240  13.743 0.0000000000
54532  -33.168  48.908  12.854 0.0000000000
54533  -33.355  49.108  12.325 0.0000000000
54534  -32.795  48.545  12.031 0.0000000000
55305  -36.035  33.148  16.046 0.0000000000
55306  -36.105  32.556  16.097 0.0000000000
55307  -35.519  32.898  15.431 0.0000000000
55308  -34.585  32.808  13.290 0.0000000000
55309  -34.882  32.335  14.061 0.0000000000
55310  -34.868  32.161  13.337 0.0000000000
55311  -35.223  31.577  13.387 0.0000000000
55312  -35.006  32.057  12.670 0.0000000000
56317  -32.725  35.815  25.099 0.0000000000
56318  -33.051  36.253  24.918 0.0000000000
57105  -38.248  41.809  6.422 0.0000000000
57106  -37.918  41.164  6.243 0.0000000000
57107  -38.326  41.717  5.921 0.0000000000
58365  -35.408  52.671  3.032 0.0000000000
58366  -35.256  52.765  2.457 0.0000000000
58367  -34.761  52.446  2.890 0.0000000000
58368  -33.246  51.413  2.577 0.0000000000
58369  -33.603  51.778  2.215 0.0000000000
58370  -33.095  51.295  1.878 0.0000000000
58371  -32.940  51.239  1.197 0.0000000000
58372  -32.540  50.777  1.521 0.0000000000
58432  -43.067  28.140  26.907 0.0000000000
58433  -42.819  28.276  26.631 0.0000000000
58434  -43.225  28.707  26.669 0.0000000000
58435  -43.998  30.253  25.883 0.0000000000
58436  -43.665  29.889  25.945 0.0000000000
58437  -43.954  30.393  25.530 0.0000000000
58438  -43.977  30.528  25.114 0.0000000000
58439  -44.237  30.924  25.065 0.0000000000
58440  -41.449  34.700  22.579 0.0000000000
58441  -41.827  34.366  22.517 0.0000000000
58442  -41.669  34.741  22.162 0.0000000000
58443  -41.527  35.257  20.873 0.0000000000
58444  -41.859  34.896  21.303 0.0000000000
58445  -41.889  34.887  20.926 0.0000000000
58446  -42.216  34.548  20.991 0.0000000000
58447  -41.750  34.908  20.496 0.0000000000
58448  -41.492  34.893  20.041 0.0000000000
58449  -41.212  35.296  20.001 0.0000000000
58450  -40.027  36.330  19.145 0.0000000000
58451  -40.152  35.919  19.161 0.0000000000
58452  -39.555  36.230  18.789 0.0000000000
58453  -39.063  36.106  18.458 0.0000000000
58454  -38.947  36.610  18.399 0.0000000000
58455  -36.548  41.296  22.922 0.0000000000
58456  -37.244  41.500  23.301 0.0000000000
58457  -36.886  41.880  22.651 0.0000000000
58458  -37.208  43.412  21.505 0.0000000000
58459  -37.528  42.850  22.061 0.0000000000
58460  -37.802  43.210  21.655 0.0000000000
58461  -38.439  43.032  21.710 0.0000000000
58462  -37.974  43.459  21.136 0.0000000000
58463  -36.891  45.406  15.678 0.0000000000
58464  -36.759  44.703  15.960 0.0000000000
58465  -36.712  44.682  15.456 0.0000000000
58466  -36.057  43.241  14.437 0.0000000000
58467  -36.178  43.347  15.083 0.0000000000
58468  -35.999  42.677  14.957 0.0000000000
58469  -36.155  42.193  15.496 0.0000000000
58470  -35.907  42.098  14.863 0.0000000000
58471  -35.953  41.589  14.755 0.0000000000
58472  -35.809  41.999  14.236 0.0000000000
58473  -36.027  42.588  12.505 0.0000000000
58474  -35.876  41.950  12.947 0.0000000000
58475  -35.931  42.006  12.379 0.0000000000
58476  -35.976  41.493  12.305 0.0000000000
58477  -36.085  42.019  11.827 0.0000000000
58478  -36.289  41.985  11.305 0.0000000000
58479  -36.370  42.578  11.435 0.0000000000
58480  -37.294  44.563  10.902 0.0000000000
58481  -37.066  43.847  10.693 0.0000000000
58482  -37.355  44.512  10.307 0.0000000000
58483  -37.536  44.483  9.770 0.0000000000
58484  -37.760  45.188  9.977 0.0000000000
58485  -35.401  49.413  7.170 0.0000000000
58486  -36.061  49.656  7.442 0.0000000000
58487  -35.713  49.697  6.753 0.0000000000
58488  -36.012  50.552  5.470 0.0000000000
58489  -36.406  50.370  6.058 0.0000000000
58490  -36.741  50.606  5.768 0.0000000000
58491  -37.495  50.570  6.032 0.0000000000
58492  -37.070  50.792  5.445 0.0000000000
58493  -37.377  50.941  5.101 0.0000000000
58494  -36.687  51.078  4.861 0.0000000000
58495  -35.194  51.959  3.945 0.0000000000
58496  -35.880  51.860  4.009 0.0000000000
58497  -35.578  52.284  3.575 0.0000000000
58498  -36.034  52.449  3.151 0.0000000000
59377  -34.531  16.263  27.682 0.0000000000
59378  -34.738  17.016  27.537 0.0000000000
59379  -34.880  16.876  28.044 0.0000000000
59433  -42.097  19.601  33.919 0.0000000000
59434  -41.433  19.116  33.672 0.0000000000
59435  -41.835  19.588  33.498 0.0000000000
59436  -41.510  20.322  32.362 0.0000000000
59437  -41.145  19.674  32.592 0.0000000000
59438  -40.814  19.777  32.144 0.0000000000
59439  -40.105  19.184  31.910 0.0000000000
59440  -40.436  19.930  31.667 0.0000000000
59441  -40.012  20.030  31.249 0.0000000000
59442  -40.744  20.610  31.457 0.0000000000
59443  -42.168  22.435  30.971 0.0000000000
59444  -41.391  21.873  30.906 0.0000000000
59445  -41.698  22.488  30.454 0.0000000000
59446  -41.218  22.514  29.965 0.0000000000
59447  -41.993  23.069  30.009 0.0000000000
59448  -42.137  23.507  29.550 0.0000000000
59449  -42.644  23.425  30.072 0.0000000000
59450  -44.426  24.234  30.722 0.0000000000
59451  -43.934  24.238  30.189 0.0000000000
59452  -44.435  24.677  30.271 0.0000000000
59453  -44.439  25.105  29.851 0.0000000000
59454  -44.834  25.153  30.389 0.0000000000
59455  -42.171  27.102  33.985 0.0000000000
59456  -42.633  27.215  33.495 0.0000000000
59457  -41.860  27.395  33.491 0.0000000000
59458  -40.561  28.204  32.293 0.0000000000
59459  -41.282  28.055  32.451 0.0000000000
59460  -41.102  28.347  31.897 0.0000000000
59461  -41.612  28.464  31.444 0.0000000000
59462  -40.942  28.626  31.302 0.0000000000
59463  -40.816  28.897  30.711 0.0000000000
59464  -40.231  28.744  31.201 0.0000000000
59465  -38.406  28.712  31.488 0.0000000000
59466  -38.968  28.908  30.959 0.0000000000
59467  -38.356  29.100  30.910 0.0000000000
59468  -38.388  29.463  30.418 0.0000000000
59469  -37.839  29.224  30.962 0.0000000000
59490  -32.486  31.508  31.706 0.0000000000
59491  -32.884  31.534  31.053 0.0000000000
59492  -32.602  31.795  31.009 0.0000000000
59493  -32.725  32.130  30.420 0.0000000000
59494  -32.370  32.024  30.968 0.0000000000
59495  -31.137  32.126  31.171 0.0000000000
59496  -31.581  32.108  30.646 0.0000000000
59497  -31.050  32.177  30.505 0.0000000000
59498  -31.036  32.317  29.855 0.0000000000
59499  -30.606  32.166  30.305 0.0000000000
60795  -41.461  28.948  22.874 0.0000000000
60796  -40.815  28.388  22.733 0.0000000000
60797  -41.116  28.730  22.380 0.0000000000
60798  -40.622  28.618  21.147 0.0000000000
60799  -40.430  28.231  21.488 0.0000000000
60800  -40.132  28.005  21.004 0.0000000000
60801  -39.725  27.403  20.802 0.0000000000
60802  -39.855  27.775  20.559 0.0000000000
65565  -32.710  49.500  5.297 0.0000000000
65566  -32.276  49.843  4.942 0.0000000000
65567  -32.000  49.513  5.244 0.0000000000
65632  -43.445  31.244  27.049 0.0000000000
65633  -43.367  31.334  26.609 0.0000000000
65634  -42.944  31.595  26.704 0.0000000000
65635  -41.764  32.692  26.086 0.0000000000
65636  -42.111  32.345  25.912 0.0000000000
65637  -41.797  32.727  25.544 0.0000000000
65638  -41.877  32.781  25.001 0.0000000000
65639  -41.506  33.104  25.129 0.0000000000
65640  -40.666  34.703  26.916 0.0000000000
65641  -40.930  34.149  26.670 0.0000000000
65642  -40.607  34.613  26.299 0.0000000000
65643  -40.486  34.995  24.780 0.0000000000
65644  -40.602  34.457  25.140 0.0000000000
65645  -40.706  34.459  24.608 0.0000000000
65646  -41.006  33.983  24.391 0.0000000000
65647  -40.861  34.490  24.080 0.0000000000
65648  -40.999  34.541  23.577 0.0000000000
65649  -40.828  35.017  23.748 0.0000000000
65650  -40.824  36.852  23.210 0.0000000000
65651  -40.835  36.228  23.064 0.0000000000
65652  -40.846  36.800  22.686 0.0000000000
65653  -40.858  36.764  22.202 0.0000000000
65654  -40.838  37.429  22.336 0.0000000000
65655  -34.528  45.382  18.761 0.0000000000
65656  -35.187  45.421  18.991 0.0000000000
65657  -34.949  45.950  18.752 0.0000000000
65658  -35.658  47.506  18.417 0.0000000000
65659  -35.750  46.843  18.517 0.0000000000
65660  -36.208  47.134  18.308 0.0000000000
65661  -36.444  46.618  18.075 0.0000000000
65662  -36.495  47.299  17.954 0.0000000000
65663  -34.578  49.008  16.369 0.0000000000
65664  -35.066  48.856  17.067 0.0000000000
65665  -35.278  49.109  16.613 0.0000000000
65666  -36.603  48.743  16.215 0.0000000000
65667  -36.563  48.739  16.789 0.0000000000
65668  -36.874  48.143  16.644 0.0000000000
65669  -36.932  47.516  16.927 0.0000000000
65670  -37.052  47.578  16.387 0.0000000000
65671  -37.067  46.924  16.103 0.0000000000
65672  -37.124  47.597  15.822 0.0000000000
65673  -37.293  48.337  14.266 0.0000000000
65674  -37.318  47.538  14.668 0.0000000000
65675  -37.519  47.573  14.109 0.0000000000
65676  -37.571  46.729  13.925 0.0000000000
65677  -37.763  47.551  13.519 0.0000000000
65678  -38.000  47.531  12.903 0.0000000000
65679  -37.853  48.380  13.018 0.0000000000
65680  -36.282  50.004  11.897 0.0000000000
65681  -37.017  49.662  11.963 0.0000000000
65682  -36.486  49.911  11.349 0.0000000000
65683  -36.665  49.638  10.835 0.0000000000
65684  -36.007  49.790  10.747 0.0000000000
65685  -33.605  49.289  11.338 0.0000000000
65686  -34.173  49.641  11.589 0.0000000000
65687  -33.738  49.337  10.821 0.0000000000
65688  -33.749  49.001  9.011 0.0000000000
65689  -34.141  49.262  9.814 0.0000000000
65690  -34.368  49.183  9.260 0.0000000000
65691  -34.981  49.341  9.423 0.0000000000
65692  -34.580  49.078  8.665 0.0000000000
65693  -34.847  49.101  8.121 0.0000000000
65694  -34.219  48.935  7.899 0.0000000000
65695  -32.882  48.921  6.173 0.0000000000
65696  -33.494  48.964  6.362 0.0000000000
65697  -33.103  49.156  5.736 0.0000000000
65698  -33.337  49.498  5.395 0.0000000000
66641  -42.518  19.764  34.763 0.0000000000
66642  -43.196  20.275  35.143 0.0000000000
66643  -44.766  22.010  35.061 0.0000000000
66644  -44.164  21.330  34.835 0.0000000000
66645  -44.636  21.952  34.578 0.0000000000
66646  -44.459  21.923  34.084 0.0000000000
66647  -45.073  22.578  34.267 0.0000000000
66648  -45.349  23.105  33.908 0.0000000000
66649  -45.336  23.149  34.428 0.0000000000
66650  -45.159  24.146  35.370 0.0000000000
66651  -45.431  24.196  34.836 0.0000000000
66652  -45.264  24.677  35.020 0.0000000000
66653  -45.283  25.191  34.627 0.0000000000
66654  -44.890  25.102  35.174 0.0000000000
66656  -43.596  23.817  36.450 0.0000000000
66657  -43.047  24.194  36.434 0.0000000000
66658  -42.385  25.473  35.859 0.0000000000
66659  -43.086  25.196  35.917 0.0000000000
66660  -43.044  25.650  35.637 0.0000000000
66661  -43.665  25.806  35.264 0.0000000000
66662  -42.911  26.073  35.266 0.0000000000
66663  -42.706  26.450  34.834 0.0000000000
66664  -42.164  26.329  35.217 0.0000000000
66665  -40.003  26.509  35.427 0.0000000000
66666  -40.573  26.729  35.190 0.0000000000
66667  -39.823  26.890  35.134 0.0000000000
66668  -39.574  27.246  34.746 0.0000000000
66669  -39.061  27.078  35.031 0.0000000000
67995  -41.434  31.368  19.775 0.0000000000
67996  -41.481  30.847  19.755 0.0000000000
67997  -40.982  31.109  19.380 0.0000000000
67998  -39.327  30.856  18.193 0.0000000000
67999  -39.959  30.660  18.567 0.0000000000
68000  -39.409  30.354  18.201 0.0000000000
68001  -39.398  29.786  18.089 0.0000000000
68002  -38.868  30.010  17.719 0.0000000000
68003  -36.389  31.469  16.194 0.0000000000
68004  -37.082  31.271  16.821 0.0000000000
68005  -36.620  30.955  16.206 0.0000000000
68006  -37.158  29.736  15.418 0.0000000000
68007  -37.205  30.025  16.141 0.0000000000
68008  -37.657  29.535  16.020 0.0000000000
68009  -38.136  29.235  16.563 0.0000000000
68010  -38.046  28.850  15.846 0.0000000000
71032  -36.859  36.673  28.311 0.0000000000
71033  -37.181  37.204  28.227 0.0000000000
71034  -36.701  37.345  28.052 0.0000000000
71035  -35.716  38.302  26.727 0.0000000000
71036  -36.255  38.370  27.127 0.0000000000
71037  -35.970  38.730  26.467 0.0000000000
71038  -36.314  39.183  26.253 0.0000000000
71039  -35.702  39.039  25.797 0.0000000000
71040  -33.447  37.275  24.661 0.0000000000
71041  -34.027  37.547  25.186 0.0000000000
71042  -33.667  37.783  24.406 0.0000000000
71043  -34.166  39.044  23.306 0.0000000000
71044  -34.299  38.810  23.993 0.0000000000
71045  -34.791  39.300  23.813 0.0000000000
71046  -35.403  39.565  24.320 0.0000000000
71047  -35.333  39.789  23.583 0.0000000000
71048  -35.775  40.284  23.337 0.0000000000
71049  -35.151  40.054  22.833 0.0000000000
71051  -34.784  40.908  21.390 0.0000000000
71052  -34.517  41.331  20.727 0.0000000000
71053  -34.808  41.932  20.644 0.0000000000
71054  -34.256  41.800  20.192 0.0000000000
71076  -33.833  42.979  19.153 0.0000000000
71077  -33.633  43.613  18.698 0.0000000000
71078  -33.917  44.185  18.696 0.0000000000
71079  -33.275  44.175  18.397 0.0000000000
71081  -32.794  45.402  18.285 0.0000000000
71082  -32.572  46.186  18.281 0.0000000000
71083  -33.011  46.878  18.346 0.0000000000
71084  -32.366  46.837  18.088 0.0000000000
71091  -32.061  46.947  16.878 0.0000000000
73395  -34.912  37.439  9.750 0.0000000000
73396  -34.699  36.721  9.795 0.0000000000
73397  -35.067  37.316  9.035 0.0000000000
73398  -36.242  37.663  7.381 0.0000000000
73399  -35.784  36.995  7.861 0.0000000000
73403  -37.586  39.950  5.922 0.0000000000
73404  -37.274  39.484  6.272 0.0000000000
77182  -35.297  53.701  -1.177 0.0000000000
77183  -34.805  52.795  1.063 0.0000000000
77184  -35.186  53.070  0.665 0.0000000000
77185  -34.552  52.834  0.412 0.0000000000
77186  -33.171  52.735  -0.956 0.0000000000
77187  -33.882  52.988  -0.714 0.0000000000
77188  -33.429  53.169  -1.178 0.0000000000
77189  -33.757  53.523  -1.466 0.0000000000
77198  -31.681  50.163  3.938 0.0000000000
77199  -32.059  50.521  3.634 0.0000000000
77200  -31.549  49.981  3.239 0.0000000000
77201  -30.645  49.023  1.504 0.0000000000
77202  -31.275  49.517  1.811 0.0000000000
77203  -31.034  49.350  1.138 0.0000000000
77204  -31.402  49.791  0.846 0.0000000000
77205  -30.693  49.366  0.578 0.0000000000
77212  -29.868  49.682  -0.475 0.0000000000
77377  -38.810  24.823  25.675 0.0000000000
77378  -38.584  24.968  25.240 0.0000000000
77379  -39.135  25.381  25.528 0.0000000000
77380  -40.293  26.994  25.520 0.0000000000
77381  -39.788  26.540  25.271 0.0000000000
77382  -40.127  27.093  25.131 0.0000000000
77383  -39.983  27.179  24.714 0.0000000000
77384  -40.544  27.616  24.989 0.0000000000
77385  -42.417  28.713  26.051 0.0000000000
77386  -41.914  28.287  26.013 0.0000000000
77387  -42.294  28.852  25.740 0.0000000000
77388  -42.511  29.487  24.674 0.0000000000
77389  -42.105  29.030  25.043 0.0000000000
77390  -41.949  29.045  24.652 0.0000000000
77391  -41.389  28.565  24.544 0.0000000000
77392  -41.843  29.025  24.225 0.0000000000
77393  -41.748  29.005  23.788 0.0000000000
77394  -42.313  29.451  23.820 0.0000000000
77395  -43.452  30.648  22.736 0.0000000000
77396  -42.985  30.211  22.856 0.0000000000
77397  -43.187  30.597  22.362 0.0000000000
77398  -42.856  30.532  21.967 0.0000000000
77399  -43.216  30.959  21.922 0.0000000000
77400  -43.445  31.652  25.717 0.0000000000
77401  -43.828  31.341  25.752 0.0000000000
77402  -43.552  31.779  25.301 0.0000000000
77403  -43.638  32.500  23.983 0.0000000000
77404  -43.865  32.094  24.496 0.0000000000
77405  -44.024  32.234  24.075 0.0000000000
77406  -44.292  31.914  24.124 0.0000000000
77407  -44.164  32.390  23.642 0.0000000000
77408  -42.691  33.868  22.471 0.0000000000
77409  -42.925  33.500  22.797 0.0000000000
77410  -43.133  33.621  22.488 0.0000000000
77411  -43.755  32.943  22.030 0.0000000000
77412  -43.820  32.990  22.403 0.0000000000
77413  -44.018  32.664  22.366 0.0000000000
77414  -44.255  32.401  22.736 0.0000000000
77415  -44.114  32.300  22.379 0.0000000000
77416  -44.143  31.938  22.464 0.0000000000
77417  -43.886  32.248  22.042 0.0000000000
77418  -42.970  32.449  21.065 0.0000000000
77419  -43.306  32.162  21.414 0.0000000000
77420  -42.951  32.062  21.113 0.0000000000
77421  -42.895  31.643  21.154 0.0000000000
77422  -42.590  31.934  20.823 0.0000000000
77423  -42.222  31.772  20.482 0.0000000000
77424  -42.216  32.130  20.459 0.0000000000
77425  -41.145  32.987  19.593 0.0000000000
77426  -41.254  32.616  19.677 0.0000000000
77427  -40.664  32.792  19.202 0.0000000000
77428  -40.113  32.611  18.839 0.0000000000
77429  -39.989  33.014  18.781 0.0000000000
77430  -40.671  34.718  19.235 0.0000000000
77431  -40.823  34.262  19.362 0.0000000000
77432  -40.226  34.525  18.911 0.0000000000
77433  -38.368  34.365  17.800 0.0000000000
77434  -39.059  34.103  18.218 0.0000000000
77435  -38.461  33.894  17.827 0.0000000000
77436  -38.554  33.466  17.872 0.0000000000
77437  -37.842  33.682  17.435 0.0000000000
77438  -37.210  33.484  17.021 0.0000000000
77439  -37.163  33.998  16.986 0.0000000000
77440  -36.038  35.489  15.717 0.0000000000
77441  -36.008  34.858  15.842 0.0000000000
77442  -35.600  35.365  15.118 0.0000000000
77443  -35.173  35.246  14.498 0.0000000000
77444  -35.336  35.905  14.357 0.0000000000
77445  -37.760  38.083  27.891 0.0000000000
77446  -38.370  37.825  27.966 0.0000000000
77447  -38.179  38.411  27.641 0.0000000000
77448  -38.976  39.607  26.484 0.0000000000
77449  -38.987  38.971  26.920 0.0000000000
77450  -39.493  39.215  26.371 0.0000000000
77451  -39.844  38.696  26.177 0.0000000000
77452  -39.968  39.353  25.785 0.0000000000
77453  -38.561  41.598  24.030 0.0000000000
77454  -38.764  41.159  24.652 0.0000000000
77455  -39.256  41.451  24.196 0.0000000000
77456  -40.561  40.803  23.484 0.0000000000
77457  -40.318  40.761  24.101 0.0000000000
77458  -40.619  40.179  23.924 0.0000000000
77459  -40.636  39.505  24.456 0.0000000000
77460  -40.787  39.560  23.755 0.0000000000
77461  -40.868  38.885  23.625 0.0000000000
77462  -40.885  39.454  23.142 0.0000000000
77463  -40.961  39.935  21.434 0.0000000000
77464  -40.987  39.322  21.979 0.0000000000
77465  -40.954  39.236  21.365 0.0000000000
77466  -40.965  38.553  21.246 0.0000000000
77467  -40.869  39.117  20.726 0.0000000000
77468  -36.248  45.239  19.452 0.0000000000
77469  -36.553  44.806  19.991 0.0000000000
77470  -36.748  45.028  19.574 0.0000000000
77471  -37.475  44.272  18.977 0.0000000000
77472  -37.472  44.373  19.553 0.0000000000
77473  -37.767  43.938  19.474 0.0000000000
77474  -38.121  43.541  20.003 0.0000000000
77475  -38.084  43.437  19.375 0.0000000000
77476  -36.809  43.617  16.858 0.0000000000
77477  -37.028  43.776  17.380 0.0000000000
77478  -37.059  43.226  17.299 0.0000000000
77479  -38.121  41.868  17.940 0.0000000000
77480  -37.891  42.499  18.029 0.0000000000
77481  -38.446  42.159  18.497 0.0000000000
77482  -38.760  42.455  19.078 0.0000000000
77483  -38.999  41.837  19.042 0.0000000000
77484  -39.539  41.514  19.613 0.0000000000
77485  -39.179  41.242  18.987 0.0000000000
77486  -39.009  39.766  18.507 0.0000000000
77487  -39.479  39.898  19.056 0.0000000000
77488  -39.604  39.284  19.065 0.0000000000
77489  -40.162  38.867  19.571 0.0000000000
77490  -39.723  38.716  19.106 0.0000000000
77491  -39.777  38.136  19.109 0.0000000000
77492  -39.179  38.516  18.662 0.0000000000
77493  -37.938  38.653  16.865 0.0000000000
77494  -38.333  38.130  17.569 0.0000000000
77495  -37.973  38.074  17.023 0.0000000000
77496  -37.917  37.495  17.190 0.0000000000
77497  -37.569  38.010  16.496 0.0000000000
77498  -36.323  40.672  14.513 0.0000000000
77499  -36.742  40.218  14.970 0.0000000000
77500  -36.566  40.247  14.455 0.0000000000
77501  -36.517  39.115  14.079 0.0000000000
77502  -36.751  39.116  14.550 0.0000000000
77503  -36.778  38.462  14.803 0.0000000000
77504  -36.886  37.896  15.520 0.0000000000
77505  -36.551  37.886  14.980 0.0000000000
77506  -36.378  37.342  15.179 0.0000000000
77507  -36.226  37.857  14.410 0.0000000000
77508  -35.528  38.425  12.396 0.0000000000
77509  -35.578  37.809  13.211 0.0000000000
77510  -35.266  37.745  12.548 0.0000000000
77511  -35.038  37.123  12.649 0.0000000000
77512  -35.045  37.699  11.833 0.0000000000
77513  -34.860  37.620  11.137 0.0000000000
77514  -35.218  38.266  11.066 0.0000000000
77515  -36.167  39.996  9.962 0.0000000000
77516  -35.864  39.416  9.871 0.0000000000
77517  -36.238  39.992  9.377 0.0000000000
77518  -36.366  39.928  8.833 0.0000000000
77519  -36.627  40.484  8.941 0.0000000000
77520  -36.811  42.020  10.404 0.0000000000
77521  -36.755  41.527  10.346 0.0000000000
77522  -37.050  42.036  9.866 0.0000000000
77523  -37.735  42.666  8.358 0.0000000000
77524  -37.354  42.131  8.786 0.0000000000
77525  -37.556  42.133  8.244 0.0000000000
77526  -37.252  41.596  8.107 0.0000000000
77527  -37.697  42.089  7.721 0.0000000000
77528  -37.905  42.019  7.248 0.0000000000
77529  -38.213  42.627  7.342 0.0000000000
77530  -38.896  44.167  6.863 0.0000000000
77531  -38.914  43.577  6.751 0.0000000000
77532  -39.233  44.079  6.460 0.0000000000
77533  -39.331  43.984  5.942 0.0000000000
77534  -39.284  44.532  6.033 0.0000000000
77535  -38.436  47.595  11.682 0.0000000000
77536  -38.387  46.823  11.564 0.0000000000
77537  -38.596  47.564  11.073 0.0000000000
77538  -38.283  47.690  9.695 0.0000000000
77539  -38.467  47.164  10.028 0.0000000000
77540  -38.382  47.010  9.534 0.0000000000
77541  -38.225  46.358  9.294 0.0000000000
77542  -38.287  46.893  9.017 0.0000000000
77543  -37.433  49.697  7.878 0.0000000000
77544  -37.691  49.222  8.454 0.0000000000
77545  -38.005  49.284  8.031 0.0000000000
77546  -38.841  47.980  7.431 0.0000000000
77547  -38.616  48.051  7.918 0.0000000000
77548  -38.709  47.333  7.743 0.0000000000
77549  -38.518  46.730  8.002 0.0000000000
77550  -38.703  46.635  7.457 0.0000000000
77551  -38.682  45.960  7.224 0.0000000000
77552  -38.902  46.518  6.933 0.0000000000
77553  -39.349  46.663  5.499 0.0000000000
77554  -39.225  46.248  5.876 0.0000000000
77555  -39.303  46.030  5.323 0.0000000000
77556  -39.272  45.405  5.256 0.0000000000
77557  -39.253  45.748  4.787 0.0000000000
77560  -38.783  47.628  3.755 0.0000000000
77564  -38.360  47.650  2.765 0.0000000000
77565  -37.929  50.849  4.174 0.0000000000
77566  -38.376  50.153  4.139 0.0000000000
77567  -38.035  50.553  3.648 0.0000000000
77568  -37.738  50.116  2.081 0.0000000000
77569  -37.927  49.738  2.563 0.0000000000
77570  -37.793  49.317  1.977 0.0000000000
80202  -34.436  16.654  25.754 0.0000000000
80203  -34.907  18.570  25.580 0.0000000000
80204  -34.768  17.971  25.333 0.0000000000
80205  -34.967  18.598  25.071 0.0000000000
80206  -35.082  18.615  24.576 0.0000000000
80207  -35.194  19.251  24.776 0.0000000000
80208  -35.436  19.839  24.449 0.0000000000
80209  -35.376  19.838  24.947 0.0000000000
80210  -36.063  20.939  25.789 0.0000000000
80211  -35.954  21.006  25.250 0.0000000000
80212  -36.296  21.561  25.447 0.0000000000
80213  -36.485  22.120  25.118 0.0000000000
80214  -36.682  22.062  25.646 0.0000000000
80384  -37.629  16.070  31.777 0.0000000000
80391  -36.123  15.490  30.331 0.0000000000
80397  -35.474  15.719  29.568 0.0000000000
80398  -36.538  17.947  29.662 0.0000000000
80399  -35.958  17.330  29.383 0.0000000000
80400  -36.170  18.031  29.198 0.0000000000
80401  -35.830  18.134  28.710 0.0000000000
80402  -36.380  18.773  28.950 0.0000000000
80403  -39.158  20.289  30.319 0.0000000000
80404  -38.463  19.740  30.167 0.0000000000
80405  -38.730  20.409  29.816 0.0000000000
80406  -38.176  21.247  28.422 0.0000000000
80407  -37.903  20.583  28.787 0.0000000000
80408  -37.580  20.664  28.313 0.0000000000
80409  -36.910  20.100  28.235 0.0000000000
80410  -37.196  20.748  27.845 0.0000000000
80411  -36.840  20.789  27.380 0.0000000000
80412  -37.429  21.383  27.490 0.0000000000
80413  -38.517  23.019  27.079 0.0000000000
80414  -37.901  22.530  26.861 0.0000000000
80415  -38.146  23.034  26.573 0.0000000000
80416  -37.822  23.064  26.077 0.0000000000
80417  -38.414  23.514  26.329 0.0000000000
80418  -38.545  23.897  26.085 0.0000000000
80419  -38.927  23.858  26.524 0.0000000000
80420  -40.500  24.507  27.131 0.0000000000
80421  -40.051  24.563  26.836 0.0000000000
80422  -40.656  24.952  26.984 0.0000000000
80423  -40.800  25.484  26.817 0.0000000000
80424  -41.278  25.432  27.136 0.0000000000
80425  -42.413  24.369  28.731 0.0000000000
80426  -41.956  24.400  28.297 0.0000000000
80427  -42.534  24.756  28.373 0.0000000000
80428  -43.163  26.032  27.875 0.0000000000
80429  -42.664  25.646  27.801 0.0000000000
80430  -42.728  26.095  27.591 0.0000000000
80431  -42.345  26.175  27.334 0.0000000000
80432  -42.845  26.562  27.443 0.0000000000
80433  -42.953  27.075  27.281 0.0000000000
80434  -43.307  26.982  27.571 0.0000000000
80435  -44.468  27.807  28.014 0.0000000000
80436  -44.155  27.858  27.727 0.0000000000
80437  -44.479  28.288  27.759 0.0000000000
80438  -44.446  28.774  27.498 0.0000000000
80439  -44.737  28.681  27.848 0.0000000000
80440  -45.611  24.179  33.003 0.0000000000
80441  -45.463  24.164  32.398 0.0000000000
80442  -45.664  24.680  32.547 0.0000000000
80443  -45.168  26.137  31.727 0.0000000000
80444  -45.342  25.660  31.569 0.0000000000
80445  -45.158  26.087  31.048 0.0000000000
80446  -45.083  26.005  30.581 0.0000000000
80447  -44.944  26.397  30.645 0.0000000000
80448  -43.404  27.468  32.466 0.0000000000
80449  -44.019  27.233  32.311 0.0000000000
80450  -43.720  27.562  31.879 0.0000000000
80451  -44.227  27.914  30.279 0.0000000000
80452  -44.293  27.562  30.640 0.0000000000
80453  -44.542  27.606  30.123 0.0000000000
80454  -44.752  27.282  29.960 0.0000000000
80455  -44.691  27.641  29.652 0.0000000000
80456  -44.829  27.690  29.192 0.0000000000
80457  -44.757  28.080  29.377 0.0000000000
80458  -44.455  29.354  28.990 0.0000000000
80459  -44.767  28.956  28.828 0.0000000000
80460  -44.648  29.464  28.553 0.0000000000
80461  -44.731  29.562  28.079 0.0000000000
80462  -44.428  30.000  28.242 0.0000000000
80463  -44.163  30.496  27.871 0.0000000000
80464  -44.037  30.338  28.377 0.0000000000
80465  -42.840  30.825  29.010 0.0000000000
80466  -43.063  31.016  28.597 0.0000000000
80467  -42.618  31.372  28.696 0.0000000000
80468  -42.344  31.842  28.346 0.0000000000
80469  -42.232  31.680  28.838 0.0000000000
80470  -40.788  29.603  29.804 0.0000000000
80471  -41.378  29.947  29.630 0.0000000000
80472  -40.811  30.104  29.532 0.0000000000
80473  -40.360  31.652  29.263 0.0000000000
80474  -40.877  31.357  29.293 0.0000000000
80475  -40.922  32.043  29.213 0.0000000000
80476  -41.444  32.382  29.042 0.0000000000
80477  -40.939  32.717  29.120 0.0000000000
80478  -40.936  33.350  28.906 0.0000000000
80479  -40.487  33.054  29.120 0.0000000000
80480  -38.853  33.359  29.154 0.0000000000
80481  -39.460  33.782  29.175 0.0000000000
80482  -38.925  34.062  29.163 0.0000000000
80483  -38.977  34.731  29.119 0.0000000000
80484  -38.379  34.251  29.108 0.0000000000
80496  -36.127  25.503  36.740 0.0000000000
80498  -36.779  25.125  36.598 0.0000000000
80499  -37.528  24.875  36.511 0.0000000000
80500  -37.448  25.393  36.155 0.0000000000
80501  -38.030  25.634  35.933 0.0000000000
80502  -37.324  25.876  35.907 0.0000000000
80503  -36.575  27.262  35.826 0.0000000000
80504  -37.213  26.953  35.608 0.0000000000
80505  -37.138  27.400  35.490 0.0000000000
80506  -37.661  27.548  35.049 0.0000000000
80507  -36.999  27.798  35.206 0.0000000000
80526  -35.568  28.916  34.832 0.0000000000
80527  -35.695  28.716  35.290 0.0000000000
80528  -36.163  28.681  34.673 0.0000000000
80529  -36.816  28.500  34.501 0.0000000000
80530  -36.647  28.623  33.975 0.0000000000
80531  -37.059  28.554  33.260 0.0000000000
80532  -36.489  28.735  33.413 0.0000000000
80533  -35.574  29.273  32.203 0.0000000000
80534  -36.254  29.148  32.152 0.0000000000
80535  -36.126  29.426  31.532 0.0000000000
80536  -36.672  29.614  30.958 0.0000000000
80537  -36.076  29.792  30.964 0.0000000000
80540  -33.908  30.320  31.742 0.0000000000
80541  -35.115  31.144  29.875 0.0000000000
80542  -35.063  30.635  30.444 0.0000000000
80543  -35.662  30.960  29.909 0.0000000000
80544  -36.219  30.755  29.947 0.0000000000
80545  -36.296  31.381  29.575 0.0000000000
80546  -36.906  31.783  29.270 0.0000000000
80547  -36.399  32.106  29.277 0.0000000000
80548  -36.065  33.696  28.995 0.0000000000
80549  -36.617  33.529  29.015 0.0000000000
80550  -36.662  34.210  28.932 0.0000000000
80551  -37.287  34.707  28.927 0.0000000000
80552  -36.714  34.839  28.802 0.0000000000
80553  -36.788  35.401  28.634 0.0000000000
80554  -36.213  35.046  28.699 0.0000000000
80555  -34.819  34.830  28.734 0.0000000000
80556  -35.373  35.345  28.565 0.0000000000
80557  -34.891  35.364  28.461 0.0000000000
80558  -34.934  35.889  28.091 0.0000000000
80559  -34.430  35.460  28.224 0.0000000000
80560  -32.788  32.931  29.579 0.0000000000
80561  -33.234  33.337  29.341 0.0000000000
80562  -32.805  33.414  29.184 0.0000000000
80563  -32.444  34.047  27.767 0.0000000000
80564  -32.923  34.369  28.268 0.0000000000
80565  -32.959  34.737  27.662 0.0000000000
80566  -33.469  35.301  27.457 0.0000000000
80567  -32.945  35.043  26.985 0.0000000000
80568  -32.859  35.319  26.311 0.0000000000
80569  -32.355  34.689  26.470 0.0000000000
80570  -30.672  33.527  25.924 0.0000000000
80571  -31.216  34.106  25.629 0.0000000000
80578  -28.741  32.059  30.940 0.0000000000
80579  -29.254  32.102  31.150 0.0000000000
80580  -29.146  31.949  30.369 0.0000000000
80581  -29.609  32.009  29.798 0.0000000000
80582  -29.017  31.835  29.577 0.0000000000
80586  -27.543  31.883  27.545 0.0000000000
80587  -27.709  31.807  28.319 0.0000000000
80588  -28.173  31.816  27.819 0.0000000000
80589  -28.807  31.896  28.003 0.0000000000
80590  -28.664  31.976  27.249 0.0000000000
80591  -29.176  32.277  26.833 0.0000000000
80592  -28.471  32.203  26.528 0.0000000000
84465  -38.183  25.185  24.324 0.0000000000
84466  -37.616  24.644  23.944 0.0000000000
84467  -37.950  25.112  23.756 0.0000000000
84468  -38.060  25.356  22.572 0.0000000000
84469  -37.681  24.867  22.692 0.0000000000
84470  -37.618  24.655  22.166 0.0000000000
84471  -37.341  23.964  21.872 0.0000000000
84472  -37.695  24.402  21.711 0.0000000000
84473  -39.543  27.225  22.199 0.0000000000
84474  -39.206  26.818  22.311 0.0000000000
84475  -39.064  26.585  21.858 0.0000000000
84476  -38.727  24.615  20.697 0.0000000000
84477  -38.489  25.024  21.073 0.0000000000
84478  -38.410  24.216  20.799 0.0000000000
84479  -38.105  23.790  20.931 0.0000000000
84488  -40.964  29.865  19.681 0.0000000000
84489  -40.929  29.574  20.057 0.0000000000
84490  -40.599  29.344  19.690 0.0000000000
84491  -39.724  27.723  19.087 0.0000000000
84492  -39.867  28.117  19.530 0.0000000000
84493  -39.671  27.376  19.321 0.0000000000
84494  -39.606  27.028  19.558 0.0000000000
84533  -34.659  35.298  9.986 0.0000000000
84534  -34.416  34.700  10.812 0.0000000000
84535  -34.705  34.581  10.211 0.0000000000
84536  -35.963  33.211  10.070 0.0000000000
84537  -35.337  33.262  10.578 0.0000000000
84538  -35.859  32.685  10.718 0.0000000000
84539  -35.814  32.088  11.409 0.0000000000
92344  -36.232  22.143  24.124 0.0000000000
92345  -36.132  21.969  23.587 0.0000000000
92346  -36.382  22.571  23.803 0.0000000000
92347  -36.542  22.967  23.517 0.0000000000
92348  -36.747  23.364  23.259 0.0000000000
92614  -39.882  35.365  28.832 0.0000000000
92615  -40.064  35.612  28.439 0.0000000000
92616  -39.669  36.011  28.587 0.0000000000
92617  -39.573  36.592  28.296 0.0000000000
92618  -39.360  37.130  27.917 0.0000000000
93087  -35.049  33.981  14.670 0.0000000000
93088  -35.013  33.305  14.702 0.0000000000
93089  -34.670  33.750  13.940 0.0000000000
93090  -34.442  33.501  13.214 0.0000000000
93091  -34.392  33.359  12.458 0.0000000000
94167  -39.029  42.828  5.766 0.0000000000
94168  -38.698  42.159  5.603 0.0000000000
94923  -34.585  51.913  3.810 0.0000000000
94924  -34.319  52.091  3.243 0.0000000000
94925  -33.949  51.723  3.567 0.0000000000
94926  -33.385  51.461  3.269 0.0000000000
94927  -32.870  51.098  2.960 0.0000000000
94963  -43.822  28.941  26.955 0.0000000000
94964  -43.604  29.118  26.656 0.0000000000
94965  -43.941  29.535  26.620 0.0000000000
94966  -44.097  30.084  26.223 0.0000000000
94967  -44.164  30.626  25.848 0.0000000000
94968  -41.117  35.626  21.891 0.0000000000
94969  -41.438  35.181  21.765 0.0000000000
94970  -41.215  35.653  21.393 0.0000000000
94971  -41.211  35.673  20.876 0.0000000000
94972  -41.180  35.634  20.419 0.0000000000
94973  -40.998  35.655  19.979 0.0000000000
94974  -40.852  36.040  19.976 0.0000000000
94975  -40.470  36.453  19.539 0.0000000000
94976  -39.947  36.816  19.151 0.0000000000
94977  -36.022  42.206  21.591 0.0000000000
94978  -36.592  42.343  22.028 0.0000000000
94979  -36.362  42.852  21.444 0.0000000000
94980  -36.664  43.445  21.255 0.0000000000
94981  -36.950  43.894  20.953 0.0000000000
94982  -36.982  45.328  14.621 0.0000000000
94983  -36.713  44.629  14.899 0.0000000000
94984  -36.700  44.610  14.336 0.0000000000
94985  -36.328  43.893  14.061 0.0000000000
94986  -36.027  43.187  13.854 0.0000000000
94987  -35.889  42.538  13.702 0.0000000000
94988  -36.084  43.186  13.268 0.0000000000
94989  -36.215  43.228  12.676 0.0000000000
94990  -36.314  43.244  12.125 0.0000000000
94991  -36.500  43.234  11.610 0.0000000000
94992  -36.728  43.917  11.796 0.0000000000
94993  -37.166  44.612  11.481 0.0000000000
94994  -37.612  45.328  11.158 0.0000000000
94995  -34.664  49.614  5.750 0.0000000000
94996  -35.348  49.799  6.019 0.0000000000
94997  -34.961  50.019  5.478 0.0000000000
94998  -35.288  50.440  5.206 0.0000000000
94999  -35.614  50.814  4.913 0.0000000000
95000  -35.960  51.129  4.667 0.0000000000
95001  -35.200  51.129  4.512 0.0000000000
95002  -34.858  51.540  4.184 0.0000000000
95565  -42.974  20.704  33.612 0.0000000000
95566  -42.255  20.145  33.317 0.0000000000
95567  -42.638  20.783  33.045 0.0000000000
95568  -42.255  20.868  32.565 0.0000000000
95569  -41.846  20.954  32.106 0.0000000000
95570  -41.529  21.137  31.638 0.0000000000
95571  -42.299  21.671  31.839 0.0000000000
95572  -42.642  22.301  31.462 0.0000000000
95573  -42.983  22.900  31.060 0.0000000000
95574  -43.203  23.386  30.597 0.0000000000
95575  -43.690  23.341  31.121 0.0000000000
95576  -44.335  23.769  31.183 0.0000000000
95577  -44.933  24.186  31.272 0.0000000000
95578  -40.623  27.509  33.950 0.0000000000
95579  -41.079  27.574  33.440 0.0000000000
95580  -40.343  27.774  33.380 0.0000000000
95581  -40.103  28.037  32.784 0.0000000000
95582  -39.883  28.295  32.221 0.0000000000
95583  -39.648  28.611  31.635 0.0000000000
95584  -39.219  28.386  32.156 0.0000000000
95585  -38.567  28.481  32.080 0.0000000000
95586  -37.957  28.594  32.035 0.0000000000
95601  -31.973  31.937  31.469 0.0000000000
96381  -41.970  29.593  22.074 0.0000000000
96382  -41.401  29.075  22.020 0.0000000000
96383  -41.589  29.434  21.657 0.0000000000
96384  -41.163  29.215  21.214 0.0000000000
96385  -40.781  28.978  20.828 0.0000000000
99243  -32.243  48.939  5.988 0.0000000000
99283  -42.534  31.826  27.326 0.0000000000
99284  -42.507  31.877  26.828 0.0000000000
99285  -42.126  32.219  26.939 0.0000000000
99286  -41.785  32.656  26.615 0.0000000000
99287  -41.504  33.112  26.276 0.0000000000
99288  -40.153  35.664  26.165 0.0000000000
99289  -40.348  35.091  25.948 0.0000000000
99290  -40.204  35.579  25.596 0.0000000000
99291  -40.297  35.544  24.979 0.0000000000
99292  -40.509  35.578  24.422 0.0000000000
99293  -40.689  35.593  23.931 0.0000000000
99294  -40.591  36.234  24.127 0.0000000000
99295  -40.777  36.900  23.798 0.0000000000
99296  -40.877  37.468  23.378 0.0000000000
99297  -34.170  46.649  18.553 0.0000000000
99298  -34.748  46.585  18.624 0.0000000000
99299  -34.589  47.245  18.444 0.0000000000
99300  -35.071  47.692  18.330 0.0000000000
99301  -35.526  48.073  18.131 0.0000000000
99302  -34.881  49.474  15.361 0.0000000000
99303  -35.452  49.369  16.121 0.0000000000
99304  -35.548  49.519  15.555 0.0000000000
99305  -36.159  49.347  15.660 0.0000000000
99306  -36.655  48.878  15.593 0.0000000000
99307  -37.004  48.246  15.441 0.0000000000
99308  -36.728  48.970  14.958 0.0000000000
99309  -36.880  49.011  14.406 0.0000000000
99310  -37.101  49.156  13.807 0.0000000000
99311  -37.356  49.188  13.161 0.0000000000
99312  -36.671  49.772  13.210 0.0000000000
99313  -36.054  50.073  12.465 0.0000000000
99314  -35.524  50.088  11.800 0.0000000000
99315  -32.839  48.790  9.724 0.0000000000
99316  -33.339  49.065  10.036 0.0000000000
99317  -33.001  48.846  9.241 0.0000000000
99318  -33.180  48.825  8.737 0.0000000000
99319  -33.392  48.818  8.223 0.0000000000
99320  -33.620  48.829  7.700 0.0000000000
99321  -33.059  48.780  7.495 0.0000000000
99322  -32.681  48.776  6.656 0.0000000000
99890  -43.741  20.843  35.427 0.0000000000
99891  -44.146  21.445  35.677 0.0000000000
99892  -44.637  22.018  35.471 0.0000000000
99893  -45.005  22.610  35.263 0.0000000000
99894  -45.256  23.152  34.954 0.0000000000
99895  -45.133  23.088  35.443 0.0000000000
99896  -44.996  23.622  35.674 0.0000000000
99897  -44.802  24.025  35.866 0.0000000000
99899  -42.391  24.504  36.360 0.0000000000
99900  -41.776  24.766  36.278 0.0000000000
99901  -41.787  25.241  36.055 0.0000000000
99902  -41.704  25.699  35.821 0.0000000000
99903  -41.577  26.162  35.565 0.0000000000
99904  -40.962  25.928  35.765 0.0000000000
99905  -40.176  26.116  35.676 0.0000000000
99906  -39.387  26.279  35.597 0.0000000000
100701  -40.319  31.823  18.939 0.0000000000
100702  -40.407  31.346  18.991 0.0000000000
100703  -39.738  31.576  18.570 0.0000000000
100704  -39.140  31.293  18.187 0.0000000000
100705  -38.597  31.006  17.776 0.0000000000
100706  -35.837  30.899  14.806 0.0000000000
100707  -36.286  30.683  15.522 0.0000000000
100708  -36.215  30.401  14.810 0.0000000000
100709  -36.703  29.979  14.798 0.0000000000
100710  -37.293  29.551  14.736 0.0000000000
102523  -35.906  36.902  27.941 0.0000000000
102524  -36.208  37.416  27.843 0.0000000000
102525  -35.706  37.409  27.502 0.0000000000
102526  -35.445  37.796  26.915 0.0000000000
102527  -35.133  38.044  26.233 0.0000000000
102531  -33.596  38.821  22.789 0.0000000000
102532  -34.072  39.354  22.556 0.0000000000
102533  -34.533  39.876  22.327 0.0000000000
102534  -33.987  39.742  21.769 0.0000000000
103941  -35.824  38.647  8.643 0.0000000000
103942  -35.580  37.883  8.501 0.0000000000
103943  -36.057  38.571  8.073 0.0000000000
103944  -36.281  38.469  7.492 0.0000000000
103945  -36.585  38.343  6.945 0.0000000000
106213  -35.875  53.229  -0.238 0.0000000000
106214  -33.631  52.145  0.496 0.0000000000
106215  -33.951  52.542  0.135 0.0000000000
106216  -33.319  52.216  -0.154 0.0000000000
106217  -32.917  52.332  -0.716 0.0000000000
106224  -31.063  49.482  2.883 0.0000000000
106330  -39.955  25.629  26.125 0.0000000000
106331  -39.670  25.791  25.755 0.0000000000
106332  -40.231  26.219  25.990 0.0000000000
106333  -40.522  26.832  25.872 0.0000000000
106334  -40.799  27.412  25.732 0.0000000000
106335  -43.145  29.777  25.317 0.0000000000
106336  -42.695  29.385  25.380 0.0000000000
106337  -43.133  29.858  24.968 0.0000000000
106338  -43.037  29.899  24.609 0.0000000000
106339  -42.936  29.920  24.217 0.0000000000
106340  -42.838  29.912  23.795 0.0000000000
106341  -43.308  30.304  23.684 0.0000000000
106342  -43.657  30.699  23.137 0.0000000000
106343  -43.783  31.109  22.645 0.0000000000
106344  -42.732  32.342  24.820 0.0000000000
106345  -43.209  32.165  24.842 0.0000000000
106346  -42.946  32.485  24.391 0.0000000000
106347  -43.208  32.678  23.965 0.0000000000
106348  -43.374  32.850  23.536 0.0000000000
106349  -42.906  33.911  21.765 0.0000000000
106350  -43.231  33.615  22.121 0.0000000000
106351  -43.189  33.601  21.825 0.0000000000
106352  -43.401  33.243  21.771 0.0000000000
106353  -43.538  32.890  21.677 0.0000000000
106354  -43.599  32.579  21.640 0.0000000000
106355  -43.232  32.892  21.332 0.0000000000
106356  -42.933  32.811  21.000 0.0000000000
106357  -42.573  32.679  20.728 0.0000000000
106358  -42.183  32.488  20.420 0.0000000000
106359  -42.102  32.900  20.364 0.0000000000
106360  -41.564  33.151  19.984 0.0000000000
106361  -40.995  33.397  19.535 0.0000000000
106362  -39.336  35.211  18.505 0.0000000000
106363  -39.516  34.758  18.501 0.0000000000
106364  -38.813  35.040  18.140 0.0000000000
106365  -38.267  34.866  17.770 0.0000000000
106366  -37.672  34.701  17.339 0.0000000000
106367  -37.118  34.547  16.923 0.0000000000
106368  -37.072  35.123  16.849 0.0000000000
106369  -36.546  35.603  16.278 0.0000000000
106370  -36.103  36.199  15.587 0.0000000000
106371  -37.426  39.143  26.988 0.0000000000
106372  -38.018  38.924  27.224 0.0000000000
106373  -37.878  39.460  26.742 0.0000000000
106374  -38.411  39.845  26.368 0.0000000000
106375  -38.940  40.144  25.917 0.0000000000
106376  -39.327  42.188  23.056 0.0000000000
106377  -39.664  41.721  23.677 0.0000000000
106378  -39.954  41.876  23.104 0.0000000000
106379  -40.407  41.422  23.014 0.0000000000
106380  -40.759  40.789  22.845 0.0000000000
106381  -40.909  40.071  22.692 0.0000000000
106382  -40.918  40.790  22.179 0.0000000000
106383  -40.884  40.706  21.528 0.0000000000
106384  -40.712  40.538  20.843 0.0000000000
106385  -36.681  45.529  18.629 0.0000000000
106386  -36.871  45.118  19.052 0.0000000000
106387  -37.014  45.080  18.569 0.0000000000
106388  -37.186  44.617  18.528 0.0000000000
106389  -37.363  44.115  18.415 0.0000000000
106390  -36.797  42.476  16.621 0.0000000000
106391  -37.125  42.643  17.169 0.0000000000
106392  -37.258  42.025  16.981 0.0000000000
106393  -37.796  41.649  17.371 0.0000000000
106394  -38.322  41.299  17.811 0.0000000000
106395  -38.784  41.037  18.354 0.0000000000
106396  -38.450  40.742  17.760 0.0000000000
106397  -38.527  40.154  17.832 0.0000000000
106398  -38.605  39.593  17.921 0.0000000000
106399  -38.681  38.951  18.018 0.0000000000
106400  -38.216  39.417  17.338 0.0000000000
106401  -37.848  39.235  16.754 0.0000000000
106402  -37.561  39.153  16.147 0.0000000000
106403  -36.087  40.680  13.473 0.0000000000
106404  -36.386  40.269  13.968 0.0000000000
106405  -36.190  40.256  13.505 0.0000000000
106406  -36.256  39.786  13.510 0.0000000000
106407  -36.302  39.141  13.545 0.0000000000
106408  -36.110  38.479  13.682 0.0000000000
106409  -36.026  39.116  12.991 0.0000000000
106410  -35.769  39.090  12.332 0.0000000000
106411  -35.689  39.055  11.661 0.0000000000
106412  -35.568  38.935  11.064 0.0000000000
106413  -35.884  39.558  11.113 0.0000000000
106414  -36.125  40.034  10.548 0.0000000000
106415  -36.448  40.516  10.083 0.0000000000
106416  -37.323  43.188  9.501 0.0000000000
106417  -37.284  42.610  9.430 0.0000000000
106418  -37.546  43.186  8.969 0.0000000000
106419  -37.827  43.208  8.452 0.0000000000
106420  -38.116  43.188  7.946 0.0000000000
106421  -38.350  43.149  7.471 0.0000000000
106422  -38.384  43.713  7.618 0.0000000000
106423  -38.600  44.276  7.288 0.0000000000
106424  -38.767  44.757  6.933 0.0000000000
106425  -37.846  48.804  10.782 0.0000000000
106426  -38.348  48.154  10.641 0.0000000000
106427  -37.906  48.542  10.283 0.0000000000
106428  -37.979  48.341  9.803 0.0000000000
106429  -38.078  48.215  9.349 0.0000000000
106430  -38.176  49.952  7.034 0.0000000000
106431  -38.350  49.415  7.587 0.0000000000
106432  -38.658  49.346  7.092 0.0000000000
106433  -38.950  48.601  7.049 0.0000000000
106434  -39.090  47.839  6.904 0.0000000000
106435  -39.108  47.088  6.664 0.0000000000
106436  -39.273  47.601  6.311 0.0000000000
106437  -39.368  47.363  5.715 0.0000000000
106438  -39.383  47.077  5.099 0.0000000000
106439  -39.187  46.748  4.530 0.0000000000
106440  -39.180  47.525  4.721 0.0000000000
106441  -38.973  48.020  4.318 0.0000000000
106442  -38.752  48.507  3.860 0.0000000000
106443  -37.283  51.536  3.187 0.0000000000
106444  -37.704  50.813  3.164 0.0000000000
106445  -37.511  51.224  2.661 0.0000000000
106446  -37.633  50.887  2.135 0.0000000000
108025  -34.548  17.219  26.518 0.0000000000
108026  -34.522  17.294  26.032 0.0000000000
108027  -34.689  17.908  26.328 0.0000000000
108028  -34.877  18.539  26.096 0.0000000000
108029  -35.124  19.156  25.804 0.0000000000
108030  -35.362  19.759  25.466 0.0000000000
108031  -35.441  19.719  25.998 0.0000000000
108032  -35.824  20.288  26.143 0.0000000000
108033  -36.233  20.840  26.321 0.0000000000
108134  -39.470  17.789  32.208 0.0000000000
108135  -39.081  17.245  32.355 0.0000000000
108136  -38.796  17.189  31.892 0.0000000000
108137  -38.079  16.574  31.621 0.0000000000
108138  -37.348  16.025  31.372 0.0000000000
108139  -36.648  15.450  31.167 0.0000000000
108140  -37.064  16.027  31.032 0.0000000000
108141  -36.780  16.087  30.628 0.0000000000
108142  -36.441  16.237  30.266 0.0000000000
108143  -36.090  16.363  29.897 0.0000000000
108144  -36.694  17.004  30.184 0.0000000000
108145  -36.914  17.804  30.067 0.0000000000
108146  -37.142  18.550  29.888 0.0000000000
108147  -39.678  21.550  29.668 0.0000000000
108148  -38.958  21.044  29.441 0.0000000000
108149  -39.210  21.650  29.094 0.0000000000
108150  -38.807  21.741  28.562 0.0000000000
108151  -38.429  21.844  28.116 0.0000000000
108152  -38.047  21.920  27.696 0.0000000000
108153  -38.664  22.428  27.829 0.0000000000
108154  -38.933  22.982  27.551 0.0000000000
108155  -39.199  23.464  27.216 0.0000000000
108156  -39.344  23.813  26.914 0.0000000000
108157  -39.814  23.786  27.318 0.0000000000
108158  -40.402  24.117  27.407 0.0000000000
108159  -41.008  24.466  27.517 0.0000000000
108160  -43.579  25.114  28.924 0.0000000000
108161  -43.112  25.134  28.485 0.0000000000
108162  -43.655  25.592  28.601 0.0000000000
108163  -43.676  26.041  28.258 0.0000000000
108164  -43.668  26.476  28.009 0.0000000000
108165  -43.711  26.941  27.841 0.0000000000
108166  -44.096  26.920  28.121 0.0000000000
108167  -44.438  27.343  28.239 0.0000000000
108168  -44.688  27.768  28.358 0.0000000000
108169  -45.539  25.188  33.352 0.0000000000
108170  -45.606  25.176  32.741 0.0000000000
108171  -45.360  25.714  32.869 0.0000000000
108172  -45.171  26.185  32.394 0.0000000000
108173  -44.911  26.589  31.907 0.0000000000
108174  -42.914  28.059  31.476 0.0000000000
108175  -43.490  27.871  31.408 0.0000000000
108176  -43.351  28.128  30.924 0.0000000000
108177  -43.809  28.221  30.415 0.0000000000
108178  -44.279  28.311  29.952 0.0000000000
108179  -44.541  28.445  29.564 0.0000000000
108180  -44.259  28.751  29.708 0.0000000000
108181  -44.149  29.219  29.404 0.0000000000
108182  -44.015  29.705  29.104 0.0000000000
108183  -43.858  30.203  28.851 0.0000000000
108184  -43.512  30.025  29.199 0.0000000000
108185  -42.983  30.326  29.278 0.0000000000
108186  -42.479  30.594  29.325 0.0000000000
108187  -39.595  30.013  29.667 0.0000000000
108188  -40.194  30.337  29.473 0.0000000000
108189  -39.656  30.621  29.442 0.0000000000
108190  -39.718  31.250  29.312 0.0000000000
108191  -39.832  31.937  29.231 0.0000000000
108192  -39.907  32.682  29.176 0.0000000000
108193  -39.310  32.266  29.170 0.0000000000
108194  -38.747  32.581  29.063 0.0000000000
108195  -38.228  32.867  29.134 0.0000000000
108205  -36.056  26.079  36.482 0.0000000000
108206  -36.656  26.241  36.024 0.0000000000
108207  -36.011  26.582  36.347 0.0000000000
108208  -35.996  27.097  36.230 0.0000000000
108209  -35.983  27.550  36.132 0.0000000000
108223  -35.381  29.022  34.272 0.0000000000
108224  -35.869  28.932  33.533 0.0000000000
108225  -35.169  29.149  33.623 0.0000000000
108226  -35.030  29.296  32.955 0.0000000000
108227  -34.966  29.497  32.300 0.0000000000
108228  -33.614  30.944  31.053 0.0000000000
108229  -34.011  30.654  31.048 0.0000000000
108230  -34.133  31.071  30.424 0.0000000000
108231  -34.663  31.338  29.903 0.0000000000
108232  -35.274  31.823  29.530 0.0000000000
108233  -35.900  32.308  29.270 0.0000000000
108234  -35.395  32.521  29.296 0.0000000000
108235  -35.479  33.196  29.130 0.0000000000
108236  -35.552  33.861  28.949 0.0000000000
108237  -35.671  34.600  28.784 0.0000000000
108238  -35.104  34.055  28.912 0.0000000000
108239  -34.698  34.251  28.949 0.0000000000
108240  -34.270  34.382  28.933 0.0000000000
108241  -31.927  32.955  29.148 0.0000000000
108242  -32.387  33.355  28.916 0.0000000000
108243  -31.933  33.214  28.585 0.0000000000
108244  -31.924  33.484  27.969 0.0000000000
108245  -31.899  33.764  27.315 0.0000000000
108246  -31.837  34.093  26.668 0.0000000000
108247  -31.335  33.515  26.931 0.0000000000
108248  -30.775  33.262  26.594 0.0000000000
108249  -30.189  33.030  26.240 0.0000000000
108254  -28.218  32.027  30.709 0.0000000000
110583  -38.914  26.227  24.051 0.0000000000
110584  -38.348  25.638  23.608 0.0000000000
110585  -38.738  26.194  23.519 0.0000000000
110586  -38.559  26.030  22.999 0.0000000000
110587  -38.431  25.857  22.480 0.0000000000
110588  -39.258  26.686  21.249 0.0000000000
110589  -39.020  26.255  21.392 0.0000000000
110590  -39.049  25.881  20.910 0.0000000000
110591  -39.002  25.026  20.638 0.0000000000
110597  -40.130  29.328  18.906 0.0000000000
110598  -40.253  29.070  19.306 0.0000000000
110599  -39.930  28.723  18.888 0.0000000000
110600  -39.780  28.046  18.791 0.0000000000
110601  -39.746  27.306  18.626 0.0000000000
110625  -35.268  34.501  9.638 0.0000000000
115630  -35.780  19.762  23.518 0.0000000000
115632  -35.941  20.211  23.130 0.0000000000
115633  -36.117  20.583  22.803 0.0000000000
115634  -36.294  20.956  22.519 0.0000000000
115635  -36.117  21.774  23.112 0.0000000000
115636  -36.280  21.580  22.646 0.0000000000
115637  -36.460  21.325  22.226 0.0000000000
115638  -36.676  21.686  21.953 0.0000000000
115639  -36.878  22.060  21.687 0.0000000000
115640  -37.132  22.426  21.422 0.0000000000
116260  -41.324  33.520  27.991 0.0000000000
116261  -41.270  33.591  27.493 0.0000000000
116262  -40.986  34.116  27.708 0.0000000000
116263  -40.697  34.716  27.451 0.0000000000
116264  -40.388  35.265  27.134 0.0000000000
116265  -40.166  35.766  27.889 0.0000000000
116266  -40.147  35.833  27.306 0.0000000000
116267  -40.121  35.768  26.743 0.0000000000
116268  -39.950  36.271  26.376 0.0000000000
116269  -39.963  36.813  26.005 0.0000000000
116270  -40.116  37.401  25.628 0.0000000000
116271  -33.398  48.029  16.710 0.0000000000
116272  -34.034  48.399  17.105 0.0000000000
116273  -33.726  48.400  16.384 0.0000000000
116274  -33.913  48.675  15.955 0.0000000000
116275  -34.063  48.958  15.550 0.0000000000
116276  -32.963  48.279  14.295 0.0000000000
116277  -33.509  48.821  14.714 0.0000000000
116278  -34.178  49.235  15.095 0.0000000000
116279  -34.254  49.451  14.593 0.0000000000
116280  -34.332  49.651  14.041 0.0000000000
116281  -34.416  49.784  13.383 0.0000000000
116282  -34.523  49.875  12.842 0.0000000000
116283  -33.907  49.537  12.612 0.0000000000
116284  -33.482  49.226  11.825 0.0000000000
116285  -33.065  48.925  11.064 0.0000000000
116286  -32.416  48.245  11.131 0.0000000000
116287  -32.552  48.445  10.643 0.0000000000
116288  -32.671  48.621  10.177 0.0000000000
117363  -37.401  32.633  17.234 0.0000000000
117364  -37.516  32.149  17.299 0.0000000000
117365  -36.779  32.294  16.750 0.0000000000
117366  -36.212  32.003  16.143 0.0000000000
117367  -35.757  31.700  15.509 0.0000000000
117368  -35.113  32.600  14.786 0.0000000000
117369  -35.270  31.962  14.819 0.0000000000
117370  -35.505  31.412  14.807 0.0000000000
117371  -35.486  31.193  14.114 0.0000000000
117372  -35.646  31.051  13.441 0.0000000000
117373  -35.929  31.047  12.823 0.0000000000
118780  -33.887  36.414  26.192 0.0000000000
118781  -34.149  36.865  26.012 0.0000000000
118782  -33.632  36.582  25.466 0.0000000000
118783  -33.257  36.766  24.806 0.0000000000
119883  -37.299  40.861  7.028 0.0000000000
119884  -37.122  40.254  6.861 0.0000000000
119885  -37.490  40.675  6.536 0.0000000000
119886  -37.652  40.536  6.054 0.0000000000
121647  -36.367  52.753  2.048 0.0000000000
121648  -36.161  52.954  1.404 0.0000000000
121649  -35.720  52.950  1.930 0.0000000000
121650  -35.029  52.778  1.775 0.0000000000
121651  -34.404  52.517  1.477 0.0000000000
121652  -34.136  52.171  2.553 0.0000000000
121653  -33.985  52.199  1.855 0.0000000000
121654  -33.833  52.131  1.168 0.0000000000
121655  -33.259  51.686  0.847 0.0000000000
121656  -32.662  51.242  0.521 0.0000000000
121657  -32.098  50.822  0.244 0.0000000000
121741  -42.086  27.283  26.783 0.0000000000
121742  -41.856  27.502  26.494 0.0000000000
121743  -42.359  27.851  26.588 0.0000000000
121744  -42.621  28.480  26.346 0.0000000000
121745  -42.891  29.114  26.052 0.0000000000
121746  -43.426  29.311  26.337 0.0000000000
121747  -43.306  29.503  26.024 0.0000000000
121748  -43.188  29.680  25.677 0.0000000000
121749  -43.598  30.139  25.233 0.0000000000
121750  -43.965  30.625  24.748 0.0000000000
121751  -44.295  31.125  24.268 0.0000000000
121752  -41.733  33.809  23.240 0.0000000000
121753  -42.206  33.569  23.170 0.0000000000
121754  -41.999  33.942  22.848 0.0000000000
121755  -42.254  34.090  22.485 0.0000000000
121756  -42.477  34.155  22.083 0.0000000000
121757  -41.782  34.835  21.730 0.0000000000
121758  -42.167  34.517  21.728 0.0000000000
121759  -42.579  34.201  21.730 0.0000000000
121760  -42.531  34.213  21.427 0.0000000000
121761  -42.386  34.226  21.009 0.0000000000
121762  -42.139  34.170  20.597 0.0000000000
121763  -41.831  34.054  20.246 0.0000000000
121764  -41.677  34.476  20.076 0.0000000000
121765  -41.095  34.836  19.614 0.0000000000
121766  -40.541  35.106  19.185 0.0000000000
121767  -40.689  35.624  19.559 0.0000000000
121768  -40.327  35.520  19.178 0.0000000000
121769  -39.898  35.377  18.811 0.0000000000
121770  -39.194  35.635  18.494 0.0000000000
121771  -38.530  35.971  18.074 0.0000000000
121772  -37.945  36.392  17.545 0.0000000000
121773  -36.908  40.703  24.337 0.0000000000
121774  -37.575  40.741  24.751 0.0000000000
121775  -37.399  41.140  24.044 0.0000000000
121776  -37.848  41.621  23.732 0.0000000000
121777  -38.207  42.072  23.422 0.0000000000
121778  -37.184  42.414  22.404 0.0000000000
121779  -37.853  42.461  22.742 0.0000000000
121780  -38.592  42.396  22.945 0.0000000000
121781  -38.907  42.671  22.360 0.0000000000
121782  -39.058  42.801  21.754 0.0000000000
121783  -39.146  42.830  21.125 0.0000000000
121784  -36.855  45.517  16.643 0.0000000000
121785  -36.873  44.847  17.015 0.0000000000
121786  -36.815  44.799  16.490 0.0000000000
121787  -36.698  44.127  16.373 0.0000000000
121788  -36.570  43.483  16.295 0.0000000000
121789  -36.450  43.999  15.252 0.0000000000
121790  -36.371  43.428  15.715 0.0000000000
121791  -36.498  42.924  16.250 0.0000000000
121792  -36.446  42.321  16.112 0.0000000000
121793  -36.490  41.734  15.940 0.0000000000
121794  -36.600  41.198  15.777 0.0000000000
121795  -36.766  40.710  15.620 0.0000000000
121796  -36.287  41.110  15.198 0.0000000000
121797  -36.126  41.108  14.619 0.0000000000
121798  -36.033  41.089  14.025 0.0000000000
121799  -35.833  41.962  13.596 0.0000000000
121800  -35.856  41.462  13.508 0.0000000000
121801  -35.970  41.101  13.427 0.0000000000
121802  -35.972  41.072  12.875 0.0000000000
121803  -36.036  41.081  12.331 0.0000000000
121804  -36.205  41.146  11.801 0.0000000000
121805  -36.315  41.108  11.301 0.0000000000
121806  -36.299  41.534  11.289 0.0000000000
121807  -36.540  42.009  10.847 0.0000000000
121808  -36.831  42.564  10.439 0.0000000000
121809  -36.713  43.182  11.064 0.0000000000
121810  -36.890  43.172  10.538 0.0000000000
121811  -37.105  43.204  10.042 0.0000000000
121812  -37.411  43.824  9.594 0.0000000000
121813  -37.705  44.440  9.234 0.0000000000
121814  -37.976  45.036  8.887 0.0000000000
121815  -36.172  49.449  8.551 0.0000000000
121816  -36.820  49.475  8.755 0.0000000000
121817  -36.424  49.595  8.127 0.0000000000
121818  -36.736  49.775  7.690 0.0000000000
121819  -37.074  49.963  7.241 0.0000000000
121820  -36.082  50.009  6.318 0.0000000000
121821  -36.802  50.194  6.617 0.0000000000
121822  -37.494  50.254  6.857 0.0000000000
121823  -37.875  50.330  6.502 0.0000000000
121824  -38.220  50.401  6.155 0.0000000000
121825  -38.410  50.268  5.701 0.0000000000
121826  -38.552  50.030  5.166 0.0000000000
121827  -38.026  50.604  5.196 0.0000000000
121828  -37.676  50.962  4.652 0.0000000000
121829  -37.355  51.268  4.125 0.0000000000
121830  -36.310  51.449  4.391 0.0000000000
121831  -36.623  51.621  4.056 0.0000000000
121832  -36.997  51.632  3.643 0.0000000000
121833  -36.679  52.056  3.185 0.0000000000
121834  -36.496  52.543  2.722 0.0000000000
123063  -34.407  16.478  26.707 0.0000000000
123064  -34.637  17.159  26.999 0.0000000000
123065  -34.915  17.704  27.336 0.0000000000
123066  -35.233  18.267  27.617 0.0000000000
123144  -40.753  18.551  33.398 0.0000000000
123145  -40.475  18.482  32.942 0.0000000000
123146  -41.511  19.605  33.058 0.0000000000
123147  -40.823  19.057  32.787 0.0000000000
123148  -40.184  18.430  32.509 0.0000000000
123149  -39.816  18.474  32.082 0.0000000000
123150  -39.459  18.540  31.645 0.0000000000
123151  -39.050  18.673  31.229 0.0000000000
123152  -38.621  18.870  30.849 0.0000000000
123153  -39.276  19.398  31.075 0.0000000000
123154  -39.577  20.158  30.811 0.0000000000
123155  -39.885  20.887  30.503 0.0000000000
123156  -41.078  21.248  31.191 0.0000000000
123157  -40.633  21.368  30.751 0.0000000000
123158  -40.169  21.484  30.187 0.0000000000
123159  -40.460  22.076  29.839 0.0000000000
123160  -40.747  22.656  29.459 0.0000000000
123161  -41.046  23.227  29.036 0.0000000000
123162  -41.194  23.666  28.611 0.0000000000
123163  -41.629  23.607  29.045 0.0000000000
123164  -42.258  23.957  29.125 0.0000000000
123165  -42.875  24.294  29.180 0.0000000000
123166  -43.339  23.829  30.103 0.0000000000
123167  -43.405  24.260  29.642 0.0000000000
123168  -43.459  24.668  29.243 0.0000000000
123169  -43.972  25.070  29.329 0.0000000000
123170  -44.389  25.522  29.451 0.0000000000
123171  -44.687  26.006  29.597 0.0000000000
123172  -43.722  26.635  33.948 0.0000000000
123173  -44.081  26.750  33.361 0.0000000000
123174  -43.382  26.996  33.454 0.0000000000
123175  -43.033  27.353  32.976 0.0000000000
123176  -42.746  27.678  32.485 0.0000000000
123177  -41.557  27.705  32.972 0.0000000000
123178  -42.087  27.851  32.467 0.0000000000
123179  -42.488  27.969  31.999 0.0000000000
123180  -42.271  28.271  31.503 0.0000000000
123181  -42.117  28.517  30.925 0.0000000000
123182  -42.070  28.882  30.434 0.0000000000
123183  -42.014  29.291  30.006 0.0000000000
123184  -41.409  29.052  30.288 0.0000000000
123185  -40.750  29.187  30.186 0.0000000000
123186  -40.107  29.315  30.086 0.0000000000
123187  -39.591  28.850  31.070 0.0000000000
123188  -39.554  29.119  30.525 0.0000000000
123189  -39.529  29.456  30.014 0.0000000000
123190  -38.993  29.651  29.985 0.0000000000
123191  -38.463  29.893  29.977 0.0000000000
123192  -37.927  30.125  30.000 0.0000000000
123221  -33.152  30.960  31.795 0.0000000000
123222  -33.243  31.241  31.083 0.0000000000
123223  -33.329  31.649  30.456 0.0000000000
123224  -33.432  32.135  29.927 0.0000000000
123225  -33.541  32.648  29.569 0.0000000000
123226  -33.114  32.317  29.963 0.0000000000
123227  -32.789  32.466  29.948 0.0000000000
123228  -32.394  32.593  29.843 0.0000000000
123229  -32.019  32.165  30.830 0.0000000000
123230  -31.991  32.387  30.237 0.0000000000
123231  -31.955  32.643  29.680 0.0000000000
123232  -31.513  32.550  29.473 0.0000000000
123233  -31.005  32.448  29.200 0.0000000000
123234  -30.515  32.323  28.912 0.0000000000
125049  -40.686  28.191  23.453 0.0000000000
125050  -39.983  27.594  23.180 0.0000000000
125051  -40.437  28.030  23.024 0.0000000000
125052  -40.154  27.822  22.523 0.0000000000
125053  -39.889  27.623  22.061 0.0000000000
125054  -40.787  28.476  21.910 0.0000000000
125055  -40.207  27.903  21.816 0.0000000000
125056  -39.714  27.360  21.598 0.0000000000
125057  -39.524  27.063  21.076 0.0000000000
125058  -39.458  26.716  20.588 0.0000000000
125059  -39.463  26.292  20.049 0.0000000000
131433  -33.241  50.280  4.748 0.0000000000
131434  -32.943  50.568  4.370 0.0000000000
131435  -32.587  50.215  4.641 0.0000000000
131436  -31.873  50.168  4.530 0.0000000000
131437  -31.360  49.848  4.283 0.0000000000
131518  -44.186  30.590  26.935 0.0000000000
131519  -44.135  30.713  26.557 0.0000000000
131520  -43.755  31.049  26.615 0.0000000000
131521  -43.345  31.483  26.190 0.0000000000
131522  -43.020  31.880  25.743 0.0000000000
131523  -42.448  31.919  26.299 0.0000000000
131524  -42.548  32.084  25.804 0.0000000000
131525  -42.655  32.209  25.313 0.0000000000
131526  -42.285  32.535  24.884 0.0000000000
131527  -41.984  32.872  24.496 0.0000000000
131528  -41.726  33.265  24.069 0.0000000000
131529  -41.237  33.623  26.958 0.0000000000
131530  -41.191  33.622  26.440 0.0000000000
131531  -41.170  33.567  25.886 0.0000000000
131532  -40.582  34.529  25.732 0.0000000000
131533  -40.858  33.990  25.519 0.0000000000
131534  -41.173  33.540  25.299 0.0000000000
131535  -41.218  33.535  24.718 0.0000000000
131536  -41.347  33.589  24.168 0.0000000000
131537  -41.516  33.686  23.678 0.0000000000
131538  -41.311  34.141  23.334 0.0000000000
131539  -41.235  34.627  23.043 0.0000000000
131540  -41.133  35.091  22.700 0.0000000000
131541  -40.817  35.592  23.398 0.0000000000
131542  -40.938  35.607  22.899 0.0000000000
131543  -41.046  35.633  22.383 0.0000000000
131544  -40.955  36.146  22.031 0.0000000000
131545  -40.945  36.728  21.597 0.0000000000
131546  -40.997  37.300  21.122 0.0000000000
131547  -35.041  44.197  19.552 0.0000000000
131548  -35.600  44.272  19.885 0.0000000000
131549  -35.399  44.833  19.438 0.0000000000
131550  -35.700  45.359  19.253 0.0000000000
131551  -36.018  45.698  19.029 0.0000000000
131552  -35.361  46.447  18.658 0.0000000000
131553  -35.886  46.185  18.712 0.0000000000
131554  -36.291  45.890  18.681 0.0000000000
131555  -36.495  46.037  18.297 0.0000000000
131556  -36.629  46.080  17.864 0.0000000000
131557  -36.736  46.162  17.372 0.0000000000
131558  -34.708  48.513  17.431 0.0000000000
131559  -35.349  48.512  17.667 0.0000000000
131560  -35.926  48.377  17.784 0.0000000000
131561  -35.949  49.018  16.742 0.0000000000
131562  -36.300  48.564  17.282 0.0000000000
131563  -36.480  48.013  17.734 0.0000000000
131564  -36.742  47.445  17.448 0.0000000000
131565  -36.824  46.822  17.129 0.0000000000
131566  -36.834  46.190  16.852 0.0000000000
131567  -36.902  46.231  16.353 0.0000000000
131568  -36.948  46.170  15.873 0.0000000000
131569  -37.041  46.103  15.387 0.0000000000
131570  -37.187  47.549  15.254 0.0000000000
131571  -37.230  46.806  15.058 0.0000000000
131572  -37.156  46.044  14.878 0.0000000000
131573  -37.277  45.981  14.276 0.0000000000
131574  -37.454  45.940  13.688 0.0000000000
131575  -37.688  45.978  13.152 0.0000000000
131576  -37.778  46.011  12.560 0.0000000000
131577  -37.998  46.757  12.774 0.0000000000
131578  -38.175  47.561  12.297 0.0000000000
131579  -38.145  48.348  11.788 0.0000000000
131580  -37.547  49.145  12.545 0.0000000000
131581  -37.679  49.099  11.957 0.0000000000
131582  -37.757  48.972  11.322 0.0000000000
131583  -37.282  49.300  10.876 0.0000000000
131584  -36.804  49.461  10.341 0.0000000000
131585  -36.342  49.449  9.699 0.0000000000
131586  -34.640  49.973  12.320 0.0000000000
131587  -34.806  49.926  11.768 0.0000000000
131588  -35.031  49.843  11.184 0.0000000000
131589  -33.895  49.303  10.280 0.0000000000
131590  -34.531  49.520  10.483 0.0000000000
131591  -35.302  49.746  10.691 0.0000000000
131592  -35.490  49.578  10.124 0.0000000000
131593  -35.682  49.441  9.580 0.0000000000
131594  -35.930  49.383  9.048 0.0000000000
131595  -35.500  49.279  8.318 0.0000000000
131596  -35.112  49.206  7.588 0.0000000000
131597  -34.723  49.176  6.834 0.0000000000
131598  -33.848  48.885  7.116 0.0000000000
131599  -34.099  49.042  6.578 0.0000000000
131600  -34.379  49.302  6.125 0.0000000000
131601  -33.989  49.529  5.546 0.0000000000
131602  -33.566  49.870  5.080 0.0000000000
132796  -42.269  19.634  34.317 0.0000000000
132797  -42.801  20.143  34.198 0.0000000000
132798  -43.660  20.782  35.016 0.0000000000
132799  -43.528  20.736  34.559 0.0000000000
132800  -43.282  20.704  34.066 0.0000000000
132801  -43.755  21.315  33.870 0.0000000000
132802  -44.249  21.893  33.558 0.0000000000
132803  -44.670  22.541  33.175 0.0000000000
132804  -44.977  23.050  32.766 0.0000000000
132805  -45.187  23.077  33.298 0.0000000000
132806  -45.500  23.634  33.456 0.0000000000
132807  -45.629  24.197  33.648 0.0000000000
132808  -45.447  23.692  34.657 0.0000000000
132809  -45.576  24.233  34.334 0.0000000000
132810  -45.624  24.702  33.831 0.0000000000
132811  -45.461  25.175  33.973 0.0000000000
132812  -45.121  25.653  34.151 0.0000000000
132813  -44.674  25.995  34.283 0.0000000000
132814  -44.004  23.414  36.407 0.0000000000
132815  -44.234  23.921  36.173 0.0000000000
132816  -44.395  24.469  35.894 0.0000000000
132817  -43.093  24.700  36.193 0.0000000000
132818  -43.810  24.867  35.936 0.0000000000
132819  -44.392  24.988  35.597 0.0000000000
132820  -44.346  25.481  35.233 0.0000000000
132821  -44.232  25.907  34.848 0.0000000000
132822  -44.052  26.250  34.454 0.0000000000
132823  -43.271  26.560  34.400 0.0000000000
132824  -42.450  26.802  34.397 0.0000000000
132825  -41.649  27.021  34.438 0.0000000000
132826  -41.425  26.595  35.222 0.0000000000
132827  -41.120  26.901  34.873 0.0000000000
132828  -40.854  27.204  34.446 0.0000000000
132829  -40.101  27.373  34.371 0.0000000000
132830  -39.357  27.569  34.240 0.0000000000
132831  -38.656  27.755  34.143 0.0000000000
134511  -42.085  30.868  20.486 0.0000000000
134512  -41.763  30.346  20.458 0.0000000000
134513  -41.696  30.610  20.129 0.0000000000
134514  -41.322  30.373  19.723 0.0000000000
134515  -40.832  30.138  19.320 0.0000000000
134516  -40.499  30.899  18.966 0.0000000000
134517  -40.474  30.396  18.946 0.0000000000
134518  -40.343  29.882  18.909 0.0000000000
134519  -39.859  29.594  18.497 0.0000000000
134520  -39.379  29.196  18.049 0.0000000000
134521  -39.032  28.787  17.540 0.0000000000
134522  -37.628  31.633  17.321 0.0000000000
134523  -37.844  31.145  17.338 0.0000000000
134524  -38.052  30.705  17.301 0.0000000000
134525  -36.867  30.516  16.158 0.0000000000
134526  -37.518  30.369  16.765 0.0000000000
134527  -38.208  30.247  17.300 0.0000000000
134528  -38.441  29.608  17.171 0.0000000000
134529  -38.593  28.987  17.066 0.0000000000
134530  -38.805  28.295  16.904 0.0000000000
138337  -37.898  36.297  28.588 0.0000000000
138338  -38.266  36.751  28.476 0.0000000000
138339  -37.683  37.005  28.397 0.0000000000
138340  -37.467  37.664  28.104 0.0000000000
138341  -37.274  38.276  27.713 0.0000000000
138342  -36.511  37.913  27.684 0.0000000000
138343  -36.771  38.375  27.457 0.0000000000
138344  -37.021  38.812  27.223 0.0000000000
138345  -36.880  39.238  26.660 0.0000000000
138346  -36.707  39.608  26.038 0.0000000000
138347  -36.517  39.939  25.335 0.0000000000
138348  -34.364  37.331  25.865 0.0000000000
138349  -34.580  37.802  25.707 0.0000000000
138350  -34.817  38.283  25.505 0.0000000000
138351  -33.940  38.306  24.217 0.0000000000
138352  -34.514  38.554  24.753 0.0000000000
138353  -35.098  38.776  25.262 0.0000000000
138354  -35.520  39.317  25.049 0.0000000000
138355  -35.970  39.804  24.818 0.0000000000
138356  -36.441  40.230  24.584 0.0000000000
138357  -36.340  40.531  23.866 0.0000000000
138358  -36.180  40.804  23.135 0.0000000000
138359  -35.971  41.124  22.411 0.0000000000
138360  -34.984  40.460  22.103 0.0000000000
138361  -35.384  41.011  21.899 0.0000000000
138362  -35.724  41.566  21.744 0.0000000000
138363  -35.425  42.076  21.121 0.0000000000
138364  -35.150  42.548  20.569 0.0000000000
138365  -34.933  43.041  20.091 0.0000000000
138390  -34.033  42.376  19.668 0.0000000000
138391  -34.391  43.028  19.632 0.0000000000
138392  -34.709  43.613  19.587 0.0000000000
138393  -34.504  44.213  19.102 0.0000000000
138394  -34.225  44.780  18.743 0.0000000000
138395  -33.935  45.379  18.574 0.0000000000
138396  -33.007  44.744  18.310 0.0000000000
138397  -33.375  45.384  18.422 0.0000000000
138398  -33.793  46.029  18.597 0.0000000000
138399  -33.624  46.717  18.460 0.0000000000
138400  -33.438  47.269  18.109 0.0000000000
138401  -33.245  47.537  17.560 0.0000000000
138408  -32.239  47.014  17.590 0.0000000000
138409  -32.650  47.291  17.267 0.0000000000
138410  -33.065  47.638  16.986 0.0000000000
138411  -32.787  47.597  16.287 0.0000000000
141225  -34.484  36.308  11.372 0.0000000000
141226  -34.348  35.591  11.401 0.0000000000
141227  -34.470  36.161  10.606 0.0000000000
141228  -34.625  36.013  9.880 0.0000000000
141229  -34.929  35.827  9.167 0.0000000000
141230  -35.405  37.133  8.432 0.0000000000
141231  -35.358  36.421  8.461 0.0000000000
141232  -35.472  35.723  8.587 0.0000000000
141236  -36.958  39.690  6.731 0.0000000000
141237  -36.935  38.953  6.601 0.0000000000
145837  -34.545  53.983  -2.225 0.0000000000
145838  -35.910  53.094  0.762 0.0000000000
145839  -35.576  53.191  0.197 0.0000000000
145840  -35.269  53.344  -0.367 0.0000000000
145841  -34.250  52.891  -0.183 0.0000000000
145842  -34.586  53.195  -0.526 0.0000000000
145843  -34.921  53.498  -0.856 0.0000000000
145844  -34.545  53.688  -1.351 0.0000000000
145845  -34.109  53.787  -1.819 0.0000000000
145856  -32.699  50.760  3.924 0.0000000000
145857  -32.496  50.766  3.299 0.0000000000
145858  -32.348  50.608  2.616 0.0000000000
145859  -31.441  49.743  2.526 0.0000000000
145860  -31.832  50.040  2.190 0.0000000000
145861  -32.173  50.357  1.856 0.0000000000
145862  -32.026  50.282  1.200 0.0000000000
145863  -31.792  50.280  0.587 0.0000000000
145864  -31.379  50.417  0.012 0.0000000000
145870  -29.911  49.009  0.328 0.0000000000
145871  -30.351  49.481  0.033 0.0000000000
145872  -30.634  50.029  -0.236 0.0000000000
145873  -30.937  50.596  -0.486 0.0000000000
145874  -30.478  50.821  -0.960 0.0000000000
146071  -37.733  24.020  25.100 0.0000000000
146072  -37.510  24.116  24.649 0.0000000000
146073  -38.027  24.543  24.928 0.0000000000
146074  -38.358  25.090  24.783 0.0000000000
146075  -38.689  25.635  24.650 0.0000000000
146076  -39.426  25.945  25.369 0.0000000000
146077  -39.237  26.084  24.975 0.0000000000
146078  -39.045  26.154  24.515 0.0000000000
146079  -39.432  26.713  24.394 0.0000000000
146080  -39.890  27.279  24.316 0.0000000000
146081  -40.309  27.737  24.112 0.0000000000
146082  -41.618  27.724  26.219 0.0000000000
146083  -41.381  27.841  25.921 0.0000000000
146084  -41.250  27.974  25.561 0.0000000000
146085  -42.220  28.963  25.394 0.0000000000
146086  -41.692  28.519  25.329 0.0000000000
146087  -41.109  28.049  25.172 0.0000000000
146088  -40.993  28.107  24.753 0.0000000000
146089  -40.845  28.173  24.345 0.0000000000
146090  -40.767  28.233  23.881 0.0000000000
146091  -41.233  28.613  23.646 0.0000000000
146092  -41.633  29.013  23.311 0.0000000000
146093  -41.981  29.364  22.917 0.0000000000
146094  -42.679  29.825  23.316 0.0000000000
146095  -42.500  29.741  22.885 0.0000000000
146096  -42.281  29.672  22.480 0.0000000000
146097  -42.422  30.014  22.017 0.0000000000
146098  -42.502  30.402  21.554 0.0000000000
146099  -42.509  30.731  21.134 0.0000000000
146100  -44.074  30.872  26.165 0.0000000000
146101  -44.102  30.997  25.810 0.0000000000
146102  -44.185  31.104  25.455 0.0000000000
146103  -43.680  31.935  24.917 0.0000000000
146104  -44.061  31.624  25.005 0.0000000000
146105  -44.263  31.283  25.046 0.0000000000
146106  -44.357  31.426  24.589 0.0000000000
146107  -44.397  31.542  24.158 0.0000000000
146108  -44.409  31.616  23.729 0.0000000000
146109  -42.705  33.370  23.131 0.0000000000
146110  -43.173  33.151  23.153 0.0000000000
146111  -43.580  32.947  23.179 0.0000000000
146112  -43.518  33.288  22.460 0.0000000000
146113  -43.773  32.996  22.813 0.0000000000
146114  -43.947  32.700  23.175 0.0000000000
146115  -44.241  32.410  23.178 0.0000000000
146116  -44.404  32.057  23.211 0.0000000000
146117  -44.371  31.625  23.295 0.0000000000
146118  -44.207  31.586  22.917 0.0000000000
146119  -43.998  31.555  22.561 0.0000000000
146120  -43.771  31.501  22.188 0.0000000000
146121  -43.593  32.203  21.704 0.0000000000
146122  -43.611  31.825  21.772 0.0000000000
146123  -43.490  31.408  21.849 0.0000000000
146124  -43.128  31.308  21.527 0.0000000000
146125  -42.787  31.190  21.187 0.0000000000
146126  -42.416  31.052  20.814 0.0000000000
146127  -42.220  31.366  20.500 0.0000000000
146128  -41.838  31.593  20.132 0.0000000000
146129  -41.392  31.813  19.755 0.0000000000
146130  -41.778  32.353  20.096 0.0000000000
146131  -41.338  32.228  19.731 0.0000000000
146132  -40.851  32.015  19.292 0.0000000000
146133  -40.220  32.218  18.890 0.0000000000
146134  -39.542  32.421  18.483 0.0000000000
146135  -38.779  32.624  18.067 0.0000000000
146136  -41.411  33.964  19.873 0.0000000000
146137  -40.929  33.815  19.470 0.0000000000
146138  -40.405  33.653  19.050 0.0000000000
146139  -39.644  34.310  18.573 0.0000000000
146140  -39.750  33.874  18.638 0.0000000000
146141  -39.844  33.448  18.677 0.0000000000
146142  -39.279  33.241  18.332 0.0000000000
146143  -38.684  33.028  17.979 0.0000000000
146144  -38.019  32.829  17.623 0.0000000000
146145  -37.267  33.039  17.120 0.0000000000
146146  -36.591  33.330  16.603 0.0000000000
146147  -35.978  33.678  15.968 0.0000000000
146148  -36.525  34.374  16.478 0.0000000000
146149  -35.992  34.262  15.938 0.0000000000
146150  -35.496  34.118  15.327 0.0000000000
146151  -35.065  34.591  14.631 0.0000000000
146152  -34.775  35.127  13.788 0.0000000000
146153  -34.672  35.749  12.964 0.0000000000
146154  -38.627  37.163  28.312 0.0000000000
146155  -38.930  37.529  28.050 0.0000000000
146156  -39.219  37.789  27.615 0.0000000000
146157  -38.596  38.764  27.391 0.0000000000
146158  -39.087  38.418  27.283 0.0000000000
146159  -39.490  37.977  27.086 0.0000000000
146160  -39.793  38.097  26.486 0.0000000000
146161  -40.051  38.070  25.889 0.0000000000
146162  -40.445  38.081  25.245 0.0000000000
146163  -38.242  40.724  25.085 0.0000000000
146164  -38.885  40.645  25.319 0.0000000000
146165  -39.477  40.388  25.422 0.0000000000
146166  -39.854  41.171  24.243 0.0000000000
146167  -39.936  40.572  24.755 0.0000000000
146168  -39.986  40.004  25.287 0.0000000000
146169  -40.340  39.425  25.160 0.0000000000
146170  -40.559  38.773  24.901 0.0000000000
146171  -40.639  38.105  24.638 0.0000000000
146172  -40.765  38.159  24.081 0.0000000000
146173  -40.891  38.160  23.514 0.0000000000
146174  -40.925  38.116  22.940 0.0000000000
146175  -40.951  39.374  22.563 0.0000000000
146176  -40.964  38.731  22.486 0.0000000000
146177  -40.910  38.093  22.367 0.0000000000
146178  -40.938  38.007  21.789 0.0000000000
146179  -40.993  37.912  21.192 0.0000000000
146180  -40.990  37.864  20.603 0.0000000000
146181  -36.168  44.347  20.202 0.0000000000
146182  -36.706  44.366  20.442 0.0000000000
146183  -37.211  44.217  20.568 0.0000000000
146184  -37.148  44.738  19.587 0.0000000000
146185  -37.389  44.343  20.092 0.0000000000
146186  -37.664  43.945  20.602 0.0000000000
146187  -38.100  43.554  20.587 0.0000000000
146188  -38.567  43.172  20.518 0.0000000000
146189  -39.066  42.791  20.451 0.0000000000
146190  -36.996  44.326  17.445 0.0000000000
146191  -37.223  43.933  17.867 0.0000000000
146192  -37.550  43.628  18.325 0.0000000000
146193  -37.421  42.837  17.681 0.0000000000
146194  -37.745  43.104  18.218 0.0000000000
146195  -37.972  43.292  18.800 0.0000000000
146196  -38.408  42.924  19.251 0.0000000000
146197  -38.941  42.659  19.755 0.0000000000
146198  -39.515  42.368  20.361 0.0000000000
146199  -39.895  41.791  20.305 0.0000000000
146200  -40.192  41.092  20.235 0.0000000000
146201  -40.387  40.349  20.181 0.0000000000
146202  -39.346  40.595  18.991 0.0000000000
146203  -39.940  40.100  19.615 0.0000000000
146204  -40.505  39.649  20.170 0.0000000000
146205  -40.570  39.005  20.089 0.0000000000
146206  -40.634  38.410  20.078 0.0000000000
146207  -40.697  37.792  20.073 0.0000000000
146208  -40.328  37.666  19.593 0.0000000000
146209  -39.818  37.491  19.112 0.0000000000
146210  -39.327  37.287  18.711 0.0000000000
146211  -38.725  38.315  18.113 0.0000000000
146212  -38.763  37.712  18.196 0.0000000000
146213  -38.830  37.129  18.295 0.0000000000
146214  -38.386  37.013  17.857 0.0000000000
146215  -37.911  36.956  17.386 0.0000000000
146216  -37.418  36.892  16.909 0.0000000000
146217  -37.026  40.200  15.495 0.0000000000
146218  -37.210  39.675  15.491 0.0000000000
146219  -37.284  39.102  15.584 0.0000000000
146220  -36.713  39.725  14.452 0.0000000000
146221  -37.027  39.111  15.027 0.0000000000
146222  -37.278  38.495  15.759 0.0000000000
146223  -37.150  37.921  16.002 0.0000000000
146224  -37.088  37.379  16.230 0.0000000000
146225  -37.022  36.816  16.436 0.0000000000
146226  -36.632  36.797  15.935 0.0000000000
146227  -36.255  36.795  15.399 0.0000000000
146228  -35.874  36.683  14.801 0.0000000000
146229  -35.900  37.845  13.833 0.0000000000
146230  -35.705  37.231  13.986 0.0000000000
146231  -35.526  36.577  14.192 0.0000000000
146232  -35.191  36.493  13.506 0.0000000000
146233  -34.854  36.440  12.823 0.0000000000
146234  -34.615  36.394  12.103 0.0000000000
146235  -34.629  36.961  11.256 0.0000000000
146236  -34.883  37.545  10.415 0.0000000000
146237  -35.214  38.108  9.709 0.0000000000
146238  -35.504  38.834  10.423 0.0000000000
146239  -35.555  38.784  9.785 0.0000000000
146240  -35.610  38.685  9.173 0.0000000000
146241  -36.107  39.311  8.726 0.0000000000
146242  -36.472  39.946  8.299 0.0000000000
146243  -36.769  40.515  7.889 0.0000000000
146244  -36.467  41.076  10.801 0.0000000000
146245  -36.648  41.060  10.223 0.0000000000
146246  -36.748  41.024  9.630 0.0000000000
146247  -37.199  42.082  9.315 0.0000000000
146248  -37.040  41.573  9.177 0.0000000000
146249  -36.866  41.016  9.057 0.0000000000
146250  -36.912  41.083  8.521 0.0000000000
146251  -36.981  41.063  7.999 0.0000000000
146252  -37.063  40.945  7.483 0.0000000000
146253  -37.575  41.438  7.134 0.0000000000
146254  -38.091  41.926  6.817 0.0000000000
146255  -38.554  42.407  6.508 0.0000000000
146256  -38.591  43.083  7.031 0.0000000000
146257  -38.807  42.982  6.610 0.0000000000
146258  -38.948  42.923  6.231 0.0000000000
146259  -39.260  43.407  5.850 0.0000000000
146262  -37.898  46.056  11.992 0.0000000000
146263  -38.073  46.069  11.382 0.0000000000
146264  -38.098  46.017  10.782 0.0000000000
146265  -38.547  47.425  10.515 0.0000000000
146266  -38.432  46.647  10.368 0.0000000000
146267  -38.106  45.932  10.167 0.0000000000
146268  -38.069  45.804  9.613 0.0000000000
146269  -38.104  45.690  9.065 0.0000000000
146270  -38.158  45.587  8.581 0.0000000000
146271  -37.404  49.209  8.905 0.0000000000
146272  -37.862  48.709  8.926 0.0000000000
146273  -38.182  48.106  8.856 0.0000000000
146274  -38.389  48.706  8.031 0.0000000000
146275  -38.394  48.075  8.389 0.0000000000
146276  -38.359  47.451  8.720 0.0000000000
146277  -38.370  46.809  8.512 0.0000000000
146278  -38.336  46.150  8.281 0.0000000000
146279  -38.303  45.518  8.085 0.0000000000
146280  -38.474  45.411  7.547 0.0000000000
146281  -38.683  45.319  7.045 0.0000000000
146282  -38.923  45.222  6.581 0.0000000000
146283  -39.084  46.410  6.422 0.0000000000
146284  -39.072  45.763  6.226 0.0000000000
146285  -39.166  45.069  6.129 0.0000000000
146286  -39.283  44.974  5.644 0.0000000000
146287  -39.280  44.878  5.145 0.0000000000
146298  -38.721  49.719  4.619 0.0000000000
146299  -38.659  49.347  4.028 0.0000000000
146300  -38.487  48.973  3.406 0.0000000000
146301  -37.997  50.111  3.103 0.0000000000
146302  -38.188  49.358  2.978 0.0000000000
146303  -38.259  48.537  2.776 0.0000000000
149478  -35.528  18.557  23.781 0.0000000000
149481  -34.675  16.733  24.824 0.0000000000
149482  -34.558  17.362  25.544 0.0000000000
149483  -34.689  17.358  25.073 0.0000000000
149484  -34.855  17.369  24.632 0.0000000000
149485  -35.028  17.981  24.437 0.0000000000
149486  -35.280  18.600  24.176 0.0000000000
149487  -35.515  19.191  23.889 0.0000000000
149488  -35.560  19.812  23.969 0.0000000000
149489  -35.676  20.413  24.087 0.0000000000
149490  -35.838  21.037  24.217 0.0000000000
149491  -35.632  20.413  25.092 0.0000000000
149492  -35.868  21.062  24.720 0.0000000000
149493  -36.061  21.625  24.397 0.0000000000
149494  -36.340  22.162  24.611 0.0000000000
149495  -36.645  22.666  24.803 0.0000000000
149496  -37.067  23.078  25.060 0.0000000000
149715  -34.934  15.966  28.675 0.0000000000
149716  -35.735  16.530  29.484 0.0000000000
149717  -35.420  16.679  29.022 0.0000000000
149718  -35.137  16.807  28.581 0.0000000000
149719  -35.325  17.556  28.406 0.0000000000
149720  -35.529  18.260  28.180 0.0000000000
149721  -35.732  18.892  27.904 0.0000000000
149722  -38.201  19.008  30.448 0.0000000000
149723  -37.786  19.184  30.022 0.0000000000
149724  -37.388  19.278  29.576 0.0000000000
149725  -38.305  20.522  29.305 0.0000000000
149726  -37.662  19.945  29.204 0.0000000000
149727  -36.994  19.361  29.099 0.0000000000
149728  -36.626  19.461  28.633 0.0000000000
149729  -36.264  19.483  28.133 0.0000000000
149730  -36.001  19.556  27.592 0.0000000000
149731  -36.280  20.198  27.262 0.0000000000
149732  -36.532  20.823  26.890 0.0000000000
149733  -36.756  21.469  26.525 0.0000000000
149734  -37.693  21.996  27.182 0.0000000000
149735  -37.332  22.023  26.707 0.0000000000
149736  -36.978  22.037  26.172 0.0000000000
149737  -37.192  22.560  25.839 0.0000000000
149738  -37.429  23.086  25.573 0.0000000000
149739  -37.645  23.623  25.339 0.0000000000
149740  -38.152  23.954  25.599 0.0000000000
149741  -38.674  24.326  25.862 0.0000000000
149742  -39.234  24.727  26.116 0.0000000000
149743  -39.475  24.210  26.690 0.0000000000
149744  -39.639  24.658  26.509 0.0000000000
149745  -39.809  25.134  26.334 0.0000000000
149746  -40.363  25.560  26.507 0.0000000000
149747  -40.914  25.987  26.649 0.0000000000
149748  -41.461  26.377  26.788 0.0000000000
149749  -41.359  24.044  28.240 0.0000000000
149750  -41.485  24.401  27.886 0.0000000000
149751  -41.599  24.839  27.625 0.0000000000
149752  -42.603  25.171  28.051 0.0000000000
149753  -42.119  25.226  27.704 0.0000000000
149754  -41.696  25.320  27.397 0.0000000000
149755  -41.825  25.836  27.224 0.0000000000
149756  -41.903  26.282  27.073 0.0000000000
149757  -41.999  26.783  26.926 0.0000000000
149758  -42.521  27.196  27.030 0.0000000000
149759  -43.008  27.612  27.107 0.0000000000
149760  -43.437  28.037  27.213 0.0000000000
149761  -43.742  27.421  27.680 0.0000000000
149762  -43.780  27.924  27.467 0.0000000000
149763  -43.805  28.427  27.233 0.0000000000
149764  -44.138  28.866  27.200 0.0000000000
149765  -44.416  29.265  27.187 0.0000000000
149766  -44.561  29.674  27.198 0.0000000000
149767  -45.114  23.555  32.338 0.0000000000
149768  -45.232  24.153  31.869 0.0000000000
149769  -45.265  24.683  31.391 0.0000000000
149770  -45.508  25.205  32.066 0.0000000000
149771  -45.364  25.186  31.467 0.0000000000
149772  -45.195  25.174  30.886 0.0000000000
149773  -45.057  25.602  30.509 0.0000000000
149774  -44.935  26.010  30.105 0.0000000000
149775  -44.817  26.406  29.707 0.0000000000
149776  -44.379  26.876  32.688 0.0000000000
149777  -44.543  26.968  32.097 0.0000000000
149778  -44.661  26.956  31.436 0.0000000000
149779  -43.996  27.593  31.242 0.0000000000
149780  -44.451  27.261  31.005 0.0000000000
149781  -44.703  26.854  30.791 0.0000000000
149782  -44.814  26.842  30.285 0.0000000000
149783  -44.849  26.856  29.792 0.0000000000
149784  -44.795  26.849  29.358 0.0000000000
149785  -44.784  27.292  29.040 0.0000000000
149786  -44.810  27.728  28.744 0.0000000000
149787  -44.831  28.212  28.456 0.0000000000
149788  -44.768  28.525  29.117 0.0000000000
149789  -44.911  28.613  28.603 0.0000000000
149790  -44.861  28.637  28.214 0.0000000000
149791  -44.850  29.100  27.936 0.0000000000
149792  -44.779  29.595  27.653 0.0000000000
149793  -44.497  30.147  27.249 0.0000000000
149794  -44.215  30.599  27.411 0.0000000000
149795  -43.848  30.937  27.466 0.0000000000
149796  -43.393  31.182  27.577 0.0000000000
149797  -43.556  30.668  28.451 0.0000000000
149798  -43.238  31.095  28.081 0.0000000000
149799  -42.925  31.477  27.733 0.0000000000
149800  -42.468  31.842  27.873 0.0000000000
149801  -42.082  32.226  28.011 0.0000000000
149802  -41.811  32.583  28.227 0.0000000000
149803  -41.975  29.757  29.694 0.0000000000
149804  -41.963  30.306  29.512 0.0000000000
149805  -41.974  30.867  29.348 0.0000000000
149806  -40.818  30.710  29.367 0.0000000000
149807  -41.408  31.064  29.332 0.0000000000
149808  -41.953  31.429  29.179 0.0000000000
149809  -41.858  31.993  28.975 0.0000000000
149810  -41.697  32.561  28.661 0.0000000000
149811  -41.525  33.082  28.323 0.0000000000
149812  -41.187  33.509  28.471 0.0000000000
149813  -40.834  33.933  28.668 0.0000000000
149814  -40.459  34.357  28.881 0.0000000000
149815  -39.977  33.426  29.152 0.0000000000
149816  -40.055  34.144  29.155 0.0000000000
149817  -40.000  34.779  29.054 0.0000000000
149818  -39.503  35.124  29.067 0.0000000000
149819  -38.994  35.364  29.033 0.0000000000
149820  -38.462  35.541  28.930 0.0000000000
149837  -38.312  24.722  36.548 0.0000000000
149838  -38.961  25.034  36.290 0.0000000000
149839  -38.856  25.544  36.046 0.0000000000
149840  -38.725  26.009  35.796 0.0000000000
149841  -38.613  26.459  35.553 0.0000000000
149842  -37.257  26.418  35.734 0.0000000000
149843  -37.890  26.672  35.547 0.0000000000
149844  -38.471  26.903  35.278 0.0000000000
149845  -38.320  27.312  34.939 0.0000000000
149846  -38.171  27.669  34.574 0.0000000000
149847  -38.000  27.926  34.174 0.0000000000
149868  -35.946  27.990  36.005 0.0000000000
149870  -35.823  28.427  35.691 0.0000000000
149871  -36.439  28.125  35.480 0.0000000000
149872  -36.888  28.162  34.858 0.0000000000
149873  -37.363  28.205  34.306 0.0000000000
149874  -37.820  28.164  33.680 0.0000000000
149875  -37.645  28.360  33.147 0.0000000000
149876  -37.461  28.515  32.589 0.0000000000
149877  -37.369  28.744  32.021 0.0000000000
149878  -36.344  28.870  32.809 0.0000000000
149879  -36.814  28.844  32.095 0.0000000000
149880  -37.319  29.022  31.494 0.0000000000
149881  -37.290  29.409  30.977 0.0000000000
149882  -37.301  29.857  30.490 0.0000000000
149883  -37.294  30.329  30.001 0.0000000000
149885  -34.392  29.759  32.343 0.0000000000
149886  -34.948  29.812  31.617 0.0000000000
149887  -34.495  30.389  31.069 0.0000000000
149888  -34.999  30.192  31.017 0.0000000000
149889  -35.552  29.982  31.009 0.0000000000
149890  -36.131  30.253  30.414 0.0000000000
149891  -36.739  30.572  29.960 0.0000000000
149892  -37.344  30.887  29.558 0.0000000000
149893  -37.508  31.602  29.269 0.0000000000
149894  -37.595  32.363  29.156 0.0000000000
149895  -37.681  33.092  29.088 0.0000000000
149896  -36.561  32.830  29.068 0.0000000000
149897  -37.160  33.315  29.035 0.0000000000
149898  -37.776  33.784  29.080 0.0000000000
149899  -37.874  34.462  29.016 0.0000000000
149900  -37.900  35.108  28.912 0.0000000000
149901  -37.907  35.718  28.757 0.0000000000
149902  -37.384  35.904  28.589 0.0000000000
149903  -36.826  36.015  28.481 0.0000000000
149904  -36.346  36.206  28.346 0.0000000000
149905  -35.775  35.242  28.632 0.0000000000
149906  -35.849  35.791  28.476 0.0000000000
149907  -35.904  36.356  28.214 0.0000000000
149908  -35.438  36.421  27.995 0.0000000000
149909  -34.950  36.414  27.614 0.0000000000
149910  -34.473  36.399  27.206 0.0000000000
149911  -33.632  33.220  29.373 0.0000000000
149912  -33.737  33.877  29.128 0.0000000000
149913  -33.818  34.452  28.813 0.0000000000
149914  -32.861  33.889  28.735 0.0000000000
149915  -33.359  34.463  28.560 0.0000000000
149916  -33.891  34.984  28.411 0.0000000000
149917  -33.956  35.443  27.877 0.0000000000
149918  -33.957  35.859  27.308 0.0000000000
149919  -33.926  36.189  26.741 0.0000000000
149920  -33.361  35.884  26.225 0.0000000000
149921  -32.793  35.568  25.673 0.0000000000
149922  -32.225  35.246  25.154 0.0000000000
149923  -31.791  34.415  26.011 0.0000000000
149924  -31.745  34.705  25.369 0.0000000000
149934  -30.219  32.098  30.808 0.0000000000
149935  -30.142  32.108  30.062 0.0000000000
149936  -30.069  32.147  29.309 0.0000000000
149937  -29.957  32.168  28.602 0.0000000000
149939  -27.697  32.051  30.458 0.0000000000
149940  -28.027  31.890  29.898 0.0000000000
149941  -27.332  31.939  28.890 0.0000000000
149942  -27.857  31.822  29.095 0.0000000000
149943  -28.405  31.772  29.348 0.0000000000
149944  -28.920  31.842  28.779 0.0000000000
149945  -29.386  32.016  28.281 0.0000000000
149946  -29.921  32.263  27.868 0.0000000000
149947  -29.844  32.411  27.183 0.0000000000
149948  -29.697  32.620  26.540 0.0000000000
149949  -29.516  32.844  25.845 0.0000000000
154605  -37.304  24.108  24.117 0.0000000000
154606  -37.164  24.038  23.641 0.0000000000
154607  -37.050  23.846  23.095 0.0000000000
154608  -37.772  24.992  23.213 0.0000000000
154609  -37.361  24.366  22.885 0.0000000000
154610  -36.959  23.659  22.578 0.0000000000
154611  -37.031  23.500  22.090 0.0000000000
154612  -37.175  23.204  21.613 0.0000000000
154613  -37.437  22.891  21.240 0.0000000000
154614  -39.396  27.000  22.793 0.0000000000
154615  -38.821  26.365  22.401 0.0000000000
154616  -38.345  25.644  21.967 0.0000000000
154617  -38.708  25.828  21.468 0.0000000000
154618  -38.389  25.381  21.520 0.0000000000
154619  -38.061  24.912  21.582 0.0000000000
154620  -37.793  24.067  21.307 0.0000000000
154621  -37.743  23.286  21.086 0.0000000000
154632  -41.316  29.814  20.436 0.0000000000
154633  -40.860  29.301  20.440 0.0000000000
154634  -40.420  28.759  20.399 0.0000000000
154635  -40.224  28.783  19.656 0.0000000000
154636  -40.096  28.504  19.961 0.0000000000
154637  -39.983  28.143  20.272 0.0000000000
154638  -39.651  27.450  20.058 0.0000000000
154639  -39.541  26.672  19.785 0.0000000000
154686  -34.234  34.823  11.487 0.0000000000
154687  -34.306  34.020  11.605 0.0000000000
154688  -34.604  33.299  11.778 0.0000000000
154689  -34.941  33.928  10.409 0.0000000000
154690  -34.895  33.282  11.161 0.0000000000
154691  -34.925  32.639  11.923 0.0000000000
154692  -35.341  32.048  12.018 0.0000000000
154693  -35.825  31.546  12.111 0.0000000000
154694  -36.354  31.121  12.222 0.0000000000
