# Supplementary material for: A connectional hub in the rostral anterior cingulate cortex links areas of emotion and cognitive control
Source: eLife. 2019 Jun 19;8:e43761. doi: 10.7554/eLife.43761 (PMC6624020; doi:10.7554/eLife.43761)
Supplement: Supplementary file 1. [file elife-43761-supp1.zip › lh.9L.label]

#!ascii label  , from subject fsaverage vox2ras=TkReg coords=white
1621
54  -15.545  45.667  38.621 0.0000000000
241  -20.886  22.430  38.833 0.0000000000
386  -9.711  42.693  45.356 0.0000000000
493  -18.650  34.940  34.799 0.0000000000
494  -18.775  34.221  44.547 0.0000000000
495  -13.784  30.659  48.954 0.0000000000
880  -14.959  49.498  32.192 0.0000000000
882  -11.281  48.844  36.246 0.0000000000
884  -12.356  44.122  41.459 0.0000000000
1083  -20.957  22.610  44.586 0.0000000000
1084  -19.187  28.065  42.247 0.0000000000
1085  -20.512  29.387  48.173 0.0000000000
1086  -18.036  34.182  49.238 0.0000000000
1087  -19.117  28.282  50.977 0.0000000000
1465  -18.011  49.158  29.715 0.0000000000
1466  -17.892  45.929  34.799 0.0000000000
1585  -22.692  23.429  34.650 0.0000000000
2127  -17.226  40.486  36.617 0.0000000000
2128  -19.629  28.407  36.723 0.0000000000
2129  -17.938  34.102  39.259 0.0000000000
2130  -16.340  39.672  41.507 0.0000000000
2131  -15.431  39.324  45.407 0.0000000000
2132  -12.409  36.986  47.494 0.0000000000
2800  -15.081  47.556  35.463 0.0000000000
2801  -12.985  48.970  33.987 0.0000000000
2802  -13.414  46.857  37.255 0.0000000000
2803  -11.683  46.173  38.961 0.0000000000
2804  -13.911  44.842  40.081 0.0000000000
3003  -21.421  23.236  47.826 0.0000000000
3004  -20.310  25.801  46.780 0.0000000000
3005  -21.360  26.770  49.728 0.0000000000
3006  -20.690  29.998  50.759 0.0000000000
3007  -21.579  27.208  52.222 0.0000000000
3403  -19.024  48.791  33.158 0.0000000000
3404  -19.371  45.858  33.069 0.0000000000
4090  -8.762  45.600  43.285 0.0000000000
4094  -8.845  41.402  47.362 0.0000000000
4685  -18.971  38.150  34.158 0.0000000000
4686  -18.413  40.691  34.758 0.0000000000
4687  -17.945  37.805  35.890 0.0000000000
4688  -21.571  22.631  36.511 0.0000000000
4689  -20.855  25.793  35.528 0.0000000000
4690  -20.183  25.297  37.883 0.0000000000
4691  -19.252  31.010  43.418 0.0000000000
4692  -18.846  30.887  40.693 0.0000000000
4693  -18.062  33.810  41.927 0.0000000000
4694  -17.133  36.998  40.399 0.0000000000
4695  -17.233  37.079  42.983 0.0000000000
4696  -16.132  39.857  43.739 0.0000000000
4697  -17.580  37.484  45.517 0.0000000000
4698  -15.921  32.553  48.955 0.0000000000
4699  -15.254  35.426  48.042 0.0000000000
4700  -13.228  33.934  48.563 0.0000000000
4701  -10.888  35.353  49.283 0.0000000000
4702  -11.413  32.307  50.067 0.0000000000
6192  -14.197  51.222  28.814 0.0000000000
6194  -12.995  51.591  31.063 0.0000000000
6195  -11.632  51.656  33.597 0.0000000000
6198  -9.630  48.836  38.589 0.0000000000
6199  -10.181  46.135  41.079 0.0000000000
6200  -10.901  43.513  43.290 0.0000000000
6556  -19.697  32.243  33.730 0.0000000000
6557  -20.743  22.451  41.624 0.0000000000
6558  -19.612  25.146  40.622 0.0000000000
6559  -19.663  25.305  43.698 0.0000000000
6560  -19.497  28.504  45.268 0.0000000000
6561  -19.881  31.783  46.271 0.0000000000
6562  -19.412  34.757  47.283 0.0000000000
6563  -20.318  32.490  49.160 0.0000000000
6564  -18.354  31.111  49.949 0.0000000000
6565  -16.469  29.140  49.114 0.0000000000
7256  -15.963  52.205  23.804 0.0000000000
7258  -17.365  50.091  25.764 0.0000000000
7259  -15.593  50.401  27.114 0.0000000000
7260  -16.806  50.073  30.998 0.0000000000
7261  -16.949  48.501  34.154 0.0000000000
7262  -16.878  45.979  36.871 0.0000000000
8947  -18.901  43.300  33.969 0.0000000000
8948  -17.610  43.341  35.633 0.0000000000
8949  -16.492  43.208  37.672 0.0000000000
8951  -20.144  28.956  34.543 0.0000000000
8952  -19.115  31.717  35.695 0.0000000000
8953  -19.460  28.137  39.351 0.0000000000
8954  -18.763  31.321  38.016 0.0000000000
8955  -18.162  34.462  36.942 0.0000000000
8956  -17.392  37.365  37.951 0.0000000000
8957  -16.408  39.946  38.885 0.0000000000
8958  -15.405  42.764  39.940 0.0000000000
8959  -14.702  42.311  41.931 0.0000000000
8960  -13.640  41.610  43.259 0.0000000000
8961  -12.376  40.804  44.571 0.0000000000
8962  -16.900  36.889  47.492 0.0000000000
8963  -14.099  38.197  46.210 0.0000000000
8964  -11.164  39.851  46.515 0.0000000000
8965  -10.115  38.516  48.573 0.0000000000
8987  -17.230  25.837  50.803 0.0000000000
8988  -14.026  27.223  49.768 0.0000000000
8990  -12.253  25.927  52.438 0.0000000000
8991  -11.459  28.995  50.906 0.0000000000
8992  -9.681  30.550  52.721 0.0000000000
10480  -15.383  46.818  37.170 0.0000000000
10481  -14.301  47.256  36.359 0.0000000000
10482  -14.551  46.419  37.965 0.0000000000
10483  -13.687  45.939  38.640 0.0000000000
10484  -14.678  45.324  39.413 0.0000000000
10684  -21.304  24.946  48.853 0.0000000000
10685  -21.924  25.349  50.372 0.0000000000
10686  -21.802  27.135  51.109 0.0000000000
10687  -22.418  25.653  51.777 0.0000000000
11770  -9.192  44.235  44.370 0.0000000000
11771  -8.158  45.055  44.302 0.0000000000
11772  -8.648  43.592  45.461 0.0000000000
11774  -9.221  42.060  46.366 0.0000000000
12363  -19.052  35.220  33.967 0.0000000000
12364  -19.246  36.849  33.719 0.0000000000
12365  -18.641  36.603  34.490 0.0000000000
12366  -18.406  37.997  35.023 0.0000000000
12367  -18.216  36.339  35.358 0.0000000000
12368  -21.178  22.526  37.614 0.0000000000
12369  -20.771  23.966  37.102 0.0000000000
12370  -20.425  23.799  38.363 0.0000000000
12371  -19.086  32.516  44.002 0.0000000000
12372  -18.766  32.352  42.586 0.0000000000
12373  -18.333  33.963  43.185 0.0000000000
12374  -17.675  35.482  42.455 0.0000000000
12375  -17.967  35.668  43.748 0.0000000000
12376  -17.458  37.264  44.251 0.0000000000
12377  -18.361  35.862  45.071 0.0000000000
12378  -14.864  31.595  48.768 0.0000000000
12379  -14.580  33.241  48.706 0.0000000000
12380  -13.544  32.336  48.922 0.0000000000
12381  -12.342  33.157  49.198 0.0000000000
12382  -12.484  31.478  49.456 0.0000000000
14160  -14.793  50.412  30.562 0.0000000000
14161  -13.568  51.454  29.899 0.0000000000
14162  -13.885  50.370  31.386 0.0000000000
14163  -12.167  48.931  35.127 0.0000000000
14164  -12.236  50.262  33.747 0.0000000000
14165  -11.434  50.269  34.973 0.0000000000
14166  -10.922  51.634  34.924 0.0000000000
14167  -10.540  50.194  36.187 0.0000000000
14168  -9.722  50.147  37.342 0.0000000000
14169  -10.413  48.847  37.395 0.0000000000
14170  -12.024  45.146  40.278 0.0000000000
14171  -10.948  46.128  39.966 0.0000000000
14172  -11.291  45.024  41.208 0.0000000000
14173  -10.466  44.909  42.284 0.0000000000
14174  -11.629  43.848  42.324 0.0000000000
14768  -20.790  22.561  43.112 0.0000000000
14769  -20.128  23.836  42.633 0.0000000000
14770  -20.307  23.931  44.194 0.0000000000
14771  -20.390  27.573  47.541 0.0000000000
14772  -19.777  27.214  46.178 0.0000000000
14773  -19.993  28.866  46.745 0.0000000000
14774  -19.720  30.120  45.793 0.0000000000
14775  -20.146  30.568  47.266 0.0000000000
14776  -20.281  32.192  47.720 0.0000000000
14777  -20.696  31.069  48.696 0.0000000000
14778  -19.903  29.283  51.251 0.0000000000
14779  -19.613  30.653  50.590 0.0000000000
14780  -18.680  29.668  50.420 0.0000000000
14781  -17.467  30.174  49.555 0.0000000000
14782  -17.830  28.630  49.976 0.0000000000
15965  -17.506  49.364  27.666 0.0000000000
15966  -16.452  50.155  26.375 0.0000000000
15967  -16.752  49.597  28.353 0.0000000000
15968  -16.104  50.088  29.087 0.0000000000
15969  -17.403  49.694  30.394 0.0000000000
15970  -18.430  47.395  33.861 0.0000000000
15971  -18.020  48.728  33.607 0.0000000000
15972  -17.591  47.369  34.744 0.0000000000
15973  -16.847  47.243  35.588 0.0000000000
15974  -17.415  45.959  35.838 0.0000000000
19818  -17.767  40.587  35.609 0.0000000000
19819  -18.003  42.001  35.053 0.0000000000
19820  -17.331  41.921  36.004 0.0000000000
19821  -17.027  43.283  36.617 0.0000000000
19822  -16.762  41.753  37.040 0.0000000000
19826  -20.214  27.068  36.118 0.0000000000
19827  -20.519  27.373  35.007 0.0000000000
19828  -19.890  28.611  35.605 0.0000000000
19829  -19.601  30.287  35.089 0.0000000000
19830  -19.347  30.026  36.175 0.0000000000
19831  -19.297  26.574  41.538 0.0000000000
19832  -19.507  26.573  40.030 0.0000000000
19833  -19.358  28.033  40.817 0.0000000000
19834  -18.371  32.496  39.941 0.0000000000
19835  -18.689  31.089  39.303 0.0000000000
19836  -18.346  32.701  38.666 0.0000000000
19837  -18.499  32.923  37.468 0.0000000000
19838  -18.036  34.268  38.060 0.0000000000
19839  -17.794  35.904  37.482 0.0000000000
19840  -17.695  35.779  38.568 0.0000000000
19841  -16.734  38.375  40.882 0.0000000000
19842  -16.753  38.474  39.645 0.0000000000
19843  -16.273  39.776  40.102 0.0000000000
19844  -15.862  41.349  39.381 0.0000000000
19845  -15.720  41.155  40.646 0.0000000000
19846  -15.052  42.549  41.026 0.0000000000
19847  -15.640  41.093  41.822 0.0000000000
19848  -15.931  39.742  44.680 0.0000000000
19849  -15.019  40.844  43.641 0.0000000000
19850  -14.572  40.395  44.254 0.0000000000
19851  -13.047  41.187  43.871 0.0000000000
19852  -13.947  39.963  44.740 0.0000000000
19853  -18.975  34.776  48.593 0.0000000000
19854  -18.277  36.043  47.645 0.0000000000
19855  -17.541  35.590  48.477 0.0000000000
19856  -13.836  36.075  47.472 0.0000000000
19857  -14.719  36.814  47.151 0.0000000000
19858  -13.296  37.633  46.776 0.0000000000
19859  -12.540  38.998  46.127 0.0000000000
19860  -11.831  38.536  47.067 0.0000000000
19861  -10.666  39.281  47.582 0.0000000000
19862  -11.204  37.881  48.037 0.0000000000
19863  -10.316  34.519  50.336 0.0000000000
19864  -9.898  36.135  49.948 0.0000000000
19919  -15.552  26.380  49.979 0.0000000000
19926  -11.182  26.719  53.125 0.0000000000
19927  -11.655  27.355  51.525 0.0000000000
19928  -10.628  28.174  52.443 0.0000000000
19929  -10.529  29.773  51.821 0.0000000000
19930  -9.812  29.000  53.311 0.0000000000
23472  -14.969  48.477  33.809 0.0000000000
23473  -13.840  49.157  32.930 0.0000000000
23474  -14.057  48.011  34.667 0.0000000000
23475  -13.157  47.811  35.589 0.0000000000
23476  -12.261  47.556  36.596 0.0000000000
23477  -11.386  47.468  37.581 0.0000000000
23478  -12.484  46.483  38.123 0.0000000000
23479  -12.856  45.427  39.443 0.0000000000
23480  -13.129  44.423  40.741 0.0000000000
23837  -21.101  22.926  46.154 0.0000000000
23838  -20.506  24.124  45.709 0.0000000000
23839  -20.885  24.408  47.202 0.0000000000
23840  -20.857  26.221  48.267 0.0000000000
23841  -20.931  28.156  48.992 0.0000000000
23842  -20.949  29.901  49.589 0.0000000000
23843  -21.348  28.593  50.370 0.0000000000
23844  -21.118  28.536  51.492 0.0000000000
23845  -20.316  27.986  51.957 0.0000000000
24557  -18.745  49.371  31.621 0.0000000000
24559  -19.224  47.334  33.255 0.0000000000
24560  -18.478  45.880  33.762 0.0000000000
26864  -19.567  38.246  33.400 0.0000000000
26865  -19.375  39.548  33.815 0.0000000000
26866  -19.013  40.765  34.062 0.0000000000
26867  -18.758  39.471  34.535 0.0000000000
26868  -18.194  39.361  35.372 0.0000000000
26869  -17.640  39.157  36.247 0.0000000000
26870  -22.071  22.973  35.454 0.0000000000
26871  -21.722  24.566  34.993 0.0000000000
26872  -21.163  24.221  35.980 0.0000000000
26873  -20.495  25.500  36.640 0.0000000000
26874  -19.940  26.876  37.328 0.0000000000
26875  -19.238  29.544  42.861 0.0000000000
26876  -19.271  29.455  41.454 0.0000000000
26877  -19.007  30.880  42.002 0.0000000000
26878  -18.476  32.382  41.256 0.0000000000
26879  -17.949  33.916  40.562 0.0000000000
26880  -17.580  35.604  39.879 0.0000000000
26881  -17.555  35.465  41.181 0.0000000000
26882  -17.140  36.955  41.686 0.0000000000
26883  -16.748  38.357  42.196 0.0000000000
26884  -16.298  39.754  42.626 0.0000000000
26885  -16.801  38.582  43.384 0.0000000000
26886  -16.824  38.689  44.593 0.0000000000
26887  -16.625  38.609  45.659 0.0000000000
26888  -16.987  33.404  49.250 0.0000000000
26889  -16.704  34.910  48.770 0.0000000000
26890  -15.664  34.081  48.721 0.0000000000
26891  -14.289  34.725  48.193 0.0000000000
26892  -12.916  35.399  47.998 0.0000000000
26893  -11.584  36.168  48.378 0.0000000000
26894  -11.965  34.612  48.744 0.0000000000
26895  -11.252  33.791  49.649 0.0000000000
26896  -10.474  33.046  50.774 0.0000000000
29808  -13.801  51.890  27.047 0.0000000000
29810  -13.224  52.406  28.196 0.0000000000
29811  -12.639  52.709  29.344 0.0000000000
29812  -12.160  52.868  30.612 0.0000000000
29813  -13.020  50.328  32.549 0.0000000000
29814  -12.373  51.729  32.300 0.0000000000
29815  -11.595  53.004  32.024 0.0000000000
29816  -10.931  52.952  33.436 0.0000000000
29821  -8.832  50.036  38.475 0.0000000000
29822  -8.842  48.698  39.685 0.0000000000
29823  -10.537  47.433  38.680 0.0000000000
29824  -9.828  47.404  39.823 0.0000000000
29825  -9.072  47.294  40.936 0.0000000000
29826  -9.400  45.975  42.226 0.0000000000
29827  -9.805  44.676  43.287 0.0000000000
29828  -10.267  43.262  44.259 0.0000000000
30657  -19.662  33.818  33.480 0.0000000000
30658  -19.160  33.558  34.257 0.0000000000
30659  -20.765  22.443  40.167 0.0000000000
30660  -20.165  23.729  39.682 0.0000000000
30661  -20.046  23.780  41.134 0.0000000000
30662  -19.500  25.187  42.184 0.0000000000
30663  -19.231  26.641  42.969 0.0000000000
30664  -19.925  25.500  45.287 0.0000000000
30665  -19.443  26.870  44.651 0.0000000000
30666  -19.203  28.207  43.731 0.0000000000
30667  -19.355  29.753  44.313 0.0000000000
30668  -19.501  31.320  44.836 0.0000000000
30669  -19.530  32.849  45.357 0.0000000000
30670  -19.261  34.566  45.879 0.0000000000
30671  -19.931  33.342  46.765 0.0000000000
30672  -19.972  33.610  48.221 0.0000000000
30673  -19.281  33.366  49.336 0.0000000000
30674  -20.495  31.247  50.028 0.0000000000
30675  -19.407  32.053  50.025 0.0000000000
30676  -18.221  32.711  49.650 0.0000000000
30677  -17.197  31.803  49.345 0.0000000000
30678  -16.209  30.904  48.951 0.0000000000
30679  -15.076  29.903  48.704 0.0000000000
32312  -14.666  52.162  24.471 0.0000000000
32319  -16.608  51.129  24.639 0.0000000000
32320  -15.509  51.102  25.288 0.0000000000
32321  -14.553  51.351  26.087 0.0000000000
32322  -14.847  50.772  27.936 0.0000000000
32323  -15.492  50.411  29.790 0.0000000000
32324  -16.001  49.956  31.641 0.0000000000
32325  -18.018  49.674  32.222 0.0000000000
32326  -17.064  49.557  32.764 0.0000000000
32327  -16.010  49.028  33.240 0.0000000000
32328  -15.955  48.033  34.800 0.0000000000
32329  -16.102  47.073  36.392 0.0000000000
32330  -16.298  45.917  37.831 0.0000000000
33079  -23.103  21.873  35.129 0.0000000000
33080  -22.497  21.440  35.988 0.0000000000
33081  -22.003  21.221  37.015 0.0000000000
33082  -21.597  21.123  38.136 0.0000000000
33091  -21.394  21.063  39.416 0.0000000000
33092  -21.269  21.126  40.763 0.0000000000
37088  -18.929  44.536  33.490 0.0000000000
37089  -18.382  44.554  34.311 0.0000000000
37090  -18.702  42.046  34.325 0.0000000000
37091  -18.296  43.342  34.760 0.0000000000
37092  -17.822  44.608  35.280 0.0000000000
37093  -17.346  44.642  36.287 0.0000000000
37094  -16.859  44.643  37.306 0.0000000000
37095  -16.243  44.576  38.373 0.0000000000
37099  -21.315  26.135  34.545 0.0000000000
37100  -20.921  27.703  34.016 0.0000000000
37101  -20.589  29.294  33.611 0.0000000000
37102  -19.887  30.556  34.085 0.0000000000
37103  -19.339  31.926  34.679 0.0000000000
37104  -18.870  33.313  35.240 0.0000000000
37105  -19.844  25.168  39.225 0.0000000000
37106  -19.728  26.630  38.663 0.0000000000
37107  -19.520  28.233  37.999 0.0000000000
37108  -19.192  29.533  40.013 0.0000000000
37109  -19.092  29.695  38.658 0.0000000000
37110  -19.147  29.874  37.392 0.0000000000
37111  -18.909  31.494  36.820 0.0000000000
37112  -18.612  33.161  36.326 0.0000000000
37113  -18.354  34.720  35.856 0.0000000000
37114  -17.966  36.103  36.417 0.0000000000
37115  -17.642  37.515  36.884 0.0000000000
37116  -17.212  38.865  37.266 0.0000000000
37117  -17.262  37.111  39.099 0.0000000000
37118  -16.873  38.652  38.382 0.0000000000
37119  -16.662  40.215  37.665 0.0000000000
37120  -16.189  41.541  38.136 0.0000000000
37121  -15.873  42.977  38.810 0.0000000000
37122  -15.487  44.283  39.357 0.0000000000
37123  -14.809  43.985  40.242 0.0000000000
37124  -14.234  43.683  41.050 0.0000000000
37125  -13.599  43.238  41.677 0.0000000000
37126  -15.376  41.053  42.816 0.0000000000
37127  -14.264  41.948  42.666 0.0000000000
37128  -12.994  42.848  42.395 0.0000000000
37129  -12.241  42.510  43.076 0.0000000000
37130  -11.575  42.212  43.905 0.0000000000
37131  -10.917  41.807  44.854 0.0000000000
37132  -18.520  36.061  46.403 0.0000000000
37133  -17.344  37.328  46.659 0.0000000000
37134  -16.106  38.166  46.417 0.0000000000
37135  -16.113  36.229  47.841 0.0000000000
37136  -15.437  37.526  46.877 0.0000000000
37137  -14.772  38.742  45.859 0.0000000000
37138  -13.303  39.423  45.366 0.0000000000
37139  -11.719  40.371  45.451 0.0000000000
37140  -10.388  41.296  45.946 0.0000000000
37141  -9.953  40.663  47.017 0.0000000000
37142  -9.572  39.988  48.013 0.0000000000
37144  -10.563  36.923  48.982 0.0000000000
37205  -20.840  26.600  52.865 0.0000000000
37206  -19.555  26.931  51.937 0.0000000000
37209  -18.193  26.987  50.727 0.0000000000
37210  -16.728  27.364  49.682 0.0000000000
37211  -15.199  28.064  49.117 0.0000000000
37212  -13.849  28.930  49.182 0.0000000000
37219  -12.961  26.505  50.949 0.0000000000
37220  -12.589  28.118  50.142 0.0000000000
37221  -12.495  29.753  49.692 0.0000000000
37222  -11.372  30.591  50.479 0.0000000000
37223  -10.500  31.338  51.333 0.0000000000
37224  -9.611  32.144  52.139 0.0000000000
41200  -15.517  46.304  37.914 0.0000000000
41201  -14.972  46.637  37.573 0.0000000000
41202  -15.075  46.082  38.361 0.0000000000
41203  -14.652  45.883  38.760 0.0000000000
41204  -15.123  45.483  39.041 0.0000000000
41406  -22.274  25.448  51.077 0.0000000000
42490  -9.442  43.519  44.917 0.0000000000
42491  -8.914  43.941  44.931 0.0000000000
42492  -9.168  43.132  45.460 0.0000000000
42493  -8.918  42.834  45.976 0.0000000000
42494  -9.447  42.369  45.881 0.0000000000
43083  -18.816  35.021  34.356 0.0000000000
43084  -18.825  35.878  34.224 0.0000000000
43085  -18.612  35.773  34.637 0.0000000000
43086  -18.423  36.483  34.894 0.0000000000
43087  -18.436  35.639  35.079 0.0000000000
43088  -21.012  22.426  38.206 0.0000000000
43089  -20.759  23.162  37.956 0.0000000000
43090  -20.639  23.065  38.621 0.0000000000
43091  -18.925  33.364  44.293 0.0000000000
43092  -18.719  33.251  43.593 0.0000000000
43093  -18.541  34.049  43.871 0.0000000000
43094  -18.154  34.773  43.465 0.0000000000
43095  -18.366  34.919  44.151 0.0000000000
43096  -18.143  35.802  44.371 0.0000000000
43097  -18.604  35.089  44.815 0.0000000000
43098  -14.324  31.096  48.795 0.0000000000
43099  -14.243  31.899  48.835 0.0000000000
43100  -13.660  31.490  48.945 0.0000000000
43101  -13.010  31.902  49.148 0.0000000000
43102  -13.101  31.038  49.172 0.0000000000
44880  -14.920  49.974  31.363 0.0000000000
44881  -14.327  50.390  30.934 0.0000000000
44882  -14.382  49.885  31.714 0.0000000000
44883  -11.684  48.909  35.674 0.0000000000
44884  -11.755  49.579  35.036 0.0000000000
44885  -11.348  49.560  35.615 0.0000000000
44886  -11.069  50.238  35.586 0.0000000000
44887  -10.912  49.529  36.196 0.0000000000
44888  -10.436  49.518  36.772 0.0000000000
44889  -10.840  48.846  36.809 0.0000000000
44890  -12.219  44.688  40.885 0.0000000000
44891  -11.685  45.135  40.709 0.0000000000
44892  -11.840  44.571  41.312 0.0000000000
44893  -11.458  44.443  41.790 0.0000000000
44894  -12.039  43.949  41.890 0.0000000000
45488  -20.917  22.521  43.876 0.0000000000
45489  -20.533  23.207  43.666 0.0000000000
45490  -20.647  23.257  44.382 0.0000000000
45491  -20.421  28.526  47.935 0.0000000000
45492  -20.179  28.246  47.174 0.0000000000
45493  -20.254  29.099  47.463 0.0000000000
45494  -20.098  29.715  47.013 0.0000000000
45495  -20.334  29.951  47.725 0.0000000000
45496  -20.462  30.791  48.042 0.0000000000
45497  -20.596  30.250  48.451 0.0000000000
45498  -19.475  28.818  51.163 0.0000000000
45499  -19.321  29.489  50.898 0.0000000000
45500  -18.888  28.970  50.695 0.0000000000
45501  -18.263  29.158  50.204 0.0000000000
45502  -18.493  28.428  50.505 0.0000000000
46685  -17.711  49.185  28.665 0.0000000000
46686  -17.107  49.445  27.987 0.0000000000
46687  -17.373  49.365  29.030 0.0000000000
46688  -17.046  49.590  29.402 0.0000000000
46689  -17.696  49.409  30.057 0.0000000000
46690  -18.131  46.693  34.280 0.0000000000
46691  -18.046  47.452  34.247 0.0000000000
46692  -17.795  46.662  34.797 0.0000000000
46693  -17.487  46.630  35.318 0.0000000000
46694  -17.673  45.907  35.320 0.0000000000
50538  -17.500  40.515  36.075 0.0000000000
50539  -17.571  41.282  35.740 0.0000000000
50540  -17.216  41.197  36.271 0.0000000000
50541  -17.026  41.840  36.510 0.0000000000
50542  -16.963  41.074  36.796 0.0000000000
50546  -19.916  27.737  36.428 0.0000000000
50547  -20.051  27.845  35.860 0.0000000000
50548  -19.744  28.515  36.154 0.0000000000
50549  -19.614  29.260  35.903 0.0000000000
50550  -19.472  29.215  36.441 0.0000000000
50551  -19.197  27.295  41.939 0.0000000000
50552  -19.296  27.297  41.202 0.0000000000
50553  -19.278  28.055  41.518 0.0000000000
50554  -18.139  33.294  39.598 0.0000000000
50555  -18.324  32.611  39.305 0.0000000000
50556  -18.144  33.383  38.977 0.0000000000
50557  -18.176  33.478  38.383 0.0000000000
50558  -17.975  34.171  38.655 0.0000000000
50559  -17.840  34.947  38.330 0.0000000000
50560  -17.773  34.965  38.909 0.0000000000
50561  -16.542  39.030  41.174 0.0000000000
50562  -16.528  39.060  40.503 0.0000000000
50563  -16.307  39.719  40.806 0.0000000000
50564  -16.003  40.452  40.386 0.0000000000
50565  -15.995  40.380  41.058 0.0000000000
50566  -15.674  41.127  41.248 0.0000000000
50567  -16.006  40.385  41.663 0.0000000000
50568  -15.713  39.554  45.049 0.0000000000
50569  -15.284  40.065  44.511 0.0000000000
50570  -14.982  39.832  44.814 0.0000000000
50571  -14.250  40.168  44.525 0.0000000000
50572  -14.697  39.590  45.090 0.0000000000
50573  -18.528  34.525  48.989 0.0000000000
50574  -18.277  35.208  48.573 0.0000000000
50575  -17.831  34.880  48.891 0.0000000000
50576  -13.116  36.517  47.371 0.0000000000
50577  -13.584  36.831  47.130 0.0000000000
50578  -12.846  37.342  47.133 0.0000000000
50579  -12.526  38.103  46.866 0.0000000000
50580  -12.145  37.785  47.305 0.0000000000
50581  -11.528  38.219  47.575 0.0000000000
50582  -11.768  37.426  47.748 0.0000000000
50583  -9.955  34.152  50.882 0.0000000000
50584  -9.816  34.876  50.645 0.0000000000
50645  -10.970  26.427  53.907 0.0000000000
50646  -10.666  27.100  53.522 0.0000000000
50647  -10.847  27.429  52.767 0.0000000000
50648  -10.362  27.833  53.188 0.0000000000
50649  -10.226  28.607  52.905 0.0000000000
50650  -9.961  28.241  53.617 0.0000000000
54480  -15.020  48.007  34.658 0.0000000000
54481  -14.494  48.200  34.204 0.0000000000
54482  -14.574  47.781  35.053 0.0000000000
54483  -13.866  47.071  36.791 0.0000000000
54484  -13.765  47.459  35.980 0.0000000000
54485  -13.303  47.268  36.459 0.0000000000
54486  -12.723  47.686  36.100 0.0000000000
54487  -12.836  47.119  36.904 0.0000000000
54488  -12.367  46.989  37.346 0.0000000000
54489  -12.956  46.661  37.657 0.0000000000
54490  -13.824  45.447  39.394 0.0000000000
54491  -13.276  45.664  39.035 0.0000000000
54492  -13.427  45.163  39.768 0.0000000000
54493  -12.995  44.961  40.126 0.0000000000
54494  -13.516  44.618  40.411 0.0000000000
55088  -21.208  23.054  46.990 0.0000000000
55089  -20.948  23.605  46.696 0.0000000000
55090  -21.203  23.874  47.464 0.0000000000
55091  -21.331  25.838  49.313 0.0000000000
55092  -21.074  25.571  48.558 0.0000000000
55093  -21.097  26.501  48.992 0.0000000000
55094  -20.923  27.140  48.702 0.0000000000
55095  -21.132  27.482  49.343 0.0000000000
55096  -21.190  28.369  49.668 0.0000000000
55097  -21.410  27.667  50.080 0.0000000000
55098  -21.807  27.236  51.723 0.0000000000
55099  -21.589  27.976  51.382 0.0000000000
55100  -21.358  27.905  51.860 0.0000000000
55101  -20.728  28.367  51.817 0.0000000000
55102  -20.940  27.714  52.182 0.0000000000
56292  -19.298  46.572  33.159 0.0000000000
56293  -18.790  46.551  33.477 0.0000000000
56294  -18.863  45.852  33.393 0.0000000000
58350  -8.530  46.252  42.687 0.0000000000
58353  -7.875  44.688  44.790 0.0000000000
58364  -8.627  40.956  47.789 0.0000000000
60131  -19.042  37.427  33.932 0.0000000000
60132  -19.394  37.604  33.588 0.0000000000
60133  -19.245  38.170  33.781 0.0000000000
60134  -19.472  38.881  33.632 0.0000000000
60135  -19.172  38.853  33.985 0.0000000000
60136  -19.052  39.507  34.155 0.0000000000
60137  -18.908  38.817  34.367 0.0000000000
60138  -18.138  37.896  35.467 0.0000000000
60139  -18.374  38.683  35.224 0.0000000000
60140  -18.087  38.616  35.656 0.0000000000
60141  -17.917  39.252  35.815 0.0000000000
60142  -17.852  38.476  36.084 0.0000000000
60143  -21.794  22.763  36.006 0.0000000000
60144  -21.616  23.596  35.719 0.0000000000
60145  -21.356  23.415  36.232 0.0000000000
60146  -20.457  24.620  37.475 0.0000000000
60147  -20.616  24.718  36.887 0.0000000000
60148  -20.335  25.369  37.256 0.0000000000
60149  -20.240  26.144  36.980 0.0000000000
60150  -20.056  26.084  37.616 0.0000000000
60151  -19.249  30.260  43.159 0.0000000000
60152  -19.170  30.202  42.416 0.0000000000
60153  -19.151  30.887  42.729 0.0000000000
60154  -18.396  33.070  42.237 0.0000000000
60155  -18.583  32.340  41.930 0.0000000000
60156  -18.255  33.085  41.580 0.0000000000
60157  -18.200  33.150  40.905 0.0000000000
60158  -17.951  33.861  41.266 0.0000000000
60159  -17.755  34.708  40.910 0.0000000000
60160  -17.783  34.640  41.571 0.0000000000
60161  -17.445  36.321  42.700 0.0000000000
60162  -17.416  36.259  42.075 0.0000000000
60163  -17.173  37.008  42.310 0.0000000000
60164  -16.931  37.651  41.939 0.0000000000
60165  -16.949  37.709  42.568 0.0000000000
60166  -16.755  38.459  42.795 0.0000000000
60167  -16.991  37.835  43.171 0.0000000000
60168  -17.562  37.390  44.889 0.0000000000
60169  -17.182  38.020  44.388 0.0000000000
60170  -17.208  38.107  45.062 0.0000000000
60171  -16.764  38.719  45.159 0.0000000000
60172  -17.098  38.159  45.640 0.0000000000
60173  -16.463  33.012  49.119 0.0000000000
60174  -16.357  33.778  49.027 0.0000000000
60175  -15.784  33.390  48.875 0.0000000000
60176  -13.915  33.588  48.629 0.0000000000
60177  -14.419  34.019  48.493 0.0000000000
60178  -13.773  34.355  48.315 0.0000000000
60179  -13.607  35.059  48.044 0.0000000000
60180  -13.106  34.671  48.268 0.0000000000
60181  -12.427  34.975  48.320 0.0000000000
60182  -12.611  34.273  48.577 0.0000000000
60183  -11.867  32.723  49.610 0.0000000000
60184  -11.750  33.452  49.411 0.0000000000
60185  -11.353  33.045  49.868 0.0000000000
60186  -10.871  33.387  50.211 0.0000000000
60187  -10.930  32.650  50.414 0.0000000000
65520  -13.978  51.545  27.920 0.0000000000
65521  -13.502  52.213  27.541 0.0000000000
65522  -13.676  51.796  28.473 0.0000000000
65523  -13.268  51.548  30.442 0.0000000000
65524  -13.016  52.068  29.626 0.0000000000
65525  -12.841  52.165  30.229 0.0000000000
65526  -12.416  52.784  29.974 0.0000000000
65527  -12.587  52.254  30.821 0.0000000000
65528  -13.443  49.075  33.461 0.0000000000
65529  -13.383  49.696  32.687 0.0000000000
65530  -12.954  49.604  33.224 0.0000000000
65531  -11.974  50.975  33.685 0.0000000000
65532  -12.292  50.991  33.030 0.0000000000
65533  -12.013  51.690  32.939 0.0000000000
65534  -12.007  52.382  32.164 0.0000000000
65535  -11.629  52.360  32.823 0.0000000000
65536  -11.256  52.988  32.725 0.0000000000
65537  -11.279  52.311  33.521 0.0000000000
65545  -9.622  49.502  37.989 0.0000000000
65546  -9.283  50.097  37.905 0.0000000000
65547  -9.216  49.457  38.575 0.0000000000
65548  -8.796  49.386  39.142 0.0000000000
65549  -9.229  48.774  39.171 0.0000000000
65550  -11.517  46.788  38.271 0.0000000000
65551  -10.957  47.440  38.116 0.0000000000
65552  -11.115  46.771  38.772 0.0000000000
65553  -10.565  46.147  40.488 0.0000000000
65554  -10.372  46.757  39.874 0.0000000000
65555  -9.996  46.754  40.416 0.0000000000
65556  -9.437  47.382  40.365 0.0000000000
65557  -9.635  46.729  41.002 0.0000000000
65558  -9.259  46.610  41.609 0.0000000000
65559  -9.793  46.080  41.666 0.0000000000
65560  -10.655  44.219  42.799 0.0000000000
65561  -10.108  44.799  42.786 0.0000000000
65562  -10.338  44.078  43.341 0.0000000000
65563  -10.024  43.923  43.831 0.0000000000
65564  -10.579  43.407  43.805 0.0000000000
67338  -19.944  32.405  33.327 0.0000000000
67339  -19.948  33.210  33.207 0.0000000000
67340  -19.667  33.031  33.600 0.0000000000
67341  -19.387  33.684  33.831 0.0000000000
67342  -19.412  32.861  34.000 0.0000000000
67343  -20.733  22.388  40.871 0.0000000000
67344  -20.400  23.064  40.621 0.0000000000
67345  -20.378  23.086  41.388 0.0000000000
67346  -19.866  24.548  43.200 0.0000000000
67347  -19.788  24.508  42.403 0.0000000000
67348  -19.557  25.202  42.940 0.0000000000
67349  -19.337  25.891  42.588 0.0000000000
67350  -19.415  25.973  43.360 0.0000000000
67351  -20.387  24.921  46.261 0.0000000000
67352  -20.233  24.801  45.543 0.0000000000
67353  -20.100  25.645  46.056 0.0000000000
67354  -19.618  27.858  45.744 0.0000000000
67355  -19.617  27.048  45.415 0.0000000000
67356  -19.452  27.694  44.963 0.0000000000
67357  -19.300  27.530  44.182 0.0000000000
67358  -19.337  28.334  44.495 0.0000000000
67359  -19.270  28.991  44.056 0.0000000000
67360  -19.440  29.144  44.798 0.0000000000
67361  -19.791  30.914  46.076 0.0000000000
67362  -19.585  30.722  45.304 0.0000000000
67363  -19.652  31.547  45.533 0.0000000000
67364  -19.495  32.126  45.086 0.0000000000
67365  -19.699  32.351  45.753 0.0000000000
67366  -19.719  33.151  46.025 0.0000000000
67367  -19.939  32.572  46.490 0.0000000000
67368  -20.437  32.396  48.432 0.0000000000
67369  -20.290  32.933  47.984 0.0000000000
67370  -20.192  33.037  48.726 0.0000000000
67371  -19.699  33.554  48.873 0.0000000000
67372  -19.833  32.917  49.323 0.0000000000
67373  -20.944  30.087  50.250 0.0000000000
67374  -20.837  30.788  49.884 0.0000000000
67375  -20.597  30.692  50.385 0.0000000000
67376  -19.002  30.896  50.299 0.0000000000
67377  -19.502  31.359  50.279 0.0000000000
67378  -18.890  31.675  50.056 0.0000000000
67379  -18.829  32.372  49.832 0.0000000000
67380  -18.289  31.927  49.792 0.0000000000
67381  -17.706  32.277  49.544 0.0000000000
67382  -17.788  31.471  49.632 0.0000000000
67383  -16.971  29.681  49.311 0.0000000000
67384  -16.834  30.495  49.216 0.0000000000
67385  -16.297  29.996  48.992 0.0000000000
67386  -15.659  30.315  48.779 0.0000000000
67387  -15.752  29.481  48.837 0.0000000000
70915  -16.278  52.824  23.153 0.0000000000
70917  -15.626  52.804  23.490 0.0000000000
70919  -15.323  52.173  24.118 0.0000000000
70935  -17.572  50.653  24.842 0.0000000000
70936  -17.255  51.182  24.297 0.0000000000
70937  -16.998  50.605  25.139 0.0000000000
70938  -16.006  50.262  26.719 0.0000000000
70939  -15.982  50.653  25.793 0.0000000000
70940  -15.498  50.718  26.145 0.0000000000
70941  -14.971  51.170  25.663 0.0000000000
70942  -15.052  50.839  26.541 0.0000000000
70943  -14.662  51.041  27.018 0.0000000000
70944  -15.213  50.596  27.519 0.0000000000
70945  -16.513  50.063  30.043 0.0000000000
70946  -15.806  50.296  29.435 0.0000000000
70947  -16.176  50.181  30.362 0.0000000000
70948  -15.835  50.208  30.737 0.0000000000
70949  -16.429  50.071  31.321 0.0000000000
70950  -18.991  49.206  32.497 0.0000000000
70951  -18.418  49.569  31.939 0.0000000000
70952  -18.575  49.290  32.734 0.0000000000
70953  -17.490  48.652  33.877 0.0000000000
70954  -17.603  49.219  33.240 0.0000000000
70955  -17.091  49.085  33.458 0.0000000000
70956  -16.545  49.340  32.957 0.0000000000
70957  -16.520  48.840  33.718 0.0000000000
70958  -15.948  48.527  34.028 0.0000000000
70959  -16.426  48.261  34.468 0.0000000000
70960  -16.879  46.572  36.315 0.0000000000
70961  -16.489  47.131  36.008 0.0000000000
70962  -16.556  46.589  36.749 0.0000000000
70963  -16.191  46.547  37.133 0.0000000000
70964  -16.605  45.999  37.378 0.0000000000
72735  -23.336  21.116  35.439 0.0000000000
72736  -22.791  21.604  35.525 0.0000000000
72737  -23.046  20.911  35.832 0.0000000000
72741  -21.783  21.131  37.556 0.0000000000
72766  -21.322  21.047  40.106 0.0000000000
82488  -19.193  43.302  33.568 0.0000000000
82489  -19.273  43.931  33.371 0.0000000000
82490  -18.915  43.918  33.737 0.0000000000
82491  -18.638  44.566  33.852 0.0000000000
82492  -18.592  43.958  34.118 0.0000000000
82493  -18.696  40.765  34.369 0.0000000000
82494  -18.859  41.419  34.173 0.0000000000
82495  -18.547  41.366  34.519 0.0000000000
82496  -17.796  42.666  35.329 0.0000000000
82497  -18.156  42.687  34.908 0.0000000000
82498  -17.949  43.340  35.205 0.0000000000
82499  -18.049  43.949  35.017 0.0000000000
82500  -17.739  43.979  35.469 0.0000000000
82501  -17.591  44.647  35.766 0.0000000000
82502  -17.463  43.999  35.943 0.0000000000
82503  -16.769  43.246  37.124 0.0000000000
82504  -16.922  43.973  36.973 0.0000000000
82505  -16.683  43.957  37.491 0.0000000000
82506  -16.598  44.630  37.842 0.0000000000
82507  -16.384  43.896  38.015 0.0000000000
82516  -21.280  25.173  35.255 0.0000000000
82517  -21.522  25.360  34.768 0.0000000000
82518  -21.086  25.967  35.015 0.0000000000
82519  -20.295  28.165  34.774 0.0000000000
82520  -20.694  27.549  34.481 0.0000000000
82521  -20.496  28.327  34.269 0.0000000000
82522  -20.749  28.492  33.808 0.0000000000
82523  -20.356  29.113  34.048 0.0000000000
82524  -20.222  29.905  33.850 0.0000000000
82525  -20.012  29.750  34.313 0.0000000000
82526  -19.354  30.989  35.369 0.0000000000
82527  -19.473  31.116  34.878 0.0000000000
82528  -19.215  31.842  35.170 0.0000000000
82529  -19.106  32.626  34.955 0.0000000000
82530  -18.993  32.528  35.465 0.0000000000
82531  -19.846  24.411  40.151 0.0000000000
82532  -19.978  24.428  39.429 0.0000000000
82533  -19.711  25.128  39.899 0.0000000000
82534  -19.505  27.345  39.704 0.0000000000
82535  -19.608  26.615  39.363 0.0000000000
82536  -19.585  27.407  39.020 0.0000000000
82537  -19.674  27.448  38.316 0.0000000000
82538  -19.489  28.170  38.663 0.0000000000
82539  -19.091  30.156  41.071 0.0000000000
82540  -19.246  29.513  40.710 0.0000000000
82541  -19.008  30.221  40.380 0.0000000000
82542  -18.690  31.206  38.621 0.0000000000
82543  -18.887  30.398  39.017 0.0000000000
82544  -18.907  30.507  38.336 0.0000000000
82545  -19.105  29.776  38.010 0.0000000000
82546  -18.941  30.595  37.703 0.0000000000
82547  -19.017  30.675  37.089 0.0000000000
82548  -18.804  31.405  37.404 0.0000000000
82549  -18.334  33.700  37.212 0.0000000000
82550  -18.545  33.013  36.932 0.0000000000
82551  -18.389  33.792  36.668 0.0000000000
82552  -18.478  33.931  36.100 0.0000000000
82553  -18.245  34.583  36.401 0.0000000000
82554  -18.129  35.414  36.151 0.0000000000
82555  -18.048  35.296  36.690 0.0000000000
82556  -17.634  36.634  37.736 0.0000000000
82557  -17.712  36.720  37.168 0.0000000000
82558  -17.488  37.428  37.406 0.0000000000
82559  -17.386  38.202  37.070 0.0000000000
82560  -17.233  38.108  37.595 0.0000000000
82561  -17.393  36.324  40.135 0.0000000000
82562  -17.415  36.408  39.492 0.0000000000
82563  -17.214  37.059  39.766 0.0000000000
82564  -16.558  39.199  39.261 0.0000000000
82565  -16.796  38.548  38.994 0.0000000000
82566  -16.650  39.301  38.639 0.0000000000
82567  -16.754  39.415  38.029 0.0000000000
82568  -16.518  40.080  38.272 0.0000000000
82569  -16.451  40.875  37.917 0.0000000000
82570  -16.282  40.732  38.515 0.0000000000
82571  -15.668  42.032  39.679 0.0000000000
82572  -15.824  42.166  39.085 0.0000000000
82573  -15.628  42.886  39.369 0.0000000000
82574  -15.706  43.660  39.125 0.0000000000
82575  -15.412  43.545  39.628 0.0000000000
82576  -15.124  44.139  39.811 0.0000000000
82577  -15.140  43.382  40.156 0.0000000000
82578  -14.905  42.450  41.519 0.0000000000
82579  -14.672  43.161  41.092 0.0000000000
82580  -14.427  43.003  41.500 0.0000000000
82581  -13.883  43.452  41.375 0.0000000000
82582  -14.153  42.785  41.821 0.0000000000
82583  -16.237  39.836  43.196 0.0000000000
82584  -15.893  40.426  42.767 0.0000000000
82585  -15.769  40.461  43.278 0.0000000000
82586  -14.390  41.234  43.446 0.0000000000
82587  -14.624  41.380  43.133 0.0000000000
82588  -13.986  41.805  42.943 0.0000000000
82589  -13.623  42.371  42.509 0.0000000000
82590  -13.314  42.192  42.831 0.0000000000
82591  -12.639  42.667  42.740 0.0000000000
82592  -12.955  42.032  43.139 0.0000000000
82593  -12.713  40.973  44.201 0.0000000000
82594  -12.301  41.671  43.840 0.0000000000
82595  -11.954  41.505  44.233 0.0000000000
82596  -11.252  42.031  44.367 0.0000000000
82597  -11.613  41.318  44.652 0.0000000000
82598  -19.419  34.679  46.582 0.0000000000
82599  -18.997  35.361  46.139 0.0000000000
82600  -18.998  35.375  46.867 0.0000000000
82601  -17.579  36.514  47.602 0.0000000000
82602  -17.803  36.671  47.125 0.0000000000
82603  -17.164  37.162  47.091 0.0000000000
82604  -16.743  37.793  46.585 0.0000000000
82605  -16.514  37.532  46.943 0.0000000000
82606  -15.969  35.188  48.387 0.0000000000
82607  -16.412  35.552  48.320 0.0000000000
82608  -15.692  35.820  47.944 0.0000000000
82609  -14.399  37.535  46.685 0.0000000000
82610  -15.090  37.218  47.001 0.0000000000
82611  -14.764  37.863  46.524 0.0000000000
82612  -15.103  38.146  46.363 0.0000000000
82613  -14.429  38.475  46.030 0.0000000000
82614  -14.084  39.048  45.557 0.0000000000
82615  -13.700  38.777  45.783 0.0000000000
82616  -11.837  39.438  46.298 0.0000000000
82617  -12.134  39.655  45.790 0.0000000000
82618  -11.458  40.133  45.997 0.0000000000
82619  -11.040  40.853  45.675 0.0000000000
82620  -10.792  40.563  46.236 0.0000000000
82621  -10.093  40.956  46.476 0.0000000000
82622  -10.534  40.247  46.774 0.0000000000
82623  -10.405  38.968  48.108 0.0000000000
82624  -10.070  39.710  47.853 0.0000000000
82625  -9.877  39.240  48.307 0.0000000000
82626  -9.329  39.527  48.494 0.0000000000
82627  -9.603  38.787  48.796 0.0000000000
82628  -11.225  35.749  48.824 0.0000000000
82629  -11.050  36.560  48.664 0.0000000000
82630  -10.696  36.151  49.121 0.0000000000
82782  -21.119  25.918  53.436 0.0000000000
82783  -20.459  26.203  53.039 0.0000000000
82784  -20.218  26.797  52.470 0.0000000000
82785  -19.763  26.279  52.526 0.0000000000
82789  -17.499  25.250  51.507 0.0000000000
82791  -17.988  25.717  51.419 0.0000000000
82792  -18.471  26.347  51.303 0.0000000000
82793  -17.744  26.389  50.693 0.0000000000
82794  -17.515  27.148  50.184 0.0000000000
82795  -16.964  26.550  50.153 0.0000000000
82796  -14.766  26.773  49.829 0.0000000000
82797  -15.356  27.189  49.505 0.0000000000
82798  -14.624  27.578  49.388 0.0000000000
82799  -14.508  28.476  49.066 0.0000000000
82800  -13.919  28.035  49.376 0.0000000000
82812  -12.024  25.675  53.202 0.0000000000
82814  -12.592  25.292  53.011 0.0000000000
82816  -12.905  25.509  52.279 0.0000000000
82817  -13.279  25.771  51.504 0.0000000000
82818  -12.563  26.178  51.669 0.0000000000
82819  -11.494  28.157  51.189 0.0000000000
82820  -12.072  27.702  50.797 0.0000000000
82821  -11.973  28.531  50.497 0.0000000000
82822  -12.525  28.946  49.876 0.0000000000
82823  -11.937  29.378  50.246 0.0000000000
82824  -11.892  30.186  50.058 0.0000000000
82825  -11.367  29.795  50.687 0.0000000000
82826  -10.106  30.144  52.297 0.0000000000
82827  -10.488  30.503  51.567 0.0000000000
82828  -10.073  30.923  52.019 0.0000000000
82829  -10.056  31.719  51.745 0.0000000000
82830  -9.639  31.336  52.426 0.0000000000
92592  -15.218  47.213  36.370 0.0000000000
92593  -14.691  47.418  35.935 0.0000000000
92594  -14.834  47.054  36.763 0.0000000000
92595  -14.410  46.890  37.137 0.0000000000
92596  -13.996  46.645  37.597 0.0000000000
92597  -13.556  46.410  37.971 0.0000000000
92598  -14.161  46.187  38.326 0.0000000000
92599  -14.226  45.687  39.075 0.0000000000
92600  -14.296  45.127  39.712 0.0000000000
92957  -21.635  23.433  48.639 0.0000000000
92958  -21.364  24.051  48.346 0.0000000000
92959  -21.572  24.299  49.141 0.0000000000
92960  -21.612  25.148  49.627 0.0000000000
92961  -21.600  26.060  50.050 0.0000000000
92962  -21.626  26.957  50.457 0.0000000000
92963  -21.896  26.175  50.772 0.0000000000
92964  -22.064  26.325  51.491 0.0000000000
92965  -22.069  26.497  52.098 0.0000000000
94914  -8.969  44.913  43.832 0.0000000000
94915  -8.446  45.355  43.804 0.0000000000
94916  -8.669  44.680  44.362 0.0000000000
94917  -8.397  44.357  44.904 0.0000000000
94918  -8.127  43.961  45.391 0.0000000000
94920  -8.397  43.238  45.943 0.0000000000
94921  -8.682  42.492  46.453 0.0000000000
94922  -9.000  41.790  46.888 0.0000000000
95981  -19.390  35.299  33.597 0.0000000000
95982  -19.443  36.088  33.515 0.0000000000
95983  -19.125  36.040  33.836 0.0000000000
95984  -18.903  36.690  34.081 0.0000000000
95985  -18.773  37.422  34.337 0.0000000000
95986  -18.695  38.095  34.578 0.0000000000
95987  -18.508  37.321  34.766 0.0000000000
95988  -18.265  37.177  35.199 0.0000000000
95989  -18.061  37.044  35.657 0.0000000000
95990  -21.295  22.623  37.041 0.0000000000
95991  -21.116  23.375  36.785 0.0000000000
95992  -20.964  23.251  37.382 0.0000000000
95993  -20.595  23.884  37.703 0.0000000000
95994  -20.275  24.548  38.106 0.0000000000
95995  -19.193  31.775  43.671 0.0000000000
95996  -19.070  31.661  42.967 0.0000000000
95997  -18.929  32.447  43.233 0.0000000000
95998  -18.554  33.141  42.890 0.0000000000
95999  -18.164  33.880  42.566 0.0000000000
96000  -17.859  34.641  42.211 0.0000000000
96001  -17.976  34.710  42.822 0.0000000000
96002  -17.791  35.571  43.099 0.0000000000
96003  -17.584  36.393  43.381 0.0000000000
96004  -17.343  37.148  43.621 0.0000000000
96005  -17.729  36.471  43.988 0.0000000000
96006  -17.891  36.581  44.650 0.0000000000
96007  -17.996  36.706  45.288 0.0000000000
96008  -15.400  32.048  48.817 0.0000000000
96009  -15.276  32.867  48.780 0.0000000000
96010  -14.753  32.420  48.764 0.0000000000
96011  -14.077  32.770  48.785 0.0000000000
96012  -13.402  33.180  48.787 0.0000000000
96013  -12.794  33.563  48.834 0.0000000000
96014  -12.915  32.765  49.044 0.0000000000
96015  -12.410  32.321  49.386 0.0000000000
96016  -11.926  31.907  49.743 0.0000000000
99216  -14.510  50.817  29.720 0.0000000000
99217  -13.899  51.353  29.375 0.0000000000
99218  -14.123  50.842  30.193 0.0000000000
99219  -13.772  50.964  30.643 0.0000000000
99220  -13.420  50.955  31.224 0.0000000000
99221  -12.576  48.915  34.548 0.0000000000
99222  -12.544  49.573  33.810 0.0000000000
99223  -12.190  49.552  34.440 0.0000000000
99224  -11.858  50.255  34.372 0.0000000000
99225  -11.558  50.976  34.314 0.0000000000
99226  -11.242  51.638  34.261 0.0000000000
99227  -11.189  50.952  34.962 0.0000000000
99228  -10.790  50.899  35.588 0.0000000000
99229  -10.277  50.832  36.170 0.0000000000
99230  -9.803  50.790  36.728 0.0000000000
99231  -10.108  50.181  36.767 0.0000000000
99232  -10.025  49.521  37.387 0.0000000000
99233  -10.002  48.836  38.005 0.0000000000
99234  -11.835  45.597  39.610 0.0000000000
99235  -11.314  46.134  39.437 0.0000000000
99236  -11.483  45.566  40.112 0.0000000000
99237  -11.136  45.567  40.631 0.0000000000
99238  -10.751  45.558  41.155 0.0000000000
99239  -10.324  45.534  41.729 0.0000000000
99240  -10.875  44.971  41.758 0.0000000000
99241  -11.030  44.383  42.296 0.0000000000
99242  -11.243  43.681  42.794 0.0000000000
100309  -19.962  31.562  33.464 0.0000000000
100310  -20.821  22.454  42.356 0.0000000000
100311  -20.452  23.114  42.096 0.0000000000
100312  -20.479  23.184  42.875 0.0000000000
100313  -20.195  23.876  43.438 0.0000000000
100314  -19.961  24.630  43.995 0.0000000000
100315  -20.322  26.694  47.219 0.0000000000
100316  -20.018  26.579  46.567 0.0000000000
100317  -20.100  27.377  46.852 0.0000000000
100318  -19.895  28.026  46.457 0.0000000000
100319  -19.723  28.671  46.030 0.0000000000
100320  -19.596  29.306  45.544 0.0000000000
100321  -19.864  29.499  46.277 0.0000000000
100322  -19.962  30.317  46.555 0.0000000000
100323  -20.046  31.177  46.818 0.0000000000
100324  -20.101  31.984  47.012 0.0000000000
100325  -20.254  31.411  47.523 0.0000000000
100326  -20.492  31.634  48.210 0.0000000000
100327  -20.589  31.845  48.915 0.0000000000
100328  -20.279  29.693  51.117 0.0000000000
100329  -20.183  30.375  50.770 0.0000000000
100330  -19.734  29.981  50.933 0.0000000000
100331  -19.141  30.170  50.583 0.0000000000
100332  -18.483  30.375  50.145 0.0000000000
100333  -17.904  30.696  49.764 0.0000000000
100334  -18.036  29.910  49.934 0.0000000000
100335  -17.619  29.407  49.697 0.0000000000
100336  -17.194  28.857  49.480 0.0000000000
102454  -16.907  52.892  22.898 0.0000000000
102455  -16.606  52.257  23.502 0.0000000000
102465  -17.386  49.676  26.669 0.0000000000
102466  -16.901  50.110  26.032 0.0000000000
102467  -16.948  49.629  27.025 0.0000000000
102468  -16.514  49.786  27.339 0.0000000000
102469  -16.149  49.979  27.717 0.0000000000
102470  -15.805  50.194  28.107 0.0000000000
102471  -16.406  49.806  28.721 0.0000000000
102472  -16.756  49.830  29.757 0.0000000000
102473  -17.132  49.936  30.696 0.0000000000
102474  -18.770  48.075  33.519 0.0000000000
102475  -18.521  48.763  33.367 0.0000000000
102476  -18.348  48.128  33.813 0.0000000000
102477  -17.826  48.085  34.156 0.0000000000
102478  -17.316  47.991  34.515 0.0000000000
102479  -16.849  47.890  34.856 0.0000000000
102480  -17.193  47.345  35.163 0.0000000000
102481  -17.196  46.658  35.811 0.0000000000
102482  -17.143  45.967  36.356 0.0000000000
109399  -19.150  42.692  33.781 0.0000000000
109400  -18.085  40.645  35.168 0.0000000000
109401  -18.224  41.333  34.894 0.0000000000
109402  -17.881  41.316  35.303 0.0000000000
109403  -17.654  41.977  35.482 0.0000000000
109404  -17.464  42.631  35.785 0.0000000000
109405  -17.297  43.309  36.103 0.0000000000
109406  -17.143  42.601  36.274 0.0000000000
109407  -16.845  42.558  36.759 0.0000000000
109408  -16.610  42.457  37.292 0.0000000000
109414  -20.514  26.438  35.806 0.0000000000
109415  -20.696  26.589  35.265 0.0000000000
109416  -20.343  27.239  35.554 0.0000000000
109417  -20.179  27.997  35.293 0.0000000000
109418  -19.999  28.796  35.046 0.0000000000
109419  -19.842  29.607  34.808 0.0000000000
109420  -19.714  29.386  35.348 0.0000000000
109421  -19.488  30.103  35.621 0.0000000000
109422  -19.240  30.859  35.912 0.0000000000
109423  -19.409  25.903  41.085 0.0000000000
109424  -19.523  25.841  40.322 0.0000000000
109425  -19.380  26.628  40.769 0.0000000000
109426  -19.410  27.349  40.439 0.0000000000
109427  -19.446  28.084  40.092 0.0000000000
109428  -18.591  31.672  40.296 0.0000000000
109429  -18.739  30.993  39.939 0.0000000000
109430  -18.514  31.798  39.598 0.0000000000
109431  -18.506  31.899  38.973 0.0000000000
109432  -18.553  32.030  38.316 0.0000000000
109433  -18.652  32.113  37.734 0.0000000000
109434  -18.401  32.793  38.056 0.0000000000
109435  -18.246  33.560  37.789 0.0000000000
109436  -18.104  34.394  37.477 0.0000000000
109437  -17.976  35.205  37.215 0.0000000000
109438  -17.910  35.094  37.754 0.0000000000
109439  -17.733  35.787  37.979 0.0000000000
109440  -17.542  36.580  38.261 0.0000000000
109441  -16.908  37.662  40.632 0.0000000000
109442  -16.940  37.747  40.031 0.0000000000
109443  -16.743  38.401  40.282 0.0000000000
109444  -16.522  39.114  39.868 0.0000000000
109445  -16.307  39.843  39.483 0.0000000000
109446  -16.132  40.610  39.122 0.0000000000
109447  -15.989  40.545  39.705 0.0000000000
109448  -15.796  41.215  40.018 0.0000000000
109449  -15.524  41.935  40.278 0.0000000000
109450  -15.230  42.649  40.510 0.0000000000
109451  -15.386  41.909  40.847 0.0000000000
109452  -15.305  41.822  41.414 0.0000000000
109453  -15.214  41.717  41.923 0.0000000000
109454  -16.023  39.804  44.232 0.0000000000
109455  -15.606  40.369  43.757 0.0000000000
109456  -15.506  40.288  44.156 0.0000000000
109457  -14.838  40.649  43.964 0.0000000000
109458  -14.110  40.999  43.739 0.0000000000
109459  -13.363  41.426  43.566 0.0000000000
109460  -13.823  40.777  44.031 0.0000000000
109461  -13.470  40.578  44.236 0.0000000000
109462  -13.189  40.343  44.562 0.0000000000
109463  -19.308  34.823  48.020 0.0000000000
109464  -18.908  35.476  47.552 0.0000000000
109465  -18.671  35.404  48.131 0.0000000000
109466  -17.971  35.865  48.121 0.0000000000
109467  -17.249  36.256  48.033 0.0000000000
109468  -14.546  35.696  47.671 0.0000000000
109469  -15.028  36.071  47.607 0.0000000000
109470  -14.302  36.420  47.297 0.0000000000
109471  -14.002  37.176  46.887 0.0000000000
109472  -13.689  37.892  46.424 0.0000000000
109473  -13.316  38.535  46.081 0.0000000000
109474  -12.918  38.346  46.444 0.0000000000
109475  -12.181  38.795  46.572 0.0000000000
109476  -11.484  39.177  46.777 0.0000000000
109477  -10.902  39.561  47.043 0.0000000000
109478  -11.221  38.902  47.298 0.0000000000
109479  -10.971  38.594  47.825 0.0000000000
109480  -10.668  38.203  48.329 0.0000000000
109481  -10.591  34.963  49.791 0.0000000000
109482  -10.390  35.753  49.633 0.0000000000
109483  -10.114  35.304  50.146 0.0000000000
109484  -9.595  35.666  50.464 0.0000000000
109580  -16.638  25.336  50.975 0.0000000000
109581  -16.406  26.014  50.340 0.0000000000
109582  -15.812  25.557  50.582 0.0000000000
109583  -14.986  25.904  50.342 0.0000000000
109584  -14.179  26.387  50.294 0.0000000000
109593  -11.524  26.052  53.551 0.0000000000
109594  -11.666  26.355  52.726 0.0000000000
109595  -11.904  26.605  51.899 0.0000000000
109596  -11.354  27.034  52.318 0.0000000000
109597  -11.113  27.767  51.941 0.0000000000
109598  -10.994  28.571  51.647 0.0000000000
109599  -10.956  29.376  51.374 0.0000000000
109600  -10.568  29.006  52.087 0.0000000000
109601  -10.153  29.397  52.571 0.0000000000
109602  -9.724  29.769  52.984 0.0000000000
116208  -14.970  48.926  32.964 0.0000000000
116209  -14.395  49.309  32.504 0.0000000000
116210  -14.404  48.714  33.311 0.0000000000
116211  -13.934  48.580  33.772 0.0000000000
116212  -13.513  48.473  34.288 0.0000000000
116213  -14.170  47.636  35.535 0.0000000000
116214  -13.584  47.908  35.114 0.0000000000
116215  -13.024  48.355  34.759 0.0000000000
116216  -12.652  48.309  35.317 0.0000000000
116217  -12.189  48.210  35.848 0.0000000000
116218  -11.724  48.161  36.367 0.0000000000
116219  -11.279  48.179  36.877 0.0000000000
116220  -11.803  47.504  37.067 0.0000000000
116221  -11.918  46.876  37.807 0.0000000000
116222  -12.062  46.288  38.533 0.0000000000
116223  -13.105  46.181  38.353 0.0000000000
116224  -12.676  45.946  38.763 0.0000000000
116225  -12.269  45.716  39.168 0.0000000000
116226  -12.427  45.253  39.852 0.0000000000
116227  -12.594  44.778  40.508 0.0000000000
116228  -12.758  44.247  41.102 0.0000000000
117059  -21.081  22.678  45.368 0.0000000000
117060  -20.758  23.345  45.154 0.0000000000
117061  -20.838  23.523  45.869 0.0000000000
117062  -20.690  24.198  46.450 0.0000000000
117063  -20.606  25.054  46.992 0.0000000000
117064  -21.088  24.671  48.023 0.0000000000
117065  -20.842  25.302  47.768 0.0000000000
117066  -20.602  25.951  47.529 0.0000000000
117067  -20.625  26.883  47.894 0.0000000000
117068  -20.684  27.830  48.356 0.0000000000
117069  -20.704  28.848  48.631 0.0000000000
117070  -20.763  29.668  48.872 0.0000000000
117071  -20.962  29.082  49.290 0.0000000000
117072  -21.126  29.288  49.984 0.0000000000
117073  -21.100  29.384  50.631 0.0000000000
117074  -21.566  27.876  50.750 0.0000000000
117075  -21.340  28.635  51.051 0.0000000000
117076  -20.851  29.266  51.134 0.0000000000
117077  -20.495  29.005  51.450 0.0000000000
117078  -20.094  28.632  51.579 0.0000000000
117079  -19.703  28.159  51.527 0.0000000000
118739  -18.364  49.304  30.670 0.0000000000
118740  -19.026  49.135  31.304 0.0000000000
118741  -19.356  49.068  32.207 0.0000000000
118742  -19.501  48.736  32.994 0.0000000000
118745  -19.171  48.086  33.263 0.0000000000
118746  -18.809  47.345  33.532 0.0000000000
118747  -18.453  46.632  33.830 0.0000000000
118748  -18.153  45.900  34.233 0.0000000000
124120  -19.578  36.864  33.386 0.0000000000
124121  -19.739  37.591  33.236 0.0000000000
124122  -19.928  38.256  33.092 0.0000000000
124123  -19.767  38.889  33.313 0.0000000000
124124  -19.677  39.556  33.485 0.0000000000
124125  -19.513  40.176  33.615 0.0000000000
124126  -19.330  40.762  33.705 0.0000000000
124127  -19.201  40.149  33.937 0.0000000000
124128  -18.874  40.129  34.288 0.0000000000
124129  -18.584  40.131  34.692 0.0000000000
124130  -18.663  38.769  34.789 0.0000000000
124131  -18.496  39.432  34.968 0.0000000000
124132  -18.264  40.058  35.055 0.0000000000
124133  -17.950  39.954  35.478 0.0000000000
124134  -17.687  39.855  35.927 0.0000000000
124135  -17.446  39.779  36.401 0.0000000000
124136  -22.388  23.141  35.043 0.0000000000
124137  -22.197  23.981  34.808 0.0000000000
124138  -21.890  23.770  35.280 0.0000000000
124139  -21.449  24.398  35.485 0.0000000000
124140  -21.000  25.022  35.769 0.0000000000
124141  -20.966  24.065  36.527 0.0000000000
124142  -20.791  24.873  36.300 0.0000000000
124143  -20.654  25.666  36.055 0.0000000000
124144  -20.387  26.305  36.359 0.0000000000
124145  -20.090  26.951  36.705 0.0000000000
124146  -19.807  27.669  37.028 0.0000000000
124147  -19.162  28.782  42.585 0.0000000000
124148  -19.240  28.783  41.845 0.0000000000
124149  -19.234  29.500  42.166 0.0000000000
124150  -19.127  30.176  41.733 0.0000000000
124151  -18.934  30.884  41.330 0.0000000000
124152  -18.915  31.599  42.317 0.0000000000
124153  -18.768  31.615  41.639 0.0000000000
124154  -18.682  31.607  40.958 0.0000000000
124155  -18.427  32.417  40.586 0.0000000000
124156  -18.169  33.238  40.230 0.0000000000
124157  -17.932  34.057  39.890 0.0000000000
124158  -17.732  34.816  39.588 0.0000000000
124159  -17.751  34.737  40.240 0.0000000000
124160  -17.568  35.517  40.526 0.0000000000
124161  -17.361  36.235  40.778 0.0000000000
124162  -17.592  35.441  41.826 0.0000000000
124163  -17.370  36.241  41.437 0.0000000000
124164  -17.114  36.948  41.014 0.0000000000
124165  -16.884  37.641  41.272 0.0000000000
124166  -16.737  38.337  41.531 0.0000000000
124167  -16.548  39.003  41.839 0.0000000000
124168  -16.328  39.699  42.059 0.0000000000
124169  -16.540  39.093  42.423 0.0000000000
124170  -16.569  39.169  43.021 0.0000000000
124171  -16.515  39.252  43.608 0.0000000000
124172  -17.091  37.942  43.775 0.0000000000
124173  -16.830  38.648  43.957 0.0000000000
124174  -16.464  39.258  44.175 0.0000000000
124175  -16.410  39.258  44.706 0.0000000000
124176  -16.299  39.199  45.176 0.0000000000
124177  -16.092  39.013  45.575 0.0000000000
124178  -17.483  33.832  49.315 0.0000000000
124179  -17.338  34.547  49.052 0.0000000000
124180  -16.844  34.191  49.085 0.0000000000
124181  -16.205  34.546  48.778 0.0000000000
124182  -15.477  34.773  48.431 0.0000000000
124183  -15.083  33.700  48.650 0.0000000000
124184  -14.945  34.393  48.439 0.0000000000
124185  -14.765  35.053  48.124 0.0000000000
124186  -14.069  35.365  47.834 0.0000000000
124187  -13.374  35.762  47.708 0.0000000000
124188  -12.669  36.149  47.682 0.0000000000
124189  -11.984  36.581  47.927 0.0000000000
124190  -12.193  35.691  48.102 0.0000000000
124191  -11.783  35.320  48.568 0.0000000000
124192  -11.436  34.925  48.988 0.0000000000
124193  -12.161  33.882  48.971 0.0000000000
124194  -11.576  34.172  49.197 0.0000000000
124195  -11.095  34.558  49.445 0.0000000000
124196  -10.770  34.182  49.974 0.0000000000
124197  -10.438  33.782  50.559 0.0000000000
124198  -10.048  33.437  51.152 0.0000000000
131376  -13.715  52.249  26.216 0.0000000000
131378  -13.373  52.583  26.761 0.0000000000
131379  -13.085  52.851  27.322 0.0000000000
131380  -12.805  53.061  27.940 0.0000000000
131381  -13.384  51.960  29.089 0.0000000000
131382  -12.925  52.586  28.770 0.0000000000
131383  -12.514  53.231  28.508 0.0000000000
131384  -12.223  53.358  29.121 0.0000000000
131385  -11.974  53.418  29.779 0.0000000000
131386  -11.743  53.488  30.451 0.0000000000
131387  -13.864  49.791  32.171 0.0000000000
131388  -13.465  50.308  31.946 0.0000000000
131389  -13.054  50.994  31.814 0.0000000000
131390  -12.604  50.293  33.126 0.0000000000
131391  -12.670  51.034  32.415 0.0000000000
131392  -12.680  51.728  31.633 0.0000000000
131393  -12.294  52.342  31.456 0.0000000000
131394  -11.908  52.968  31.317 0.0000000000
131395  -11.495  53.571  31.139 0.0000000000
131396  -11.205  53.579  31.875 0.0000000000
131397  -10.866  53.534  32.628 0.0000000000
131398  -10.526  53.503  33.302 0.0000000000
131399  -10.935  52.300  34.200 0.0000000000
131409  -9.334  50.732  37.269 0.0000000000
131410  -8.893  50.644  37.808 0.0000000000
131415  -10.844  48.187  37.449 0.0000000000
131416  -10.432  48.125  38.036 0.0000000000
131417  -10.058  48.140  38.621 0.0000000000
131418  -10.743  46.765  39.327 0.0000000000
131419  -10.166  47.445  39.285 0.0000000000
131420  -9.689  48.124  39.200 0.0000000000
131421  -9.314  48.074  39.754 0.0000000000
131422  -8.935  48.002  40.276 0.0000000000
131425  -8.858  46.430  42.160 0.0000000000
131426  -9.040  45.790  42.759 0.0000000000
131427  -9.923  45.469  42.267 0.0000000000
131428  -9.584  45.324  42.779 0.0000000000
131429  -9.268  45.138  43.300 0.0000000000
131430  -9.474  44.445  43.823 0.0000000000
131431  -9.723  43.746  44.333 0.0000000000
131432  -9.995  43.007  44.801 0.0000000000
133681  -19.699  34.606  33.370 0.0000000000
133682  -19.369  34.506  33.707 0.0000000000
133683  -19.097  34.384  34.092 0.0000000000
133684  -18.895  34.238  34.544 0.0000000000
133685  -20.792  22.397  39.482 0.0000000000
133686  -20.507  23.097  39.247 0.0000000000
133687  -20.456  23.074  39.916 0.0000000000
133688  -20.068  23.738  40.385 0.0000000000
133689  -19.790  24.470  40.878 0.0000000000
133690  -20.080  23.795  41.868 0.0000000000
133691  -19.772  24.506  41.632 0.0000000000
133692  -19.545  25.218  41.368 0.0000000000
133693  -19.358  25.880  41.848 0.0000000000
133694  -19.210  26.602  42.246 0.0000000000
133695  -19.180  27.368  42.628 0.0000000000
133696  -20.397  24.042  44.956 0.0000000000
133697  -20.080  24.715  44.761 0.0000000000
133698  -19.767  25.405  44.476 0.0000000000
133699  -19.813  26.356  45.772 0.0000000000
133700  -19.637  26.199  44.976 0.0000000000
133701  -19.507  26.100  44.151 0.0000000000
133702  -19.305  26.797  43.812 0.0000000000
133703  -19.186  27.463  43.363 0.0000000000
133704  -19.150  28.114  42.976 0.0000000000
133705  -19.173  28.853  43.316 0.0000000000
133706  -19.262  29.636  43.590 0.0000000000
133707  -19.281  30.368  43.845 0.0000000000
133708  -19.515  29.926  45.052 0.0000000000
133709  -19.464  30.539  44.580 0.0000000000
133710  -19.366  31.142  44.131 0.0000000000
133711  -19.333  31.904  44.411 0.0000000000
133712  -19.261  32.726  44.692 0.0000000000
133713  -19.167  33.521  44.942 0.0000000000
133714  -19.025  34.385  45.199 0.0000000000
133715  -19.401  33.751  45.599 0.0000000000
133716  -19.635  33.946  46.318 0.0000000000
133717  -19.736  34.072  47.042 0.0000000000
133718  -20.100  32.728  47.218 0.0000000000
133719  -20.015  33.475  47.524 0.0000000000
133720  -19.714  34.171  47.760 0.0000000000
133721  -19.535  34.211  48.402 0.0000000000
133722  -19.150  34.075  48.965 0.0000000000
133723  -18.662  33.832  49.321 0.0000000000
133724  -20.821  30.452  49.147 0.0000000000
133725  -20.735  31.293  49.392 0.0000000000
133726  -20.411  31.868  49.591 0.0000000000
133727  -20.081  31.025  50.410 0.0000000000
133728  -20.000  31.665  50.076 0.0000000000
133729  -19.948  32.323  49.703 0.0000000000
133730  -19.384  32.693  49.684 0.0000000000
133731  -18.777  33.087  49.584 0.0000000000
133732  -18.164  33.490  49.483 0.0000000000
133733  -17.593  33.068  49.500 0.0000000000
133734  -17.103  32.606  49.307 0.0000000000
133735  -16.571  32.210  49.175 0.0000000000
133736  -17.324  30.987  49.434 0.0000000000
133737  -16.726  31.321  49.152 0.0000000000
133738  -16.063  31.702  48.962 0.0000000000
133739  -15.524  31.219  48.813 0.0000000000
133740  -14.964  30.743  48.736 0.0000000000
133741  -14.409  30.284  48.800 0.0000000000
138220  -16.938  51.727  23.892 0.0000000000
138221  -16.278  51.655  24.202 0.0000000000
138222  -16.455  50.613  25.456 0.0000000000
138223  -16.023  51.095  24.958 0.0000000000
138224  -15.698  51.611  24.495 0.0000000000
138225  -15.081  51.622  24.861 0.0000000000
138226  -14.536  51.736  25.238 0.0000000000
138227  -14.093  51.932  25.640 0.0000000000
138228  -14.161  51.605  26.564 0.0000000000
138229  -14.283  51.280  27.453 0.0000000000
138230  -14.498  50.963  28.371 0.0000000000
138231  -15.473  50.439  28.484 0.0000000000
138232  -15.140  50.577  28.868 0.0000000000
138233  -14.833  50.728  29.280 0.0000000000
138234  -15.206  50.470  30.210 0.0000000000
138235  -15.425  50.137  31.080 0.0000000000
138236  -15.492  49.728  31.913 0.0000000000
138237  -18.072  49.576  30.981 0.0000000000
138238  -17.773  49.821  31.325 0.0000000000
138239  -17.414  49.934  31.605 0.0000000000
138240  -18.088  49.274  33.008 0.0000000000
138241  -17.562  49.666  32.498 0.0000000000
138242  -16.991  49.887  31.922 0.0000000000
138243  -16.521  49.759  32.190 0.0000000000
138244  -16.022  49.529  32.443 0.0000000000
138245  -15.506  49.182  32.742 0.0000000000
138246  -15.468  48.731  33.526 0.0000000000
138247  -15.472  48.281  34.322 0.0000000000
138248  -15.533  47.835  35.145 0.0000000000
138249  -16.440  47.684  35.242 0.0000000000
138250  -16.021  47.561  35.604 0.0000000000
138251  -15.605  47.384  35.977 0.0000000000
138252  -15.711  46.949  36.770 0.0000000000
138253  -15.846  46.443  37.516 0.0000000000
138254  -15.949  45.830  38.200 0.0000000000
140419  -22.884  22.669  34.865 0.0000000000
140420  -22.569  22.355  35.275 0.0000000000
140421  -22.271  22.195  35.704 0.0000000000
140422  -21.995  22.072  36.225 0.0000000000
140424  -22.237  21.327  36.477 0.0000000000
140425  -21.782  21.919  36.751 0.0000000000
140426  -21.519  21.837  37.287 0.0000000000
140427  -21.382  21.836  37.848 0.0000000000
140428  -21.255  21.731  38.464 0.0000000000
140454  -21.486  21.050  38.749 0.0000000000
140455  -21.150  21.760  39.106 0.0000000000
140456  -21.095  21.702  39.786 0.0000000000
140457  -21.012  21.829  40.459 0.0000000000
140458  -21.048  21.775  41.148 0.0000000000
140461  -21.071  21.805  41.886 0.0000000000
140462  -21.085  21.835  42.625 0.0000000000
140463  -21.077  21.901  43.375 0.0000000000
140464  -21.127  21.918  44.107 0.0000000000
152231  -19.416  44.560  33.183 0.0000000000
152232  -19.111  45.158  33.235 0.0000000000
152233  -18.711  45.201  33.598 0.0000000000
152234  -18.406  45.196  34.026 0.0000000000
152235  -18.130  45.232  34.531 0.0000000000
152236  -19.175  41.450  33.814 0.0000000000
152237  -19.016  42.060  33.980 0.0000000000
152238  -18.878  42.665  34.179 0.0000000000
152239  -18.354  42.038  34.660 0.0000000000
152240  -18.550  42.660  34.539 0.0000000000
152241  -18.612  43.303  34.356 0.0000000000
152242  -18.389  43.970  34.580 0.0000000000
152243  -18.101  44.589  34.795 0.0000000000
152244  -17.877  45.263  35.061 0.0000000000
152245  -17.655  45.236  35.559 0.0000000000
152246  -17.398  45.282  36.110 0.0000000000
152247  -17.149  45.312  36.635 0.0000000000
152248  -17.201  43.961  36.457 0.0000000000
152249  -17.068  44.646  36.803 0.0000000000
152250  -16.905  45.333  37.142 0.0000000000
152251  -16.661  45.323  37.636 0.0000000000
152252  -16.344  45.284  38.143 0.0000000000
152253  -15.938  45.187  38.581 0.0000000000
152263  -21.942  24.827  34.589 0.0000000000
152264  -21.760  25.617  34.338 0.0000000000
152265  -21.565  26.368  34.079 0.0000000000
152266  -20.907  26.753  34.725 0.0000000000
152267  -21.107  26.948  34.223 0.0000000000
152268  -21.358  27.111  33.828 0.0000000000
152269  -21.180  27.910  33.599 0.0000000000
152270  -21.024  28.692  33.402 0.0000000000
152272  -20.457  30.106  33.430 0.0000000000
152273  -20.084  30.719  33.658 0.0000000000
152274  -19.757  31.427  33.891 0.0000000000
152275  -19.728  30.455  34.558 0.0000000000
152276  -19.573  31.278  34.357 0.0000000000
152277  -19.469  32.080  34.171 0.0000000000
152278  -19.228  32.721  34.467 0.0000000000
152279  -18.993  33.427  34.749 0.0000000000
152280  -18.739  34.093  35.029 0.0000000000
152281  -20.291  23.776  39.012 0.0000000000
152282  -20.122  24.475  38.770 0.0000000000
152283  -19.999  25.228  38.552 0.0000000000
152284  -19.635  25.860  39.649 0.0000000000
152285  -19.763  25.899  38.969 0.0000000000
152286  -19.923  25.971  38.294 0.0000000000
152287  -19.856  26.716  38.000 0.0000000000
152288  -19.796  27.468  37.644 0.0000000000
152289  -19.577  28.347  37.316 0.0000000000
152290  -19.310  28.777  41.114 0.0000000000
152291  -19.344  28.784  40.380 0.0000000000
152292  -19.338  28.829  39.662 0.0000000000
152293  -18.937  30.308  39.701 0.0000000000
152294  -19.123  29.602  39.343 0.0000000000
152295  -19.315  28.900  38.963 0.0000000000
152296  -19.317  28.933  38.312 0.0000000000
152297  -19.331  29.047  37.688 0.0000000000
152298  -19.390  29.159  37.044 0.0000000000
152299  -19.236  29.954  36.775 0.0000000000
152300  -19.124  30.775  36.482 0.0000000000
152301  -19.024  31.584  36.264 0.0000000000
152302  -18.684  32.236  37.121 0.0000000000
152303  -18.793  32.299  36.585 0.0000000000
152304  -18.895  32.410  36.031 0.0000000000
152305  -18.755  33.227  35.773 0.0000000000
152306  -18.624  33.987  35.548 0.0000000000
152307  -18.504  34.803  35.303 0.0000000000
152308  -18.250  35.527  35.598 0.0000000000
152309  -18.061  36.208  35.892 0.0000000000
152310  -17.924  36.930  36.147 0.0000000000
152311  -17.877  36.012  36.925 0.0000000000
152312  -17.807  36.802  36.616 0.0000000000
152313  -17.798  37.661  36.342 0.0000000000
152314  -17.616  38.340  36.569 0.0000000000
152315  -17.402  39.021  36.737 0.0000000000
152316  -17.218  39.676  36.950 0.0000000000
152317  -17.583  35.675  39.219 0.0000000000
152318  -17.453  36.469  38.849 0.0000000000
152319  -17.302  37.247  38.498 0.0000000000
152320  -16.999  37.798  39.371 0.0000000000
152321  -17.038  37.889  38.736 0.0000000000
152322  -17.156  38.013  38.162 0.0000000000
152323  -17.043  38.735  37.818 0.0000000000
152324  -16.964  39.495  37.476 0.0000000000
152325  -16.940  40.323  37.160 0.0000000000
152326  -16.695  40.976  37.356 0.0000000000
152327  -16.484  41.662  37.609 0.0000000000
152328  -16.308  42.415  37.895 0.0000000000
152329  -15.989  41.509  38.764 0.0000000000
152330  -16.019  42.271  38.490 0.0000000000
152331  -16.162  43.089  38.240 0.0000000000
152332  -16.034  43.787  38.573 0.0000000000
152333  -15.821  44.440  38.881 0.0000000000
152334  -15.582  45.000  39.079 0.0000000000
152335  -15.188  44.878  39.509 0.0000000000
152336  -14.782  44.732  39.877 0.0000000000
152337  -14.431  44.515  40.229 0.0000000000
152338  -14.897  43.270  40.631 0.0000000000
152339  -14.528  43.850  40.650 0.0000000000
152340  -14.073  44.276  40.605 0.0000000000
152341  -13.692  44.064  40.902 0.0000000000
152342  -13.346  43.859  41.211 0.0000000000
152343  -13.009  43.684  41.550 0.0000000000
152344  -15.972  40.399  42.232 0.0000000000
152345  -15.539  41.056  42.352 0.0000000000
152346  -15.018  41.669  42.378 0.0000000000
152347  -15.147  40.953  43.234 0.0000000000
152348  -14.828  41.525  42.783 0.0000000000
152349  -14.482  42.147  42.309 0.0000000000
152350  -13.893  42.581  42.187 0.0000000000
152351  -13.305  43.057  42.024 0.0000000000
152352  -12.679  43.516  41.934 0.0000000000
152353  -12.341  43.311  42.334 0.0000000000
152354  -11.947  43.162  42.718 0.0000000000
152355  -11.581  42.985  43.140 0.0000000000
152356  -12.615  41.868  43.464 0.0000000000
152357  -11.925  42.349  43.481 0.0000000000
152358  -11.244  42.880  43.595 0.0000000000
152359  -10.911  42.774  44.079 0.0000000000
152360  -10.594  42.585  44.576 0.0000000000
152361  -10.309  42.274  45.083 0.0000000000
152362  -18.837  35.162  45.481 0.0000000000
152363  -18.493  36.023  45.702 0.0000000000
152364  -18.013  36.779  45.933 0.0000000000
152365  -18.445  36.099  47.057 0.0000000000
152366  -17.948  36.763  46.562 0.0000000000
152367  -17.473  37.497  46.123 0.0000000000
152368  -16.943  37.983  46.164 0.0000000000
152369  -16.386  38.414  46.078 0.0000000000
152370  -15.790  38.776  45.943 0.0000000000
152371  -17.128  35.211  48.709 0.0000000000
152372  -16.846  35.949  48.210 0.0000000000
152373  -16.527  36.597  47.718 0.0000000000
152374  -15.426  36.507  47.467 0.0000000000
152375  -15.791  36.868  47.379 0.0000000000
152376  -16.183  37.211  47.216 0.0000000000
152377  -15.823  37.849  46.688 0.0000000000
152378  -15.481  38.445  46.181 0.0000000000
152379  -15.118  39.030  45.667 0.0000000000
152380  -14.424  39.312  45.349 0.0000000000
152381  -13.675  39.679  45.063 0.0000000000
152382  -12.872  40.113  44.935 0.0000000000
152383  -12.915  39.187  45.725 0.0000000000
152384  -12.503  39.888  45.336 0.0000000000
152385  -12.009  40.619  44.959 0.0000000000
152386  -11.296  41.089  45.136 0.0000000000
152387  -10.594  41.562  45.378 0.0000000000
152388  -10.032  41.990  45.666 0.0000000000
152389  -9.777  41.664  46.170 0.0000000000
152390  -9.569  41.370  46.694 0.0000000000
152391  -9.399  41.071  47.213 0.0000000000
152392  -10.353  39.948  47.323 0.0000000000
152393  -9.774  40.365  47.520 0.0000000000
152394  -9.224  40.701  47.690 0.0000000000
152395  -9.001  40.266  48.154 0.0000000000
152398  -11.393  37.036  48.212 0.0000000000
152399  -10.896  37.381  48.523 0.0000000000
152400  -10.348  37.746  48.800 0.0000000000
152401  -10.223  36.535  49.449 0.0000000000
152402  -10.063  37.289  49.246 0.0000000000
152403  -9.849  38.055  49.040 0.0000000000
152579  -22.376  25.821  52.594 0.0000000000
152580  -21.831  26.473  52.725 0.0000000000
152582  -21.507  26.254  53.171 0.0000000000
152583  -21.196  26.967  52.638 0.0000000000
152584  -20.600  27.269  52.382 0.0000000000
152585  -19.950  27.446  51.953 0.0000000000
152586  -19.309  27.583  51.405 0.0000000000
152593  -19.104  26.309  51.923 0.0000000000
152594  -18.897  26.936  51.354 0.0000000000
152595  -18.645  27.631  50.844 0.0000000000
152596  -17.957  27.797  50.275 0.0000000000
152597  -17.302  27.998  49.782 0.0000000000
152598  -16.624  28.229  49.334 0.0000000000
152599  -16.161  26.783  49.775 0.0000000000
152600  -15.987  27.659  49.320 0.0000000000
152601  -15.846  28.574  49.006 0.0000000000
152602  -15.084  28.972  48.848 0.0000000000
152603  -14.407  29.367  48.865 0.0000000000
152604  -13.794  29.782  49.044 0.0000000000
152624  -13.682  26.088  50.859 0.0000000000
152625  -13.409  26.856  50.315 0.0000000000
152626  -12.253  26.924  51.159 0.0000000000
152627  -12.729  27.268  50.441 0.0000000000
152628  -13.272  27.676  49.890 0.0000000000
152629  -13.220  28.486  49.585 0.0000000000
152630  -13.171  29.329  49.400 0.0000000000
152631  -13.133  30.167  49.262 0.0000000000
152632  -12.481  30.609  49.550 0.0000000000
152633  -11.907  31.028  49.902 0.0000000000
152634  -11.403  31.416  50.260 0.0000000000
152635  -10.912  30.164  51.136 0.0000000000
152636  -10.923  30.977  50.897 0.0000000000
152637  -10.948  31.813  50.659 0.0000000000
152638  -10.493  32.194  51.042 0.0000000000
152639  -10.042  32.570  51.432 0.0000000000
152640  -9.614  32.913  51.831 0.0000000000
