# Supplementary material for: A connectional hub in the rostral anterior cingulate cortex links areas of emotion and cognitive control
Source: eLife. 2019 Jun 19;8:e43761. doi: 10.7554/eLife.43761 (PMC6624020; doi:10.7554/eLife.43761)
Supplement: Supplementary file 1. [file elife-43761-supp1.zip › lh.9M.label]

#!ascii label  , from subject fsaverage vox2ras=TkReg coords=white
1955
21  -6.615  33.817  49.751 0.0000000000
53  -8.926  49.436  25.844 0.0000000000
115  -11.628  24.613  33.105 0.0000000000
250  -7.107  42.771  37.632 0.0000000000
251  -7.516  36.514  29.019 0.0000000000
252  -7.978  28.512  39.780 0.0000000000
385  -8.380  53.315  35.353 0.0000000000
507  -13.526  42.234  18.046 0.0000000000
730  -6.754  38.934  44.431 0.0000000000
731  -8.319  36.150  39.141 0.0000000000
732  -8.044  30.778  44.862 0.0000000000
733  -6.766  24.890  44.818 0.0000000000
734  -7.610  27.298  49.385 0.0000000000
883  -8.051  48.403  40.637 0.0000000000
1111  -10.762  47.805  15.978 0.0000000000
1112  -9.336  45.487  21.252 0.0000000000
1113  -9.187  30.913  31.383 0.0000000000
1114  -11.855  34.475  26.076 0.0000000000
1602  -8.667  46.255  31.558 0.0000000000
1603  -8.377  42.452  27.103 0.0000000000
1604  -8.354  39.197  33.049 0.0000000000
1605  -8.733  32.913  34.861 0.0000000000
1606  -8.829  26.622  35.855 0.0000000000
1607  -10.894  21.153  37.581 0.0000000000
1608  -8.888  23.046  40.506 0.0000000000
1859  -7.377  52.615  30.817 0.0000000000
1860  -6.720  49.131  36.819 0.0000000000
1861  -6.178  44.360  43.506 0.0000000000
1862  -7.937  39.426  48.942 0.0000000000
2142  -6.836  28.655  54.325 0.0000000000
2166  -11.369  39.596  23.514 0.0000000000
2650  -6.817  36.501  47.292 0.0000000000
2651  -7.779  35.230  44.775 0.0000000000
2652  -7.255  32.485  47.214 0.0000000000
2653  -7.466  29.090  46.980 0.0000000000
2654  -7.126  30.544  49.307 0.0000000000
3030  -7.479  49.943  22.740 0.0000000000
3031  -7.632  47.661  20.336 0.0000000000
3032  -7.896  46.752  23.485 0.0000000000
3033  -9.925  27.959  32.020 0.0000000000
3034  -11.325  29.960  29.677 0.0000000000
3035  -12.332  26.722  30.620 0.0000000000
3039  -12.907  21.875  33.703 0.0000000000
3630  -8.365  44.782  34.615 0.0000000000
3631  -9.286  42.476  32.110 0.0000000000
3632  -8.258  41.072  35.280 0.0000000000
3633  -9.225  31.877  39.679 0.0000000000
3634  -9.034  34.454  36.950 0.0000000000
3635  -9.139  30.653  37.257 0.0000000000
3636  -8.472  29.725  35.155 0.0000000000
3637  -8.038  27.813  37.414 0.0000000000
3638  -9.009  24.897  38.046 0.0000000000
3639  -7.208  25.802  39.651 0.0000000000
4087  -7.262  53.581  33.528 0.0000000000
4088  -7.010  50.943  33.812 0.0000000000
4089  -7.084  51.712  36.364 0.0000000000
4091  -6.743  46.882  42.289 0.0000000000
4092  -7.599  44.226  45.258 0.0000000000
4093  -6.932  42.085  46.516 0.0000000000
4724  -8.217  28.819  55.264 0.0000000000
4773  -12.197  45.248  16.930 0.0000000000
4774  -12.568  46.115  14.016 0.0000000000
4778  -7.537  39.577  27.815 0.0000000000
4779  -9.419  40.996  25.199 0.0000000000
4780  -9.493  38.130  25.830 0.0000000000
5922  -6.381  40.916  40.962 0.0000000000
5923  -7.161  39.400  38.301 0.0000000000
5924  -7.652  37.719  41.603 0.0000000000
5925  -8.800  33.594  42.189 0.0000000000
5926  -8.266  29.168  42.224 0.0000000000
5927  -6.801  26.551  42.027 0.0000000000
5928  -7.248  27.591  44.613 0.0000000000
5929  -7.260  26.059  47.186 0.0000000000
6196  -9.955  51.457  36.130 0.0000000000
6197  -8.127  50.960  38.126 0.0000000000
6608  -8.847  49.075  17.968 0.0000000000
6609  -9.950  46.809  18.669 0.0000000000
6610  -11.583  44.126  19.583 0.0000000000
6611  -8.360  33.634  30.512 0.0000000000
6612  -9.817  35.581  27.410 0.0000000000
6613  -10.602  32.959  28.792 0.0000000000
6614  -12.590  31.656  27.148 0.0000000000
7578  -8.822  48.031  28.703 0.0000000000
7579  -8.892  45.548  26.418 0.0000000000
7580  -9.120  44.138  29.193 0.0000000000
7581  -8.133  40.872  29.860 0.0000000000
7582  -7.425  37.906  31.301 0.0000000000
7583  -7.974  37.817  36.140 0.0000000000
7584  -8.263  36.200  34.213 0.0000000000
7585  -7.650  34.801  32.610 0.0000000000
7586  -8.039  31.680  33.115 0.0000000000
7587  -8.567  28.731  33.689 0.0000000000
7588  -9.701  25.622  34.605 0.0000000000
7589  -11.014  22.911  35.419 0.0000000000
7590  -9.960  23.922  36.802 0.0000000000
7591  -10.069  22.106  39.041 0.0000000000
7593  -7.151  23.777  42.440 0.0000000000
8192  -7.988  52.353  24.953 0.0000000000
8201  -8.261  51.337  28.276 0.0000000000
8202  -7.784  49.398  31.068 0.0000000000
8203  -7.629  47.839  34.058 0.0000000000
8204  -7.067  46.011  37.171 0.0000000000
8205  -6.653  49.480  39.343 0.0000000000
8206  -6.080  46.887  39.965 0.0000000000
8207  -6.061  43.685  40.458 0.0000000000
8208  -6.107  41.841  44.197 0.0000000000
8209  -6.762  39.537  47.164 0.0000000000
8210  -6.997  36.885  49.820 0.0000000000
8966  -8.921  36.669  50.443 0.0000000000
8967  -7.601  34.580  51.838 0.0000000000
8993  -7.776  31.627  53.531 0.0000000000
8994  -6.841  31.027  51.788 0.0000000000
8995  -7.148  27.953  51.877 0.0000000000
9054  -10.700  48.470  12.911 0.0000000000
9055  -12.244  46.242  11.141 0.0000000000
9060  -8.939  43.956  24.226 0.0000000000
9061  -10.722  42.671  22.400 0.0000000000
9062  -12.764  41.071  20.834 0.0000000000
9063  -11.405  36.979  24.425 0.0000000000
9087  -12.137  20.124  35.831 0.0000000000
10330  -6.680  35.188  48.585 0.0000000000
10331  -7.052  34.557  47.296 0.0000000000
10332  -6.834  33.165  48.492 0.0000000000
10333  -7.048  31.471  48.291 0.0000000000
10334  -6.790  32.166  49.542 0.0000000000
10710  -8.427  49.804  24.282 0.0000000000
10711  -7.749  48.269  23.207 0.0000000000
10712  -8.614  47.972  24.608 0.0000000000
10713  -10.764  26.239  32.558 0.0000000000
10714  -11.173  27.281  31.343 0.0000000000
10715  -12.004  25.678  31.823 0.0000000000
10717  -12.637  24.108  32.324 0.0000000000
10718  -13.190  22.667  32.556 0.0000000000
10719  -12.356  23.292  33.424 0.0000000000
11310  -7.814  43.751  36.129 0.0000000000
11311  -8.458  42.874  34.931 0.0000000000
11312  -7.731  41.956  36.431 0.0000000000
11313  -8.838  29.926  39.750 0.0000000000
11314  -9.306  31.226  38.507 0.0000000000
11315  -8.806  29.578  38.522 0.0000000000
11316  -8.579  29.199  37.378 0.0000000000
11317  -7.973  28.248  38.525 0.0000000000
11318  -7.575  26.897  38.469 0.0000000000
11319  -7.216  27.351  39.567 0.0000000000
11763  -9.323  53.767  34.357 0.0000000000
11765  -8.471  54.448  33.827 0.0000000000
11766  -7.717  54.686  32.961 0.0000000000
11767  -7.678  53.614  34.613 0.0000000000
11768  -7.147  52.599  34.909 0.0000000000
11769  -7.643  52.572  35.982 0.0000000000
11773  -8.154  42.844  46.393 0.0000000000
12453  -12.903  43.753  17.455 0.0000000000
12454  -13.063  44.224  16.037 0.0000000000
12458  -7.400  38.149  28.258 0.0000000000
12459  -8.269  38.838  26.669 0.0000000000
12460  -8.355  37.386  27.194 0.0000000000
13710  -6.585  39.939  42.806 0.0000000000
13711  -7.010  39.307  41.285 0.0000000000
13712  -7.159  38.285  43.064 0.0000000000
13713  -8.005  33.034  44.842 0.0000000000
13714  -8.281  34.498  43.454 0.0000000000
13715  -8.579  32.140  43.615 0.0000000000
13716  -8.926  31.207  42.332 0.0000000000
13717  -8.347  29.942  43.597 0.0000000000
13718  -7.656  28.304  43.398 0.0000000000
13719  -7.775  29.098  44.720 0.0000000000
13720  -7.448  28.210  48.128 0.0000000000
13721  -7.348  27.505  47.020 0.0000000000
13722  -7.475  26.663  48.233 0.0000000000
13723  -7.513  25.316  48.441 0.0000000000
13724  -7.626  25.834  49.539 0.0000000000
14853  -8.493  46.550  20.810 0.0000000000
14854  -8.807  47.228  19.454 0.0000000000
14855  -9.713  46.132  19.933 0.0000000000
14856  -10.799  45.513  19.095 0.0000000000
14857  -10.477  44.854  20.408 0.0000000000
14858  -8.824  32.297  30.999 0.0000000000
14859  -9.495  33.343  29.586 0.0000000000
14860  -9.871  32.000  30.085 0.0000000000
14861  -12.344  29.306  28.900 0.0000000000
14862  -11.976  30.899  28.425 0.0000000000
16650  -8.576  47.077  30.131 0.0000000000
16651  -9.055  46.015  28.911 0.0000000000
16652  -9.061  45.157  30.370 0.0000000000
16653  -8.870  40.749  32.495 0.0000000000
16654  -8.924  41.547  30.898 0.0000000000
16655  -8.350  40.003  31.406 0.0000000000
16656  -7.666  39.396  30.490 0.0000000000
16657  -7.887  38.489  32.068 0.0000000000
16658  -7.712  37.851  38.750 0.0000000000
16659  -7.531  38.623  37.209 0.0000000000
16660  -8.048  37.036  37.646 0.0000000000
16661  -9.112  33.599  35.853 0.0000000000
16662  -8.665  35.404  35.562 0.0000000000
16663  -8.581  34.627  34.590 0.0000000000
16664  -8.065  35.516  33.364 0.0000000000
16665  -8.205  33.908  33.777 0.0000000000
16666  -7.865  33.179  32.980 0.0000000000
16667  -8.250  32.326  34.046 0.0000000000
16668  -8.451  28.257  35.420 0.0000000000
16669  -8.415  29.201  34.369 0.0000000000
16670  -8.620  27.700  34.764 0.0000000000
16671  -8.979  27.212  34.098 0.0000000000
16672  -9.188  26.079  35.286 0.0000000000
16673  -9.787  24.759  35.712 0.0000000000
16674  -9.357  25.246  36.316 0.0000000000
16675  -8.973  23.901  39.284 0.0000000000
16676  -9.661  23.468  38.555 0.0000000000
16677  -9.594  22.575  39.708 0.0000000000
16678  -9.919  21.264  40.069 0.0000000000
16679  -9.495  21.662  40.850 0.0000000000
16680  -6.628  25.683  43.366 0.0000000000
16681  -6.581  25.187  42.231 0.0000000000
16682  -6.737  24.352  43.627 0.0000000000
18018  -7.096  54.132  30.531 0.0000000000
18020  -7.287  53.544  29.168 0.0000000000
18021  -7.758  52.873  27.910 0.0000000000
18022  -7.804  51.971  29.526 0.0000000000
18023  -8.181  50.433  29.681 0.0000000000
18024  -7.656  51.100  31.017 0.0000000000
18025  -6.904  50.093  35.297 0.0000000000
18026  -7.226  49.412  33.850 0.0000000000
18027  -7.078  48.586  35.475 0.0000000000
18028  -7.461  46.990  35.601 0.0000000000
18029  -6.896  47.618  36.973 0.0000000000
18030  -7.991  49.744  39.428 0.0000000000
18031  -7.245  50.416  38.858 0.0000000000
18032  -7.193  49.127  40.185 0.0000000000
18033  -6.359  45.633  42.936 0.0000000000
18034  -6.145  47.068  41.202 0.0000000000
18035  -5.948  45.546  41.647 0.0000000000
18036  -6.032  45.301  40.201 0.0000000000
18037  -5.873  44.037  42.056 0.0000000000
18038  -5.901  42.674  42.261 0.0000000000
18039  -6.045  43.036  43.923 0.0000000000
18040  -7.462  40.846  47.790 0.0000000000
18041  -6.785  40.877  46.989 0.0000000000
18042  -7.150  39.607  48.270 0.0000000000
18043  -6.905  38.231  48.512 0.0000000000
18044  -7.419  38.252  49.507 0.0000000000
19866  -8.248  35.693  51.260 0.0000000000
19867  -8.666  34.337  51.923 0.0000000000
19931  -7.252  29.017  55.121 0.0000000000
19932  -7.859  30.348  54.412 0.0000000000
19933  -7.063  30.251  54.003 0.0000000000
19934  -7.087  31.518  52.905 0.0000000000
19935  -6.804  29.759  52.970 0.0000000000
19936  -7.006  29.487  51.682 0.0000000000
19937  -6.857  28.298  53.203 0.0000000000
20080  -10.871  48.230  14.493 0.0000000000
20082  -12.504  46.326  12.567 0.0000000000
20093  -8.593  44.006  26.783 0.0000000000
20094  -8.535  44.621  25.278 0.0000000000
20095  -8.720  43.157  25.651 0.0000000000
20096  -10.370  40.350  24.397 0.0000000000
20097  -10.152  41.841  23.890 0.0000000000
20098  -11.161  41.144  23.083 0.0000000000
20099  -11.840  41.893  21.677 0.0000000000
20100  -12.206  40.333  22.282 0.0000000000
20101  -10.930  35.089  26.799 0.0000000000
20102  -10.673  36.370  25.931 0.0000000000
20103  -11.600  35.770  25.292 0.0000000000
20160  -10.943  22.057  36.564 0.0000000000
20161  -11.600  21.514  35.667 0.0000000000
20162  -11.483  20.619  36.783 0.0000000000
23202  -6.878  37.711  45.952 0.0000000000
23203  -7.293  37.086  44.567 0.0000000000
23204  -7.249  35.832  46.022 0.0000000000
23205  -7.522  33.779  46.039 0.0000000000
23206  -7.627  31.699  46.011 0.0000000000
23207  -7.678  29.914  45.943 0.0000000000
23208  -7.378  30.727  47.045 0.0000000000
23209  -7.325  29.822  48.091 0.0000000000
23210  -7.384  28.898  49.226 0.0000000000
23886  -7.021  50.435  21.301 0.0000000000
23887  -7.169  49.258  20.029 0.0000000000
23888  -7.041  48.665  21.579 0.0000000000
23889  -7.521  47.089  21.974 0.0000000000
23890  -8.310  45.907  22.313 0.0000000000
23891  -9.523  29.513  31.704 0.0000000000
23892  -10.214  30.557  30.452 0.0000000000
23893  -10.585  28.953  30.877 0.0000000000
23894  -11.754  28.373  30.148 0.0000000000
23895  -12.726  27.691  29.303 0.0000000000
23903  -13.319  20.430  33.837 0.0000000000
24966  -8.691  45.575  33.098 0.0000000000
24967  -9.220  44.397  31.863 0.0000000000
24968  -9.038  43.652  33.400 0.0000000000
24969  -8.946  41.760  33.700 0.0000000000
24970  -8.523  40.158  34.152 0.0000000000
24971  -8.946  34.175  39.454 0.0000000000
24972  -8.661  35.296  37.981 0.0000000000
24973  -9.249  33.394  38.326 0.0000000000
24974  -9.337  32.493  37.160 0.0000000000
24975  -9.113  31.831  35.988 0.0000000000
24976  -8.649  31.240  35.029 0.0000000000
24977  -8.775  30.139  36.181 0.0000000000
24978  -8.431  28.729  36.327 0.0000000000
24979  -8.350  27.237  36.548 0.0000000000
24980  -8.937  25.738  36.920 0.0000000000
24981  -8.203  26.341  37.591 0.0000000000
24982  -8.130  25.263  38.777 0.0000000000
24983  -8.014  24.363  40.058 0.0000000000
24984  -7.069  24.093  46.189 0.0000000000
24985  -6.966  23.456  45.007 0.0000000000
25788  -7.228  54.542  31.822 0.0000000000
25789  -7.153  53.202  32.236 0.0000000000
25790  -7.261  51.760  32.417 0.0000000000
25791  -7.031  52.340  33.750 0.0000000000
25792  -6.901  51.437  35.162 0.0000000000
25793  -6.737  50.505  36.660 0.0000000000
25794  -8.366  46.964  42.002 0.0000000000
25795  -7.323  47.804  41.466 0.0000000000
25796  -7.698  46.402  42.999 0.0000000000
25797  -7.169  45.463  43.862 0.0000000000
25798  -6.747  44.477  44.648 0.0000000000
25799  -6.491  43.294  45.126 0.0000000000
25800  -7.183  43.230  46.022 0.0000000000
25801  -7.793  41.891  47.184 0.0000000000
25802  -8.427  40.443  48.239 0.0000000000
26933  -9.906  26.737  55.427 0.0000000000
26934  -9.275  28.248  54.746 0.0000000000
26935  -8.813  27.255  56.024 0.0000000000
26936  -7.786  27.456  56.197 0.0000000000
26937  -7.015  27.271  55.765 0.0000000000
26938  -6.738  27.067  54.728 0.0000000000
27023  -11.493  46.573  16.388 0.0000000000
27024  -11.776  47.017  14.946 0.0000000000
27025  -12.494  45.729  15.434 0.0000000000
27032  -7.972  40.988  27.452 0.0000000000
27033  -8.724  41.676  26.055 0.0000000000
27034  -8.462  40.208  26.401 0.0000000000
27035  -9.394  39.541  25.448 0.0000000000
27036  -10.450  38.819  24.639 0.0000000000
27038  -12.396  35.044  24.516 0.0000000000
29178  -6.546  41.849  39.191 0.0000000000
29179  -7.015  41.105  37.875 0.0000000000
29180  -6.802  40.192  39.551 0.0000000000
29181  -7.389  38.658  39.916 0.0000000000
29182  -8.083  36.990  40.298 0.0000000000
29183  -7.800  36.537  43.268 0.0000000000
29184  -8.393  35.937  41.924 0.0000000000
29185  -8.712  35.049  40.685 0.0000000000
29186  -9.089  32.658  40.923 0.0000000000
29187  -8.913  30.397  41.019 0.0000000000
29188  -8.063  28.749  40.922 0.0000000000
29189  -7.286  27.608  40.814 0.0000000000
29190  -7.453  27.827  42.062 0.0000000000
29191  -6.992  26.986  43.293 0.0000000000
29192  -6.816  26.263  44.636 0.0000000000
29193  -7.425  28.361  45.766 0.0000000000
29194  -7.105  26.868  45.853 0.0000000000
29195  -6.946  25.490  46.035 0.0000000000
29196  -7.293  24.767  47.311 0.0000000000
29817  -10.152  52.805  34.780 0.0000000000
29818  -9.220  52.582  35.869 0.0000000000
29819  -8.252  52.178  36.750 0.0000000000
29820  -8.933  51.295  37.172 0.0000000000
30778  -9.783  48.508  16.984 0.0000000000
30779  -8.188  48.404  19.127 0.0000000000
30780  -9.416  47.854  18.303 0.0000000000
30781  -10.489  47.278  17.341 0.0000000000
30782  -11.173  46.030  17.760 0.0000000000
30783  -11.868  44.734  18.291 0.0000000000
30784  -12.621  43.213  18.786 0.0000000000
30785  -7.827  35.024  29.934 0.0000000000
30786  -8.534  36.029  28.111 0.0000000000
30787  -8.961  34.713  28.959 0.0000000000
30788  -10.196  34.278  28.223 0.0000000000
30789  -11.238  33.857  27.469 0.0000000000
30790  -10.951  31.505  29.223 0.0000000000
30791  -11.642  32.381  27.943 0.0000000000
30792  -12.255  33.066  26.581 0.0000000000
33186  -8.966  48.824  27.342 0.0000000000
33187  -9.023  47.373  26.099 0.0000000000
33188  -9.147  46.773  27.517 0.0000000000
33189  -8.979  44.913  27.767 0.0000000000
33190  -8.683  43.264  28.168 0.0000000000
33191  -9.235  43.278  30.581 0.0000000000
33192  -8.829  42.367  29.518 0.0000000000
33193  -8.113  41.759  28.461 0.0000000000
33194  -7.574  40.326  28.913 0.0000000000
33195  -7.201  38.844  29.565 0.0000000000
33196  -7.159  37.223  30.266 0.0000000000
33197  -7.515  40.262  36.740 0.0000000000
33198  -7.905  39.450  35.664 0.0000000000
33199  -8.097  38.541  34.611 0.0000000000
33200  -8.444  36.139  36.625 0.0000000000
33201  -8.298  37.012  35.160 0.0000000000
33202  -8.060  37.729  33.581 0.0000000000
33203  -7.799  37.084  32.742 0.0000000000
33204  -7.412  36.377  32.061 0.0000000000
33205  -7.326  35.630  31.053 0.0000000000
33206  -7.698  34.062  31.544 0.0000000000
33207  -8.068  32.609  31.895 0.0000000000
33208  -8.453  31.265  32.199 0.0000000000
33209  -8.299  30.631  34.138 0.0000000000
33210  -8.373  30.167  33.333 0.0000000000
33211  -8.785  29.875  32.521 0.0000000000
33212  -9.030  28.365  32.897 0.0000000000
33213  -9.653  26.743  33.283 0.0000000000
33214  -10.521  25.095  33.857 0.0000000000
33215  -11.233  23.718  34.294 0.0000000000
33216  -10.372  24.244  35.075 0.0000000000
33217  -10.371  23.438  36.182 0.0000000000
33218  -10.393  22.537  37.272 0.0000000000
33219  -9.580  24.390  37.398 0.0000000000
33220  -10.059  23.060  37.925 0.0000000000
33221  -10.426  21.665  38.321 0.0000000000
33225  -6.785  26.185  40.847 0.0000000000
33226  -7.061  24.653  41.037 0.0000000000
33227  -7.982  23.414  41.438 0.0000000000
33228  -7.236  22.930  43.839 0.0000000000
33229  -7.988  22.412  42.736 0.0000000000
33230  -8.840  22.080  41.758 0.0000000000
34878  -7.302  51.387  22.323 0.0000000000
34879  -7.972  51.207  23.773 0.0000000000
34880  -8.613  51.052  25.400 0.0000000000
34906  -8.300  52.063  26.713 0.0000000000
34907  -8.738  50.561  27.053 0.0000000000
34908  -8.646  49.733  28.488 0.0000000000
34909  -8.346  48.802  29.871 0.0000000000
34910  -8.104  47.860  31.308 0.0000000000
34911  -7.319  50.149  32.416 0.0000000000
34912  -7.594  48.614  32.488 0.0000000000
34913  -8.139  47.094  32.747 0.0000000000
34914  -8.074  46.317  34.284 0.0000000000
34915  -7.752  45.415  35.856 0.0000000000
34916  -7.108  44.397  37.453 0.0000000000
34917  -7.487  51.537  37.337 0.0000000000
34918  -6.875  50.629  37.867 0.0000000000
34919  -6.538  49.463  38.168 0.0000000000
34920  -6.579  48.216  40.773 0.0000000000
34921  -6.247  48.310  39.687 0.0000000000
34922  -6.379  48.038  38.463 0.0000000000
34923  -6.433  46.484  38.586 0.0000000000
34924  -6.538  44.881  38.782 0.0000000000
34925  -6.537  43.286  38.996 0.0000000000
34926  -6.123  42.293  40.701 0.0000000000
34927  -6.166  41.364  42.588 0.0000000000
34928  -6.385  40.452  44.369 0.0000000000
34929  -6.386  42.047  45.583 0.0000000000
34930  -6.428  40.816  45.755 0.0000000000
34931  -6.602  39.239  45.925 0.0000000000
34932  -6.704  38.023  47.320 0.0000000000
34933  -6.723  36.737  48.633 0.0000000000
34934  -6.640  35.373  49.861 0.0000000000
37143  -9.009  39.048  48.950 0.0000000000
37145  -9.529  37.633  49.489 0.0000000000
37146  -8.429  38.077  49.761 0.0000000000
37147  -7.841  37.016  50.441 0.0000000000
37148  -7.233  35.786  50.946 0.0000000000
37149  -6.836  34.371  51.001 0.0000000000
37225  -8.887  29.761  54.107 0.0000000000
37226  -8.769  31.252  53.428 0.0000000000
37227  -8.724  32.800  52.725 0.0000000000
37228  -7.800  33.106  52.686 0.0000000000
37229  -7.076  32.953  51.971 0.0000000000
37230  -6.762  32.461  50.812 0.0000000000
37231  -6.946  30.817  50.521 0.0000000000
37232  -7.301  29.189  50.439 0.0000000000
37233  -7.464  27.539  50.631 0.0000000000
37234  -6.861  26.777  53.476 0.0000000000
37235  -7.246  26.432  52.122 0.0000000000
37236  -7.535  26.161  50.827 0.0000000000
37407  -11.787  47.379  13.435 0.0000000000
37408  -11.549  47.468  11.990 0.0000000000
37409  -11.243  47.303  10.512 0.0000000000
37422  -8.524  46.197  24.901 0.0000000000
37423  -8.348  45.290  23.785 0.0000000000
37424  -9.102  44.760  22.753 0.0000000000
37425  -9.336  42.513  24.762 0.0000000000
37426  -9.775  43.372  23.310 0.0000000000
37427  -10.061  44.183  21.828 0.0000000000
37428  -11.166  43.436  20.986 0.0000000000
37429  -12.261  42.603  20.246 0.0000000000
37430  -13.182  41.705  19.464 0.0000000000
37431  -9.525  36.905  26.555 0.0000000000
37432  -10.476  37.597  25.096 0.0000000000
37433  -11.373  38.181  23.765 0.0000000000
37434  -12.175  36.332  23.771 0.0000000000
37435  -12.125  37.530  23.010 0.0000000000
37436  -12.268  38.877  22.595 0.0000000000
37437  -12.986  39.543  21.359 0.0000000000
37503  -11.982  22.390  34.540 0.0000000000
37504  -12.540  20.982  34.785 0.0000000000
37505  -12.999  19.576  34.861 0.0000000000
41050  -6.638  34.501  49.202 0.0000000000
41051  -6.740  34.215  48.550 0.0000000000
41052  -6.678  33.516  49.116 0.0000000000
41053  -6.769  32.645  49.033 0.0000000000
41054  -6.669  33.002  49.653 0.0000000000
41430  -8.795  49.672  25.064 0.0000000000
41431  -8.592  48.927  24.509 0.0000000000
41432  -8.884  48.710  25.208 0.0000000000
41433  -11.219  25.423  32.813 0.0000000000
41434  -11.405  25.954  32.196 0.0000000000
41435  -11.810  25.168  32.447 0.0000000000
41436  -12.333  24.886  32.084 0.0000000000
41437  -12.132  24.405  32.722 0.0000000000
41438  -12.469  23.753  32.868 0.0000000000
41439  -12.003  23.950  33.278 0.0000000000
42030  -7.457  43.224  36.886 0.0000000000
42031  -7.799  42.826  36.269 0.0000000000
42032  -7.445  42.354  37.011 0.0000000000
42033  -8.439  29.178  39.736 0.0000000000
42034  -8.839  29.749  39.124 0.0000000000
42035  -8.438  29.061  39.143 0.0000000000
42036  -8.413  28.934  38.525 0.0000000000
42037  -7.978  28.396  39.095 0.0000000000
42038  -7.598  27.810  39.028 0.0000000000
42039  -7.570  27.968  39.584 0.0000000000
42483  -8.864  53.575  34.860 0.0000000000
42484  -8.885  54.185  34.128 0.0000000000
42485  -8.475  53.863  34.610 0.0000000000
42486  -8.127  54.056  34.265 0.0000000000
42487  -8.043  53.484  35.001 0.0000000000
42488  -7.659  53.080  35.273 0.0000000000
42489  -8.006  52.958  35.681 0.0000000000
43173  -13.237  43.003  17.743 0.0000000000
43174  -13.367  43.226  17.052 0.0000000000
43175  -13.677  42.470  17.350 0.0000000000
43178  -7.428  37.338  28.541 0.0000000000
43179  -7.808  37.761  27.662 0.0000000000
43180  -7.894  36.979  28.041 0.0000000000
44430  -6.703  39.453  43.647 0.0000000000
44431  -6.890  39.123  42.920 0.0000000000
44432  -6.959  38.602  43.735 0.0000000000
44433  -8.079  31.873  44.852 0.0000000000
44434  -8.291  32.569  44.260 0.0000000000
44435  -8.332  31.436  44.278 0.0000000000
44436  -8.552  30.991  43.632 0.0000000000
44437  -8.223  30.356  44.258 0.0000000000
44438  -8.016  29.527  44.186 0.0000000000
44439  -7.942  29.916  44.815 0.0000000000
44440  -7.514  27.737  48.739 0.0000000000
44441  -7.468  27.424  48.183 0.0000000000
44442  -7.558  26.958  48.812 0.0000000000
44443  -7.551  26.226  48.861 0.0000000000
44444  -7.626  26.547  49.457 0.0000000000
45573  -8.930  46.044  21.075 0.0000000000
45574  -9.116  46.358  20.382 0.0000000000
45575  -9.527  45.821  20.605 0.0000000000
45576  -10.103  45.513  20.156 0.0000000000
45577  -9.918  45.202  20.796 0.0000000000
45578  -9.080  31.637  31.175 0.0000000000
45579  -9.342  32.161  30.525 0.0000000000
45580  -9.536  31.487  30.724 0.0000000000
47370  -8.610  46.628  30.834 0.0000000000
47371  -8.836  46.059  30.249 0.0000000000
47372  -8.927  45.684  30.974 0.0000000000
47373  -8.614  39.959  32.762 0.0000000000
47374  -8.661  40.317  31.907 0.0000000000
47375  -8.374  39.576  32.214 0.0000000000
47376  -8.059  39.256  31.724 0.0000000000
47377  -8.159  38.834  32.514 0.0000000000
47378  -8.044  37.016  38.957 0.0000000000
47379  -7.877  37.439  38.189 0.0000000000
47380  -8.168  36.595  38.400 0.0000000000
47381  -8.956  33.240  35.336 0.0000000000
47382  -8.836  34.142  35.226 0.0000000000
47383  -8.680  33.778  34.745 0.0000000000
47384  -8.432  34.267  34.177 0.0000000000
47385  -8.501  33.443  34.316 0.0000000000
47386  -8.238  33.119  33.942 0.0000000000
47387  -8.512  32.631  34.447 0.0000000000
47388  -8.568  27.472  35.623 0.0000000000
47389  -8.508  28.006  35.071 0.0000000000
47390  -8.717  27.177  35.283 0.0000000000
47391  -8.862  26.902  35.003 0.0000000000
47392  -9.025  26.312  35.548 0.0000000000
47393  -9.276  25.647  35.784 0.0000000000
47394  -9.109  25.899  36.057 0.0000000000
47395  -8.938  23.476  39.904 0.0000000000
47396  -9.321  23.227  39.502 0.0000000000
47397  -9.294  22.812  40.081 0.0000000000
47398  -9.558  22.118  40.271 0.0000000000
47399  -9.254  22.376  40.666 0.0000000000
47400  -6.667  25.284  44.116 0.0000000000
47401  -6.619  25.040  43.494 0.0000000000
47402  -6.724  24.603  44.209 0.0000000000
48738  -7.230  53.396  30.714 0.0000000000
48739  -7.144  53.850  29.852 0.0000000000
48740  -7.351  53.112  29.979 0.0000000000
48741  -7.544  52.792  29.311 0.0000000000
48742  -7.573  52.322  30.154 0.0000000000
48743  -7.777  51.540  30.298 0.0000000000
48744  -7.551  51.889  30.970 0.0000000000
48745  -6.798  49.645  36.032 0.0000000000
48746  -6.960  49.377  35.341 0.0000000000
48747  -6.868  48.910  36.122 0.0000000000
48748  -7.004  48.143  36.200 0.0000000000
48749  -6.779  48.371  36.907 0.0000000000
48750  -7.995  49.081  40.045 0.0000000000
48751  -7.588  49.475  39.813 0.0000000000
48752  -7.599  48.788  40.454 0.0000000000
48753  -6.261  45.002  43.234 0.0000000000
48754  -6.118  45.604  42.331 0.0000000000
48755  -6.044  44.918  42.581 0.0000000000
48756  -5.898  44.776  41.875 0.0000000000
48757  -6.000  44.219  42.840 0.0000000000
48758  -5.934  43.513  43.035 0.0000000000
48759  -6.100  43.700  43.743 0.0000000000
48760  -7.752  40.155  48.394 0.0000000000
48761  -7.345  40.280  48.061 0.0000000000
48762  -7.522  39.562  48.665 0.0000000000
48763  -7.302  38.925  48.888 0.0000000000
48764  -7.681  38.892  49.246 0.0000000000
50586  -9.019  34.784  51.460 0.0000000000
50587  -9.166  34.071  51.742 0.0000000000
50651  -6.979  28.846  54.793 0.0000000000
50652  -7.132  29.637  54.555 0.0000000000
50653  -6.924  29.481  54.153 0.0000000000
50654  -6.875  30.069  53.570 0.0000000000
50655  -6.829  29.242  53.647 0.0000000000
50656  -6.809  29.036  53.060 0.0000000000
50657  -6.784  28.486  53.774 0.0000000000
50798  -10.329  48.411  15.790 0.0000000000
50799  -10.319  48.613  15.052 0.0000000000
50800  -10.846  48.057  15.262 0.0000000000
50813  -8.519  43.231  26.992 0.0000000000
50814  -8.593  43.560  26.199 0.0000000000
50815  -8.557  42.797  26.385 0.0000000000
50816  -10.851  39.983  23.904 0.0000000000
50817  -10.785  40.728  23.799 0.0000000000
50818  -11.307  40.367  23.324 0.0000000000
50819  -11.731  40.741  22.675 0.0000000000
50820  -11.811  39.962  22.946 0.0000000000
50821  -11.400  34.833  26.481 0.0000000000
50822  -11.305  35.440  26.065 0.0000000000
50823  -11.707  35.150  25.698 0.0000000000
50880  -10.928  21.595  37.083 0.0000000000
50881  -11.234  21.334  36.692 0.0000000000
50882  -11.203  20.882  37.206 0.0000000000
54030  -6.868  37.122  46.620 0.0000000000
54031  -7.069  36.786  45.955 0.0000000000
54032  -7.001  36.154  46.651 0.0000000000
54033  -7.180  33.547  47.266 0.0000000000
54034  -7.271  34.203  46.667 0.0000000000
54035  -7.395  33.160  46.636 0.0000000000
54036  -7.579  32.728  46.083 0.0000000000
54037  -7.451  32.082  46.629 0.0000000000
54038  -7.487  31.193  46.503 0.0000000000
54039  -7.310  31.591  47.130 0.0000000000
54040  -7.059  31.001  48.783 0.0000000000
54041  -7.173  30.630  48.157 0.0000000000
54042  -7.208  30.177  48.681 0.0000000000
54043  -7.353  29.360  48.636 0.0000000000
54044  -7.258  29.681  49.210 0.0000000000
55170  -7.085  50.197  22.043 0.0000000000
55171  -6.956  49.556  21.438 0.0000000000
55172  -7.173  49.335  22.218 0.0000000000
55173  -7.880  47.564  23.412 0.0000000000
55174  -7.464  47.666  22.584 0.0000000000
55175  -7.669  46.927  22.765 0.0000000000
55176  -7.872  46.475  22.154 0.0000000000
55177  -7.914  46.236  22.884 0.0000000000
55178  -9.680  28.747  31.859 0.0000000000
55179  -10.022  29.241  31.276 0.0000000000
55180  -10.245  28.435  31.424 0.0000000000
55181  -11.789  27.008  30.974 0.0000000000
55182  -11.445  27.826  30.748 0.0000000000
55183  -11.999  27.580  30.362 0.0000000000
55184  -12.258  28.034  29.730 0.0000000000
55185  -12.516  27.242  29.932 0.0000000000
55195  -13.048  22.296  33.161 0.0000000000
55196  -13.360  21.959  32.653 0.0000000000
55197  -13.259  21.544  33.256 0.0000000000
55198  -13.418  20.839  33.282 0.0000000000
55199  -13.135  21.144  33.787 0.0000000000
56970  -8.577  45.178  33.839 0.0000000000
56971  -8.922  44.604  33.239 0.0000000000
56972  -8.705  44.251  34.006 0.0000000000
56973  -8.386  41.958  35.103 0.0000000000
56974  -8.727  42.327  34.346 0.0000000000
56975  -8.637  41.429  34.483 0.0000000000
56976  -8.765  40.916  33.908 0.0000000000
56977  -8.422  40.579  34.738 0.0000000000
56978  -9.161  33.030  39.587 0.0000000000
56979  -9.119  33.790  38.898 0.0000000000
56980  -9.301  32.661  39.004 0.0000000000
56981  -9.281  30.905  37.873 0.0000000000
56982  -9.358  31.867  37.833 0.0000000000
56983  -9.291  31.523  37.201 0.0000000000
56984  -9.274  32.120  36.548 0.0000000000
56985  -9.152  31.242  36.627 0.0000000000
56986  -8.982  31.003  36.115 0.0000000000
56987  -8.984  30.417  36.700 0.0000000000
56988  -8.297  28.533  37.428 0.0000000000
56989  -8.478  28.967  36.840 0.0000000000
56990  -8.277  28.278  36.889 0.0000000000
56991  -8.292  28.025  36.391 0.0000000000
56992  -8.158  27.534  36.949 0.0000000000
56993  -8.241  26.811  37.055 0.0000000000
56994  -8.025  27.100  37.458 0.0000000000
56995  -7.351  26.360  39.044 0.0000000000
56996  -7.745  26.079  38.579 0.0000000000
56997  -7.653  25.520  39.185 0.0000000000
56998  -8.074  24.789  39.398 0.0000000000
56999  -7.536  24.972  39.822 0.0000000000
57000  -7.250  23.686  46.881 0.0000000000
57001  -7.196  23.367  46.294 0.0000000000
58338  -7.492  54.164  33.311 0.0000000000
58339  -7.444  54.653  32.421 0.0000000000
58340  -7.289  54.078  32.721 0.0000000000
58341  -7.161  53.889  32.053 0.0000000000
58342  -7.116  53.420  32.931 0.0000000000
58343  -7.119  52.774  33.048 0.0000000000
58344  -7.108  52.977  33.661 0.0000000000
58345  -7.136  52.151  35.670 0.0000000000
58346  -7.019  52.032  35.075 0.0000000000
58347  -6.972  51.598  35.810 0.0000000000
58348  -6.847  50.997  35.936 0.0000000000
58349  -6.878  51.142  36.541 0.0000000000
58351  -8.028  46.727  42.501 0.0000000000
58352  -8.235  46.055  43.202 0.0000000000
58354  -7.657  45.274  44.139 0.0000000000
58355  -7.390  44.867  44.565 0.0000000000
58356  -6.936  45.031  44.221 0.0000000000
58357  -7.143  44.402  44.991 0.0000000000
58358  -6.955  43.869  45.354 0.0000000000
58359  -7.354  43.770  45.674 0.0000000000
58360  -8.480  42.119  46.897 0.0000000000
58361  -7.943  42.402  46.785 0.0000000000
58362  -8.312  41.690  47.330 0.0000000000
58363  -8.130  41.198  47.760 0.0000000000
60249  -9.346  27.027  55.752 0.0000000000
60254  -7.359  27.411  56.020 0.0000000000
60256  -6.937  26.596  55.955 0.0000000000
60398  -11.842  45.938  16.657 0.0000000000
60399  -12.008  46.176  15.912 0.0000000000
60400  -12.355  45.481  16.176 0.0000000000
60401  -13.473  43.688  15.563 0.0000000000
60402  -13.126  44.414  15.308 0.0000000000
60413  -7.745  40.274  27.624 0.0000000000
60414  -8.150  40.553  26.932 0.0000000000
60415  -7.980  39.911  27.040 0.0000000000
60416  -8.875  38.479  26.205 0.0000000000
60417  -8.872  39.159  26.033 0.0000000000
60418  -9.438  38.838  25.605 0.0000000000
60419  -9.933  39.175  25.043 0.0000000000
60420  -9.977  38.488  25.223 0.0000000000
64170  -6.397  41.371  40.056 0.0000000000
64171  -6.635  41.005  39.325 0.0000000000
64172  -6.617  40.560  40.211 0.0000000000
64173  -7.336  38.563  41.447 0.0000000000
64174  -7.180  38.998  40.604 0.0000000000
64175  -7.540  38.231  40.738 0.0000000000
64176  -7.795  37.877  40.119 0.0000000000
64177  -7.897  37.395  40.922 0.0000000000
64178  -7.594  36.169  44.673 0.0000000000
64179  -7.510  36.823  43.945 0.0000000000
64180  -7.810  35.892  44.064 0.0000000000
64181  -8.555  34.080  42.830 0.0000000000
64182  -8.370  35.221  42.716 0.0000000000
64183  -8.619  34.812  42.104 0.0000000000
64184  -8.605  35.464  41.308 0.0000000000
64185  -8.825  34.322  41.482 0.0000000000
64186  -8.960  33.912  40.827 0.0000000000
64187  -8.992  33.145  41.566 0.0000000000
64188  -8.699  30.125  42.305 0.0000000000
64189  -8.978  30.752  41.682 0.0000000000
64190  -8.681  29.741  41.668 0.0000000000
64191  -8.550  29.497  40.985 0.0000000000
64192  -8.148  28.896  41.564 0.0000000000
64193  -7.736  28.274  41.468 0.0000000000
64194  -7.841  28.463  42.129 0.0000000000
64195  -7.429  27.968  44.029 0.0000000000
64196  -7.282  27.602  43.362 0.0000000000
64197  -7.109  27.284  43.985 0.0000000000
64198  -6.849  26.670  43.926 0.0000000000
64199  -7.002  26.934  44.593 0.0000000000
64200  -7.549  29.514  46.452 0.0000000000
64201  -7.642  29.120  45.858 0.0000000000
64202  -7.483  28.709  46.403 0.0000000000
64203  -7.288  26.762  47.099 0.0000000000
64204  -7.243  27.179  46.454 0.0000000000
64205  -7.144  26.457  46.520 0.0000000000
64206  -6.988  26.167  45.928 0.0000000000
64207  -7.119  25.779  46.612 0.0000000000
64208  -7.133  25.123  46.662 0.0000000000
64209  -7.291  25.413  47.248 0.0000000000
64210  -7.585  24.919  49.108 0.0000000000
64211  -7.485  24.644  48.547 0.0000000000
65538  -10.465  51.539  35.562 0.0000000000
65539  -10.571  52.260  34.868 0.0000000000
65540  -10.119  52.154  35.535 0.0000000000
65541  -9.704  52.703  35.357 0.0000000000
65542  -9.616  52.076  36.063 0.0000000000
65543  -9.065  51.935  36.575 0.0000000000
65544  -9.435  51.382  36.656 0.0000000000
67596  -9.423  49.092  16.841 0.0000000000
67597  -9.318  48.777  17.500 0.0000000000
67598  -7.299  48.406  20.137 0.0000000000
67599  -7.552  48.762  19.502 0.0000000000
67600  -7.864  48.044  19.698 0.0000000000
67601  -9.432  47.037  19.076 0.0000000000
67602  -9.105  47.546  18.881 0.0000000000
67603  -9.677  47.314  18.413 0.0000000000
67604  -9.958  47.598  17.789 0.0000000000
67605  -10.217  47.026  17.993 0.0000000000
67606  -10.782  46.622  17.531 0.0000000000
67607  -10.555  46.430  18.208 0.0000000000
67608  -11.194  44.833  19.345 0.0000000000
67609  -11.356  45.141  18.705 0.0000000000
67610  -11.721  44.454  18.949 0.0000000000
67611  -12.241  44.006  18.531 0.0000000000
67612  -12.122  43.707  19.162 0.0000000000
67613  -8.082  34.317  30.248 0.0000000000
67614  -8.353  34.863  29.437 0.0000000000
67615  -8.619  34.198  29.755 0.0000000000
67616  -10.026  33.199  29.182 0.0000000000
67617  -9.821  33.831  28.925 0.0000000000
67618  -10.380  33.624  28.570 0.0000000000
67619  -10.731  34.079  27.871 0.0000000000
67620  -10.908  33.426  28.145 0.0000000000
67621  -10.761  30.312  30.048 0.0000000000
67622  -10.616  31.035  29.816 0.0000000000
67623  -11.148  30.740  29.440 0.0000000000
67624  -12.291  31.331  27.838 0.0000000000
67625  -11.811  31.644  28.184 0.0000000000
67626  -12.146  32.027  27.559 0.0000000000
67627  -11.991  32.715  27.280 0.0000000000
67628  -12.426  32.359  26.876 0.0000000000
67629  -12.690  32.679  26.173 0.0000000000
67630  -12.843  31.966  26.458 0.0000000000
72990  -8.865  48.509  28.025 0.0000000000
72991  -9.099  47.772  27.415 0.0000000000
72992  -9.100  47.453  28.107 0.0000000000
72993  -9.104  45.069  29.022 0.0000000000
72994  -9.088  45.426  28.323 0.0000000000
72995  -9.033  44.548  28.461 0.0000000000
72996  -8.869  44.069  27.962 0.0000000000
72997  -8.914  43.703  28.648 0.0000000000
72998  -9.315  43.412  32.001 0.0000000000
72999  -9.305  43.794  31.208 0.0000000000
73000  -9.322  42.836  31.336 0.0000000000
73001  -8.536  41.179  30.310 0.0000000000
73002  -8.894  41.917  30.223 0.0000000000
73003  -8.475  41.587  29.636 0.0000000000
73004  -8.442  42.085  28.968 0.0000000000
73005  -8.060  41.334  29.150 0.0000000000
73006  -7.816  41.049  28.654 0.0000000000
73007  -7.777  40.613  29.420 0.0000000000
73008  -7.518  38.625  30.861 0.0000000000
73009  -7.380  39.117  30.044 0.0000000000
73010  -7.284  38.337  30.445 0.0000000000
73011  -7.193  38.032  29.920 0.0000000000
73012  -7.237  37.565  30.845 0.0000000000
73013  -7.018  40.261  38.087 0.0000000000
73014  -7.266  40.688  37.316 0.0000000000
73015  -7.246  39.830  37.491 0.0000000000
73016  -7.749  38.266  36.661 0.0000000000
73017  -7.672  39.089  36.421 0.0000000000
73018  -7.853  38.613  35.882 0.0000000000
73019  -8.043  38.967  35.127 0.0000000000
73020  -8.051  38.175  35.364 0.0000000000
73021  -8.860  34.894  37.461 0.0000000000
73022  -8.561  35.729  37.299 0.0000000000
73023  -8.735  35.316  36.793 0.0000000000
73024  -8.444  35.803  34.892 0.0000000000
73025  -8.429  36.199  35.367 0.0000000000
73026  -8.308  36.594  34.653 0.0000000000
73027  -8.196  37.376  34.358 0.0000000000
73028  -8.159  37.003  33.879 0.0000000000
73029  -7.976  37.368  33.121 0.0000000000
73030  -8.073  36.641  33.446 0.0000000000
73031  -7.875  35.147  33.004 0.0000000000
73032  -7.726  35.953  32.729 0.0000000000
73033  -7.539  35.578  32.361 0.0000000000
73034  -7.282  35.993  31.630 0.0000000000
73035  -7.427  35.191  31.909 0.0000000000
73036  -7.505  34.851  31.312 0.0000000000
73037  -7.623  34.423  32.100 0.0000000000
73038  -7.960  32.414  33.063 0.0000000000
73039  -7.861  32.849  32.451 0.0000000000
73040  -8.007  32.144  32.526 0.0000000000
73041  -8.292  31.918  32.040 0.0000000000
73042  -8.178  31.426  32.641 0.0000000000
73043  -8.585  30.440  35.105 0.0000000000
73044  -8.471  30.965  34.590 0.0000000000
73045  -8.440  30.191  34.634 0.0000000000
73046  -8.460  28.972  34.035 0.0000000000
73047  -8.379  29.675  33.860 0.0000000000
73048  -8.458  29.477  33.502 0.0000000000
73049  -8.543  30.012  32.928 0.0000000000
73050  -8.651  29.276  33.114 0.0000000000
73051  -8.895  29.147  32.713 0.0000000000
73052  -8.728  28.577  33.314 0.0000000000
73053  -9.343  26.417  34.351 0.0000000000
73054  -9.248  27.001  33.700 0.0000000000
73055  -9.640  26.175  33.949 0.0000000000
73056  -10.094  25.913  33.589 0.0000000000
73057  -10.042  25.352  34.238 0.0000000000
73058  -10.398  24.664  34.474 0.0000000000
73059  -10.035  24.913  34.855 0.0000000000
73060  -9.888  24.337  36.261 0.0000000000
73061  -10.074  24.111  35.949 0.0000000000
73062  -10.142  23.693  36.491 0.0000000000
73063  -10.389  23.001  36.725 0.0000000000
73064  -10.188  23.255  37.030 0.0000000000
73065  -8.951  25.329  37.469 0.0000000000
73066  -9.251  25.082  37.152 0.0000000000
73067  -9.314  24.648  37.712 0.0000000000
73068  -9.896  22.788  38.818 0.0000000000
73069  -9.896  23.280  38.251 0.0000000000
73070  -10.076  22.609  38.466 0.0000000000
73071  -10.252  22.375  38.119 0.0000000000
73072  -10.243  21.927  38.645 0.0000000000
73073  -10.432  21.215  38.826 0.0000000000
73074  -10.183  21.438  39.207 0.0000000000
73080  -6.981  27.007  41.421 0.0000000000
73081  -6.974  26.941  40.792 0.0000000000
73082  -6.709  26.332  41.439 0.0000000000
73083  -6.784  24.464  42.322 0.0000000000
73084  -6.760  24.926  41.648 0.0000000000
73085  -7.078  24.225  41.757 0.0000000000
73086  -7.509  24.041  41.252 0.0000000000
73087  -7.511  23.585  41.924 0.0000000000
73088  -7.161  22.721  45.098 0.0000000000
73089  -7.030  23.191  44.445 0.0000000000
73090  -7.302  22.458  44.494 0.0000000000
73094  -8.418  22.239  42.264 0.0000000000
77036  -7.745  51.796  23.524 0.0000000000
77037  -8.079  51.791  24.330 0.0000000000
77038  -8.395  51.164  24.569 0.0000000000
77039  -8.324  51.743  25.175 0.0000000000
77103  -8.029  52.117  28.091 0.0000000000
77104  -8.018  52.478  27.312 0.0000000000
77105  -8.297  51.758  27.487 0.0000000000
77106  -8.561  51.340  26.884 0.0000000000
77107  -8.494  50.965  27.663 0.0000000000
77108  -8.681  50.174  27.804 0.0000000000
77109  -8.467  50.560  28.407 0.0000000000
77110  -7.999  49.933  30.379 0.0000000000
77111  -8.280  49.636  29.754 0.0000000000
77112  -8.074  49.117  30.460 0.0000000000
77113  -8.178  48.296  30.581 0.0000000000
77114  -7.887  48.621  31.167 0.0000000000
77115  -7.115  51.354  33.135 0.0000000000
77116  -7.276  50.957  32.407 0.0000000000
77117  -7.142  50.586  33.111 0.0000000000
77118  -7.440  48.622  33.963 0.0000000000
77119  -7.419  49.021  33.171 0.0000000000
77120  -7.632  48.247  33.252 0.0000000000
77121  -7.854  47.875  32.604 0.0000000000
77122  -7.865  47.473  33.369 0.0000000000
77123  -8.132  46.709  33.503 0.0000000000
77124  -7.843  47.079  34.159 0.0000000000
77125  -7.319  46.502  36.380 0.0000000000
77126  -7.627  46.181  35.729 0.0000000000
77127  -7.417  45.713  36.506 0.0000000000
77128  -7.466  44.907  36.635 0.0000000000
77129  -7.115  45.203  37.290 0.0000000000
77130  -8.169  51.568  37.401 0.0000000000
77131  -7.852  51.882  37.061 0.0000000000
77132  -7.776  51.340  37.760 0.0000000000
77133  -6.957  49.975  39.122 0.0000000000
77134  -7.046  50.542  38.386 0.0000000000
77135  -6.781  50.048  38.618 0.0000000000
77136  -6.704  50.079  38.042 0.0000000000
77137  -6.539  49.513  38.800 0.0000000000
77138  -7.020  47.407  41.900 0.0000000000
77139  -6.919  48.053  41.183 0.0000000000
77140  -6.615  47.589  41.505 0.0000000000
77141  -6.062  47.012  40.590 0.0000000000
77142  -6.150  47.713  40.391 0.0000000000
77143  -6.128  47.639  39.805 0.0000000000
77144  -6.264  48.215  39.087 0.0000000000
77145  -6.203  47.483  39.190 0.0000000000
77146  -6.379  47.259  38.521 0.0000000000
77147  -6.183  46.703  39.283 0.0000000000
77148  -6.041  44.482  40.340 0.0000000000
77149  -6.230  45.137  39.474 0.0000000000
77150  -6.268  44.320  39.580 0.0000000000
77151  -6.541  44.029  38.899 0.0000000000
77152  -6.287  43.529  39.702 0.0000000000
77153  -6.290  42.789  39.820 0.0000000000
77154  -6.080  42.976  40.567 0.0000000000
77155  -5.994  42.256  43.252 0.0000000000
77156  -6.005  42.041  42.442 0.0000000000
77157  -6.095  41.643  43.435 0.0000000000
77158  -6.263  40.924  43.545 0.0000000000
77159  -6.228  41.188  44.303 0.0000000000
77160  -6.698  42.714  45.849 0.0000000000
77161  -6.418  42.689  45.372 0.0000000000
77162  -6.629  42.083  46.077 0.0000000000
77163  -6.753  40.208  47.096 0.0000000000
77164  -6.578  40.854  46.415 0.0000000000
77165  -6.592  40.144  46.479 0.0000000000
77166  -6.495  40.037  45.833 0.0000000000
77167  -6.659  39.429  46.560 0.0000000000
77168  -6.681  38.647  46.627 0.0000000000
77169  -6.736  38.793  47.258 0.0000000000
77170  -6.943  37.563  49.169 0.0000000000
77171  -6.794  37.490  48.596 0.0000000000
77172  -6.812  36.834  49.247 0.0000000000
77173  -6.690  36.071  49.243 0.0000000000
77174  -6.812  36.150  49.869 0.0000000000
82631  -9.414  36.415  50.228 0.0000000000
82632  -9.712  36.898  49.724 0.0000000000
82633  -9.223  37.169  49.955 0.0000000000
82634  -8.995  37.933  49.663 0.0000000000
82635  -8.690  37.422  50.100 0.0000000000
82636  -8.138  37.554  50.126 0.0000000000
82637  -8.386  36.889  50.525 0.0000000000
82638  -7.942  35.195  51.637 0.0000000000
82639  -7.721  35.817  51.179 0.0000000000
82640  -7.417  35.221  51.414 0.0000000000
82641  -6.990  35.135  51.064 0.0000000000
82642  -7.157  34.538  51.516 0.0000000000
82831  -8.781  28.588  55.064 0.0000000000
82832  -9.084  28.996  54.444 0.0000000000
82833  -8.564  29.308  54.739 0.0000000000
82834  -7.817  30.929  53.966 0.0000000000
82835  -8.298  30.761  53.987 0.0000000000
82836  -8.251  31.510  53.566 0.0000000000
82837  -8.739  32.094  53.082 0.0000000000
82838  -8.232  32.297  53.173 0.0000000000
82839  -8.229  32.969  52.813 0.0000000000
82840  -7.777  32.403  53.111 0.0000000000
82841  -6.912  31.295  52.403 0.0000000000
82842  -7.115  32.223  52.433 0.0000000000
82843  -6.922  31.978  51.922 0.0000000000
82844  -6.845  32.695  51.435 0.0000000000
82845  -6.826  31.738  51.287 0.0000000000
82846  -6.832  31.652  50.664 0.0000000000
82847  -6.852  30.946  51.150 0.0000000000
82848  -7.084  28.724  51.763 0.0000000000
82849  -7.174  29.320  51.050 0.0000000000
82850  -7.270  28.543  51.121 0.0000000000
82851  -7.404  28.354  50.525 0.0000000000
82852  -7.329  27.743  51.227 0.0000000000
82853  -6.738  26.325  54.906 0.0000000000
82854  -6.779  26.914  54.111 0.0000000000
82855  -6.768  26.170  54.312 0.0000000000
82857  -7.102  25.868  52.908 0.0000000000
82858  -7.297  25.735  52.234 0.0000000000
82859  -7.406  26.325  51.459 0.0000000000
82860  -7.445  25.584  51.567 0.0000000000
82861  -7.552  25.487  50.917 0.0000000000
83276  -10.165  48.888  13.486 0.0000000000
83281  -12.190  46.614  14.461 0.0000000000
83282  -11.844  47.235  14.192 0.0000000000
83283  -12.215  46.764  13.722 0.0000000000
83284  -12.388  46.300  11.858 0.0000000000
83285  -12.078  46.904  12.291 0.0000000000
83286  -11.916  46.886  11.553 0.0000000000
83287  -11.404  47.413  11.227 0.0000000000
83288  -11.778  46.819  10.825 0.0000000000
83289  -11.576  46.680  10.140 0.0000000000
83290  -12.111  46.138  10.439 0.0000000000
83318  -8.965  46.424  26.236 0.0000000000
83319  -8.825  46.743  25.514 0.0000000000
83320  -8.745  45.875  25.606 0.0000000000
83321  -8.606  44.242  24.705 0.0000000000
83322  -8.405  44.954  24.505 0.0000000000
83323  -8.628  44.599  23.996 0.0000000000
83324  -8.677  44.980  23.280 0.0000000000
83325  -9.023  44.369  23.504 0.0000000000
83326  -9.060  41.311  25.621 0.0000000000
83327  -9.065  42.067  25.407 0.0000000000
83328  -9.406  41.785  25.007 0.0000000000
83329  -10.437  42.307  23.168 0.0000000000
83330  -9.978  42.610  23.612 0.0000000000
83331  -10.216  43.069  22.857 0.0000000000
83332  -9.917  43.818  22.564 0.0000000000
83333  -10.379  43.460  22.122 0.0000000000
83334  -10.592  43.817  21.405 0.0000000000
83335  -10.934  43.066  21.705 0.0000000000
83336  -12.328  41.504  21.257 0.0000000000
83337  -12.039  42.296  20.927 0.0000000000
83338  -12.532  41.847  20.542 0.0000000000
83339  -12.729  42.160  19.858 0.0000000000
83340  -12.982  41.389  20.133 0.0000000000
83341  -9.127  35.816  27.745 0.0000000000
83342  -8.999  36.500  27.262 0.0000000000
83343  -9.652  36.237  26.974 0.0000000000
83344  -11.067  36.688  25.179 0.0000000000
83345  -10.530  36.996  25.519 0.0000000000
83346  -10.975  37.299  24.735 0.0000000000
83347  -10.960  37.869  24.408 0.0000000000
83348  -11.328  37.568  24.003 0.0000000000
83350  -12.265  35.703  24.154 0.0000000000
83353  -12.410  37.218  22.697 0.0000000000
83354  -12.473  37.842  22.396 0.0000000000
83355  -12.198  38.167  22.782 0.0000000000
83356  -12.569  38.489  22.154 0.0000000000
83357  -12.626  39.208  21.941 0.0000000000
83358  -12.965  38.814  21.561 0.0000000000
83520  -11.077  23.324  34.854 0.0000000000
83521  -11.583  23.076  34.428 0.0000000000
83522  -11.434  22.652  34.971 0.0000000000
83523  -11.866  20.808  35.769 0.0000000000
83524  -12.059  21.225  35.242 0.0000000000
83525  -12.336  20.533  35.308 0.0000000000
83526  -12.778  20.276  34.851 0.0000000000
83527  -12.588  19.851  35.336 0.0000000000
92322  -6.745  35.895  47.948 0.0000000000
92323  -6.917  35.544  47.316 0.0000000000
92324  -6.850  34.897  47.926 0.0000000000
92325  -6.973  33.878  47.897 0.0000000000
92326  -7.060  32.840  47.860 0.0000000000
92327  -7.093  31.978  47.728 0.0000000000
92328  -6.936  32.317  48.416 0.0000000000
92329  -6.918  31.826  48.938 0.0000000000
92330  -6.954  31.348  49.419 0.0000000000
93006  -7.970  49.873  23.520 0.0000000000
93007  -7.609  49.081  22.989 0.0000000000
93008  -8.136  49.029  23.747 0.0000000000
93009  -8.239  48.178  23.928 0.0000000000
93010  -8.255  47.322  24.053 0.0000000000
93011  -10.292  27.080  32.283 0.0000000000
93012  -10.557  27.599  31.679 0.0000000000
93013  -10.962  26.768  31.950 0.0000000000
93014  -11.601  26.480  31.583 0.0000000000
93015  -12.172  26.200  31.214 0.0000000000
93021  -12.927  23.413  32.460 0.0000000000
93022  -12.778  23.049  33.026 0.0000000000
93023  -12.644  22.603  33.581 0.0000000000
94086  -8.131  44.322  35.364 0.0000000000
94087  -8.455  43.839  34.758 0.0000000000
94088  -8.165  43.310  35.503 0.0000000000
94089  -8.137  42.444  35.672 0.0000000000
94090  -7.994  41.547  35.870 0.0000000000
94091  -9.115  30.851  39.734 0.0000000000
94092  -9.298  31.548  39.109 0.0000000000
94093  -9.141  30.563  39.130 0.0000000000
94094  -9.125  30.330  38.509 0.0000000000
94095  -9.017  30.100  37.911 0.0000000000
94096  -8.906  29.891  37.316 0.0000000000
94097  -8.708  29.426  37.939 0.0000000000
94098  -8.369  28.772  37.972 0.0000000000
94099  -8.015  28.063  37.951 0.0000000000
94100  -7.810  27.397  37.898 0.0000000000
94101  -7.646  27.648  38.454 0.0000000000
94102  -7.307  27.185  39.001 0.0000000000
94103  -7.092  26.615  39.580 0.0000000000
94907  -8.088  54.623  33.429 0.0000000000
94908  -7.772  54.161  33.804 0.0000000000
94909  -7.447  53.650  34.106 0.0000000000
94910  -7.183  53.125  34.239 0.0000000000
94911  -7.359  53.135  34.760 0.0000000000
94912  -7.340  52.643  35.496 0.0000000000
94913  -7.335  52.160  36.205 0.0000000000
94919  -7.875  43.546  45.837 0.0000000000
96143  -12.549  44.510  17.189 0.0000000000
96144  -12.672  44.751  16.461 0.0000000000
96145  -12.995  43.995  16.761 0.0000000000
96146  -13.413  43.459  16.319 0.0000000000
96152  -7.397  38.849  28.041 0.0000000000
96153  -7.813  39.198  27.218 0.0000000000
96154  -7.764  38.510  27.413 0.0000000000
96155  -8.269  38.154  26.875 0.0000000000
96156  -8.904  37.786  26.491 0.0000000000
98406  -6.475  40.430  41.888 0.0000000000
98407  -6.664  40.069  41.103 0.0000000000
98408  -6.785  39.611  42.031 0.0000000000
98409  -7.102  38.816  42.196 0.0000000000
98410  -7.409  38.022  42.312 0.0000000000
98411  -7.878  34.170  44.825 0.0000000000
98412  -8.022  34.870  44.119 0.0000000000
98413  -8.151  33.761  44.184 0.0000000000
98414  -8.466  33.357  43.554 0.0000000000
98415  -8.733  32.887  42.921 0.0000000000
98416  -8.935  32.392  42.282 0.0000000000
98417  -8.809  31.659  42.985 0.0000000000
98418  -8.715  30.546  42.978 0.0000000000
98419  -8.366  29.510  42.926 0.0000000000
98420  -7.947  28.732  42.809 0.0000000000
98421  -8.041  29.093  43.511 0.0000000000
98422  -7.749  28.723  44.093 0.0000000000
98423  -7.522  28.319  44.641 0.0000000000
98424  -7.416  28.668  47.563 0.0000000000
98425  -7.411  28.274  46.994 0.0000000000
98426  -7.402  27.900  47.624 0.0000000000
98427  -7.402  27.115  47.594 0.0000000000
98428  -7.361  26.355  47.713 0.0000000000
98429  -7.386  25.692  47.794 0.0000000000
98430  -7.460  25.942  48.318 0.0000000000
98431  -7.569  25.565  48.981 0.0000000000
98432  -7.610  25.216  49.676 0.0000000000
100462  -8.358  49.425  18.404 0.0000000000
100463  -8.011  47.058  20.566 0.0000000000
100464  -8.201  47.436  19.883 0.0000000000
100465  -8.644  46.887  20.121 0.0000000000
100466  -9.296  46.696  19.731 0.0000000000
100467  -9.834  46.475  19.284 0.0000000000
100468  -10.384  46.168  18.846 0.0000000000
100469  -10.261  45.831  19.460 0.0000000000
100470  -10.630  45.182  19.712 0.0000000000
100471  -11.033  44.475  19.972 0.0000000000
100472  -8.642  32.978  30.740 0.0000000000
100473  -8.924  33.508  30.019 0.0000000000
100474  -9.146  32.828  30.280 0.0000000000
100475  -9.667  32.690  29.845 0.0000000000
100476  -10.221  32.515  29.415 0.0000000000
100477  -11.833  29.651  29.298 0.0000000000
100478  -11.658  30.450  29.041 0.0000000000
100479  -12.159  30.120  28.665 0.0000000000
100480  -12.493  30.539  28.056 0.0000000000
100481  -12.751  30.936  27.400 0.0000000000
100482  -12.975  31.252  26.710 0.0000000000
103698  -8.711  47.575  29.414 0.0000000000
103699  -8.976  47.021  28.816 0.0000000000
103700  -8.877  46.544  29.529 0.0000000000
103701  -9.027  45.592  29.625 0.0000000000
103702  -9.141  44.645  29.763 0.0000000000
103703  -9.112  41.584  32.273 0.0000000000
103704  -9.217  41.930  31.500 0.0000000000
103705  -8.938  41.129  31.663 0.0000000000
103706  -8.638  40.765  31.104 0.0000000000
103707  -8.260  40.438  30.622 0.0000000000
103708  -7.869  40.149  30.168 0.0000000000
103709  -7.973  39.703  30.937 0.0000000000
103710  -7.778  38.922  31.288 0.0000000000
103711  -7.663  38.216  31.658 0.0000000000
103712  -7.426  38.619  38.544 0.0000000000
103713  -7.362  39.007  37.740 0.0000000000
103714  -7.594  38.226  37.974 0.0000000000
103715  -7.786  37.849  37.424 0.0000000000
103716  -7.986  37.419  36.887 0.0000000000
103717  -9.125  34.040  36.401 0.0000000000
103718  -8.872  34.921  36.264 0.0000000000
103719  -8.913  34.538  35.733 0.0000000000
103720  -8.673  35.027  35.054 0.0000000000
103721  -8.438  35.440  34.405 0.0000000000
103722  -8.216  35.837  33.764 0.0000000000
103723  -8.345  35.074  33.972 0.0000000000
103724  -8.155  34.701  33.588 0.0000000000
103725  -7.924  34.357  33.215 0.0000000000
103726  -7.753  34.000  32.821 0.0000000000
103727  -7.999  33.555  33.412 0.0000000000
103728  -8.050  32.768  33.536 0.0000000000
103729  -8.098  31.987  33.584 0.0000000000
103730  -8.453  28.976  35.293 0.0000000000
103731  -8.406  29.473  34.710 0.0000000000
103732  -8.400  28.752  34.879 0.0000000000
103733  -8.482  28.466  34.561 0.0000000000
103734  -8.567  28.191  34.238 0.0000000000
103735  -8.723  27.975  33.885 0.0000000000
103736  -8.761  27.440  34.438 0.0000000000
103737  -9.082  26.649  34.704 0.0000000000
103738  -9.432  25.849  34.966 0.0000000000
103739  -9.739  25.168  35.189 0.0000000000
103740  -9.503  25.359  35.510 0.0000000000
103741  -9.573  24.986  36.029 0.0000000000
103742  -9.694  24.564  36.568 0.0000000000
103743  -8.994  24.371  38.681 0.0000000000
103744  -9.367  24.176  38.290 0.0000000000
103745  -9.369  23.669  38.906 0.0000000000
103746  -9.628  23.010  39.147 0.0000000000
103747  -9.847  22.351  39.364 0.0000000000
103748  -10.004  21.685  39.557 0.0000000000
103749  -9.814  21.925  39.898 0.0000000000
103750  -9.724  21.439  40.447 0.0000000000
103752  -6.667  26.112  42.683 0.0000000000
103753  -6.624  25.878  42.115 0.0000000000
103754  -6.582  25.443  42.795 0.0000000000
103755  -6.655  24.743  42.916 0.0000000000
103756  -6.875  24.037  43.023 0.0000000000
106166  -7.492  53.214  28.522 0.0000000000
106167  -7.770  52.425  28.712 0.0000000000
106168  -8.026  51.643  28.906 0.0000000000
106169  -8.265  50.926  29.033 0.0000000000
106170  -8.019  51.209  29.626 0.0000000000
106171  -7.923  50.762  30.327 0.0000000000
106172  -7.726  50.261  31.031 0.0000000000
106173  -6.967  50.514  34.553 0.0000000000
106174  -7.086  50.192  33.822 0.0000000000
106175  -7.035  49.796  34.569 0.0000000000
106176  -7.175  49.017  34.676 0.0000000000
106177  -7.349  48.219  34.772 0.0000000000
106178  -7.544  47.438  34.813 0.0000000000
106179  -7.269  47.801  35.509 0.0000000000
106180  -7.186  47.325  36.267 0.0000000000
106181  -6.993  46.821  37.062 0.0000000000
106182  -8.038  50.371  38.814 0.0000000000
106183  -7.672  50.740  38.524 0.0000000000
106184  -7.607  50.127  39.180 0.0000000000
106185  -7.223  49.784  39.510 0.0000000000
106186  -6.881  49.380  39.800 0.0000000000
106187  -6.512  46.253  42.634 0.0000000000
106188  -6.387  46.998  41.782 0.0000000000
106189  -6.228  46.309  42.064 0.0000000000
106190  -6.037  46.291  41.448 0.0000000000
106191  -5.996  46.241  40.776 0.0000000000
106192  -6.047  46.109  40.068 0.0000000000
106193  -5.926  45.441  40.922 0.0000000000
106194  -5.917  44.634  41.115 0.0000000000
106195  -5.916  43.873  41.244 0.0000000000
106196  -5.938  43.165  41.349 0.0000000000
106197  -5.856  43.352  42.164 0.0000000000
106198  -5.937  42.863  43.127 0.0000000000
106199  -6.054  42.424  44.027 0.0000000000
106200  -7.172  41.514  47.176 0.0000000000
106201  -6.841  41.488  46.757 0.0000000000
106202  -7.066  40.919  47.418 0.0000000000
106203  -6.988  40.284  47.615 0.0000000000
106204  -6.921  39.624  47.744 0.0000000000
106205  -6.860  38.910  47.828 0.0000000000
106206  -7.037  38.946  48.399 0.0000000000
106207  -7.123  38.269  49.051 0.0000000000
106208  -7.187  37.574  49.700 0.0000000000
109485  -9.131  35.933  50.735 0.0000000000
109486  -8.605  36.169  50.898 0.0000000000
109487  -8.808  35.479  51.183 0.0000000000
109488  -8.475  35.017  51.604 0.0000000000
109489  -8.136  34.513  51.972 0.0000000000
109603  -7.719  28.958  55.268 0.0000000000
109604  -8.023  29.569  54.851 0.0000000000
109605  -7.503  29.742  54.794 0.0000000000
109606  -7.424  30.337  54.262 0.0000000000
109607  -7.396  30.963  53.759 0.0000000000
109608  -7.373  31.629  53.310 0.0000000000
109609  -7.068  30.869  53.453 0.0000000000
109610  -6.856  30.664  52.962 0.0000000000
109611  -6.835  30.379  52.349 0.0000000000
109612  -6.911  30.261  51.685 0.0000000000
109613  -6.878  29.620  52.333 0.0000000000
109614  -6.924  28.884  52.405 0.0000000000
109615  -6.994  28.127  52.552 0.0000000000
109871  -10.265  48.752  14.299 0.0000000000
109872  -10.769  48.389  13.698 0.0000000000
109874  -12.566  46.253  13.286 0.0000000000
109895  -8.771  44.749  26.621 0.0000000000
109896  -8.667  45.050  25.871 0.0000000000
109897  -8.623  44.300  26.025 0.0000000000
109898  -8.633  43.890  25.448 0.0000000000
109899  -8.832  43.520  24.930 0.0000000000
109900  -9.880  40.704  24.808 0.0000000000
109901  -9.827  41.437  24.574 0.0000000000
109902  -10.285  41.124  24.193 0.0000000000
109903  -10.612  41.526  23.493 0.0000000000
109904  -10.932  41.911  22.768 0.0000000000
109905  -11.251  42.285  22.049 0.0000000000
109906  -11.511  41.516  22.387 0.0000000000
109907  -12.078  41.101  21.983 0.0000000000
109908  -12.517  40.743  21.574 0.0000000000
109909  -10.394  35.338  27.105 0.0000000000
109910  -10.273  35.982  26.654 0.0000000000
109911  -10.806  35.726  26.357 0.0000000000
109912  -11.162  36.091  25.631 0.0000000000
109913  -11.498  36.373  24.874 0.0000000000
110016  -10.969  22.495  36.011 0.0000000000
110017  -11.316  22.243  35.537 0.0000000000
110018  -11.251  21.818  36.158 0.0000000000
110019  -11.552  21.066  36.273 0.0000000000
110020  -11.783  20.364  36.307 0.0000000000
115578  -6.830  38.340  45.206 0.0000000000
115579  -7.017  38.038  44.492 0.0000000000
115580  -7.075  37.411  45.235 0.0000000000
115581  -7.323  36.459  45.302 0.0000000000
115582  -7.530  35.523  45.386 0.0000000000
115583  -7.135  35.197  46.683 0.0000000000
115584  -7.365  34.840  46.068 0.0000000000
115585  -7.641  34.526  45.457 0.0000000000
115586  -7.740  33.430  45.460 0.0000000000
115587  -7.823  32.339  45.462 0.0000000000
115588  -7.857  31.225  45.418 0.0000000000
115589  -7.826  30.323  45.437 0.0000000000
115590  -7.664  30.795  45.970 0.0000000000
115591  -7.538  30.336  46.484 0.0000000000
115592  -7.445  29.900  47.008 0.0000000000
115593  -7.199  31.108  47.679 0.0000000000
115594  -7.318  30.261  47.593 0.0000000000
115595  -7.394  29.449  47.541 0.0000000000
115596  -7.437  29.010  48.056 0.0000000000
115597  -7.465  28.555  48.652 0.0000000000
115598  -7.525  28.086  49.302 0.0000000000
117175  -7.324  50.131  19.995 0.0000000000
117176  -6.960  49.845  20.660 0.0000000000
117177  -6.939  48.875  20.755 0.0000000000
117178  -7.176  48.004  20.939 0.0000000000
117179  -7.281  48.472  22.376 0.0000000000
117180  -7.228  47.818  21.750 0.0000000000
117181  -7.503  47.305  21.136 0.0000000000
117182  -7.918  46.724  21.353 0.0000000000
117183  -8.379  46.212  21.583 0.0000000000
117184  -8.828  45.706  21.796 0.0000000000
117185  -9.360  30.225  31.547 0.0000000000
117186  -9.680  30.760  30.898 0.0000000000
117187  -9.854  30.045  31.082 0.0000000000
117188  -10.382  29.776  30.669 0.0000000000
117189  -10.945  29.482  30.279 0.0000000000
117190  -10.837  28.128  31.083 0.0000000000
117191  -11.168  28.663  30.523 0.0000000000
117192  -11.512  29.170  29.906 0.0000000000
117193  -12.043  28.827  29.513 0.0000000000
117194  -12.538  28.469  29.089 0.0000000000
119694  -8.698  45.907  32.343 0.0000000000
119695  -8.997  45.319  31.758 0.0000000000
119696  -8.986  44.975  32.509 0.0000000000
119697  -9.178  44.026  32.637 0.0000000000
119698  -9.233  43.057  32.778 0.0000000000
119699  -8.782  43.302  34.159 0.0000000000
119700  -9.039  42.699  33.545 0.0000000000
119701  -9.168  42.118  32.876 0.0000000000
119702  -8.978  41.213  33.081 0.0000000000
119703  -8.746  40.424  33.325 0.0000000000
119704  -8.486  39.633  33.590 0.0000000000
119705  -8.633  35.206  39.274 0.0000000000
119706  -8.468  35.689  38.558 0.0000000000
119707  -8.808  34.781  38.700 0.0000000000
119708  -9.005  34.395  38.184 0.0000000000
119709  -9.181  33.964  37.674 0.0000000000
119710  -9.346  32.298  38.433 0.0000000000
119711  -9.325  32.964  37.752 0.0000000000
119712  -9.251  33.500  37.085 0.0000000000
119713  -9.295  33.041  36.522 0.0000000000
119714  -9.181  32.683  35.918 0.0000000000
119715  -8.946  32.339  35.400 0.0000000000
119716  -8.715  32.054  34.955 0.0000000000
119717  -8.864  31.522  35.497 0.0000000000
119718  -8.755  30.708  35.583 0.0000000000
119719  -8.603  29.951  35.654 0.0000000000
119720  -8.731  29.670  36.770 0.0000000000
119721  -8.561  29.438  36.230 0.0000000000
119722  -8.499  29.220  35.747 0.0000000000
119723  -8.463  28.473  35.851 0.0000000000
119724  -8.419  27.756  35.955 0.0000000000
119725  -8.570  26.940  36.215 0.0000000000
119726  -8.899  26.188  36.361 0.0000000000
119727  -8.597  26.485  36.727 0.0000000000
119728  -8.577  26.029  37.245 0.0000000000
119729  -8.549  25.573  37.793 0.0000000000
119730  -7.826  26.620  37.963 0.0000000000
119731  -8.193  25.809  38.175 0.0000000000
119732  -8.593  25.068  38.427 0.0000000000
119733  -8.566  24.583  39.048 0.0000000000
119734  -8.534  24.138  39.653 0.0000000000
119735  -8.471  23.711  40.297 0.0000000000
119736  -6.906  24.489  45.487 0.0000000000
119737  -6.836  24.180  44.890 0.0000000000
119738  -6.982  23.770  45.609 0.0000000000
119739  -7.143  23.052  45.734 0.0000000000
121613  -7.099  54.366  31.187 0.0000000000
121614  -7.145  53.678  31.403 0.0000000000
121615  -7.243  52.927  31.545 0.0000000000
121616  -7.355  52.184  31.651 0.0000000000
121617  -7.209  52.503  32.359 0.0000000000
121618  -7.114  52.086  33.116 0.0000000000
121619  -6.993  51.663  33.794 0.0000000000
121620  -7.053  52.508  34.357 0.0000000000
121621  -6.967  51.875  34.437 0.0000000000
121622  -6.932  51.214  34.496 0.0000000000
121623  -6.891  50.771  35.254 0.0000000000
121624  -6.751  50.361  36.035 0.0000000000
121625  -6.695  49.834  36.744 0.0000000000
121626  -8.213  47.663  41.316 0.0000000000
121627  -7.685  48.122  41.077 0.0000000000
121628  -7.852  47.420  41.773 0.0000000000
121629  -7.500  47.089  42.250 0.0000000000
121630  -7.187  46.678  42.727 0.0000000000
121631  -7.900  45.760  43.695 0.0000000000
121632  -7.413  45.957  43.462 0.0000000000
121633  -6.933  46.138  43.145 0.0000000000
121634  -6.728  45.620  43.452 0.0000000000
121635  -6.563  45.060  43.785 0.0000000000
121636  -6.420  44.447  44.128 0.0000000000
121637  -6.303  43.859  44.362 0.0000000000
121638  -6.604  43.882  44.896 0.0000000000
121639  -6.813  43.282  45.617 0.0000000000
121640  -7.046  42.667  46.285 0.0000000000
121641  -7.639  43.087  46.243 0.0000000000
121642  -7.437  42.586  46.595 0.0000000000
121643  -7.316  42.022  46.919 0.0000000000
121644  -7.626  41.374  47.515 0.0000000000
121645  -7.919  40.668  48.086 0.0000000000
121646  -8.208  39.924  48.639 0.0000000000
124283  -10.070  27.100  54.715 0.0000000000
124284  -9.754  27.885  54.361 0.0000000000
124285  -9.562  27.469  55.091 0.0000000000
124286  -9.050  27.805  55.423 0.0000000000
124287  -8.512  28.039  55.663 0.0000000000
124289  -8.278  27.400  56.192 0.0000000000
124290  -7.984  28.171  55.745 0.0000000000
124291  -7.519  28.201  55.663 0.0000000000
124292  -7.123  28.117  55.425 0.0000000000
124293  -6.873  27.971  55.049 0.0000000000
124294  -6.762  27.852  54.533 0.0000000000
124295  -6.796  27.189  55.282 0.0000000000
124296  -6.752  26.471  55.481 0.0000000000
124493  -11.140  47.184  16.177 0.0000000000
124494  -11.273  47.438  15.464 0.0000000000
124495  -11.644  46.824  15.669 0.0000000000
124496  -12.148  46.388  15.158 0.0000000000
124497  -12.534  45.938  14.712 0.0000000000
124498  -12.771  44.968  15.735 0.0000000000
124499  -12.839  45.185  14.998 0.0000000000
124514  -8.189  41.730  27.278 0.0000000000
124515  -8.481  42.043  26.556 0.0000000000
124516  -8.344  41.323  26.737 0.0000000000
124517  -8.598  40.914  26.261 0.0000000000
124518  -8.961  40.548  25.820 0.0000000000
124519  -8.351  39.537  26.507 0.0000000000
124520  -8.874  39.862  25.917 0.0000000000
124521  -9.395  40.243  25.334 0.0000000000
124522  -9.897  39.910  24.932 0.0000000000
124523  -10.415  39.548  24.521 0.0000000000
124524  -10.925  39.221  24.070 0.0000000000
124525  -12.325  34.062  25.645 0.0000000000
124526  -12.128  34.775  25.296 0.0000000000
124527  -12.569  34.353  24.864 0.0000000000
124608  -10.854  20.749  38.069 0.0000000000
124609  -11.124  20.451  37.691 0.0000000000
129666  -6.783  42.330  38.406 0.0000000000
129667  -7.077  41.916  37.746 0.0000000000
129668  -6.795  41.472  38.481 0.0000000000
129669  -6.811  40.638  38.685 0.0000000000
129670  -7.000  39.821  38.939 0.0000000000
129671  -6.884  39.754  40.441 0.0000000000
129672  -7.074  39.407  39.810 0.0000000000
129673  -7.287  39.043  39.138 0.0000000000
129674  -7.623  38.269  39.325 0.0000000000
129675  -7.956  37.449  39.521 0.0000000000
129676  -8.217  36.587  39.694 0.0000000000
129677  -7.211  37.706  43.855 0.0000000000
129678  -7.472  37.470  43.099 0.0000000000
129679  -7.740  37.166  42.434 0.0000000000
129680  -8.089  35.568  43.380 0.0000000000
129681  -8.082  36.234  42.596 0.0000000000
129682  -8.009  36.888  41.789 0.0000000000
129683  -8.239  36.477  41.116 0.0000000000
129684  -8.405  36.080  40.486 0.0000000000
129685  -8.470  35.696  39.868 0.0000000000
129686  -8.817  34.683  40.034 0.0000000000
129687  -9.080  33.497  40.187 0.0000000000
129688  -9.164  32.221  40.260 0.0000000000
129689  -9.065  31.867  41.663 0.0000000000
129690  -9.085  31.455  40.990 0.0000000000
129691  -9.120  31.073  40.362 0.0000000000
129692  -8.856  30.111  40.359 0.0000000000
129693  -8.478  29.333  40.344 0.0000000000
129694  -7.988  28.648  40.348 0.0000000000
129695  -7.609  28.104  40.269 0.0000000000
129696  -7.640  28.178  40.877 0.0000000000
129697  -7.344  27.656  41.424 0.0000000000
129698  -7.082  27.198  41.993 0.0000000000
129699  -7.551  28.028  42.738 0.0000000000
129700  -7.195  27.386  42.670 0.0000000000
129701  -6.883  26.764  42.608 0.0000000000
129702  -6.764  26.341  43.291 0.0000000000
129703  -6.689  25.954  44.015 0.0000000000
129704  -6.724  25.560  44.746 0.0000000000
129705  -7.757  29.492  45.337 0.0000000000
129706  -7.572  28.705  45.247 0.0000000000
129707  -7.349  27.949  45.209 0.0000000000
129708  -7.359  27.924  46.386 0.0000000000
129709  -7.260  27.599  45.804 0.0000000000
129710  -7.145  27.223  45.220 0.0000000000
129711  -6.944  26.545  45.231 0.0000000000
129712  -6.838  25.865  45.364 0.0000000000
129713  -6.848  25.180  45.420 0.0000000000
129714  -7.006  24.809  46.031 0.0000000000
129715  -7.178  24.423  46.730 0.0000000000
129716  -7.353  24.017  47.436 0.0000000000
129717  -7.392  25.038  47.883 0.0000000000
129718  -7.399  24.351  47.990 0.0000000000
131400  -10.560  52.928  34.111 0.0000000000
131401  -10.159  53.437  33.955 0.0000000000
131402  -9.748  53.306  34.608 0.0000000000
131403  -9.298  53.192  35.134 0.0000000000
131404  -8.830  53.006  35.621 0.0000000000
131405  -8.380  52.760  36.050 0.0000000000
131406  -8.718  52.413  36.342 0.0000000000
131407  -8.583  51.775  37.011 0.0000000000
131408  -8.541  51.126  37.660 0.0000000000
131411  -8.465  50.530  38.329 0.0000000000
131412  -8.403  49.925  38.987 0.0000000000
131413  -8.385  49.333  39.619 0.0000000000
131414  -8.450  48.574  40.171 0.0000000000
131423  -8.563  47.856  40.831 0.0000000000
131424  -8.727  47.133  41.511 0.0000000000
134007  -9.853  48.743  16.337 0.0000000000
134008  -10.288  48.167  16.469 0.0000000000
134009  -7.557  49.557  19.448 0.0000000000
134010  -7.991  49.081  18.972 0.0000000000
134011  -8.549  48.690  18.593 0.0000000000
134012  -8.478  47.792  19.306 0.0000000000
134013  -8.848  48.118  18.793 0.0000000000
134014  -9.131  48.433  18.161 0.0000000000
134015  -9.655  48.168  17.675 0.0000000000
134016  -10.153  47.913  17.146 0.0000000000
134017  -10.656  47.514  16.674 0.0000000000
134018  -10.985  46.908  16.866 0.0000000000
134019  -11.321  46.302  17.109 0.0000000000
134020  -11.676  45.672  17.384 0.0000000000
134021  -10.965  45.798  18.435 0.0000000000
134022  -11.515  45.399  18.038 0.0000000000
134023  -12.047  44.999  17.643 0.0000000000
134024  -12.411  44.260  17.865 0.0000000000
134025  -12.763  43.521  18.104 0.0000000000
134026  -13.075  42.759  18.412 0.0000000000
134027  -7.629  35.756  29.521 0.0000000000
134028  -7.996  36.238  28.540 0.0000000000
134029  -8.116  35.544  29.016 0.0000000000
134030  -8.718  35.370  28.559 0.0000000000
134031  -9.383  35.171  28.151 0.0000000000
134032  -9.224  34.030  29.305 0.0000000000
134033  -9.595  34.477  28.582 0.0000000000
134034  -10.005  34.936  27.829 0.0000000000
134035  -10.572  34.708  27.517 0.0000000000
134036  -11.081  34.479  27.183 0.0000000000
134037  -11.560  34.201  26.791 0.0000000000
134038  -10.057  31.283  30.254 0.0000000000
134039  -10.423  31.774  29.637 0.0000000000
134040  -10.769  32.269  29.016 0.0000000000
134041  -11.470  31.205  28.809 0.0000000000
134042  -11.304  31.968  28.582 0.0000000000
134043  -11.106  32.721  28.371 0.0000000000
134044  -11.413  33.149  27.724 0.0000000000
134045  -11.774  33.475  27.036 0.0000000000
134046  -12.059  33.784  26.354 0.0000000000
134047  -12.515  33.373  25.918 0.0000000000
140730  -8.978  49.160  26.601 0.0000000000
140731  -9.047  48.416  25.969 0.0000000000
140732  -9.086  48.102  26.719 0.0000000000
140733  -9.120  47.059  26.794 0.0000000000
140734  -9.064  46.139  26.959 0.0000000000
140735  -9.132  46.406  28.201 0.0000000000
140736  -9.084  45.820  27.637 0.0000000000
140737  -8.949  45.259  27.091 0.0000000000
140738  -8.807  44.437  27.273 0.0000000000
140739  -8.654  43.634  27.483 0.0000000000
140740  -8.474  42.857  27.663 0.0000000000
140741  -9.173  44.750  31.098 0.0000000000
140742  -9.228  44.204  30.477 0.0000000000
140743  -9.167  43.712  29.905 0.0000000000
140744  -9.167  42.356  30.783 0.0000000000
140745  -9.083  42.797  30.054 0.0000000000
140746  -9.021  43.260  29.375 0.0000000000
140747  -8.719  42.885  28.821 0.0000000000
140748  -8.454  42.492  28.316 0.0000000000
140749  -8.236  42.119  27.800 0.0000000000
140750  -7.940  41.421  27.942 0.0000000000
140751  -7.700  40.723  28.119 0.0000000000
140752  -7.456  39.998  28.385 0.0000000000
140753  -7.566  39.861  29.708 0.0000000000
140754  -7.357  39.584  29.222 0.0000000000
140755  -7.248  39.284  28.702 0.0000000000
140756  -7.215  38.517  28.976 0.0000000000
140757  -7.212  37.701  29.270 0.0000000000
140758  -7.230  36.877  29.635 0.0000000000
140759  -7.344  41.516  37.167 0.0000000000
140760  -7.612  41.095  36.609 0.0000000000
140761  -7.881  40.670  36.018 0.0000000000
140762  -7.450  39.430  36.936 0.0000000000
140763  -7.757  39.889  36.199 0.0000000000
140764  -8.077  40.219  35.483 0.0000000000
140765  -8.187  39.792  34.930 0.0000000000
140766  -8.283  39.358  34.370 0.0000000000
140767  -8.261  38.871  33.825 0.0000000000
140768  -8.325  36.137  37.826 0.0000000000
140769  -8.280  36.563  37.093 0.0000000000
140770  -8.205  36.987  36.393 0.0000000000
140771  -8.573  35.739  36.110 0.0000000000
140772  -8.350  36.582  35.908 0.0000000000
140773  -8.177  37.393  35.635 0.0000000000
140774  -8.165  37.775  34.822 0.0000000000
140775  -8.156  38.129  34.068 0.0000000000
140776  -8.167  38.468  33.288 0.0000000000
140777  -8.006  38.080  32.815 0.0000000000
140778  -7.796  37.808  32.392 0.0000000000
140779  -7.596  37.498  32.028 0.0000000000
140780  -7.907  36.311  33.077 0.0000000000
140781  -7.608  36.737  32.386 0.0000000000
140782  -7.349  37.160  31.641 0.0000000000
140783  -7.224  36.783  31.243 0.0000000000
140784  -7.196  36.423  30.697 0.0000000000
140785  -7.332  36.071  30.082 0.0000000000
140786  -7.499  35.305  30.462 0.0000000000
140787  -7.678  34.532  30.728 0.0000000000
140788  -7.922  33.807  30.981 0.0000000000
140789  -7.758  33.569  32.356 0.0000000000
140790  -7.885  33.299  31.758 0.0000000000
140791  -8.187  33.102  31.193 0.0000000000
140792  -8.431  32.416  31.414 0.0000000000
140793  -8.637  31.772  31.601 0.0000000000
140794  -8.795  31.117  31.773 0.0000000000
140795  -8.497  31.797  34.524 0.0000000000
140796  -8.285  31.494  34.081 0.0000000000
140797  -8.187  31.180  33.638 0.0000000000
140798  -8.351  29.917  34.226 0.0000000000
140799  -8.292  30.395  33.729 0.0000000000
140800  -8.240  30.930  33.198 0.0000000000
140801  -8.362  30.714  32.786 0.0000000000
140802  -8.621  30.567  32.361 0.0000000000
140803  -8.928  30.409  31.957 0.0000000000
140804  -9.126  29.734  32.109 0.0000000000
140805  -9.222  28.957  32.300 0.0000000000
140806  -9.442  28.131  32.458 0.0000000000
140807  -8.876  27.825  33.475 0.0000000000
140808  -9.287  27.544  33.065 0.0000000000
140809  -9.753  27.317  32.654 0.0000000000
140810  -10.172  26.494  32.920 0.0000000000
140811  -10.630  25.666  33.205 0.0000000000
140812  -11.070  24.842  33.475 0.0000000000
140813  -11.439  24.146  33.717 0.0000000000
140814  -10.887  24.388  34.092 0.0000000000
140815  -10.736  23.977  34.699 0.0000000000
140816  -10.700  23.573  35.268 0.0000000000
140817  -10.050  24.498  35.424 0.0000000000
140818  -10.388  23.848  35.642 0.0000000000
140819  -10.690  23.163  35.834 0.0000000000
140820  -10.664  22.752  36.398 0.0000000000
140821  -10.652  22.300  36.926 0.0000000000
140822  -10.650  21.838  37.429 0.0000000000
140823  -9.203  25.489  36.608 0.0000000000
140824  -9.500  24.814  36.857 0.0000000000
140825  -9.788  24.146  37.083 0.0000000000
140826  -9.648  23.944  37.963 0.0000000000
140827  -9.844  23.730  37.662 0.0000000000
140828  -9.998  23.506  37.354 0.0000000000
140829  -10.224  22.811  37.585 0.0000000000
140830  -10.430  22.105  37.791 0.0000000000
140831  -10.624  21.421  37.966 0.0000000000
140832  -10.615  20.998  38.454 0.0000000000
140841  -7.268  27.520  40.174 0.0000000000
140842  -6.950  26.815  40.169 0.0000000000
140843  -6.905  25.988  40.242 0.0000000000
140844  -6.623  25.641  41.566 0.0000000000
140845  -6.789  25.390  40.956 0.0000000000
140846  -7.132  25.194  40.349 0.0000000000
140847  -7.513  24.506  40.533 0.0000000000
140848  -7.984  23.907  40.749 0.0000000000
140849  -8.452  23.249  40.964 0.0000000000
140850  -6.842  23.904  44.301 0.0000000000
140851  -6.959  23.648  43.758 0.0000000000
140852  -7.211  23.336  43.121 0.0000000000
140853  -7.561  22.207  43.895 0.0000000000
140854  -7.592  22.626  43.249 0.0000000000
140855  -7.567  23.097  42.585 0.0000000000
140856  -7.996  22.911  42.084 0.0000000000
140857  -8.440  22.764  41.600 0.0000000000
140858  -8.869  22.585  41.117 0.0000000000
140859  -9.173  21.893  41.271 0.0000000000
145657  -7.097  50.889  21.820 0.0000000000
145658  -7.354  50.680  22.495 0.0000000000
145659  -7.497  51.903  22.817 0.0000000000
145660  -7.584  51.247  23.013 0.0000000000
145661  -7.757  50.601  23.231 0.0000000000
145662  -8.212  50.529  24.030 0.0000000000
145663  -8.623  50.457  24.796 0.0000000000
145664  -8.829  50.282  25.622 0.0000000000
145742  -8.166  52.263  25.848 0.0000000000
145743  -8.510  51.616  26.043 0.0000000000
145744  -8.754  50.848  26.249 0.0000000000
145745  -8.873  50.025  26.445 0.0000000000
145746  -8.876  49.760  27.220 0.0000000000
145747  -8.798  49.353  27.924 0.0000000000
145748  -8.686  48.888  28.584 0.0000000000
145749  -8.423  50.102  29.077 0.0000000000
145750  -8.511  49.256  29.152 0.0000000000
145751  -8.578  48.415  29.267 0.0000000000
145752  -8.430  47.951  29.996 0.0000000000
145753  -8.349  47.474  30.732 0.0000000000
145754  -8.372  47.078  31.441 0.0000000000
145755  -7.442  51.404  31.696 0.0000000000
145756  -7.453  50.553  31.701 0.0000000000
145757  -7.498  49.715  31.713 0.0000000000
145758  -7.249  49.791  33.134 0.0000000000
145759  -7.419  49.352  32.444 0.0000000000
145760  -7.603  48.932  31.779 0.0000000000
145761  -7.800  48.212  31.889 0.0000000000
145762  -8.109  47.533  32.033 0.0000000000
145763  -8.419  46.707  32.159 0.0000000000
145764  -8.426  46.319  32.903 0.0000000000
145765  -8.388  45.952  33.667 0.0000000000
145766  -8.303  45.539  34.421 0.0000000000
145767  -7.768  46.643  34.938 0.0000000000
145768  -7.944  45.863  35.082 0.0000000000
145769  -8.063  45.097  35.225 0.0000000000
145770  -7.808  44.609  35.988 0.0000000000
145771  -7.475  44.073  36.769 0.0000000000
145772  -7.108  43.562  37.526 0.0000000000
145773  -7.944  52.452  36.426 0.0000000000
145774  -7.575  52.065  36.687 0.0000000000
145775  -7.283  51.720  36.854 0.0000000000
145776  -7.359  50.969  38.105 0.0000000000
145777  -7.152  51.115  37.612 0.0000000000
145778  -6.996  51.211  37.075 0.0000000000
145779  -6.775  50.612  37.264 0.0000000000
145780  -6.648  49.978  37.400 0.0000000000
145781  -6.586  49.326  37.506 0.0000000000
145782  -7.245  48.443  40.838 0.0000000000
145783  -6.882  48.703  40.516 0.0000000000
145784  -6.580  48.899  40.066 0.0000000000
145785  -6.322  47.673  40.994 0.0000000000
145786  -6.320  48.341  40.265 0.0000000000
145787  -6.419  48.917  39.545 0.0000000000
145788  -6.359  48.890  38.955 0.0000000000
145789  -6.415  48.777  38.301 0.0000000000
145790  -6.586  48.576  37.627 0.0000000000
145791  -6.619  47.829  37.712 0.0000000000
145792  -6.668  47.060  37.789 0.0000000000
145793  -6.747  46.259  37.861 0.0000000000
145794  -6.214  45.950  39.363 0.0000000000
145795  -6.494  45.692  38.677 0.0000000000
145796  -6.810  45.446  37.977 0.0000000000
145797  -6.821  44.617  38.106 0.0000000000
145798  -6.812  43.800  38.215 0.0000000000
145799  -6.807  43.041  38.293 0.0000000000
145800  -6.528  42.559  39.099 0.0000000000
145801  -6.310  42.055  39.922 0.0000000000
145802  -6.220  41.612  40.833 0.0000000000
145803  -5.991  42.490  41.475 0.0000000000
145804  -6.086  41.833  41.641 0.0000000000
145805  -6.260  41.143  41.773 0.0000000000
145806  -6.363  40.665  42.704 0.0000000000
145807  -6.472  40.162  43.615 0.0000000000
145808  -6.563  39.672  44.412 0.0000000000
145809  -6.229  43.210  44.588 0.0000000000
145810  -6.199  42.582  44.775 0.0000000000
145811  -6.205  41.983  44.933 0.0000000000
145812  -6.591  41.482  46.283 0.0000000000
145813  -6.388  41.518  45.715 0.0000000000
145814  -6.253  41.383  45.035 0.0000000000
145815  -6.361  40.697  45.077 0.0000000000
145816  -6.489  39.889  45.152 0.0000000000
145817  -6.645  39.100  45.190 0.0000000000
145818  -6.751  38.468  45.969 0.0000000000
145819  -6.760  37.893  46.630 0.0000000000
145820  -6.777  37.279  47.297 0.0000000000
145821  -6.744  38.111  48.003 0.0000000000
145822  -6.753  37.355  48.010 0.0000000000
145823  -6.736  36.654  47.974 0.0000000000
145824  -6.671  36.001  48.606 0.0000000000
145825  -6.636  35.296  49.234 0.0000000000
145826  -6.635  34.640  49.862 0.0000000000
152396  -8.739  39.743  48.615 0.0000000000
152397  -8.470  39.256  49.007 0.0000000000
152404  -9.294  38.380  49.253 0.0000000000
152405  -8.730  38.600  49.362 0.0000000000
152406  -8.188  38.745  49.374 0.0000000000
152407  -7.901  38.193  49.716 0.0000000000
152408  -7.626  37.641  50.002 0.0000000000
152409  -7.373  37.053  50.238 0.0000000000
152410  -8.042  36.354  50.854 0.0000000000
152411  -7.538  36.435  50.711 0.0000000000
152412  -7.092  36.342  50.413 0.0000000000
152413  -6.867  35.654  50.503 0.0000000000
152414  -6.725  34.922  50.488 0.0000000000
152415  -6.658  34.136  50.412 0.0000000000
152641  -9.542  28.634  54.059 0.0000000000
152642  -9.376  29.380  53.738 0.0000000000
152643  -9.270  30.175  53.422 0.0000000000
152644  -8.388  30.051  54.351 0.0000000000
152645  -8.804  30.505  53.760 0.0000000000
152646  -9.233  30.942  53.107 0.0000000000
152647  -9.185  31.739  52.789 0.0000000000
152648  -9.177  32.514  52.455 0.0000000000
152649  -9.171  33.252  52.106 0.0000000000
152650  -8.709  33.505  52.329 0.0000000000
152651  -8.216  33.702  52.375 0.0000000000
152652  -7.719  33.806  52.245 0.0000000000
152653  -7.403  32.361  52.849 0.0000000000
152654  -7.390  33.084  52.394 0.0000000000
152655  -7.283  33.803  51.948 0.0000000000
152656  -6.954  33.637  51.506 0.0000000000
152657  -6.742  33.421  50.955 0.0000000000
152658  -6.667  33.166  50.323 0.0000000000
152659  -6.752  32.349  50.194 0.0000000000
152660  -6.890  31.530  50.022 0.0000000000
152661  -7.043  30.673  49.921 0.0000000000
152662  -6.981  30.124  50.989 0.0000000000
152663  -7.112  29.988  50.433 0.0000000000
152664  -7.221  29.860  49.838 0.0000000000
152665  -7.370  29.033  49.847 0.0000000000
152666  -7.481  28.190  49.934 0.0000000000
152667  -7.563  27.392  50.023 0.0000000000
152668  -6.760  27.714  53.969 0.0000000000
152669  -6.880  27.537  53.343 0.0000000000
152670  -7.030  27.363  52.669 0.0000000000
152671  -6.869  26.013  53.613 0.0000000000
152672  -7.054  26.590  52.795 0.0000000000
152673  -7.214  27.163  52.002 0.0000000000
152674  -7.372  26.996  51.349 0.0000000000
152675  -7.509  26.823  50.725 0.0000000000
152676  -7.600  26.669  50.096 0.0000000000
152677  -7.606  26.022  50.185 0.0000000000
152678  -7.605  25.342  50.273 0.0000000000
153183  -11.361  47.643  14.724 0.0000000000
153184  -11.339  47.858  13.915 0.0000000000
153185  -11.265  47.963  13.172 0.0000000000
153186  -12.182  46.851  12.984 0.0000000000
153187  -11.708  47.442  12.753 0.0000000000
153188  -11.181  47.987  12.427 0.0000000000
153189  -11.010  47.998  11.626 0.0000000000
153192  -11.002  47.190  9.852 0.0000000000
153228  -8.881  47.715  25.333 0.0000000000
153229  -8.562  47.057  24.760 0.0000000000
153230  -8.229  46.487  24.171 0.0000000000
153231  -8.506  45.389  25.078 0.0000000000
153232  -8.308  45.711  24.339 0.0000000000
153233  -8.087  46.010  23.602 0.0000000000
153234  -8.313  45.600  23.038 0.0000000000
153235  -8.722  45.341  22.522 0.0000000000
153236  -9.190  45.138  21.952 0.0000000000
153237  -8.762  42.408  25.865 0.0000000000
153238  -8.991  42.802  25.172 0.0000000000
153239  -9.250  43.233  24.468 0.0000000000
153240  -9.712  42.178  24.328 0.0000000000
153241  -9.573  42.929  24.047 0.0000000000
153242  -9.355  43.670  23.754 0.0000000000
153243  -9.463  44.111  23.016 0.0000000000
153244  -9.569  44.519  22.259 0.0000000000
153245  -9.712  44.859  21.498 0.0000000000
153246  -10.266  44.522  21.123 0.0000000000
153247  -10.826  44.153  20.705 0.0000000000
153248  -11.384  43.782  20.281 0.0000000000
153249  -11.503  42.689  21.343 0.0000000000
153250  -11.714  43.061  20.602 0.0000000000
153251  -11.950  43.397  19.859 0.0000000000
153252  -12.450  42.925  19.517 0.0000000000
153253  -12.907  42.465  19.170 0.0000000000
153254  -13.345  41.971  18.755 0.0000000000
153255  -8.430  36.707  27.648 0.0000000000
153256  -8.944  37.123  26.859 0.0000000000
153257  -9.452  37.539  26.168 0.0000000000
153258  -10.101  36.636  26.258 0.0000000000
153259  -10.001  37.274  25.845 0.0000000000
153260  -9.988  37.872  25.484 0.0000000000
153261  -10.472  38.174  24.816 0.0000000000
153262  -10.974  38.481  24.206 0.0000000000
153263  -11.400  38.855  23.658 0.0000000000
153264  -11.982  35.458  24.918 0.0000000000
153265  -11.894  36.048  24.536 0.0000000000
153266  -11.807  36.667  24.109 0.0000000000
153268  -12.117  36.944  23.385 0.0000000000
153269  -11.749  37.247  23.694 0.0000000000
153270  -11.757  37.866  23.384 0.0000000000
153271  -11.811  38.525  23.202 0.0000000000
153272  -11.852  39.224  23.079 0.0000000000
153273  -12.265  39.586  22.487 0.0000000000
153274  -12.627  39.954  21.822 0.0000000000
153275  -12.918  40.298  21.115 0.0000000000
153276  -13.306  39.114  20.937 0.0000000000
153277  -13.304  39.830  20.668 0.0000000000
153278  -13.201  40.579  20.400 0.0000000000
153279  -13.422  40.875  19.728 0.0000000000
153280  -13.591  41.173  19.042 0.0000000000
153471  -11.816  23.509  33.858 0.0000000000
153472  -12.170  22.835  33.994 0.0000000000
153473  -12.473  22.156  34.127 0.0000000000
153474  -11.772  21.960  35.090 0.0000000000
153475  -12.281  21.679  34.681 0.0000000000
153476  -12.750  21.473  34.246 0.0000000000
153477  -12.973  20.761  34.338 0.0000000000
153478  -13.165  19.996  34.376 0.0000000000
153480  -11.390  20.176  37.293 0.0000000000
153481  -11.677  19.921  36.832 0.0000000000
153482  -12.004  19.649  36.355 0.0000000000
153485  -12.394  19.391  35.828 0.0000000000
153486  -12.804  19.163  35.364 0.0000000000
