# Supplementary material for: A connectional hub in the rostral anterior cingulate cortex links areas of emotion and cognitive control
Source: eLife. 2019 Jun 19;8:e43761. doi: 10.7554/eLife.43761 (PMC6624020; doi:10.7554/eLife.43761)
Supplement: Supplementary file 1. [file elife-43761-supp1.zip › lh.insula.label]

#!ascii label  , from subject fsaverage vox2ras=TkReg coords=white
7746
9  -26.306  23.813  -6.026 0.0000000000
28  -48.046  -11.602  -9.635 0.0000000000
60  -35.763  -9.729  16.924 0.0000000000
80  -35.599  -3.270  -5.491 0.0000000000
82  -34.524  4.030  -14.899 0.0000000000
122  -28.292  26.039  7.744 0.0000000000
126  -36.710  -5.391  6.626 0.0000000000
200  -34.233  13.075  -3.069 0.0000000000
201  -36.687  1.452  -9.763 0.0000000000
202  -30.196  14.614  -8.279 0.0000000000
272  -37.591  2.836  13.885 0.0000000000
273  -34.014  -7.895  11.870 0.0000000000
274  -32.213  7.717  12.989 0.0000000000
275  -30.314  10.984  8.390 0.0000000000
276  -32.841  21.252  12.182 0.0000000000
397  -40.893  -11.344  18.892 0.0000000000
398  -43.601  -0.363  13.456 0.0000000000
432  -38.832  -13.365  -12.535 0.0000000000
433  -48.608  -0.540  -15.779 0.0000000000
434  -41.183  -7.386  -18.049 0.0000000000
435  -39.865  -0.986  -23.008 0.0000000000
513  -31.893  23.307  -14.535 0.0000000000
530  -27.134  26.445  0.310 0.0000000000
535  -45.891  -20.496  -4.601 0.0000000000
536  -32.910  -21.661  8.528 0.0000000000
537  -34.801  -19.568  0.703 0.0000000000
538  -34.851  -16.785  -5.950 0.0000000000
539  -37.164  -4.476  0.290 0.0000000000
540  -31.380  12.725  2.239 0.0000000000
597  -24.942  16.877  -14.805 0.0000000000
680  -31.179  19.664  -3.829 0.0000000000
681  -34.502  14.961  -6.255 0.0000000000
682  -27.273  18.922  -6.431 0.0000000000
752  -37.965  9.433  12.015 0.0000000000
753  -34.868  5.427  13.990 0.0000000000
754  -34.656  12.352  12.929 0.0000000000
755  -31.915  14.951  13.335 0.0000000000
756  -35.618  18.349  11.741 0.0000000000
900  -39.571  -17.113  20.950 0.0000000000
901  -44.163  -12.377  18.922 0.0000000000
903  -46.482  -1.973  11.854 0.0000000000
960  -34.778  -9.332  -9.615 0.0000000000
961  -40.189  -10.547  -15.290 0.0000000000
962  -36.430  -7.231  -11.824 0.0000000000
963  -36.169  3.466  -12.291 0.0000000000
964  -37.811  -2.705  -16.547 0.0000000000
965  -37.307  -0.391  -18.627 0.0000000000
1163  -39.170  27.385  5.279 0.0000000000
1176  -43.996  -23.743  -1.740 0.0000000000
1177  -34.727  -15.806  18.281 0.0000000000
1178  -32.750  -22.752  12.838 0.0000000000
1179  -34.663  -16.140  14.643 0.0000000000
1180  -35.487  -6.666  9.216 0.0000000000
1181  -37.870  -14.410  7.806 0.0000000000
1182  -38.364  -13.011  4.183 0.0000000000
1183  -35.044  -18.719  -2.817 0.0000000000
1184  -37.434  -11.679  0.766 0.0000000000
1185  -34.824  -11.111  -2.315 0.0000000000
1186  -36.967  -4.674  3.631 0.0000000000
1187  -28.606  18.699  8.905 0.0000000000
1188  -30.699  11.845  5.278 0.0000000000
1189  -29.103  19.938  5.520 0.0000000000
1190  -30.080  20.498  2.362 0.0000000000
1191  -27.416  27.005  3.995 0.0000000000
1328  -27.438  20.930  -15.244 0.0000000000
1512  -37.241  4.332  -3.409 0.0000000000
1513  -36.304  -0.718  -7.483 0.0000000000
1514  -36.055  7.259  -5.670 0.0000000000
1515  -35.139  9.188  -8.544 0.0000000000
1516  -32.941  9.932  -11.408 0.0000000000
1642  -37.475  -3.159  17.328 0.0000000000
1643  -33.901  -9.049  14.767 0.0000000000
1644  -34.830  -1.624  15.639 0.0000000000
1645  -33.222  -0.087  13.185 0.0000000000
1646  -32.885  1.417  10.152 0.0000000000
1647  -33.358  2.232  7.518 0.0000000000
1648  -30.732  9.599  11.103 0.0000000000
1649  -29.530  17.017  11.852 0.0000000000
1650  -30.113  23.882  10.728 0.0000000000
1886  -36.557  -16.305  20.530 0.0000000000
1887  -37.931  -10.600  18.126 0.0000000000
1889  -42.953  -6.074  15.974 0.0000000000
1890  -40.286  -4.414  17.409 0.0000000000
1891  -40.507  1.055  14.139 0.0000000000
1892  -40.580  7.138  10.645 0.0000000000
1968  -44.185  -14.197  -12.695 0.0000000000
1969  -48.842  -6.259  -12.516 0.0000000000
1970  -45.307  -9.878  -15.171 0.0000000000
1971  -45.562  -5.116  -17.921 0.0000000000
1972  -44.955  -0.475  -21.326 0.0000000000
1973  -37.524  -5.090  -14.155 0.0000000000
1974  -41.139  -4.041  -20.751 0.0000000000
1975  -42.857  3.682  -24.850 0.0000000000
2180  -30.817  27.789  -8.107 0.0000000000
2181  -28.323  24.831  -10.462 0.0000000000
2182  -35.851  25.837  -12.065 0.0000000000
2227  -34.125  26.477  8.304 0.0000000000
2228  -32.023  29.255  6.352 0.0000000000
2234  -26.796  25.189  -2.919 0.0000000000
2245  -47.057  -16.359  -7.110 0.0000000000
2247  -32.250  -27.163  6.956 0.0000000000
2248  -34.347  -26.541  2.787 0.0000000000
2249  -36.059  -15.575  11.286 0.0000000000
2250  -33.443  -20.183  4.628 0.0000000000
2251  -36.729  -25.466  -1.121 0.0000000000
2252  -38.758  -23.707  -4.606 0.0000000000
2253  -40.249  -21.030  -7.572 0.0000000000
2254  -41.836  -17.907  -10.414 0.0000000000
2255  -36.582  -15.312  -9.429 0.0000000000
2256  -33.743  -10.368  -5.939 0.0000000000
2257  -36.673  -4.136  -2.724 0.0000000000
2258  -34.078  2.420  4.736 0.0000000000
2259  -35.117  2.858  2.083 0.0000000000
2260  -36.485  3.686  -0.673 0.0000000000
2261  -32.867  13.413  -0.460 0.0000000000
2262  -30.900  20.157  -0.932 0.0000000000
2427  -25.871  20.860  -10.716 0.0000000000
2428  -26.673  16.134  -11.095 0.0000000000
2429  -30.202  11.416  -13.496 0.0000000000
2600  -27.860  21.366  -4.287 0.0000000000
2601  -29.165  19.181  -4.910 0.0000000000
2602  -26.419  21.362  -6.120 0.0000000000
2672  -37.704  12.452  10.803 0.0000000000
2673  -36.303  10.845  12.545 0.0000000000
2674  -36.120  14.103  11.531 0.0000000000
2675  -34.905  15.468  12.269 0.0000000000
2676  -36.687  16.963  10.876 0.0000000000
2730  -49.661  -9.534  -7.845 0.0000000000
2820  -43.616  -15.229  19.821 0.0000000000
2823  -47.805  2.954  6.537 0.0000000000
2880  -34.638  -6.607  -7.464 0.0000000000
2881  -35.637  -8.274  -10.647 0.0000000000
2882  -35.447  -5.499  -8.497 0.0000000000
2883  -35.519  3.942  -13.730 0.0000000000
2884  -36.835  1.004  -15.376 0.0000000000
2885  -36.224  1.767  -16.728 0.0000000000
3096  -42.771  -24.875  -0.112 0.0000000000
3097  -34.851  -12.595  18.155 0.0000000000
3098  -34.379  -15.973  16.501 0.0000000000
3099  -34.004  -12.776  16.657 0.0000000000
3100  -36.188  -5.959  8.001 0.0000000000
3101  -35.375  -10.772  5.963 0.0000000000
3102  -36.134  -10.068  4.509 0.0000000000
3103  -38.008  -12.310  2.430 0.0000000000
3104  -36.577  -8.961  3.297 0.0000000000
3105  -37.122  -8.538  1.814 0.0000000000
3106  -36.996  -4.983  5.216 0.0000000000
3107  -28.251  22.546  8.647 0.0000000000
3108  -28.726  19.419  7.194 0.0000000000
3109  -27.959  23.155  6.780 0.0000000000
3110  -28.015  23.513  4.997 0.0000000000
3111  -27.763  26.670  5.951 0.0000000000
3480  -34.978  8.685  -2.952 0.0000000000
3481  -36.540  5.946  -4.490 0.0000000000
3482  -35.065  10.117  -4.328 0.0000000000
3483  -32.123  14.675  -6.976 0.0000000000
3484  -35.033  12.146  -7.522 0.0000000000
3485  -33.334  12.338  -8.550 0.0000000000
3486  -34.012  9.681  -9.899 0.0000000000
3487  -31.811  12.532  -9.924 0.0000000000
3697  -37.672  -0.052  15.934 0.0000000000
3698  -36.058  -2.329  16.598 0.0000000000
3699  -36.095  0.779  15.310 0.0000000000
3700  -33.477  6.552  13.703 0.0000000000
3701  -33.498  2.757  14.060 0.0000000000
3702  -32.615  3.703  13.031 0.0000000000
3703  -32.859  0.681  11.708 0.0000000000
3704  -32.065  4.818  11.809 0.0000000000
3705  -31.738  5.609  10.623 0.0000000000
3706  -31.333  8.690  12.214 0.0000000000
3707  -32.250  18.147  13.023 0.0000000000
3708  -30.543  16.017  12.875 0.0000000000
3709  -30.813  19.430  12.626 0.0000000000
3710  -29.630  20.550  11.669 0.0000000000
3711  -31.388  22.622  11.693 0.0000000000
4142  -40.488  -14.006  20.605 0.0000000000
4143  -38.056  -16.638  21.012 0.0000000000
4144  -38.826  -13.540  20.584 0.0000000000
4145  -37.281  -13.173  20.094 0.0000000000
4146  -39.346  -10.971  18.651 0.0000000000
4150  -45.109  -1.080  12.765 0.0000000000
4151  -45.085  -3.988  14.413 0.0000000000
4152  -43.649  -3.081  15.305 0.0000000000
4153  -41.764  -5.203  16.933 0.0000000000
4154  -42.115  -2.255  15.804 0.0000000000
4155  -40.569  -1.589  16.165 0.0000000000
4156  -42.045  0.324  13.914 0.0000000000
4160  -40.488  10.045  9.455 0.0000000000
4320  -41.558  -14.263  -13.171 0.0000000000
4321  -44.778  -12.132  -13.951 0.0000000000
4322  -42.233  -12.553  -14.471 0.0000000000
4323  -40.764  -9.012  -16.671 0.0000000000
4324  -43.325  -8.727  -17.019 0.0000000000
4325  -43.570  -6.699  -18.368 0.0000000000
4326  -45.403  -2.757  -19.575 0.0000000000
4327  -43.563  -4.633  -19.880 0.0000000000
4328  -36.571  0.333  -8.621 0.0000000000
4329  -36.584  -3.289  -10.596 0.0000000000
4330  -37.067  -2.346  -11.766 0.0000000000
4331  -38.828  -2.911  -20.167 0.0000000000
4332  -39.051  -4.247  -19.094 0.0000000000
4333  -40.714  -2.373  -21.993 0.0000000000
4334  -42.619  -0.646  -23.010 0.0000000000
4335  -41.531  1.040  -24.331 0.0000000000
4816  -33.590  27.033  -10.219 0.0000000000
4930  -38.044  28.425  4.389 0.0000000000
4931  -36.592  27.026  6.694 0.0000000000
4932  -35.364  28.164  5.913 0.0000000000
4933  -33.010  27.865  7.445 0.0000000000
4948  -30.402  28.621  -6.279 0.0000000000
4967  -47.542  -18.956  -2.607 0.0000000000
4969  -48.313  -16.916  -3.925 0.0000000000
4970  -48.792  -14.553  -5.196 0.0000000000
4971  -46.544  -18.463  -5.883 0.0000000000
4975  -32.816  -22.356  10.608 0.0000000000
4976  -31.438  -25.032  9.519 0.0000000000
4977  -31.798  -24.555  7.198 0.0000000000
4978  -33.204  -26.790  4.821 0.0000000000
4979  -32.349  -24.082  5.080 0.0000000000
4980  -33.698  -8.526  13.334 0.0000000000
4981  -33.312  -12.539  12.953 0.0000000000
4982  -33.611  -12.305  11.055 0.0000000000
4983  -35.842  -16.204  5.049 0.0000000000
4984  -35.932  -16.951  6.979 0.0000000000
4985  -34.075  -19.748  2.672 0.0000000000
4986  -34.084  -23.278  1.010 0.0000000000
4987  -35.066  -22.976  -0.855 0.0000000000
4988  -37.855  -24.726  -2.926 0.0000000000
4989  -35.827  -22.471  -2.710 0.0000000000
4990  -34.860  -17.819  -4.333 0.0000000000
4991  -36.810  -20.482  -5.921 0.0000000000
4992  -37.407  -19.332  -7.403 0.0000000000
4993  -41.073  -19.543  -9.004 0.0000000000
4994  -37.931  -18.056  -8.736 0.0000000000
4995  -39.037  -16.991  -10.279 0.0000000000
4996  -35.520  -16.075  -7.696 0.0000000000
4997  -36.852  -8.139  -1.278 0.0000000000
4998  -34.145  -10.828  -3.995 0.0000000000
4999  -36.063  -7.882  -2.646 0.0000000000
5000  -35.312  -7.523  -4.176 0.0000000000
5001  -36.996  -4.350  -1.281 0.0000000000
5002  -31.912  6.897  8.152 0.0000000000
5003  -33.718  2.300  6.169 0.0000000000
5004  -32.346  7.182  6.757 0.0000000000
5005  -31.021  12.200  3.752 0.0000000000
5006  -33.086  7.742  3.922 0.0000000000
5007  -33.251  7.900  2.431 0.0000000000
5008  -35.737  3.266  0.713 0.0000000000
5009  -33.455  8.167  1.074 0.0000000000
5010  -33.886  8.409  -0.297 0.0000000000
5011  -31.966  13.145  0.816 0.0000000000
5012  -28.287  23.452  1.546 0.0000000000
5013  -30.516  20.440  0.779 0.0000000000
5014  -28.467  23.054  -0.084 0.0000000000
5015  -28.480  22.720  -1.594 0.0000000000
5016  -26.905  25.938  -1.386 0.0000000000
5422  -30.210  24.349  -12.455 0.0000000000
5423  -26.786  23.029  -10.702 0.0000000000
5424  -28.068  22.953  -12.826 0.0000000000
5425  -25.861  19.233  -15.186 0.0000000000
5426  -25.394  19.039  -12.877 0.0000000000
5427  -25.579  16.492  -12.813 0.0000000000
5428  -28.378  13.891  -12.070 0.0000000000
5429  -27.028  14.037  -13.323 0.0000000000
5513  -48.875  -3.366  -14.039 0.0000000000
5832  -33.892  16.946  -3.264 0.0000000000
5833  -35.172  14.422  -4.570 0.0000000000
5834  -32.913  17.561  -4.953 0.0000000000
5835  -30.702  17.001  -5.760 0.0000000000
5836  -28.679  16.692  -7.095 0.0000000000
5962  -37.870  6.337  12.870 0.0000000000
5963  -36.215  4.215  13.917 0.0000000000
5964  -36.416  7.599  13.388 0.0000000000
5965  -34.834  9.000  13.626 0.0000000000
5966  -33.218  10.316  13.566 0.0000000000
5967  -31.907  11.387  13.241 0.0000000000
5968  -33.280  13.681  13.239 0.0000000000
5969  -33.625  16.797  12.837 0.0000000000
5970  -34.264  19.827  12.172 0.0000000000
6229  -41.032  -17.613  20.263 0.0000000000
6230  -42.064  -14.581  20.356 0.0000000000
6231  -42.574  -11.736  18.996 0.0000000000
6233  -47.526  -2.990  10.625 0.0000000000
6234  -47.709  0.154  8.811 0.0000000000
6235  -46.408  1.010  9.805 0.0000000000
6236  -44.939  1.730  10.584 0.0000000000
6237  -43.323  2.314  11.155 0.0000000000
6336  -36.569  -11.622  -11.232 0.0000000000
6337  -39.526  -11.973  -13.911 0.0000000000
6338  -37.315  -10.472  -12.542 0.0000000000
6339  -38.070  -9.325  -13.870 0.0000000000
6340  -38.571  -8.180  -15.268 0.0000000000
6341  -36.530  2.474  -11.049 0.0000000000
6342  -37.174  -1.176  -12.834 0.0000000000
6343  -37.135  0.017  -14.074 0.0000000000
6344  -37.726  -1.465  -17.570 0.0000000000
6725  -46.581  -20.685  -1.159 0.0000000000
6726  -45.011  -22.297  -3.228 0.0000000000
6727  -33.856  -19.069  18.006 0.0000000000
6728  -32.747  -22.675  15.212 0.0000000000
6729  -33.761  -19.379  15.872 0.0000000000
6730  -34.157  -19.605  13.815 0.0000000000
6731  -34.737  -19.382  11.916 0.0000000000
6732  -34.729  -7.280  10.502 0.0000000000
6733  -34.219  -11.914  9.281 0.0000000000
6734  -34.760  -11.403  7.591 0.0000000000
6735  -38.301  -13.669  6.008 0.0000000000
6736  -35.530  -15.734  3.040 0.0000000000
6737  -35.228  -19.312  -1.112 0.0000000000
6738  -35.417  -15.482  1.108 0.0000000000
6739  -35.282  -15.102  -0.640 0.0000000000
6740  -34.616  -14.300  -2.069 0.0000000000
6741  -33.879  -14.069  -4.035 0.0000000000
6742  -36.261  -11.412  -0.828 0.0000000000
6743  -37.480  -8.283  0.247 0.0000000000
6744  -37.069  -4.531  1.962 0.0000000000
6745  -29.154  14.842  8.666 0.0000000000
6746  -30.443  11.408  6.811 0.0000000000
6747  -29.352  15.406  7.015 0.0000000000
6748  -29.700  15.977  5.392 0.0000000000
6749  -30.307  16.450  3.877 0.0000000000
6750  -30.918  16.861  2.483 0.0000000000
6751  -29.614  20.266  3.966 0.0000000000
6752  -28.137  23.716  3.226 0.0000000000
6753  -27.288  26.823  2.160 0.0000000000
6998  -29.495  22.222  -15.025 0.0000000000
7001  -26.787  18.677  -17.809 0.0000000000
7052  -48.150  2.234  -17.868 0.0000000000
7368  -37.041  0.484  -4.062 0.0000000000
7369  -35.988  -1.901  -6.460 0.0000000000
7370  -36.854  1.796  -5.256 0.0000000000
7371  -36.756  3.235  -6.215 0.0000000000
7372  -36.575  4.395  -7.369 0.0000000000
7373  -35.573  11.388  -5.852 0.0000000000
7374  -35.796  8.366  -7.108 0.0000000000
7375  -36.275  5.513  -8.703 0.0000000000
7376  -35.579  6.284  -10.095 0.0000000000
7377  -34.712  6.783  -11.512 0.0000000000
7378  -33.739  6.846  -12.844 0.0000000000
7672  -36.876  -6.428  17.307 0.0000000000
7673  -34.684  -9.411  15.984 0.0000000000
7674  -35.684  -5.914  16.547 0.0000000000
7675  -34.954  -5.295  15.368 0.0000000000
7676  -34.607  -4.430  14.252 0.0000000000
7677  -34.692  1.733  14.664 0.0000000000
7678  -33.894  -0.883  14.491 0.0000000000
7679  -34.555  -3.694  12.937 0.0000000000
7680  -34.599  -3.012  11.618 0.0000000000
7681  -34.794  -2.556  10.133 0.0000000000
7682  -35.161  -2.163  8.592 0.0000000000
7683  -35.633  -1.908  7.231 0.0000000000
7684  -33.119  1.792  8.859 0.0000000000
7685  -31.774  6.199  9.349 0.0000000000
7686  -30.374  10.351  9.770 0.0000000000
7687  -30.706  12.460  12.602 0.0000000000
7688  -29.864  13.386  11.567 0.0000000000
7689  -29.348  14.196  10.189 0.0000000000
7690  -28.863  17.901  10.452 0.0000000000
7691  -28.803  21.675  10.259 0.0000000000
7692  -29.080  25.064  9.367 0.0000000000
8273  -35.534  -19.529  20.558 0.0000000000
8274  -34.428  -19.309  19.467 0.0000000000
8275  -35.466  -15.981  19.572 0.0000000000
8276  -35.960  -12.856  19.263 0.0000000000
8277  -36.786  -10.190  17.537 0.0000000000
8281  -45.994  -5.134  13.123 0.0000000000
8282  -43.685  -7.011  14.555 0.0000000000
8283  -41.088  -9.228  15.574 0.0000000000
8284  -40.262  -8.393  16.321 0.0000000000
8285  -39.304  -7.617  17.068 0.0000000000
8286  -38.067  -6.931  17.422 0.0000000000
8287  -38.776  -3.782  17.535 0.0000000000
8288  -39.101  -0.833  16.200 0.0000000000
8289  -39.019  1.916  13.989 0.0000000000
8292  -38.954  5.085  12.205 0.0000000000
8293  -39.320  8.289  11.444 0.0000000000
8294  -39.092  11.198  10.226 0.0000000000
8496  -46.313  -13.160  -11.331 0.0000000000
8497  -48.536  -9.009  -11.043 0.0000000000
8498  -46.811  -10.835  -12.571 0.0000000000
8499  -47.149  -8.277  -13.985 0.0000000000
8500  -47.354  -5.487  -15.342 0.0000000000
8501  -42.927  -10.701  -15.794 0.0000000000
8502  -45.538  -7.534  -16.474 0.0000000000
8503  -47.168  -2.798  -16.915 0.0000000000
8504  -46.861  -0.302  -18.786 0.0000000000
8505  -46.221  2.122  -20.822 0.0000000000
8506  -45.124  4.268  -22.776 0.0000000000
8507  -36.104  -4.347  -9.536 0.0000000000
8508  -37.142  -6.170  -12.907 0.0000000000
8509  -38.845  -6.945  -16.582 0.0000000000
8510  -37.723  -3.943  -15.357 0.0000000000
8511  -39.099  -5.603  -17.989 0.0000000000
8512  -41.277  -5.719  -19.425 0.0000000000
8513  -43.264  -2.590  -21.514 0.0000000000
8514  -44.079  1.717  -23.061 0.0000000000
8515  -43.773  6.229  -24.708 0.0000000000
9104  -27.780  26.434  -7.253 0.0000000000
9105  -26.909  24.637  -8.326 0.0000000000
9106  -29.635  26.434  -9.360 0.0000000000
9107  -31.867  25.761  -11.402 0.0000000000
9108  -33.783  24.651  -13.174 0.0000000000
9242  -34.795  22.729  10.934 0.0000000000
9243  -37.886  25.749  7.389 0.0000000000
9244  -35.498  25.141  8.937 0.0000000000
9245  -33.356  24.171  10.604 0.0000000000
9246  -31.965  25.502  9.870 0.0000000000
9247  -30.779  26.903  8.756 0.0000000000
9248  -29.811  28.203  7.420 0.0000000000
9256  -31.149  30.649  4.924 0.0000000000
9257  -28.882  29.237  5.791 0.0000000000
9258  -28.314  29.724  3.949 0.0000000000
9259  -28.045  29.655  1.925 0.0000000000
9260  -27.820  29.181  -0.048 0.0000000000
9263  -27.574  28.615  -1.946 0.0000000000
9264  -27.569  27.962  -3.818 0.0000000000
9265  -27.663  27.226  -5.598 0.0000000000
9266  -26.620  24.563  -4.527 0.0000000000
9294  -49.206  -12.221  -6.535 0.0000000000
9295  -47.524  -14.026  -8.338 0.0000000000
9299  -31.249  -25.292  12.017 0.0000000000
9300  -31.394  -27.371  9.276 0.0000000000
9301  -33.947  -28.637  7.672 0.0000000000
9302  -35.140  -28.231  5.646 0.0000000000
9303  -36.450  -27.835  3.648 0.0000000000
9304  -37.800  -27.414  1.695 0.0000000000
9305  -33.482  -12.582  14.859 0.0000000000
9306  -35.168  -15.857  12.966 0.0000000000
9307  -35.317  -18.710  10.290 0.0000000000
9308  -37.093  -15.049  9.654 0.0000000000
9309  -35.703  -17.868  8.696 0.0000000000
9310  -33.104  -20.865  6.535 0.0000000000
9311  -33.132  -23.652  3.027 0.0000000000
9312  -35.609  -26.067  0.800 0.0000000000
9313  -39.187  -26.708  -0.259 0.0000000000
9314  -40.535  -25.726  -2.053 0.0000000000
9315  -41.646  -24.491  -3.683 0.0000000000
9316  -42.477  -23.092  -5.181 0.0000000000
9317  -36.327  -21.557  -4.378 0.0000000000
9318  -39.562  -22.403  -6.146 0.0000000000
9319  -43.395  -21.414  -6.589 0.0000000000
9320  -44.031  -19.675  -7.933 0.0000000000
9321  -44.763  -17.697  -9.191 0.0000000000
9322  -45.325  -15.644  -10.398 0.0000000000
9323  -42.946  -16.191  -11.593 0.0000000000
9324  -40.216  -15.730  -11.723 0.0000000000
9325  -37.627  -14.420  -10.988 0.0000000000
9326  -33.812  -13.563  -6.015 0.0000000000
9327  -34.361  -13.007  -7.816 0.0000000000
9328  -35.462  -12.329  -9.550 0.0000000000
9329  -33.914  -9.758  -7.818 0.0000000000
9330  -34.665  -7.010  -5.757 0.0000000000
9331  -36.126  -3.731  -4.043 0.0000000000
9332  -36.191  -1.642  5.957 0.0000000000
9333  -36.776  -1.349  4.563 0.0000000000
9334  -37.409  -1.020  3.183 0.0000000000
9335  -32.714  7.483  5.355 0.0000000000
9336  -34.569  2.656  3.452 0.0000000000
9337  -38.149  -0.827  1.583 0.0000000000
9338  -38.185  -0.576  0.023 0.0000000000
9339  -38.038  -0.251  -1.491 0.0000000000
9340  -37.755  0.208  -2.780 0.0000000000
9341  -37.125  4.115  -2.031 0.0000000000
9342  -34.389  8.597  -1.660 0.0000000000
9343  -33.691  13.335  -1.774 0.0000000000
9344  -31.811  17.080  1.173 0.0000000000
9345  -32.770  17.345  -0.254 0.0000000000
9346  -33.416  17.186  -1.769 0.0000000000
9347  -31.162  20.045  -2.459 0.0000000000
9348  -28.388  22.222  -3.043 0.0000000000
9837  -26.050  22.402  -8.365 0.0000000000
9838  -26.157  20.049  -8.470 0.0000000000
9839  -26.973  17.573  -8.845 0.0000000000
9840  -26.300  21.161  -12.960 0.0000000000
9841  -25.833  18.452  -10.806 0.0000000000
9842  -28.307  15.479  -9.660 0.0000000000
9843  -29.989  13.438  -10.925 0.0000000000
9844  -31.577  10.860  -12.423 0.0000000000
9845  -32.399  7.715  -13.505 0.0000000000
10280  -26.752  22.512  -5.017 0.0000000000
10281  -27.019  21.330  -5.148 0.0000000000
10282  -26.314  22.634  -6.018 0.0000000000
10353  -36.861  13.301  11.150 0.0000000000
10354  -36.788  14.863  10.657 0.0000000000
10355  -36.308  15.612  11.103 0.0000000000
10356  -37.140  16.209  10.384 0.0000000000
10410  -48.900  -10.597  -8.787 0.0000000000
10560  -35.089  -4.995  -6.441 0.0000000000
10561  -35.075  -5.979  -7.870 0.0000000000
10562  -35.376  -4.386  -6.923 0.0000000000
10563  -35.066  4.022  -14.366 0.0000000000
10564  -35.910  2.723  -15.201 0.0000000000
10565  -35.473  2.810  -15.864 0.0000000000
10566  -35.732  1.934  -17.298 0.0000000000
10567  -34.902  2.809  -16.300 0.0000000000
10775  -43.323  -24.017  0.940 0.0000000000
10776  -41.968  -25.418  0.830 0.0000000000
10777  -35.230  -11.064  17.627 0.0000000000
10778  -34.394  -12.677  17.431 0.0000000000
10779  -34.637  -11.095  17.035 0.0000000000
10780  -36.477  -5.662  7.337 0.0000000000
10781  -35.355  -7.899  6.149 0.0000000000
10782  -35.520  -7.484  5.480 0.0000000000
10783  -36.448  -9.565  3.873 0.0000000000
10784  -35.827  -6.988  4.916 0.0000000000
10785  -36.014  -6.874  4.145 0.0000000000
10786  -36.930  -5.137  5.961 0.0000000000
10787  -28.159  24.325  8.266 0.0000000000
10788  -28.044  22.938  7.727 0.0000000000
10789  -27.928  24.742  7.336 0.0000000000
10790  -27.769  25.010  6.469 0.0000000000
10791  -28.011  26.417  6.882 0.0000000000
11160  -34.441  10.998  -2.960 0.0000000000
11161  -35.031  9.533  -3.587 0.0000000000
11162  -34.609  11.662  -3.711 0.0000000000
11163  -31.099  14.564  -7.535 0.0000000000
11164  -32.815  13.464  -7.765 0.0000000000
11165  -31.864  13.487  -8.317 0.0000000000
11166  -32.588  12.424  -9.147 0.0000000000
11167  -31.032  13.577  -9.070 0.0000000000
11377  -37.678  1.401  14.889 0.0000000000
11378  -36.856  0.352  15.645 0.0000000000
11379  -36.878  1.877  14.644 0.0000000000
11380  -32.785  7.180  13.437 0.0000000000
11381  -32.953  5.117  13.460 0.0000000000
11382  -32.450  5.700  12.998 0.0000000000
11383  -32.294  4.281  12.437 0.0000000000
11384  -32.057  6.298  12.463 0.0000000000
11385  -31.727  6.828  11.949 0.0000000000
11386  -31.763  8.153  12.602 0.0000000000
11387  -32.501  19.777  12.717 0.0000000000
11388  -31.511  18.809  12.912 0.0000000000
11389  -31.734  20.472  12.551 0.0000000000
11390  -31.048  21.101  12.253 0.0000000000
11391  -32.101  21.996  11.982 0.0000000000
11822  -40.784  -12.543  19.992 0.0000000000
11823  -39.631  -13.774  20.646 0.0000000000
11824  -39.893  -12.344  19.954 0.0000000000
11825  -39.086  -12.155  19.827 0.0000000000
11826  -40.083  -11.158  18.765 0.0000000000
11830  -44.372  -0.699  13.085 0.0000000000
11831  -44.429  -2.101  14.110 0.0000000000
11832  -43.653  -1.699  14.451 0.0000000000
11833  -42.897  -2.630  15.579 0.0000000000
11834  -42.858  -1.294  14.692 0.0000000000
11835  -42.113  -0.983  14.942 0.0000000000
11836  -42.848  -0.001  13.685 0.0000000000
12000  -40.158  -13.943  -12.959 0.0000000000
12001  -41.950  -13.445  -13.828 0.0000000000
12002  -40.498  -13.192  -13.669 0.0000000000
12003  -40.983  -8.267  -17.304 0.0000000000
12004  -42.248  -8.098  -17.627 0.0000000000
12005  -42.372  -7.223  -18.269 0.0000000000
12006  -43.548  -5.707  -19.052 0.0000000000
12007  -42.404  -6.327  -18.986 0.0000000000
12008  -36.639  0.924  -9.158 0.0000000000
12009  -36.748  -1.113  -10.142 0.0000000000
12010  -36.855  -0.599  -10.694 0.0000000000
12011  -39.401  -2.209  -21.656 0.0000000000
12012  -39.676  -2.918  -21.155 0.0000000000
12013  -40.313  -1.671  -22.528 0.0000000000
12014  -41.266  -0.823  -23.223 0.0000000000
12015  -40.741  -0.040  -23.807 0.0000000000
12016  -40.862  1.749  -24.882 0.0000000000
12017  -40.140  0.607  -24.292 0.0000000000
12611  -36.664  28.289  5.144 0.0000000000
12647  -46.754  -19.884  -3.620 0.0000000000
12648  -47.936  -17.989  -3.312 0.0000000000
12649  -47.143  -18.839  -4.289 0.0000000000
12650  -47.462  -17.795  -4.898 0.0000000000
12651  -46.215  -19.537  -5.251 0.0000000000
12655  -32.858  -22.016  9.560 0.0000000000
12656  -32.009  -23.323  8.857 0.0000000000
12657  -32.169  -23.026  7.799 0.0000000000
12658  -32.014  -24.309  6.184 0.0000000000
12659  -32.304  -22.763  6.783 0.0000000000
12660  -33.821  -8.224  12.599 0.0000000000
12661  -33.241  -10.409  12.156 0.0000000000
12662  -33.401  -10.199  11.289 0.0000000000
12663  -34.760  -17.658  2.942 0.0000000000
12664  -34.538  -17.859  3.899 0.0000000000
12665  -34.453  -19.676  1.672 0.0000000000
12666  -34.352  -21.467  0.709 0.0000000000
12667  -34.754  -21.354  -0.250 0.0000000000
12668  -35.492  -22.761  -1.789 0.0000000000
12669  -35.062  -21.156  -1.137 0.0000000000
12670  -34.776  -17.254  -5.112 0.0000000000
12671  -35.874  -18.692  -6.062 0.0000000000
12672  -36.096  -18.175  -6.827 0.0000000000
12673  -37.671  -18.688  -8.077 0.0000000000
12674  -36.293  -17.521  -7.521 0.0000000000
12675  -36.763  -17.108  -8.343 0.0000000000
12676  -35.135  -16.407  -6.828 0.0000000000
12677  -37.000  -6.360  -0.509 0.0000000000
12678  -36.396  -8.096  -1.986 0.0000000000
12679  -36.889  -6.355  -1.356 0.0000000000
12680  -36.649  -6.217  -2.037 0.0000000000
12681  -37.011  -4.419  -0.509 0.0000000000
12682  -31.098  8.961  8.255 0.0000000000
12683  -32.146  6.997  7.452 0.0000000000
12684  -31.212  9.123  7.506 0.0000000000
12685  -31.204  12.467  3.002 0.0000000000
12686  -32.100  10.229  3.125 0.0000000000
12687  -32.259  10.410  2.381 0.0000000000
12688  -33.352  8.051  1.763 0.0000000000
12689  -32.397  10.608  1.690 0.0000000000
12690  -32.621  10.756  0.986 0.0000000000
12691  -31.629  12.940  1.513 0.0000000000
12692  -27.538  24.946  1.050 0.0000000000
12693  -28.351  23.323  0.714 0.0000000000
12694  -27.517  24.690  0.156 0.0000000000
12695  -27.509  24.435  -0.660 0.0000000000
12696  -27.044  26.089  -0.519 0.0000000000
13102  -31.064  23.831  -13.477 0.0000000000
13103  -29.062  23.689  -12.662 0.0000000000
13104  -29.882  23.273  -13.750 0.0000000000
13105  -25.244  18.194  -15.022 0.0000000000
13106  -25.167  17.963  -13.876 0.0000000000
13107  -25.110  16.734  -13.734 0.0000000000
13108  -26.153  15.259  -12.979 0.0000000000
13109  -25.593  15.391  -13.768 0.0000000000
13193  -48.783  -1.911  -14.856 0.0000000000
13560  -32.659  18.496  -3.605 0.0000000000
13561  -33.604  17.368  -4.177 0.0000000000
13562  -32.078  18.637  -4.391 0.0000000000
13563  -28.143  19.033  -5.591 0.0000000000
13564  -29.943  18.095  -5.293 0.0000000000
13565  -28.851  17.865  -5.912 0.0000000000
13566  -29.568  16.760  -6.284 0.0000000000
13567  -27.927  17.788  -6.713 0.0000000000
13777  -37.993  7.927  12.488 0.0000000000
13778  -37.166  6.988  13.124 0.0000000000
13779  -37.202  8.616  12.772 0.0000000000
13780  -35.459  11.555  12.732 0.0000000000
13781  -35.543  9.965  13.176 0.0000000000
13782  -34.749  10.689  13.290 0.0000000000
13783  -34.029  9.641  13.653 0.0000000000
13784  -33.922  11.376  13.394 0.0000000000
13785  -33.251  11.951  13.423 0.0000000000
13786  -33.985  13.020  13.112 0.0000000000
13787  -35.203  16.959  11.980 0.0000000000
13788  -34.256  16.129  12.595 0.0000000000
13789  -34.564  17.594  12.335 0.0000000000
13790  -33.933  18.383  12.563 0.0000000000
13791  -34.959  19.121  11.996 0.0000000000
14220  -40.324  -19.088  19.941 0.0000000000
14221  -41.647  -17.847  19.783 0.0000000000
14222  -43.996  -13.741  19.578 0.0000000000
14223  -42.831  -14.879  20.122 0.0000000000
14224  -43.197  -13.439  19.758 0.0000000000
14225  -42.413  -13.112  19.920 0.0000000000
14226  -43.373  -12.059  19.032 0.0000000000
14230  -47.030  3.381  6.972 0.0000000000
14231  -47.087  2.008  8.180 0.0000000000
14232  -46.367  2.417  8.618 0.0000000000
14233  -45.677  1.391  10.224 0.0000000000
14234  -45.608  2.724  9.060 0.0000000000
14235  -44.816  2.996  9.427 0.0000000000
14400  -35.607  -10.561  -10.394 0.0000000000
14401  -36.971  -11.074  -11.941 0.0000000000
14402  -35.988  -9.987  -11.042 0.0000000000
14403  -36.042  -7.795  -11.289 0.0000000000
14404  -36.775  -8.908  -12.241 0.0000000000
14405  -37.095  -8.392  -12.860 0.0000000000
14406  -38.317  -8.770  -14.555 0.0000000000
14407  -37.445  -7.858  -13.508 0.0000000000
14408  -36.375  3.016  -11.660 0.0000000000
14409  -36.807  1.069  -12.533 0.0000000000
14410  -36.664  1.695  -13.092 0.0000000000
14411  -37.112  0.191  -17.020 0.0000000000
14412  -37.317  -0.336  -16.431 0.0000000000
14413  -37.582  -0.895  -18.135 0.0000000000
15047  -44.714  -23.015  -0.706 0.0000000000
15048  -45.979  -21.341  -0.409 0.0000000000
15049  -45.316  -22.353  -1.488 0.0000000000
15050  -45.857  -21.565  -2.209 0.0000000000
15051  -44.479  -23.092  -2.527 0.0000000000
15052  -34.379  -17.467  18.164 0.0000000000
15053  -33.709  -19.251  16.948 0.0000000000
15054  -34.196  -17.593  17.182 0.0000000000
15055  -34.481  -16.099  15.540 0.0000000000
15056  -34.358  -17.695  15.284 0.0000000000
15057  -34.636  -17.813  14.291 0.0000000000
15058  -34.467  -19.546  12.863 0.0000000000
15059  -35.078  -17.739  13.460 0.0000000000
15060  -35.116  -6.947  9.886 0.0000000000
15061  -34.125  -9.335  8.894 0.0000000000
15062  -34.428  -9.044  8.152 0.0000000000
15063  -37.448  -12.025  5.169 0.0000000000
15064  -37.116  -12.425  5.984 0.0000000000
15065  -38.344  -13.341  5.072 0.0000000000
15066  -37.472  -14.691  4.677 0.0000000000
15067  -37.207  -14.350  3.777 0.0000000000
15068  -35.497  -15.561  2.096 0.0000000000
15069  -36.949  -13.993  2.906 0.0000000000
15070  -37.772  -11.950  1.587 0.0000000000
15071  -36.252  -13.593  0.981 0.0000000000
15072  -36.069  -13.293  0.201 0.0000000000
15073  -34.937  -14.779  -1.395 0.0000000000
15074  -35.639  -13.049  -0.600 0.0000000000
15075  -35.130  -12.852  -1.338 0.0000000000
15076  -36.920  -11.585  -0.081 0.0000000000
15077  -36.451  -6.560  2.656 0.0000000000
15078  -37.350  -8.371  1.074 0.0000000000
15079  -36.618  -6.531  1.877 0.0000000000
15080  -36.767  -6.453  1.080 0.0000000000
15081  -37.062  -4.586  2.819 0.0000000000
15082  -28.839  16.784  8.826 0.0000000000
15083  -29.213  15.126  7.820 0.0000000000
15084  -28.886  17.109  7.967 0.0000000000
15085  -28.897  19.735  6.329 0.0000000000
15086  -29.174  17.766  6.320 0.0000000000
15087  -29.432  18.011  5.483 0.0000000000
15088  -29.969  16.229  4.597 0.0000000000
15089  -29.752  18.251  4.732 0.0000000000
15090  -30.067  18.432  4.024 0.0000000000
15091  -29.326  20.117  4.739 0.0000000000
15092  -27.630  25.306  4.561 0.0000000000
15093  -28.071  23.667  4.065 0.0000000000
15094  -27.584  25.376  3.642 0.0000000000
15095  -27.577  25.293  2.744 0.0000000000
15096  -27.301  27.012  3.056 0.0000000000
16200  -37.491  2.410  -3.771 0.0000000000
16201  -36.991  1.107  -4.639 0.0000000000
16202  -37.272  3.163  -4.296 0.0000000000
16203  -36.253  6.570  -5.046 0.0000000000
16204  -36.842  4.661  -5.257 0.0000000000
16205  -36.563  5.323  -5.828 0.0000000000
16206  -36.682  3.866  -6.784 0.0000000000
16207  -36.445  5.843  -6.441 0.0000000000
16208  -35.223  14.779  -5.457 0.0000000000
16209  -35.456  12.909  -5.240 0.0000000000
16210  -35.512  13.320  -6.154 0.0000000000
16211  -35.104  10.737  -8.004 0.0000000000
16212  -35.496  10.347  -7.278 0.0000000000
16213  -35.536  8.839  -7.833 0.0000000000
16214  -36.053  6.940  -7.830 0.0000000000
16215  -35.732  7.367  -8.493 0.0000000000
16216  -35.955  5.970  -9.365 0.0000000000
16217  -35.314  7.757  -9.224 0.0000000000
16218  -33.445  9.866  -10.665 0.0000000000
16219  -34.346  8.240  -10.625 0.0000000000
16220  -33.739  8.393  -11.380 0.0000000000
16221  -34.199  6.887  -12.192 0.0000000000
16222  -33.290  8.463  -12.089 0.0000000000
16852  -37.204  -4.729  17.517 0.0000000000
16853  -36.216  -6.188  17.015 0.0000000000
16854  -36.494  -4.436  17.169 0.0000000000
16855  -35.417  -2.004  16.138 0.0000000000
16856  -35.437  -3.758  16.207 0.0000000000
16857  -34.957  -3.388  15.670 0.0000000000
16858  -34.721  -4.893  14.826 0.0000000000
16859  -34.537  -3.019  15.108 0.0000000000
16860  -35.527  4.782  13.991 0.0000000000
16861  -35.390  3.016  14.322 0.0000000000
16862  -34.741  3.578  14.201 0.0000000000
16863  -33.054  1.437  13.814 0.0000000000
16864  -33.559  0.941  14.316 0.0000000000
16865  -33.524  -0.461  13.883 0.0000000000
16866  -33.999  -2.275  13.822 0.0000000000
16867  -33.792  -1.865  13.162 0.0000000000
16868  -34.524  -3.312  12.259 0.0000000000
16869  -33.632  -1.573  12.390 0.0000000000
16870  -32.862  1.044  10.917 0.0000000000
16871  -33.607  -0.983  10.891 0.0000000000
16872  -33.695  -0.684  10.108 0.0000000000
16873  -35.017  -2.375  9.368 0.0000000000
16874  -33.796  -0.393  9.350 0.0000000000
16875  -34.003  -0.286  8.681 0.0000000000
16876  -33.003  1.599  9.502 0.0000000000
16877  -31.250  7.561  10.863 0.0000000000
16878  -31.779  5.849  9.994 0.0000000000
16879  -31.125  7.899  10.207 0.0000000000
16880  -31.008  8.348  9.621 0.0000000000
16881  -30.536  9.961  10.442 0.0000000000
16882  -31.835  13.197  13.333 0.0000000000
16883  -31.272  11.880  12.984 0.0000000000
16884  -31.138  13.841  13.149 0.0000000000
16885  -30.007  16.505  12.398 0.0000000000
16886  -30.046  14.771  12.342 0.0000000000
16887  -29.657  15.196  11.765 0.0000000000
16888  -29.566  13.829  10.930 0.0000000000
16889  -29.307  15.603  11.112 0.0000000000
16890  -29.042  16.047  10.382 0.0000000000
16891  -29.154  17.436  11.190 0.0000000000
16892  -29.833  22.295  11.301 0.0000000000
16893  -29.176  21.117  11.021 0.0000000000
16894  -29.321  22.949  10.642 0.0000000000
16895  -28.871  23.476  9.974 0.0000000000
16896  -29.580  24.520  10.064 0.0000000000
18187  -39.001  -18.673  20.864 0.0000000000
18189  -38.260  -18.427  21.051 0.0000000000
18190  -37.283  -16.429  20.843 0.0000000000
18191  -36.771  -18.069  20.908 0.0000000000
18192  -36.038  -17.958  20.566 0.0000000000
18193  -34.925  -19.420  20.091 0.0000000000
18194  -35.472  -17.782  20.101 0.0000000000
18195  -34.973  -17.641  19.518 0.0000000000
18196  -35.955  -16.152  20.108 0.0000000000
18197  -37.557  -11.741  19.369 0.0000000000
18198  -36.581  -13.006  19.712 0.0000000000
18199  -36.884  -11.575  19.001 0.0000000000
18200  -36.263  -11.414  18.585 0.0000000000
18201  -37.310  -10.380  17.828 0.0000000000
18210  -47.096  -2.424  11.285 0.0000000000
18211  -46.894  -4.090  11.936 0.0000000000
18212  -46.458  -3.495  12.663 0.0000000000
18213  -44.080  -4.971  15.370 0.0000000000
18214  -44.567  -5.543  14.728 0.0000000000
18215  -43.384  -6.552  15.307 0.0000000000
18216  -42.315  -8.081  14.949 0.0000000000
18217  -41.980  -7.640  15.614 0.0000000000
18218  -40.654  -8.779  15.899 0.0000000000
18219  -41.635  -7.193  16.251 0.0000000000
18220  -40.994  -4.855  17.267 0.0000000000
18221  -40.589  -6.397  17.288 0.0000000000
18222  -39.886  -5.994  17.515 0.0000000000
18223  -38.622  -7.343  17.285 0.0000000000
18224  -39.196  -5.630  17.660 0.0000000000
18225  -38.498  -5.313  17.703 0.0000000000
18226  -39.543  -4.074  17.507 0.0000000000
18227  -40.624  -0.225  15.186 0.0000000000
18228  -39.837  -1.230  16.219 0.0000000000
18229  -39.871  0.133  15.254 0.0000000000
18230  -39.120  0.547  15.192 0.0000000000
18231  -39.773  1.483  14.098 0.0000000000
18239  -39.754  6.148  11.438 0.0000000000
18240  -39.231  6.696  11.847 0.0000000000
18241  -39.977  7.708  11.069 0.0000000000
18243  -39.797  10.617  9.865 0.0000000000
18720  -45.271  -13.811  -12.110 0.0000000000
18721  -46.553  -12.035  -11.957 0.0000000000
18722  -45.605  -12.673  -12.680 0.0000000000
18723  -45.036  -11.037  -14.612 0.0000000000
18724  -46.132  -10.309  -13.985 0.0000000000
18725  -46.316  -9.098  -14.627 0.0000000000
18726  -47.291  -6.900  -14.656 0.0000000000
18727  -46.473  -7.797  -15.270 0.0000000000
18728  -39.857  -11.283  -14.616 0.0000000000
18729  -41.221  -11.577  -15.001 0.0000000000
18730  -41.561  -10.780  -15.671 0.0000000000
18731  -44.572  -7.137  -17.475 0.0000000000
18732  -44.500  -8.258  -16.836 0.0000000000
18733  -45.571  -6.315  -17.158 0.0000000000
18734  -46.450  -5.310  -16.676 0.0000000000
18735  -46.371  -4.039  -17.463 0.0000000000
18736  -47.043  -1.559  -17.806 0.0000000000
18737  -46.301  -2.792  -18.295 0.0000000000
18738  -45.234  -1.618  -20.453 0.0000000000
18739  -45.960  -0.400  -20.171 0.0000000000
18740  -45.650  0.790  -21.155 0.0000000000
18741  -45.739  3.185  -21.770 0.0000000000
18742  -45.242  1.966  -22.074 0.0000000000
18743  -36.188  -1.367  -7.002 0.0000000000
18744  -35.874  -3.189  -7.890 0.0000000000
18745  -36.120  -2.651  -8.407 0.0000000000
18746  -37.033  -4.365  -12.345 0.0000000000
18747  -36.685  -4.836  -11.710 0.0000000000
18748  -37.327  -5.633  -13.544 0.0000000000
18749  -37.859  -6.722  -14.760 0.0000000000
18750  -38.064  -6.210  -15.484 0.0000000000
18751  -37.498  -2.070  -14.682 0.0000000000
18752  -37.466  -2.666  -14.088 0.0000000000
18753  -37.814  -3.385  -16.043 0.0000000000
18754  -40.061  -4.361  -20.091 0.0000000000
18755  -39.118  -4.899  -18.582 0.0000000000
18756  -40.149  -5.089  -19.459 0.0000000000
18757  -40.113  -5.863  -18.793 0.0000000000
18758  -41.250  -4.908  -20.082 0.0000000000
18759  -42.354  -4.396  -20.481 0.0000000000
18760  -42.216  -3.488  -21.209 0.0000000000
18761  -42.867  1.460  -23.902 0.0000000000
18762  -43.417  0.501  -23.146 0.0000000000
18763  -43.531  2.781  -23.899 0.0000000000
18764  -44.032  4.034  -23.906 0.0000000000
18765  -43.374  4.931  -24.799 0.0000000000
18766  -43.023  6.899  -25.608 0.0000000000
18767  -42.626  5.646  -25.705 0.0000000000
20205  -29.162  27.290  -7.719 0.0000000000
20206  -28.623  26.498  -8.367 0.0000000000
20207  -30.299  27.146  -8.756 0.0000000000
20208  -34.792  26.480  -11.137 0.0000000000
20209  -32.755  26.410  -10.787 0.0000000000
20210  -33.707  25.886  -11.699 0.0000000000
20211  -32.896  25.214  -12.321 0.0000000000
20212  -34.783  25.248  -12.586 0.0000000000
20548  -35.526  21.949  11.023 0.0000000000
20549  -35.823  23.242  10.257 0.0000000000
20552  -38.574  26.665  6.356 0.0000000000
20553  -35.300  26.752  7.513 0.0000000000
20554  -35.996  26.110  7.835 0.0000000000
20555  -34.799  25.806  8.625 0.0000000000
20556  -34.422  24.698  9.793 0.0000000000
20557  -33.688  25.378  9.502 0.0000000000
20558  -32.649  24.844  10.285 0.0000000000
20559  -33.026  26.063  9.135 0.0000000000
20560  -32.474  28.546  6.939 0.0000000000
20561  -31.910  27.503  8.148 0.0000000000
20562  -31.336  28.176  7.579 0.0000000000
20563  -30.258  27.550  8.097 0.0000000000
20564  -30.858  28.831  6.967 0.0000000000
20586  -29.914  30.058  5.460 0.0000000000
20587  -29.527  30.495  4.554 0.0000000000
20588  -28.566  29.534  4.913 0.0000000000
20589  -29.258  30.787  3.665 0.0000000000
20591  -28.881  30.730  1.715 0.0000000000
20592  -28.799  30.475  0.757 0.0000000000
20593  -27.934  29.448  0.968 0.0000000000
20594  -28.712  30.182  -0.278 0.0000000000
20601  -28.586  29.519  -2.236 0.0000000000
20602  -28.577  29.158  -3.177 0.0000000000
20603  -27.524  28.257  -2.876 0.0000000000
20604  -28.702  28.834  -4.165 0.0000000000
20605  -30.639  28.231  -7.207 0.0000000000
20606  -28.892  28.095  -6.040 0.0000000000
20607  -29.006  27.696  -6.911 0.0000000000
20608  -27.702  26.825  -6.417 0.0000000000
20672  -47.951  -15.522  -6.151 0.0000000000
20673  -49.015  -13.391  -5.857 0.0000000000
20674  -48.151  -14.342  -6.775 0.0000000000
20675  -48.412  -13.126  -7.424 0.0000000000
20676  -47.274  -15.214  -7.735 0.0000000000
20685  -32.744  -22.750  14.021 0.0000000000
20686  -31.916  -24.112  13.640 0.0000000000
20687  -31.847  -24.064  12.339 0.0000000000
20688  -31.537  -26.087  8.099 0.0000000000
20689  -31.248  -26.289  9.279 0.0000000000
20690  -31.752  -27.249  8.107 0.0000000000
20691  -32.408  -28.214  8.322 0.0000000000
20692  -32.957  -28.092  7.211 0.0000000000
20693  -34.499  -28.424  6.666 0.0000000000
20694  -33.476  -27.952  6.121 0.0000000000
20695  -33.805  -26.670  3.788 0.0000000000
20696  -34.710  -27.581  4.082 0.0000000000
20697  -35.320  -27.399  3.090 0.0000000000
20698  -37.111  -27.615  2.694 0.0000000000
20699  -35.944  -27.189  2.113 0.0000000000
20700  -34.257  -9.259  15.446 0.0000000000
20701  -33.769  -10.902  15.611 0.0000000000
20702  -33.484  -10.811  14.787 0.0000000000
20703  -34.308  -14.176  12.012 0.0000000000
20704  -34.127  -14.277  12.929 0.0000000000
20705  -35.595  -15.706  12.163 0.0000000000
20706  -35.939  -17.374  11.908 0.0000000000
20707  -36.338  -17.114  11.096 0.0000000000
20708  -36.058  -13.405  8.523 0.0000000000
20709  -35.687  -13.723  9.363 0.0000000000
20710  -37.544  -14.744  8.717 0.0000000000
20711  -34.319  -18.452  5.870 0.0000000000
20712  -35.803  -17.417  7.835 0.0000000000
20713  -34.221  -18.808  6.809 0.0000000000
20714  -34.151  -19.279  7.697 0.0000000000
20715  -33.268  -20.453  5.634 0.0000000000
20716  -32.753  -22.192  4.667 0.0000000000
20717  -33.092  -21.942  3.637 0.0000000000
20718  -35.281  -24.608  -0.212 0.0000000000
20719  -34.736  -24.863  0.727 0.0000000000
20720  -36.195  -25.788  -0.143 0.0000000000
20721  -37.297  -26.657  0.128 0.0000000000
20722  -37.919  -26.291  -0.846 0.0000000000
20723  -39.864  -26.240  -1.206 0.0000000000
20724  -38.530  -25.903  -1.747 0.0000000000
20725  -38.279  -24.240  -3.791 0.0000000000
20726  -39.642  -24.912  -3.521 0.0000000000
20727  -40.184  -24.305  -4.316 0.0000000000
20728  -42.060  -23.825  -4.483 0.0000000000
20729  -40.561  -23.673  -5.084 0.0000000000
20730  -35.158  -19.043  -2.011 0.0000000000
20731  -35.401  -20.629  -3.025 0.0000000000
20732  -35.473  -20.163  -3.807 0.0000000000
20733  -38.461  -20.896  -6.944 0.0000000000
20734  -38.132  -21.570  -6.170 0.0000000000
20735  -39.938  -21.732  -6.860 0.0000000000
20736  -41.474  -22.185  -6.557 0.0000000000
20737  -41.924  -21.381  -7.236 0.0000000000
20738  -43.735  -20.552  -7.271 0.0000000000
20739  -42.306  -20.576  -7.939 0.0000000000
20740  -41.430  -18.742  -9.707 0.0000000000
20741  -43.050  -18.876  -9.299 0.0000000000
20742  -43.301  -18.011  -9.977 0.0000000000
20743  -44.983  -16.762  -9.824 0.0000000000
20744  -43.685  -17.074  -10.607 0.0000000000
20745  -44.208  -16.045  -11.121 0.0000000000
20746  -42.447  -17.078  -11.039 0.0000000000
20747  -37.753  -16.225  -9.922 0.0000000000
20748  -39.677  -16.398  -11.057 0.0000000000
20749  -38.333  -15.732  -10.714 0.0000000000
20750  -38.887  -15.150  -11.488 0.0000000000
20751  -37.101  -14.845  -10.229 0.0000000000
20752  -34.135  -12.521  -3.034 0.0000000000
20753  -33.856  -13.872  -5.105 0.0000000000
20754  -33.939  -12.378  -4.018 0.0000000000
20755  -33.838  -10.665  -5.006 0.0000000000
20756  -33.710  -12.023  -5.948 0.0000000000
20757  -33.779  -11.809  -7.009 0.0000000000
20758  -34.846  -12.654  -8.651 0.0000000000
20759  -34.020  -11.478  -7.892 0.0000000000
20760  -34.469  -11.181  -8.775 0.0000000000
20761  -33.791  -10.043  -6.935 0.0000000000
20762  -36.012  -5.897  -3.418 0.0000000000
20763  -34.999  -7.324  -4.958 0.0000000000
20764  -35.782  -5.632  -4.116 0.0000000000
20765  -35.566  -5.469  -4.896 0.0000000000
20766  -36.363  -3.948  -3.428 0.0000000000
20767  -34.337  -0.056  7.354 0.0000000000
20768  -35.979  -1.821  6.620 0.0000000000
20769  -34.514  0.085  6.678 0.0000000000
20770  -33.863  2.522  5.500 0.0000000000
20771  -34.881  0.223  5.270 0.0000000000
20772  -35.137  0.319  4.554 0.0000000000
20773  -37.068  -1.170  3.819 0.0000000000
20774  -35.415  0.424  3.893 0.0000000000
20775  -30.560  11.669  6.035 0.0000000000
20776  -31.442  9.609  6.078 0.0000000000
20777  -31.633  9.742  5.351 0.0000000000
20778  -34.133  5.274  3.082 0.0000000000
20779  -33.947  5.224  3.795 0.0000000000
20780  -34.779  2.765  2.745 0.0000000000
20781  -36.162  0.654  2.492 0.0000000000
20782  -36.521  0.788  1.764 0.0000000000
20783  -38.265  -0.734  0.762 0.0000000000
20784  -36.870  0.979  1.078 0.0000000000
20785  -36.054  3.426  0.020 0.0000000000
20786  -37.518  1.450  -0.289 0.0000000000
20787  -37.786  1.698  -0.987 0.0000000000
20788  -37.992  -0.063  -2.168 0.0000000000
20789  -37.949  2.039  -1.692 0.0000000000
20790  -37.993  2.201  -2.425 0.0000000000
20791  -36.797  3.942  -1.345 0.0000000000
20792  -33.221  10.972  -0.389 0.0000000000
20793  -34.112  8.428  -0.972 0.0000000000
20794  -33.457  11.117  -1.028 0.0000000000
20795  -33.792  11.097  -1.700 0.0000000000
20796  -33.350  13.436  -1.109 0.0000000000
20797  -30.707  18.754  2.542 0.0000000000
20798  -31.334  16.987  1.837 0.0000000000
20799  -31.033  18.927  1.846 0.0000000000
20800  -30.660  20.321  -0.067 0.0000000000
20801  -31.688  18.951  0.360 0.0000000000
20802  -31.985  18.877  -0.473 0.0000000000
20803  -33.147  17.293  -1.001 0.0000000000
20804  -32.255  18.853  -1.289 0.0000000000
20805  -32.371  18.699  -2.076 0.0000000000
20806  -30.937  20.171  -1.682 0.0000000000
20807  -27.413  23.922  -2.177 0.0000000000
20808  -28.480  22.522  -2.370 0.0000000000
20809  -27.356  23.550  -2.907 0.0000000000
20810  -27.170  23.291  -3.582 0.0000000000
20811  -26.728  24.895  -3.729 0.0000000000
22027  -27.573  24.915  -9.433 0.0000000000
22028  -26.376  23.638  -8.366 0.0000000000
22029  -26.820  23.910  -9.462 0.0000000000
22030  -26.201  21.981  -10.716 0.0000000000
22031  -25.979  21.670  -9.519 0.0000000000
22032  -25.907  20.479  -9.545 0.0000000000
22033  -26.480  18.759  -8.608 0.0000000000
22034  -26.013  19.283  -9.626 0.0000000000
22035  -28.388  21.621  -15.138 0.0000000000
22036  -27.710  21.929  -14.023 0.0000000000
22037  -26.795  21.146  -14.066 0.0000000000
22038  -25.619  17.544  -11.850 0.0000000000
22039  -25.497  18.806  -11.862 0.0000000000
22040  -26.090  17.313  -10.907 0.0000000000
22041  -26.849  16.891  -10.001 0.0000000000
22042  -27.475  15.814  -10.380 0.0000000000
22043  -29.122  14.492  -10.239 0.0000000000
22044  -28.301  14.758  -10.879 0.0000000000
22045  -29.418  12.665  -12.728 0.0000000000
22046  -30.054  12.491  -12.216 0.0000000000
22047  -30.850  11.236  -12.973 0.0000000000
22048  -32.021  9.383  -13.016 0.0000000000
22049  -31.383  9.762  -13.538 0.0000000000
22298  -48.697  -7.638  -11.780 0.0000000000
23112  -29.518  20.528  -3.922 0.0000000000
23113  -30.209  19.538  -4.422 0.0000000000
23114  -28.490  20.318  -4.564 0.0000000000
23115  -27.519  20.222  -5.342 0.0000000000
23116  -26.735  20.118  -6.237 0.0000000000
23242  -37.870  10.959  11.452 0.0000000000
23243  -37.157  10.191  12.306 0.0000000000
23244  -37.036  11.707  11.751 0.0000000000
23245  -36.214  12.501  11.991 0.0000000000
23246  -35.397  13.253  12.327 0.0000000000
23247  -34.770  13.917  12.583 0.0000000000
23248  -35.547  14.803  11.881 0.0000000000
23249  -35.790  16.304  11.553 0.0000000000
23250  -36.224  17.708  11.356 0.0000000000
23508  -43.071  -16.698  19.654 0.0000000000
23509  -44.328  -15.614  19.475 0.0000000000
23510  -44.757  -14.077  19.375 0.0000000000
23511  -44.997  -12.683  18.841 0.0000000000
23616  -34.477  -7.975  -8.527 0.0000000000
23617  -35.245  -8.821  -10.136 0.0000000000
23618  -34.949  -7.459  -9.034 0.0000000000
23619  -35.333  -6.916  -9.516 0.0000000000
23620  -35.784  -6.481  -10.166 0.0000000000
23621  -35.875  3.763  -12.992 0.0000000000
23622  -36.500  2.099  -13.775 0.0000000000
23623  -36.243  2.471  -14.495 0.0000000000
23624  -36.567  1.446  -16.039 0.0000000000
23625  -36.836  0.685  -17.645 0.0000000000
23626  -36.948  0.148  -19.116 0.0000000000
23627  -36.419  1.063  -18.198 0.0000000000
24005  -44.090  -23.513  0.099 0.0000000000
24006  -43.416  -24.358  -0.952 0.0000000000
24007  -34.829  -14.084  18.356 0.0000000000
24008  -34.451  -15.896  17.399 0.0000000000
24009  -34.454  -14.224  17.544 0.0000000000
24010  -34.190  -14.378  16.660 0.0000000000
24011  -34.074  -14.449  15.755 0.0000000000
24012  -35.816  -6.363  8.574 0.0000000000
24013  -34.762  -8.682  7.496 0.0000000000
24014  -35.066  -8.227  6.844 0.0000000000
24015  -35.726  -10.352  5.265 0.0000000000
24016  -37.758  -11.604  4.387 0.0000000000
24017  -38.283  -12.669  3.286 0.0000000000
24018  -37.903  -11.251  3.604 0.0000000000
24019  -37.878  -10.804  2.845 0.0000000000
24020  -37.949  -10.305  2.099 0.0000000000
24021  -37.889  -10.133  1.310 0.0000000000
24022  -36.813  -8.725  2.629 0.0000000000
24023  -36.258  -6.744  3.444 0.0000000000
24024  -36.989  -4.804  4.456 0.0000000000
24025  -28.423  20.705  8.831 0.0000000000
24026  -28.647  19.074  8.039 0.0000000000
24027  -28.366  21.089  7.954 0.0000000000
24028  -28.374  21.352  7.077 0.0000000000
24029  -28.420  21.617  6.199 0.0000000000
24030  -28.553  21.714  5.336 0.0000000000
24031  -27.962  23.374  5.885 0.0000000000
24032  -27.665  25.249  5.474 0.0000000000
24033  -27.575  26.879  4.975 0.0000000000
24696  -36.035  6.422  -3.067 0.0000000000
24697  -36.936  5.234  -3.938 0.0000000000
24698  -35.829  7.255  -3.665 0.0000000000
24699  -35.708  7.993  -4.314 0.0000000000
24700  -35.614  8.689  -4.996 0.0000000000
24701  -33.375  14.777  -6.652 0.0000000000
24702  -34.843  13.538  -6.942 0.0000000000
24703  -33.829  13.514  -7.321 0.0000000000
24704  -34.212  12.266  -7.993 0.0000000000
24705  -34.413  10.960  -8.605 0.0000000000
24706  -34.584  9.513  -9.243 0.0000000000
24707  -33.768  11.052  -9.282 0.0000000000
24708  -33.068  11.271  -9.927 0.0000000000
24709  -32.482  11.329  -10.692 0.0000000000
25087  -37.571  -1.560  16.791 0.0000000000
25088  -36.762  -2.729  17.035 0.0000000000
25089  -36.820  -1.184  16.526 0.0000000000
25090  -36.111  -0.744  16.126 0.0000000000
25091  -35.388  -0.375  15.701 0.0000000000
25092  -34.145  6.010  13.903 0.0000000000
25093  -34.142  4.125  14.072 0.0000000000
25094  -33.518  4.646  13.807 0.0000000000
25095  -32.948  3.214  13.609 0.0000000000
25096  -32.759  1.816  13.155 0.0000000000
25097  -32.959  0.269  12.485 0.0000000000
25098  -32.546  2.207  12.467 0.0000000000
25099  -32.428  2.687  11.736 0.0000000000
25100  -32.335  3.094  11.005 0.0000000000
25101  -32.364  3.423  10.363 0.0000000000
25102  -31.900  5.185  11.208 0.0000000000
25103  -31.457  7.175  11.435 0.0000000000
25104  -30.994  9.156  11.691 0.0000000000
25105  -32.020  16.470  13.232 0.0000000000
25106  -31.195  15.494  13.180 0.0000000000
25107  -31.296  17.132  13.094 0.0000000000
25108  -30.620  17.708  12.797 0.0000000000
25109  -30.010  18.236  12.382 0.0000000000
25110  -29.539  18.797  11.847 0.0000000000
25111  -30.217  20.028  12.218 0.0000000000
25112  -30.434  21.696  11.848 0.0000000000
25113  -30.714  23.235  11.295 0.0000000000
25888  -40.078  -15.536  20.883 0.0000000000
25889  -38.795  -16.842  21.037 0.0000000000
25890  -39.292  -15.284  20.934 0.0000000000
25891  -38.479  -15.089  20.878 0.0000000000
25892  -37.700  -14.873  20.725 0.0000000000
25893  -36.945  -14.729  20.446 0.0000000000
25894  -38.017  -13.376  20.410 0.0000000000
25895  -38.310  -11.965  19.671 0.0000000000
25896  -38.618  -10.774  18.419 0.0000000000
25902  -45.789  -1.511  12.366 0.0000000000
25903  -45.887  -2.973  13.225 0.0000000000
25904  -45.185  -2.483  13.721 0.0000000000
25905  -44.409  -3.463  14.906 0.0000000000
25906  -43.476  -4.514  15.839 0.0000000000
25907  -42.403  -5.653  16.525 0.0000000000
25908  -42.755  -4.104  16.240 0.0000000000
25909  -42.005  -3.681  16.528 0.0000000000
25910  -41.252  -3.267  16.734 0.0000000000
25911  -40.483  -2.945  16.905 0.0000000000
25912  -41.358  -1.947  16.007 0.0000000000
25913  -41.370  -0.639  15.116 0.0000000000
25914  -41.252  0.662  14.051 0.0000000000
25920  -40.659  8.640  10.179 0.0000000000
25921  -41.230  9.497  8.999 0.0000000000
26208  -42.924  -14.347  -13.064 0.0000000000
26209  -44.523  -13.144  -13.333 0.0000000000
26210  -43.191  -13.422  -13.711 0.0000000000
26211  -43.542  -12.471  -14.352 0.0000000000
26212  -43.869  -11.480  -14.992 0.0000000000
26213  -40.525  -9.822  -15.993 0.0000000000
26214  -41.810  -9.916  -16.331 0.0000000000
26215  -42.055  -9.009  -16.987 0.0000000000
26216  -43.447  -7.727  -17.667 0.0000000000
26217  -44.624  -6.002  -18.239 0.0000000000
26218  -45.484  -3.920  -18.708 0.0000000000
26219  -44.594  -4.827  -18.990 0.0000000000
26220  -44.517  -3.750  -19.816 0.0000000000
26221  -44.416  -2.683  -20.661 0.0000000000
26222  -36.441  -0.171  -8.049 0.0000000000
26223  -36.340  -2.154  -8.978 0.0000000000
26224  -36.568  -1.617  -9.547 0.0000000000
26225  -36.859  -2.861  -11.212 0.0000000000
26226  -37.275  -3.860  -12.949 0.0000000000
26227  -38.271  -3.062  -18.476 0.0000000000
26228  -38.273  -3.663  -17.853 0.0000000000
26229  -38.945  -3.563  -19.705 0.0000000000
26230  -39.945  -3.575  -20.689 0.0000000000
26231  -40.969  -3.168  -21.442 0.0000000000
26232  -41.992  -2.571  -21.897 0.0000000000
26233  -41.682  -1.700  -22.591 0.0000000000
26234  -42.108  0.224  -23.687 0.0000000000
26235  -42.235  2.299  -24.681 0.0000000000
26236  -42.080  4.394  -25.617 0.0000000000
26237  -41.548  3.035  -25.319 0.0000000000
27099  -32.805  28.032  -8.386 0.0000000000
27100  -32.166  27.466  -9.159 0.0000000000
27101  -34.296  27.569  -9.567 0.0000000000
27102  -35.611  27.052  -10.605 0.0000000000
27103  -36.784  26.381  -11.588 0.0000000000
27306  -38.568  27.912  4.861 0.0000000000
27307  -37.974  27.201  5.958 0.0000000000
27308  -37.223  27.741  5.580 0.0000000000
27309  -35.916  27.612  6.315 0.0000000000
27310  -34.695  27.431  7.118 0.0000000000
27311  -33.477  27.168  7.905 0.0000000000
27312  -34.172  28.062  6.660 0.0000000000
27313  -33.675  28.797  6.199 0.0000000000
27314  -33.212  29.542  5.617 0.0000000000
27373  -48.143  -17.976  -1.629 0.0000000000
27375  -48.551  -17.002  -2.283 0.0000000000
27376  -48.928  -15.894  -2.922 0.0000000000
27377  -49.187  -14.832  -3.588 0.0000000000
27378  -49.454  -13.517  -4.205 0.0000000000
27379  -48.566  -15.802  -4.587 0.0000000000
27380  -47.710  -16.695  -5.566 0.0000000000
27381  -46.837  -17.394  -6.482 0.0000000000
27387  -32.822  -22.584  11.685 0.0000000000
27388  -31.890  -23.896  11.102 0.0000000000
27389  -31.955  -23.629  9.967 0.0000000000
27390  -31.612  -24.792  8.328 0.0000000000
27391  -31.876  -25.995  6.927 0.0000000000
27392  -32.691  -27.005  5.864 0.0000000000
27393  -32.200  -25.751  5.885 0.0000000000
27394  -32.631  -25.603  4.797 0.0000000000
27395  -33.082  -25.381  3.774 0.0000000000
27396  -33.708  -8.788  14.038 0.0000000000
27397  -33.236  -10.717  13.925 0.0000000000
27398  -33.200  -10.605  13.016 0.0000000000
27399  -33.414  -12.394  11.969 0.0000000000
27400  -34.651  -14.063  11.092 0.0000000000
27401  -37.668  -15.482  6.576 0.0000000000
27402  -37.701  -15.820  7.538 0.0000000000
27403  -35.949  -16.500  6.099 0.0000000000
27404  -34.388  -18.082  4.911 0.0000000000
27405  -33.747  -19.936  3.659 0.0000000000
27406  -33.480  -21.674  2.702 0.0000000000
27407  -33.912  -21.579  1.659 0.0000000000
27408  -34.589  -23.120  0.102 0.0000000000
27409  -35.807  -24.380  -1.137 0.0000000000
27410  -37.301  -25.138  -2.034 0.0000000000
27411  -36.275  -24.078  -2.049 0.0000000000
27412  -36.717  -23.690  -2.940 0.0000000000
27413  -37.122  -23.280  -3.830 0.0000000000
27414  -34.908  -18.338  -3.564 0.0000000000
27415  -35.616  -19.759  -4.554 0.0000000000
27416  -35.716  -19.211  -5.345 0.0000000000
27417  -37.105  -19.930  -6.693 0.0000000000
27418  -38.884  -20.290  -7.673 0.0000000000
27419  -40.678  -20.283  -8.311 0.0000000000
27420  -39.117  -19.594  -8.354 0.0000000000
27421  -39.535  -18.930  -9.078 0.0000000000
27422  -39.917  -18.209  -9.782 0.0000000000
27423  -40.501  -17.541  -10.495 0.0000000000
27424  -38.479  -17.522  -9.522 0.0000000000
27425  -37.218  -16.667  -9.163 0.0000000000
27426  -36.085  -15.655  -8.561 0.0000000000
27427  -35.972  -9.639  -1.766 0.0000000000
27428  -34.417  -10.979  -3.100 0.0000000000
27429  -35.394  -9.540  -2.476 0.0000000000
27430  -35.020  -9.367  -3.276 0.0000000000
27431  -34.687  -9.186  -4.076 0.0000000000
27432  -34.454  -8.926  -5.027 0.0000000000
27433  -35.591  -7.751  -3.412 0.0000000000
27434  -36.345  -6.081  -2.731 0.0000000000
27435  -36.850  -4.242  -2.006 0.0000000000
27436  -32.690  4.544  7.863 0.0000000000
27437  -33.521  2.324  6.868 0.0000000000
27438  -32.893  4.701  7.175 0.0000000000
27439  -33.106  4.934  6.576 0.0000000000
27440  -33.341  4.932  5.872 0.0000000000
27441  -30.860  11.990  4.509 0.0000000000
27442  -31.782  9.886  4.582 0.0000000000
27443  -31.928  10.059  3.848 0.0000000000
27444  -33.205  7.814  3.158 0.0000000000
27445  -34.182  5.401  2.394 0.0000000000
27446  -35.376  3.026  1.399 0.0000000000
27447  -34.309  5.508  1.676 0.0000000000
27448  -34.507  5.604  0.965 0.0000000000
27449  -34.742  5.756  0.308 0.0000000000
27450  -35.053  5.742  -0.381 0.0000000000
27451  -33.685  8.249  0.342 0.0000000000
27452  -32.872  10.883  0.287 0.0000000000
27453  -32.351  13.272  0.174 0.0000000000
27454  -29.150  22.015  1.998 0.0000000000
27455  -30.344  20.506  1.560 0.0000000000
27456  -29.301  21.940  1.170 0.0000000000
27457  -29.439  21.757  0.343 0.0000000000
27458  -29.595  21.617  -0.449 0.0000000000
27459  -29.666  21.563  -1.235 0.0000000000
27460  -28.492  22.895  -0.873 0.0000000000
27461  -27.455  24.193  -1.416 0.0000000000
27462  -26.823  25.546  -2.120 0.0000000000
28192  -29.363  24.725  -11.483 0.0000000000
28193  -27.540  23.994  -10.611 0.0000000000
28194  -28.296  23.915  -11.605 0.0000000000
28195  -27.394  23.070  -11.752 0.0000000000
28196  -26.627  22.142  -11.894 0.0000000000
28197  -26.562  20.124  -15.227 0.0000000000
28198  -26.074  20.215  -14.064 0.0000000000
28199  -25.472  19.189  -14.019 0.0000000000
28200  -25.319  17.796  -12.819 0.0000000000
28201  -26.042  16.330  -11.955 0.0000000000
28202  -27.450  14.993  -11.521 0.0000000000
28203  -26.764  15.160  -12.226 0.0000000000
28204  -27.719  13.956  -12.702 0.0000000000
28205  -28.700  12.763  -13.356 0.0000000000
28355  -48.909  -4.813  -13.271 0.0000000000
28968  -34.426  15.189  -3.128 0.0000000000
28969  -34.707  13.796  -3.813 0.0000000000
28970  -34.615  15.689  -3.913 0.0000000000
28971  -34.483  16.168  -4.819 0.0000000000
28972  -33.770  16.327  -5.616 0.0000000000
28973  -31.048  18.490  -4.882 0.0000000000
28974  -31.900  17.318  -5.419 0.0000000000
28975  -32.693  16.090  -5.996 0.0000000000
28976  -31.446  15.789  -6.335 0.0000000000
28977  -30.356  15.626  -6.845 0.0000000000
28978  -29.416  15.658  -7.636 0.0000000000
29272  -37.689  4.610  13.133 0.0000000000
29273  -36.892  3.501  13.844 0.0000000000
29274  -37.047  5.311  13.405 0.0000000000
29275  -36.330  5.966  13.615 0.0000000000
29276  -35.619  6.618  13.755 0.0000000000
29277  -36.402  9.234  13.013 0.0000000000
29278  -35.620  8.319  13.551 0.0000000000
29279  -34.885  7.272  13.825 0.0000000000
29280  -34.123  7.872  13.826 0.0000000000
29281  -33.343  8.514  13.666 0.0000000000
29282  -32.642  9.125  13.395 0.0000000000
29283  -32.071  9.630  13.107 0.0000000000
29284  -32.542  10.867  13.423 0.0000000000
29285  -32.541  12.576  13.410 0.0000000000
29286  -32.583  14.306  13.339 0.0000000000
29287  -34.099  14.587  12.840 0.0000000000
29288  -33.394  15.294  13.050 0.0000000000
29289  -32.745  15.884  13.228 0.0000000000
29290  -32.942  17.443  13.002 0.0000000000
29291  -33.225  19.044  12.704 0.0000000000
29292  -33.553  20.530  12.246 0.0000000000
29894  -39.773  -18.833  20.455 0.0000000000
29895  -40.327  -17.307  20.696 0.0000000000
29896  -42.396  -16.361  20.118 0.0000000000
29897  -41.633  -16.106  20.491 0.0000000000
29898  -40.843  -15.850  20.718 0.0000000000
29899  -41.279  -14.277  20.525 0.0000000000
29900  -41.597  -12.764  19.974 0.0000000000
29901  -41.732  -11.519  18.972 0.0000000000
29905  -47.669  -1.409  9.885 0.0000000000
29906  -47.087  -0.867  10.402 0.0000000000
29907  -47.693  1.588  7.745 0.0000000000
29908  -47.035  0.593  9.386 0.0000000000
29909  -46.439  -0.428  10.874 0.0000000000
29910  -45.773  -0.062  11.321 0.0000000000
29911  -45.070  0.321  11.728 0.0000000000
29912  -44.287  0.698  12.094 0.0000000000
29913  -43.526  1.018  12.337 0.0000000000
29914  -44.178  2.030  10.892 0.0000000000
29915  -43.904  3.278  9.696 0.0000000000
30144  -37.639  -12.594  -11.960 0.0000000000
30145  -39.166  -12.694  -13.218 0.0000000000
30146  -37.994  -11.946  -12.636 0.0000000000
30147  -38.337  -11.337  -13.287 0.0000000000
30148  -38.665  -10.699  -13.927 0.0000000000
30149  -36.395  -9.447  -11.689 0.0000000000
30150  -37.673  -9.889  -13.159 0.0000000000
30151  -39.053  -10.060  -14.670 0.0000000000
30152  -39.345  -9.436  -15.420 0.0000000000
30153  -39.586  -8.783  -16.079 0.0000000000
30154  -39.836  -8.046  -16.843 0.0000000000
30155  -36.619  1.998  -10.380 0.0000000000
30156  -36.882  -0.012  -11.266 0.0000000000
30157  -36.881  0.523  -11.876 0.0000000000
30158  -37.208  -0.590  -13.463 0.0000000000
30159  -37.517  -1.476  -15.217 0.0000000000
30160  -37.034  0.529  -14.749 0.0000000000
30161  -37.455  -0.843  -15.760 0.0000000000
30162  -37.798  -2.094  -17.049 0.0000000000
30163  -38.185  -2.415  -18.895 0.0000000000
31001  -39.923  28.096  4.189 0.0000000000
31002  -39.391  28.548  3.712 0.0000000000
31050  -48.045  -17.728  0.139 0.0000000000
31052  -47.060  -19.644  -0.128 0.0000000000
31053  -47.628  -18.886  -0.888 0.0000000000
31054  -47.119  -19.885  -1.920 0.0000000000
31055  -46.329  -20.761  -2.932 0.0000000000
31056  -45.437  -21.519  -3.984 0.0000000000
31057  -33.441  -20.558  17.877 0.0000000000
31059  -33.280  -20.906  16.676 0.0000000000
31060  -33.339  -21.039  15.602 0.0000000000
31061  -33.449  -21.229  14.436 0.0000000000
31062  -34.225  -17.651  16.247 0.0000000000
31063  -33.944  -19.469  14.841 0.0000000000
31064  -33.576  -21.264  13.341 0.0000000000
31065  -33.695  -21.194  12.275 0.0000000000
31066  -33.802  -20.982  11.244 0.0000000000
31067  -33.870  -20.705  10.239 0.0000000000
31068  -34.333  -7.594  11.142 0.0000000000
31069  -33.578  -10.017  10.432 0.0000000000
31070  -33.811  -9.637  9.651 0.0000000000
31071  -34.481  -11.708  8.391 0.0000000000
31072  -36.387  -13.048  7.679 0.0000000000
31073  -35.019  -11.127  6.751 0.0000000000
31074  -36.811  -12.757  6.840 0.0000000000
31075  -38.101  -14.073  6.917 0.0000000000
31076  -37.713  -15.043  5.640 0.0000000000
31077  -35.798  -15.942  4.051 0.0000000000
31078  -34.932  -17.674  1.839 0.0000000000
31079  -35.066  -19.402  -0.190 0.0000000000
31080  -35.165  -17.537  0.921 0.0000000000
31081  -35.229  -17.396  0.083 0.0000000000
31082  -35.207  -17.309  -0.866 0.0000000000
31083  -36.578  -13.779  1.915 0.0000000000
31084  -35.406  -15.329  0.173 0.0000000000
31085  -35.012  -17.015  -1.674 0.0000000000
31086  -34.735  -16.659  -2.421 0.0000000000
31087  -34.451  -16.147  -3.252 0.0000000000
31088  -34.221  -15.693  -4.028 0.0000000000
31089  -34.066  -15.440  -5.050 0.0000000000
31090  -34.171  -14.206  -3.068 0.0000000000
31091  -34.586  -12.704  -2.191 0.0000000000
31092  -35.464  -11.260  -1.556 0.0000000000
31093  -37.759  -10.056  0.340 0.0000000000
31094  -37.377  -9.994  -0.477 0.0000000000
31095  -36.591  -9.809  -1.148 0.0000000000
31096  -37.421  -8.198  -0.530 0.0000000000
31097  -36.981  -6.400  0.245 0.0000000000
31098  -37.059  -4.454  1.155 0.0000000000
31099  -29.653  12.848  8.475 0.0000000000
31100  -30.399  11.177  7.593 0.0000000000
31101  -29.673  13.194  7.710 0.0000000000
31102  -29.773  13.390  6.881 0.0000000000
31103  -29.922  13.678  6.092 0.0000000000
31104  -28.999  17.454  7.140 0.0000000000
31105  -29.500  15.706  6.196 0.0000000000
31106  -30.059  13.957  5.319 0.0000000000
31107  -30.304  14.130  4.519 0.0000000000
31108  -30.511  14.382  3.764 0.0000000000
31109  -30.745  14.664  3.008 0.0000000000
31110  -31.048  14.937  2.284 0.0000000000
31111  -30.615  16.693  3.141 0.0000000000
31112  -30.366  18.617  3.255 0.0000000000
31113  -29.850  20.381  3.165 0.0000000000
31114  -28.715  21.851  4.477 0.0000000000
31115  -28.879  21.952  3.678 0.0000000000
31116  -29.025  21.993  2.826 0.0000000000
31117  -28.190  23.613  2.383 0.0000000000
31118  -27.562  25.153  1.877 0.0000000000
31119  -27.221  26.645  1.220 0.0000000000
31688  -30.719  22.764  -14.844 0.0000000000
31690  -30.217  21.733  -16.169 0.0000000000
31691  -29.063  21.168  -16.309 0.0000000000
31694  -28.005  20.540  -16.411 0.0000000000
31695  -27.129  19.860  -16.472 0.0000000000
31696  -26.288  19.033  -16.453 0.0000000000
31697  -25.481  18.096  -16.245 0.0000000000
31814  -48.410  0.904  -16.830 0.0000000000
32616  -36.341  -1.374  -4.644 0.0000000000
32617  -35.720  -2.524  -5.956 0.0000000000
32618  -36.377  -0.741  -5.201 0.0000000000
32619  -36.502  -0.111  -5.716 0.0000000000
32620  -36.514  0.583  -6.258 0.0000000000
32621  -37.078  3.934  -4.808 0.0000000000
32622  -36.775  2.559  -5.713 0.0000000000
32623  -36.513  1.222  -6.765 0.0000000000
32624  -36.605  1.880  -7.284 0.0000000000
32625  -36.630  2.349  -7.878 0.0000000000
32626  -36.627  2.962  -8.439 0.0000000000
32627  -34.972  12.285  -4.491 0.0000000000
32628  -35.302  10.777  -5.099 0.0000000000
32629  -35.632  9.277  -5.751 0.0000000000
32630  -35.533  11.807  -6.742 0.0000000000
32631  -35.634  9.860  -6.476 0.0000000000
32632  -35.939  7.879  -6.363 0.0000000000
32633  -36.203  6.516  -7.065 0.0000000000
32634  -36.458  5.014  -7.994 0.0000000000
32635  -36.550  3.515  -9.084 0.0000000000
32636  -36.393  4.052  -9.786 0.0000000000
32637  -36.174  4.371  -10.468 0.0000000000
32638  -35.862  4.837  -11.083 0.0000000000
32639  -34.807  8.052  -9.922 0.0000000000
32640  -35.126  6.626  -10.781 0.0000000000
32641  -35.495  5.216  -11.735 0.0000000000
32642  -35.105  5.345  -12.465 0.0000000000
32643  -34.648  5.390  -13.147 0.0000000000
32644  -34.143  5.329  -13.737 0.0000000000
33442  -36.366  -8.221  16.794 0.0000000000
33443  -35.204  -9.571  16.471 0.0000000000
33444  -35.777  -7.925  16.586 0.0000000000
33445  -35.249  -7.654  16.180 0.0000000000
33446  -34.837  -7.395  15.669 0.0000000000
33447  -35.945  -4.118  16.748 0.0000000000
33448  -35.283  -5.578  15.997 0.0000000000
33449  -34.542  -7.145  15.032 0.0000000000
33450  -34.410  -6.873  14.423 0.0000000000
33451  -34.446  -6.441  13.797 0.0000000000
33452  -34.541  -6.086  13.140 0.0000000000
33453  -36.137  2.404  14.472 0.0000000000
33454  -35.381  1.267  14.973 0.0000000000
33455  -34.742  0.045  15.224 0.0000000000
33456  -34.063  2.231  14.348 0.0000000000
33457  -34.126  0.471  14.790 0.0000000000
33458  -34.313  -1.253  15.076 0.0000000000
33459  -34.254  -2.603  14.486 0.0000000000
33460  -34.625  -4.043  13.603 0.0000000000
33461  -34.766  -5.694  12.528 0.0000000000
33462  -34.973  -5.326  11.864 0.0000000000
33463  -35.291  -5.062  11.273 0.0000000000
33464  -35.631  -4.734  10.651 0.0000000000
33465  -33.563  -1.202  11.682 0.0000000000
33466  -34.713  -2.808  10.892 0.0000000000
33467  -36.029  -4.536  9.972 0.0000000000
33468  -36.233  -4.253  9.354 0.0000000000
33469  -36.490  -4.048  8.604 0.0000000000
33470  -36.666  -3.751  7.894 0.0000000000
33471  -36.878  -3.649  7.199 0.0000000000
33472  -35.383  -1.991  7.922 0.0000000000
33473  -34.175  -0.116  8.033 0.0000000000
33474  -33.228  2.022  8.176 0.0000000000
33475  -32.368  3.795  9.765 0.0000000000
33476  -32.468  4.036  9.097 0.0000000000
33477  -32.574  4.264  8.459 0.0000000000
33478  -31.810  6.588  8.774 0.0000000000
33479  -31.060  8.668  8.953 0.0000000000
33480  -30.267  10.672  9.105 0.0000000000
33481  -31.516  10.043  12.759 0.0000000000
33482  -31.023  10.583  12.376 0.0000000000
33483  -30.595  11.074  11.913 0.0000000000
33484  -30.513  14.328  12.810 0.0000000000
33485  -30.247  13.002  12.185 0.0000000000
33486  -30.239  11.523  11.337 0.0000000000
33487  -29.962  11.933  10.682 0.0000000000
33488  -29.766  12.304  10.007 0.0000000000
33489  -29.670  12.587  9.262 0.0000000000
33490  -29.229  14.507  9.409 0.0000000000
33491  -28.892  16.395  9.591 0.0000000000
33492  -28.659  18.252  9.681 0.0000000000
33493  -29.134  19.236  11.201 0.0000000000
33494  -28.807  19.779  10.459 0.0000000000
33495  -28.565  20.266  9.647 0.0000000000
33496  -28.486  22.126  9.467 0.0000000000
33497  -28.459  23.900  9.105 0.0000000000
33498  -28.614  25.587  8.576 0.0000000000
35113  -37.528  -18.253  21.072 0.0000000000
35114  -36.254  -19.658  20.884 0.0000000000
35115  -34.960  -21.178  20.449 0.0000000000
35116  -34.409  -20.999  19.999 0.0000000000
35117  -33.952  -20.882  19.403 0.0000000000
35118  -33.603  -20.750  18.646 0.0000000000
35119  -34.095  -19.137  18.783 0.0000000000
35120  -34.611  -17.519  18.882 0.0000000000
35121  -35.064  -15.873  18.979 0.0000000000
35122  -36.347  -14.513  20.057 0.0000000000
35123  -35.738  -14.368  19.537 0.0000000000
35124  -35.243  -14.275  18.940 0.0000000000
35125  -35.401  -12.657  18.772 0.0000000000
35126  -35.750  -11.234  18.093 0.0000000000
35127  -36.248  -9.953  17.244 0.0000000000
35133  -44.202  -11.048  17.664 0.0000000000
35134  -43.391  -10.833  17.613 0.0000000000
35135  -42.557  -10.652  17.468 0.0000000000
35136  -41.743  -10.517  17.277 0.0000000000
35140  -45.623  -4.549  13.851 0.0000000000
35141  -44.900  -6.085  13.950 0.0000000000
35145  -40.927  -10.385  17.140 0.0000000000
35146  -40.201  -10.217  17.022 0.0000000000
35147  -39.545  -10.017  16.930 0.0000000000
35148  -38.997  -9.600  16.870 0.0000000000
35149  -41.138  -6.819  16.824 0.0000000000
35150  -39.765  -8.047  16.710 0.0000000000
35151  -38.432  -9.371  16.886 0.0000000000
35152  -37.962  -9.022  16.949 0.0000000000
35153  -37.460  -8.662  16.918 0.0000000000
35154  -36.956  -8.343  16.867 0.0000000000
35155  -37.456  -6.646  17.395 0.0000000000
35156  -37.820  -5.029  17.670 0.0000000000
35157  -38.071  -3.459  17.472 0.0000000000
35158  -39.697  -2.615  17.005 0.0000000000
35159  -38.953  -2.310  17.024 0.0000000000
35160  -38.247  -1.971  16.939 0.0000000000
35161  -38.345  -0.490  16.113 0.0000000000
35162  -38.375  0.974  15.065 0.0000000000
35163  -38.277  2.380  13.904 0.0000000000
35164  -42.708  1.330  12.577 0.0000000000
35169  -40.293  2.446  12.805 0.0000000000
35170  -39.550  2.838  12.805 0.0000000000
35171  -38.867  3.431  12.747 0.0000000000
35172  -38.277  4.087  12.955 0.0000000000
35173  -38.432  5.709  12.571 0.0000000000
35174  -38.620  7.308  12.200 0.0000000000
35175  -38.647  8.898  11.758 0.0000000000
35176  -39.958  9.206  10.549 0.0000000000
35177  -39.282  9.816  10.864 0.0000000000
35178  -38.573  10.385  11.177 0.0000000000
35179  -38.395  11.831  10.490 0.0000000000
35760  -47.198  -12.466  -10.488 0.0000000000
35761  -48.336  -10.307  -10.350 0.0000000000
35762  -47.458  -11.216  -11.165 0.0000000000
35763  -47.688  -9.943  -11.858 0.0000000000
35764  -47.926  -8.537  -12.516 0.0000000000
35765  -45.865  -11.533  -13.333 0.0000000000
35766  -47.004  -9.613  -13.286 0.0000000000
35767  -48.019  -7.267  -13.232 0.0000000000
35768  -48.068  -5.828  -13.980 0.0000000000
35769  -48.095  -4.444  -14.696 0.0000000000
35770  -48.052  -2.952  -15.495 0.0000000000
35771  -40.886  -12.425  -14.329 0.0000000000
35772  -42.533  -11.689  -15.097 0.0000000000
35773  -44.167  -10.446  -15.602 0.0000000000
35774  -43.111  -9.781  -16.397 0.0000000000
35775  -44.340  -9.372  -16.214 0.0000000000
35776  -45.426  -8.724  -15.819 0.0000000000
35777  -46.492  -6.589  -15.960 0.0000000000
35778  -47.271  -4.209  -16.100 0.0000000000
35779  -47.911  -1.577  -16.358 0.0000000000
35780  -47.752  -0.273  -17.308 0.0000000000
35781  -47.521  0.992  -18.321 0.0000000000
35782  -47.161  2.250  -19.361 0.0000000000
35783  -46.201  -1.667  -19.178 0.0000000000
35784  -46.565  0.854  -19.756 0.0000000000
35785  -46.711  3.406  -20.411 0.0000000000
35786  -46.136  4.565  -21.516 0.0000000000
35787  -45.532  5.583  -22.471 0.0000000000
35788  -44.859  6.538  -23.444 0.0000000000
35789  -35.663  -3.741  -7.446 0.0000000000
35790  -35.850  -4.899  -9.078 0.0000000000
35791  -36.166  -5.942  -10.671 0.0000000000
35792  -36.338  -3.823  -10.024 0.0000000000
35793  -36.464  -5.382  -11.168 0.0000000000
35794  -36.815  -6.780  -12.417 0.0000000000
35795  -37.631  -7.283  -14.137 0.0000000000
35796  -38.713  -7.566  -15.903 0.0000000000
35797  -39.961  -7.333  -17.446 0.0000000000
35798  -37.164  -1.776  -12.292 0.0000000000
35799  -37.361  -3.195  -13.439 0.0000000000
35800  -37.627  -4.563  -14.789 0.0000000000
35801  -38.293  -4.366  -17.342 0.0000000000
35802  -38.250  -4.985  -16.728 0.0000000000
35803  -38.212  -5.588  -16.169 0.0000000000
35804  -39.027  -6.254  -17.303 0.0000000000
35805  -40.080  -6.568  -18.178 0.0000000000
35806  -41.242  -6.587  -18.694 0.0000000000
35807  -42.455  -5.306  -19.775 0.0000000000
35808  -43.470  -3.677  -20.693 0.0000000000
35809  -44.175  -1.591  -21.503 0.0000000000
35810  -42.996  -1.666  -22.275 0.0000000000
35811  -43.849  -0.512  -22.376 0.0000000000
35812  -44.567  0.688  -22.281 0.0000000000
35813  -44.641  2.977  -22.983 0.0000000000
35814  -44.464  5.299  -23.736 0.0000000000
35815  -44.129  7.437  -24.485 0.0000000000
35816  -43.362  8.133  -25.479 0.0000000000
37556  -26.749  25.256  -6.668 0.0000000000
37557  -26.469  24.283  -7.143 0.0000000000
37558  -27.296  25.553  -7.812 0.0000000000
37559  -28.092  25.724  -8.915 0.0000000000
37560  -29.011  25.680  -9.918 0.0000000000
37561  -31.496  26.844  -9.842 0.0000000000
37562  -30.757  26.161  -10.411 0.0000000000
37563  -29.978  25.459  -10.951 0.0000000000
37564  -31.058  25.057  -11.929 0.0000000000
37565  -32.033  24.524  -12.882 0.0000000000
37566  -32.869  23.957  -13.840 0.0000000000
37968  -35.227  20.607  11.595 0.0000000000
37969  -34.467  21.327  11.663 0.0000000000
37970  -33.750  22.088  11.594 0.0000000000
37974  -37.177  26.410  7.092 0.0000000000
37975  -36.667  25.461  8.134 0.0000000000
37976  -36.200  24.442  9.245 0.0000000000
37977  -35.071  24.029  10.030 0.0000000000
37978  -34.078  23.489  10.784 0.0000000000
37979  -33.043  22.782  11.468 0.0000000000
37980  -32.323  23.489  11.220 0.0000000000
37981  -31.617  24.186  10.865 0.0000000000
37982  -31.000  24.861  10.368 0.0000000000
37983  -32.445  26.773  8.704 0.0000000000
37984  -31.358  26.250  9.326 0.0000000000
37985  -30.421  25.506  9.830 0.0000000000
37986  -29.873  26.098  9.188 0.0000000000
37987  -29.345  26.633  8.475 0.0000000000
37988  -28.893  27.226  7.680 0.0000000000
38009  -32.821  30.251  5.008 0.0000000000
38011  -32.467  30.982  4.297 0.0000000000
38012  -31.566  29.986  5.671 0.0000000000
38013  -30.367  29.500  6.238 0.0000000000
38014  -29.330  28.808  6.684 0.0000000000
38015  -28.488  27.746  6.847 0.0000000000
38016  -28.143  28.056  5.958 0.0000000000
38017  -27.885  28.301  5.052 0.0000000000
38018  -27.696  28.436  4.083 0.0000000000
38019  -29.066  30.883  2.706 0.0000000000
38020  -28.159  29.763  2.921 0.0000000000
38021  -27.569  28.408  3.083 0.0000000000
38022  -27.459  28.289  2.086 0.0000000000
38023  -27.375  28.140  1.131 0.0000000000
38024  -27.241  27.927  0.171 0.0000000000
38031  -28.649  29.827  -1.244 0.0000000000
38032  -27.636  28.880  -0.988 0.0000000000
38033  -27.095  27.639  -0.714 0.0000000000
38034  -26.962  27.299  -1.636 0.0000000000
38035  -26.886  27.028  -2.504 0.0000000000
38036  -26.888  26.707  -3.399 0.0000000000
38037  -28.778  28.466  -5.124 0.0000000000
38038  -27.643  27.619  -4.760 0.0000000000
38039  -26.867  26.394  -4.246 0.0000000000
38040  -26.864  26.050  -5.085 0.0000000000
38041  -26.804  25.682  -5.891 0.0000000000
38042  -26.461  24.181  -5.265 0.0000000000
38120  -49.718  -12.314  -4.868 0.0000000000
38123  -49.507  -10.747  -7.179 0.0000000000
38124  -48.648  -11.884  -8.084 0.0000000000
38125  -47.790  -12.819  -8.953 0.0000000000
38138  -31.307  -25.166  10.745 0.0000000000
38139  -31.015  -26.373  10.533 0.0000000000
38141  -31.950  -28.370  9.421 0.0000000000
38142  -33.362  -28.867  8.760 0.0000000000
38143  -35.032  -28.712  8.340 0.0000000000
38144  -35.637  -28.370  7.386 0.0000000000
38145  -36.251  -28.068  6.436 0.0000000000
38146  -36.858  -27.822  5.496 0.0000000000
38147  -34.043  -27.733  5.081 0.0000000000
38148  -35.820  -28.052  4.657 0.0000000000
38149  -37.527  -27.628  4.468 0.0000000000
38150  -38.222  -27.388  3.478 0.0000000000
38151  -38.949  -27.143  2.545 0.0000000000
38152  -39.649  -26.908  1.565 0.0000000000
38153  -34.151  -11.023  16.393 0.0000000000
38154  -33.699  -12.640  15.797 0.0000000000
38155  -34.006  -14.323  14.891 0.0000000000
38156  -33.330  -12.607  13.872 0.0000000000
38157  -33.993  -14.299  13.932 0.0000000000
38158  -34.869  -16.036  13.800 0.0000000000
38159  -35.547  -17.602  12.658 0.0000000000
38160  -35.010  -19.080  11.069 0.0000000000
38161  -33.955  -20.263  9.338 0.0000000000
38162  -33.920  -12.192  10.137 0.0000000000
38163  -35.186  -13.973  10.178 0.0000000000
38164  -36.582  -15.312  10.491 0.0000000000
38165  -37.507  -16.151  8.482 0.0000000000
38166  -37.149  -16.501  9.383 0.0000000000
38167  -36.803  -16.872  10.256 0.0000000000
38168  -35.524  -18.369  9.481 0.0000000000
38169  -34.054  -19.818  8.470 0.0000000000
38170  -32.974  -21.272  7.554 0.0000000000
38171  -32.518  -22.510  5.699 0.0000000000
38172  -32.723  -23.821  4.034 0.0000000000
38173  -33.577  -25.182  2.712 0.0000000000
38174  -33.609  -23.477  2.002 0.0000000000
38175  -34.156  -25.008  1.713 0.0000000000
38176  -34.962  -26.304  1.780 0.0000000000
38177  -36.603  -26.956  1.142 0.0000000000
38178  -38.553  -27.116  0.711 0.0000000000
38179  -40.388  -26.559  0.624 0.0000000000
38180  -41.075  -26.091  -0.310 0.0000000000
38181  -41.748  -25.567  -1.182 0.0000000000
38182  -42.325  -24.979  -2.026 0.0000000000
38183  -39.099  -25.458  -2.659 0.0000000000
38184  -41.147  -25.139  -2.897 0.0000000000
38185  -42.889  -24.326  -2.825 0.0000000000
38186  -43.394  -23.624  -3.580 0.0000000000
38187  -43.896  -22.854  -4.310 0.0000000000
38188  -44.316  -22.035  -5.014 0.0000000000
38189  -35.274  -20.971  -2.145 0.0000000000
38190  -36.102  -22.059  -3.596 0.0000000000
38191  -37.469  -22.780  -4.630 0.0000000000
38192  -36.577  -21.021  -5.184 0.0000000000
38193  -37.789  -22.212  -5.401 0.0000000000
38194  -39.110  -23.053  -5.405 0.0000000000
38195  -41.005  -22.958  -5.804 0.0000000000
38196  -42.953  -22.279  -5.906 0.0000000000
38197  -44.726  -21.112  -5.694 0.0000000000
38198  -45.079  -20.159  -6.330 0.0000000000
38199  -45.329  -19.251  -6.984 0.0000000000
38200  -45.647  -18.249  -7.569 0.0000000000
38201  -42.602  -19.797  -8.627 0.0000000000
38202  -44.451  -18.698  -8.564 0.0000000000
38203  -45.911  -17.223  -8.199 0.0000000000
38204  -46.219  -16.087  -8.825 0.0000000000
38205  -46.436  -14.987  -9.407 0.0000000000
38206  -46.671  -13.847  -10.048 0.0000000000
38207  -45.843  -14.415  -10.854 0.0000000000
38208  -44.767  -14.917  -11.595 0.0000000000
38209  -43.615  -15.173  -12.162 0.0000000000
38210  -40.982  -16.883  -11.153 0.0000000000
38211  -41.590  -16.101  -11.793 0.0000000000
38212  -42.279  -15.257  -12.431 0.0000000000
38213  -40.865  -15.018  -12.443 0.0000000000
38214  -39.541  -14.546  -12.236 0.0000000000
38215  -38.249  -13.873  -11.778 0.0000000000
38216  -34.249  -15.224  -6.005 0.0000000000
38217  -34.484  -14.876  -6.960 0.0000000000
38218  -34.869  -14.527  -7.795 0.0000000000
38219  -33.744  -12.231  -4.979 0.0000000000
38220  -33.989  -13.290  -7.020 0.0000000000
38221  -35.389  -14.172  -8.670 0.0000000000
38222  -35.940  -13.783  -9.493 0.0000000000
38223  -36.524  -13.398  -10.297 0.0000000000
38224  -37.101  -13.010  -11.142 0.0000000000
38225  -36.016  -11.985  -10.368 0.0000000000
38226  -34.950  -10.827  -9.542 0.0000000000
38227  -34.231  -9.511  -8.669 0.0000000000
38228  -34.180  -8.686  -5.889 0.0000000000
38229  -34.052  -8.345  -6.718 0.0000000000
38230  -34.121  -8.135  -7.655 0.0000000000
38231  -34.504  -6.795  -6.639 0.0000000000
38232  -35.159  -5.225  -5.629 0.0000000000
38233  -35.701  -3.513  -4.776 0.0000000000
38234  -37.200  -3.469  6.561 0.0000000000
38235  -37.413  -3.343  5.823 0.0000000000
38236  -37.551  -3.161  5.090 0.0000000000
38237  -34.744  0.088  5.982 0.0000000000
38238  -36.454  -1.501  5.235 0.0000000000
38239  -37.722  -2.958  4.313 0.0000000000
38240  -37.845  -2.847  3.496 0.0000000000
38241  -38.012  -2.753  2.718 0.0000000000
38242  -38.085  -2.658  1.953 0.0000000000
38243  -31.322  9.432  6.800 0.0000000000
38244  -32.494  7.361  6.055 0.0000000000
38245  -33.588  4.956  5.171 0.0000000000
38246  -32.876  7.672  4.661 0.0000000000
38247  -33.747  5.133  4.500 0.0000000000
38248  -34.305  2.595  4.123 0.0000000000
38249  -35.686  0.563  3.193 0.0000000000
38250  -37.774  -0.966  2.371 0.0000000000
38251  -38.069  -2.592  1.104 0.0000000000
38252  -37.938  -2.478  0.292 0.0000000000
38253  -37.826  -2.383  -0.495 0.0000000000
38254  -37.704  -2.197  -1.169 0.0000000000
38255  -37.196  1.201  0.405 0.0000000000
38256  -38.132  -0.408  -0.735 0.0000000000
38257  -37.561  -2.006  -1.937 0.0000000000
38258  -37.271  -1.872  -2.693 0.0000000000
38259  -36.954  -1.643  -3.335 0.0000000000
38260  -36.548  -1.464  -3.972 0.0000000000
38261  -37.417  0.413  -3.398 0.0000000000
38262  -37.757  2.354  -3.094 0.0000000000
38263  -37.309  4.246  -2.766 0.0000000000
38264  -35.213  6.051  -1.011 0.0000000000
38265  -35.517  6.204  -1.715 0.0000000000
38266  -35.737  6.320  -2.398 0.0000000000
38267  -34.668  8.653  -2.297 0.0000000000
38268  -34.136  11.013  -2.360 0.0000000000
38269  -33.965  13.201  -2.407 0.0000000000
38270  -31.425  15.137  1.589 0.0000000000
38271  -31.907  15.313  0.975 0.0000000000
38272  -32.436  15.461  0.327 0.0000000000
38273  -31.362  18.964  1.135 0.0000000000
38274  -32.332  17.309  0.502 0.0000000000
38275  -32.977  15.516  -0.326 0.0000000000
38276  -33.407  15.486  -0.998 0.0000000000
38277  -33.778  15.350  -1.696 0.0000000000
38278  -34.082  15.252  -2.406 0.0000000000
38279  -33.640  17.059  -2.505 0.0000000000
38280  -32.470  18.584  -2.893 0.0000000000
38281  -31.201  19.910  -3.179 0.0000000000
38282  -29.779  21.457  -2.002 0.0000000000
38283  -29.780  21.304  -2.701 0.0000000000
38284  -29.675  20.974  -3.352 0.0000000000
38285  -28.150  21.834  -3.677 0.0000000000
38286  -26.967  22.852  -4.304 0.0000000000
39747  -26.145  23.139  -7.154 0.0000000000
39748  -26.006  21.902  -7.183 0.0000000000
39749  -26.076  20.651  -7.276 0.0000000000
39750  -26.248  22.876  -9.533 0.0000000000
39751  -25.991  21.194  -8.403 0.0000000000
39752  -26.545  19.451  -7.348 0.0000000000
39753  -27.068  18.229  -7.556 0.0000000000
39754  -27.727  17.110  -7.909 0.0000000000
39755  -28.410  16.091  -8.359 0.0000000000
39756  -28.768  22.640  -13.913 0.0000000000
39757  -27.110  22.083  -12.930 0.0000000000
39758  -26.054  21.108  -11.878 0.0000000000
39759  -25.783  20.198  -12.983 0.0000000000
39760  -25.658  20.032  -11.898 0.0000000000
39761  -25.718  19.726  -10.746 0.0000000000
39762  -26.346  18.057  -9.773 0.0000000000
39763  -27.617  16.494  -9.163 0.0000000000
39764  -29.240  15.096  -8.941 0.0000000000
39765  -30.039  14.102  -9.644 0.0000000000
39766  -30.857  13.057  -10.392 0.0000000000
39767  -31.641  11.849  -11.159 0.0000000000
39768  -29.193  13.684  -11.506 0.0000000000
39769  -30.854  12.231  -11.702 0.0000000000
39770  -32.266  10.476  -11.879 0.0000000000
39771  -32.676  8.983  -12.525 0.0000000000
39772  -33.040  7.345  -13.162 0.0000000000
39773  -33.467  5.683  -13.956 0.0000000000
39781  -25.913  17.805  -17.675 0.0000000000
39782  -24.984  16.915  -16.028 0.0000000000
39791  -25.211  15.444  -14.681 0.0000000000
39792  -26.399  13.991  -14.036 0.0000000000
39800  -33.788  4.275  -14.928 0.0000000000
41000  -26.426  23.214  -5.498 0.0000000000
41001  -26.502  22.601  -5.522 0.0000000000
41002  -26.294  23.240  -6.023 0.0000000000
41075  -36.935  15.542  10.462 0.0000000000
41130  -48.485  -11.129  -9.223 0.0000000000
41131  -49.122  -9.818  -9.006 0.0000000000
41132  -48.740  -10.331  -9.446 0.0000000000
41280  -35.363  -4.156  -5.942 0.0000000000
41281  -35.172  -4.696  -6.703 0.0000000000
41282  -35.389  -3.827  -6.220 0.0000000000
41283  -34.796  4.053  -14.643 0.0000000000
41284  -35.263  3.376  -15.093 0.0000000000
41285  -34.997  3.421  -15.365 0.0000000000
41286  -35.181  2.853  -16.066 0.0000000000
41287  -34.698  3.377  -15.602 0.0000000000
41495  -42.294  -24.934  1.318 0.0000000000
41496  -41.588  -25.612  1.259 0.0000000000
41497  -35.473  -10.398  17.262 0.0000000000
41498  -34.882  -11.082  17.367 0.0000000000
41499  -35.179  -10.373  16.997 0.0000000000
41500  -36.619  -5.526  6.975 0.0000000000
41501  -35.956  -6.514  6.438 0.0000000000
41502  -36.009  -6.313  6.081 0.0000000000
41503  -35.690  -7.231  5.196 0.0000000000
41504  -36.198  -6.121  5.794 0.0000000000
41505  -36.268  -5.962  5.462 0.0000000000
41506  -36.771  -5.269  6.274 0.0000000000
41507  -28.197  25.153  8.058 0.0000000000
41508  -28.025  24.524  7.830 0.0000000000
41509  -28.071  25.389  7.592 0.0000000000
41510  -27.947  25.581  7.122 0.0000000000
41511  -28.156  26.245  7.323 0.0000000000
41880  -34.260  12.055  -3.010 0.0000000000
41881  -34.521  11.329  -3.313 0.0000000000
41882  -34.413  12.368  -3.395 0.0000000000
41883  -30.619  14.584  -7.888 0.0000000000
41884  -31.498  14.016  -7.908 0.0000000000
41885  -31.026  14.048  -8.258 0.0000000000
41886  -31.429  13.519  -8.657 0.0000000000
41887  -30.629  14.090  -8.655 0.0000000000
42097  -37.655  2.118  14.334 0.0000000000
42098  -37.273  1.638  14.754 0.0000000000
42099  -37.248  2.378  14.255 0.0000000000
42100  -32.490  7.467  13.211 0.0000000000
42101  -32.587  6.478  13.222 0.0000000000
42102  -32.323  6.739  12.981 0.0000000000
42103  -32.224  5.962  12.729 0.0000000000
42104  -32.087  7.003  12.739 0.0000000000
42105  -31.897  7.314  12.523 0.0000000000
42106  -31.992  7.935  12.821 0.0000000000
42107  -32.641  20.528  12.470 0.0000000000
42108  -32.111  20.104  12.643 0.0000000000
42109  -32.278  20.870  12.394 0.0000000000
42110  -31.909  21.243  12.295 0.0000000000
42111  -32.486  21.600  12.113 0.0000000000
42542  -40.831  -11.931  19.517 0.0000000000
42543  -40.332  -12.460  20.005 0.0000000000
42544  -40.383  -11.853  19.522 0.0000000000
42545  -39.999  -11.718  19.434 0.0000000000
42546  -40.519  -11.219  18.883 0.0000000000
42550  -43.991  -0.570  13.316 0.0000000000
42551  -44.022  -1.244  13.811 0.0000000000
42552  -43.627  -1.044  13.966 0.0000000000
42553  -43.248  -1.461  14.565 0.0000000000
42554  -43.237  -0.796  14.064 0.0000000000
42555  -42.870  -0.630  14.189 0.0000000000
42556  -43.244  -0.171  13.561 0.0000000000
42720  -39.473  -13.677  -12.764 0.0000000000
42721  -40.331  -13.567  -13.293 0.0000000000
42722  -39.632  -13.327  -13.102 0.0000000000
42723  -41.089  -7.839  -17.703 0.0000000000
42724  -41.703  -7.825  -17.829 0.0000000000
42725  -41.786  -7.338  -18.201 0.0000000000
42726  -42.403  -6.749  -18.629 0.0000000000
42727  -41.823  -6.902  -18.555 0.0000000000
42728  -36.670  1.150  -9.487 0.0000000000
42729  -36.730  0.120  -9.911 0.0000000000
42730  -36.768  0.386  -10.232 0.0000000000
42731  -39.677  -1.638  -22.365 0.0000000000
42732  -39.843  -1.991  -22.104 0.0000000000
42733  -40.097  -1.323  -22.773 0.0000000000
42734  -40.555  -0.903  -23.172 0.0000000000
42735  -40.317  -0.603  -23.393 0.0000000000
42736  -40.470  0.285  -24.044 0.0000000000
42737  -40.021  -0.238  -23.648 0.0000000000
43367  -46.342  -20.199  -4.083 0.0000000000
43368  -46.953  -19.369  -3.958 0.0000000000
43369  -46.528  -19.694  -4.435 0.0000000000
43370  -46.687  -19.202  -4.774 0.0000000000
43371  -46.065  -20.009  -4.922 0.0000000000
43375  -32.884  -21.844  9.056 0.0000000000
43376  -32.442  -22.497  8.640 0.0000000000
43377  -32.510  -22.324  8.156 0.0000000000
43378  -32.247  -22.858  7.320 0.0000000000
43379  -32.537  -22.156  7.640 0.0000000000
43380  -33.903  -8.071  12.221 0.0000000000
43381  -33.538  -9.194  11.929 0.0000000000
43382  -33.628  -9.083  11.507 0.0000000000
43383  -34.734  -18.628  1.767 0.0000000000
43384  -34.563  -18.725  2.192 0.0000000000
43385  -34.619  -19.619  1.180 0.0000000000
43386  -34.552  -20.505  0.724 0.0000000000
43387  -34.720  -20.438  0.236 0.0000000000
43388  -34.915  -21.258  -0.672 0.0000000000
43389  -34.883  -20.384  -0.256 0.0000000000
43390  -34.799  -17.006  -5.531 0.0000000000
43391  -35.379  -17.727  -5.995 0.0000000000
43392  -35.463  -17.508  -6.421 0.0000000000
43393  -36.169  -17.846  -7.161 0.0000000000
43394  -35.536  -17.167  -6.792 0.0000000000
43395  -35.721  -16.973  -7.201 0.0000000000
43396  -34.975  -16.587  -6.384 0.0000000000
43397  -37.003  -5.393  -0.055 0.0000000000
43398  -36.990  -6.363  -0.957 0.0000000000
43399  -36.953  -5.427  -0.552 0.0000000000
43400  -36.838  -5.408  -0.969 0.0000000000
43401  -37.065  -4.473  -0.126 0.0000000000
43402  -30.692  10.005  8.327 0.0000000000
43403  -31.169  9.020  7.861 0.0000000000
43404  -30.720  10.094  7.927 0.0000000000
43405  -31.274  12.593  2.615 0.0000000000
43406  -31.681  11.481  2.683 0.0000000000
43407  -31.766  11.554  2.302 0.0000000000
43408  -32.346  10.483  2.020 0.0000000000
43409  -31.843  11.675  1.928 0.0000000000
43410  -31.955  11.788  1.583 0.0000000000
43411  -31.490  12.835  1.858 0.0000000000
43412  -27.282  25.725  0.675 0.0000000000
43413  -27.538  24.847  0.581 0.0000000000
43414  -27.244  25.581  0.241 0.0000000000
43415  -27.229  25.366  -0.162 0.0000000000
43416  -27.097  26.268  -0.116 0.0000000000
43822  -31.518  23.553  -13.996 0.0000000000
43823  -30.462  23.561  -13.632 0.0000000000
43824  -30.893  23.286  -14.140 0.0000000000
43825  -25.051  17.556  -14.914 0.0000000000
43826  -25.032  17.460  -14.305 0.0000000000
43827  -25.011  16.794  -14.219 0.0000000000
43828  -25.314  16.072  -13.729 0.0000000000
43829  -25.147  16.101  -14.167 0.0000000000
43913  -48.696  -1.211  -15.307 0.0000000000
43914  -49.118  -0.581  -14.965 0.0000000000
43915  -49.039  0.095  -15.452 0.0000000000
44280  -31.947  19.121  -3.726 0.0000000000
44281  -32.410  18.603  -4.006 0.0000000000
44282  -31.629  19.165  -4.093 0.0000000000
44283  -27.710  18.961  -5.983 0.0000000000
44284  -28.516  18.428  -5.709 0.0000000000
44285  -28.009  18.395  -6.132 0.0000000000
44286  -28.340  17.828  -6.289 0.0000000000
44287  -27.570  18.368  -6.560 0.0000000000
44497  -37.983  8.680  12.270 0.0000000000
44498  -37.597  8.260  12.632 0.0000000000
44499  -37.598  9.054  12.433 0.0000000000
44500  -35.047  11.955  12.828 0.0000000000
44501  -35.102  11.107  13.044 0.0000000000
44502  -34.676  11.529  13.109 0.0000000000
44503  -34.328  11.046  13.342 0.0000000000
44504  -34.280  11.888  13.185 0.0000000000
44505  -33.916  12.177  13.259 0.0000000000
44506  -34.328  12.675  13.019 0.0000000000
44507  -35.404  17.696  11.862 0.0000000000
44508  -34.884  17.255  12.168 0.0000000000
44509  -35.083  17.991  12.032 0.0000000000
44510  -34.774  18.382  12.168 0.0000000000
44511  -35.294  18.718  11.883 0.0000000000
44940  -41.274  -18.554  19.573 0.0000000000
44941  -41.926  -17.952  19.495 0.0000000000
44942  -44.099  -13.063  19.303 0.0000000000
44943  -43.591  -13.591  19.679 0.0000000000
44944  -43.690  -12.915  19.380 0.0000000000
44945  -43.297  -12.729  19.446 0.0000000000
44946  -43.763  -12.211  18.950 0.0000000000
44950  -46.640  3.569  7.226 0.0000000000
44951  -46.689  2.947  7.798 0.0000000000
44952  -46.310  3.096  8.027 0.0000000000
44953  -46.003  2.568  8.840 0.0000000000
45120  -35.130  -9.982  -9.966 0.0000000000
45121  -35.804  -10.273  -10.720 0.0000000000
45122  -35.377  -9.699  -10.316 0.0000000000
45123  -36.252  -7.561  -11.586 0.0000000000
45124  -36.545  -8.135  -12.095 0.0000000000
45125  -36.722  -7.855  -12.357 0.0000000000
45126  -37.287  -8.122  -13.174 0.0000000000
45127  -36.914  -7.575  -12.660 0.0000000000
45128  -36.268  3.283  -11.933 0.0000000000
45129  -36.501  2.345  -12.311 0.0000000000
45130  -36.426  2.591  -12.656 0.0000000000
45131  -37.220  -0.135  -17.836 0.0000000000
45132  -37.334  -0.377  -17.482 0.0000000000
45133  -37.445  -0.621  -18.353 0.0000000000
45134  -37.695  -1.127  -19.007 0.0000000000
45135  -37.552  -0.826  -19.197 0.0000000000
45137  -37.374  -0.574  -19.378 0.0000000000
45767  -44.394  -23.394  -1.234 0.0000000000
45768  -45.009  -22.689  -1.110 0.0000000000
45769  -44.641  -23.095  -1.658 0.0000000000
45770  -44.910  -22.749  -2.022 0.0000000000
45771  -44.244  -23.434  -2.156 0.0000000000
45772  -34.585  -16.573  18.211 0.0000000000
45773  -34.258  -17.549  17.673 0.0000000000
45774  -34.454  -16.691  17.748 0.0000000000
45775  -34.548  -16.159  15.094 0.0000000000
45776  -34.609  -16.922  14.987 0.0000000000
45777  -34.796  -16.963  14.524 0.0000000000
45778  -34.838  -17.805  13.862 0.0000000000
45779  -34.916  -16.937  14.085 0.0000000000
45780  -35.326  -6.824  9.552 0.0000000000
45781  -34.718  -7.937  9.033 0.0000000000
45782  -34.906  -7.828  8.686 0.0000000000
45783  -38.172  -12.492  4.735 0.0000000000
45784  -38.123  -12.672  5.177 0.0000000000
45785  -38.325  -13.187  4.636 0.0000000000
45786  -38.046  -13.883  4.462 0.0000000000
45787  -37.973  -13.668  4.056 0.0000000000
45788  -37.076  -14.139  3.378 0.0000000000
45789  -37.820  -13.505  3.589 0.0000000000
45790  -37.594  -11.806  1.167 0.0000000000
45791  -36.962  -12.580  0.948 0.0000000000
45792  -36.777  -12.511  0.486 0.0000000000
45793  -35.879  -13.225  -0.250 0.0000000000
45794  -36.560  -12.377  0.099 0.0000000000
45795  -36.263  -12.301  -0.284 0.0000000000
45796  -37.194  -11.649  0.373 0.0000000000
45797  -36.546  -5.580  3.160 0.0000000000
45798  -36.543  -6.578  2.267 0.0000000000
45799  -36.661  -5.585  2.766 0.0000000000
45800  -36.670  -5.512  2.387 0.0000000000
45801  -37.026  -4.630  3.246 0.0000000000
45802  -28.713  17.735  8.860 0.0000000000
45803  -28.851  16.922  8.381 0.0000000000
45804  -28.723  17.920  8.428 0.0000000000
45805  -28.998  19.837  5.935 0.0000000000
45806  -29.163  18.873  5.911 0.0000000000
45807  -29.288  18.992  5.522 0.0000000000
45808  -29.581  18.167  5.111 0.0000000000
45809  -29.443  19.126  5.139 0.0000000000
45810  -29.577  19.198  4.754 0.0000000000
45811  -29.198  20.034  5.116 0.0000000000
45812  -27.486  26.174  4.297 0.0000000000
45813  -27.594  25.343  4.095 0.0000000000
45814  -27.454  26.216  3.824 0.0000000000
45815  -27.415  26.228  3.375 0.0000000000
45816  -27.383  27.009  3.525 0.0000000000
46920  -37.548  3.389  -3.638 0.0000000000
46921  -37.465  2.779  -4.066 0.0000000000
46922  -37.367  3.822  -3.859 0.0000000000
46923  -36.141  6.920  -5.342 0.0000000000
46924  -36.469  5.961  -5.444 0.0000000000
46925  -36.302  6.275  -5.721 0.0000000000
46926  -36.461  5.582  -6.138 0.0000000000
46927  -36.238  6.566  -6.040 0.0000000000
46928  -34.914  14.942  -5.908 0.0000000000
46929  -35.436  14.077  -5.823 0.0000000000
46930  -35.153  14.210  -6.256 0.0000000000
46931  -35.092  9.953  -8.278 0.0000000000
46932  -35.330  9.841  -7.917 0.0000000000
46933  -35.364  9.036  -8.197 0.0000000000
46934  -35.624  8.079  -8.146 0.0000000000
46935  -35.461  8.230  -8.521 0.0000000000
46936  -35.525  7.538  -8.890 0.0000000000
46937  -35.216  8.463  -8.863 0.0000000000
46938  -33.169  9.940  -11.024 0.0000000000
46939  -33.585  9.126  -11.023 0.0000000000
46940  -33.333  9.143  -11.390 0.0000000000
46941  -33.525  8.398  -11.758 0.0000000000
46942  -33.122  9.197  -11.748 0.0000000000
47572  -37.349  -3.956  17.456 0.0000000000
47573  -36.849  -4.604  17.344 0.0000000000
47574  -36.979  -3.769  17.301 0.0000000000
47575  -35.117  -1.815  15.903 0.0000000000
47576  -35.156  -2.697  15.958 0.0000000000
47577  -34.895  -2.502  15.706 0.0000000000
47578  -34.737  -3.190  15.400 0.0000000000
47579  -34.644  -2.326  15.424 0.0000000000
47580  -35.178  5.047  14.025 0.0000000000
47581  -35.130  4.173  14.134 0.0000000000
47582  -34.814  4.500  14.086 0.0000000000
47583  -33.097  0.666  13.523 0.0000000000
47584  -33.244  0.481  13.862 0.0000000000
47585  -33.367  -0.254  13.555 0.0000000000
47586  -33.641  -1.137  13.546 0.0000000000
47587  -33.504  -0.992  13.178 0.0000000000
47588  -33.695  -1.738  12.787 0.0000000000
47589  -33.386  -0.874  12.793 0.0000000000
47590  -32.869  1.234  10.528 0.0000000000
47591  -33.222  0.174  10.499 0.0000000000
47592  -33.240  0.352  10.123 0.0000000000
47593  -33.733  -0.535  9.710 0.0000000000
47594  -33.256  0.586  9.753 0.0000000000
47595  -33.336  0.623  9.417 0.0000000000
47596  -32.925  1.572  9.842 0.0000000000
47597  -30.991  8.581  10.970 0.0000000000
47598  -31.176  7.769  10.549 0.0000000000
47599  -30.897  8.789  10.664 0.0000000000
47600  -30.848  8.965  10.365 0.0000000000
47601  -30.625  9.775  10.765 0.0000000000
47602  -31.836  14.130  13.345 0.0000000000
47603  -31.475  13.530  13.246 0.0000000000
47604  -31.491  14.409  13.287 0.0000000000
47605  -29.761  16.775  12.136 0.0000000000
47606  -29.785  15.887  12.108 0.0000000000
47607  -29.590  16.093  11.817 0.0000000000
47608  -29.483  15.378  11.456 0.0000000000
47609  -29.383  16.326  11.504 0.0000000000
47610  -29.205  16.519  11.154 0.0000000000
47611  -29.313  17.264  11.535 0.0000000000
47612  -29.967  23.095  11.059 0.0000000000
47613  -29.567  22.604  10.985 0.0000000000
47614  -29.676  23.412  10.724 0.0000000000
47615  -29.428  23.753  10.374 0.0000000000
47616  -29.812  24.200  10.411 0.0000000000
48907  -39.280  -17.906  20.925 0.0000000000
48908  -38.617  -18.580  20.999 0.0000000000
48909  -38.916  -17.756  21.020 0.0000000000
48910  -36.926  -16.348  20.694 0.0000000000
48911  -36.646  -17.200  20.727 0.0000000000
48912  -36.316  -17.111  20.558 0.0000000000
48913  -35.735  -17.876  20.351 0.0000000000
48914  -36.024  -17.048  20.361 0.0000000000
48915  -35.725  -16.965  20.110 0.0000000000
48916  -36.234  -16.227  20.335 0.0000000000
48917  -37.747  -11.145  18.823 0.0000000000
48918  -37.206  -11.660  19.188 0.0000000000
48919  -37.407  -11.041  18.651 0.0000000000
48920  -37.091  -10.958  18.504 0.0000000000
48921  -37.621  -10.485  18.027 0.0000000000
48930  -46.802  -2.186  11.569 0.0000000000
48931  -46.780  -2.966  11.987 0.0000000000
48932  -46.509  -2.717  12.260 0.0000000000
48933  -43.547  -5.514  15.694 0.0000000000
48934  -43.801  -5.775  15.385 0.0000000000
48935  -43.187  -6.323  15.667 0.0000000000
48936  -42.710  -7.084  15.522 0.0000000000
48937  -42.499  -6.872  15.839 0.0000000000
48938  -41.798  -7.452  15.941 0.0000000000
48939  -42.292  -6.620  16.158 0.0000000000
48940  -40.645  -4.640  17.349 0.0000000000
48941  -40.461  -5.414  17.431 0.0000000000
48942  -40.109  -5.214  17.520 0.0000000000
48943  -39.556  -5.818  17.593 0.0000000000
48944  -39.754  -5.011  17.607 0.0000000000
48945  -39.393  -4.836  17.638 0.0000000000
48946  -39.929  -4.240  17.486 0.0000000000
48947  -40.587  0.407  14.675 0.0000000000
48948  -40.239  -0.065  15.240 0.0000000000
48949  -40.201  0.606  14.696 0.0000000000
48950  -39.845  0.811  14.692 0.0000000000
48951  -40.138  1.270  14.113 0.0000000000
48955  -40.878  6.841  10.441 0.0000000000
48957  -40.457  6.345  10.851 0.0000000000
48958  -40.003  5.843  11.243 0.0000000000
48959  -40.206  6.643  11.034 0.0000000000
48960  -39.898  6.938  11.250 0.0000000000
48961  -40.297  7.440  10.847 0.0000000000
49440  -44.765  -14.030  -12.407 0.0000000000
49441  -45.440  -13.237  -12.390 0.0000000000
49442  -44.918  -13.479  -12.698 0.0000000000
49443  -45.182  -10.441  -14.872 0.0000000000
49444  -45.713  -10.106  -14.614 0.0000000000
49445  -45.845  -9.485  -14.895 0.0000000000
49446  -46.466  -8.414  -14.920 0.0000000000
49447  -45.939  -8.931  -15.233 0.0000000000
49448  -40.008  -10.920  -14.946 0.0000000000
49449  -40.689  -11.100  -15.196 0.0000000000
49450  -40.867  -10.715  -15.519 0.0000000000
49451  -45.110  -6.154  -17.709 0.0000000000
49452  -45.098  -6.761  -17.348 0.0000000000
49453  -45.552  -5.762  -17.533 0.0000000000
49454  -45.978  -5.283  -17.312 0.0000000000
49455  -45.948  -4.650  -17.704 0.0000000000
49456  -46.320  -3.432  -17.866 0.0000000000
49457  -45.939  -4.003  -18.100 0.0000000000
49458  -45.094  -1.063  -20.872 0.0000000000
49459  -45.469  -0.419  -20.836 0.0000000000
49460  -45.323  0.158  -21.242 0.0000000000
49461  -45.481  1.388  -21.609 0.0000000000
49462  -45.182  0.777  -21.719 0.0000000000
49463  -36.249  -1.057  -7.242 0.0000000000
49464  -36.133  -2.004  -7.665 0.0000000000
49465  -36.195  -1.697  -7.865 0.0000000000
49466  -37.240  -4.759  -13.190 0.0000000000
49467  -37.121  -5.016  -12.903 0.0000000000
49468  -37.413  -5.389  -13.849 0.0000000000
49469  -37.682  -5.982  -14.560 0.0000000000
49470  -37.751  -5.654  -14.795 0.0000000000
49471  -37.649  -2.430  -15.623 0.0000000000
49472  -37.639  -2.739  -15.366 0.0000000000
49473  -37.805  -3.037  -16.272 0.0000000000
49474  -40.616  -4.227  -20.464 0.0000000000
49475  -40.136  -4.684  -19.801 0.0000000000
49476  -40.646  -4.640  -20.105 0.0000000000
49477  -40.643  -5.097  -19.735 0.0000000000
49478  -41.193  -4.476  -20.403 0.0000000000
49479  -41.772  -4.213  -20.676 0.0000000000
49480  -41.691  -3.766  -21.019 0.0000000000
49481  -42.887  2.586  -24.355 0.0000000000
49482  -43.218  2.176  -23.937 0.0000000000
49483  -43.213  3.298  -24.404 0.0000000000
49484  -43.486  3.835  -24.334 0.0000000000
49485  -43.149  4.339  -24.852 0.0000000000
49486  -43.030  5.301  -25.258 0.0000000000
49487  -42.790  4.660  -25.272 0.0000000000
50925  -29.961  27.567  -7.900 0.0000000000
50926  -29.709  27.243  -8.232 0.0000000000
50927  -30.563  27.484  -8.416 0.0000000000
50928  -35.352  26.171  -11.599 0.0000000000
50929  -34.296  26.195  -11.374 0.0000000000
50930  -34.822  25.878  -11.844 0.0000000000
50931  -34.311  25.582  -12.110 0.0000000000
50932  -35.314  25.538  -12.303 0.0000000000
51270  -39.490  27.125  5.521 0.0000000000
51271  -39.186  26.756  6.046 0.0000000000
51272  -38.863  27.038  5.838 0.0000000000
51273  -34.699  26.629  7.906 0.0000000000
51274  -35.050  26.280  8.065 0.0000000000
51275  -34.445  26.122  8.474 0.0000000000
51276  -34.229  25.661  9.025 0.0000000000
51277  -33.893  25.951  8.894 0.0000000000
51278  -33.322  25.710  9.350 0.0000000000
51279  -33.579  26.291  8.720 0.0000000000
51280  -32.223  28.904  6.665 0.0000000000
51281  -31.913  28.397  7.261 0.0000000000
51282  -31.664  28.730  6.977 0.0000000000
51283  -31.047  28.506  7.309 0.0000000000
51284  -31.460  29.078  6.670 0.0000000000
51306  -30.124  30.865  4.349 0.0000000000
51307  -29.960  31.071  3.903 0.0000000000
51308  -29.384  30.660  4.121 0.0000000000
51309  -29.794  31.222  3.440 0.0000000000
51311  -29.337  30.893  0.562 0.0000000000
51313  -28.773  30.322  0.218 0.0000000000
51322  -29.251  29.293  -3.736 0.0000000000
51323  -28.596  29.009  -3.640 0.0000000000
51324  -29.318  29.136  -4.232 0.0000000000
51325  -30.738  27.999  -7.667 0.0000000000
51326  -29.771  27.994  -7.073 0.0000000000
51327  -29.830  27.795  -7.505 0.0000000000
51328  -29.097  27.504  -7.309 0.0000000000
51392  -47.507  -15.960  -6.632 0.0000000000
51393  -48.046  -14.954  -6.470 0.0000000000
51394  -47.594  -15.420  -6.952 0.0000000000
51395  -47.716  -14.790  -7.251 0.0000000000
51396  -47.165  -15.800  -7.433 0.0000000000
51405  -32.768  -22.771  13.463 0.0000000000
51406  -32.272  -23.465  13.158 0.0000000000
51407  -32.284  -23.420  12.581 0.0000000000
51408  -31.836  -26.659  7.473 0.0000000000
51409  -31.612  -26.676  8.040 0.0000000000
51410  -32.022  -27.201  7.522 0.0000000000
51411  -32.299  -27.714  7.611 0.0000000000
51412  -32.557  -27.671  7.050 0.0000000000
51413  -33.225  -28.025  6.675 0.0000000000
51414  -32.820  -27.607  6.511 0.0000000000
51415  -34.068  -26.569  3.302 0.0000000000
51416  -34.519  -27.083  3.410 0.0000000000
51417  -34.804  -27.009  2.915 0.0000000000
51418  -35.648  -27.288  2.602 0.0000000000
51419  -35.129  -26.895  2.416 0.0000000000
51420  -34.053  -9.187  15.103 0.0000000000
51421  -33.802  -10.015  15.142 0.0000000000
51422  -33.649  -9.951  14.740 0.0000000000
51423  -35.165  -14.885  11.635 0.0000000000
51424  -34.986  -14.948  12.101 0.0000000000
51425  -35.814  -15.647  11.714 0.0000000000
51426  -36.198  -16.446  11.725 0.0000000000
51427  -36.383  -16.355  11.266 0.0000000000
51428  -37.119  -13.890  8.227 0.0000000000
51429  -36.898  -14.078  8.643 0.0000000000
51430  -37.733  -14.585  8.266 0.0000000000
51431  -33.789  -19.319  5.210 0.0000000000
51432  -34.228  -18.646  6.313 0.0000000000
51433  -33.726  -19.462  5.706 0.0000000000
51434  -33.672  -19.600  6.201 0.0000000000
51435  -33.358  -20.306  5.130 0.0000000000
51436  -33.100  -21.177  4.621 0.0000000000
51437  -33.214  -21.039  4.112 0.0000000000
51438  -35.982  -25.083  -0.693 0.0000000000
51439  -35.713  -25.240  -0.209 0.0000000000
51440  -36.463  -25.638  -0.637 0.0000000000
51441  -37.007  -26.106  -0.514 0.0000000000
51442  -37.275  -25.919  -1.007 0.0000000000
51443  -38.227  -26.105  -1.297 0.0000000000
51444  -37.608  -25.767  -1.476 0.0000000000
51445  -38.483  -23.978  -4.228 0.0000000000
51446  -39.197  -24.334  -4.118 0.0000000000
51447  -39.465  -24.048  -4.513 0.0000000000
51448  -40.408  -23.997  -4.698 0.0000000000
51449  -39.677  -23.759  -4.898 0.0000000000
51450  -35.105  -18.899  -2.405 0.0000000000
51451  -35.214  -19.644  -2.918 0.0000000000
51452  -35.205  -19.449  -3.310 0.0000000000
51453  -39.354  -21.009  -7.289 0.0000000000
51454  -39.177  -21.362  -6.925 0.0000000000
51455  -40.103  -21.380  -7.213 0.0000000000
51456  -40.930  -21.629  -7.095 0.0000000000
51457  -41.098  -21.247  -7.447 0.0000000000
51458  -42.131  -20.982  -7.601 0.0000000000
51459  -41.265  -20.881  -7.814 0.0000000000
51460  -41.634  -18.312  -10.073 0.0000000000
51461  -42.430  -18.431  -9.897 0.0000000000
51462  -42.572  -18.012  -10.216 0.0000000000
51463  -43.472  -17.539  -10.281 0.0000000000
51464  -42.783  -17.557  -10.541 0.0000000000
51465  -43.153  -17.124  -10.847 0.0000000000
51466  -42.174  -17.490  -10.721 0.0000000000
51467  -37.158  -15.792  -9.692 0.0000000000
51468  -38.002  -15.979  -10.304 0.0000000000
51469  -37.372  -15.554  -10.062 0.0000000000
51470  -37.701  -15.311  -10.495 0.0000000000
51471  -36.879  -15.092  -9.867 0.0000000000
51472  -34.406  -11.799  -2.612 0.0000000000
51473  -34.034  -12.465  -3.527 0.0000000000
51474  -34.256  -11.757  -3.084 0.0000000000
51475  -33.822  -10.535  -5.504 0.0000000000
51476  -33.664  -11.258  -6.005 0.0000000000
51477  -33.640  -11.110  -6.548 0.0000000000
51478  -33.870  -11.623  -7.415 0.0000000000
51479  -33.722  -10.938  -6.989 0.0000000000
51480  -33.771  -10.774  -7.486 0.0000000000
51481  -33.735  -10.204  -6.481 0.0000000000
51482  -36.320  -5.047  -3.080 0.0000000000
51483  -35.924  -5.799  -3.768 0.0000000000
51484  -36.227  -4.953  -3.454 0.0000000000
51485  -36.085  -4.810  -3.783 0.0000000000
51486  -36.526  -4.022  -3.081 0.0000000000
51487  -33.791  1.037  7.435 0.0000000000
51488  -34.408  -0.003  7.013 0.0000000000
51489  -33.873  1.146  7.084 0.0000000000
51490  -33.983  2.482  5.132 0.0000000000
51491  -34.364  1.338  4.991 0.0000000000
51492  -34.498  1.323  4.631 0.0000000000
51493  -35.218  0.315  4.202 0.0000000000
51494  -34.619  1.404  4.290 0.0000000000
51495  -30.626  11.754  5.662 0.0000000000
51496  -31.036  10.773  5.704 0.0000000000
51497  -31.130  10.813  5.321 0.0000000000
51498  -34.565  4.051  2.586 0.0000000000
51499  -34.414  4.041  2.943 0.0000000000
51500  -34.960  2.813  2.419 0.0000000000
51501  -35.500  1.609  2.187 0.0000000000
51502  -35.717  1.756  1.890 0.0000000000
51503  -36.687  0.890  1.425 0.0000000000
51504  -35.830  1.865  1.578 0.0000000000
51505  -36.324  3.517  -0.349 0.0000000000
51506  -37.027  2.532  -0.498 0.0000000000
51507  -37.245  2.672  -0.848 0.0000000000
51508  -37.906  1.867  -1.327 0.0000000000
51509  -37.430  2.915  -1.138 0.0000000000
51510  -37.469  2.971  -1.527 0.0000000000
51511  -36.640  3.813  -0.989 0.0000000000
51512  -32.935  12.281  -0.423 0.0000000000
51513  -33.366  11.032  -0.712 0.0000000000
51514  -33.168  12.278  -0.753 0.0000000000
51515  -33.342  12.285  -1.083 0.0000000000
51516  -33.122  13.429  -0.767 0.0000000000
51517  -30.456  19.692  2.474 0.0000000000
51518  -30.855  18.841  2.181 0.0000000000
51519  -30.627  19.735  2.111 0.0000000000
51520  -30.777  20.219  -0.496 0.0000000000
51521  -31.319  19.593  -0.267 0.0000000000
51522  -31.490  19.482  -0.693 0.0000000000
51523  -32.152  18.874  -0.896 0.0000000000
51524  -31.571  19.487  -1.112 0.0000000000
51525  -31.613  19.426  -1.507 0.0000000000
51526  -30.944  20.152  -1.313 0.0000000000
51527  -27.037  24.515  -2.519 0.0000000000
51528  -27.375  23.738  -2.569 0.0000000000
51529  -26.987  24.374  -2.925 0.0000000000
51530  -26.923  24.215  -3.268 0.0000000000
51531  -26.763  25.045  -3.321 0.0000000000
52747  -27.908  24.883  -9.946 0.0000000000
52748  -27.182  24.415  -9.455 0.0000000000
52749  -27.524  24.431  -10.017 0.0000000000
52750  -26.012  21.431  -10.713 0.0000000000
52751  -25.906  21.284  -10.133 0.0000000000
52752  -25.839  20.701  -10.107 0.0000000000
52753  -25.938  19.880  -9.575 0.0000000000
52754  -25.806  20.107  -10.123 0.0000000000
52755  -27.890  21.296  -15.177 0.0000000000
52756  -27.559  21.438  -14.602 0.0000000000
52757  -27.100  21.052  -14.631 0.0000000000
52758  -26.051  16.812  -11.436 0.0000000000
52759  -25.838  17.433  -11.383 0.0000000000
52760  -26.333  16.707  -10.977 0.0000000000
52761  -26.711  16.538  -10.582 0.0000000000
52762  -27.048  15.994  -10.752 0.0000000000
52763  -27.842  15.293  -10.618 0.0000000000
52764  -27.448  15.443  -10.948 0.0000000000
52765  -29.835  12.049  -13.148 0.0000000000
52766  -30.148  11.963  -12.869 0.0000000000
52767  -30.534  11.329  -13.250 0.0000000000
52768  -31.149  10.536  -13.288 0.0000000000
52769  -30.837  10.691  -13.544 0.0000000000
53018  -48.754  -7.006  -12.127 0.0000000000
53019  -49.264  -6.294  -11.662 0.0000000000
53020  -49.322  -5.618  -12.047 0.0000000000
53880  -28.639  20.925  -4.056 0.0000000000
53881  -28.976  20.420  -4.247 0.0000000000
53882  -28.157  20.841  -4.413 0.0000000000
53883  -26.691  21.342  -5.631 0.0000000000
53884  -27.235  20.770  -5.238 0.0000000000
53885  -26.882  20.757  -5.701 0.0000000000
53886  -27.113  20.162  -5.796 0.0000000000
53887  -26.550  20.741  -6.174 0.0000000000
54097  -37.831  11.686  11.108 0.0000000000
54098  -37.449  11.319  11.606 0.0000000000
54099  -37.382  12.089  11.295 0.0000000000
54100  -36.473  13.694  11.327 0.0000000000
54101  -36.550  12.940  11.576 0.0000000000
54102  -36.159  13.280  11.753 0.0000000000
54103  -35.806  12.853  12.134 0.0000000000
54104  -35.752  13.710  11.969 0.0000000000
54105  -35.455  14.054  12.126 0.0000000000
54106  -35.821  14.475  11.711 0.0000000000
54107  -36.470  16.293  10.961 0.0000000000
54108  -36.060  15.962  11.316 0.0000000000
54109  -36.203  16.654  11.177 0.0000000000
54110  -35.980  17.010  11.449 0.0000000000
54111  -36.453  17.319  11.132 0.0000000000
54540  -44.000  -16.345  19.357 0.0000000000
54541  -44.607  -15.826  19.238 0.0000000000
54543  -45.092  -14.260  19.243 0.0000000000
54544  -45.292  -13.559  19.098 0.0000000000
54545  -44.920  -13.373  19.170 0.0000000000
54546  -45.400  -12.857  18.816 0.0000000000
54720  -34.480  -7.321  -8.014 0.0000000000
54721  -34.676  -7.740  -8.835 0.0000000000
54722  -34.718  -7.100  -8.288 0.0000000000
54723  -35.272  -5.718  -8.185 0.0000000000
54724  -35.177  -6.464  -8.674 0.0000000000
54725  -35.372  -6.227  -9.029 0.0000000000
54726  -35.559  -6.674  -9.826 0.0000000000
54727  -35.594  -5.989  -9.312 0.0000000000
54728  -35.685  3.871  -13.384 0.0000000000
54729  -36.060  3.075  -13.708 0.0000000000
54730  -35.910  3.190  -14.119 0.0000000000
54731  -36.082  2.209  -15.974 0.0000000000
54732  -36.258  2.004  -15.680 0.0000000000
54733  -36.409  1.637  -16.407 0.0000000000
54734  -36.731  1.039  -16.842 0.0000000000
54735  -36.521  1.251  -17.172 0.0000000000
54736  -36.614  0.900  -17.902 0.0000000000
54737  -36.325  1.408  -17.428 0.0000000000
55367  -43.048  -24.513  0.426 0.0000000000
55368  -43.690  -23.805  0.516 0.0000000000
55369  -43.424  -24.233  -0.017 0.0000000000
55370  -43.767  -24.001  -0.460 0.0000000000
55371  -43.089  -24.634  -0.549 0.0000000000
55372  -34.860  -13.289  18.319 0.0000000000
55373  -34.645  -14.148  17.958 0.0000000000
55374  -34.609  -13.390  17.900 0.0000000000
55375  -34.191  -12.732  17.049 0.0000000000
55376  -34.208  -13.526  17.090 0.0000000000
55377  -34.085  -13.567  16.674 0.0000000000
55378  -34.145  -14.434  16.198 0.0000000000
55379  -33.954  -13.572  16.257 0.0000000000
55380  -35.998  -6.164  8.290 0.0000000000
55381  -35.373  -7.258  7.734 0.0000000000
55382  -35.559  -7.035  7.445 0.0000000000
55383  -35.398  -9.058  5.189 0.0000000000
55384  -35.310  -9.182  5.596 0.0000000000
55385  -35.913  -10.226  4.881 0.0000000000
55386  -36.761  -11.112  4.793 0.0000000000
55387  -36.983  -10.977  4.394 0.0000000000
55388  -37.837  -11.439  3.992 0.0000000000
55389  -37.157  -10.772  4.035 0.0000000000
55390  -36.408  -9.237  3.575 0.0000000000
55391  -37.263  -10.264  3.359 0.0000000000
55392  -37.241  -9.954  3.044 0.0000000000
55393  -37.892  -10.557  2.480 0.0000000000
55394  -37.325  -9.709  2.698 0.0000000000
55395  -37.452  -9.544  2.354 0.0000000000
55396  -36.709  -8.856  2.942 0.0000000000
55397  -36.454  -5.852  4.737 0.0000000000
55398  -36.156  -6.838  3.793 0.0000000000
55399  -36.432  -5.737  4.381 0.0000000000
55400  -36.516  -5.721  3.976 0.0000000000
55401  -37.063  -4.865  4.832 0.0000000000
55402  -28.337  21.643  8.747 0.0000000000
55403  -28.399  20.895  8.395 0.0000000000
55404  -28.268  21.843  8.305 0.0000000000
55405  -28.000  23.053  7.244 0.0000000000
55406  -28.166  22.163  7.386 0.0000000000
55407  -28.150  22.285  6.925 0.0000000000
55408  -28.391  21.487  6.646 0.0000000000
55409  -28.149  22.434  6.494 0.0000000000
55410  -28.166  22.507  6.059 0.0000000000
55411  -27.948  23.273  6.342 0.0000000000
55412  -27.750  25.859  6.196 0.0000000000
55413  -27.724  25.110  5.963 0.0000000000
55414  -27.664  25.984  5.710 0.0000000000
55415  -27.595  26.084  5.225 0.0000000000
55416  -27.654  26.788  5.490 0.0000000000
56520  -35.424  7.550  -2.973 0.0000000000
56521  -35.928  6.885  -3.341 0.0000000000
56522  -35.384  7.946  -3.302 0.0000000000
56523  -35.073  9.852  -3.952 0.0000000000
56524  -35.353  8.761  -3.931 0.0000000000
56525  -35.366  9.105  -4.313 0.0000000000
56526  -35.655  8.335  -4.640 0.0000000000
56527  -35.335  9.399  -4.660 0.0000000000
56528  -32.727  14.736  -6.794 0.0000000000
56529  -33.608  14.186  -6.969 0.0000000000
56530  -33.029  14.133  -7.139 0.0000000000
56531  -33.086  12.881  -8.157 0.0000000000
56532  -33.561  12.879  -7.890 0.0000000000
56533  -33.759  12.301  -8.258 0.0000000000
56534  -34.324  11.641  -8.306 0.0000000000
56535  -33.929  11.705  -8.619 0.0000000000
56536  -34.071  11.008  -8.925 0.0000000000
56537  -33.582  11.709  -8.933 0.0000000000
56538  -32.178  12.477  -9.529 0.0000000000
56539  -32.840  11.874  -9.537 0.0000000000
56540  -32.492  11.919  -9.944 0.0000000000
56541  -32.782  11.297  -10.324 0.0000000000
56542  -32.171  11.943  -10.316 0.0000000000
57172  -37.649  -0.770  16.384 0.0000000000
57173  -37.211  -1.372  16.670 0.0000000000
57174  -37.241  -0.593  16.250 0.0000000000
57175  -36.470  0.544  15.507 0.0000000000
57176  -36.483  -0.214  15.959 0.0000000000
57177  -36.082  0.018  15.723 0.0000000000
57178  -35.741  -0.590  15.897 0.0000000000
57179  -35.724  0.225  15.547 0.0000000000
57180  -33.826  6.290  13.834 0.0000000000
57181  -33.828  5.330  13.878 0.0000000000
57182  -33.516  5.602  13.745 0.0000000000
57183  -32.753  4.414  13.262 0.0000000000
57184  -32.959  4.149  13.538 0.0000000000
57185  -32.783  3.460  13.342 0.0000000000
57186  -32.823  2.535  13.420 0.0000000000
57187  -32.679  2.779  13.110 0.0000000000
57188  -32.653  2.048  12.818 0.0000000000
57189  -32.542  2.997  12.775 0.0000000000
57190  -32.192  4.554  12.116 0.0000000000
57191  -32.338  3.512  12.096 0.0000000000
57192  -32.265  3.725  11.755 0.0000000000
57193  -32.360  2.852  11.377 0.0000000000
57194  -32.173  3.910  11.412 0.0000000000
57195  -32.123  4.130  11.104 0.0000000000
57196  -31.974  5.035  11.512 0.0000000000
57197  -31.552  7.762  12.052 0.0000000000
57198  -31.576  7.033  11.713 0.0000000000
57199  -31.392  7.965  11.815 0.0000000000
57200  -31.228  8.174  11.558 0.0000000000
57201  -31.142  8.933  11.986 0.0000000000
57202  -32.110  17.308  13.124 0.0000000000
57203  -31.641  16.781  13.202 0.0000000000
57204  -31.752  17.634  13.113 0.0000000000
57205  -31.117  19.121  12.796 0.0000000000
57206  -31.037  18.293  12.905 0.0000000000
57207  -30.704  18.563  12.733 0.0000000000
57208  -30.316  17.974  12.600 0.0000000000
57209  -30.397  18.845  12.561 0.0000000000
57210  -30.096  19.129  12.324 0.0000000000
57211  -30.498  19.754  12.435 0.0000000000
57212  -31.212  21.883  11.992 0.0000000000
57213  -30.740  21.381  12.073 0.0000000000
57214  -30.893  22.193  11.821 0.0000000000
57215  -30.568  22.490  11.601 0.0000000000
57216  -31.039  22.930  11.501 0.0000000000
58507  -40.298  -14.753  20.779 0.0000000000
58508  -39.672  -15.412  20.927 0.0000000000
58509  -39.885  -14.618  20.824 0.0000000000
58510  -39.208  -13.655  20.618 0.0000000000
58511  -39.040  -14.425  20.827 0.0000000000
58512  -38.635  -14.335  20.763 0.0000000000
58513  -38.077  -14.990  20.803 0.0000000000
58514  -38.254  -14.219  20.687 0.0000000000
58515  -37.858  -14.121  20.628 0.0000000000
58516  -38.414  -13.463  20.484 0.0000000000
58517  -39.222  -11.530  19.294 0.0000000000
58518  -38.700  -12.049  19.750 0.0000000000
58519  -38.844  -11.436  19.236 0.0000000000
58520  -38.458  -11.353  19.139 0.0000000000
58521  -38.974  -10.895  18.529 0.0000000000
58530  -45.451  -1.305  12.582 0.0000000000
58531  -45.492  -2.000  13.067 0.0000000000
58532  -45.157  -1.797  13.275 0.0000000000
58533  -44.053  -2.608  14.768 0.0000000000
58534  -44.462  -2.772  14.535 0.0000000000
58535  -44.045  -3.295  15.115 0.0000000000
58536  -43.952  -3.990  15.405 0.0000000000
58537  -43.594  -3.785  15.610 0.0000000000
58538  -43.117  -4.305  16.052 0.0000000000
58539  -43.230  -3.536  15.822 0.0000000000
58540  -42.489  -2.460  15.710 0.0000000000
58541  -42.483  -3.117  16.087 0.0000000000
58542  -42.071  -2.938  16.188 0.0000000000
58543  -41.625  -3.467  16.643 0.0000000000
58544  -41.691  -2.735  16.278 0.0000000000
58545  -41.303  -2.559  16.376 0.0000000000
58546  -41.734  -2.092  15.900 0.0000000000
58547  -42.077  -0.348  14.453 0.0000000000
58548  -41.736  -0.826  15.052 0.0000000000
58549  -41.696  -0.188  14.547 0.0000000000
58550  -41.324  -0.001  14.599 0.0000000000
58551  -41.664  0.503  13.982 0.0000000000
58560  -41.315  8.785  9.415 0.0000000000
59040  -42.251  -14.341  -13.162 0.0000000000
59041  -43.040  -13.901  -13.411 0.0000000000
59042  -42.404  -13.882  -13.489 0.0000000000
59043  -42.064  -13.007  -14.153 0.0000000000
59044  -42.800  -12.979  -14.169 0.0000000000
59045  -42.894  -12.536  -14.451 0.0000000000
59046  -43.667  -12.010  -14.667 0.0000000000
59047  -43.064  -12.069  -14.775 0.0000000000
59048  -40.610  -9.410  -16.302 0.0000000000
59049  -41.293  -9.468  -16.528 0.0000000000
59050  -41.398  -9.036  -16.844 0.0000000000
59051  -42.916  -7.465  -18.008 0.0000000000
59052  -42.858  -7.961  -17.673 0.0000000000
59053  -43.512  -7.236  -18.005 0.0000000000
59054  -44.055  -6.907  -17.961 0.0000000000
59055  -44.111  -6.378  -18.305 0.0000000000
59056  -44.623  -5.408  -18.587 0.0000000000
59057  -44.096  -5.803  -18.686 0.0000000000
59058  -43.573  -5.151  -19.498 0.0000000000
59059  -44.068  -4.765  -19.441 0.0000000000
59060  -44.057  -4.200  -19.879 0.0000000000
59061  -44.470  -3.215  -20.234 0.0000000000
59062  -44.034  -3.677  -20.282 0.0000000000
59063  -36.516  0.127  -8.309 0.0000000000
59064  -36.492  -0.899  -8.770 0.0000000000
59065  -36.570  -0.650  -9.057 0.0000000000
59066  -36.891  -1.779  -10.946 0.0000000000
59067  -36.820  -2.081  -10.706 0.0000000000
59068  -36.999  -2.646  -11.517 0.0000000000
59069  -37.076  -3.394  -12.072 0.0000000000
59070  -37.185  -3.144  -12.339 0.0000000000
59071  -38.539  -3.057  -19.382 0.0000000000
59072  -38.593  -3.380  -19.132 0.0000000000
59073  -38.910  -3.242  -19.968 0.0000000000
59074  -40.168  -2.702  -21.580 0.0000000000
59075  -39.819  -3.246  -20.936 0.0000000000
59076  -40.343  -3.073  -21.347 0.0000000000
59077  -40.463  -3.417  -21.093 0.0000000000
59078  -40.860  -2.800  -21.691 0.0000000000
59079  -41.349  -2.473  -22.014 0.0000000000
59080  -41.220  -2.045  -22.327 0.0000000000
59081  -41.416  0.056  -23.769 0.0000000000
59082  -41.702  -0.326  -23.463 0.0000000000
59083  -41.867  0.558  -23.958 0.0000000000
59084  -42.199  1.204  -24.184 0.0000000000
59085  -41.874  1.612  -24.459 0.0000000000
59086  -41.871  2.682  -24.973 0.0000000000
59087  -41.576  2.025  -24.838 0.0000000000
60525  -33.797  28.055  -8.554 0.0000000000
60526  -33.566  27.805  -8.988 0.0000000000
60527  -34.572  27.836  -9.178 0.0000000000
60529  -35.987  27.290  -10.320 0.0000000000
60530  -36.599  26.980  -10.815 0.0000000000
60531  -36.211  26.725  -11.108 0.0000000000
60532  -37.202  26.657  -11.312 0.0000000000
60870  -38.288  28.169  4.634 0.0000000000
60871  -37.870  27.834  5.218 0.0000000000
60872  -37.598  28.098  4.989 0.0000000000
60873  -36.019  28.211  5.520 0.0000000000
60874  -36.275  27.958  5.728 0.0000000000
60875  -35.603  27.916  6.120 0.0000000000
60876  -35.273  27.531  6.735 0.0000000000
60877  -35.003  27.819  6.514 0.0000000000
60878  -34.422  27.741  6.898 0.0000000000
60879  -34.748  28.108  6.289 0.0000000000
60881  -34.270  28.846  5.810 0.0000000000
60882  -34.039  29.217  5.585 0.0000000000
60883  -33.432  29.168  5.920 0.0000000000
60884  -33.830  29.592  5.273 0.0000000000
60928  -32.666  28.239  -7.912 0.0000000000
60982  -47.876  -18.487  -2.119 0.0000000000
60983  -48.346  -17.482  -1.964 0.0000000000
60984  -48.068  -18.000  -2.453 0.0000000000
60985  -48.137  -17.513  -3.629 0.0000000000
60986  -48.478  -16.948  -3.108 0.0000000000
60987  -48.645  -16.445  -3.406 0.0000000000
60988  -49.072  -15.372  -3.232 0.0000000000
60989  -48.792  -15.909  -3.737 0.0000000000
60990  -48.902  -15.332  -4.094 0.0000000000
60991  -48.463  -16.354  -4.268 0.0000000000
60992  -47.024  -18.117  -5.419 0.0000000000
60993  -47.602  -17.225  -5.243 0.0000000000
60994  -47.145  -17.596  -5.737 0.0000000000
60995  -47.280  -17.063  -6.023 0.0000000000
60996  -46.683  -17.950  -6.187 0.0000000000
61005  -32.799  -22.505  11.137 0.0000000000
61006  -32.327  -23.128  10.806 0.0000000000
61007  -32.373  -22.953  10.289 0.0000000000
61008  -31.841  -23.936  8.004 0.0000000000
61009  -31.758  -24.094  8.531 0.0000000000
61010  -31.697  -24.661  7.756 0.0000000000
61011  -31.650  -25.393  7.601 0.0000000000
61012  -31.787  -25.295  7.044 0.0000000000
61013  -32.010  -25.894  6.400 0.0000000000
61014  -31.919  -25.189  6.493 0.0000000000
61015  -32.187  -24.224  5.629 0.0000000000
61016  -32.260  -24.971  5.448 0.0000000000
61017  -32.431  -24.871  4.887 0.0000000000
61018  -32.849  -25.476  4.271 0.0000000000
61019  -32.610  -24.702  4.374 0.0000000000
61020  -33.678  -8.709  13.676 0.0000000000
61021  -33.355  -9.712  13.535 0.0000000000
61022  -33.382  -9.580  13.142 0.0000000000
61023  -33.253  -11.379  11.579 0.0000000000
61024  -33.227  -11.412  12.047 0.0000000000
61025  -33.494  -12.375  11.519 0.0000000000
61026  -33.895  -13.276  11.506 0.0000000000
61027  -34.037  -13.230  11.035 0.0000000000
61028  -36.795  -15.820  5.867 0.0000000000
61029  -36.822  -16.000  6.377 0.0000000000
61030  -35.885  -16.385  5.557 0.0000000000
61031  -34.267  -18.814  3.238 0.0000000000
61032  -34.436  -17.936  4.416 0.0000000000
61033  -34.119  -18.903  3.745 0.0000000000
61034  -34.012  -19.003  4.278 0.0000000000
61035  -33.896  -19.825  3.180 0.0000000000
61036  -33.760  -20.762  2.609 0.0000000000
61037  -33.952  -20.662  2.150 0.0000000000
61038  -34.654  -22.266  -0.133 0.0000000000
61039  -34.433  -22.337  0.345 0.0000000000
61040  -34.841  -23.040  -0.361 0.0000000000
61041  -35.131  -23.776  -0.533 0.0000000000
61042  -35.368  -23.682  -1.029 0.0000000000
61043  -36.036  -24.234  -1.587 0.0000000000
61044  -35.606  -23.578  -1.503 0.0000000000
61045  -35.629  -22.619  -2.234 0.0000000000
61046  -36.062  -23.283  -2.429 0.0000000000
61047  -36.241  -23.104  -2.849 0.0000000000
61048  -36.919  -23.476  -3.393 0.0000000000
61049  -36.441  -22.941  -3.332 0.0000000000
61050  -34.898  -18.055  -3.929 0.0000000000
61051  -35.225  -18.794  -4.508 0.0000000000
61052  -35.258  -18.516  -4.842 0.0000000000
61053  -36.590  -19.042  -6.785 0.0000000000
61054  -36.458  -19.330  -6.443 0.0000000000
61055  -37.256  -19.629  -7.037 0.0000000000
61056  -37.968  -20.155  -7.198 0.0000000000
61057  -38.106  -19.848  -7.559 0.0000000000
61058  -38.972  -19.936  -7.991 0.0000000000
61059  -38.242  -19.494  -7.917 0.0000000000
61060  -37.836  -18.377  -8.423 0.0000000000
61061  -38.556  -18.846  -8.592 0.0000000000
61062  -38.725  -18.536  -8.941 0.0000000000
61063  -39.717  -18.550  -9.417 0.0000000000
61064  -38.893  -18.179  -9.287 0.0000000000
61065  -39.177  -17.892  -9.672 0.0000000000
61066  -38.198  -17.794  -9.131 0.0000000000
61067  -36.127  -16.577  -8.026 0.0000000000
61068  -36.977  -16.879  -8.736 0.0000000000
61069  -36.361  -16.377  -8.437 0.0000000000
61070  -36.623  -16.157  -8.836 0.0000000000
61071  -35.773  -15.867  -8.123 0.0000000000
61072  -36.470  -8.949  -1.600 0.0000000000
61073  -35.660  -9.606  -2.160 0.0000000000
61074  -36.163  -8.891  -1.931 0.0000000000
61075  -36.246  -8.040  -2.323 0.0000000000
61076  -35.723  -8.732  -2.612 0.0000000000
61077  -35.560  -8.627  -2.947 0.0000000000
61078  -34.851  -9.268  -3.646 0.0000000000
61079  -35.289  -8.569  -3.284 0.0000000000
61080  -35.110  -8.489  -3.718 0.0000000000
61081  -35.776  -7.827  -3.026 0.0000000000
61082  -36.775  -5.322  -1.681 0.0000000000
61083  -36.492  -6.169  -2.378 0.0000000000
61084  -36.696  -5.269  -2.044 0.0000000000
61085  -36.604  -5.183  -2.389 0.0000000000
61086  -36.929  -4.306  -1.665 0.0000000000
61087  -32.338  5.711  8.024 0.0000000000
61088  -32.798  4.628  7.524 0.0000000000
61089  -32.427  5.800  7.674 0.0000000000
61090  -32.253  7.072  7.102 0.0000000000
61091  -32.645  5.979  7.018 0.0000000000
61092  -32.778  6.038  6.681 0.0000000000
61093  -33.248  4.934  6.233 0.0000000000
61094  -32.899  6.106  6.347 0.0000000000
61095  -30.936  12.127  4.153 0.0000000000
61096  -31.356  11.047  4.183 0.0000000000
61097  -31.411  11.191  3.808 0.0000000000
61098  -32.693  9.070  2.775 0.0000000000
61099  -32.656  8.998  3.138 0.0000000000
61100  -33.210  7.837  2.767 0.0000000000
61101  -33.710  6.687  2.810 0.0000000000
61102  -33.709  6.691  2.435 0.0000000000
61103  -34.235  5.447  2.036 0.0000000000
61104  -33.746  6.741  2.072 0.0000000000
61105  -33.401  8.105  1.418 0.0000000000
61106  -33.879  6.783  1.381 0.0000000000
61107  -33.957  6.844  1.026 0.0000000000
61108  -34.628  5.646  0.609 0.0000000000
61109  -34.031  6.885  0.685 0.0000000000
61110  -34.076  6.997  0.356 0.0000000000
61111  -33.584  8.199  0.698 0.0000000000
61112  -32.238  11.938  0.890 0.0000000000
61113  -32.721  10.821  0.639 0.0000000000
61114  -32.395  12.013  0.537 0.0000000000
61115  -32.570  12.068  0.206 0.0000000000
61116  -32.198  13.206  0.491 0.0000000000
61117  -28.708  22.697  1.774 0.0000000000
61118  -29.228  21.985  1.573 0.0000000000
61119  -28.748  22.664  1.375 0.0000000000
61120  -28.426  23.160  0.310 0.0000000000
61121  -28.864  22.524  0.561 0.0000000000
61122  -28.942  22.409  0.126 0.0000000000
61123  -29.525  21.684  -0.056 0.0000000000
61124  -29.008  22.324  -0.249 0.0000000000
61125  -29.043  22.266  -0.647 0.0000000000
61126  -28.490  22.970  -0.481 0.0000000000
61127  -27.139  25.185  -1.000 0.0000000000
61128  -27.445  24.332  -1.032 0.0000000000
61129  -27.113  25.031  -1.360 0.0000000000
61130  -27.082  24.866  -1.729 0.0000000000
61131  -26.897  25.730  -1.749 0.0000000000
62347  -29.805  24.546  -11.958 0.0000000000
62348  -28.826  24.324  -11.541 0.0000000000
62349  -29.202  24.199  -12.027 0.0000000000
62350  -28.557  23.328  -12.760 0.0000000000
62351  -28.186  23.467  -12.247 0.0000000000
62352  -27.731  23.044  -12.289 0.0000000000
62353  -26.991  22.607  -11.815 0.0000000000
62354  -27.317  22.610  -12.342 0.0000000000
62355  -26.205  19.696  -15.224 0.0000000000
62356  -25.969  19.723  -14.640 0.0000000000
62357  -25.653  19.227  -14.608 0.0000000000
62358  -25.234  17.218  -13.268 0.0000000000
62359  -25.224  17.877  -13.365 0.0000000000
62360  -25.392  17.153  -12.805 0.0000000000
62361  -25.579  17.062  -12.345 0.0000000000
62362  -25.797  16.430  -12.383 0.0000000000
62363  -26.365  15.761  -12.053 0.0000000000
62364  -26.087  15.791  -12.440 0.0000000000
62365  -26.558  14.661  -13.129 0.0000000000
62366  -26.921  14.577  -12.761 0.0000000000
62367  -27.404  13.969  -12.990 0.0000000000
62368  -28.234  13.353  -13.009 0.0000000000
62369  -27.864  13.413  -13.274 0.0000000000
62618  -48.865  -4.144  -13.666 0.0000000000
62619  -49.376  -3.364  -13.288 0.0000000000
62620  -49.312  -2.698  -13.685 0.0000000000
63720  -34.268  16.103  -3.171 0.0000000000
63721  -34.550  15.483  -3.510 0.0000000000
63722  -34.295  16.301  -3.592 0.0000000000
63723  -33.334  17.509  -4.603 0.0000000000
63724  -34.079  16.788  -4.498 0.0000000000
63725  -33.785  16.912  -4.921 0.0000000000
63726  -34.212  16.286  -5.249 0.0000000000
63727  -33.372  16.928  -5.264 0.0000000000
63728  -29.699  19.351  -4.666 0.0000000000
63729  -30.644  19.014  -4.666 0.0000000000
63730  -30.094  18.817  -4.866 0.0000000000
63731  -30.323  17.564  -5.515 0.0000000000
63732  -30.912  17.722  -5.333 0.0000000000
63733  -31.323  17.162  -5.580 0.0000000000
63734  -32.330  16.721  -5.702 0.0000000000
63735  -31.696  16.563  -5.854 0.0000000000
63736  -32.056  15.938  -6.154 0.0000000000
63737  -31.093  16.377  -6.033 0.0000000000
63738  -29.102  16.702  -6.664 0.0000000000
63739  -29.936  16.206  -6.544 0.0000000000
63740  -29.493  16.148  -6.920 0.0000000000
63741  -29.860  15.620  -7.207 0.0000000000
63742  -29.034  16.164  -7.337 0.0000000000
64372  -37.781  5.473  12.985 0.0000000000
64373  -37.390  5.004  13.283 0.0000000000
64374  -37.463  5.850  13.118 0.0000000000
64375  -36.799  7.312  13.238 0.0000000000
64376  -36.754  6.488  13.373 0.0000000000
64377  -36.392  6.827  13.491 0.0000000000
64378  -35.980  6.304  13.695 0.0000000000
64379  -36.012  7.144  13.585 0.0000000000
64380  -36.745  10.503  12.437 0.0000000000
64381  -36.788  9.737  12.669 0.0000000000
64382  -36.350  10.027  12.794 0.0000000000
64383  -35.178  9.474  13.444 0.0000000000
64384  -35.572  9.152  13.385 0.0000000000
64385  -35.204  8.652  13.606 0.0000000000
64386  -35.229  7.824  13.710 0.0000000000
64387  -34.859  8.157  13.751 0.0000000000
64388  -34.504  7.576  13.832 0.0000000000
64389  -34.476  8.472  13.746 0.0000000000
64390  -33.605  9.935  13.634 0.0000000000
64391  -33.683  9.103  13.708 0.0000000000
64392  -33.282  9.409  13.619 0.0000000000
64393  -32.975  8.818  13.537 0.0000000000
64394  -32.912  9.750  13.512 0.0000000000
64395  -32.587  10.005  13.414 0.0000000000
64396  -32.872  10.621  13.503 0.0000000000
64397  -33.259  12.813  13.333 0.0000000000
64398  -32.887  12.214  13.428 0.0000000000
64399  -32.907  13.105  13.363 0.0000000000
64400  -32.553  13.453  13.381 0.0000000000
64401  -32.921  13.966  13.296 0.0000000000
64402  -34.822  14.713  12.442 0.0000000000
64403  -34.439  14.272  12.728 0.0000000000
64404  -34.495  15.048  12.601 0.0000000000
64405  -33.921  16.456  12.744 0.0000000000
64406  -33.822  15.697  12.855 0.0000000000
64407  -33.497  16.026  12.954 0.0000000000
64408  -33.079  15.585  13.146 0.0000000000
64409  -33.171  16.342  13.052 0.0000000000
64410  -32.827  16.666  13.133 0.0000000000
64411  -33.297  17.118  12.925 0.0000000000
64412  -34.092  19.123  12.382 0.0000000000
64413  -33.577  18.717  12.658 0.0000000000
64414  -33.727  19.454  12.449 0.0000000000
64415  -33.391  19.810  12.490 0.0000000000
64416  -33.907  20.168  12.215 0.0000000000
65702  -40.658  -18.383  20.110 0.0000000000
65703  -40.065  -18.964  20.206 0.0000000000
65704  -40.393  -18.230  20.356 0.0000000000
65705  -40.047  -18.081  20.593 0.0000000000
65706  -40.698  -17.435  20.501 0.0000000000
65707  -43.402  -15.960  19.793 0.0000000000
65708  -42.745  -16.531  19.879 0.0000000000
65709  -43.025  -15.785  19.966 0.0000000000
65710  -42.433  -14.717  20.248 0.0000000000
65711  -42.251  -15.464  20.307 0.0000000000
65712  -41.846  -15.296  20.449 0.0000000000
65713  -41.244  -15.953  20.595 0.0000000000
65714  -41.452  -15.197  20.560 0.0000000000
65715  -41.062  -15.035  20.666 0.0000000000
65716  -41.662  -14.425  20.473 0.0000000000
65717  -42.521  -12.449  19.563 0.0000000000
65718  -42.006  -12.954  19.940 0.0000000000
65719  -42.100  -12.261  19.525 0.0000000000
65720  -41.702  -12.131  19.543 0.0000000000
65721  -42.160  -11.629  18.981 0.0000000000
65725  -47.993  -0.088  8.543 0.0000000000
65726  -47.969  -0.889  9.114 0.0000000000
65727  -47.708  -0.624  9.386 0.0000000000
65728  -47.382  -1.114  10.150 0.0000000000
65729  -47.405  -0.341  9.646 0.0000000000
65730  -48.114  2.691  6.334 0.0000000000
65731  -48.053  2.013  6.927 0.0000000000
65732  -47.740  2.273  7.144 0.0000000000
65733  -46.766  1.522  9.010 0.0000000000
65734  -47.102  1.322  8.773 0.0000000000
65735  -46.738  0.788  9.604 0.0000000000
65736  -46.740  0.074  10.150 0.0000000000
65737  -46.392  0.278  10.382 0.0000000000
65738  -46.082  -0.240  11.118 0.0000000000
65739  -46.067  0.504  10.570 0.0000000000
65740  -45.318  1.559  10.412 0.0000000000
65741  -45.369  0.874  10.982 0.0000000000
65742  -45.016  1.046  11.162 0.0000000000
65743  -44.682  0.520  11.903 0.0000000000
65744  -44.622  1.221  11.359 0.0000000000
65745  -44.250  1.369  11.507 0.0000000000
65746  -44.573  1.868  10.750 0.0000000000
65748  -44.357  3.143  9.557 0.0000000000
66240  -37.104  -12.140  -11.614 0.0000000000
66241  -37.846  -12.302  -12.321 0.0000000000
66242  -37.292  -11.850  -11.977 0.0000000000
66243  -37.165  -10.789  -12.259 0.0000000000
66244  -37.654  -11.249  -12.627 0.0000000000
66245  -37.824  -10.925  -12.935 0.0000000000
66246  -38.513  -11.023  -13.600 0.0000000000
66247  -37.986  -10.626  -13.248 0.0000000000
66248  -35.379  -8.517  -10.346 0.0000000000
66249  -35.780  -9.127  -10.859 0.0000000000
66250  -35.972  -8.894  -11.195 0.0000000000
66251  -37.427  -9.144  -13.058 0.0000000000
66252  -37.213  -9.398  -12.749 0.0000000000
66253  -37.911  -9.615  -13.542 0.0000000000
66254  -38.336  -10.007  -13.905 0.0000000000
66255  -38.558  -9.720  -14.306 0.0000000000
66256  -39.229  -9.753  -15.065 0.0000000000
66257  -38.679  -9.419  -14.665 0.0000000000
66258  -38.446  -8.479  -14.900 0.0000000000
66259  -38.941  -8.836  -15.371 0.0000000000
66260  -39.055  -8.522  -15.716 0.0000000000
66261  -39.699  -8.399  -16.459 0.0000000000
66262  -39.190  -8.178  -16.109 0.0000000000
66263  -36.566  2.269  -10.715 0.0000000000
66264  -36.733  1.251  -11.104 0.0000000000
66265  -36.697  1.505  -11.426 0.0000000000
66266  -36.964  0.520  -13.289 0.0000000000
66267  -37.014  0.210  -12.983 0.0000000000
66268  -37.196  -0.356  -13.836 0.0000000000
66269  -37.386  -1.123  -14.353 0.0000000000
66270  -37.357  -0.789  -14.659 0.0000000000
66271  -36.675  1.506  -14.581 0.0000000000
66272  -36.784  1.271  -14.278 0.0000000000
66273  -36.938  0.786  -15.066 0.0000000000
66274  -37.518  -0.909  -16.944 0.0000000000
66275  -37.407  -0.572  -16.071 0.0000000000
66276  -37.588  -1.171  -16.646 0.0000000000
66277  -37.620  -1.483  -16.364 0.0000000000
66278  -37.772  -1.764  -17.300 0.0000000000
66279  -37.966  -2.299  -17.961 0.0000000000
66280  -37.940  -1.990  -18.219 0.0000000000
68078  -39.675  28.321  3.957 0.0000000000
68180  -48.287  -17.197  0.603 0.0000000000
68181  -47.794  -18.129  0.498 0.0000000000
68185  -46.282  -21.018  -0.788 0.0000000000
68186  -46.550  -20.491  -0.260 0.0000000000
68187  -46.836  -20.180  -0.648 0.0000000000
68188  -47.359  -19.285  -0.496 0.0000000000
68189  -47.129  -19.807  -1.039 0.0000000000
68190  -47.393  -19.432  -1.419 0.0000000000
68191  -46.856  -20.285  -1.563 0.0000000000
68192  -45.432  -21.966  -2.706 0.0000000000
68193  -46.125  -21.194  -2.580 0.0000000000
68194  -45.690  -21.565  -3.093 0.0000000000
68195  -45.891  -21.153  -3.452 0.0000000000
68196  -45.203  -21.935  -3.621 0.0000000000
68197  -33.654  -19.804  17.936 0.0000000000
68198  -33.337  -20.757  17.260 0.0000000000
68199  -33.537  -20.007  17.342 0.0000000000
68200  -33.710  -19.279  16.441 0.0000000000
68201  -33.515  -20.114  16.270 0.0000000000
68202  -33.575  -20.175  15.783 0.0000000000
68203  -33.403  -21.133  15.028 0.0000000000
68204  -33.637  -20.281  15.194 0.0000000000
68205  -34.373  -15.972  16.922 0.0000000000
68206  -34.320  -16.772  16.883 0.0000000000
68207  -34.354  -16.786  16.390 0.0000000000
68208  -34.241  -18.649  14.566 0.0000000000
68209  -34.160  -18.572  15.065 0.0000000000
68210  -34.041  -19.554  14.329 0.0000000000
68211  -33.825  -20.405  14.120 0.0000000000
68212  -33.879  -20.474  13.540 0.0000000000
68213  -33.629  -21.239  12.798 0.0000000000
68214  -33.967  -20.470  13.028 0.0000000000
68215  -34.618  -19.453  12.389 0.0000000000
68216  -34.199  -20.309  12.107 0.0000000000
68217  -34.277  -20.198  11.594 0.0000000000
68218  -33.844  -20.844  10.752 0.0000000000
68219  -34.348  -20.095  11.091 0.0000000000
68220  -34.499  -7.404  10.825 0.0000000000
68221  -34.028  -8.625  10.391 0.0000000000
68222  -34.178  -8.423  10.051 0.0000000000
68223  -34.284  -10.397  8.185 0.0000000000
68224  -34.084  -10.570  8.544 0.0000000000
68225  -34.666  -11.529  8.009 0.0000000000
68226  -35.345  -12.472  7.999 0.0000000000
68227  -35.517  -12.306  7.609 0.0000000000
68228  -34.816  -9.762  6.666 0.0000000000
68229  -34.653  -9.953  7.027 0.0000000000
68230  -35.212  -10.928  6.372 0.0000000000
68231  -37.897  -12.994  6.068 0.0000000000
68232  -36.927  -12.573  6.401 0.0000000000
68233  -37.776  -13.207  6.506 0.0000000000
68234  -37.629  -13.382  6.951 0.0000000000
68235  -38.266  -13.845  6.498 0.0000000000
68236  -38.237  -14.625  6.295 0.0000000000
68237  -38.237  -14.393  5.835 0.0000000000
68238  -36.447  -15.123  3.939 0.0000000000
68239  -36.644  -15.274  4.418 0.0000000000
68240  -35.673  -15.843  3.532 0.0000000000
68241  -35.139  -16.717  2.985 0.0000000000
68242  -35.070  -16.626  2.491 0.0000000000
68243  -35.096  -17.566  1.380 0.0000000000
68244  -35.140  -16.575  1.995 0.0000000000
68245  -35.397  -15.453  1.624 0.0000000000
68246  -35.190  -16.440  1.092 0.0000000000
68247  -35.218  -16.426  0.617 0.0000000000
68248  -35.184  -17.351  -0.383 0.0000000000
68249  -35.270  -16.412  0.112 0.0000000000
68250  -38.137  -12.462  2.892 0.0000000000
68251  -37.598  -13.168  2.625 0.0000000000
68252  -37.363  -13.027  2.177 0.0000000000
68253  -35.652  -14.290  0.197 0.0000000000
68254  -35.700  -14.411  0.601 0.0000000000
68255  -35.317  -15.272  -0.310 0.0000000000
68256  -35.232  -16.215  -0.745 0.0000000000
68257  -35.134  -16.042  -1.135 0.0000000000
68258  -34.911  -16.794  -2.028 0.0000000000
68259  -35.011  -15.882  -1.482 0.0000000000
68260  -34.765  -14.532  -1.721 0.0000000000
68261  -34.655  -15.448  -2.284 0.0000000000
68262  -34.499  -15.202  -2.631 0.0000000000
68263  -34.273  -15.923  -3.608 0.0000000000
68264  -34.358  -14.978  -2.988 0.0000000000
68265  -34.176  -14.979  -3.552 0.0000000000
68266  -34.391  -14.276  -2.540 0.0000000000
68267  -35.655  -12.121  -1.041 0.0000000000
68268  -34.829  -12.820  -1.766 0.0000000000
68269  -35.277  -12.064  -1.454 0.0000000000
68270  -34.979  -11.965  -1.836 0.0000000000
68271  -35.861  -11.354  -1.221 0.0000000000
68272  -37.635  -9.360  1.543 0.0000000000
68273  -37.963  -10.086  0.818 0.0000000000
68274  -37.735  -9.257  1.136 0.0000000000
68275  -37.502  -8.330  0.672 0.0000000000
68276  -37.678  -9.202  0.280 0.0000000000
68277  -37.605  -9.164  -0.162 0.0000000000
68278  -36.914  -9.928  -0.812 0.0000000000
68279  -37.382  -9.091  -0.567 0.0000000000
68280  -37.118  -9.019  -0.894 0.0000000000
68281  -37.385  -8.231  -0.122 0.0000000000
68282  -36.781  -5.482  1.526 0.0000000000
68283  -36.883  -6.435  0.673 0.0000000000
68284  -36.786  -5.455  1.111 0.0000000000
68285  -36.895  -5.416  0.701 0.0000000000
68286  -37.113  -4.501  1.547 0.0000000000
68287  -29.374  13.811  8.567 0.0000000000
68288  -29.638  13.040  8.104 0.0000000000
68289  -29.389  13.993  8.182 0.0000000000
68290  -29.277  15.247  7.422 0.0000000000
68291  -29.478  14.249  7.360 0.0000000000
68292  -29.548  14.362  6.949 0.0000000000
68293  -29.855  13.519  6.469 0.0000000000
68294  -29.622  14.510  6.538 0.0000000000
68295  -28.674  19.237  7.597 0.0000000000
68296  -28.794  18.295  7.586 0.0000000000
68297  -28.847  18.455  7.182 0.0000000000
68298  -29.442  16.881  5.832 0.0000000000
68299  -29.319  16.762  6.249 0.0000000000
68300  -29.593  15.837  5.788 0.0000000000
68301  -29.765  14.823  5.748 0.0000000000
68302  -29.855  14.982  5.358 0.0000000000
68303  -30.177  14.043  4.923 0.0000000000
68304  -29.985  15.073  4.954 0.0000000000
68305  -30.141  16.329  4.247 0.0000000000
68306  -30.251  15.294  4.190 0.0000000000
68307  -30.376  15.440  3.832 0.0000000000
68308  -30.601  14.551  3.404 0.0000000000
68309  -30.523  15.579  3.458 0.0000000000
68310  -30.689  15.650  3.068 0.0000000000
68311  -30.470  16.580  3.505 0.0000000000
68312  -29.885  19.365  4.014 0.0000000000
68313  -30.221  18.539  3.630 0.0000000000
68314  -30.018  19.454  3.622 0.0000000000
68315  -30.170  19.528  3.248 0.0000000000
68316  -29.732  20.349  3.565 0.0000000000
68317  -28.263  22.624  5.177 0.0000000000
68318  -28.642  21.768  4.904 0.0000000000
68319  -28.315  22.714  4.747 0.0000000000
68320  -28.109  23.700  3.653 0.0000000000
68321  -28.453  22.808  3.871 0.0000000000
68322  -28.530  22.809  3.484 0.0000000000
68323  -28.950  21.967  3.250 0.0000000000
68324  -28.554  22.815  3.036 0.0000000000
68325  -28.590  22.800  2.633 0.0000000000
68326  -28.167  23.677  2.800 0.0000000000
68327  -27.367  26.084  2.481 0.0000000000
68328  -27.565  25.224  2.307 0.0000000000
68329  -27.357  25.976  2.026 0.0000000000
68330  -27.338  25.894  1.582 0.0000000000
68331  -27.255  26.713  1.703 0.0000000000
69553  -29.656  21.460  -16.256 0.0000000000
69563  -27.552  20.210  -16.440 0.0000000000
69565  -27.233  19.051  -17.808 0.0000000000
69566  -26.943  19.254  -17.100 0.0000000000
69567  -26.518  18.869  -17.092 0.0000000000
69568  -25.863  18.576  -16.352 0.0000000000
69569  -26.084  18.445  -17.054 0.0000000000
69818  -48.287  1.574  -17.361 0.0000000000
69819  -48.711  2.296  -17.027 0.0000000000
69820  -48.519  2.998  -17.539 0.0000000000
71640  -36.668  -0.497  -4.338 0.0000000000
71641  -36.304  -1.083  -4.934 0.0000000000
71642  -36.686  -0.138  -4.608 0.0000000000
71643  -36.939  1.463  -4.953 0.0000000000
71644  -36.734  0.502  -5.142 0.0000000000
71645  -36.683  0.824  -5.461 0.0000000000
71646  -36.496  0.216  -6.035 0.0000000000
71647  -36.666  1.207  -5.756 0.0000000000
71648  -36.743  5.550  -4.219 0.0000000000
71649  -37.153  4.603  -4.366 0.0000000000
71650  -36.941  4.898  -4.657 0.0000000000
71651  -36.828  3.937  -5.728 0.0000000000
71652  -36.904  3.604  -5.477 0.0000000000
71653  -36.773  2.935  -5.952 0.0000000000
71654  -36.601  1.957  -6.194 0.0000000000
71655  -36.650  2.251  -6.459 0.0000000000
71656  -36.561  1.518  -7.019 0.0000000000
71657  -36.646  2.585  -6.692 0.0000000000
71658  -36.624  4.096  -7.093 0.0000000000
71659  -36.647  3.127  -7.301 0.0000000000
71660  -36.631  3.360  -7.599 0.0000000000
71661  -36.626  2.624  -8.153 0.0000000000
71662  -36.598  3.678  -7.873 0.0000000000
71663  -34.935  14.100  -4.200 0.0000000000
71664  -34.835  13.043  -4.162 0.0000000000
71665  -35.095  13.351  -4.552 0.0000000000
71666  -35.532  12.153  -5.561 0.0000000000
71667  -35.319  11.778  -5.188 0.0000000000
71668  -35.428  11.059  -5.501 0.0000000000
71669  -35.466  10.033  -5.425 0.0000000000
71670  -35.528  10.363  -5.827 0.0000000000
71671  -34.911  12.874  -7.240 0.0000000000
71672  -35.268  12.721  -6.891 0.0000000000
71673  -35.286  12.009  -7.147 0.0000000000
71674  -35.642  9.352  -7.191 0.0000000000
71675  -35.622  10.101  -6.893 0.0000000000
71676  -35.717  9.132  -6.800 0.0000000000
71677  -35.750  8.820  -6.413 0.0000000000
71678  -35.858  8.119  -6.722 0.0000000000
71679  -36.069  7.213  -6.698 0.0000000000
71680  -35.975  7.435  -7.048 0.0000000000
71681  -36.176  6.221  -8.247 0.0000000000
71682  -36.270  6.004  -7.874 0.0000000000
71683  -36.406  5.243  -8.352 0.0000000000
71684  -36.536  4.254  -8.524 0.0000000000
71685  -36.465  4.505  -8.872 0.0000000000
71686  -36.491  3.777  -9.439 0.0000000000
71687  -36.351  4.787  -9.211 0.0000000000
71688  -35.804  6.072  -9.735 0.0000000000
71689  -36.071  5.166  -9.890 0.0000000000
71690  -35.920  5.337  -10.245 0.0000000000
71691  -36.035  4.631  -10.789 0.0000000000
71692  -35.717  5.564  -10.568 0.0000000000
71693  -34.290  9.631  -9.587 0.0000000000
71694  -34.694  8.772  -9.577 0.0000000000
71695  -34.411  8.917  -9.910 0.0000000000
71696  -34.516  7.549  -11.039 0.0000000000
71697  -34.719  7.481  -10.683 0.0000000000
71698  -34.921  6.745  -11.101 0.0000000000
71699  -35.323  5.900  -11.261 0.0000000000
71700  -35.111  5.964  -11.634 0.0000000000
71701  -35.308  5.234  -12.183 0.0000000000
71702  -34.908  6.042  -11.991 0.0000000000
71703  -33.970  6.879  -12.537 0.0000000000
71704  -34.426  6.135  -12.645 0.0000000000
71705  -34.197  6.123  -12.950 0.0000000000
71706  -34.411  5.378  -13.463 0.0000000000
71707  -33.947  6.083  -13.254 0.0000000000
73597  -36.639  -7.316  17.057 0.0000000000
73598  -36.078  -8.053  16.705 0.0000000000
73599  -36.329  -7.196  16.966 0.0000000000
73600  -35.894  -6.060  16.787 0.0000000000
73601  -35.723  -6.935  16.609 0.0000000000
73602  -35.489  -6.774  16.387 0.0000000000
73603  -35.040  -7.522  15.952 0.0000000000
73604  -35.274  -6.632  16.141 0.0000000000
73605  -36.411  -2.515  16.831 0.0000000000
73606  -36.327  -3.340  16.959 0.0000000000
73607  -36.018  -3.198  16.713 0.0000000000
73608  -35.170  -4.510  15.831 0.0000000000
73609  -35.391  -4.667  16.124 0.0000000000
73610  -35.080  -5.475  15.670 0.0000000000
73611  -34.910  -6.398  15.515 0.0000000000
73612  -34.784  -6.286  15.192 0.0000000000
73613  -34.436  -7.040  14.713 0.0000000000
73614  -34.689  -6.090  14.903 0.0000000000
73615  -34.713  -4.639  14.539 0.0000000000
73616  -34.634  -5.577  14.351 0.0000000000
73617  -34.611  -5.400  14.042 0.0000000000
73618  -34.459  -6.273  13.470 0.0000000000
73619  -34.624  -5.208  13.737 0.0000000000
73620  -36.549  3.850  13.871 0.0000000000
73621  -36.509  2.981  14.168 0.0000000000
73622  -36.174  3.272  14.168 0.0000000000
73623  -35.041  2.370  14.525 0.0000000000
73624  -35.404  2.135  14.604 0.0000000000
73625  -35.033  1.508  14.818 0.0000000000
73626  -35.024  0.641  15.183 0.0000000000
73627  -34.701  0.870  14.954 0.0000000000
73628  -33.797  3.443  14.084 0.0000000000
73629  -34.096  3.160  14.201 0.0000000000
73630  -33.780  2.496  14.230 0.0000000000
73631  -33.718  0.027  14.410 0.0000000000
73632  -33.824  0.739  14.558 0.0000000000
73633  -33.960  -0.249  14.695 0.0000000000
73634  -34.215  -0.406  14.965 0.0000000000
73635  -34.100  -1.121  14.814 0.0000000000
73636  -34.234  -1.980  14.847 0.0000000000
73637  -34.075  -1.753  14.520 0.0000000000
73638  -34.243  -2.962  13.391 0.0000000000
73639  -34.327  -3.136  13.726 0.0000000000
73640  -34.575  -3.866  13.277 0.0000000000
73641  -34.805  -4.821  13.137 0.0000000000
73642  -34.788  -4.672  12.774 0.0000000000
73643  -34.930  -5.530  12.206 0.0000000000
73644  -34.857  -4.487  12.443 0.0000000000
73645  -34.541  -3.180  11.940 0.0000000000
73646  -34.965  -4.149  11.814 0.0000000000
73647  -35.088  -3.998  11.510 0.0000000000
73648  -35.492  -4.888  10.957 0.0000000000
73649  -35.196  -3.847  11.163 0.0000000000
73650  -32.896  0.483  12.111 0.0000000000
73651  -33.174  -0.474  12.093 0.0000000000
73652  -33.160  -0.274  11.701 0.0000000000
73653  -34.139  -1.792  10.503 0.0000000000
73654  -34.120  -1.926  10.894 0.0000000000
73655  -34.767  -2.714  10.515 0.0000000000
73656  -35.369  -3.644  10.455 0.0000000000
73657  -35.475  -3.534  10.125 0.0000000000
73658  -36.039  -4.410  9.635 0.0000000000
73659  -35.594  -3.407  9.779 0.0000000000
73660  -35.062  -2.265  8.982 0.0000000000
73661  -35.811  -3.207  9.003 0.0000000000
73662  -35.868  -3.087  8.610 0.0000000000
73663  -36.555  -3.920  8.228 0.0000000000
73664  -35.991  -2.933  8.279 0.0000000000
73665  -36.087  -2.878  7.925 0.0000000000
73666  -35.269  -2.091  8.260 0.0000000000
73667  -33.495  0.753  8.751 0.0000000000
73668  -34.083  -0.166  8.360 0.0000000000
73669  -33.567  0.862  8.435 0.0000000000
73670  -33.660  0.941  8.089 0.0000000000
73671  -33.163  1.887  8.533 0.0000000000
73672  -32.072  4.496  10.489 0.0000000000
73673  -32.357  3.627  10.066 0.0000000000
73674  -32.045  4.706  10.200 0.0000000000
73675  -31.763  6.012  9.649 0.0000000000
73676  -32.101  4.983  9.542 0.0000000000
73677  -32.121  5.114  9.218 0.0000000000
73678  -32.519  4.119  8.786 0.0000000000
73679  -32.192  5.236  8.938 0.0000000000
73680  -32.215  5.421  8.623 0.0000000000
73681  -31.793  6.397  9.072 0.0000000000
73682  -30.689  9.377  9.685 0.0000000000
73683  -31.022  8.543  9.282 0.0000000000
73684  -30.690  9.529  9.352 0.0000000000
73685  -30.659  9.675  9.028 0.0000000000
73686  -30.332  10.511  9.433 0.0000000000
73687  -31.985  10.489  13.162 0.0000000000
73688  -31.774  9.797  12.910 0.0000000000
73689  -31.686  10.721  13.021 0.0000000000
73690  -30.958  12.176  12.795 0.0000000000
73691  -31.100  11.283  12.697 0.0000000000
73692  -30.857  11.514  12.482 0.0000000000
73693  -30.805  10.813  12.151 0.0000000000
73694  -30.629  11.777  12.269 0.0000000000
73695  -30.856  15.749  13.029 0.0000000000
73696  -30.818  14.915  13.037 0.0000000000
73697  -30.502  15.157  12.856 0.0000000000
73698  -29.922  14.070  12.006 0.0000000000
73699  -30.119  13.891  12.291 0.0000000000
73700  -30.050  13.182  11.899 0.0000000000
73701  -30.214  12.273  11.784 0.0000000000
73702  -30.032  12.463  11.481 0.0000000000
73703  -30.097  11.750  11.011 0.0000000000
73704  -29.893  12.671  11.130 0.0000000000
73705  -29.445  14.012  10.576 0.0000000000
73706  -29.626  13.062  10.456 0.0000000000
73707  -29.533  13.255  10.109 0.0000000000
73708  -29.704  12.477  9.647 0.0000000000
73709  -29.440  13.446  9.742 0.0000000000
73710  -29.431  13.553  9.333 0.0000000000
73711  -29.275  14.349  9.806 0.0000000000
73712  -28.937  16.937  10.428 0.0000000000
73713  -28.959  16.200  9.964 0.0000000000
73714  -28.846  17.119  10.034 0.0000000000
73715  -28.769  17.302  9.649 0.0000000000
73716  -28.753  18.115  10.061 0.0000000000
73717  -29.572  19.659  11.802 0.0000000000
73718  -29.324  19.018  11.532 0.0000000000
73719  -29.351  19.924  11.455 0.0000000000
73720  -28.998  21.418  10.659 0.0000000000
73721  -28.967  20.482  10.773 0.0000000000
73722  -28.808  20.728  10.371 0.0000000000
73723  -28.669  20.002  10.052 0.0000000000
73724  -28.641  20.926  9.959 0.0000000000
73725  -28.530  21.196  9.573 0.0000000000
73726  -28.619  21.891  9.852 0.0000000000
73727  -28.951  24.288  9.683 0.0000000000
73728  -28.656  23.683  9.543 0.0000000000
73729  -28.720  24.516  9.268 0.0000000000
73730  -28.515  24.759  8.853 0.0000000000
73731  -28.850  25.317  8.980 0.0000000000
77610  -38.420  -16.731  21.038 0.0000000000
77611  -38.148  -17.538  21.068 0.0000000000
77612  -37.758  -17.482  21.045 0.0000000000
77613  -36.157  -18.798  20.760 0.0000000000
77614  -36.525  -18.866  20.933 0.0000000000
77615  -35.881  -19.608  20.738 0.0000000000
77616  -35.588  -20.432  20.672 0.0000000000
77617  -35.238  -20.365  20.506 0.0000000000
77618  -34.658  -21.091  20.247 0.0000000000
77619  -34.943  -20.254  20.293 0.0000000000
77620  -34.636  -19.360  19.793 0.0000000000
77621  -34.380  -20.185  19.776 0.0000000000
77622  -34.181  -20.108  19.437 0.0000000000
77623  -33.765  -20.811  19.039 0.0000000000
77624  -34.002  -20.028  19.098 0.0000000000
77625  -33.872  -19.904  18.760 0.0000000000
77626  -34.250  -19.223  19.149 0.0000000000
77627  -35.224  -16.825  19.538 0.0000000000
77628  -34.758  -17.590  19.186 0.0000000000
77629  -35.018  -16.753  19.238 0.0000000000
77630  -34.849  -16.716  18.908 0.0000000000
77631  -35.226  -15.923  19.284 0.0000000000
77632  -37.122  -13.940  20.322 0.0000000000
77633  -36.633  -14.628  20.259 0.0000000000
77634  -36.791  -13.834  20.136 0.0000000000
77635  -36.239  -12.921  19.518 0.0000000000
77636  -36.143  -13.664  19.714 0.0000000000
77637  -35.838  -13.616  19.439 0.0000000000
77638  -35.461  -14.326  19.250 0.0000000000
77639  -35.561  -13.564  19.202 0.0000000000
77640  -35.322  -13.454  18.896 0.0000000000
77641  -35.676  -12.744  19.024 0.0000000000
77642  -36.522  -10.776  18.045 0.0000000000
77643  -36.011  -11.329  18.334 0.0000000000
77644  -36.270  -10.682  17.860 0.0000000000
77645  -35.982  -10.586  17.670 0.0000000000
77646  -36.509  -10.092  17.397 0.0000000000
77663  -43.815  -10.924  17.635 0.0000000000
77666  -42.894  -10.326  16.590 0.0000000000
77667  -42.483  -10.271  16.498 0.0000000000
77668  -42.145  -10.570  17.368 0.0000000000
77669  -42.086  -10.213  16.383 0.0000000000
77670  -47.747  -3.299  10.262 0.0000000000
77672  -47.415  -3.866  10.925 0.0000000000
77673  -46.473  -4.649  12.589 0.0000000000
77674  -46.608  -4.935  12.168 0.0000000000
77675  -46.124  -5.447  12.738 0.0000000000
77677  -45.584  -5.892  13.158 0.0000000000
77678  -45.511  -3.458  13.849 0.0000000000
77679  -45.820  -3.723  13.585 0.0000000000
77680  -45.358  -4.254  14.135 0.0000000000
77681  -44.179  -6.287  14.691 0.0000000000
77682  -44.758  -5.820  14.358 0.0000000000
77683  -44.318  -6.559  14.286 0.0000000000
77688  -41.676  -8.658  15.189 0.0000000000
77691  -41.284  -10.006  16.284 0.0000000000
77692  -40.916  -9.913  16.204 0.0000000000
77693  -40.557  -10.310  17.047 0.0000000000
77694  -40.634  -9.750  16.237 0.0000000000
77695  -40.429  -8.598  16.038 0.0000000000
77696  -40.068  -9.425  16.275 0.0000000000
77697  -39.800  -9.253  16.367 0.0000000000
77698  -39.265  -9.823  16.921 0.0000000000
77699  -39.555  -9.041  16.417 0.0000000000
77700  -42.077  -5.462  16.737 0.0000000000
77701  -41.774  -6.246  16.714 0.0000000000
77702  -41.482  -6.062  16.974 0.0000000000
77703  -39.943  -7.002  17.200 0.0000000000
77704  -40.182  -7.224  17.006 0.0000000000
77705  -39.540  -7.827  16.896 0.0000000000
77706  -39.077  -8.721  16.604 0.0000000000
77707  -38.849  -8.517  16.780 0.0000000000
77708  -38.181  -9.187  16.859 0.0000000000
77709  -38.632  -8.329  16.924 0.0000000000
77710  -38.286  -7.190  17.360 0.0000000000
77711  -38.003  -8.026  17.059 0.0000000000
77712  -37.754  -7.820  17.113 0.0000000000
77713  -37.199  -8.482  16.958 0.0000000000
77714  -37.514  -7.607  17.154 0.0000000000
77715  -37.220  -7.497  17.136 0.0000000000
77716  -37.782  -6.758  17.421 0.0000000000
77717  -38.641  -4.546  17.666 0.0000000000
77718  -38.132  -5.187  17.707 0.0000000000
77719  -38.275  -4.420  17.661 0.0000000000
77720  -37.963  -4.219  17.629 0.0000000000
77721  -38.404  -3.650  17.525 0.0000000000
77722  -40.553  -2.252  16.557 0.0000000000
77723  -40.080  -2.786  16.970 0.0000000000
77724  -40.147  -2.102  16.623 0.0000000000
77725  -39.491  -1.015  16.209 0.0000000000
77726  -39.407  -1.719  16.671 0.0000000000
77727  -39.040  -1.567  16.642 0.0000000000
77728  -38.592  -2.157  17.011 0.0000000000
77729  -38.676  -1.382  16.626 0.0000000000
77730  -38.293  -1.240  16.570 0.0000000000
77731  -38.718  -0.665  16.164 0.0000000000
77732  -39.089  1.221  14.630 0.0000000000
77733  -38.733  0.750  15.139 0.0000000000
77734  -38.727  1.433  14.581 0.0000000000
77735  -38.343  1.664  14.498 0.0000000000
77736  -38.648  2.159  13.910 0.0000000000
77737  -43.433  1.696  11.747 0.0000000000
77738  -43.116  1.140  12.481 0.0000000000
77739  -42.992  1.802  11.885 0.0000000000
77753  -39.893  2.585  12.846 0.0000000000
77755  -39.227  4.788  11.988 0.0000000000
77757  -38.879  4.275  12.400 0.0000000000
77758  -38.563  3.774  12.845 0.0000000000
77759  -38.606  4.588  12.576 0.0000000000
77760  -38.329  4.898  12.754 0.0000000000
77761  -38.680  5.359  12.400 0.0000000000
77762  -39.298  7.525  11.671 0.0000000000
77763  -38.941  7.018  12.037 0.0000000000
77764  -38.975  7.826  11.829 0.0000000000
77765  -38.666  8.115  11.987 0.0000000000
77766  -38.993  8.591  11.589 0.0000000000
77767  -40.569  9.362  9.834 0.0000000000
77768  -40.292  8.926  10.386 0.0000000000
77769  -40.245  9.615  10.048 0.0000000000
77770  -39.470  10.864  10.078 0.0000000000
77771  -39.558  10.209  10.396 0.0000000000
77772  -39.205  10.516  10.558 0.0000000000
77773  -38.945  10.116  11.029 0.0000000000
77774  -38.838  10.820  10.710 0.0000000000
77775  -38.501  11.077  10.874 0.0000000000
77776  -38.737  11.513  10.363 0.0000000000
79200  -46.768  -12.807  -10.891 0.0000000000
79201  -47.324  -11.828  -10.810 0.0000000000
79202  -46.891  -12.223  -11.233 0.0000000000
79203  -46.715  -11.405  -12.259 0.0000000000
79204  -47.114  -11.063  -11.890 0.0000000000
79205  -47.252  -10.398  -12.210 0.0000000000
79206  -47.796  -9.268  -12.181 0.0000000000
79207  -47.358  -9.744  -12.547 0.0000000000
79208  -44.638  -12.678  -13.631 0.0000000000
79209  -45.201  -12.442  -13.347 0.0000000000
79210  -45.344  -11.876  -13.670 0.0000000000
79211  -46.642  -9.373  -14.009 0.0000000000
79212  -46.581  -9.970  -13.643 0.0000000000
79213  -47.093  -8.901  -13.638 0.0000000000
79214  -47.519  -8.456  -13.257 0.0000000000
79215  -47.586  -7.768  -13.617 0.0000000000
79216  -48.061  -6.599  -13.595 0.0000000000
79217  -47.639  -7.105  -13.951 0.0000000000
79218  -47.326  -6.187  -14.989 0.0000000000
79219  -47.699  -5.710  -14.672 0.0000000000
79220  -47.713  -5.029  -15.026 0.0000000000
79221  -48.083  -3.702  -15.110 0.0000000000
79222  -47.722  -4.213  -15.410 0.0000000000
79223  -39.366  -12.313  -13.576 0.0000000000
79224  -40.040  -12.599  -13.819 0.0000000000
79225  -40.209  -12.219  -14.173 0.0000000000
79226  -42.096  -11.197  -15.433 0.0000000000
79227  -41.876  -11.661  -15.074 0.0000000000
79228  -42.724  -11.191  -15.447 0.0000000000
79229  -43.367  -11.130  -15.388 0.0000000000
79230  -43.554  -10.602  -15.746 0.0000000000
79231  -42.562  -9.400  -16.698 0.0000000000
79232  -42.466  -9.877  -16.378 0.0000000000
79233  -43.256  -9.238  -16.714 0.0000000000
79234  -45.043  -7.922  -16.666 0.0000000000
79235  -44.469  -8.819  -16.518 0.0000000000
79236  -44.943  -8.555  -16.356 0.0000000000
79237  -44.901  -9.072  -16.039 0.0000000000
79238  -45.491  -8.168  -16.156 0.0000000000
79239  -45.975  -7.741  -15.893 0.0000000000
79240  -46.012  -7.112  -16.251 0.0000000000
79241  -46.826  -4.085  -16.782 0.0000000000
79242  -46.858  -4.738  -16.409 0.0000000000
79243  -47.204  -3.455  -16.471 0.0000000000
79244  -47.603  -2.898  -16.174 0.0000000000
79245  -47.546  -2.183  -16.627 0.0000000000
79246  -47.843  -0.905  -16.830 0.0000000000
79247  -47.478  -1.546  -17.088 0.0000000000
79248  -46.953  -0.951  -18.280 0.0000000000
79249  -47.305  -0.315  -18.053 0.0000000000
79250  -47.195  0.287  -18.533 0.0000000000
79251  -47.383  1.605  -18.811 0.0000000000
79252  -47.047  0.922  -19.091 0.0000000000
79253  -45.436  -3.331  -19.150 0.0000000000
79254  -45.856  -2.783  -18.946 0.0000000000
79255  -45.819  -2.211  -19.424 0.0000000000
79256  -46.143  0.888  -20.544 0.0000000000
79257  -46.278  0.224  -19.979 0.0000000000
79258  -46.423  1.520  -20.273 0.0000000000
79259  -46.669  2.143  -20.066 0.0000000000
79260  -46.444  2.829  -20.610 0.0000000000
79261  -46.426  4.024  -20.961 0.0000000000
79262  -46.208  3.368  -21.145 0.0000000000
79263  -45.409  3.769  -22.307 0.0000000000
79264  -45.650  4.408  -22.129 0.0000000000
79265  -45.327  4.910  -22.639 0.0000000000
79266  -45.212  6.033  -22.929 0.0000000000
79267  -45.002  5.415  -23.099 0.0000000000
79268  -35.843  -2.188  -6.202 0.0000000000
79269  -35.648  -3.163  -6.716 0.0000000000
79270  -35.801  -2.824  -6.938 0.0000000000
79271  -35.995  -3.789  -8.721 0.0000000000
79272  -35.902  -4.115  -8.493 0.0000000000
79273  -35.980  -4.633  -9.297 0.0000000000
79274  -35.918  -5.468  -9.905 0.0000000000
79275  -36.110  -5.151  -10.097 0.0000000000
79276  -36.445  -2.744  -9.763 0.0000000000
79277  -36.339  -2.994  -9.469 0.0000000000
79278  -36.461  -3.569  -10.310 0.0000000000
79279  -36.886  -5.546  -12.278 0.0000000000
79280  -36.568  -5.080  -11.418 0.0000000000
79281  -36.806  -5.818  -12.023 0.0000000000
79282  -36.601  -6.128  -11.844 0.0000000000
79283  -36.979  -6.497  -12.745 0.0000000000
79284  -37.209  -7.050  -13.274 0.0000000000
79285  -37.343  -6.780  -13.585 0.0000000000
79286  -38.331  -6.888  -15.694 0.0000000000
79287  -38.240  -7.187  -15.347 0.0000000000
79288  -38.804  -7.243  -16.239 0.0000000000
79289  -39.328  -7.506  -16.707 0.0000000000
79290  -39.396  -7.177  -17.062 0.0000000000
79291  -37.018  -0.622  -12.035 0.0000000000
79292  -37.014  -0.927  -11.781 0.0000000000
79293  -37.170  -1.467  -12.595 0.0000000000
79294  -37.603  -3.362  -14.768 0.0000000000
79295  -37.432  -2.944  -13.766 0.0000000000
79296  -37.540  -3.577  -14.347 0.0000000000
79297  -37.482  -3.912  -14.115 0.0000000000
79298  -37.689  -4.236  -15.070 0.0000000000
79299  -38.615  -4.028  -18.513 0.0000000000
79300  -38.267  -4.043  -17.584 0.0000000000
79301  -38.619  -4.391  -18.253 0.0000000000
79302  -39.117  -5.268  -18.306 0.0000000000
79303  -38.644  -5.016  -17.675 0.0000000000
79304  -38.629  -5.338  -17.388 0.0000000000
79305  -38.231  -5.280  -16.449 0.0000000000
79306  -38.625  -5.657  -17.130 0.0000000000
79307  -38.583  -5.963  -16.769 0.0000000000
79308  -39.066  -5.941  -17.666 0.0000000000
79309  -40.738  -5.811  -19.182 0.0000000000
79310  -40.123  -6.189  -18.515 0.0000000000
79311  -40.699  -6.194  -18.841 0.0000000000
79312  -40.651  -6.619  -18.464 0.0000000000
79313  -41.262  -6.139  -19.056 0.0000000000
79314  -41.861  -5.993  -19.251 0.0000000000
79315  -41.862  -5.545  -19.619 0.0000000000
79316  -42.830  -3.525  -21.017 0.0000000000
79317  -42.920  -3.988  -20.638 0.0000000000
79318  -43.365  -3.069  -21.112 0.0000000000
79319  -43.865  -2.668  -21.104 0.0000000000
79320  -43.746  -2.090  -21.545 0.0000000000
79321  -42.347  -1.632  -22.479 0.0000000000
79322  -42.523  -2.106  -22.143 0.0000000000
79323  -42.820  -1.164  -22.621 0.0000000000
79324  -43.740  1.110  -23.139 0.0000000000
79325  -43.612  -0.078  -22.756 0.0000000000
79326  -43.990  0.608  -22.752 0.0000000000
79327  -44.225  0.039  -22.330 0.0000000000
79328  -44.366  1.133  -22.673 0.0000000000
79329  -44.651  1.872  -22.637 0.0000000000
79330  -44.375  2.350  -23.013 0.0000000000
79331  -43.922  5.133  -24.328 0.0000000000
79332  -44.252  4.646  -23.811 0.0000000000
79333  -44.120  5.775  -24.217 0.0000000000
79334  -44.324  6.357  -24.052 0.0000000000
79335  -43.957  6.814  -24.598 0.0000000000
79336  -43.760  7.803  -24.985 0.0000000000
79337  -43.597  7.211  -25.079 0.0000000000
83655  -27.233  25.907  -7.006 0.0000000000
83656  -27.009  25.467  -7.254 0.0000000000
83657  -27.561  25.998  -7.566 0.0000000000
83658  -29.122  26.488  -8.864 0.0000000000
83659  -28.353  26.125  -8.635 0.0000000000
83660  -28.776  26.097  -9.135 0.0000000000
83661  -28.501  25.738  -9.420 0.0000000000
83662  -29.264  26.040  -9.643 0.0000000000
83663  -32.864  27.247  -9.709 0.0000000000
83664  -31.834  27.155  -9.516 0.0000000000
83665  -32.528  26.951  -10.027 0.0000000000
83666  -32.331  26.091  -11.090 0.0000000000
83667  -31.731  26.321  -10.614 0.0000000000
83668  -31.331  25.976  -10.916 0.0000000000
83669  -30.366  25.822  -10.689 0.0000000000
83670  -30.908  25.654  -11.198 0.0000000000
83671  -30.518  25.308  -11.448 0.0000000000
83672  -31.447  25.421  -11.657 0.0000000000
83673  -33.347  24.933  -12.763 0.0000000000
83674  -32.441  24.891  -12.618 0.0000000000
83675  -32.898  24.589  -13.039 0.0000000000
83676  -32.443  24.223  -13.352 0.0000000000
83677  -33.313  24.291  -13.501 0.0000000000
84683  -35.570  20.201  11.564 0.0000000000
84684  -35.740  20.882  11.338 0.0000000000
84685  -35.155  22.345  10.989 0.0000000000
84686  -35.006  21.645  11.344 0.0000000000
84687  -34.623  22.044  11.317 0.0000000000
84688  -34.094  21.699  11.636 0.0000000000
84689  -34.246  22.461  11.276 0.0000000000
84693  -38.573  25.930  7.027 0.0000000000
84698  -37.265  27.105  6.339 0.0000000000
84699  -37.584  26.808  6.573 0.0000000000
84700  -36.917  26.715  6.894 0.0000000000
84701  -35.728  25.636  8.388 0.0000000000
84702  -36.341  25.795  7.992 0.0000000000
84703  -36.054  25.307  8.530 0.0000000000
84704  -36.385  24.946  8.681 0.0000000000
84705  -35.846  24.790  9.088 0.0000000000
84706  -35.649  24.239  9.634 0.0000000000
84707  -35.306  24.592  9.501 0.0000000000
84708  -33.876  24.444  10.207 0.0000000000
84709  -34.220  24.111  10.326 0.0000000000
84710  -33.711  23.827  10.704 0.0000000000
84711  -33.556  23.193  11.126 0.0000000000
84712  -33.201  23.507  11.040 0.0000000000
84713  -32.692  23.123  11.365 0.0000000000
84714  -32.843  23.848  10.923 0.0000000000
84715  -32.298  25.178  10.087 0.0000000000
84716  -32.132  24.536  10.585 0.0000000000
84717  -31.781  24.863  10.392 0.0000000000
84718  -31.299  24.521  10.621 0.0000000000
84719  -31.475  25.220  10.130 0.0000000000
84720  -33.230  27.504  7.692 0.0000000000
84721  -32.963  26.976  8.314 0.0000000000
84722  -32.683  27.341  8.097 0.0000000000
84723  -31.325  27.211  8.477 0.0000000000
84724  -31.615  26.901  8.741 0.0000000000
84725  -31.063  26.573  9.050 0.0000000000
84726  -30.857  25.913  9.599 0.0000000000
84727  -30.579  26.219  9.305 0.0000000000
84728  -30.139  25.793  9.536 0.0000000000
84729  -30.319  26.556  8.987 0.0000000000
84730  -30.025  27.860  7.772 0.0000000000
84731  -29.800  27.147  8.298 0.0000000000
84732  -29.534  27.441  7.939 0.0000000000
84733  -29.112  26.919  8.085 0.0000000000
84734  -29.318  27.755  7.562 0.0000000000
84786  -33.451  30.344  4.645 0.0000000000
84787  -33.295  30.713  4.310 0.0000000000
84791  -31.625  31.186  4.260 0.0000000000
84792  -32.286  31.342  3.922 0.0000000000
84793  -31.802  30.830  4.626 0.0000000000
84794  -31.985  30.472  5.004 0.0000000000
84795  -31.340  30.313  5.309 0.0000000000
84796  -30.948  29.784  5.962 0.0000000000
84797  -30.722  30.086  5.613 0.0000000000
84798  -29.369  29.688  5.635 0.0000000000
84799  -29.599  29.464  6.109 0.0000000000
84800  -29.097  29.029  6.262 0.0000000000
84801  -28.863  28.308  6.797 0.0000000000
84802  -28.651  28.502  6.354 0.0000000000
84803  -28.296  27.906  6.417 0.0000000000
84804  -28.469  28.698  5.885 0.0000000000
84805  -28.434  29.677  4.444 0.0000000000
84806  -28.176  28.979  4.992 0.0000000000
84807  -28.049  29.055  4.491 0.0000000000
84808  -27.778  28.371  4.548 0.0000000000
84809  -27.950  29.091  4.005 0.0000000000
84811  -29.582  31.351  2.527 0.0000000000
84812  -29.514  31.275  2.017 0.0000000000
84813  -28.417  30.243  1.843 0.0000000000
84814  -28.480  30.292  2.335 0.0000000000
84815  -28.079  29.704  2.421 0.0000000000
84816  -27.810  29.108  3.022 0.0000000000
84817  -27.748  29.045  2.532 0.0000000000
84818  -27.516  28.370  2.585 0.0000000000
84819  -27.686  28.967  2.042 0.0000000000
84820  -27.891  29.310  0.448 0.0000000000
84821  -27.599  28.808  1.064 0.0000000000
84822  -27.550  28.699  0.546 0.0000000000
84823  -27.297  28.063  0.626 0.0000000000
84824  -27.479  28.614  0.046 0.0000000000
84843  -28.031  29.106  -2.088 0.0000000000
84844  -28.072  29.257  -1.593 0.0000000000
84845  -27.601  28.737  -1.452 0.0000000000
84846  -27.314  28.289  -0.839 0.0000000000
84847  -27.247  28.139  -1.300 0.0000000000
84848  -27.043  27.484  -1.176 0.0000000000
84849  -27.231  28.000  -1.786 0.0000000000
84850  -27.536  28.100  -3.345 0.0000000000
84851  -27.158  27.689  -2.689 0.0000000000
84852  -27.155  27.534  -3.166 0.0000000000
84853  -26.889  26.858  -2.945 0.0000000000
84854  -27.168  27.372  -3.623 0.0000000000
84856  -29.479  28.770  -5.235 0.0000000000
84857  -29.558  28.605  -5.725 0.0000000000
84858  -28.226  27.693  -5.852 0.0000000000
84859  -28.223  27.892  -5.428 0.0000000000
84860  -27.645  27.433  -5.180 0.0000000000
84861  -27.170  27.068  -4.491 0.0000000000
84862  -27.198  26.872  -4.921 0.0000000000
84863  -26.844  26.251  -4.666 0.0000000000
84864  -27.197  26.685  -5.347 0.0000000000
84865  -27.738  26.647  -6.832 0.0000000000
84866  -27.183  26.292  -6.189 0.0000000000
84867  -27.205  26.096  -6.584 0.0000000000
84868  -26.760  25.506  -6.293 0.0000000000
85057  -49.153  -14.047  -4.709 0.0000000000
85058  -49.590  -12.906  -4.535 0.0000000000
85059  -49.267  -13.433  -5.039 0.0000000000
85060  -49.099  -12.799  -6.177 0.0000000000
85061  -49.509  -12.243  -5.703 0.0000000000
85066  -49.349  -11.520  -6.859 0.0000000000
85067  -47.976  -13.595  -7.884 0.0000000000
85068  -48.512  -12.563  -7.746 0.0000000000
85069  -48.096  -13.021  -8.180 0.0000000000
85070  -48.221  -12.370  -8.531 0.0000000000
85071  -47.674  -13.401  -8.616 0.0000000000
85095  -32.737  -22.602  15.830 0.0000000000
85097  -32.400  -23.380  15.043 0.0000000000
85098  -31.535  -24.736  12.844 0.0000000000
85099  -31.591  -24.758  13.482 0.0000000000
85100  -31.250  -25.374  12.689 0.0000000000
85102  -31.048  -25.898  11.908 0.0000000000
85103  -31.583  -24.483  10.296 0.0000000000
85104  -31.555  -24.546  10.868 0.0000000000
85105  -31.362  -25.144  10.091 0.0000000000
85106  -31.287  -26.857  9.254 0.0000000000
85107  -31.130  -26.317  9.893 0.0000000000
85108  -31.119  -26.909  9.851 0.0000000000
85109  -31.008  -26.999  10.503 0.0000000000
85110  -31.187  -27.458  9.908 0.0000000000
85112  -31.623  -27.887  9.320 0.0000000000
85113  -33.152  -28.508  7.934 0.0000000000
85114  -32.859  -28.571  8.506 0.0000000000
85115  -33.637  -28.739  8.202 0.0000000000
85116  -34.156  -28.868  8.510 0.0000000000
85117  -34.460  -28.733  8.000 0.0000000000
85118  -35.352  -28.518  7.864 0.0000000000
85119  -34.769  -28.616  7.508 0.0000000000
85120  -34.832  -28.323  6.147 0.0000000000
85121  -35.358  -28.359  6.514 0.0000000000
85122  -35.689  -28.239  6.013 0.0000000000
85123  -36.557  -27.976  5.934 0.0000000000
85124  -35.975  -28.142  5.523 0.0000000000
85125  -32.901  -26.878  5.344 0.0000000000
85126  -33.303  -27.411  5.428 0.0000000000
85127  -33.579  -27.292  4.926 0.0000000000
85128  -35.564  -27.819  3.826 0.0000000000
85129  -35.264  -27.903  4.334 0.0000000000
85130  -36.156  -27.942  4.145 0.0000000000
85131  -36.696  -27.898  4.549 0.0000000000
85132  -37.026  -27.814  4.030 0.0000000000
85133  -37.863  -27.494  3.969 0.0000000000
85134  -37.383  -27.708  3.538 0.0000000000
85135  -37.452  -27.499  2.196 0.0000000000
85136  -38.041  -27.503  2.576 0.0000000000
85137  -38.399  -27.364  2.097 0.0000000000
85138  -39.311  -27.040  2.032 0.0000000000
85139  -38.751  -27.236  1.604 0.0000000000
85140  -34.948  -9.502  16.288 0.0000000000
85141  -34.638  -10.288  16.474 0.0000000000
85142  -34.430  -10.219  16.150 0.0000000000
85143  -33.543  -11.725  15.282 0.0000000000
85144  -33.660  -11.822  15.700 0.0000000000
85145  -33.572  -12.572  15.331 0.0000000000
85146  -33.756  -13.428  15.432 0.0000000000
85147  -33.708  -13.428  14.935 0.0000000000
85148  -33.155  -11.626  13.435 0.0000000000
85149  -33.207  -11.637  13.888 0.0000000000
85150  -33.315  -12.598  13.402 0.0000000000
85151  -34.650  -15.058  12.944 0.0000000000
85152  -34.065  -14.359  13.412 0.0000000000
85153  -34.525  -15.127  13.384 0.0000000000
85154  -34.443  -15.168  13.875 0.0000000000
85155  -35.055  -15.988  13.412 0.0000000000
85156  -35.370  -16.821  13.321 0.0000000000
85157  -35.519  -16.702  12.905 0.0000000000
85158  -35.736  -18.058  11.133 0.0000000000
85159  -35.585  -18.197  11.533 0.0000000000
85160  -35.144  -18.917  10.665 0.0000000000
85161  -34.527  -19.724  10.216 0.0000000000
85162  -34.629  -19.520  9.799 0.0000000000
85163  -33.722  -10.963  9.812 0.0000000000
85164  -33.599  -11.118  10.231 0.0000000000
85165  -34.045  -12.044  9.719 0.0000000000
85166  -36.475  -14.408  9.481 0.0000000000
85167  -35.467  -13.849  9.760 0.0000000000
85168  -36.245  -14.550  9.934 0.0000000000
85169  -35.997  -14.682  10.355 0.0000000000
85170  -36.815  -15.195  10.066 0.0000000000
85171  -36.867  -16.411  7.288 0.0000000000
85172  -37.538  -15.978  7.991 0.0000000000
85173  -36.793  -16.610  7.744 0.0000000000
85174  -35.789  -17.628  8.338 0.0000000000
85175  -36.671  -16.997  8.660 0.0000000000
85176  -36.544  -17.211  9.105 0.0000000000
85177  -36.997  -16.695  9.825 0.0000000000
85178  -36.444  -17.438  9.521 0.0000000000
85179  -36.245  -17.654  9.894 0.0000000000
85180  -35.609  -18.094  9.080 0.0000000000
85181  -33.566  -20.049  7.113 0.0000000000
85182  -34.122  -19.532  8.095 0.0000000000
85183  -33.514  -20.306  7.531 0.0000000000
85184  -33.432  -20.536  8.001 0.0000000000
85185  -33.032  -21.086  7.032 0.0000000000
85186  -32.665  -21.868  6.609 0.0000000000
85187  -32.753  -21.694  6.087 0.0000000000
85188  -32.859  -22.921  3.799 0.0000000000
85189  -32.692  -23.017  4.312 0.0000000000
85190  -32.912  -23.739  3.521 0.0000000000
85191  -33.063  -24.522  3.306 0.0000000000
85192  -33.308  -24.434  2.819 0.0000000000
85193  -33.717  -22.495  1.816 0.0000000000
85194  -33.467  -22.621  2.256 0.0000000000
85195  -33.854  -23.367  1.520 0.0000000000
85196  -35.147  -25.510  0.728 0.0000000000
85197  -34.445  -24.945  1.210 0.0000000000
85198  -34.841  -25.621  1.197 0.0000000000
85199  -34.530  -25.700  1.699 0.0000000000
85200  -35.295  -26.190  1.280 0.0000000000
85201  -35.767  -26.669  1.430 0.0000000000
85202  -36.090  -26.543  0.934 0.0000000000
85203  -38.241  -26.753  -0.107 0.0000000000
85204  -37.926  -26.942  0.386 0.0000000000
85205  -38.884  -26.903  0.219 0.0000000000
85206  -39.470  -26.913  0.615 0.0000000000
85207  -39.804  -26.724  0.108 0.0000000000
85208  -40.719  -26.307  0.156 0.0000000000
85209  -40.138  -26.474  -0.327 0.0000000000
85210  -40.225  -26.017  -1.638 0.0000000000
85211  -40.838  -25.982  -1.252 0.0000000000
85212  -41.187  -25.698  -1.640 0.0000000000
85213  -42.058  -25.281  -1.603 0.0000000000
85214  -41.487  -25.433  -2.066 0.0000000000
85215  -37.589  -24.938  -2.508 0.0000000000
85216  -38.167  -25.343  -2.407 0.0000000000
85217  -38.494  -25.142  -2.862 0.0000000000
85218  -40.662  -24.733  -3.658 0.0000000000
85219  -40.421  -25.080  -3.249 0.0000000000
85220  -41.389  -24.801  -3.303 0.0000000000
85221  -42.052  -24.779  -2.879 0.0000000000
85222  -42.290  -24.459  -3.262 0.0000000000
85223  -43.133  -23.997  -3.189 0.0000000000
85224  -42.527  -24.128  -3.641 0.0000000000
85225  -42.241  -23.474  -4.826 0.0000000000
85226  -42.950  -23.411  -4.418 0.0000000000
85227  -43.159  -23.046  -4.777 0.0000000000
85228  -44.121  -22.433  -4.663 0.0000000000
85229  -43.425  -22.630  -5.140 0.0000000000
85230  -35.184  -19.351  -0.679 0.0000000000
85231  -35.153  -20.225  -1.183 0.0000000000
85232  -35.203  -20.164  -1.691 0.0000000000
85233  -35.774  -21.137  -3.768 0.0000000000
85234  -35.671  -21.376  -3.343 0.0000000000
85235  -36.219  -21.845  -3.993 0.0000000000
85236  -36.750  -22.463  -4.193 0.0000000000
85237  -36.881  -22.191  -4.543 0.0000000000
85238  -36.175  -20.145  -5.298 0.0000000000
85239  -36.122  -20.451  -4.978 0.0000000000
85240  -36.727  -20.777  -5.551 0.0000000000
85241  -38.838  -22.033  -6.177 0.0000000000
85242  -37.975  -21.908  -5.783 0.0000000000
85243  -38.678  -22.385  -5.806 0.0000000000
85244  -38.444  -22.663  -5.433 0.0000000000
85245  -39.375  -22.732  -5.797 0.0000000000
85246  -40.027  -23.091  -5.650 0.0000000000
85247  -40.266  -22.725  -6.021 0.0000000000
85248  -42.465  -21.879  -6.617 0.0000000000
85249  -42.213  -22.287  -6.270 0.0000000000
85250  -43.163  -21.860  -6.265 0.0000000000
85251  -43.876  -21.759  -5.844 0.0000000000
85252  -44.064  -21.308  -6.188 0.0000000000
85253  -44.915  -20.648  -6.011 0.0000000000
85254  -44.283  -20.845  -6.510 0.0000000000
85255  -43.851  -20.142  -7.610 0.0000000000
85256  -44.558  -19.983  -7.177 0.0000000000
85257  -44.692  -19.519  -7.470 0.0000000000
85258  -45.492  -18.747  -7.262 0.0000000000
85259  -44.883  -19.030  -7.785 0.0000000000
85260  -40.871  -19.899  -8.669 0.0000000000
85261  -41.691  -20.091  -8.520 0.0000000000
85262  -41.849  -19.688  -8.879 0.0000000000
85263  -43.941  -18.351  -9.307 0.0000000000
85264  -43.791  -18.828  -8.951 0.0000000000
85265  -44.606  -18.215  -8.862 0.0000000000
85266  -45.203  -18.053  -8.377 0.0000000000
85267  -45.376  -17.473  -8.705 0.0000000000
85268  -46.091  -16.625  -8.516 0.0000000000
85269  -45.522  -16.930  -9.021 0.0000000000
85270  -45.160  -16.208  -10.099 0.0000000000
85271  -45.747  -15.922  -9.613 0.0000000000
85272  -45.885  -15.368  -9.920 0.0000000000
85273  -46.548  -14.425  -9.730 0.0000000000
85274  -46.041  -14.759  -10.227 0.0000000000
85275  -46.290  -14.117  -10.450 0.0000000000
85276  -45.590  -15.037  -10.642 0.0000000000
85277  -43.598  -16.153  -11.385 0.0000000000
85278  -44.509  -15.482  -11.358 0.0000000000
85279  -43.936  -15.636  -11.625 0.0000000000
85280  -44.222  -15.063  -11.898 0.0000000000
85281  -43.292  -15.668  -11.898 0.0000000000
85282  -39.755  -17.293  -10.412 0.0000000000
85283  -40.733  -17.233  -10.836 0.0000000000
85284  -40.017  -16.982  -10.760 0.0000000000
85285  -39.936  -16.074  -11.381 0.0000000000
85286  -40.613  -16.304  -11.457 0.0000000000
85287  -40.903  -15.956  -11.781 0.0000000000
85288  -41.962  -15.680  -12.110 0.0000000000
85289  -41.277  -15.573  -12.142 0.0000000000
85290  -41.565  -15.175  -12.473 0.0000000000
85291  -40.578  -15.389  -12.117 0.0000000000
85292  -38.257  -14.799  -11.292 0.0000000000
85293  -39.227  -14.837  -11.867 0.0000000000
85294  -38.597  -14.515  -11.660 0.0000000000
85295  -38.916  -14.255  -12.032 0.0000000000
85296  -37.975  -14.151  -11.392 0.0000000000
85297  -33.889  -14.803  -4.530 0.0000000000
85298  -34.166  -15.366  -5.535 0.0000000000
85299  -33.961  -14.708  -5.058 0.0000000000
85300  -33.815  -13.729  -5.564 0.0000000000
85301  -34.047  -14.396  -6.142 0.0000000000
85302  -34.116  -14.228  -6.530 0.0000000000
85303  -34.660  -14.709  -7.391 0.0000000000
85304  -34.203  -14.059  -6.954 0.0000000000
85305  -34.265  -10.914  -3.550 0.0000000000
85306  -33.959  -11.603  -3.973 0.0000000000
85307  -33.886  -11.544  -4.462 0.0000000000
85308  -33.873  -12.547  -6.933 0.0000000000
85309  -33.794  -12.672  -6.503 0.0000000000
85310  -34.186  -13.142  -7.416 0.0000000000
85311  -34.597  -13.747  -7.832 0.0000000000
85312  -34.847  -13.588  -8.247 0.0000000000
85313  -35.699  -13.991  -9.114 0.0000000000
85314  -35.124  -13.420  -8.686 0.0000000000
85315  -35.124  -12.521  -9.073 0.0000000000
85316  -35.667  -13.042  -9.468 0.0000000000
85317  -35.973  -12.852  -9.896 0.0000000000
85318  -36.797  -13.198  -10.697 0.0000000000
85319  -36.284  -12.677  -10.349 0.0000000000
85320  -36.565  -12.508  -10.770 0.0000000000
85321  -35.756  -12.167  -9.978 0.0000000000
85322  -34.106  -10.485  -8.304 0.0000000000
85323  -34.704  -11.015  -9.166 0.0000000000
85324  -34.267  -10.354  -8.692 0.0000000000
85325  -34.532  -10.192  -9.118 0.0000000000
85326  -34.028  -9.620  -8.304 0.0000000000
85327  -34.847  -8.229  -4.558 0.0000000000
85328  -34.325  -8.778  -5.435 0.0000000000
85329  -34.695  -8.124  -4.988 0.0000000000
85330  -34.838  -7.123  -5.329 0.0000000000
85331  -34.438  -7.829  -5.785 0.0000000000
85332  -34.288  -7.652  -6.200 0.0000000000
85333  -33.974  -8.267  -7.236 0.0000000000
85334  -34.186  -7.542  -6.628 0.0000000000
85335  -34.250  -7.480  -7.135 0.0000000000
85336  -34.531  -6.905  -6.201 0.0000000000
85337  -35.876  -4.682  -4.460 0.0000000000
85338  -35.348  -5.361  -5.264 0.0000000000
85339  -35.663  -4.523  -4.802 0.0000000000
85340  -35.438  -4.414  -5.183 0.0000000000
85341  -35.937  -3.602  -4.367 0.0000000000
85342  -36.347  -2.774  7.245 0.0000000000
85343  -37.071  -3.586  6.888 0.0000000000
85344  -36.549  -2.743  6.896 0.0000000000
85345  -36.098  -1.720  6.293 0.0000000000
85346  -36.795  -2.567  6.253 0.0000000000
85347  -36.904  -2.467  5.898 0.0000000000
85348  -37.484  -3.265  5.460 0.0000000000
85349  -37.086  -2.415  5.576 0.0000000000
85350  -33.601  2.286  6.504 0.0000000000
85351  -34.049  1.178  6.392 0.0000000000
85352  -34.133  1.152  6.025 0.0000000000
85353  -35.766  -0.613  4.881 0.0000000000
85354  -35.665  -0.733  5.225 0.0000000000
85355  -36.590  -1.412  4.894 0.0000000000
85356  -37.325  -2.182  4.881 0.0000000000
85357  -37.454  -2.120  4.464 0.0000000000
85358  -37.791  -2.900  3.888 0.0000000000
85359  -37.543  -2.059  4.094 0.0000000000
85360  -37.259  -1.100  3.513 0.0000000000
85361  -37.800  -1.905  3.366 0.0000000000
85362  -37.951  -1.871  3.032 0.0000000000
85363  -38.026  -2.743  2.312 0.0000000000
85364  -38.157  -1.859  2.662 0.0000000000
85365  -30.423  11.279  7.189 0.0000000000
85366  -30.850  10.277  7.177 0.0000000000
85367  -30.863  10.418  6.788 0.0000000000
85368  -32.037  8.599  5.720 0.0000000000
85369  -31.886  8.558  6.078 0.0000000000
85370  -32.563  7.454  5.708 0.0000000000
85371  -33.124  6.202  5.651 0.0000000000
85372  -33.223  6.207  5.300 0.0000000000
85373  -32.427  8.855  4.259 0.0000000000
85374  -32.340  8.772  4.613 0.0000000000
85375  -32.978  7.706  4.277 0.0000000000
85376  -34.234  3.944  3.650 0.0000000000
85377  -33.863  5.173  4.140 0.0000000000
85378  -34.121  3.854  3.980 0.0000000000
85379  -34.016  3.842  4.325 0.0000000000
85380  -34.385  2.607  3.771 0.0000000000
85381  -34.852  1.481  3.642 0.0000000000
85382  -35.046  1.418  3.252 0.0000000000
85383  -37.260  -0.121  2.099 0.0000000000
85384  -37.038  -0.191  2.461 0.0000000000
85385  -37.947  -0.910  1.980 0.0000000000
85386  -38.305  -1.710  1.791 0.0000000000
85387  -38.335  -1.690  1.377 0.0000000000
85388  -38.037  -2.526  0.711 0.0000000000
85389  -38.312  -1.637  0.960 0.0000000000
85390  -38.181  -0.664  0.365 0.0000000000
85391  -38.189  -1.556  0.120 0.0000000000
85392  -38.192  -1.458  -0.248 0.0000000000
85393  -37.774  -2.292  -0.845 0.0000000000
85394  -38.114  -1.368  -0.584 0.0000000000
85395  -35.529  3.116  1.043 0.0000000000
85396  -36.222  2.039  0.867 0.0000000000
85397  -36.436  2.123  0.511 0.0000000000
85398  -37.997  0.625  -0.885 0.0000000000
85399  -37.960  0.527  -0.501 0.0000000000
85400  -38.152  -0.364  -1.148 0.0000000000
85401  -38.028  -1.214  -1.321 0.0000000000
85402  -37.884  -1.139  -1.715 0.0000000000
85403  -37.364  -1.970  -2.338 0.0000000000
85404  -37.811  -1.048  -2.078 0.0000000000
85405  -37.849  0.112  -2.476 0.0000000000
85406  -37.531  -0.833  -2.751 0.0000000000
85407  -37.394  -0.709  -3.069 0.0000000000
85408  -36.830  -1.523  -3.673 0.0000000000
85409  -37.270  -0.590  -3.342 0.0000000000
85410  -37.043  -0.529  -3.634 0.0000000000
85411  -37.572  0.322  -3.111 0.0000000000
85412  -37.691  3.151  -2.238 0.0000000000
85413  -37.873  2.284  -2.757 0.0000000000
85414  -37.713  3.230  -2.585 0.0000000000
85415  -37.703  3.297  -2.952 0.0000000000
85416  -37.182  4.174  -2.396 0.0000000000
85417  -34.335  7.127  -0.298 0.0000000000
85418  -35.145  5.964  -0.703 0.0000000000
85419  -34.462  7.207  -0.630 0.0000000000
85420  -34.251  8.501  -1.325 0.0000000000
85421  -34.734  7.271  -1.325 0.0000000000
85422  -34.881  7.356  -1.676 0.0000000000
85423  -35.604  6.283  -2.039 0.0000000000
85424  -34.956  7.397  -2.007 0.0000000000
85425  -35.090  7.462  -2.330 0.0000000000
85426  -34.533  8.643  -1.966 0.0000000000
85427  -33.696  12.241  -1.749 0.0000000000
85428  -33.984  11.048  -2.032 0.0000000000
85429  -33.852  12.220  -2.077 0.0000000000
85430  -33.997  12.122  -2.389 0.0000000000
85431  -33.838  13.323  -2.108 0.0000000000
85432  -30.984  15.898  2.398 0.0000000000
85433  -31.214  15.006  1.943 0.0000000000
85434  -31.178  16.019  2.053 0.0000000000
85435  -31.572  17.052  1.516 0.0000000000
85436  -31.664  16.179  1.433 0.0000000000
85437  -31.907  16.247  1.102 0.0000000000
85438  -32.155  15.434  0.663 0.0000000000
85439  -32.188  16.310  0.778 0.0000000000
85440  -30.447  20.483  1.169 0.0000000000
85441  -30.917  19.790  1.364 0.0000000000
85442  -30.990  19.751  0.982 0.0000000000
85443  -32.284  18.156  0.069 0.0000000000
85444  -32.084  18.133  0.458 0.0000000000
85445  -32.553  17.317  0.110 0.0000000000
85446  -32.708  16.465  0.080 0.0000000000
85447  -32.934  16.472  -0.253 0.0000000000
85448  -33.193  15.532  -0.659 0.0000000000
85449  -33.135  16.471  -0.614 0.0000000000
85450  -33.338  17.255  -1.354 0.0000000000
85451  -33.530  16.338  -1.336 0.0000000000
85452  -33.705  16.286  -1.711 0.0000000000
85453  -33.907  15.314  -2.060 0.0000000000
85454  -33.837  16.236  -2.068 0.0000000000
85455  -33.967  16.189  -2.418 0.0000000000
85456  -33.548  17.148  -2.126 0.0000000000
85457  -31.769  19.392  -2.288 0.0000000000
85458  -32.388  18.661  -2.464 0.0000000000
85459  -31.780  19.341  -2.675 0.0000000000
85460  -31.872  19.279  -3.048 0.0000000000
85461  -31.211  19.969  -2.849 0.0000000000
85462  -29.055  22.188  -1.380 0.0000000000
85463  -29.712  21.553  -1.608 0.0000000000
85464  -29.087  22.119  -1.784 0.0000000000
85465  -28.487  22.371  -2.713 0.0000000000
85466  -29.107  21.908  -2.533 0.0000000000
85467  -29.062  21.776  -2.858 0.0000000000
85468  -29.728  21.150  -3.036 0.0000000000
85469  -28.947  21.621  -3.178 0.0000000000
85470  -28.874  21.411  -3.485 0.0000000000
85471  -28.246  22.044  -3.337 0.0000000000
85472  -26.798  23.899  -4.037 0.0000000000
85473  -27.098  23.092  -3.973 0.0000000000
85474  -26.723  23.720  -4.410 0.0000000000
85475  -26.617  23.514  -4.763 0.0000000000
85476  -26.519  24.392  -4.883 0.0000000000
89122  -26.662  24.468  -7.741 0.0000000000
89123  -26.292  23.742  -7.111 0.0000000000
89124  -26.445  23.938  -7.743 0.0000000000
89125  -26.182  23.018  -8.363 0.0000000000
89126  -26.090  22.784  -7.795 0.0000000000
89127  -26.001  22.151  -7.801 0.0000000000
89128  -26.009  21.265  -7.236 0.0000000000
89129  -25.969  21.513  -7.796 0.0000000000
89130  -27.158  23.523  -10.669 0.0000000000
89131  -26.835  23.484  -10.094 0.0000000000
89132  -26.521  22.989  -10.130 0.0000000000
89133  -25.984  20.899  -8.991 0.0000000000
89134  -25.976  21.457  -8.937 0.0000000000
89135  -26.060  20.628  -8.429 0.0000000000
89136  -26.146  20.323  -7.883 0.0000000000
89137  -26.324  19.753  -7.902 0.0000000000
89138  -26.799  18.837  -7.434 0.0000000000
89139  -26.508  19.150  -7.985 0.0000000000
89140  -26.712  18.145  -8.718 0.0000000000
89141  -26.995  17.911  -8.233 0.0000000000
89142  -27.298  17.342  -8.398 0.0000000000
89143  -28.066  16.594  -8.123 0.0000000000
89144  -27.645  16.811  -8.558 0.0000000000
89145  -30.102  22.494  -14.933 0.0000000000
89146  -29.725  22.774  -14.383 0.0000000000
89147  -29.141  22.463  -14.461 0.0000000000
89148  -26.926  21.604  -13.492 0.0000000000
89149  -27.383  22.013  -13.462 0.0000000000
89150  -26.696  21.634  -12.940 0.0000000000
89151  -26.502  21.696  -12.425 0.0000000000
89152  -26.167  21.152  -12.421 0.0000000000
89153  -25.611  19.701  -13.477 0.0000000000
89154  -25.886  20.218  -13.508 0.0000000000
89155  -25.551  19.689  -12.959 0.0000000000
89156  -25.628  18.653  -11.326 0.0000000000
89157  -25.549  19.420  -11.885 0.0000000000
89158  -25.624  19.278  -11.325 0.0000000000
89159  -25.669  19.900  -11.320 0.0000000000
89160  -25.736  19.126  -10.772 0.0000000000
89161  -25.884  18.904  -10.246 0.0000000000
89162  -26.073  18.278  -10.281 0.0000000000
89163  -27.558  16.163  -9.783 0.0000000000
89164  -27.234  16.696  -9.583 0.0000000000
89165  -27.963  15.984  -9.384 0.0000000000
89166  -28.378  15.782  -8.981 0.0000000000
89167  -28.759  15.299  -9.283 0.0000000000
89168  -29.651  14.614  -9.267 0.0000000000
89169  -29.178  14.787  -9.605 0.0000000000
89170  -29.540  13.994  -10.553 0.0000000000
89171  -30.004  13.783  -10.270 0.0000000000
89172  -30.405  13.257  -10.628 0.0000000000
89173  -31.282  12.465  -10.787 0.0000000000
89174  -30.811  12.691  -11.012 0.0000000000
89175  -27.905  14.463  -11.769 0.0000000000
89176  -28.335  14.343  -11.479 0.0000000000
89177  -28.784  13.790  -11.778 0.0000000000
89178  -30.821  11.747  -12.335 0.0000000000
89179  -30.450  12.359  -11.964 0.0000000000
89180  -31.227  11.578  -12.072 0.0000000000
89181  -31.571  11.411  -11.813 0.0000000000
89182  -31.891  10.685  -12.168 0.0000000000
89183  -32.491  9.711  -12.225 0.0000000000
89184  -32.179  9.918  -12.487 0.0000000000
89185  -32.213  8.579  -13.247 0.0000000000
89186  -32.546  8.385  -13.034 0.0000000000
89187  -32.737  7.514  -13.350 0.0000000000
89188  -33.269  6.465  -13.548 0.0000000000
89189  -32.928  6.618  -13.702 0.0000000000
89210  -25.532  17.284  -17.540 0.0000000000
89211  -25.338  17.491  -16.836 0.0000000000
89212  -25.078  16.844  -16.665 0.0000000000
89234  -25.049  15.420  -15.123 0.0000000000
89235  -25.510  14.717  -14.692 0.0000000000
89236  -25.705  14.727  -14.290 0.0000000000
89237  -26.103  14.011  -14.373 0.0000000000
89933  -48.456  -9.674  -10.683 0.0000000000
89934  -48.965  -9.039  -10.180 0.0000000000
89935  -49.017  -8.429  -10.567 0.0000000000
92232  -27.208  21.888  -4.610 0.0000000000
92233  -27.417  21.333  -4.681 0.0000000000
92234  -26.857  21.917  -5.076 0.0000000000
92235  -26.588  21.967  -5.565 0.0000000000
92236  -26.344  21.974  -6.067 0.0000000000
92363  -37.272  12.864  10.994 0.0000000000
92365  -36.793  14.080  10.882 0.0000000000
92366  -36.443  14.484  11.095 0.0000000000
92367  -36.168  14.882  11.291 0.0000000000
92368  -36.541  15.225  10.882 0.0000000000
92369  -36.701  15.939  10.722 0.0000000000
92370  -36.919  16.593  10.630 0.0000000000
92466  -49.282  -10.054  -8.324 0.0000000000
92467  -49.805  -8.795  -8.097 0.0000000000
92468  -49.465  -9.296  -8.571 0.0000000000
92736  -34.837  -5.770  -6.900 0.0000000000
92737  -34.833  -6.278  -7.683 0.0000000000
92738  -34.983  -5.499  -7.186 0.0000000000
92739  -35.212  -5.192  -7.384 0.0000000000
92740  -35.401  -4.940  -7.669 0.0000000000
92741  -35.306  3.984  -14.048 0.0000000000
92742  -35.723  3.293  -14.449 0.0000000000
92743  -35.496  3.370  -14.751 0.0000000000
92744  -35.699  2.779  -15.535 0.0000000000
92745  -35.896  2.228  -16.360 0.0000000000
92746  -36.011  1.859  -17.033 0.0000000000
92747  -35.620  2.337  -16.580 0.0000000000
92748  -35.353  2.314  -16.774 0.0000000000
93123  -43.567  -23.457  1.452 0.0000000000
93124  -42.983  -24.212  1.357 0.0000000000
93125  -42.672  -24.758  0.869 0.0000000000
93126  -42.382  -25.137  0.354 0.0000000000
93127  -35.023  -11.790  17.953 0.0000000000
93128  -34.623  -12.627  17.790 0.0000000000
93129  -34.728  -11.841  17.633 0.0000000000
93130  -34.471  -11.878  17.279 0.0000000000
93131  -34.229  -11.902  16.929 0.0000000000
93132  -36.313  -5.809  7.676 0.0000000000
93133  -35.698  -6.855  7.129 0.0000000000
93134  -35.812  -6.685  6.792 0.0000000000
93135  -35.407  -7.677  5.827 0.0000000000
93136  -35.560  -8.822  4.893 0.0000000000
93137  -36.314  -9.869  4.159 0.0000000000
93138  -35.715  -8.618  4.557 0.0000000000
93139  -35.886  -8.332  4.291 0.0000000000
93140  -35.929  -8.044  3.994 0.0000000000
93141  -36.156  -7.973  3.643 0.0000000000
93142  -35.974  -6.905  4.535 0.0000000000
93143  -36.369  -5.899  5.093 0.0000000000
93144  -36.977  -5.056  5.609 0.0000000000
93145  -28.179  23.457  8.460 0.0000000000
93146  -28.146  22.757  8.178 0.0000000000
93147  -28.047  23.652  8.006 0.0000000000
93148  -27.960  23.849  7.541 0.0000000000
93149  -27.884  23.975  7.067 0.0000000000
93150  -27.824  24.045  6.645 0.0000000000
93151  -27.834  24.882  6.875 0.0000000000
93152  -27.827  25.738  6.655 0.0000000000
93153  -27.877  26.560  6.429 0.0000000000
93816  -34.697  9.895  -2.940 0.0000000000
93817  -35.022  9.191  -3.279 0.0000000000
93818  -34.734  10.304  -3.272 0.0000000000
93819  -34.789  10.594  -3.623 0.0000000000
93820  -34.813  10.914  -4.021 0.0000000000
93821  -31.621  14.572  -7.234 0.0000000000
93822  -32.509  14.068  -7.369 0.0000000000
93823  -32.003  14.012  -7.612 0.0000000000
93824  -32.333  13.466  -8.036 0.0000000000
93825  -32.641  12.949  -8.418 0.0000000000
93826  -32.933  12.377  -8.823 0.0000000000
93827  -32.214  12.965  -8.735 0.0000000000
93828  -31.827  13.005  -9.101 0.0000000000
93829  -31.423  13.063  -9.498 0.0000000000
94207  -37.681  0.679  15.436 0.0000000000
94208  -37.258  0.167  15.774 0.0000000000
94209  -37.250  0.905  15.287 0.0000000000
94210  -36.864  1.111  15.149 0.0000000000
94211  -36.485  1.338  15.002 0.0000000000
94212  -33.122  6.826  13.558 0.0000000000
94213  -33.207  5.836  13.581 0.0000000000
94214  -32.891  6.129  13.420 0.0000000000
94215  -32.704  5.376  13.242 0.0000000000
94216  -32.550  4.673  13.010 0.0000000000
94217  -32.451  3.949  12.739 0.0000000000
94218  -32.364  4.988  12.737 0.0000000000
94219  -32.191  5.273  12.447 0.0000000000
94220  -32.032  5.578  12.164 0.0000000000
94221  -31.881  5.844  11.898 0.0000000000
94222  -31.881  6.586  12.217 0.0000000000
94223  -31.715  7.520  12.288 0.0000000000
94224  -31.546  8.395  12.380 0.0000000000
94225  -32.371  18.978  12.898 0.0000000000
94226  -31.890  18.495  13.001 0.0000000000
94227  -31.997  19.311  12.851 0.0000000000
94228  -31.621  19.633  12.750 0.0000000000
94229  -31.272  19.943  12.636 0.0000000000
94230  -30.953  20.278  12.476 0.0000000000
94231  -31.405  20.780  12.414 0.0000000000
94232  -31.551  21.582  12.149 0.0000000000
94233  -31.750  22.343  11.835 0.0000000000
95008  -40.629  -13.289  20.360 0.0000000000
95009  -40.058  -13.895  20.629 0.0000000000
95010  -40.227  -13.151  20.363 0.0000000000
95011  -39.791  -13.021  20.365 0.0000000000
95012  -39.362  -12.916  20.308 0.0000000000
95013  -38.953  -12.823  20.260 0.0000000000
95014  -39.495  -12.221  19.899 0.0000000000
95015  -39.594  -11.614  19.394 0.0000000000
95016  -39.697  -11.061  18.704 0.0000000000
95022  -44.735  -0.884  12.921 0.0000000000
95023  -44.759  -1.596  13.453 0.0000000000
95024  -44.375  -1.410  13.626 0.0000000000
95025  -44.029  -1.915  14.308 0.0000000000
95026  -43.667  -2.382  14.911 0.0000000000
95027  -43.298  -2.824  15.454 0.0000000000
95028  -43.299  -2.142  15.031 0.0000000000
95029  -42.882  -1.971  15.162 0.0000000000
95030  -42.494  -1.792  15.275 0.0000000000
95031  -42.138  -1.607  15.386 0.0000000000
95032  -42.493  -1.133  14.813 0.0000000000
95033  -42.481  -0.474  14.320 0.0000000000
95034  -42.463  0.162  13.805 0.0000000000
95328  -40.806  -14.168  -13.084 0.0000000000
95329  -41.730  -13.856  -13.485 0.0000000000
95330  -41.037  -13.751  -13.421 0.0000000000
95331  -41.211  -13.371  -13.775 0.0000000000
95332  -41.391  -12.930  -14.105 0.0000000000
95333  -40.881  -8.654  -16.979 0.0000000000
95334  -41.548  -8.628  -17.198 0.0000000000
95335  -41.596  -8.224  -17.496 0.0000000000
95336  -42.284  -7.677  -17.939 0.0000000000
95337  -42.956  -7.014  -18.322 0.0000000000
95338  -43.533  -6.202  -18.701 0.0000000000
95339  -42.976  -6.523  -18.661 0.0000000000
95340  -42.980  -6.059  -19.031 0.0000000000
95341  -43.022  -5.522  -19.445 0.0000000000
95342  -36.631  0.635  -8.898 0.0000000000
95343  -36.649  -0.403  -9.374 0.0000000000
95344  -36.696  -0.109  -9.626 0.0000000000
95345  -36.781  -0.817  -10.361 0.0000000000
95346  -36.941  -1.487  -11.219 0.0000000000
95347  -39.107  -2.646  -20.919 0.0000000000
95348  -39.226  -2.974  -20.709 0.0000000000
95349  -39.547  -2.586  -21.397 0.0000000000
95350  -39.998  -2.370  -21.818 0.0000000000
95351  -40.496  -2.032  -22.232 0.0000000000
95352  -41.020  -1.619  -22.620 0.0000000000
95353  -40.777  -1.286  -22.879 0.0000000000
95354  -40.985  -0.496  -23.477 0.0000000000
95355  -41.118  0.411  -24.061 0.0000000000
95356  -41.199  1.411  -24.615 0.0000000000
95357  -40.864  0.865  -24.396 0.0000000000
95358  -40.532  1.164  -24.628 0.0000000000
96426  -37.801  28.666  4.163 0.0000000000
96427  -37.350  28.364  4.761 0.0000000000
96428  -37.088  28.621  4.552 0.0000000000
96429  -36.393  28.554  4.950 0.0000000000
96430  -35.754  28.508  5.310 0.0000000000
96431  -35.128  28.471  5.682 0.0000000000
96493  -47.161  -19.449  -3.118 0.0000000000
96494  -47.740  -18.483  -2.969 0.0000000000
96495  -47.362  -18.983  -3.491 0.0000000000
96496  -47.554  -18.454  -3.812 0.0000000000
96497  -47.746  -17.898  -4.132 0.0000000000
96498  -47.923  -17.346  -4.441 0.0000000000
96499  -47.291  -18.324  -4.626 0.0000000000
96500  -46.836  -18.703  -5.100 0.0000000000
96501  -46.399  -19.002  -5.572 0.0000000000
96507  -32.832  -22.188  10.050 0.0000000000
96508  -32.398  -22.806  9.743 0.0000000000
96509  -32.393  -22.652  9.157 0.0000000000
96510  -32.089  -23.209  8.305 0.0000000000
96511  -31.911  -23.805  7.477 0.0000000000
96512  -31.917  -24.424  6.703 0.0000000000
96513  -32.026  -23.640  6.988 0.0000000000
96514  -32.092  -23.547  6.481 0.0000000000
96515  -32.224  -23.436  5.901 0.0000000000
96516  -33.762  -8.356  12.979 0.0000000000
96517  -33.400  -9.443  12.748 0.0000000000
96518  -33.458  -9.337  12.337 0.0000000000
96519  -33.296  -10.315  11.728 0.0000000000
96520  -33.393  -11.289  11.143 0.0000000000
96521  -35.143  -16.802  4.084 0.0000000000
96522  -35.049  -16.943  4.609 0.0000000000
96523  -34.652  -17.788  3.392 0.0000000000
96524  -34.397  -18.812  2.646 0.0000000000
96525  -34.268  -19.728  2.150 0.0000000000
96526  -34.140  -20.567  1.693 0.0000000000
96527  -34.371  -20.576  1.174 0.0000000000
96528  -34.553  -21.452  0.174 0.0000000000
96529  -34.875  -22.220  -0.631 0.0000000000
96530  -35.297  -22.911  -1.360 0.0000000000
96531  -35.042  -22.145  -1.083 0.0000000000
96532  -35.215  -21.986  -1.504 0.0000000000
96533  -35.338  -21.862  -1.996 0.0000000000
96534  -34.754  -17.603  -4.761 0.0000000000
96535  -35.269  -18.278  -5.228 0.0000000000
96536  -35.298  -17.983  -5.598 0.0000000000
96537  -35.970  -18.413  -6.431 0.0000000000
96538  -36.711  -18.751  -7.150 0.0000000000
96539  -37.518  -19.006  -7.737 0.0000000000
96540  -36.810  -18.436  -7.479 0.0000000000
96541  -36.966  -18.134  -7.828 0.0000000000
96542  -37.110  -17.824  -8.191 0.0000000000
96543  -37.354  -17.606  -8.573 0.0000000000
96544  -36.526  -17.340  -7.942 0.0000000000
96545  -35.909  -16.768  -7.623 0.0000000000
96546  -35.305  -16.234  -7.258 0.0000000000
96547  -36.989  -7.284  -0.929 0.0000000000
96548  -36.622  -8.139  -1.647 0.0000000000
96549  -36.946  -7.321  -1.361 0.0000000000
96550  -36.727  -7.286  -1.698 0.0000000000
96551  -36.596  -7.218  -2.054 0.0000000000
96552  -36.430  -7.103  -2.366 0.0000000000
96553  -36.755  -6.299  -1.727 0.0000000000
96554  -36.823  -5.353  -1.352 0.0000000000
96555  -36.949  -4.393  -0.906 0.0000000000
96556  -31.498  7.929  8.202 0.0000000000
96557  -32.001  6.961  7.782 0.0000000000
96558  -31.561  8.044  7.844 0.0000000000
96559  -31.667  8.073  7.481 0.0000000000
96560  -31.747  8.187  7.128 0.0000000000
96561  -31.127  12.306  3.380 0.0000000000
96562  -31.532  11.246  3.436 0.0000000000
96563  -31.610  11.346  3.079 0.0000000000
96564  -32.164  10.314  2.745 0.0000000000
96565  -32.780  9.113  2.424 0.0000000000
96566  -33.318  7.931  2.091 0.0000000000
96567  -32.846  9.236  2.078 0.0000000000
96568  -32.899  9.365  1.777 0.0000000000
96569  -32.941  9.460  1.406 0.0000000000
96570  -33.044  9.549  1.056 0.0000000000
96571  -32.495  10.703  1.342 0.0000000000
96572  -32.043  11.883  1.218 0.0000000000
96573  -31.777  13.093  1.163 0.0000000000
96574  -27.887  24.251  1.336 0.0000000000
96575  -28.302  23.428  1.122 0.0000000000
96576  -27.892  24.156  0.870 0.0000000000
96577  -27.913  24.035  0.440 0.0000000000
96578  -27.962  23.840  0.025 0.0000000000
96579  -27.973  23.729  -0.369 0.0000000000
96580  -27.527  24.533  -0.259 0.0000000000
96581  -27.190  25.246  -0.573 0.0000000000
96582  -26.982  26.016  -0.951 0.0000000000
97312  -30.616  24.110  -12.958 0.0000000000
97313  -29.580  24.028  -12.541 0.0000000000
97314  -30.005  23.809  -13.084 0.0000000000
97315  -29.467  23.493  -13.204 0.0000000000
97316  -28.933  23.157  -13.292 0.0000000000
97317  -25.520  18.729  -15.106 0.0000000000
97318  -25.371  18.682  -14.528 0.0000000000
97319  -25.159  18.094  -14.415 0.0000000000
97320  -25.090  17.335  -13.779 0.0000000000
97321  -25.351  16.589  -13.258 0.0000000000
97322  -25.833  15.850  -12.863 0.0000000000
97323  -25.554  15.976  -13.302 0.0000000000
97324  -25.839  15.353  -13.386 0.0000000000
97325  -26.220  14.702  -13.493 0.0000000000
97475  -48.881  -2.538  -14.419 0.0000000000
97476  -49.311  -1.913  -14.072 0.0000000000
97477  -49.223  -1.198  -14.503 0.0000000000
98136  -33.340  17.735  -3.437 0.0000000000
98137  -33.794  17.147  -3.734 0.0000000000
98138  -33.134  17.939  -3.882 0.0000000000
98139  -32.884  18.056  -4.299 0.0000000000
98140  -32.491  18.116  -4.669 0.0000000000
98141  -28.581  19.087  -5.220 0.0000000000
98142  -29.543  18.624  -5.103 0.0000000000
98143  -29.004  18.489  -5.359 0.0000000000
98144  -29.389  17.924  -5.543 0.0000000000
98145  -29.728  17.390  -5.773 0.0000000000
98146  -30.120  16.824  -6.002 0.0000000000
98147  -29.207  17.313  -6.082 0.0000000000
98148  -28.723  17.245  -6.448 0.0000000000
98149  -28.305  17.231  -6.892 0.0000000000
98527  -37.971  7.093  12.720 0.0000000000
98528  -37.526  6.655  12.998 0.0000000000
98529  -37.573  7.462  12.834 0.0000000000
98530  -37.194  7.791  12.963 0.0000000000
98531  -36.807  8.131  13.091 0.0000000000
98532  -35.886  11.212  12.629 0.0000000000
98533  -35.926  10.400  12.875 0.0000000000
98534  -35.520  10.756  12.952 0.0000000000
98535  -35.161  10.312  13.241 0.0000000000
98536  -34.803  9.848  13.466 0.0000000000
98537  -34.442  9.335  13.628 0.0000000000
98538  -34.394  10.171  13.519 0.0000000000
98539  -33.974  10.498  13.547 0.0000000000
98540  -33.572  10.839  13.550 0.0000000000
98541  -33.225  11.141  13.513 0.0000000000
98542  -33.594  11.665  13.427 0.0000000000
98543  -33.606  12.503  13.299 0.0000000000
98544  -33.636  13.357  13.173 0.0000000000
98545  -35.036  16.210  12.115 0.0000000000
98546  -34.580  15.803  12.448 0.0000000000
98547  -34.714  16.540  12.287 0.0000000000
98548  -34.400  16.866  12.457 0.0000000000
98549  -34.108  17.260  12.600 0.0000000000
98550  -33.787  17.585  12.700 0.0000000000
98551  -34.278  18.027  12.449 0.0000000000
98552  -34.441  18.777  12.289 0.0000000000
98553  -34.613  19.483  12.105 0.0000000000
99325  -40.654  -19.169  19.648 0.0000000000
99326  -40.946  -18.475  19.868 0.0000000000
99327  -41.360  -17.738  20.032 0.0000000000
99328  -43.829  -14.462  19.755 0.0000000000
99329  -43.241  -15.048  19.969 0.0000000000
99330  -43.423  -14.307  19.894 0.0000000000
99331  -43.027  -14.157  19.987 0.0000000000
99332  -42.658  -14.022  20.100 0.0000000000
99333  -42.255  -13.862  20.187 0.0000000000
99334  -42.796  -13.272  19.847 0.0000000000
99335  -42.903  -12.584  19.497 0.0000000000
99336  -42.970  -11.920  19.003 0.0000000000
99341  -47.999  0.653  8.002 0.0000000000
99342  -47.429  3.141  6.737 0.0000000000
99343  -47.421  2.476  7.353 0.0000000000
99344  -47.064  2.691  7.567 0.0000000000
99345  -46.725  2.231  8.416 0.0000000000
99346  -46.393  1.730  9.219 0.0000000000
99347  -46.045  1.219  10.005 0.0000000000
99348  -46.032  1.920  9.425 0.0000000000
99349  -45.653  2.060  9.657 0.0000000000
99350  -45.269  2.229  9.846 0.0000000000
99351  -44.884  2.367  10.009 0.0000000000
99352  -45.222  2.857  9.241 0.0000000000
99648  -36.087  -11.102  -10.830 0.0000000000
99649  -36.747  -11.342  -11.589 0.0000000000
99650  -36.248  -10.807  -11.162 0.0000000000
99651  -36.469  -10.546  -11.492 0.0000000000
99652  -36.627  -10.252  -11.795 0.0000000000
99653  -35.843  -8.027  -10.952 0.0000000000
99654  -36.184  -8.657  -11.508 0.0000000000
99655  -36.346  -8.383  -11.785 0.0000000000
99656  -36.939  -8.651  -12.571 0.0000000000
99657  -37.566  -8.880  -13.374 0.0000000000
99658  -38.162  -9.043  -14.172 0.0000000000
99659  -37.696  -8.621  -13.680 0.0000000000
99660  -37.862  -8.333  -14.032 0.0000000000
99661  -37.985  -8.066  -14.364 0.0000000000
99662  -36.460  2.732  -11.367 0.0000000000
99663  -36.675  1.745  -11.728 0.0000000000
99664  -36.589  2.037  -12.065 0.0000000000
99665  -36.737  1.407  -12.797 0.0000000000
99666  -36.905  0.831  -13.560 0.0000000000
99667  -36.986  0.565  -16.183 0.0000000000
99668  -37.081  0.331  -15.881 0.0000000000
99669  -37.213  -0.065  -16.691 0.0000000000
99670  -37.447  -0.634  -17.263 0.0000000000
99671  -37.654  -1.200  -17.862 0.0000000000
99672  -37.865  -1.717  -18.487 0.0000000000
99673  -37.774  -1.412  -18.705 0.0000000000
100813  -45.022  -22.498  -0.201 0.0000000000
100814  -45.657  -21.686  -0.048 0.0000000000
100815  -45.347  -22.225  -0.568 0.0000000000
100816  -45.673  -21.876  -0.946 0.0000000000
100817  -45.967  -21.516  -1.328 0.0000000000
100818  -46.281  -21.111  -1.730 0.0000000000
100819  -45.599  -21.966  -1.868 0.0000000000
100820  -45.159  -22.377  -2.363 0.0000000000
100821  -44.756  -22.694  -2.862 0.0000000000
100822  -34.104  -18.301  18.086 0.0000000000
100823  -33.730  -19.195  17.469 0.0000000000
100824  -34.010  -18.392  17.590 0.0000000000
100825  -33.951  -18.428  17.095 0.0000000000
100826  -33.934  -18.449  16.578 0.0000000000
100827  -34.408  -16.042  16.021 0.0000000000
100828  -34.407  -16.816  15.923 0.0000000000
100829  -34.484  -16.867  15.451 0.0000000000
100830  -34.514  -17.725  14.832 0.0000000000
100831  -34.413  -18.705  14.071 0.0000000000
100832  -34.304  -19.604  13.335 0.0000000000
100833  -34.599  -18.711  13.588 0.0000000000
100834  -34.818  -18.665  13.168 0.0000000000
100835  -35.001  -18.598  12.730 0.0000000000
100836  -34.874  -7.139  10.196 0.0000000000
100837  -34.366  -8.295  9.696 0.0000000000
100838  -34.572  -8.077  9.400 0.0000000000
100839  -34.307  -9.170  8.537 0.0000000000
100840  -34.353  -10.264  7.766 0.0000000000
100841  -36.328  -11.482  5.533 0.0000000000
100842  -36.103  -11.733  5.847 0.0000000000
100843  -37.260  -12.218  5.567 0.0000000000
100844  -38.029  -12.827  5.607 0.0000000000
100845  -38.400  -13.447  5.545 0.0000000000
100846  -38.305  -14.236  5.344 0.0000000000
100847  -38.099  -14.059  4.892 0.0000000000
100848  -37.337  -14.566  4.211 0.0000000000
100849  -36.298  -15.021  3.438 0.0000000000
100850  -35.431  -15.630  2.586 0.0000000000
100851  -36.201  -14.861  3.026 0.0000000000
100852  -36.143  -14.729  2.558 0.0000000000
100853  -36.052  -14.617  2.099 0.0000000000
100854  -37.815  -12.146  1.979 0.0000000000
100855  -37.170  -12.921  1.717 0.0000000000
100856  -37.065  -12.750  1.333 0.0000000000
100857  -36.248  -13.379  0.640 0.0000000000
100858  -35.573  -14.166  -0.186 0.0000000000
100859  -35.150  -14.942  -1.010 0.0000000000
100860  -35.375  -14.074  -0.607 0.0000000000
100861  -35.129  -13.939  -0.957 0.0000000000
100862  -35.004  -13.698  -1.297 0.0000000000
100863  -34.735  -13.634  -1.683 0.0000000000
100864  -35.408  -12.959  -0.964 0.0000000000
100865  -35.975  -12.197  -0.661 0.0000000000
100866  -36.627  -11.501  -0.458 0.0000000000
100867  -36.654  -7.556  2.203 0.0000000000
100868  -37.276  -8.409  1.474 0.0000000000
100869  -36.719  -7.525  1.834 0.0000000000
100870  -36.921  -7.470  1.467 0.0000000000
100871  -36.980  -7.393  1.089 0.0000000000
100872  -37.062  -7.370  0.716 0.0000000000
100873  -36.685  -6.449  1.483 0.0000000000
100874  -36.685  -5.492  1.913 0.0000000000
100875  -36.995  -4.533  2.405 0.0000000000
100876  -28.987  15.823  8.765 0.0000000000
100877  -29.177  14.983  8.260 0.0000000000
100878  -29.003  15.954  8.325 0.0000000000
100879  -29.040  16.106  7.898 0.0000000000
100880  -29.102  16.265  7.494 0.0000000000
100881  -28.821  19.569  6.773 0.0000000000
100882  -28.938  18.602  6.766 0.0000000000
100883  -29.058  18.753  6.326 0.0000000000
100884  -29.300  17.886  5.879 0.0000000000
100885  -29.563  16.987  5.425 0.0000000000
100886  -29.832  16.090  4.989 0.0000000000
100887  -29.705  17.123  5.043 0.0000000000
100888  -29.868  17.254  4.685 0.0000000000
100889  -30.039  17.357  4.314 0.0000000000
100890  -30.201  17.472  3.974 0.0000000000
100891  -29.926  18.333  4.381 0.0000000000
100892  -29.730  19.266  4.391 0.0000000000
100893  -29.471  20.161  4.353 0.0000000000
100894  -27.814  24.420  4.787 0.0000000000
100895  -28.040  23.587  4.542 0.0000000000
100896  -27.802  24.451  4.326 0.0000000000
100897  -27.804  24.518  3.884 0.0000000000
100898  -27.797  24.549  3.461 0.0000000000
100899  -27.832  24.514  2.989 0.0000000000
100900  -27.562  25.337  3.196 0.0000000000
100901  -27.394  26.154  2.918 0.0000000000
100902  -27.306  26.926  2.614 0.0000000000
101795  -47.979  2.906  -18.354 0.0000000000
101796  -48.344  3.669  -18.057 0.0000000000
102888  -37.321  1.438  -3.896 0.0000000000
102889  -37.035  0.809  -4.355 0.0000000000
102890  -37.303  1.724  -4.214 0.0000000000
102891  -37.214  2.124  -4.488 0.0000000000
102892  -37.090  2.485  -4.753 0.0000000000
102893  -36.344  6.267  -4.758 0.0000000000
102894  -36.729  5.295  -4.899 0.0000000000
102895  -36.585  5.648  -5.113 0.0000000000
102896  -36.719  4.983  -5.517 0.0000000000
102897  -36.732  4.251  -6.011 0.0000000000
102898  -36.716  3.543  -6.512 0.0000000000
102899  -36.653  4.604  -6.289 0.0000000000
102900  -36.596  4.837  -6.602 0.0000000000
102901  -36.530  5.111  -6.891 0.0000000000
102902  -35.275  14.585  -5.003 0.0000000000
102903  -35.344  13.645  -4.909 0.0000000000
102904  -35.523  13.848  -5.356 0.0000000000
102905  -35.627  13.137  -5.703 0.0000000000
102906  -35.617  12.361  -5.997 0.0000000000
102907  -35.089  11.468  -7.752 0.0000000000
102908  -35.305  11.303  -7.379 0.0000000000
102909  -35.326  10.625  -7.655 0.0000000000
102910  -35.485  9.658  -7.550 0.0000000000
102911  -35.696  8.593  -7.494 0.0000000000
102912  -35.914  7.640  -7.450 0.0000000000
102913  -35.811  7.850  -7.823 0.0000000000
102914  -35.910  7.161  -8.177 0.0000000000
102915  -36.009  6.483  -8.576 0.0000000000
102916  -36.109  5.817  -9.016 0.0000000000
102917  -35.833  6.742  -8.895 0.0000000000
102918  -35.643  6.832  -9.289 0.0000000000
102919  -35.449  7.001  -9.652 0.0000000000
102920  -33.740  9.786  -10.302 0.0000000000
102921  -34.167  8.964  -10.247 0.0000000000
102922  -33.899  9.021  -10.663 0.0000000000
102923  -34.039  8.355  -11.036 0.0000000000
102924  -34.229  7.633  -11.426 0.0000000000
102925  -34.456  6.867  -11.833 0.0000000000
102926  -33.978  7.617  -11.788 0.0000000000
102927  -33.738  7.642  -12.142 0.0000000000
102928  -33.515  7.639  -12.464 0.0000000000
104062  -37.057  -5.602  17.464 0.0000000000
104063  -36.544  -6.320  17.201 0.0000000000
104064  -36.714  -5.450  17.321 0.0000000000
104065  -36.369  -5.318  17.139 0.0000000000
104066  -36.047  -5.166  16.918 0.0000000000
104067  -35.736  -2.155  16.371 0.0000000000
104068  -35.726  -3.011  16.476 0.0000000000
104069  -35.438  -2.853  16.217 0.0000000000
104070  -35.200  -3.610  15.952 0.0000000000
104071  -34.991  -4.328  15.544 0.0000000000
104072  -34.835  -5.110  15.087 0.0000000000
104073  -34.830  -4.116  15.292 0.0000000000
104074  -34.664  -3.928  14.991 0.0000000000
104075  -34.578  -3.745  14.729 0.0000000000
104076  -35.860  4.495  13.951 0.0000000000
104077  -35.801  3.601  14.148 0.0000000000
104078  -35.457  3.879  14.137 0.0000000000
104079  -35.076  3.261  14.299 0.0000000000
104080  -34.724  2.647  14.390 0.0000000000
104081  -33.224  2.109  13.982 0.0000000000
104082  -33.460  1.841  14.214 0.0000000000
104083  -33.259  1.186  14.097 0.0000000000
104084  -33.481  0.232  14.131 0.0000000000
104085  -33.708  -0.648  14.190 0.0000000000
104086  -33.916  -1.539  14.182 0.0000000000
104087  -33.803  -1.367  13.879 0.0000000000
104088  -33.921  -2.051  13.483 0.0000000000
104089  -34.145  -2.754  13.068 0.0000000000
104090  -34.493  -3.499  12.612 0.0000000000
104091  -34.072  -2.592  12.732 0.0000000000
104092  -34.053  -2.441  12.348 0.0000000000
104093  -34.061  -2.279  12.000 0.0000000000
104094  -32.846  0.910  11.346 0.0000000000
104095  -33.122  -0.104  11.290 0.0000000000
104096  -33.199  0.011  10.894 0.0000000000
104097  -33.649  -0.853  10.491 0.0000000000
104098  -34.212  -1.642  10.116 0.0000000000
104099  -34.965  -2.473  9.777 0.0000000000
104100  -34.269  -1.522  9.716 0.0000000000
104101  -34.350  -1.409  9.347 0.0000000000
104102  -34.396  -1.297  8.975 0.0000000000
104103  -34.536  -1.257  8.633 0.0000000000
104104  -33.901  -0.369  9.013 0.0000000000
104105  -33.452  0.596  9.067 0.0000000000
104106  -33.063  1.623  9.159 0.0000000000
104107  -31.503  6.565  10.753 0.0000000000
104108  -31.747  5.746  10.327 0.0000000000
104109  -31.473  6.744  10.450 0.0000000000
104110  -31.444  6.854  10.084 0.0000000000
104111  -31.424  7.048  9.766 0.0000000000
104112  -31.412  7.277  9.487 0.0000000000
104113  -31.090  8.113  9.920 0.0000000000
104114  -30.765  9.159  10.035 0.0000000000
104115  -30.432  10.156  10.115 0.0000000000
104116  -31.865  12.269  13.298 0.0000000000
104117  -31.601  11.622  13.122 0.0000000000
104118  -31.520  12.526  13.195 0.0000000000
104119  -31.181  12.855  13.070 0.0000000000
104120  -30.870  13.137  12.891 0.0000000000
104121  -30.283  16.261  12.642 0.0000000000
104122  -30.245  15.388  12.613 0.0000000000
104123  -30.014  15.634  12.371 0.0000000000
104124  -29.825  14.987  12.102 0.0000000000
104125  -29.746  14.310  11.681 0.0000000000
104126  -29.721  13.599  11.244 0.0000000000
104127  -29.578  14.543  11.364 0.0000000000
104128  -29.417  14.736  11.035 0.0000000000
104129  -29.298  14.921  10.654 0.0000000000
104130  -29.186  15.126  10.267 0.0000000000
104131  -29.169  15.825  10.737 0.0000000000
104132  -29.068  16.722  10.799 0.0000000000
104133  -28.996  17.642  10.839 0.0000000000
104134  -29.721  21.451  11.499 0.0000000000
104135  -29.395  20.841  11.340 0.0000000000
104136  -29.464  21.756  11.192 0.0000000000
104137  -29.235  22.045  10.865 0.0000000000
104138  -29.023  22.339  10.493 0.0000000000
104139  -28.801  22.605  10.126 0.0000000000
104140  -29.095  23.222  10.289 0.0000000000
104141  -29.195  24.040  10.035 0.0000000000
104142  -29.327  24.808  9.725 0.0000000000
106470  -37.662  -16.544  20.941 0.0000000000
106471  -37.396  -17.367  20.976 0.0000000000
106472  -37.002  -17.276  20.893 0.0000000000
106473  -36.404  -18.004  20.752 0.0000000000
106474  -35.819  -18.722  20.589 0.0000000000
106475  -35.223  -19.459  20.343 0.0000000000
106476  -35.479  -18.675  20.357 0.0000000000
106477  -35.185  -18.602  20.088 0.0000000000
106478  -34.918  -18.518  19.804 0.0000000000
106479  -34.715  -18.454  19.504 0.0000000000
106480  -35.193  -17.703  19.819 0.0000000000
106481  -35.456  -16.904  19.859 0.0000000000
106482  -35.711  -16.061  19.864 0.0000000000
106483  -37.415  -12.425  19.781 0.0000000000
106484  -36.906  -13.084  19.917 0.0000000000
106485  -37.053  -12.354  19.636 0.0000000000
106486  -36.722  -12.276  19.415 0.0000000000
106487  -36.404  -12.205  19.215 0.0000000000
106488  -36.109  -12.095  18.981 0.0000000000
106489  -36.565  -11.519  18.812 0.0000000000
106490  -36.761  -10.871  18.290 0.0000000000
106491  -37.023  -10.271  17.680 0.0000000000
106506  -47.319  -2.704  10.980 0.0000000000
106507  -47.218  -3.541  11.283 0.0000000000
106508  -47.013  -3.245  11.677 0.0000000000
106509  -46.683  -3.807  12.335 0.0000000000
106510  -46.305  -4.333  12.963 0.0000000000
106511  -44.575  -4.476  14.913 0.0000000000
106512  -44.872  -4.768  14.651 0.0000000000
106513  -44.333  -5.259  15.045 0.0000000000
106514  -44.007  -6.035  15.048 0.0000000000
106515  -43.564  -6.788  14.954 0.0000000000
106516  -42.989  -7.532  14.727 0.0000000000
106517  -42.854  -7.316  15.121 0.0000000000
106518  -42.139  -7.862  15.252 0.0000000000
106519  -41.482  -8.412  15.455 0.0000000000
106520  -40.854  -8.999  15.755 0.0000000000
106521  -41.282  -8.141  15.701 0.0000000000
106522  -41.132  -7.974  16.000 0.0000000000
106523  -40.994  -7.736  16.302 0.0000000000
106524  -41.393  -5.018  17.097 0.0000000000
106525  -41.166  -5.826  17.141 0.0000000000
106526  -40.839  -5.647  17.334 0.0000000000
106527  -40.243  -6.204  17.389 0.0000000000
106528  -39.646  -6.822  17.369 0.0000000000
106529  -38.975  -7.490  17.190 0.0000000000
106530  -39.279  -6.655  17.448 0.0000000000
106531  -38.955  -6.489  17.543 0.0000000000
106532  -38.588  -6.319  17.618 0.0000000000
106533  -38.314  -6.105  17.623 0.0000000000
106534  -38.839  -5.439  17.741 0.0000000000
106535  -39.026  -4.676  17.677 0.0000000000
106536  -39.164  -3.881  17.512 0.0000000000
106537  -40.607  -0.901  15.695 0.0000000000
106538  -40.199  -1.436  16.234 0.0000000000
106539  -40.237  -0.734  15.733 0.0000000000
106540  -39.871  -0.537  15.738 0.0000000000
106541  -39.503  -0.335  15.746 0.0000000000
106542  -39.120  -0.150  15.717 0.0000000000
106543  -39.509  0.333  15.247 0.0000000000
106544  -39.483  1.015  14.686 0.0000000000
106545  -39.395  1.707  14.064 0.0000000000
106558  -39.605  5.327  11.622 0.0000000000
106559  -39.342  5.650  11.825 0.0000000000
106560  -39.096  5.889  12.025 0.0000000000
106561  -39.479  6.454  11.652 0.0000000000
106562  -39.590  7.200  11.474 0.0000000000
106563  -39.652  7.977  11.278 0.0000000000
106565  -40.146  10.348  9.647 0.0000000000
107424  -45.815  -13.505  -11.755 0.0000000000
107425  -46.439  -12.601  -11.654 0.0000000000
107426  -45.938  -12.974  -12.044 0.0000000000
107427  -46.093  -12.370  -12.333 0.0000000000
107428  -46.275  -11.772  -12.619 0.0000000000
107429  -44.920  -11.563  -14.265 0.0000000000
107430  -45.475  -11.279  -13.985 0.0000000000
107431  -45.615  -10.691  -14.311 0.0000000000
107432  -46.198  -9.749  -14.334 0.0000000000
107433  -46.731  -8.709  -14.337 0.0000000000
107434  -47.241  -7.556  -14.310 0.0000000000
107435  -46.858  -8.017  -14.648 0.0000000000
107436  -46.913  -7.311  -14.958 0.0000000000
107437  -46.927  -6.671  -15.307 0.0000000000
107438  -39.728  -11.611  -14.271 0.0000000000
107439  -40.371  -11.836  -14.503 0.0000000000
107440  -40.547  -11.447  -14.858 0.0000000000
107441  -41.368  -11.179  -15.350 0.0000000000
107442  -42.254  -10.764  -15.760 0.0000000000
107443  -43.998  -7.980  -17.276 0.0000000000
107444  -43.921  -8.524  -16.959 0.0000000000
107445  -44.532  -7.721  -17.167 0.0000000000
107446  -45.070  -7.338  -17.004 0.0000000000
107447  -45.565  -6.917  -16.805 0.0000000000
107448  -46.019  -6.464  -16.582 0.0000000000
107449  -46.030  -5.853  -16.938 0.0000000000
107450  -46.420  -4.689  -17.066 0.0000000000
107451  -46.782  -3.401  -17.206 0.0000000000
107452  -47.112  -2.142  -17.369 0.0000000000
107453  -46.731  -2.752  -17.622 0.0000000000
107454  -46.658  -2.191  -18.059 0.0000000000
107455  -46.602  -1.555  -18.524 0.0000000000
107456  -45.316  -2.170  -20.025 0.0000000000
107457  -45.707  -1.612  -19.867 0.0000000000
107458  -45.602  -1.013  -20.332 0.0000000000
107459  -45.849  0.188  -20.635 0.0000000000
107460  -45.954  1.451  -21.006 0.0000000000
107461  -45.998  2.659  -21.318 0.0000000000
107462  -45.738  2.009  -21.489 0.0000000000
107463  -45.464  2.618  -21.962 0.0000000000
107464  -45.216  3.103  -22.422 0.0000000000
107465  -36.103  -1.647  -6.748 0.0000000000
107466  -35.897  -2.565  -7.164 0.0000000000
107467  -36.034  -2.270  -7.380 0.0000000000
107468  -36.033  -2.912  -8.156 0.0000000000
107469  -36.107  -3.531  -8.980 0.0000000000
107470  -36.784  -3.829  -11.462 0.0000000000
107471  -36.606  -4.064  -11.149 0.0000000000
107472  -36.851  -4.570  -12.018 0.0000000000
107473  -36.992  -5.248  -12.573 0.0000000000
107474  -37.210  -5.856  -13.156 0.0000000000
107475  -37.444  -6.441  -13.768 0.0000000000
107476  -37.570  -6.197  -14.162 0.0000000000
107477  -37.967  -6.458  -15.149 0.0000000000
107478  -38.409  -6.557  -16.033 0.0000000000
107479  -37.341  -1.637  -13.730 0.0000000000
107480  -37.325  -1.934  -13.445 0.0000000000
107481  -37.473  -2.354  -14.332 0.0000000000
107482  -37.628  -3.064  -15.057 0.0000000000
107483  -37.792  -3.693  -15.740 0.0000000000
107484  -39.533  -4.396  -19.620 0.0000000000
107485  -39.078  -4.584  -18.859 0.0000000000
107486  -39.594  -4.684  -19.380 0.0000000000
107487  -39.642  -5.027  -19.094 0.0000000000
107488  -39.606  -5.420  -18.732 0.0000000000
107489  -39.565  -5.763  -18.393 0.0000000000
107490  -40.091  -5.481  -19.081 0.0000000000
107491  -40.690  -5.468  -19.461 0.0000000000
107492  -41.276  -5.336  -19.743 0.0000000000
107493  -41.836  -5.137  -19.944 0.0000000000
107494  -41.780  -4.738  -20.275 0.0000000000
107495  -42.284  -3.968  -20.838 0.0000000000
107496  -42.740  -3.093  -21.380 0.0000000000
107497  -42.799  0.348  -23.467 0.0000000000
107498  -43.040  -0.143  -23.080 0.0000000000
107499  -43.172  0.984  -23.510 0.0000000000
107500  -43.504  1.684  -23.541 0.0000000000
107501  -43.798  2.257  -23.493 0.0000000000
107502  -44.076  2.884  -23.454 0.0000000000
107503  -43.769  3.398  -23.872 0.0000000000
107504  -43.704  4.482  -24.319 0.0000000000
107505  -43.578  5.564  -24.748 0.0000000000
107506  -43.418  6.611  -25.151 0.0000000000
107507  -43.228  5.965  -25.217 0.0000000000
107508  -42.831  6.278  -25.672 0.0000000000
110097  -28.430  26.918  -7.492 0.0000000000
110098  -28.175  26.499  -7.838 0.0000000000
110099  -28.921  26.926  -8.046 0.0000000000
110100  -29.434  26.877  -8.571 0.0000000000
110101  -29.986  26.804  -9.056 0.0000000000
110102  -34.198  26.771  -10.666 0.0000000000
110103  -33.201  26.727  -10.503 0.0000000000
110104  -33.746  26.476  -10.943 0.0000000000
110105  -33.284  26.156  -11.245 0.0000000000
110106  -32.796  25.837  -11.559 0.0000000000
110107  -32.390  25.507  -11.855 0.0000000000
110108  -33.327  25.549  -12.015 0.0000000000
110109  -33.857  25.240  -12.473 0.0000000000
110110  -34.271  24.959  -12.925 0.0000000000
110716  -35.651  22.607  10.667 0.0000000000
110717  -35.298  22.995  10.608 0.0000000000
110721  -38.891  26.360  6.547 0.0000000000
110722  -38.192  26.222  6.889 0.0000000000
110723  -35.920  26.872  7.108 0.0000000000
110724  -36.276  26.588  7.266 0.0000000000
110725  -35.656  26.420  7.670 0.0000000000
110726  -35.406  25.958  8.218 0.0000000000
110727  -35.128  25.475  8.793 0.0000000000
110728  -34.960  24.916  9.379 0.0000000000
110729  -34.587  25.279  9.210 0.0000000000
110730  -34.042  25.068  9.630 0.0000000000
110731  -33.521  24.778  10.080 0.0000000000
110732  -33.003  24.503  10.456 0.0000000000
110733  -33.170  25.096  9.944 0.0000000000
110734  -32.811  25.466  9.725 0.0000000000
110735  -32.472  25.799  9.518 0.0000000000
110736  -32.724  28.182  7.202 0.0000000000
110737  -32.439  27.682  7.820 0.0000000000
110738  -32.152  28.007  7.562 0.0000000000
110739  -31.616  27.825  7.876 0.0000000000
110740  -31.041  27.554  8.177 0.0000000000
110741  -30.513  27.258  8.424 0.0000000000
110742  -30.755  27.898  7.871 0.0000000000
110743  -30.530  28.212  7.559 0.0000000000
110744  -30.328  28.564  7.232 0.0000000000
110781  -30.953  30.926  4.539 0.0000000000
110782  -30.522  30.364  5.209 0.0000000000
110783  -30.316  30.622  4.811 0.0000000000
110784  -29.715  30.285  5.001 0.0000000000
110785  -29.163  29.890  5.183 0.0000000000
110786  -28.713  29.381  5.355 0.0000000000
110787  -29.019  30.029  4.774 0.0000000000
110788  -28.878  30.180  4.327 0.0000000000
110789  -28.763  30.299  3.872 0.0000000000
110791  -29.449  31.185  1.531 0.0000000000
110792  -29.382  31.067  1.046 0.0000000000
110793  -28.847  30.631  1.228 0.0000000000
110794  -28.409  30.145  1.335 0.0000000000
110795  -28.002  29.585  1.454 0.0000000000
110796  -28.344  30.006  0.851 0.0000000000
110797  -28.297  29.875  0.319 0.0000000000
110798  -28.226  29.687  -0.162 0.0000000000
110811  -28.572  29.348  -2.722 0.0000000000
110812  -28.015  28.925  -2.596 0.0000000000
110813  -27.552  28.449  -2.426 0.0000000000
110814  -28.003  28.750  -3.059 0.0000000000
110815  -28.049  28.592  -3.526 0.0000000000
110816  -28.088  28.454  -4.013 0.0000000000
110817  -30.536  28.422  -6.739 0.0000000000
110818  -29.611  28.404  -6.174 0.0000000000
110819  -29.699  28.226  -6.630 0.0000000000
110820  -28.951  27.894  -6.480 0.0000000000
110821  -28.266  27.491  -6.274 0.0000000000
110822  -27.654  27.004  -5.999 0.0000000000
110823  -28.331  27.326  -6.679 0.0000000000
110824  -28.385  27.131  -7.084 0.0000000000
110938  -48.394  -15.009  -5.670 0.0000000000
110939  -48.901  -13.932  -5.517 0.0000000000
110940  -48.489  -14.447  -5.993 0.0000000000
110941  -48.582  -13.861  -6.297 0.0000000000
110942  -48.685  -13.286  -6.648 0.0000000000
110943  -48.815  -12.636  -6.981 0.0000000000
110944  -48.280  -13.712  -7.107 0.0000000000
110945  -47.880  -14.169  -7.559 0.0000000000
110946  -47.400  -14.616  -8.053 0.0000000000
110961  -32.736  -22.724  14.603 0.0000000000
110962  -32.356  -23.426  14.428 0.0000000000
110963  -32.316  -23.466  13.782 0.0000000000
110964  -31.877  -24.091  12.987 0.0000000000
110965  -31.507  -24.689  12.168 0.0000000000
110966  -31.416  -25.580  8.786 0.0000000000
110967  -31.307  -25.687  9.369 0.0000000000
110968  -31.397  -26.206  8.686 0.0000000000
110969  -31.452  -26.790  8.657 0.0000000000
110970  -31.584  -27.328  8.690 0.0000000000
110971  -31.798  -27.813  8.741 0.0000000000
110972  -32.025  -27.775  8.197 0.0000000000
110973  -32.687  -28.164  7.759 0.0000000000
110974  -33.434  -28.418  7.411 0.0000000000
110975  -34.237  -28.565  7.148 0.0000000000
110976  -33.686  -28.350  6.885 0.0000000000
110977  -33.980  -28.273  6.348 0.0000000000
110978  -34.285  -28.146  5.844 0.0000000000
110979  -33.541  -26.770  4.275 0.0000000000
110980  -33.881  -27.246  4.431 0.0000000000
110981  -34.209  -27.151  3.901 0.0000000000
110982  -35.005  -27.488  3.565 0.0000000000
110983  -35.868  -27.687  3.332 0.0000000000
110984  -36.766  -27.781  3.180 0.0000000000
110985  -36.190  -27.589  2.861 0.0000000000
110986  -36.528  -27.461  2.371 0.0000000000
110987  -36.841  -27.347  1.886 0.0000000000
110988  -34.453  -9.342  15.728 0.0000000000
110989  -34.184  -10.162  15.820 0.0000000000
110990  -33.971  -10.127  15.472 0.0000000000
110991  -33.629  -10.865  15.222 0.0000000000
110992  -33.411  -11.742  14.792 0.0000000000
110993  -33.714  -13.386  12.450 0.0000000000
110994  -33.639  -13.464  12.904 0.0000000000
110995  -34.213  -14.215  12.466 0.0000000000
110996  -34.799  -14.988  12.514 0.0000000000
110997  -35.363  -15.765  12.554 0.0000000000
110998  -35.754  -16.578  12.537 0.0000000000
110999  -35.947  -16.522  12.121 0.0000000000
111000  -36.202  -17.241  11.539 0.0000000000
111001  -35.948  -17.892  10.754 0.0000000000
111002  -35.032  -12.811  8.826 0.0000000000
111003  -34.883  -12.894  9.293 0.0000000000
111004  -35.866  -13.569  8.935 0.0000000000
111005  -36.708  -14.261  9.052 0.0000000000
111006  -37.285  -14.884  9.185 0.0000000000
111007  -35.053  -17.631  6.503 0.0000000000
111008  -35.894  -17.187  7.431 0.0000000000
111009  -34.980  -17.837  6.938 0.0000000000
111010  -34.938  -18.070  7.366 0.0000000000
111011  -34.826  -18.317  7.794 0.0000000000
111012  -34.857  -18.540  8.207 0.0000000000
111013  -34.150  -19.045  7.234 0.0000000000
111014  -33.635  -19.814  6.687 0.0000000000
111015  -33.200  -20.649  6.116 0.0000000000
111016  -32.860  -21.495  5.602 0.0000000000
111017  -32.950  -21.350  5.128 0.0000000000
111018  -32.929  -22.062  4.177 0.0000000000
111019  -33.059  -22.822  3.294 0.0000000000
111020  -34.620  -23.986  0.367 0.0000000000
111021  -34.367  -24.109  0.840 0.0000000000
111022  -35.006  -24.729  0.254 0.0000000000
111023  -35.428  -25.388  0.271 0.0000000000
111024  -35.885  -25.948  0.319 0.0000000000
111025  -36.426  -26.432  0.432 0.0000000000
111026  -36.723  -26.265  -0.036 0.0000000000
111027  -37.597  -26.490  -0.364 0.0000000000
111028  -38.593  -26.568  -0.598 0.0000000000
111029  -39.515  -26.484  -0.735 0.0000000000
111030  -38.903  -26.364  -1.092 0.0000000000
111031  -39.211  -26.124  -1.515 0.0000000000
111032  -39.502  -25.918  -1.955 0.0000000000
111033  -38.065  -24.479  -3.357 0.0000000000
111034  -38.727  -24.871  -3.266 0.0000000000
111035  -38.940  -24.606  -3.701 0.0000000000
111036  -39.921  -24.583  -3.926 0.0000000000
111037  -40.913  -24.421  -4.080 0.0000000000
111038  -41.862  -24.153  -4.083 0.0000000000
111039  -41.144  -24.107  -4.451 0.0000000000
111040  -41.341  -23.793  -4.830 0.0000000000
111041  -41.548  -23.426  -5.178 0.0000000000
111042  -35.213  -19.151  -1.551 0.0000000000
111043  -35.245  -20.002  -2.094 0.0000000000
111044  -35.220  -19.796  -2.482 0.0000000000
111045  -35.433  -20.388  -3.400 0.0000000000
111046  -35.867  -20.874  -4.145 0.0000000000
111047  -37.613  -20.748  -6.457 0.0000000000
111048  -37.499  -21.073  -6.102 0.0000000000
111049  -38.308  -21.247  -6.551 0.0000000000
111050  -38.973  -21.669  -6.554 0.0000000000
111051  -39.708  -22.051  -6.500 0.0000000000
111052  -40.462  -22.368  -6.405 0.0000000000
111053  -40.721  -21.992  -6.749 0.0000000000
111054  -41.710  -21.789  -6.896 0.0000000000
111055  -42.677  -21.445  -6.938 0.0000000000
111056  -43.589  -21.001  -6.934 0.0000000000
111057  -42.884  -21.016  -7.305 0.0000000000
111058  -43.036  -20.601  -7.638 0.0000000000
111059  -43.221  -20.180  -7.978 0.0000000000
111060  -41.250  -19.123  -9.349 0.0000000000
111061  -42.062  -19.264  -9.197 0.0000000000
111062  -42.233  -18.866  -9.552 0.0000000000
111063  -43.207  -18.458  -9.642 0.0000000000
111064  -44.076  -17.891  -9.634 0.0000000000
111065  -44.877  -17.219  -9.514 0.0000000000
111066  -44.172  -17.422  -9.952 0.0000000000
111067  -44.360  -16.956  -10.266 0.0000000000
111068  -44.524  -16.419  -10.536 0.0000000000
111069  -44.809  -15.869  -10.787 0.0000000000
111070  -43.959  -16.556  -10.855 0.0000000000
111071  -43.342  -16.653  -11.130 0.0000000000
111072  -42.657  -16.667  -11.334 0.0000000000
111073  -38.396  -16.631  -10.139 0.0000000000
111074  -39.339  -16.697  -10.650 0.0000000000
111075  -38.665  -16.365  -10.497 0.0000000000
111076  -39.000  -16.098  -10.902 0.0000000000
111077  -39.269  -15.791  -11.262 0.0000000000
111078  -39.544  -15.457  -11.628 0.0000000000
111079  -38.613  -15.443  -11.114 0.0000000000
111080  -37.962  -15.043  -10.880 0.0000000000
111081  -37.354  -14.600  -10.593 0.0000000000
111082  -33.961  -13.292  -3.525 0.0000000000
111083  -33.851  -13.979  -4.575 0.0000000000
111084  -33.886  -13.223  -4.047 0.0000000000
111085  -33.826  -13.159  -4.560 0.0000000000
111086  -33.748  -13.014  -5.041 0.0000000000
111087  -34.019  -10.722  -4.447 0.0000000000
111088  -33.806  -11.462  -4.936 0.0000000000
111089  -33.721  -11.356  -5.446 0.0000000000
111090  -33.727  -11.917  -6.444 0.0000000000
111091  -34.002  -12.426  -7.412 0.0000000000
111092  -34.593  -12.822  -8.254 0.0000000000
111093  -34.147  -12.242  -7.815 0.0000000000
111094  -34.350  -12.085  -8.232 0.0000000000
111095  -34.627  -11.933  -8.714 0.0000000000
111096  -34.957  -11.804  -9.194 0.0000000000
111097  -34.198  -11.309  -8.337 0.0000000000
111098  -33.884  -10.643  -7.900 0.0000000000
111099  -33.789  -9.875  -7.389 0.0000000000
111100  -35.685  -6.738  -3.789 0.0000000000
111101  -35.124  -7.429  -4.578 0.0000000000
111102  -35.553  -6.641  -4.176 0.0000000000
111103  -35.424  -6.482  -4.510 0.0000000000
111104  -35.274  -6.351  -4.887 0.0000000000
111105  -35.132  -6.293  -5.323 0.0000000000
111106  -35.647  -5.523  -4.488 0.0000000000
111107  -35.949  -4.737  -4.134 0.0000000000
111108  -36.236  -3.880  -3.787 0.0000000000
111109  -34.961  -1.041  7.283 0.0000000000
111110  -35.849  -1.906  6.898 0.0000000000
111111  -35.067  -1.032  6.939 0.0000000000
111112  -35.211  -0.924  6.639 0.0000000000
111113  -35.286  -0.860  6.313 0.0000000000
111114  -33.772  2.371  5.833 0.0000000000
111115  -34.200  1.198  5.681 0.0000000000
111116  -34.275  1.337  5.360 0.0000000000
111117  -34.996  0.264  4.899 0.0000000000
111118  -35.927  -0.563  4.530 0.0000000000
111119  -36.936  -1.278  4.195 0.0000000000
111120  -36.101  -0.517  4.181 0.0000000000
111121  -36.242  -0.422  3.852 0.0000000000
111122  -36.404  -0.334  3.540 0.0000000000
111123  -30.484  11.534  6.428 0.0000000000
111124  -30.912  10.542  6.426 0.0000000000
111125  -30.984  10.660  6.053 0.0000000000
111126  -31.543  9.682  5.713 0.0000000000
111127  -32.172  8.651  5.356 0.0000000000
111128  -33.678  6.511  3.520 0.0000000000
111129  -33.578  6.519  3.884 0.0000000000
111130  -34.031  5.257  3.445 0.0000000000
111131  -34.339  3.995  3.309 0.0000000000
111132  -34.660  2.721  3.115 0.0000000000
111133  -35.234  1.527  2.924 0.0000000000
111134  -35.360  1.604  2.573 0.0000000000
111135  -36.388  0.714  2.148 0.0000000000
111136  -37.412  -0.033  1.710 0.0000000000
111137  -38.131  -0.783  1.166 0.0000000000
111138  -37.529  0.041  1.320 0.0000000000
111139  -37.652  0.101  0.941 0.0000000000
111140  -37.756  0.193  0.604 0.0000000000
111141  -35.884  3.374  0.362 0.0000000000
111142  -36.633  2.300  0.197 0.0000000000
111143  -36.764  2.400  -0.159 0.0000000000
111144  -37.615  1.586  -0.659 0.0000000000
111145  -38.012  0.733  -1.222 0.0000000000
111146  -38.012  -0.154  -1.826 0.0000000000
111147  -38.073  0.835  -1.556 0.0000000000
111148  -38.113  1.023  -1.891 0.0000000000
111149  -38.016  1.130  -2.246 0.0000000000
111150  -37.995  1.235  -2.597 0.0000000000
111151  -37.952  2.119  -2.061 0.0000000000
111152  -37.601  3.061  -1.902 0.0000000000
111153  -36.931  4.048  -1.674 0.0000000000
111154  -33.530  9.686  -0.332 0.0000000000
111155  -33.992  8.467  -0.627 0.0000000000
111156  -33.694  9.675  -0.657 0.0000000000
111157  -33.775  9.723  -0.996 0.0000000000
111158  -33.895  9.819  -1.328 0.0000000000
111159  -34.042  9.841  -1.665 0.0000000000
111160  -33.634  11.098  -1.371 0.0000000000
111161  -33.500  12.273  -1.444 0.0000000000
111162  -33.517  13.355  -1.461 0.0000000000
111163  -30.831  17.818  2.533 0.0000000000
111164  -31.116  16.943  2.155 0.0000000000
111165  -31.003  17.897  2.194 0.0000000000
111166  -31.219  17.952  1.893 0.0000000000
111167  -31.407  18.025  1.543 0.0000000000
111168  -30.561  20.392  0.373 0.0000000000
111169  -31.080  19.695  0.597 0.0000000000
111170  -31.198  19.683  0.179 0.0000000000
111171  -31.832  18.962  -0.039 0.0000000000
111172  -32.430  18.156  -0.335 0.0000000000
111173  -32.962  17.356  -0.627 0.0000000000
111174  -32.627  18.138  -0.742 0.0000000000
111175  -32.768  18.107  -1.118 0.0000000000
111176  -32.877  18.068  -1.486 0.0000000000
111177  -32.948  17.998  -1.893 0.0000000000
111178  -32.318  18.750  -1.695 0.0000000000
111179  -31.700  19.421  -1.899 0.0000000000
111180  -31.050  20.132  -2.071 0.0000000000
111181  -27.910  23.308  -1.862 0.0000000000
111182  -28.484  22.641  -1.994 0.0000000000
111183  -27.885  23.182  -2.232 0.0000000000
111184  -27.884  23.006  -2.607 0.0000000000
111185  -27.838  22.842  -2.947 0.0000000000
111186  -27.740  22.719  -3.287 0.0000000000
111187  -27.277  23.431  -3.257 0.0000000000
111188  -26.874  24.053  -3.654 0.0000000000
111189  -26.656  24.709  -4.129 0.0000000000
113377  -27.195  24.795  -8.885 0.0000000000
113378  -26.633  24.137  -8.347 0.0000000000
113379  -26.876  24.322  -8.911 0.0000000000
113380  -26.579  23.802  -8.915 0.0000000000
113381  -26.309  23.210  -8.893 0.0000000000
113382  -26.446  22.513  -10.717 0.0000000000
113383  -26.243  22.410  -10.110 0.0000000000
113384  -26.045  21.852  -10.118 0.0000000000
113385  -25.921  21.077  -9.544 0.0000000000
113386  -26.028  20.277  -9.010 0.0000000000
113387  -26.284  19.412  -8.516 0.0000000000
113388  -26.109  19.633  -9.040 0.0000000000
113389  -26.245  19.011  -9.113 0.0000000000
113390  -26.436  18.404  -9.196 0.0000000000
113391  -28.923  21.933  -15.086 0.0000000000
113392  -28.585  22.137  -14.535 0.0000000000
113393  -28.084  21.813  -14.601 0.0000000000
113394  -27.236  21.549  -14.052 0.0000000000
113395  -26.516  21.197  -13.520 0.0000000000
113396  -25.393  18.281  -12.317 0.0000000000
113397  -25.426  18.920  -12.372 0.0000000000
113398  -25.507  18.183  -11.833 0.0000000000
113399  -25.685  18.058  -11.352 0.0000000000
113400  -25.925  17.893  -10.854 0.0000000000
113401  -26.257  17.687  -10.347 0.0000000000
113402  -26.453  17.116  -10.443 0.0000000000
113403  -27.148  16.345  -10.171 0.0000000000
113404  -27.887  15.652  -10.015 0.0000000000
113405  -28.706  14.991  -9.939 0.0000000000
113406  -28.269  15.145  -10.278 0.0000000000
113407  -28.704  14.626  -10.564 0.0000000000
113408  -29.148  14.107  -10.873 0.0000000000
113409  -28.871  13.299  -12.393 0.0000000000
113410  -29.226  13.228  -12.091 0.0000000000
113411  -29.706  12.597  -12.463 0.0000000000
113412  -30.452  11.877  -12.594 0.0000000000
113413  -31.192  11.061  -12.693 0.0000000000
113414  -31.850  10.126  -12.742 0.0000000000
113415  -31.474  10.345  -13.002 0.0000000000
113416  -31.712  9.573  -13.280 0.0000000000
113417  -31.888  8.774  -13.500 0.0000000000
113864  -48.626  -8.306  -11.410 0.0000000000
113865  -49.101  -7.716  -10.928 0.0000000000
113866  -49.195  -6.988  -11.297 0.0000000000
115368  -30.364  20.138  -3.901 0.0000000000
115369  -30.773  19.661  -4.173 0.0000000000
115370  -29.828  20.042  -4.172 0.0000000000
115371  -29.321  19.899  -4.455 0.0000000000
115372  -28.814  19.747  -4.727 0.0000000000
115373  -27.698  20.780  -4.782 0.0000000000
115374  -27.987  20.221  -4.900 0.0000000000
115375  -28.282  19.654  -5.042 0.0000000000
115376  -27.805  19.632  -5.477 0.0000000000
115377  -27.388  19.562  -5.891 0.0000000000
115378  -26.990  19.506  -6.327 0.0000000000
115672  -37.937  10.199  11.727 0.0000000000
115673  -37.575  9.851  12.166 0.0000000000
115674  -37.510  10.581  11.898 0.0000000000
115675  -37.094  10.919  12.049 0.0000000000
115676  -36.690  11.299  12.164 0.0000000000
115677  -36.955  12.507  11.447 0.0000000000
115678  -36.624  12.121  11.867 0.0000000000
115679  -36.275  11.675  12.267 0.0000000000
115680  -35.847  12.019  12.375 0.0000000000
115681  -35.432  12.389  12.481 0.0000000000
115682  -35.023  12.806  12.626 0.0000000000
115683  -34.716  13.133  12.740 0.0000000000
115684  -35.091  13.527  12.454 0.0000000000
115685  -35.149  14.367  12.276 0.0000000000
115686  -35.229  15.141  12.081 0.0000000000
115687  -35.921  15.231  11.495 0.0000000000
115688  -35.641  15.583  11.671 0.0000000000
115689  -35.338  15.895  11.902 0.0000000000
115690  -35.502  16.627  11.782 0.0000000000
115691  -35.719  17.364  11.662 0.0000000000
115692  -35.938  18.043  11.559 0.0000000000
116292  -42.649  -17.395  19.438 0.0000000000
116293  -43.372  -16.839  19.416 0.0000000000
116294  -43.727  -16.125  19.583 0.0000000000
116295  -43.983  -15.407  19.656 0.0000000000
116296  -44.880  -15.044  19.290 0.0000000000
116297  -44.538  -14.828  19.476 0.0000000000
116298  -44.201  -14.651  19.626 0.0000000000
116299  -44.423  -13.855  19.493 0.0000000000
116300  -44.541  -13.219  19.246 0.0000000000
116301  -44.582  -12.496  18.861 0.0000000000
116306  -48.183  3.376  5.731 0.0000000000
116309  -47.783  3.614  5.967 0.0000000000
116310  -47.380  3.859  6.161 0.0000000000
116311  -46.990  4.062  6.390 0.0000000000
116544  -34.630  -8.662  -9.056 0.0000000000
116545  -35.055  -9.081  -9.848 0.0000000000
116546  -34.819  -8.418  -9.348 0.0000000000
116547  -34.981  -8.172  -9.662 0.0000000000
116548  -35.199  -7.857  -9.791 0.0000000000
116549  -34.984  -6.733  -8.407 0.0000000000
116550  -35.146  -7.165  -9.212 0.0000000000
116551  -35.427  -7.597  -10.065 0.0000000000
116552  -35.598  -7.349  -10.424 0.0000000000
116553  -35.855  -7.157  -10.728 0.0000000000
116554  -36.050  -6.939  -11.038 0.0000000000
116555  -36.018  3.594  -12.630 0.0000000000
116556  -36.331  2.752  -12.998 0.0000000000
116557  -36.205  2.904  -13.366 0.0000000000
116558  -36.389  2.277  -14.130 0.0000000000
116559  -36.567  1.696  -14.929 0.0000000000
116560  -36.098  2.566  -14.884 0.0000000000
116561  -36.401  1.924  -15.256 0.0000000000
116562  -36.710  1.197  -15.776 0.0000000000
116563  -36.870  0.780  -16.552 0.0000000000
116564  -37.006  0.426  -17.335 0.0000000000
116565  -37.103  0.145  -18.103 0.0000000000
116566  -37.161  -0.078  -18.868 0.0000000000
116567  -36.896  0.409  -18.380 0.0000000000
116568  -36.693  0.590  -18.607 0.0000000000
116570  -36.106  1.511  -17.785 0.0000000000
117451  -43.922  -23.286  1.032 0.0000000000
117452  -44.298  -23.058  0.601 0.0000000000
117453  -44.683  -22.770  0.198 0.0000000000
117454  -44.398  -23.265  -0.325 0.0000000000
117455  -44.086  -23.698  -0.831 0.0000000000
117456  -43.760  -24.045  -1.325 0.0000000000
117457  -34.789  -14.948  18.332 0.0000000000
117458  -34.581  -15.837  17.833 0.0000000000
117459  -34.629  -15.000  17.923 0.0000000000
117460  -34.476  -15.065  17.479 0.0000000000
117461  -34.355  -15.118  17.057 0.0000000000
117462  -34.372  -13.470  17.498 0.0000000000
117463  -34.279  -14.311  17.102 0.0000000000
117464  -34.332  -15.210  16.596 0.0000000000
117465  -34.311  -15.258  16.112 0.0000000000
117466  -34.334  -15.330  15.645 0.0000000000
117467  -34.345  -15.368  15.192 0.0000000000
117468  -35.701  -6.547  8.884 0.0000000000
117469  -35.061  -7.610  8.370 0.0000000000
117470  -35.228  -7.487  8.034 0.0000000000
117471  -34.860  -8.476  7.150 0.0000000000
117472  -34.984  -9.522  6.320 0.0000000000
117473  -35.138  -8.034  6.474 0.0000000000
117474  -35.070  -9.360  5.929 0.0000000000
117475  -35.522  -10.534  5.625 0.0000000000
117476  -36.536  -11.296  5.156 0.0000000000
117477  -37.600  -11.819  4.774 0.0000000000
117478  -38.384  -12.291  4.315 0.0000000000
117479  -38.285  -12.837  3.749 0.0000000000
117480  -38.283  -12.125  3.896 0.0000000000
117481  -38.309  -11.919  3.529 0.0000000000
117482  -38.248  -11.701  3.141 0.0000000000
117483  -37.219  -10.525  3.686 0.0000000000
117484  -37.900  -10.990  3.238 0.0000000000
117485  -38.202  -11.558  2.634 0.0000000000
117486  -38.099  -11.358  2.236 0.0000000000
117487  -38.103  -11.138  1.847 0.0000000000
117488  -37.964  -10.959  1.437 0.0000000000
117489  -37.824  -10.909  1.041 0.0000000000
117490  -37.949  -10.187  1.762 0.0000000000
117491  -37.506  -9.442  1.976 0.0000000000
117492  -36.972  -8.611  2.231 0.0000000000
117493  -36.274  -7.898  3.300 0.0000000000
117494  -36.317  -7.810  2.927 0.0000000000
117495  -36.536  -7.688  2.570 0.0000000000
117496  -36.319  -6.639  3.048 0.0000000000
117497  -36.545  -5.639  3.585 0.0000000000
117498  -36.992  -4.757  4.035 0.0000000000
117499  -28.515  19.714  8.896 0.0000000000
117500  -28.619  18.905  8.465 0.0000000000
117501  -28.522  19.892  8.469 0.0000000000
117502  -28.519  20.083  8.020 0.0000000000
117503  -28.529  20.282  7.604 0.0000000000
117504  -28.199  22.054  7.852 0.0000000000
117505  -28.347  21.249  7.509 0.0000000000
117506  -28.572  20.392  7.166 0.0000000000
117507  -28.631  20.514  6.745 0.0000000000
117508  -28.684  20.677  6.309 0.0000000000
117509  -28.752  20.775  5.869 0.0000000000
117510  -28.849  20.843  5.468 0.0000000000
117511  -28.473  21.670  5.770 0.0000000000
117512  -28.177  22.584  5.628 0.0000000000
117513  -27.980  23.415  5.435 0.0000000000
117514  -27.818  24.188  6.172 0.0000000000
117515  -27.797  24.276  5.688 0.0000000000
117516  -27.810  24.347  5.232 0.0000000000
117517  -27.660  25.284  5.012 0.0000000000
117518  -27.541  26.127  4.759 0.0000000000
117519  -27.493  26.938  4.490 0.0000000000
119064  -36.714  5.326  -3.227 0.0000000000
119065  -37.060  4.819  -3.670 0.0000000000
119066  -36.553  5.829  -3.500 0.0000000000
119067  -36.404  6.239  -3.760 0.0000000000
119068  -36.249  6.602  -4.076 0.0000000000
119069  -35.352  8.413  -3.595 0.0000000000
119070  -35.752  7.664  -3.974 0.0000000000
119071  -36.118  6.946  -4.371 0.0000000000
119072  -35.992  7.229  -4.659 0.0000000000
119073  -35.917  7.590  -4.978 0.0000000000
119074  -35.873  7.947  -5.321 0.0000000000
119075  -33.988  14.858  -6.470 0.0000000000
119076  -34.736  14.211  -6.613 0.0000000000
119077  -34.206  14.194  -6.807 0.0000000000
119078  -34.351  13.554  -7.156 0.0000000000
119079  -34.482  12.859  -7.453 0.0000000000
119080  -33.347  13.462  -7.539 0.0000000000
119081  -34.027  12.864  -7.662 0.0000000000
119082  -34.620  12.209  -7.748 0.0000000000
119083  -34.740  11.562  -8.034 0.0000000000
119084  -34.762  10.860  -8.298 0.0000000000
119085  -34.805  10.116  -8.581 0.0000000000
119086  -34.870  9.373  -8.886 0.0000000000
119087  -34.488  10.239  -8.903 0.0000000000
119088  -34.181  10.322  -9.257 0.0000000000
119089  -33.893  10.387  -9.582 0.0000000000
119090  -33.205  11.765  -9.226 0.0000000000
119091  -33.404  11.156  -9.576 0.0000000000
119092  -33.575  10.498  -9.938 0.0000000000
119093  -33.278  10.612  -10.311 0.0000000000
119094  -32.993  10.648  -10.671 0.0000000000
119095  -32.719  10.707  -11.056 0.0000000000
119977  -37.542  -2.352  17.109 0.0000000000
119978  -37.140  -2.927  17.220 0.0000000000
119979  -37.178  -2.155  17.001 0.0000000000
119980  -36.811  -1.950  16.827 0.0000000000
119981  -36.428  -1.754  16.629 0.0000000000
119982  -36.859  -0.398  16.101 0.0000000000
119983  -36.457  -0.992  16.340 0.0000000000
119984  -36.086  -1.511  16.414 0.0000000000
119985  -35.745  -1.370  16.176 0.0000000000
119986  -35.408  -1.224  15.971 0.0000000000
119987  -35.078  -0.966  15.745 0.0000000000
119988  -34.511  5.724  13.955 0.0000000000
119989  -34.504  4.798  14.037 0.0000000000
119990  -34.143  5.050  13.973 0.0000000000
119991  -33.810  4.372  13.957 0.0000000000
119992  -33.496  3.672  13.908 0.0000000000
119993  -33.238  4.902  13.640 0.0000000000
119994  -33.216  3.922  13.721 0.0000000000
119995  -33.223  3.003  13.844 0.0000000000
119996  -33.000  2.373  13.721 0.0000000000
119997  -32.914  1.603  13.477 0.0000000000
119998  -32.960  0.856  13.182 0.0000000000
119999  -33.074  0.084  12.846 0.0000000000
120000  -32.819  1.067  12.849 0.0000000000
120001  -32.718  1.254  12.502 0.0000000000
120002  -32.664  1.446  12.098 0.0000000000
120003  -32.414  3.245  12.433 0.0000000000
120004  -32.486  2.456  12.093 0.0000000000
120005  -32.619  1.671  11.724 0.0000000000
120006  -32.584  1.879  11.363 0.0000000000
120007  -32.562  2.077  10.947 0.0000000000
120008  -32.585  2.267  10.574 0.0000000000
120009  -32.621  2.393  10.248 0.0000000000
120010  -32.336  3.260  10.684 0.0000000000
120011  -32.100  4.293  10.788 0.0000000000
120012  -31.829  5.334  10.897 0.0000000000
120013  -31.757  6.071  11.620 0.0000000000
120014  -31.657  6.231  11.325 0.0000000000
120015  -31.571  6.333  11.021 0.0000000000
120016  -31.328  7.316  11.148 0.0000000000
120017  -31.094  8.352  11.264 0.0000000000
120018  -30.859  9.356  11.399 0.0000000000
120019  -31.962  15.696  13.301 0.0000000000
120020  -31.544  15.233  13.296 0.0000000000
120021  -31.610  16.007  13.274 0.0000000000
120022  -31.246  16.311  13.140 0.0000000000
120023  -30.912  16.624  13.005 0.0000000000
120024  -31.413  17.985  13.033 0.0000000000
120025  -30.965  17.462  12.964 0.0000000000
120026  -30.609  16.891  12.851 0.0000000000
120027  -30.293  17.120  12.630 0.0000000000
120028  -30.005  17.385  12.408 0.0000000000
120029  -29.755  17.655  12.150 0.0000000000
120030  -29.523  17.925  11.863 0.0000000000
120031  -29.764  18.540  12.129 0.0000000000
120032  -29.845  19.406  12.072 0.0000000000
120033  -29.931  20.301  11.957 0.0000000000
120034  -30.611  20.590  12.275 0.0000000000
120035  -30.321  20.879  12.049 0.0000000000
120036  -30.017  21.170  11.800 0.0000000000
120037  -30.114  21.992  11.624 0.0000000000
120038  -30.258  22.791  11.355 0.0000000000
120039  -30.417  23.566  11.025 0.0000000000
121846  -39.853  -16.312  20.921 0.0000000000
121847  -39.193  -16.950  21.014 0.0000000000
121848  -39.441  -16.175  20.987 0.0000000000
121849  -39.076  -16.046  21.000 0.0000000000
121850  -38.711  -15.928  21.003 0.0000000000
121851  -39.469  -14.532  20.822 0.0000000000
121852  -38.894  -15.198  20.936 0.0000000000
121853  -38.294  -15.850  20.958 0.0000000000
121854  -37.919  -15.733  20.879 0.0000000000
121855  -37.525  -15.624  20.788 0.0000000000
121856  -37.125  -15.588  20.643 0.0000000000
121857  -36.756  -15.526  20.488 0.0000000000
121858  -37.302  -14.813  20.584 0.0000000000
121859  -37.471  -14.046  20.462 0.0000000000
121860  -37.637  -13.281  20.251 0.0000000000
121861  -38.553  -12.743  20.173 0.0000000000
121862  -38.167  -12.636  20.081 0.0000000000
121863  -37.796  -12.531  19.943 0.0000000000
121864  -37.917  -11.843  19.535 0.0000000000
121865  -38.092  -11.248  18.961 0.0000000000
121866  -38.265  -10.702  18.251 0.0000000000
121878  -46.140  -1.743  12.144 0.0000000000
121879  -46.214  -2.488  12.542 0.0000000000
121880  -45.849  -2.235  12.820 0.0000000000
121881  -45.544  -2.715  13.491 0.0000000000
121882  -45.160  -3.201  14.113 0.0000000000
121883  -44.838  -2.286  13.916 0.0000000000
121884  -44.826  -2.958  14.344 0.0000000000
121885  -44.744  -3.698  14.664 0.0000000000
121886  -44.269  -4.192  15.186 0.0000000000
121887  -43.792  -4.732  15.603 0.0000000000
121888  -43.298  -5.269  15.975 0.0000000000
121889  -42.704  -5.825  16.243 0.0000000000
121890  -42.974  -5.053  16.196 0.0000000000
121891  -42.642  -4.882  16.433 0.0000000000
121892  -42.290  -4.670  16.628 0.0000000000
121893  -42.844  -3.346  15.951 0.0000000000
121894  -42.376  -3.896  16.407 0.0000000000
121895  -41.918  -4.442  16.784 0.0000000000
121896  -41.532  -4.255  16.941 0.0000000000
121897  -41.148  -4.045  17.049 0.0000000000
121898  -40.789  -3.821  17.129 0.0000000000
121899  -40.406  -3.654  17.199 0.0000000000
121900  -40.863  -3.102  16.817 0.0000000000
121901  -40.927  -2.427  16.472 0.0000000000
121902  -40.966  -1.762  16.089 0.0000000000
121903  -41.751  -1.457  15.491 0.0000000000
121904  -41.383  -1.283  15.598 0.0000000000
121905  -40.977  -1.101  15.665 0.0000000000
121906  -40.999  -0.424  15.156 0.0000000000
121907  -40.953  0.214  14.632 0.0000000000
121908  -40.885  0.875  14.082 0.0000000000
121919  -40.966  7.602  10.215 0.0000000000
121920  -40.640  7.898  10.427 0.0000000000
121921  -40.991  8.339  9.948 0.0000000000
121922  -40.940  9.071  9.613 0.0000000000
121923  -40.842  9.784  9.232 0.0000000000
121925  -41.113  10.180  8.626 0.0000000000
121926  -40.746  10.447  8.855 0.0000000000
122592  -43.565  -14.298  -12.904 0.0000000000
122593  -44.363  -13.660  -12.985 0.0000000000
122594  -43.742  -13.783  -13.241 0.0000000000
122595  -43.845  -13.329  -13.562 0.0000000000
122596  -44.017  -12.865  -13.856 0.0000000000
122597  -42.580  -13.454  -13.800 0.0000000000
122598  -43.355  -12.984  -14.016 0.0000000000
122599  -44.171  -12.329  -14.164 0.0000000000
122600  -44.310  -11.821  -14.495 0.0000000000
122601  -44.491  -11.283  -14.828 0.0000000000
122602  -44.640  -10.712  -15.111 0.0000000000
122603  -40.355  -10.182  -15.641 0.0000000000
122604  -41.010  -10.297  -15.867 0.0000000000
122605  -41.180  -9.907  -16.210 0.0000000000
122606  -41.886  -9.484  -16.637 0.0000000000
122607  -42.616  -8.928  -17.006 0.0000000000
122608  -42.196  -8.550  -17.324 0.0000000000
122609  -42.778  -8.439  -17.344 0.0000000000
122610  -43.373  -8.224  -17.337 0.0000000000
122611  -44.008  -7.440  -17.597 0.0000000000
122612  -44.602  -6.539  -17.843 0.0000000000
122613  -45.124  -5.567  -18.080 0.0000000000
122614  -45.527  -4.585  -18.290 0.0000000000
122615  -45.098  -5.012  -18.465 0.0000000000
122616  -45.059  -4.382  -18.870 0.0000000000
122617  -45.041  -3.793  -19.291 0.0000000000
122618  -44.075  -5.268  -19.078 0.0000000000
122619  -44.593  -4.249  -19.437 0.0000000000
122620  -44.978  -3.252  -19.736 0.0000000000
122621  -44.903  -2.701  -20.154 0.0000000000
122622  -44.820  -2.152  -20.587 0.0000000000
122623  -44.707  -1.599  -20.995 0.0000000000
122624  -36.376  -0.454  -7.774 0.0000000000
122625  -36.289  -1.469  -8.221 0.0000000000
122626  -36.387  -1.221  -8.526 0.0000000000
122627  -36.457  -1.866  -9.257 0.0000000000
122628  -36.572  -2.493  -10.071 0.0000000000
122629  -36.651  -1.432  -9.883 0.0000000000
122630  -36.674  -2.281  -10.367 0.0000000000
122631  -36.734  -3.088  -10.929 0.0000000000
122632  -36.934  -3.615  -11.798 0.0000000000
122633  -37.153  -4.079  -12.640 0.0000000000
122634  -37.365  -4.490  -13.531 0.0000000000
122635  -38.032  -2.956  -17.501 0.0000000000
122636  -37.998  -3.251  -17.161 0.0000000000
122637  -38.251  -3.334  -18.144 0.0000000000
122638  -38.579  -3.701  -18.792 0.0000000000
122639  -39.008  -3.871  -19.425 0.0000000000
122640  -39.320  -3.308  -20.465 0.0000000000
122641  -39.433  -3.593  -20.284 0.0000000000
122642  -39.501  -3.967  -19.918 0.0000000000
122643  -40.016  -3.949  -20.407 0.0000000000
122644  -40.549  -3.808  -20.821 0.0000000000
122645  -41.113  -3.642  -21.117 0.0000000000
122646  -41.603  -3.318  -21.373 0.0000000000
122647  -41.517  -2.927  -21.700 0.0000000000
122648  -41.854  -2.071  -22.276 0.0000000000
122649  -42.148  -1.130  -22.848 0.0000000000
122650  -41.492  -1.224  -22.914 0.0000000000
122651  -41.932  -0.733  -23.157 0.0000000000
122652  -42.385  -0.156  -23.372 0.0000000000
122653  -42.498  0.851  -23.862 0.0000000000
122654  -42.556  1.899  -24.331 0.0000000000
122655  -42.568  2.998  -24.775 0.0000000000
122656  -42.496  4.039  -25.245 0.0000000000
122657  -42.176  3.388  -25.158 0.0000000000
122658  -41.814  3.723  -25.478 0.0000000000
122660  -41.209  2.418  -25.137 0.0000000000
124671  -31.755  27.931  -8.235 0.0000000000
124672  -31.461  27.661  -8.598 0.0000000000
124673  -32.440  27.778  -8.748 0.0000000000
124674  -33.205  27.530  -9.346 0.0000000000
124675  -33.913  27.309  -9.887 0.0000000000
124676  -35.322  27.591  -9.771 0.0000000000
124677  -34.975  27.337  -10.103 0.0000000000
124678  -34.597  27.057  -10.398 0.0000000000
124679  -35.225  26.775  -10.873 0.0000000000
124680  -35.825  26.447  -11.379 0.0000000000
124681  -36.358  26.119  -11.847 0.0000000000
125154  -38.843  27.644  5.062 0.0000000000
125155  -38.569  27.302  5.614 0.0000000000
125156  -38.245  27.566  5.408 0.0000000000
125157  -37.586  27.465  5.777 0.0000000000
125158  -36.910  27.375  6.149 0.0000000000
125159  -36.914  28.022  5.362 0.0000000000
125160  -36.572  27.679  5.930 0.0000000000
125161  -36.227  27.299  6.520 0.0000000000
125162  -35.573  27.206  6.931 0.0000000000
125163  -34.973  27.100  7.333 0.0000000000
125164  -34.378  26.991  7.723 0.0000000000
125165  -33.815  26.833  8.113 0.0000000000
125166  -34.096  27.315  7.512 0.0000000000
125167  -33.813  27.649  7.302 0.0000000000
125168  -33.576  27.987  7.063 0.0000000000
125169  -34.523  28.467  6.033 0.0000000000
125170  -33.935  28.420  6.408 0.0000000000
125171  -33.337  28.347  6.811 0.0000000000
125172  -33.079  28.706  6.567 0.0000000000
125173  -32.837  29.066  6.287 0.0000000000
125174  -32.622  29.430  5.985 0.0000000000
125234  -31.431  28.576  -6.830 0.0000000000
125235  -31.561  28.366  -7.310 0.0000000000
125236  -31.676  28.151  -7.791 0.0000000000
125311  -48.353  -17.499  -1.115 0.0000000000
125313  -48.574  -16.971  -1.484 0.0000000000
125314  -48.765  -16.453  -1.811 0.0000000000
125315  -48.944  -15.925  -2.139 0.0000000000
125316  -48.277  -17.475  -2.793 0.0000000000
125317  -48.723  -16.437  -2.618 0.0000000000
125318  -49.135  -15.348  -2.442 0.0000000000
125319  -49.310  -14.798  -2.751 0.0000000000
125320  -49.440  -14.271  -3.053 0.0000000000
125321  -49.575  -13.587  -3.398 0.0000000000
125322  -49.712  -12.955  -3.703 0.0000000000
125323  -49.301  -14.186  -3.898 0.0000000000
125324  -49.051  -14.672  -4.392 0.0000000000
125325  -48.695  -15.177  -4.885 0.0000000000
125326  -48.041  -16.820  -4.747 0.0000000000
125327  -48.166  -16.269  -5.077 0.0000000000
125328  -48.283  -15.642  -5.363 0.0000000000
125329  -47.844  -16.090  -5.836 0.0000000000
125330  -47.406  -16.518  -6.308 0.0000000000
125331  -46.991  -16.843  -6.784 0.0000000000
125343  -32.785  -22.687  12.238 0.0000000000
125344  -32.285  -23.353  11.980 0.0000000000
125345  -32.322  -23.235  11.398 0.0000000000
125346  -31.915  -23.763  10.528 0.0000000000
125347  -31.648  -24.335  9.716 0.0000000000
125348  -32.015  -23.473  9.428 0.0000000000
125349  -31.692  -24.204  9.126 0.0000000000
125350  -31.511  -24.906  8.916 0.0000000000
125351  -31.540  -25.452  8.197 0.0000000000
125352  -31.711  -26.094  7.471 0.0000000000
125353  -32.038  -26.624  6.882 0.0000000000
125354  -32.474  -27.104  6.394 0.0000000000
125355  -32.215  -26.525  6.336 0.0000000000
125356  -32.394  -26.392  5.858 0.0000000000
125357  -32.629  -26.291  5.308 0.0000000000
125358  -32.076  -25.064  5.960 0.0000000000
125359  -32.418  -25.663  5.340 0.0000000000
125360  -32.904  -26.232  4.762 0.0000000000
125361  -33.173  -26.180  4.238 0.0000000000
125362  -33.398  -26.043  3.733 0.0000000000
125363  -33.672  -25.975  3.246 0.0000000000
125364  -33.765  -8.931  14.400 0.0000000000
125365  -33.502  -9.870  14.354 0.0000000000
125366  -33.416  -9.764  13.959 0.0000000000
125367  -33.180  -10.632  13.469 0.0000000000
125368  -33.178  -11.575  12.972 0.0000000000
125369  -33.177  -10.509  12.565 0.0000000000
125370  -33.200  -11.523  12.496 0.0000000000
125371  -33.371  -12.486  12.469 0.0000000000
125372  -33.754  -13.365  11.934 0.0000000000
125373  -34.475  -14.109  11.548 0.0000000000
125374  -35.397  -14.814  11.208 0.0000000000
125375  -38.123  -14.983  7.222 0.0000000000
125376  -38.028  -15.137  7.714 0.0000000000
125377  -37.662  -15.637  7.072 0.0000000000
125378  -36.903  -16.183  6.857 0.0000000000
125379  -35.983  -16.728  6.530 0.0000000000
125380  -35.069  -17.074  5.079 0.0000000000
125381  -35.007  -17.184  5.570 0.0000000000
125382  -35.053  -17.403  6.049 0.0000000000
125383  -34.315  -18.264  5.424 0.0000000000
125384  -33.886  -19.114  4.774 0.0000000000
125385  -33.551  -20.025  4.127 0.0000000000
125386  -33.363  -20.925  3.625 0.0000000000
125387  -33.560  -20.848  3.108 0.0000000000
125388  -33.692  -21.628  2.186 0.0000000000
125389  -33.926  -22.457  1.303 0.0000000000
125390  -34.128  -21.571  1.153 0.0000000000
125391  -34.194  -22.404  0.790 0.0000000000
125392  -34.342  -23.200  0.552 0.0000000000
125393  -34.840  -23.878  -0.081 0.0000000000
125394  -35.527  -24.464  -0.652 0.0000000000
125395  -36.232  -24.926  -1.168 0.0000000000
125396  -37.036  -25.323  -1.562 0.0000000000
125397  -36.520  -24.821  -1.601 0.0000000000
125398  -36.783  -24.674  -2.085 0.0000000000
125399  -37.044  -24.474  -2.530 0.0000000000
125400  -35.863  -23.457  -1.979 0.0000000000
125401  -36.522  -23.915  -2.498 0.0000000000
125402  -37.260  -24.263  -2.970 0.0000000000
125403  -37.472  -24.029  -3.402 0.0000000000
125404  -37.672  -23.783  -3.833 0.0000000000
125405  -37.852  -23.565  -4.237 0.0000000000
125406  -34.971  -18.540  -3.221 0.0000000000
125407  -35.213  -19.259  -3.714 0.0000000000
125408  -35.193  -19.099  -4.166 0.0000000000
125409  -35.672  -19.489  -4.954 0.0000000000
125410  -36.254  -19.862  -5.683 0.0000000000
125411  -35.795  -18.958  -5.719 0.0000000000
125412  -36.345  -19.589  -6.061 0.0000000000
125413  -36.937  -20.183  -6.286 0.0000000000
125414  -37.777  -20.467  -6.825 0.0000000000
125415  -38.671  -20.603  -7.285 0.0000000000
125416  -39.549  -20.698  -7.645 0.0000000000
125417  -40.436  -20.656  -7.946 0.0000000000
125418  -39.697  -20.338  -7.994 0.0000000000
125419  -39.883  -19.978  -8.372 0.0000000000
125420  -40.057  -19.613  -8.715 0.0000000000
125421  -38.371  -19.172  -8.250 0.0000000000
125422  -39.286  -19.252  -8.686 0.0000000000
125423  -40.265  -19.254  -9.086 0.0000000000
125424  -40.489  -18.867  -9.433 0.0000000000
125425  -40.689  -18.470  -9.818 0.0000000000
125426  -40.873  -18.113  -10.157 0.0000000000
125427  -41.215  -17.739  -10.500 0.0000000000
125428  -40.214  -17.879  -10.150 0.0000000000
125429  -39.502  -17.601  -10.064 0.0000000000
125430  -38.753  -17.272  -9.915 0.0000000000
125431  -37.600  -17.357  -8.974 0.0000000000
125432  -37.824  -17.105  -9.351 0.0000000000
125433  -38.120  -16.877  -9.764 0.0000000000
125434  -37.505  -16.451  -9.547 0.0000000000
125435  -36.908  -15.999  -9.285 0.0000000000
125436  -36.349  -15.523  -9.030 0.0000000000
125437  -35.389  -10.370  -2.014 0.0000000000
125438  -34.579  -11.064  -2.707 0.0000000000
125439  -35.152  -10.301  -2.365 0.0000000000
125440  -34.891  -10.271  -2.759 0.0000000000
125441  -34.718  -10.194  -3.176 0.0000000000
125442  -35.935  -8.804  -2.242 0.0000000000
125443  -35.216  -9.452  -2.870 0.0000000000
125444  -34.562  -10.095  -3.574 0.0000000000
125445  -34.385  -9.996  -4.026 0.0000000000
125446  -34.299  -9.885  -4.501 0.0000000000
125447  -34.186  -9.772  -4.974 0.0000000000
125448  -34.072  -9.637  -5.485 0.0000000000
125449  -34.549  -9.099  -4.544 0.0000000000
125450  -34.998  -8.416  -4.164 0.0000000000
125451  -35.476  -7.641  -3.791 0.0000000000
125452  -36.188  -7.031  -2.711 0.0000000000
125453  -36.049  -6.965  -3.056 0.0000000000
125454  -35.868  -6.842  -3.425 0.0000000000
125455  -36.159  -5.999  -3.059 0.0000000000
125456  -36.424  -5.122  -2.728 0.0000000000
125457  -36.748  -4.176  -2.343 0.0000000000
125458  -33.004  3.393  7.679 0.0000000000
125459  -33.442  2.306  7.203 0.0000000000
125460  -33.091  3.461  7.363 0.0000000000
125461  -33.203  3.503  7.016 0.0000000000
125462  -33.337  3.472  6.695 0.0000000000
125463  -32.564  5.835  7.342 0.0000000000
125464  -32.991  4.807  6.884 0.0000000000
125465  -33.406  3.567  6.372 0.0000000000
125466  -33.518  3.681  6.052 0.0000000000
125467  -33.595  3.742  5.709 0.0000000000
125468  -33.705  3.706  5.324 0.0000000000
125469  -30.772  11.937  4.888 0.0000000000
125470  -31.166  10.921  4.944 0.0000000000
125471  -31.268  10.976  4.550 0.0000000000
125472  -31.849  9.971  4.209 0.0000000000
125473  -32.512  8.909  3.896 0.0000000000
125474  -32.030  10.138  3.483 0.0000000000
125475  -32.606  8.940  3.514 0.0000000000
125476  -33.218  7.749  3.545 0.0000000000
125477  -33.713  6.614  3.169 0.0000000000
125478  -34.164  5.366  2.728 0.0000000000
125479  -34.662  4.092  2.246 0.0000000000
125480  -35.246  2.969  1.761 0.0000000000
125481  -34.736  4.170  1.920 0.0000000000
125482  -34.827  4.242  1.577 0.0000000000
125483  -34.952  4.296  1.228 0.0000000000
125484  -33.815  6.768  1.726 0.0000000000
125485  -34.428  5.563  1.354 0.0000000000
125486  -35.087  4.414  0.869 0.0000000000
125487  -35.198  4.475  0.514 0.0000000000
125488  -35.423  4.533  0.196 0.0000000000
125489  -35.590  4.647  -0.135 0.0000000000
125490  -35.742  4.693  -0.503 0.0000000000
125491  -34.838  5.812  -0.038 0.0000000000
125492  -34.222  7.045  0.004 0.0000000000
125493  -33.765  8.289  0.014 0.0000000000
125494  -33.166  9.563  0.676 0.0000000000
125495  -33.254  9.599  0.338 0.0000000000
125496  -33.357  9.635  0.020 0.0000000000
125497  -33.040  10.933  -0.071 0.0000000000
125498  -32.767  12.174  -0.106 0.0000000000
125499  -32.614  13.358  -0.124 0.0000000000
125500  -29.632  21.249  2.200 0.0000000000
125501  -30.215  20.517  1.962 0.0000000000
125502  -29.733  21.251  1.777 0.0000000000
125503  -29.865  21.175  1.389 0.0000000000
125504  -29.912  21.170  0.982 0.0000000000
125505  -28.805  22.631  0.959 0.0000000000
125506  -29.360  21.873  0.772 0.0000000000
125507  -29.967  21.098  0.596 0.0000000000
125508  -30.044  21.047  0.163 0.0000000000
125509  -30.144  20.952  -0.257 0.0000000000
125510  -30.230  20.872  -0.696 0.0000000000
125511  -30.286  20.874  -1.087 0.0000000000
125512  -29.636  21.583  -0.865 0.0000000000
125513  -29.048  22.224  -1.026 0.0000000000
125514  -28.477  22.812  -1.245 0.0000000000
125515  -27.971  23.628  -0.753 0.0000000000
125516  -27.931  23.523  -1.136 0.0000000000
125517  -27.920  23.395  -1.507 0.0000000000
125518  -27.418  24.087  -1.815 0.0000000000
125519  -27.079  24.695  -2.130 0.0000000000
125520  -26.845  25.353  -2.523 0.0000000000
127222  -28.792  24.776  -10.961 0.0000000000
127223  -27.905  24.425  -10.536 0.0000000000
127224  -28.345  24.392  -11.047 0.0000000000
127225  -27.922  23.977  -11.136 0.0000000000
127226  -27.477  23.522  -11.197 0.0000000000
127227  -28.670  23.842  -12.136 0.0000000000
127228  -27.836  23.530  -11.714 0.0000000000
127229  -27.078  23.058  -11.250 0.0000000000
127230  -26.704  22.573  -11.280 0.0000000000
127231  -26.395  22.083  -11.306 0.0000000000
127232  -26.153  21.537  -11.314 0.0000000000
127233  -26.995  20.536  -15.270 0.0000000000
127234  -26.683  20.638  -14.670 0.0000000000
127235  -26.311  20.189  -14.647 0.0000000000
127236  -25.764  19.709  -14.044 0.0000000000
127237  -25.399  19.173  -13.421 0.0000000000
127238  -25.297  18.591  -13.976 0.0000000000
127239  -25.279  18.542  -13.407 0.0000000000
127240  -25.320  18.413  -12.828 0.0000000000
127241  -25.445  17.667  -12.313 0.0000000000
127242  -25.797  16.930  -11.893 0.0000000000
127243  -26.340  16.184  -11.506 0.0000000000
127244  -27.052  15.549  -11.289 0.0000000000
127245  -26.688  15.647  -11.672 0.0000000000
127246  -27.092  15.087  -11.865 0.0000000000
127247  -27.569  14.480  -12.090 0.0000000000
127248  -26.475  15.180  -12.579 0.0000000000
127249  -27.217  14.553  -12.441 0.0000000000
127250  -28.024  13.939  -12.396 0.0000000000
127251  -28.553  13.345  -12.708 0.0000000000
127252  -29.067  12.737  -13.041 0.0000000000
127253  -29.469  12.154  -13.413 0.0000000000
127601  -48.883  -5.554  -12.884 0.0000000000
127602  -49.389  -4.864  -12.473 0.0000000000
127603  -49.411  -4.120  -12.850 0.0000000000
129096  -34.386  14.154  -3.121 0.0000000000
129097  -34.492  13.436  -3.452 0.0000000000
129098  -34.588  14.540  -3.473 0.0000000000
129099  -34.749  14.802  -3.849 0.0000000000
129100  -34.905  15.058  -4.242 0.0000000000
129101  -34.233  16.555  -4.040 0.0000000000
129102  -34.637  15.956  -4.351 0.0000000000
129103  -34.946  15.315  -4.664 0.0000000000
129104  -34.863  15.499  -5.137 0.0000000000
129105  -34.587  15.636  -5.562 0.0000000000
129106  -34.150  15.674  -5.943 0.0000000000
129107  -31.201  19.126  -4.440 0.0000000000
129108  -31.616  18.594  -4.695 0.0000000000
129109  -31.995  18.076  -4.936 0.0000000000
129110  -30.500  18.271  -5.090 0.0000000000
129111  -31.465  17.914  -5.143 0.0000000000
129112  -32.429  17.487  -5.210 0.0000000000
129113  -32.863  16.881  -5.513 0.0000000000
129114  -33.295  16.233  -5.838 0.0000000000
129115  -33.710  15.525  -6.153 0.0000000000
129116  -33.048  15.433  -6.318 0.0000000000
129117  -32.420  15.304  -6.487 0.0000000000
129118  -31.789  15.225  -6.649 0.0000000000
129119  -30.512  16.255  -6.256 0.0000000000
129120  -30.889  15.691  -6.542 0.0000000000
129121  -31.216  15.130  -6.898 0.0000000000
129122  -30.742  15.082  -7.176 0.0000000000
129123  -30.224  15.114  -7.543 0.0000000000
129124  -29.800  15.142  -7.954 0.0000000000
129922  -37.608  3.752  13.400 0.0000000000
129923  -37.247  3.186  13.829 0.0000000000
129924  -37.297  4.055  13.509 0.0000000000
129925  -36.975  4.424  13.594 0.0000000000
129926  -36.634  4.719  13.659 0.0000000000
129927  -37.106  6.165  13.256 0.0000000000
129928  -36.675  5.639  13.533 0.0000000000
129929  -36.267  5.092  13.748 0.0000000000
129930  -35.932  5.385  13.809 0.0000000000
129931  -35.583  5.706  13.867 0.0000000000
129932  -35.252  6.016  13.889 0.0000000000
129933  -37.192  9.423  12.550 0.0000000000
129934  -36.803  8.962  12.885 0.0000000000
129935  -36.431  8.443  13.208 0.0000000000
129936  -35.949  9.603  13.116 0.0000000000
129937  -36.013  8.791  13.312 0.0000000000
129938  -36.027  7.962  13.464 0.0000000000
129939  -35.633  7.495  13.647 0.0000000000
129940  -35.249  6.951  13.792 0.0000000000
129941  -34.891  6.354  13.903 0.0000000000
129942  -34.517  6.660  13.890 0.0000000000
129943  -34.151  6.971  13.858 0.0000000000
129944  -33.775  7.262  13.799 0.0000000000
129945  -34.084  8.791  13.717 0.0000000000
129946  -33.729  8.209  13.761 0.0000000000
129947  -33.398  7.525  13.669 0.0000000000
129948  -33.043  7.832  13.549 0.0000000000
129949  -32.714  8.152  13.390 0.0000000000
129950  -32.400  8.463  13.213 0.0000000000
129951  -32.152  8.714  13.062 0.0000000000
129952  -32.358  9.420  13.254 0.0000000000
129953  -32.279  10.260  13.288 0.0000000000
129954  -32.229  11.126  13.328 0.0000000000
129955  -32.874  11.407  13.474 0.0000000000
129956  -32.534  11.684  13.416 0.0000000000
129957  -32.202  12.007  13.365 0.0000000000
129958  -32.190  12.933  13.399 0.0000000000
129959  -32.197  13.841  13.393 0.0000000000
129960  -32.273  14.644  13.357 0.0000000000
129961  -34.396  13.520  12.838 0.0000000000
129962  -34.048  13.818  12.966 0.0000000000
129963  -33.688  14.161  13.053 0.0000000000
129964  -34.153  15.369  12.731 0.0000000000
129965  -33.746  14.938  12.952 0.0000000000
129966  -33.325  14.538  13.142 0.0000000000
129967  -32.993  14.798  13.226 0.0000000000
129968  -32.685  15.109  13.293 0.0000000000
129969  -32.339  15.411  13.308 0.0000000000
129970  -32.369  16.147  13.256 0.0000000000
129971  -32.470  16.978  13.133 0.0000000000
129972  -32.590  17.787  13.018 0.0000000000
129973  -33.436  17.917  12.798 0.0000000000
129974  -33.063  18.247  12.872 0.0000000000
129975  -32.718  18.597  12.896 0.0000000000
129976  -32.884  19.416  12.746 0.0000000000
129977  -33.045  20.185  12.498 0.0000000000
129978  -33.200  20.923  12.224 0.0000000000
131611  -39.368  -18.781  20.713 0.0000000000
131612  -39.663  -17.998  20.790 0.0000000000
131613  -39.942  -17.240  20.839 0.0000000000
131614  -42.377  -17.271  19.709 0.0000000000
131615  -42.060  -17.113  19.959 0.0000000000
131616  -41.721  -16.970  20.195 0.0000000000
131617  -42.666  -15.604  20.150 0.0000000000
131618  -42.019  -16.219  20.291 0.0000000000
131619  -41.370  -16.825  20.397 0.0000000000
131620  -40.995  -16.690  20.576 0.0000000000
131621  -40.625  -16.569  20.721 0.0000000000
131622  -40.220  -16.469  20.842 0.0000000000
131623  -40.478  -15.680  20.809 0.0000000000
131624  -40.694  -14.878  20.758 0.0000000000
131625  -40.906  -14.138  20.580 0.0000000000
131626  -41.863  -13.711  20.252 0.0000000000
131627  -41.471  -13.550  20.288 0.0000000000
131628  -41.050  -13.400  20.333 0.0000000000
131629  -41.185  -12.678  19.977 0.0000000000
131630  -41.279  -12.011  19.516 0.0000000000
131631  -41.311  -11.420  18.948 0.0000000000
131636  -47.836  -2.482  9.938 0.0000000000
131638  -47.911  -1.673  9.566 0.0000000000
131639  -47.603  -2.196  10.280 0.0000000000
131640  -47.386  -1.901  10.589 0.0000000000
131641  -47.090  -1.647  10.862 0.0000000000
131642  -46.765  -1.451  11.150 0.0000000000
131644  -48.014  1.337  7.482 0.0000000000
131645  -47.677  0.895  8.286 0.0000000000
131646  -47.416  1.807  7.951 0.0000000000
131647  -47.383  1.107  8.555 0.0000000000
131648  -47.373  0.393  9.123 0.0000000000
131649  -47.090  -0.101  9.910 0.0000000000
131650  -46.812  -0.613  10.638 0.0000000000
131651  -46.454  -1.207  11.393 0.0000000000
131652  -46.095  -0.997  11.624 0.0000000000
131653  -45.770  -0.799  11.856 0.0000000000
131654  -45.447  -0.589  12.043 0.0000000000
131655  -45.717  0.712  10.781 0.0000000000
131656  -45.419  0.149  11.514 0.0000000000
131657  -45.093  -0.367  12.219 0.0000000000
131658  -44.720  -0.176  12.402 0.0000000000
131659  -44.336  -0.005  12.608 0.0000000000
131660  -43.942  0.134  12.804 0.0000000000
131661  -43.581  0.309  12.921 0.0000000000
131662  -43.928  0.847  12.237 0.0000000000
131663  -43.858  1.577  11.605 0.0000000000
131664  -43.755  2.187  11.028 0.0000000000
131665  -44.495  2.512  10.164 0.0000000000
131666  -44.064  2.664  10.301 0.0000000000
131667  -43.636  2.800  10.434 0.0000000000
132288  -38.245  -13.005  -12.278 0.0000000000
132289  -39.010  -13.052  -12.875 0.0000000000
132290  -38.399  -12.693  -12.612 0.0000000000
132291  -38.564  -12.333  -12.945 0.0000000000
132292  -38.734  -11.994  -13.293 0.0000000000
132293  -37.417  -11.540  -12.254 0.0000000000
132294  -38.136  -11.650  -12.932 0.0000000000
132295  -38.901  -11.687  -13.615 0.0000000000
132296  -39.083  -11.359  -13.963 0.0000000000
132297  -39.247  -11.018  -14.283 0.0000000000
132298  -39.363  -10.669  -14.607 0.0000000000
132299  -35.565  -9.409  -10.582 0.0000000000
132300  -36.123  -9.666  -11.304 0.0000000000
132301  -36.807  -9.937  -12.112 0.0000000000
132302  -36.593  -9.198  -12.008 0.0000000000
132303  -37.028  -9.687  -12.450 0.0000000000
132304  -37.484  -10.164  -12.843 0.0000000000
132305  -38.144  -10.323  -13.547 0.0000000000
132306  -38.792  -10.367  -14.240 0.0000000000
132307  -39.545  -10.333  -14.971 0.0000000000
132308  -39.783  -10.014  -15.376 0.0000000000
132309  -39.908  -9.658  -15.729 0.0000000000
132310  -40.044  -9.286  -16.090 0.0000000000
132311  -38.772  -9.156  -14.996 0.0000000000
132312  -39.448  -9.119  -15.742 0.0000000000
132313  -40.173  -8.934  -16.411 0.0000000000
132314  -40.276  -8.570  -16.730 0.0000000000
132315  -40.375  -8.165  -17.127 0.0000000000
132316  -40.514  -7.790  -17.476 0.0000000000
132317  -36.645  1.694  -10.060 0.0000000000
132318  -36.773  0.619  -10.515 0.0000000000
132319  -36.756  0.944  -10.800 0.0000000000
132320  -36.887  0.274  -11.549 0.0000000000
132321  -37.030  -0.373  -12.308 0.0000000000
132322  -36.854  0.791  -12.198 0.0000000000
132323  -37.039  -0.063  -12.653 0.0000000000
132324  -37.193  -0.874  -13.151 0.0000000000
132325  -37.357  -1.346  -14.035 0.0000000000
132326  -37.505  -1.760  -14.901 0.0000000000
132327  -37.623  -2.101  -15.742 0.0000000000
132328  -36.600  1.913  -13.448 0.0000000000
132329  -36.852  1.076  -13.917 0.0000000000
132330  -37.088  0.291  -14.379 0.0000000000
132331  -37.199  0.074  -15.565 0.0000000000
132332  -37.262  -0.175  -15.215 0.0000000000
132333  -37.316  -0.470  -14.917 0.0000000000
132334  -37.500  -1.152  -15.506 0.0000000000
132335  -37.648  -1.801  -16.107 0.0000000000
132336  -37.804  -2.400  -16.770 0.0000000000
132337  -38.004  -2.618  -17.758 0.0000000000
132338  -38.220  -2.734  -18.704 0.0000000000
132339  -38.477  -2.723  -19.560 0.0000000000
132340  -38.124  -2.127  -19.126 0.0000000000
132341  -38.400  -2.416  -19.790 0.0000000000
132342  -38.727  -2.587  -20.382 0.0000000000
132343  -38.981  -2.330  -21.164 0.0000000000
132344  -39.239  -1.914  -21.900 0.0000000000
132345  -39.434  -1.385  -22.539 0.0000000000
132346  -39.593  -0.687  -23.205 0.0000000000
132356  -37.205  -0.294  -19.600 0.0000000000
134606  -39.853  27.484  4.964 0.0000000000
134614  -40.207  27.841  4.431 0.0000000000
134615  -39.515  27.742  4.729 0.0000000000
134616  -39.225  28.007  4.514 0.0000000000
134617  -38.960  28.239  4.300 0.0000000000
134618  -38.719  28.486  4.048 0.0000000000
134620  -39.171  28.774  3.478 0.0000000000
134621  -38.483  28.732  3.801 0.0000000000
134747  -48.522  -16.815  0.262 0.0000000000
134748  -48.315  -17.321  -0.239 0.0000000000
134752  -46.229  -20.819  0.122 0.0000000000
134753  -46.771  -19.953  0.285 0.0000000000
134754  -47.277  -19.087  0.397 0.0000000000
134755  -47.554  -18.696  0.015 0.0000000000
134756  -47.841  -18.308  -0.358 0.0000000000
134757  -48.114  -17.866  -0.757 0.0000000000
134758  -47.885  -18.511  -1.260 0.0000000000
134759  -47.638  -19.002  -1.769 0.0000000000
134760  -47.329  -19.451  -2.270 0.0000000000
134761  -46.523  -20.744  -2.071 0.0000000000
134762  -46.743  -20.338  -2.424 0.0000000000
134763  -46.951  -19.901  -2.766 0.0000000000
134764  -46.535  -20.343  -3.286 0.0000000000
134765  -46.116  -20.705  -3.793 0.0000000000
134766  -45.676  -20.996  -4.280 0.0000000000
134767  -33.176  -21.425  17.736 0.0000000000
134769  -33.104  -21.534  17.163 0.0000000000
134770  -33.055  -21.690  16.581 0.0000000000
134771  -33.030  -21.816  15.994 0.0000000000
134772  -33.489  -20.083  16.800 0.0000000000
134773  -33.286  -20.967  16.123 0.0000000000
134774  -33.058  -21.896  15.386 0.0000000000
134775  -33.097  -21.958  14.821 0.0000000000
134776  -33.123  -22.017  14.238 0.0000000000
134777  -33.150  -22.056  13.689 0.0000000000
134778  -34.365  -16.726  17.309 0.0000000000
134779  -34.153  -17.615  16.722 0.0000000000
134780  -33.984  -18.522  16.060 0.0000000000
134781  -34.295  -17.662  15.761 0.0000000000
134782  -34.072  -18.543  15.554 0.0000000000
134783  -33.852  -19.420  15.360 0.0000000000
134784  -33.736  -20.327  14.663 0.0000000000
134785  -33.529  -21.237  13.912 0.0000000000
134786  -33.186  -22.047  13.067 0.0000000000
134787  -33.239  -21.977  12.531 0.0000000000
134788  -33.308  -21.912  12.020 0.0000000000
134789  -33.290  -21.851  11.458 0.0000000000
134790  -34.080  -20.401  12.558 0.0000000000
134791  -33.768  -21.125  11.757 0.0000000000
134792  -33.310  -21.711  10.896 0.0000000000
134793  -33.326  -21.563  10.383 0.0000000000
134794  -33.351  -21.377  9.917 0.0000000000
134795  -33.342  -21.196  9.367 0.0000000000
134796  -34.188  -7.693  11.516 0.0000000000
134797  -33.770  -8.926  11.138 0.0000000000
134798  -33.876  -8.878  10.709 0.0000000000
134799  -33.738  -9.823  10.039 0.0000000000
134800  -33.831  -10.830  9.371 0.0000000000
134801  -34.017  -9.483  9.283 0.0000000000
134802  -33.976  -10.678  8.984 0.0000000000
134803  -34.326  -11.831  8.816 0.0000000000
134804  -35.208  -12.655  8.418 0.0000000000
134805  -36.213  -13.244  8.079 0.0000000000
134806  -37.248  -13.720  7.777 0.0000000000
134807  -34.591  -8.916  7.786 0.0000000000
134808  -34.531  -10.132  7.401 0.0000000000
134809  -34.937  -11.247  7.209 0.0000000000
134810  -35.979  -11.853  6.305 0.0000000000
134811  -35.815  -12.019  6.723 0.0000000000
134812  -35.681  -12.189  7.177 0.0000000000
134813  -36.576  -12.924  7.272 0.0000000000
134814  -37.496  -13.556  7.398 0.0000000000
134815  -38.118  -14.229  7.370 0.0000000000
134816  -38.125  -14.820  6.758 0.0000000000
134817  -37.682  -15.268  6.119 0.0000000000
134818  -36.841  -15.602  5.422 0.0000000000
134819  -37.683  -14.854  5.159 0.0000000000
134820  -36.769  -15.391  4.946 0.0000000000
134821  -35.877  -16.002  4.587 0.0000000000
134822  -35.113  -16.725  3.539 0.0000000000
134823  -34.869  -17.650  2.387 0.0000000000
134824  -34.911  -18.617  1.248 0.0000000000
134825  -34.928  -19.460  0.291 0.0000000000
134826  -35.032  -18.532  0.822 0.0000000000
134827  -35.173  -18.488  0.329 0.0000000000
134828  -35.230  -18.454  -0.112 0.0000000000
134829  -35.175  -16.516  1.541 0.0000000000
134830  -35.232  -17.488  0.476 0.0000000000
134831  -35.289  -18.396  -0.572 0.0000000000
134832  -35.205  -18.294  -1.009 0.0000000000
134833  -35.121  -18.198  -1.419 0.0000000000
134834  -35.064  -18.116  -1.852 0.0000000000
134835  -37.717  -13.325  3.127 0.0000000000
134836  -36.819  -13.838  2.425 0.0000000000
134837  -35.888  -14.593  1.560 0.0000000000
134838  -36.420  -13.696  1.427 0.0000000000
134839  -35.799  -14.508  1.074 0.0000000000
134840  -35.408  -15.427  0.633 0.0000000000
134841  -35.289  -16.339  -0.335 0.0000000000
134842  -35.117  -17.270  -1.263 0.0000000000
134843  -34.946  -17.946  -2.253 0.0000000000
134844  -34.827  -17.739  -2.621 0.0000000000
134845  -34.746  -17.536  -2.966 0.0000000000
134846  -34.668  -17.305  -3.393 0.0000000000
134847  -34.826  -15.708  -1.896 0.0000000000
134848  -34.583  -16.403  -2.873 0.0000000000
134849  -34.568  -17.036  -3.822 0.0000000000
134850  -34.393  -16.823  -4.228 0.0000000000
134851  -34.406  -16.487  -4.581 0.0000000000
134852  -34.370  -16.262  -4.994 0.0000000000
134853  -34.404  -16.134  -5.509 0.0000000000
134854  -34.145  -15.611  -4.558 0.0000000000
134855  -34.027  -14.888  -4.071 0.0000000000
134856  -34.007  -14.119  -3.564 0.0000000000
134857  -34.524  -13.570  -2.139 0.0000000000
134858  -34.303  -13.461  -2.616 0.0000000000
134859  -34.079  -13.343  -3.052 0.0000000000
134860  -34.351  -12.598  -2.568 0.0000000000
134861  -34.649  -11.852  -2.199 0.0000000000
134862  -35.077  -11.125  -1.912 0.0000000000
134863  -37.834  -10.911  0.537 0.0000000000
134864  -37.465  -10.836  0.110 0.0000000000
134865  -37.172  -10.767  -0.310 0.0000000000
134866  -37.712  -9.235  0.694 0.0000000000
134867  -37.547  -10.005  -0.060 0.0000000000
134868  -36.898  -10.679  -0.699 0.0000000000
134869  -36.416  -10.651  -1.017 0.0000000000
134870  -35.991  -10.560  -1.347 0.0000000000
134871  -35.673  -10.401  -1.659 0.0000000000
134872  -36.286  -9.696  -1.409 0.0000000000
134873  -36.788  -8.983  -1.212 0.0000000000
134874  -37.079  -8.165  -0.911 0.0000000000
134875  -37.147  -7.352  0.284 0.0000000000
134876  -37.214  -7.329  -0.154 0.0000000000
134877  -37.121  -7.282  -0.541 0.0000000000
134878  -36.976  -6.385  -0.144 0.0000000000
134879  -36.945  -5.390  0.344 0.0000000000
134880  -37.164  -4.467  0.746 0.0000000000
134881  -29.980  11.934  8.414 0.0000000000
134882  -30.341  11.096  7.987 0.0000000000
134883  -30.005  12.053  8.037 0.0000000000
134884  -30.012  12.193  7.648 0.0000000000
134885  -30.031  12.277  7.245 0.0000000000
134886  -29.423  14.138  7.774 0.0000000000
134887  -29.723  13.253  7.302 0.0000000000
134888  -30.081  12.396  6.840 0.0000000000
134889  -30.137  12.533  6.426 0.0000000000
134890  -30.192  12.664  6.050 0.0000000000
134891  -30.287  12.764  5.667 0.0000000000
134892  -28.746  18.139  8.013 0.0000000000
134893  -28.933  17.314  7.555 0.0000000000
134894  -29.171  16.443  7.078 0.0000000000
134895  -29.073  17.624  6.729 0.0000000000
134896  -29.233  16.611  6.661 0.0000000000
134897  -29.424  15.549  6.605 0.0000000000
134898  -29.699  14.668  6.144 0.0000000000
134899  -30.000  13.804  5.703 0.0000000000
134900  -30.356  12.835  5.266 0.0000000000
134901  -30.454  12.955  4.881 0.0000000000
134902  -30.535  13.082  4.512 0.0000000000
134903  -30.603  13.211  4.127 0.0000000000
134904  -30.124  15.174  4.546 0.0000000000
134905  -30.384  14.251  4.135 0.0000000000
134906  -30.726  13.297  3.729 0.0000000000
134907  -30.814  13.438  3.329 0.0000000000
134908  -30.917  13.586  2.975 0.0000000000
134909  -31.008  13.730  2.591 0.0000000000
134910  -31.134  13.853  2.228 0.0000000000
134911  -30.902  14.768  2.639 0.0000000000
134912  -30.826  15.762  2.722 0.0000000000
134913  -30.746  16.744  2.818 0.0000000000
134914  -30.374  17.626  3.575 0.0000000000
134915  -30.514  17.688  3.204 0.0000000000
134916  -30.665  17.727  2.880 0.0000000000
134917  -30.529  18.675  2.888 0.0000000000
134918  -30.308  19.584  2.856 0.0000000000
134919  -29.987  20.457  2.773 0.0000000000
134920  -28.931  20.910  5.035 0.0000000000
134921  -29.041  20.964  4.629 0.0000000000
134922  -29.159  21.027  4.252 0.0000000000
134923  -28.382  22.768  4.293 0.0000000000
134924  -28.797  21.907  4.089 0.0000000000
134925  -29.254  21.104  3.844 0.0000000000
134926  -29.346  21.165  3.450 0.0000000000
134927  -29.454  21.198  3.023 0.0000000000
134928  -29.553  21.228  2.608 0.0000000000
134929  -29.089  21.984  2.432 0.0000000000
134930  -28.646  22.738  2.213 0.0000000000
134931  -28.241  23.507  1.938 0.0000000000
134932  -27.844  24.462  2.558 0.0000000000
134933  -27.845  24.406  2.126 0.0000000000
134934  -27.882  24.316  1.724 0.0000000000
134935  -27.559  25.068  1.452 0.0000000000
134936  -27.297  25.826  1.126 0.0000000000
134937  -27.144  26.623  0.716 0.0000000000
136477  -32.233  23.021  -15.053 0.0000000000
136478  -31.298  23.036  -14.702 0.0000000000
136479  -31.669  22.758  -15.251 0.0000000000
136480  -31.073  22.497  -15.392 0.0000000000
136481  -30.458  22.237  -15.509 0.0000000000
136483  -30.809  21.984  -16.072 0.0000000000
136484  -29.825  21.997  -15.594 0.0000000000
136485  -29.286  21.719  -15.694 0.0000000000
136486  -28.769  21.431  -15.767 0.0000000000
136487  -28.249  21.135  -15.800 0.0000000000
136495  -28.489  20.862  -16.355 0.0000000000
136496  -27.728  20.755  -15.827 0.0000000000
136497  -27.268  20.385  -15.825 0.0000000000
136498  -26.841  20.009  -15.816 0.0000000000
136499  -26.468  19.622  -15.835 0.0000000000
136501  -26.738  19.481  -16.501 0.0000000000
136502  -26.077  19.168  -15.799 0.0000000000
136503  -25.691  18.687  -15.720 0.0000000000
136504  -25.333  18.188  -15.604 0.0000000000
136505  -25.091  17.552  -15.501 0.0000000000
136820  -48.519  0.139  -16.286 0.0000000000
136821  -48.965  0.803  -15.945 0.0000000000
136822  -48.866  1.474  -16.484 0.0000000000
139080  -35.888  -2.326  -5.064 0.0000000000
139081  -35.612  -2.875  -5.759 0.0000000000
139082  -35.950  -1.934  -5.261 0.0000000000
139083  -36.013  -1.643  -5.546 0.0000000000
139084  -36.137  -1.287  -5.796 0.0000000000
139085  -36.722  0.193  -4.881 0.0000000000
139086  -36.486  -0.422  -5.480 0.0000000000
139087  -36.276  -1.038  -6.107 0.0000000000
139088  -36.281  -0.751  -6.374 0.0000000000
139089  -36.350  -0.426  -6.628 0.0000000000
139090  -36.387  -0.065  -6.788 0.0000000000
139091  -37.208  4.220  -4.106 0.0000000000
139092  -37.174  3.547  -4.548 0.0000000000
139093  -37.007  2.836  -5.039 0.0000000000
139094  -36.990  4.253  -5.076 0.0000000000
139095  -36.941  3.240  -5.255 0.0000000000
139096  -36.798  2.191  -5.512 0.0000000000
139097  -36.593  1.569  -5.985 0.0000000000
139098  -36.445  0.910  -6.476 0.0000000000
139099  -36.396  0.247  -7.087 0.0000000000
139100  -36.467  0.510  -7.379 0.0000000000
139101  -36.509  0.850  -7.629 0.0000000000
139102  -36.582  1.129  -7.931 0.0000000000
139103  -36.666  2.842  -7.020 0.0000000000
139104  -36.618  2.121  -7.578 0.0000000000
139105  -36.598  1.350  -8.220 0.0000000000
139106  -36.620  1.629  -8.498 0.0000000000
139107  -36.605  1.944  -8.763 0.0000000000
139108  -36.648  2.218  -9.075 0.0000000000
139109  -34.603  12.693  -3.778 0.0000000000
139110  -34.740  11.955  -4.092 0.0000000000
139111  -34.944  11.220  -4.405 0.0000000000
139112  -35.201  12.529  -4.876 0.0000000000
139113  -35.129  11.528  -4.805 0.0000000000
139114  -35.168  10.489  -4.718 0.0000000000
139115  -35.399  9.766  -5.032 0.0000000000
139116  -35.628  8.993  -5.360 0.0000000000
139117  -35.832  8.254  -5.684 0.0000000000
139118  -35.255  13.428  -6.595 0.0000000000
139119  -35.520  12.544  -6.458 0.0000000000
139120  -35.613  11.592  -6.291 0.0000000000
139121  -35.514  11.061  -7.012 0.0000000000
139122  -35.613  10.846  -6.586 0.0000000000
139123  -35.591  10.613  -6.161 0.0000000000
139124  -35.641  9.555  -6.115 0.0000000000
139125  -35.807  8.533  -6.054 0.0000000000
139126  -36.009  7.551  -6.021 0.0000000000
139127  -36.208  6.895  -6.348 0.0000000000
139128  -36.356  6.204  -6.723 0.0000000000
139129  -36.454  5.490  -7.159 0.0000000000
139130  -36.121  6.740  -7.433 0.0000000000
139131  -36.348  5.770  -7.501 0.0000000000
139132  -36.488  4.752  -7.692 0.0000000000
139133  -36.565  4.021  -8.202 0.0000000000
139134  -36.594  3.266  -8.759 0.0000000000
139135  -36.584  2.508  -9.363 0.0000000000
139136  -36.565  2.756  -9.711 0.0000000000
139137  -36.506  3.036  -10.056 0.0000000000
139138  -36.441  3.233  -10.416 0.0000000000
139139  -36.227  5.024  -9.548 0.0000000000
139140  -36.304  4.242  -10.122 0.0000000000
139141  -36.367  3.453  -10.742 0.0000000000
139142  -36.272  3.671  -11.072 0.0000000000
139143  -36.151  3.940  -11.359 0.0000000000
139144  -36.023  4.141  -11.677 0.0000000000
139145  -34.966  8.655  -9.209 0.0000000000
139146  -35.081  7.887  -9.592 0.0000000000
139147  -35.196  7.182  -9.989 0.0000000000
139148  -34.550  8.195  -10.291 0.0000000000
139149  -34.928  7.373  -10.304 0.0000000000
139150  -35.330  6.491  -10.405 0.0000000000
139151  -35.514  5.732  -10.904 0.0000000000
139152  -35.701  5.011  -11.437 0.0000000000
139153  -35.874  4.312  -12.009 0.0000000000
139154  -35.696  4.457  -12.352 0.0000000000
139155  -35.508  4.519  -12.773 0.0000000000
139156  -35.316  4.616  -13.081 0.0000000000
139157  -34.648  6.129  -12.284 0.0000000000
139158  -34.872  5.390  -12.824 0.0000000000
139159  -35.103  4.660  -13.421 0.0000000000
139160  -34.872  4.673  -13.738 0.0000000000
139161  -34.611  4.673  -14.036 0.0000000000
139162  -34.339  4.676  -14.280 0.0000000000
141472  -36.110  -8.965  16.661 0.0000000000
141473  -35.496  -9.617  16.685 0.0000000000
141474  -35.795  -8.858  16.589 0.0000000000
141475  -35.523  -8.771  16.429 0.0000000000
141476  -35.236  -8.685  16.239 0.0000000000
141477  -36.009  -7.065  16.808 0.0000000000
141478  -35.482  -7.786  16.383 0.0000000000
141479  -34.973  -8.543  16.014 0.0000000000
141480  -34.759  -8.456  15.776 0.0000000000
141481  -34.554  -8.336  15.517 0.0000000000
141482  -34.383  -8.209  15.158 0.0000000000
141483  -36.652  -3.551  17.145 0.0000000000
141484  -36.192  -4.259  16.982 0.0000000000
141485  -35.830  -5.050  16.692 0.0000000000
141486  -35.699  -3.927  16.482 0.0000000000
141487  -35.608  -4.839  16.411 0.0000000000
141488  -35.462  -5.747  16.293 0.0000000000
141489  -35.081  -6.488  15.865 0.0000000000
141490  -34.669  -7.282  15.355 0.0000000000
141491  -34.214  -8.105  14.874 0.0000000000
141492  -34.124  -7.950  14.537 0.0000000000
141493  -34.047  -7.843  14.196 0.0000000000
141494  -34.031  -7.689  13.859 0.0000000000
141495  -34.646  -5.877  14.623 0.0000000000
141496  -34.376  -6.625  14.102 0.0000000000
141497  -34.074  -7.489  13.539 0.0000000000
141498  -34.143  -7.325  13.213 0.0000000000
141499  -34.223  -7.113  12.865 0.0000000000
141500  -34.309  -6.979  12.534 0.0000000000
141501  -36.872  2.659  14.170 0.0000000000
141502  -36.500  2.140  14.545 0.0000000000
141503  -36.122  1.566  14.888 0.0000000000
141504  -35.774  2.723  14.400 0.0000000000
141505  -35.762  1.852  14.730 0.0000000000
141506  -35.736  1.012  15.144 0.0000000000
141507  -35.372  0.443  15.355 0.0000000000
141508  -35.041  -0.146  15.482 0.0000000000
141509  -34.792  -0.784  15.455 0.0000000000
141510  -34.440  3.855  14.142 0.0000000000
141511  -34.398  2.913  14.290 0.0000000000
141512  -34.381  1.998  14.497 0.0000000000
141513  -33.774  1.578  14.384 0.0000000000
141514  -34.070  1.355  14.570 0.0000000000
141515  -34.372  1.095  14.764 0.0000000000
141516  -34.427  0.248  15.013 0.0000000000
141517  -34.503  -0.584  15.194 0.0000000000
141518  -34.568  -1.463  15.346 0.0000000000
141519  -34.415  -2.182  15.175 0.0000000000
141520  -34.391  -2.858  14.810 0.0000000000
141521  -34.467  -3.507  14.400 0.0000000000
141522  -34.141  -2.409  14.144 0.0000000000
141523  -34.386  -3.280  14.068 0.0000000000
141524  -34.614  -4.212  13.938 0.0000000000
141525  -34.704  -5.045  13.398 0.0000000000
141526  -34.672  -5.872  12.839 0.0000000000
141527  -34.481  -6.760  12.200 0.0000000000
141528  -34.618  -6.580  11.867 0.0000000000
141529  -34.773  -6.427  11.532 0.0000000000
141530  -35.000  -6.296  11.219 0.0000000000
141531  -34.874  -4.287  12.104 0.0000000000
141532  -35.178  -5.185  11.587 0.0000000000
141533  -35.152  -6.161  10.924 0.0000000000
141534  -35.388  -6.031  10.631 0.0000000000
141535  -35.528  -5.855  10.303 0.0000000000
141536  -35.747  -5.683  10.002 0.0000000000
141537  -33.263  -0.673  12.442 0.0000000000
141538  -33.607  -1.398  12.039 0.0000000000
141539  -34.075  -2.123  11.646 0.0000000000
141540  -33.542  -1.057  11.281 0.0000000000
141541  -34.073  -1.969  11.283 0.0000000000
141542  -34.664  -2.880  11.262 0.0000000000
141543  -35.266  -3.713  10.825 0.0000000000
141544  -35.750  -4.631  10.287 0.0000000000
141545  -35.912  -5.590  9.635 0.0000000000
141546  -36.114  -5.474  9.322 0.0000000000
141547  -36.225  -5.303  9.019 0.0000000000
141548  -36.352  -5.126  8.719 0.0000000000
141549  -35.733  -3.314  9.394 0.0000000000
141550  -36.295  -4.153  8.949 0.0000000000
141551  -36.552  -4.953  8.405 0.0000000000
141552  -36.659  -4.869  8.033 0.0000000000
141553  -36.912  -4.753  7.710 0.0000000000
141554  -36.949  -4.592  7.340 0.0000000000
141555  -37.069  -4.513  7.024 0.0000000000
141556  -36.815  -3.694  7.559 0.0000000000
141557  -36.205  -2.811  7.570 0.0000000000
141558  -35.457  -1.937  7.579 0.0000000000
141559  -34.649  -1.154  8.303 0.0000000000
141560  -34.722  -1.074  7.964 0.0000000000
141561  -34.828  -1.053  7.618 0.0000000000
141562  -34.271  -0.103  7.685 0.0000000000
141563  -33.712  0.960  7.759 0.0000000000
141564  -33.301  2.116  7.851 0.0000000000
141565  -32.649  2.559  9.943 0.0000000000
141566  -32.677  2.699  9.631 0.0000000000
141567  -32.755  2.774  9.313 0.0000000000
141568  -32.094  4.819  9.894 0.0000000000
141569  -32.437  3.906  9.431 0.0000000000
141570  -32.793  2.885  8.982 0.0000000000
141571  -32.827  3.007  8.647 0.0000000000
141572  -32.883  3.131  8.297 0.0000000000
141573  -32.949  3.260  7.983 0.0000000000
141574  -32.621  4.411  8.143 0.0000000000
141575  -32.264  5.609  8.332 0.0000000000
141576  -31.849  6.754  8.487 0.0000000000
141577  -31.384  7.510  9.188 0.0000000000
141578  -31.387  7.727  8.894 0.0000000000
141579  -31.457  7.793  8.565 0.0000000000
141580  -31.083  8.782  8.600 0.0000000000
141581  -30.652  9.880  8.690 0.0000000000
141582  -30.300  10.830  8.752 0.0000000000
141583  -31.901  8.858  12.907 0.0000000000
141584  -31.641  9.093  12.684 0.0000000000
141585  -31.400  9.354  12.517 0.0000000000
141586  -31.402  10.993  12.884 0.0000000000
141587  -31.252  10.339  12.603 0.0000000000
141588  -31.147  9.627  12.340 0.0000000000
141589  -30.968  9.861  12.068 0.0000000000
141590  -30.786  10.069  11.807 0.0000000000
141591  -30.630  10.336  11.515 0.0000000000
141592  -31.137  14.655  13.213 0.0000000000
141593  -30.823  14.055  12.982 0.0000000000
141594  -30.587  13.407  12.716 0.0000000000
141595  -30.266  14.572  12.596 0.0000000000
141596  -30.335  13.704  12.538 0.0000000000
141597  -30.454  12.775  12.426 0.0000000000
141598  -30.411  12.060  12.048 0.0000000000
141599  -30.413  11.318  11.629 0.0000000000
141600  -30.475  10.570  11.201 0.0000000000
141601  -30.354  10.771  10.871 0.0000000000
141602  -30.231  10.957  10.560 0.0000000000
141603  -30.092  11.114  10.252 0.0000000000
141604  -29.751  12.859  10.794 0.0000000000
141605  -29.835  12.101  10.354 0.0000000000
141606  -30.058  11.323  9.885 0.0000000000
141607  -30.006  11.498  9.544 0.0000000000
141608  -29.957  11.629  9.176 0.0000000000
141609  -29.969  11.776  8.808 0.0000000000
141610  -29.664  12.718  8.867 0.0000000000
141611  -29.401  13.681  8.932 0.0000000000
141612  -29.186  14.696  9.028 0.0000000000
141613  -29.102  15.281  9.879 0.0000000000
141614  -29.035  15.467  9.488 0.0000000000
141615  -28.997  15.692  9.145 0.0000000000
141616  -28.839  16.644  9.251 0.0000000000
141617  -28.722  17.543  9.265 0.0000000000
141618  -28.625  18.519  9.293 0.0000000000
141619  -29.304  18.128  11.556 0.0000000000
141620  -29.133  18.326  11.211 0.0000000000
141621  -28.969  18.524  10.877 0.0000000000
141622  -29.141  20.206  11.121 0.0000000000
141623  -28.957  19.497  10.852 0.0000000000
141624  -28.820  18.860  10.467 0.0000000000
141625  -28.699  19.085  10.072 0.0000000000
141626  -28.586  19.332  9.684 0.0000000000
141627  -28.548  19.518  9.289 0.0000000000
141628  -28.497  20.494  9.260 0.0000000000
141629  -28.425  21.430  9.177 0.0000000000
141630  -28.360  22.338  9.064 0.0000000000
141631  -28.617  22.801  9.723 0.0000000000
141632  -28.449  23.028  9.328 0.0000000000
141633  -28.309  23.252  8.902 0.0000000000
141634  -28.285  24.157  8.682 0.0000000000
141635  -28.347  24.960  8.463 0.0000000000
141636  -28.454  25.792  8.167 0.0000000000
146353  -38.547  -17.632  21.060 0.0000000000
146354  -37.890  -18.320  21.077 0.0000000000
146356  -37.144  -18.171  21.002 0.0000000000
146357  -36.888  -18.950  20.999 0.0000000000
146362  -34.411  -21.873  20.188 0.0000000000
146363  -34.145  -21.802  19.937 0.0000000000
146364  -33.906  -21.712  19.671 0.0000000000
146365  -34.675  -20.202  20.050 0.0000000000
146366  -34.169  -20.951  19.744 0.0000000000
146367  -33.683  -21.685  19.299 0.0000000000
146368  -33.515  -21.602  18.972 0.0000000000
146369  -33.354  -21.562  18.540 0.0000000000
146370  -33.243  -21.508  18.133 0.0000000000
146371  -33.516  -20.648  18.269 0.0000000000
146372  -33.757  -19.844  18.354 0.0000000000
146373  -33.975  -19.088  18.397 0.0000000000
146374  -34.519  -18.381  19.183 0.0000000000
146375  -34.354  -18.326  18.838 0.0000000000
146376  -34.224  -18.293  18.481 0.0000000000
146377  -34.486  -17.502  18.518 0.0000000000
146378  -34.716  -16.654  18.576 0.0000000000
146379  -34.879  -15.836  18.617 0.0000000000
146380  -36.442  -15.427  20.312 0.0000000000
146381  -36.179  -15.328  20.094 0.0000000000
146382  -35.898  -15.227  19.859 0.0000000000
146383  -36.460  -13.743  19.915 0.0000000000
146384  -36.031  -14.425  19.819 0.0000000000
146385  -35.632  -15.154  19.591 0.0000000000
146386  -35.369  -15.112  19.290 0.0000000000
146387  -35.154  -15.088  18.954 0.0000000000
146388  -34.977  -15.037  18.631 0.0000000000
146389  -35.044  -14.176  18.652 0.0000000000
146390  -35.091  -13.353  18.625 0.0000000000
146391  -35.157  -12.603  18.455 0.0000000000
146392  -35.814  -12.007  18.731 0.0000000000
146393  -35.534  -11.917  18.491 0.0000000000
146394  -35.289  -11.865  18.189 0.0000000000
146395  -35.490  -11.147  17.859 0.0000000000
146396  -35.716  -10.488  17.465 0.0000000000
146397  -35.994  -9.874  17.059 0.0000000000
146415  -44.214  -11.666  18.369 0.0000000000
146416  -43.813  -11.529  18.367 0.0000000000
146417  -43.429  -11.404  18.367 0.0000000000
146418  -43.016  -11.269  18.337 0.0000000000
146420  -42.986  -10.722  17.568 0.0000000000
146421  -42.612  -11.136  18.301 0.0000000000
146422  -42.184  -11.041  18.283 0.0000000000
146423  -41.760  -10.972  18.194 0.0000000000
146424  -41.360  -10.876  18.159 0.0000000000
146428  -47.029  -4.392  11.540 0.0000000000
146434  -46.195  -3.231  12.944 0.0000000000
146435  -46.067  -4.017  13.274 0.0000000000
146436  -45.819  -4.818  13.489 0.0000000000
146437  -45.103  -5.052  14.310 0.0000000000
146438  -45.309  -5.334  13.960 0.0000000000
146439  -45.469  -5.596  13.569 0.0000000000
146440  -45.044  -6.325  13.560 0.0000000000
146449  -41.674  -10.107  16.336 0.0000000000
146450  -41.330  -10.467  17.216 0.0000000000
146451  -40.940  -10.820  18.076 0.0000000000
146452  -40.535  -10.749  18.002 0.0000000000
146453  -40.144  -10.659  17.928 0.0000000000
146454  -39.784  -10.579  17.877 0.0000000000
146455  -40.315  -9.598  16.196 0.0000000000
146456  -39.884  -10.069  16.980 0.0000000000
146457  -39.445  -10.489  17.818 0.0000000000
146458  -39.096  -10.397  17.702 0.0000000000
146459  -38.773  -10.268  17.568 0.0000000000
146460  -38.453  -10.146  17.488 0.0000000000
146461  -42.066  -6.418  16.446 0.0000000000
146462  -41.428  -6.992  16.554 0.0000000000
146463  -40.750  -7.574  16.563 0.0000000000
146464  -40.846  -6.632  17.041 0.0000000000
146465  -40.461  -7.415  16.802 0.0000000000
146466  -40.057  -8.197  16.512 0.0000000000
146467  -39.354  -8.840  16.602 0.0000000000
146468  -38.692  -9.526  16.864 0.0000000000
146469  -38.129  -10.070  17.410 0.0000000000
146470  -37.845  -9.900  17.309 0.0000000000
146471  -37.599  -9.751  17.251 0.0000000000
146472  -37.339  -9.686  17.129 0.0000000000
146473  -38.349  -8.175  16.975 0.0000000000
146474  -37.729  -8.843  16.902 0.0000000000
146475  -37.108  -9.486  17.109 0.0000000000
146476  -36.851  -9.328  16.998 0.0000000000
146477  -36.575  -9.240  16.902 0.0000000000
146478  -36.356  -9.065  16.827 0.0000000000
146479  -36.667  -8.247  16.862 0.0000000000
146480  -36.920  -7.424  17.092 0.0000000000
146481  -37.168  -6.518  17.373 0.0000000000
146482  -38.002  -5.961  17.633 0.0000000000
146483  -37.654  -5.830  17.585 0.0000000000
146484  -37.359  -5.711  17.543 0.0000000000
146485  -37.514  -4.881  17.586 0.0000000000
146486  -37.647  -4.076  17.530 0.0000000000
146487  -37.766  -3.312  17.392 0.0000000000
146488  -40.009  -3.500  17.266 0.0000000000
146489  -39.630  -3.316  17.294 0.0000000000
146490  -39.249  -3.145  17.302 0.0000000000
146491  -39.774  -1.931  16.659 0.0000000000
146492  -39.317  -2.445  17.033 0.0000000000
146493  -38.868  -3.040  17.327 0.0000000000
146494  -38.509  -2.895  17.308 0.0000000000
146495  -38.176  -2.707  17.236 0.0000000000
146496  -37.880  -2.527  17.180 0.0000000000
146497  -37.902  -1.795  16.880 0.0000000000
146498  -37.959  -1.023  16.475 0.0000000000
146499  -38.006  -0.270  16.019 0.0000000000
146500  -38.732  0.049  15.663 0.0000000000
146501  -38.369  0.254  15.605 0.0000000000
146502  -38.027  0.466  15.522 0.0000000000
146503  -38.029  1.196  14.986 0.0000000000
146504  -37.992  1.879  14.414 0.0000000000
146505  -37.929  2.623  13.872 0.0000000000
146506  -43.184  0.451  13.051 0.0000000000
146507  -42.791  0.659  13.144 0.0000000000
146508  -42.388  0.849  13.246 0.0000000000
146511  -42.007  1.009  13.332 0.0000000000
146512  -41.593  1.171  13.391 0.0000000000
146513  -41.200  1.384  13.425 0.0000000000
146514  -40.802  1.545  13.475 0.0000000000
146522  -40.705  2.222  12.809 0.0000000000
146523  -40.424  1.744  13.473 0.0000000000
146524  -40.049  1.939  13.491 0.0000000000
146525  -39.662  2.134  13.462 0.0000000000
146526  -39.306  2.366  13.376 0.0000000000
146528  -39.217  3.078  12.780 0.0000000000
146529  -38.935  2.649  13.322 0.0000000000
146530  -38.575  2.944  13.289 0.0000000000
146531  -38.211  3.182  13.321 0.0000000000
146532  -37.924  3.472  13.395 0.0000000000
146533  -37.981  4.357  13.045 0.0000000000
146534  -38.050  5.178  12.869 0.0000000000
146535  -38.161  6.032  12.711 0.0000000000
146536  -38.866  6.160  12.206 0.0000000000
146537  -38.550  6.509  12.383 0.0000000000
146538  -38.252  6.810  12.543 0.0000000000
146539  -38.314  7.604  12.349 0.0000000000
146540  -38.333  8.419  12.130 0.0000000000
146541  -38.297  9.173  11.907 0.0000000000
146542  -40.312  8.211  10.645 0.0000000000
146543  -39.982  8.500  10.867 0.0000000000
146544  -39.652  8.766  11.018 0.0000000000
146545  -39.894  9.919  10.203 0.0000000000
146546  -39.598  9.520  10.688 0.0000000000
146547  -39.318  9.069  11.161 0.0000000000
146548  -39.000  9.375  11.330 0.0000000000
146549  -38.616  9.658  11.483 0.0000000000
146550  -38.277  9.931  11.602 0.0000000000
146551  -38.226  10.653  11.314 0.0000000000
146552  -38.155  11.389  10.983 0.0000000000
146553  -38.057  12.151  10.624 0.0000000000
148272  -47.604  -12.073  -10.070 0.0000000000
148273  -48.201  -10.947  -10.002 0.0000000000
148274  -47.755  -11.405  -10.414 0.0000000000
148275  -47.893  -10.776  -10.735 0.0000000000
148276  -48.016  -10.151  -11.099 0.0000000000
148277  -46.999  -11.652  -11.568 0.0000000000
148278  -47.566  -10.615  -11.507 0.0000000000
148279  -48.133  -9.464  -11.433 0.0000000000
148280  -48.219  -8.790  -11.803 0.0000000000
148281  -48.308  -8.131  -12.143 0.0000000000
148282  -48.388  -7.450  -12.500 0.0000000000
148283  -45.091  -12.961  -13.001 0.0000000000
148284  -45.756  -12.125  -13.007 0.0000000000
148285  -46.351  -11.198  -12.957 0.0000000000
148286  -45.998  -10.949  -13.667 0.0000000000
148287  -46.461  -10.595  -13.303 0.0000000000
148288  -46.902  -10.235  -12.926 0.0000000000
148289  -47.435  -9.143  -12.917 0.0000000000
148290  -47.966  -7.948  -12.879 0.0000000000
148291  -48.447  -6.755  -12.867 0.0000000000
148292  -48.491  -6.041  -13.234 0.0000000000
148293  -48.490  -5.368  -13.619 0.0000000000
148294  -48.495  -4.593  -13.995 0.0000000000
148295  -47.666  -6.402  -14.330 0.0000000000
148296  -48.090  -5.137  -14.344 0.0000000000
148297  -48.505  -3.888  -14.357 0.0000000000
148298  -48.466  -3.196  -14.742 0.0000000000
148299  -48.410  -2.436  -15.183 0.0000000000
148300  -48.343  -1.733  -15.592 0.0000000000
148301  -39.820  -12.993  -13.475 0.0000000000
148302  -40.709  -12.800  -13.992 0.0000000000
148303  -41.578  -12.520  -14.433 0.0000000000
148304  -41.000  -12.027  -14.649 0.0000000000
148305  -41.666  -12.134  -14.729 0.0000000000
148306  -42.408  -12.148  -14.800 0.0000000000
148307  -43.215  -11.625  -15.079 0.0000000000
148308  -44.028  -10.951  -15.286 0.0000000000
148309  -44.800  -10.148  -15.434 0.0000000000
148310  -41.676  -10.358  -15.989 0.0000000000
148311  -42.356  -10.338  -16.066 0.0000000000
148312  -43.015  -10.237  -16.077 0.0000000000
148313  -43.874  -9.044  -16.650 0.0000000000
148314  -43.760  -9.588  -16.326 0.0000000000
148315  -43.661  -10.089  -16.027 0.0000000000
148316  -44.267  -9.890  -15.904 0.0000000000
148317  -44.837  -9.615  -15.722 0.0000000000
148318  -45.377  -9.293  -15.507 0.0000000000
148319  -45.948  -8.308  -15.561 0.0000000000
148320  -46.483  -7.203  -15.613 0.0000000000
148321  -46.925  -6.104  -15.666 0.0000000000
148322  -46.468  -5.938  -16.326 0.0000000000
148323  -46.902  -5.420  -16.036 0.0000000000
148324  -47.323  -4.868  -15.719 0.0000000000
148325  -47.678  -3.556  -15.794 0.0000000000
148326  -47.975  -2.310  -15.905 0.0000000000
148327  -48.240  -1.074  -16.075 0.0000000000
148328  -48.167  -0.355  -16.569 0.0000000000
148329  -48.082  0.295  -17.073 0.0000000000
148330  -47.974  0.960  -17.606 0.0000000000
148331  -47.391  -0.950  -17.585 0.0000000000
148332  -47.650  0.340  -17.837 0.0000000000
148333  -47.843  1.601  -18.102 0.0000000000
148334  -47.654  2.282  -18.593 0.0000000000
148335  -47.438  2.895  -19.098 0.0000000000
148336  -47.182  3.529  -19.643 0.0000000000
148337  -45.907  -3.381  -18.510 0.0000000000
148338  -46.253  -2.181  -18.739 0.0000000000
148339  -46.529  -0.960  -18.988 0.0000000000
148340  -46.082  -1.027  -19.678 0.0000000000
148341  -46.406  -0.424  -19.466 0.0000000000
148342  -46.718  0.237  -19.264 0.0000000000
148343  -46.864  1.551  -19.581 0.0000000000
148344  -46.955  2.869  -19.895 0.0000000000
148345  -46.918  4.093  -20.216 0.0000000000
148346  -46.658  4.673  -20.744 0.0000000000
148347  -46.366  5.204  -21.284 0.0000000000
148348  -46.038  5.720  -21.802 0.0000000000
148349  -45.958  3.859  -21.619 0.0000000000
148350  -45.844  5.080  -22.000 0.0000000000
148351  -45.725  6.240  -22.303 0.0000000000
148352  -45.400  6.716  -22.761 0.0000000000
148353  -45.105  7.106  -23.208 0.0000000000
148354  -44.708  7.615  -23.760 0.0000000000
148355  -35.513  -3.489  -6.497 0.0000000000
148356  -35.513  -4.078  -7.216 0.0000000000
148357  -35.544  -4.646  -7.956 0.0000000000
148358  -35.822  -3.470  -7.708 0.0000000000
148359  -35.746  -4.342  -8.255 0.0000000000
148360  -35.665  -5.196  -8.787 0.0000000000
148361  -35.792  -5.733  -9.622 0.0000000000
148362  -35.954  -6.250  -10.476 0.0000000000
148363  -36.249  -6.662  -11.303 0.0000000000
148364  -36.246  -2.368  -8.640 0.0000000000
148365  -36.214  -3.230  -9.176 0.0000000000
148366  -36.211  -4.091  -9.784 0.0000000000
148367  -36.486  -4.360  -10.878 0.0000000000
148368  -36.343  -4.587  -10.599 0.0000000000
148369  -36.227  -4.888  -10.357 0.0000000000
148370  -36.324  -5.652  -10.913 0.0000000000
148371  -36.458  -6.380  -11.527 0.0000000000
148372  -36.645  -7.025  -12.119 0.0000000000
148373  -37.087  -7.338  -12.955 0.0000000000
148374  -37.564  -7.579  -13.808 0.0000000000
148375  -38.093  -7.759  -14.704 0.0000000000
148376  -37.736  -7.001  -14.418 0.0000000000
148377  -38.139  -7.467  -15.018 0.0000000000
148378  -38.660  -7.856  -15.581 0.0000000000
148379  -39.257  -7.843  -16.405 0.0000000000
148380  -39.913  -7.688  -17.132 0.0000000000
148381  -40.578  -7.382  -17.792 0.0000000000
148382  -36.889  -0.307  -10.995 0.0000000000
148383  -37.001  -1.241  -11.492 0.0000000000
148384  -37.112  -2.033  -12.018 0.0000000000
148385  -37.323  -2.241  -13.196 0.0000000000
148386  -37.281  -2.508  -12.833 0.0000000000
148387  -37.208  -2.789  -12.578 0.0000000000
148388  -37.320  -3.550  -13.219 0.0000000000
148389  -37.436  -4.255  -13.850 0.0000000000
148390  -37.605  -4.842  -14.491 0.0000000000
148391  -38.016  -3.563  -16.927 0.0000000000
148392  -38.017  -3.934  -16.701 0.0000000000
148393  -37.994  -4.213  -16.383 0.0000000000
148394  -38.669  -4.682  -17.992 0.0000000000
148395  -38.306  -4.674  -17.058 0.0000000000
148396  -37.982  -4.528  -16.105 0.0000000000
148397  -37.904  -4.819  -15.758 0.0000000000
148398  -37.887  -5.107  -15.484 0.0000000000
148399  -37.848  -5.368  -15.150 0.0000000000
148400  -38.144  -5.862  -15.787 0.0000000000
148401  -38.523  -6.276  -16.418 0.0000000000
148402  -38.968  -6.583  -16.973 0.0000000000
148403  -39.556  -6.118  -18.094 0.0000000000
148404  -39.528  -6.448  -17.778 0.0000000000
148405  -39.451  -6.828  -17.436 0.0000000000
148406  -40.009  -6.997  -17.812 0.0000000000
148407  -40.624  -7.032  -18.129 0.0000000000
148408  -41.234  -6.965  -18.389 0.0000000000
148409  -41.835  -6.485  -18.881 0.0000000000
148410  -42.455  -5.785  -19.387 0.0000000000
148411  -43.022  -5.013  -19.846 0.0000000000
148412  -42.429  -4.845  -20.124 0.0000000000
148413  -42.988  -4.568  -20.240 0.0000000000
148414  -43.537  -4.128  -20.285 0.0000000000
148415  -43.952  -3.189  -20.671 0.0000000000
148416  -44.281  -2.155  -21.055 0.0000000000
148417  -44.554  -1.051  -21.434 0.0000000000
148418  -42.131  -3.015  -21.582 0.0000000000
148419  -42.625  -2.618  -21.753 0.0000000000
148420  -43.129  -2.158  -21.878 0.0000000000
148421  -43.261  -0.669  -22.731 0.0000000000
148422  -43.425  -1.176  -22.326 0.0000000000
148423  -43.599  -1.589  -21.957 0.0000000000
148424  -44.026  -1.025  -21.956 0.0000000000
148425  -44.402  -0.480  -21.904 0.0000000000
148426  -44.791  0.089  -21.816 0.0000000000
148427  -44.894  1.322  -22.154 0.0000000000
148428  -44.921  2.502  -22.505 0.0000000000
148429  -44.898  3.616  -22.881 0.0000000000
148430  -44.339  3.504  -23.416 0.0000000000
148431  -44.571  4.170  -23.368 0.0000000000
148432  -44.796  4.816  -23.241 0.0000000000
148433  -44.669  5.946  -23.591 0.0000000000
148434  -44.522  7.009  -23.957 0.0000000000
148435  -44.301  8.071  -24.319 0.0000000000
148436  -43.918  8.415  -24.862 0.0000000000
148437  -43.531  8.773  -25.370 0.0000000000
148439  -43.211  7.536  -25.559 0.0000000000
148445  -42.368  5.027  -25.692 0.0000000000
148463  -39.726  0.106  -23.884 0.0000000000
153632  -26.407  24.524  -6.340 0.0000000000
153633  -26.306  24.007  -6.613 0.0000000000
153634  -26.605  24.763  -6.922 0.0000000000
153635  -26.830  24.948  -7.497 0.0000000000
153636  -27.071  25.085  -8.090 0.0000000000
153637  -27.926  26.061  -8.112 0.0000000000
153638  -27.683  25.648  -8.372 0.0000000000
153639  -27.434  25.250  -8.669 0.0000000000
153640  -27.826  25.322  -9.177 0.0000000000
153641  -28.232  25.325  -9.682 0.0000000000
153642  -28.629  25.262  -10.192 0.0000000000
153643  -31.197  27.356  -8.978 0.0000000000
153644  -30.898  27.014  -9.286 0.0000000000
153645  -30.532  26.667  -9.600 0.0000000000
153646  -32.158  26.644  -10.322 0.0000000000
153647  -31.105  26.506  -10.115 0.0000000000
153648  -30.149  26.317  -9.883 0.0000000000
153649  -29.828  25.951  -10.163 0.0000000000
153650  -29.473  25.584  -10.432 0.0000000000
153651  -29.093  25.175  -10.697 0.0000000000
153652  -29.632  25.083  -11.199 0.0000000000
153653  -30.166  24.920  -11.702 0.0000000000
153654  -30.653  24.700  -12.197 0.0000000000
153655  -31.960  25.151  -12.126 0.0000000000
153656  -31.567  24.810  -12.413 0.0000000000
153657  -31.113  24.486  -12.681 0.0000000000
153658  -31.523  24.187  -13.146 0.0000000000
153659  -31.969  23.918  -13.634 0.0000000000
153660  -32.407  23.645  -14.174 0.0000000000
153667  -37.774  26.310  -11.787 0.0000000000
153668  -37.340  26.047  -12.050 0.0000000000
153686  -33.255  23.697  -14.365 0.0000000000
153687  -32.777  23.373  -14.730 0.0000000000
154849  -37.372  16.938  10.424 0.0000000000
154850  -37.140  17.334  10.665 0.0000000000
154853  -36.906  17.702  10.904 0.0000000000
154854  -36.674  18.035  11.123 0.0000000000
154855  -36.404  18.396  11.322 0.0000000000
154856  -36.098  18.745  11.496 0.0000000000
154865  -35.767  19.098  11.627 0.0000000000
154866  -35.420  19.494  11.744 0.0000000000
154867  -35.080  19.887  11.818 0.0000000000
154868  -34.736  20.233  11.881 0.0000000000
154869  -35.411  21.253  11.339 0.0000000000
154870  -34.868  20.954  11.631 0.0000000000
154871  -34.374  20.589  11.928 0.0000000000
154872  -33.994  20.934  11.951 0.0000000000
154873  -33.629  21.312  11.941 0.0000000000
154874  -33.288  21.701  11.913 0.0000000000
154884  -38.248  26.933  6.173 0.0000000000
154885  -37.879  26.527  6.723 0.0000000000
154886  -37.514  26.086  7.249 0.0000000000
154887  -36.591  26.279  7.441 0.0000000000
154888  -36.931  25.959  7.607 0.0000000000
154889  -37.274  25.601  7.755 0.0000000000
154893  -36.031  23.870  9.782 0.0000000000
154894  -35.454  23.643  10.148 0.0000000000
154895  -34.940  23.397  10.508 0.0000000000
154896  -34.765  24.358  9.914 0.0000000000
154897  -34.578  23.770  10.409 0.0000000000
154898  -34.443  23.127  10.870 0.0000000000
154899  -33.912  22.821  11.205 0.0000000000
154900  -33.413  22.456  11.543 0.0000000000
154901  -32.929  22.029  11.849 0.0000000000
154902  -32.543  22.392  11.772 0.0000000000
154903  -32.206  22.786  11.609 0.0000000000
154904  -31.838  23.099  11.463 0.0000000000
154905  -32.486  24.208  10.774 0.0000000000
154906  -31.970  23.838  11.045 0.0000000000
154907  -31.449  23.441  11.301 0.0000000000
154908  -31.150  23.745  11.082 0.0000000000
154909  -30.827  24.086  10.847 0.0000000000
154910  -30.539  24.406  10.589 0.0000000000
154911  -33.283  26.630  8.531 0.0000000000
154912  -32.740  26.409  8.928 0.0000000000
154913  -32.184  26.135  9.305 0.0000000000
154914  -32.171  27.142  8.420 0.0000000000
154915  -31.901  26.532  9.020 0.0000000000
154916  -31.648  25.873  9.609 0.0000000000
154917  -31.166  25.576  9.865 0.0000000000
154918  -30.725  25.200  10.144 0.0000000000
154919  -30.258  24.721  10.306 0.0000000000
154920  -29.954  25.049  9.995 0.0000000000
154921  -29.714  25.318  9.654 0.0000000000
154922  -29.451  25.605  9.320 0.0000000000
154923  -30.054  26.875  8.634 0.0000000000
154924  -29.616  26.401  8.821 0.0000000000
154925  -29.195  25.863  8.950 0.0000000000
154926  -28.960  26.115  8.559 0.0000000000
154927  -28.732  26.397  8.165 0.0000000000
154928  -28.564  26.663  7.734 0.0000000000
154989  -33.622  29.983  4.960 0.0000000000
154990  -33.020  29.902  5.317 0.0000000000
154991  -32.421  29.786  5.678 0.0000000000
154996  -32.942  31.449  3.596 0.0000000000
154997  -33.130  31.074  3.968 0.0000000000
154998  -32.660  30.611  4.667 0.0000000000
154999  -32.223  30.126  5.360 0.0000000000
155000  -31.819  29.623  6.030 0.0000000000
155001  -31.206  29.431  6.317 0.0000000000
155002  -30.615  29.181  6.607 0.0000000000
155003  -30.082  28.885  6.852 0.0000000000
155004  -30.138  29.785  5.868 0.0000000000
155005  -29.829  29.181  6.486 0.0000000000
155006  -29.585  28.540  7.058 0.0000000000
155007  -29.098  28.060  7.192 0.0000000000
155008  -28.698  27.518  7.264 0.0000000000
155009  -28.380  26.941  7.303 0.0000000000
155010  -28.208  27.125  6.891 0.0000000000
155011  -28.051  27.252  6.443 0.0000000000
155012  -27.878  27.374  6.003 0.0000000000
155013  -28.314  28.834  5.444 0.0000000000
155014  -27.982  28.189  5.523 0.0000000000
155015  -27.786  27.493  5.533 0.0000000000
155016  -27.687  27.609  5.058 0.0000000000
155017  -27.584  27.669  4.552 0.0000000000
155018  -27.523  27.723  4.059 0.0000000000
155019  -29.696  31.296  2.993 0.0000000000
155020  -29.153  30.874  3.229 0.0000000000
155021  -28.678  30.369  3.358 0.0000000000
155022  -28.946  30.844  2.210 0.0000000000
155023  -28.591  30.398  2.850 0.0000000000
155024  -28.228  29.782  3.445 0.0000000000
155025  -27.871  29.141  3.526 0.0000000000
155026  -27.634  28.452  3.575 0.0000000000
155027  -27.438  27.741  3.543 0.0000000000
155028  -27.395  27.720  3.062 0.0000000000
155029  -27.343  27.698  2.586 0.0000000000
155030  -27.321  27.599  2.129 0.0000000000
155031  -27.652  28.885  1.562 0.0000000000
155032  -27.416  28.230  1.631 0.0000000000
155033  -27.293  27.510  1.669 0.0000000000
155034  -27.227  27.425  1.175 0.0000000000
155035  -27.181  27.330  0.693 0.0000000000
155036  -27.107  27.184  0.273 0.0000000000
155056  -28.665  29.962  -0.766 0.0000000000
155057  -28.124  29.523  -0.654 0.0000000000
155058  -28.619  29.676  -1.725 0.0000000000
155059  -28.114  29.387  -1.125 0.0000000000
155060  -27.729  29.034  -0.538 0.0000000000
155061  -27.399  28.461  -0.400 0.0000000000
155062  -27.166  27.775  -0.261 0.0000000000
155063  -27.076  27.033  -0.183 0.0000000000
155064  -27.004  26.917  -0.627 0.0000000000
155065  -26.923  26.809  -1.059 0.0000000000
155066  -26.886  26.633  -1.503 0.0000000000
155067  -27.177  27.863  -2.237 0.0000000000
155068  -26.942  27.165  -2.075 0.0000000000
155069  -26.825  26.496  -1.915 0.0000000000
155070  -26.807  26.311  -2.317 0.0000000000
155071  -26.756  26.152  -2.737 0.0000000000
155072  -26.753  25.971  -3.147 0.0000000000
155073  -29.422  28.949  -4.753 0.0000000000
155074  -28.740  28.666  -4.656 0.0000000000
155075  -28.100  28.256  -4.473 0.0000000000
155076  -28.845  28.290  -5.588 0.0000000000
155077  -28.157  28.076  -4.970 0.0000000000
155078  -27.577  27.808  -4.270 0.0000000000
155079  -27.178  27.223  -4.064 0.0000000000
155080  -26.863  26.552  -3.831 0.0000000000
155081  -26.723  25.817  -3.572 0.0000000000
155082  -26.701  25.687  -3.978 0.0000000000
155083  -26.690  25.509  -4.398 0.0000000000
155084  -26.613  25.343  -4.815 0.0000000000
155085  -27.202  26.468  -5.755 0.0000000000
155086  -26.819  25.880  -5.497 0.0000000000
155087  -26.608  25.160  -5.196 0.0000000000
155088  -26.508  25.016  -5.581 0.0000000000
155089  -26.478  24.738  -5.956 0.0000000000
155090  -26.343  23.981  -5.631 0.0000000000
155318  -49.870  -12.306  -4.015 0.0000000000
155319  -49.999  -11.739  -4.369 0.0000000000
155320  -50.149  -11.097  -4.729 0.0000000000
155321  -49.405  -12.878  -5.374 0.0000000000
155322  -49.876  -11.676  -5.235 0.0000000000
155329  -49.588  -10.129  -7.515 0.0000000000
155330  -48.935  -12.050  -7.299 0.0000000000
155331  -49.075  -11.349  -7.621 0.0000000000
155332  -49.176  -10.710  -7.964 0.0000000000
155333  -48.761  -11.244  -8.446 0.0000000000
155334  -48.356  -11.754  -8.874 0.0000000000
155335  -47.921  -12.195  -9.298 0.0000000000
155366  -31.983  -24.102  14.270 0.0000000000
155372  -31.859  -23.990  11.701 0.0000000000
155373  -31.528  -24.619  11.525 0.0000000000
155374  -31.277  -25.223  11.379 0.0000000000
155375  -31.212  -25.732  9.973 0.0000000000
155376  -31.135  -25.761  10.618 0.0000000000
155377  -31.083  -25.826  11.257 0.0000000000
155378  -30.942  -26.437  11.179 0.0000000000
155384  -32.180  -28.285  8.859 0.0000000000
155385  -32.593  -28.663  9.072 0.0000000000
155393  -35.056  -28.459  7.011 0.0000000000
155394  -35.959  -28.215  6.917 0.0000000000
155399  -33.075  -27.552  5.943 0.0000000000
155400  -33.759  -27.833  5.600 0.0000000000
155401  -34.562  -28.080  5.335 0.0000000000
155402  -34.396  -27.683  4.558 0.0000000000
155403  -34.896  -27.995  4.850 0.0000000000
155404  -35.421  -28.148  5.171 0.0000000000
155405  -36.334  -28.027  5.057 0.0000000000
155406  -37.183  -27.697  4.992 0.0000000000
155408  -38.296  -27.108  4.420 0.0000000000
155409  -38.642  -27.011  3.944 0.0000000000
155410  -39.010  -26.887  3.471 0.0000000000
155411  -37.695  -27.596  3.065 0.0000000000
155412  -38.583  -27.295  3.010 0.0000000000
155413  -39.393  -26.777  3.006 0.0000000000
155414  -39.751  -26.702  2.498 0.0000000000
155415  -40.107  -26.567  2.035 0.0000000000
155416  -40.461  -26.452  1.593 0.0000000000
155417  -34.906  -10.313  16.721 0.0000000000
155418  -34.381  -11.061  16.706 0.0000000000
155419  -34.005  -11.914  16.571 0.0000000000
155420  -33.968  -10.988  15.989 0.0000000000
155421  -33.820  -11.875  16.144 0.0000000000
155422  -33.818  -12.702  16.249 0.0000000000
155423  -33.844  -13.512  15.823 0.0000000000
155424  -34.003  -14.402  15.320 0.0000000000
155425  -34.342  -15.238  14.765 0.0000000000
155426  -33.358  -10.760  14.351 0.0000000000
155427  -33.324  -11.693  14.342 0.0000000000
155428  -33.414  -12.595  14.367 0.0000000000
155429  -33.638  -13.519  13.395 0.0000000000
155430  -33.612  -13.458  13.930 0.0000000000
155431  -33.639  -13.431  14.432 0.0000000000
155432  -33.993  -14.295  14.447 0.0000000000
155433  -34.391  -15.195  14.321 0.0000000000
155434  -34.763  -16.069  14.232 0.0000000000
155435  -35.132  -16.880  13.707 0.0000000000
155436  -35.304  -17.709  13.071 0.0000000000
155437  -35.229  -18.485  12.293 0.0000000000
155438  -35.720  -17.475  12.264 0.0000000000
155439  -35.390  -18.349  11.882 0.0000000000
155440  -34.890  -19.242  11.466 0.0000000000
155441  -34.452  -19.927  10.615 0.0000000000
155442  -33.918  -20.472  9.791 0.0000000000
155443  -33.385  -20.977  8.909 0.0000000000
155444  -33.509  -10.117  10.842 0.0000000000
155445  -33.474  -11.191  10.665 0.0000000000
155446  -33.725  -12.260  10.589 0.0000000000
155447  -34.698  -13.081  9.711 0.0000000000
155448  -34.462  -13.148  10.119 0.0000000000
155449  -34.202  -13.170  10.555 0.0000000000
155450  -34.892  -14.009  10.636 0.0000000000
155451  -35.655  -14.754  10.768 0.0000000000
155452  -36.299  -15.477  10.867 0.0000000000
155453  -37.897  -15.294  8.178 0.0000000000
155454  -37.782  -15.411  8.692 0.0000000000
155455  -37.524  -15.570  9.165 0.0000000000
155456  -36.731  -16.816  8.221 0.0000000000
155457  -37.317  -16.299  8.960 0.0000000000
155458  -37.367  -15.716  9.646 0.0000000000
155459  -37.091  -15.901  10.035 0.0000000000
155460  -36.956  -16.073  10.475 0.0000000000
155461  -36.673  -16.258  10.848 0.0000000000
155462  -36.610  -17.018  10.674 0.0000000000
155463  -36.111  -17.742  10.351 0.0000000000
155464  -35.470  -18.516  9.906 0.0000000000
155465  -34.829  -18.789  8.643 0.0000000000
155466  -34.802  -19.041  9.041 0.0000000000
155467  -34.745  -19.282  9.411 0.0000000000
155468  -34.022  -20.039  8.892 0.0000000000
155469  -33.409  -20.771  8.433 0.0000000000
155470  -32.944  -21.465  8.050 0.0000000000
155471  -32.609  -21.999  7.133 0.0000000000
155472  -32.399  -22.646  6.207 0.0000000000
155473  -32.384  -23.299  5.351 0.0000000000
155474  -32.636  -22.331  5.183 0.0000000000
155475  -32.522  -23.166  4.821 0.0000000000
155476  -32.501  -23.929  4.545 0.0000000000
155477  -32.846  -24.613  3.853 0.0000000000
155478  -33.336  -25.290  3.243 0.0000000000
155479  -33.938  -25.906  2.715 0.0000000000
155480  -33.273  -21.840  3.140 0.0000000000
155481  -33.269  -22.744  2.745 0.0000000000
155482  -33.366  -23.560  2.499 0.0000000000
155483  -34.106  -24.195  1.333 0.0000000000
155484  -33.841  -24.262  1.826 0.0000000000
155485  -33.555  -24.319  2.314 0.0000000000
155486  -33.833  -25.089  2.193 0.0000000000
155487  -34.200  -25.814  2.199 0.0000000000
155488  -34.652  -26.409  2.271 0.0000000000
155489  -35.446  -26.790  1.908 0.0000000000
155490  -36.281  -27.060  1.623 0.0000000000
155491  -37.182  -27.259  1.359 0.0000000000
155492  -36.982  -26.821  0.637 0.0000000000
155493  -37.581  -27.101  0.896 0.0000000000
155494  -38.175  -27.249  1.215 0.0000000000
155495  -39.114  -27.103  1.103 0.0000000000
155496  -39.994  -26.761  1.078 0.0000000000
155497  -40.807  -26.260  1.131 0.0000000000
155498  -41.199  -26.020  0.698 0.0000000000
155499  -41.608  -25.774  0.222 0.0000000000
155500  -41.951  -25.523  -0.228 0.0000000000
155501  -40.469  -26.236  -0.789 0.0000000000
155502  -41.422  -25.832  -0.763 0.0000000000
155503  -42.275  -25.315  -0.691 0.0000000000
155504  -42.596  -25.041  -1.108 0.0000000000
155505  -42.896  -24.718  -1.518 0.0000000000
155506  -43.205  -24.433  -1.890 0.0000000000
155507  -37.896  -25.580  -1.936 0.0000000000
155508  -38.800  -25.699  -2.218 0.0000000000
155509  -39.807  -25.641  -2.398 0.0000000000
155510  -39.418  -25.181  -3.088 0.0000000000
155511  -40.112  -25.369  -2.819 0.0000000000
155512  -40.835  -25.439  -2.489 0.0000000000
155513  -41.756  -25.117  -2.480 0.0000000000
155514  -42.634  -24.669  -2.443 0.0000000000
155515  -43.458  -24.092  -2.303 0.0000000000
155516  -43.699  -23.769  -2.701 0.0000000000
155517  -43.965  -23.409  -3.053 0.0000000000
155518  -44.211  -23.013  -3.411 0.0000000000
155519  -42.725  -23.808  -4.062 0.0000000000
155520  -43.623  -23.248  -3.939 0.0000000000
155521  -44.428  -22.657  -3.792 0.0000000000
155522  -44.679  -22.236  -4.168 0.0000000000
155523  -44.923  -21.761  -4.489 0.0000000000
155524  -45.119  -21.303  -4.824 0.0000000000
155525  -35.020  -20.293  -0.685 0.0000000000
155526  -35.187  -21.053  -1.588 0.0000000000
155527  -35.486  -21.740  -2.483 0.0000000000
155528  -35.357  -20.824  -2.587 0.0000000000
155529  -35.587  -21.571  -2.928 0.0000000000
155530  -35.979  -22.278  -3.181 0.0000000000
155531  -36.608  -22.714  -3.760 0.0000000000
155532  -37.294  -23.084  -4.237 0.0000000000
155533  -38.087  -23.288  -4.639 0.0000000000
155534  -35.556  -19.958  -4.175 0.0000000000
155535  -35.979  -20.637  -4.541 0.0000000000
155536  -36.454  -21.284  -4.763 0.0000000000
155537  -37.331  -21.361  -5.712 0.0000000000
155538  -37.149  -21.656  -5.319 0.0000000000
155539  -37.001  -21.912  -4.923 0.0000000000
155540  -37.628  -22.490  -5.017 0.0000000000
155541  -38.256  -22.987  -5.049 0.0000000000
155542  -38.946  -23.409  -5.010 0.0000000000
155543  -39.805  -23.404  -5.288 0.0000000000
155544  -40.803  -23.319  -5.440 0.0000000000
155545  -41.777  -23.063  -5.527 0.0000000000
155546  -41.193  -22.623  -6.193 0.0000000000
155547  -41.994  -22.688  -5.918 0.0000000000
155548  -42.729  -22.712  -5.528 0.0000000000
155549  -43.660  -22.198  -5.487 0.0000000000
155550  -44.526  -21.573  -5.351 0.0000000000
155551  -45.316  -20.831  -5.154 0.0000000000
155552  -45.477  -20.379  -5.486 0.0000000000
155553  -45.668  -19.865  -5.798 0.0000000000
155554  -45.833  -19.356  -6.119 0.0000000000
155555  -44.425  -20.405  -6.831 0.0000000000
155556  -45.213  -19.730  -6.669 0.0000000000
155557  -45.932  -18.889  -6.452 0.0000000000
155558  -46.099  -18.350  -6.748 0.0000000000
155559  -46.261  -17.816  -7.024 0.0000000000
155560  -46.388  -17.344  -7.335 0.0000000000
155561  -41.469  -20.487  -8.166 0.0000000000
155562  -42.467  -20.180  -8.285 0.0000000000
155563  -43.369  -19.749  -8.320 0.0000000000
155564  -42.849  -19.321  -8.951 0.0000000000
155565  -43.582  -19.300  -8.630 0.0000000000
155566  -44.264  -19.171  -8.261 0.0000000000
155567  -45.060  -18.536  -8.095 0.0000000000
155568  -45.764  -17.782  -7.870 0.0000000000
155569  -46.492  -16.819  -7.666 0.0000000000
155570  -46.606  -16.269  -7.995 0.0000000000
155571  -46.753  -15.681  -8.306 0.0000000000
155572  -46.882  -15.075  -8.577 0.0000000000
155573  -45.625  -16.428  -9.325 0.0000000000
155574  -46.322  -15.524  -9.112 0.0000000000
155575  -47.007  -14.486  -8.858 0.0000000000
155576  -47.118  -13.938  -9.151 0.0000000000
155577  -47.250  -13.323  -9.487 0.0000000000
155578  -47.363  -12.755  -9.828 0.0000000000
155579  -46.937  -13.149  -10.265 0.0000000000
155580  -46.526  -13.474  -10.672 0.0000000000
155581  -46.075  -13.783  -11.075 0.0000000000
155582  -45.087  -15.292  -11.034 0.0000000000
155583  -45.300  -14.704  -11.249 0.0000000000
155584  -45.555  -14.116  -11.507 0.0000000000
155585  -45.041  -14.344  -11.855 0.0000000000
155586  -44.501  -14.531  -12.158 0.0000000000
155587  -43.908  -14.682  -12.417 0.0000000000
155588  -41.502  -17.369  -10.836 0.0000000000
155589  -41.696  -17.011  -11.131 0.0000000000
155590  -41.966  -16.603  -11.430 0.0000000000
155591  -40.330  -16.656  -11.140 0.0000000000
155592  -41.282  -16.480  -11.473 0.0000000000
155593  -42.288  -16.148  -11.741 0.0000000000
155594  -42.637  -15.698  -12.044 0.0000000000
155595  -42.963  -15.255  -12.331 0.0000000000
155596  -43.266  -14.782  -12.621 0.0000000000
155597  -42.581  -14.828  -12.749 0.0000000000
155598  -41.859  -14.782  -12.818 0.0000000000
155599  -41.191  -14.646  -12.785 0.0000000000
155600  -39.867  -15.143  -12.001 0.0000000000
155601  -40.185  -14.805  -12.347 0.0000000000
155602  -40.507  -14.488  -12.700 0.0000000000
155603  -39.845  -14.264  -12.577 0.0000000000
155604  -39.190  -13.968  -12.401 0.0000000000
155605  -38.517  -13.632  -12.175 0.0000000000
155606  -34.499  -15.991  -5.982 0.0000000000
155607  -34.597  -15.862  -6.444 0.0000000000
155608  -34.742  -15.650  -6.858 0.0000000000
155609  -34.006  -14.563  -5.590 0.0000000000
155610  -34.296  -15.019  -6.469 0.0000000000
155611  -34.944  -15.497  -7.331 0.0000000000
155612  -35.194  -15.323  -7.796 0.0000000000
155613  -35.489  -15.110  -8.205 0.0000000000
155614  -35.716  -14.957  -8.652 0.0000000000
155615  -34.084  -11.669  -3.514 0.0000000000
155616  -33.810  -12.303  -4.529 0.0000000000
155617  -33.686  -12.911  -5.569 0.0000000000
155618  -33.701  -12.177  -5.441 0.0000000000
155619  -33.681  -12.818  -6.038 0.0000000000
155620  -33.862  -13.429  -6.523 0.0000000000
155621  -34.330  -13.919  -7.413 0.0000000000
155622  -35.117  -14.359  -8.241 0.0000000000
155623  -35.992  -14.764  -9.099 0.0000000000
155624  -36.301  -14.550  -9.529 0.0000000000
155625  -36.525  -14.310  -9.893 0.0000000000
155626  -36.779  -14.106  -10.269 0.0000000000
155627  -35.388  -13.223  -9.081 0.0000000000
155628  -36.210  -13.590  -9.891 0.0000000000
155629  -37.090  -13.943  -10.690 0.0000000000
155630  -37.359  -13.684  -11.091 0.0000000000
155631  -37.645  -13.456  -11.481 0.0000000000
155632  -37.950  -13.231  -11.908 0.0000000000
155633  -37.347  -12.789  -11.545 0.0000000000
155634  -36.796  -12.309  -11.172 0.0000000000
155635  -36.275  -11.794  -10.791 0.0000000000
155636  -35.224  -11.624  -9.589 0.0000000000
155637  -35.456  -11.413  -9.942 0.0000000000
155638  -35.753  -11.245  -10.382 0.0000000000
155639  -35.299  -10.703  -9.991 0.0000000000
155640  -34.820  -10.070  -9.513 0.0000000000
155641  -34.524  -9.438  -9.134 0.0000000000
155642  -34.044  -9.475  -5.959 0.0000000000
155643  -33.958  -9.347  -6.381 0.0000000000
155644  -33.891  -9.190  -6.834 0.0000000000
155645  -34.516  -8.082  -5.437 0.0000000000
155646  -34.117  -8.509  -6.287 0.0000000000
155647  -33.905  -9.038  -7.301 0.0000000000
155648  -33.918  -8.963  -7.846 0.0000000000
155649  -34.121  -8.891  -8.285 0.0000000000
155650  -34.365  -8.758  -8.681 0.0000000000
155651  -34.285  -8.047  -8.111 0.0000000000
155652  -34.296  -7.449  -7.620 0.0000000000
155653  -34.516  -6.652  -7.003 0.0000000000
155654  -34.961  -6.159  -5.741 0.0000000000
155655  -34.836  -6.027  -6.119 0.0000000000
155656  -34.774  -5.864  -6.481 0.0000000000
155657  -35.068  -5.088  -6.027 0.0000000000
155658  -35.373  -4.282  -5.584 0.0000000000
155659  -35.650  -3.400  -5.132 0.0000000000
155660  -37.202  -4.427  6.686 0.0000000000
155661  -37.279  -4.296  6.350 0.0000000000
155662  -37.385  -4.250  5.991 0.0000000000
155663  -36.740  -2.654  6.601 0.0000000000
155664  -37.255  -3.416  6.170 0.0000000000
155665  -37.418  -4.168  5.596 0.0000000000
155666  -37.474  -4.080  5.210 0.0000000000
155667  -37.493  -4.007  4.837 0.0000000000
155668  -37.467  -3.898  4.433 0.0000000000
155669  -33.942  1.201  6.737 0.0000000000
155670  -34.617  0.129  6.335 0.0000000000
155671  -35.425  -0.814  5.991 0.0000000000
155672  -34.836  0.154  5.621 0.0000000000
155673  -35.560  -0.771  5.600 0.0000000000
155674  -36.316  -1.589  5.595 0.0000000000
155675  -37.156  -2.318  5.208 0.0000000000
155676  -37.717  -3.039  4.743 0.0000000000
155677  -37.534  -3.818  4.050 0.0000000000
155678  -37.574  -3.748  3.646 0.0000000000
155679  -37.526  -3.702  3.195 0.0000000000
155680  -37.523  -3.642  2.785 0.0000000000
155681  -37.771  -1.912  3.748 0.0000000000
155682  -37.868  -2.775  3.108 0.0000000000
155683  -37.552  -3.613  2.362 0.0000000000
155684  -37.591  -3.612  1.935 0.0000000000
155685  -37.571  -3.563  1.567 0.0000000000
155686  -37.607  -3.530  1.159 0.0000000000
155687  -30.784  10.195  7.566 0.0000000000
155688  -31.284  9.263  7.165 0.0000000000
155689  -31.841  8.340  6.795 0.0000000000
155690  -31.351  9.527  6.434 0.0000000000
155691  -31.843  8.458  6.435 0.0000000000
155692  -32.462  7.258  6.414 0.0000000000
155693  -32.988  6.152  5.988 0.0000000000
155694  -33.449  4.958  5.514 0.0000000000
155695  -33.830  3.733  4.968 0.0000000000
155696  -31.718  9.782  4.978 0.0000000000
155697  -32.263  8.709  4.998 0.0000000000
155698  -32.812  7.554  4.998 0.0000000000
155699  -33.475  6.466  4.237 0.0000000000
155700  -33.425  6.403  4.613 0.0000000000
155701  -33.319  6.305  4.954 0.0000000000
155702  -33.673  5.034  4.854 0.0000000000
155703  -33.933  3.789  4.651 0.0000000000
155704  -34.216  2.567  4.445 0.0000000000
155705  -34.706  1.457  3.974 0.0000000000
155706  -35.528  0.523  3.572 0.0000000000
155707  -36.574  -0.213  3.209 0.0000000000
155708  -35.962  0.596  2.847 0.0000000000
155709  -36.801  -0.218  2.829 0.0000000000
155710  -37.636  -1.006  2.790 0.0000000000
155711  -38.158  -1.789  2.214 0.0000000000
155712  -38.132  -2.597  1.544 0.0000000000
155713  -37.582  -3.512  0.738 0.0000000000
155714  -37.457  -3.460  0.344 0.0000000000
155715  -37.433  -3.408  -0.058 0.0000000000
155716  -37.393  -3.328  -0.429 0.0000000000
155717  -38.302  -1.634  0.524 0.0000000000
155718  -37.874  -2.436  -0.127 0.0000000000
155719  -37.363  -3.331  -0.856 0.0000000000
155720  -37.315  -3.279  -1.211 0.0000000000
155721  -37.189  -3.204  -1.554 0.0000000000
155722  -37.158  -3.131  -1.918 0.0000000000
155723  -36.068  1.950  1.221 0.0000000000
155724  -37.021  1.086  0.736 0.0000000000
155725  -37.831  0.324  0.257 0.0000000000
155726  -37.363  1.325  0.055 0.0000000000
155727  -37.918  0.447  -0.110 0.0000000000
155728  -38.162  -0.487  -0.357 0.0000000000
155729  -38.044  -1.304  -0.944 0.0000000000
155730  -37.625  -2.123  -1.552 0.0000000000
155731  -37.087  -3.001  -2.270 0.0000000000
155732  -36.903  -2.980  -2.675 0.0000000000
155733  -36.739  -2.928  -3.049 0.0000000000
155734  -36.606  -2.843  -3.388 0.0000000000
155735  -37.727  -0.945  -2.412 0.0000000000
155736  -37.164  -1.713  -2.981 0.0000000000
155737  -36.490  -2.676  -3.651 0.0000000000
155738  -36.251  -2.575  -3.988 0.0000000000
155739  -36.060  -2.496  -4.365 0.0000000000
155740  -35.945  -2.381  -4.692 0.0000000000
155741  -36.421  -1.411  -4.294 0.0000000000
155742  -36.878  -0.470  -3.954 0.0000000000
155743  -37.256  0.475  -3.695 0.0000000000
155744  -37.792  1.301  -2.933 0.0000000000
155745  -37.634  1.377  -3.244 0.0000000000
155746  -37.473  1.418  -3.562 0.0000000000
155747  -37.599  2.427  -3.416 0.0000000000
155748  -37.577  3.355  -3.292 0.0000000000
155749  -37.236  4.307  -3.087 0.0000000000
155750  -35.943  4.811  -0.843 0.0000000000
155751  -36.064  4.954  -1.168 0.0000000000
155752  -36.172  5.066  -1.488 0.0000000000
155753  -34.555  7.228  -0.968 0.0000000000
155754  -35.417  6.125  -1.373 0.0000000000
155755  -36.330  5.099  -1.841 0.0000000000
155756  -36.420  5.190  -2.192 0.0000000000
155757  -36.563  5.261  -2.523 0.0000000000
155758  -36.618  5.292  -2.872 0.0000000000
155759  -35.793  6.346  -2.728 0.0000000000
155760  -35.215  7.474  -2.670 0.0000000000
155761  -34.818  8.657  -2.633 0.0000000000
155762  -34.216  9.846  -1.990 0.0000000000
155763  -34.371  9.812  -2.321 0.0000000000
155764  -34.536  9.846  -2.623 0.0000000000
155765  -34.305  11.004  -2.646 0.0000000000
155766  -34.122  12.077  -2.687 0.0000000000
155767  -34.099  13.149  -2.725 0.0000000000
155768  -31.290  13.937  1.877 0.0000000000
155769  -31.428  14.059  1.518 0.0000000000
155770  -31.653  14.193  1.188 0.0000000000
155771  -31.404  16.073  1.721 0.0000000000
155772  -31.635  15.229  1.283 0.0000000000
155773  -31.885  14.277  0.847 0.0000000000
155774  -32.137  14.359  0.525 0.0000000000
155775  -32.366  14.416  0.226 0.0000000000
155776  -32.627  14.475  -0.110 0.0000000000
155777  -30.745  19.762  1.725 0.0000000000
155778  -31.190  18.966  1.490 0.0000000000
155779  -31.623  18.061  1.203 0.0000000000
155780  -31.546  18.988  0.770 0.0000000000
155781  -31.849  18.121  0.838 0.0000000000
155782  -32.070  17.212  0.837 0.0000000000
155783  -32.465  16.401  0.433 0.0000000000
155784  -32.745  15.526  -0.009 0.0000000000
155785  -32.917  14.488  -0.415 0.0000000000
155786  -33.183  14.555  -0.740 0.0000000000
155787  -33.390  14.534  -1.082 0.0000000000
155788  -33.562  14.428  -1.409 0.0000000000
155789  -33.358  16.401  -0.969 0.0000000000
155790  -33.587  15.396  -1.358 0.0000000000
155791  -33.729  14.382  -1.752 0.0000000000
155792  -33.876  14.364  -2.086 0.0000000000
155793  -34.010  14.286  -2.406 0.0000000000
155794  -34.185  14.188  -2.761 0.0000000000
155795  -34.250  15.174  -2.779 0.0000000000
155796  -34.167  16.149  -2.789 0.0000000000
155797  -33.768  17.019  -2.884 0.0000000000
155798  -33.011  17.928  -2.270 0.0000000000
155799  -33.114  17.859  -2.673 0.0000000000
155800  -33.214  17.778  -3.074 0.0000000000
155801  -32.573  18.535  -3.253 0.0000000000
155802  -31.923  19.267  -3.383 0.0000000000
155803  -31.210  19.835  -3.508 0.0000000000
155804  -30.319  20.893  -1.453 0.0000000000
155805  -30.368  20.838  -1.843 0.0000000000
155806  -30.485  20.750  -2.235 0.0000000000
155807  -29.096  22.034  -2.171 0.0000000000
155808  -29.776  21.379  -2.377 0.0000000000
155809  -30.507  20.679  -2.586 0.0000000000
155810  -30.497  20.606  -2.931 0.0000000000
155811  -30.461  20.483  -3.271 0.0000000000
155812  -30.434  20.319  -3.591 0.0000000000
155813  -29.610  20.765  -3.664 0.0000000000
155814  -28.776  21.186  -3.780 0.0000000000
155815  -28.022  21.572  -3.981 0.0000000000
155816  -27.617  22.524  -3.613 0.0000000000
155817  -27.511  22.295  -3.955 0.0000000000
155818  -27.362  22.096  -4.307 0.0000000000
155819  -26.872  22.696  -4.687 0.0000000000
155820  -26.527  23.342  -5.131 0.0000000000
160197  -26.229  23.471  -6.546 0.0000000000
160198  -26.176  22.880  -6.546 0.0000000000
160199  -26.147  22.250  -6.579 0.0000000000
160200  -26.231  23.392  -7.783 0.0000000000
160201  -26.047  22.530  -7.187 0.0000000000
160202  -26.145  21.638  -6.616 0.0000000000
160203  -26.217  20.994  -6.654 0.0000000000
160204  -26.341  20.349  -6.703 0.0000000000
160205  -26.529  19.705  -6.769 0.0000000000
160206  -27.170  23.965  -10.055 0.0000000000
160207  -26.496  23.402  -9.481 0.0000000000
160208  -26.128  22.656  -8.939 0.0000000000
160209  -26.088  22.278  -9.525 0.0000000000
160210  -26.017  22.063  -8.949 0.0000000000
160211  -25.978  21.791  -8.377 0.0000000000
160212  -26.023  20.909  -7.852 0.0000000000
160213  -26.231  20.040  -7.299 0.0000000000
160214  -26.842  19.131  -6.863 0.0000000000
160215  -27.142  18.577  -6.979 0.0000000000
160216  -27.423  18.026  -7.119 0.0000000000
160217  -27.780  17.470  -7.293 0.0000000000
160218  -26.735  18.524  -8.098 0.0000000000
160219  -27.380  17.654  -7.717 0.0000000000
160220  -28.158  16.912  -7.486 0.0000000000
160221  -28.526  16.386  -7.707 0.0000000000
160222  -28.897  15.887  -7.985 0.0000000000
160223  -29.285  15.366  -8.275 0.0000000000
160224  -30.284  23.023  -14.269 0.0000000000
160225  -29.311  22.959  -13.835 0.0000000000
160226  -28.404  22.799  -13.373 0.0000000000
160227  -28.231  22.305  -13.971 0.0000000000
160228  -27.877  22.423  -13.432 0.0000000000
160229  -27.559  22.516  -12.892 0.0000000000
160230  -26.912  22.160  -12.394 0.0000000000
160231  -26.322  21.628  -11.887 0.0000000000
160232  -25.947  20.995  -11.311 0.0000000000
160233  -26.403  20.702  -14.072 0.0000000000
160234  -26.190  20.716  -13.519 0.0000000000
160235  -26.019  20.684  -12.981 0.0000000000
160236  -25.523  19.554  -12.440 0.0000000000
160237  -25.699  20.135  -12.459 0.0000000000
160238  -25.900  20.634  -12.435 0.0000000000
160239  -25.824  20.572  -11.873 0.0000000000
160240  -25.768  20.469  -11.306 0.0000000000
160241  -25.761  20.298  -10.723 0.0000000000
160242  -25.815  19.506  -10.172 0.0000000000
160243  -26.142  18.666  -9.689 0.0000000000
160244  -26.656  17.817  -9.299 0.0000000000
160245  -26.581  17.476  -9.875 0.0000000000
160246  -26.911  17.247  -9.419 0.0000000000
160247  -27.273  17.027  -8.986 0.0000000000
160248  -28.010  16.288  -8.751 0.0000000000
160249  -28.814  15.581  -8.646 0.0000000000
160250  -29.693  14.848  -8.600 0.0000000000
160251  -30.132  14.344  -8.961 0.0000000000
160252  -30.526  13.827  -9.345 0.0000000000
160253  -30.922  13.326  -9.737 0.0000000000
160254  -29.617  14.263  -9.934 0.0000000000
160255  -30.440  13.602  -10.010 0.0000000000
160256  -31.324  12.813  -10.139 0.0000000000
160257  -31.724  12.211  -10.543 0.0000000000
160258  -32.059  11.589  -10.940 0.0000000000
160259  -32.360  10.928  -11.317 0.0000000000
160260  -27.885  14.896  -11.177 0.0000000000
160261  -28.750  14.228  -11.182 0.0000000000
160262  -29.590  13.589  -11.217 0.0000000000
160263  -29.633  13.101  -11.836 0.0000000000
160264  -30.040  12.971  -11.594 0.0000000000
160265  -30.430  12.851  -11.312 0.0000000000
160266  -31.222  12.078  -11.432 0.0000000000
160267  -31.974  11.176  -11.528 0.0000000000
160268  -32.639  10.216  -11.631 0.0000000000
160269  -32.813  9.495  -11.970 0.0000000000
160270  -32.996  8.733  -12.301 0.0000000000
160271  -33.199  7.938  -12.621 0.0000000000
160272  -32.365  9.193  -12.744 0.0000000000
160273  -32.859  8.194  -12.836 0.0000000000
160274  -33.399  7.086  -13.019 0.0000000000
160275  -33.607  6.269  -13.410 0.0000000000
160276  -33.812  5.507  -13.830 0.0000000000
160277  -34.023  4.801  -14.370 0.0000000000
160301  -26.333  18.278  -17.761 0.0000000000
160302  -25.685  17.986  -16.969 0.0000000000
160303  -25.187  17.546  -16.158 0.0000000000
160304  -24.950  16.911  -15.418 0.0000000000
160329  -24.889  16.184  -15.858 0.0000000000
160330  -24.914  16.226  -15.312 0.0000000000
160331  -24.970  16.194  -14.699 0.0000000000
160332  -25.385  15.419  -14.208 0.0000000000
160333  -25.940  14.699  -13.880 0.0000000000
160334  -26.710  14.005  -13.687 0.0000000000
160335  -26.889  13.299  -14.257 0.0000000000
160336  -27.236  13.308  -13.937 0.0000000000
160337  -27.578  13.352  -13.594 0.0000000000
160339  -29.157  12.130  -13.742 0.0000000000
160340  -29.899  11.420  -13.786 0.0000000000
160349  -30.549  10.684  -13.809 0.0000000000
160350  -31.068  9.868  -13.782 0.0000000000
160351  -31.581  8.879  -13.740 0.0000000000
160352  -32.082  7.821  -13.714 0.0000000000
160355  -32.592  6.765  -13.798 0.0000000000
160356  -33.093  5.806  -14.044 0.0000000000
160357  -33.634  4.944  -14.425 0.0000000000
160358  -34.177  4.136  -14.968 0.0000000000
160359  -34.329  3.536  -15.580 0.0000000000
161170  -48.860  -9.670  -9.809 0.0000000000
