# Supplementary material for: A connectional hub in the rostral anterior cingulate cortex links areas of emotion and cognitive control
Source: eLife. 2019 Jun 19;8:e43761. doi: 10.7554/eLife.43761 (PMC6624020; doi:10.7554/eLife.43761)
Supplement: Supplementary file 1. [file elife-43761-supp1.zip › rh.10.label]

#!ascii label  , from subject fsaverage vox2ras=TkReg coords=white
4129
24  27.730  57.761  -9.462 0.0000000000
58  21.117  60.329  6.135 0.0000000000
120  11.307  50.844  10.584 0.0000000000
121  7.738  55.656  -10.342 0.0000000000
255  19.930  51.269  -12.857 0.0000000000
257  30.228  46.023  -10.857 0.0000000000
264  8.895  57.145  20.502 0.0000000000
265  21.411  55.576  -1.809 0.0000000000
266  10.630  65.233  -2.795 0.0000000000
267  13.165  57.466  -12.887 0.0000000000
268  9.497  53.358  -21.119 0.0000000000
392  15.335  57.794  16.261 0.0000000000
524  15.351  43.819  1.689 0.0000000000
525  9.347  62.620  9.049 0.0000000000
526  11.992  54.271  0.436 0.0000000000
735  24.249  55.775  -12.576 0.0000000000
736  24.837  48.302  -10.909 0.0000000000
737  29.395  52.815  -10.854 0.0000000000
742  8.779  55.221  31.443 0.0000000000
743  8.074  55.494  26.506 0.0000000000
744  9.405  59.005  26.110 0.0000000000
745  23.212  53.379  -6.704 0.0000000000
746  16.881  56.772  -6.730 0.0000000000
747  21.103  58.475  -10.984 0.0000000000
748  17.677  57.571  -14.892 0.0000000000
1150  9.505  48.990  14.757 0.0000000000
1154  13.509  47.849  5.912 0.0000000000
1155  18.791  59.973  11.724 0.0000000000
1156  13.433  63.034  13.016 0.0000000000
1157  14.156  61.869  6.406 0.0000000000
1158  7.537  62.358  -6.979 0.0000000000
1159  8.549  60.615  -0.676 0.0000000000
1160  9.940  55.166  -4.028 0.0000000000
1161  10.962  49.295  -3.392 0.0000000000
1162  11.718  50.075  -8.007 0.0000000000
1164  8.418  50.518  -13.585 0.0000000000
1627  8.774  51.808  20.222 0.0000000000
1628  8.569  53.709  15.479 0.0000000000
1629  22.677  60.572  0.953 0.0000000000
1630  16.649  64.583  1.318 0.0000000000
1631  16.696  61.411  -3.187 0.0000000000
1632  10.739  63.090  -8.464 0.0000000000
1633  7.008  60.234  -12.931 0.0000000000
1634  6.778  55.629  -17.126 0.0000000000
1635  11.020  57.469  -17.724 0.0000000000
1636  14.433  52.292  -17.135 0.0000000000
1863  29.463  52.763  -6.362 0.0000000000
1864  34.012  56.273  -8.334 0.0000000000
1874  14.085  56.211  22.789 0.0000000000
1876  20.509  57.598  17.223 0.0000000000
1877  23.252  58.388  12.495 0.0000000000
1880  23.789  56.718  6.698 0.0000000000
1881  22.685  53.261  2.223 0.0000000000
1882  24.353  49.815  -2.715 0.0000000000
2191  35.180  51.590  -9.673 0.0000000000
2217  10.489  61.536  19.582 0.0000000000
2218  8.843  61.120  14.540 0.0000000000
2219  10.802  56.744  9.884 0.0000000000
2220  10.301  64.376  3.357 0.0000000000
2221  9.813  58.403  4.754 0.0000000000
2222  10.785  52.329  5.138 0.0000000000
2223  11.971  48.867  0.607 0.0000000000
2655  26.045  57.576  -11.203 0.0000000000
2656  26.515  54.077  -11.544 0.0000000000
2657  29.021  56.172  -10.629 0.0000000000
2662  10.818  54.956  29.889 0.0000000000
2663  9.085  57.306  29.097 0.0000000000
2664  11.069  57.017  27.732 0.0000000000
2665  25.724  55.988  -8.085 0.0000000000
2666  22.652  56.391  -8.746 0.0000000000
2667  24.533  58.625  -10.136 0.0000000000
2668  23.097  58.646  -12.152 0.0000000000
3070  10.685  49.952  12.811 0.0000000000
3071  11.810  48.168  12.747 0.0000000000
3072  12.261  48.977  10.597 0.0000000000
3073  14.090  47.455  8.350 0.0000000000
3074  12.006  49.686  8.297 0.0000000000
3075  20.320  60.372  9.290 0.0000000000
3076  16.488  59.933  8.842 0.0000000000
3077  17.796  60.364  5.556 0.0000000000
3078  7.429  58.954  -8.593 0.0000000000
3079  9.523  59.184  -5.247 0.0000000000
3080  10.296  56.091  -7.308 0.0000000000
3081  11.086  52.572  -5.724 0.0000000000
3082  10.425  53.163  -9.351 0.0000000000
3083  9.962  50.644  -10.891 0.0000000000
3084  8.180  53.085  -12.027 0.0000000000
3645  18.396  48.693  -13.920 0.0000000000
3647  20.499  47.470  -12.099 0.0000000000
3648  27.530  47.181  -10.054 0.0000000000
3649  25.280  45.001  -9.777 0.0000000000
3650  28.224  43.793  -10.269 0.0000000000
3652  30.903  42.757  -12.246 0.0000000000
3670  7.929  56.247  23.439 0.0000000000
3671  8.503  53.787  23.167 0.0000000000
3672  9.062  54.466  20.388 0.0000000000
3673  8.333  52.665  17.745 0.0000000000
3674  9.199  55.536  17.566 0.0000000000
3675  22.404  57.982  -0.316 0.0000000000
3676  19.774  61.425  -1.287 0.0000000000
3677  19.933  59.194  -2.482 0.0000000000
3678  14.625  56.941  -9.498 0.0000000000
3679  14.055  60.217  -7.517 0.0000000000
3680  11.324  59.998  -9.934 0.0000000000
3681  8.281  62.261  -10.729 0.0000000000
3682  9.580  59.046  -12.973 0.0000000000
3683  8.752  58.251  -15.734 0.0000000000
3684  12.432  58.694  -15.699 0.0000000000
3685  18.791  54.246  -13.733 0.0000000000
3686  15.870  54.856  -15.558 0.0000000000
3687  17.054  51.678  -14.599 0.0000000000
3688  15.753  49.308  -16.224 0.0000000000
4095  29.679  50.607  -4.182 0.0000000000
4096  31.771  52.478  -5.479 0.0000000000
4121  21.892  56.419  20.160 0.0000000000
4122  22.571  56.449  17.604 0.0000000000
4123  22.067  58.688  15.328 0.0000000000
4124  22.902  56.262  14.728 0.0000000000
4131  25.069  54.990  9.199 0.0000000000
4132  23.859  53.650  6.766 0.0000000000
4133  22.503  55.298  4.253 0.0000000000
4134  23.133  51.743  4.373 0.0000000000
4138  26.720  50.304  -4.698 0.0000000000
4838  36.558  55.057  -7.313 0.0000000000
4839  35.220  54.680  -9.599 0.0000000000
4905  14.356  56.808  19.400 0.0000000000
4906  12.229  59.393  21.165 0.0000000000
4907  12.910  59.868  17.999 0.0000000000
4908  11.357  63.656  11.029 0.0000000000
4909  10.541  63.402  14.221 0.0000000000
4910  9.656  62.318  11.827 0.0000000000
4911  9.716  59.105  12.503 0.0000000000
4912  9.645  59.834  9.370 0.0000000000
4913  13.450  65.068  -0.584 0.0000000000
4914  12.930  65.022  2.232 0.0000000000
4915  10.538  65.374  0.428 0.0000000000
4916  10.247  57.296  -0.143 0.0000000000
4917  10.365  59.821  1.963 0.0000000000
4918  10.857  56.560  2.673 0.0000000000
4919  10.086  55.226  4.980 0.0000000000
4920  12.071  53.368  3.108 0.0000000000
4921  11.584  50.830  2.778 0.0000000000
4922  12.708  51.403  0.733 0.0000000000
4924  11.389  46.894  -3.478 0.0000000000
4935  7.350  54.664  -19.767 0.0000000000
4936  6.483  52.437  -18.913 0.0000000000
4937  6.985  51.718  -20.817 0.0000000000
5931  22.176  53.359  -12.787 0.0000000000
5932  22.393  49.746  -11.809 0.0000000000
5933  24.523  51.674  -12.198 0.0000000000
5934  26.992  50.567  -11.094 0.0000000000
5935  29.595  49.384  -10.671 0.0000000000
5944  7.275  54.355  32.012 0.0000000000
5945  7.370  53.947  29.454 0.0000000000
5946  7.698  56.119  29.541 0.0000000000
5947  8.062  57.680  26.496 0.0000000000
5948  8.229  58.794  23.546 0.0000000000
5949  21.263  53.386  -4.255 0.0000000000
5950  19.170  56.536  -4.101 0.0000000000
5951  19.963  54.509  -6.716 0.0000000000
5952  18.632  55.713  -9.403 0.0000000000
5953  17.217  57.546  -11.902 0.0000000000
5954  15.858  59.247  -14.349 0.0000000000
5955  19.561  59.213  -13.004 0.0000000000
5956  21.135  56.942  -13.280 0.0000000000
6686  14.817  45.890  3.755 0.0000000000
6687  16.995  58.934  13.621 0.0000000000
6688  14.232  60.819  14.554 0.0000000000
6689  15.944  61.204  11.981 0.0000000000
6690  13.636  61.877  9.883 0.0000000000
6691  11.401  63.079  8.034 0.0000000000
6692  8.455  64.683  -4.852 0.0000000000
6693  8.535  64.352  -1.497 0.0000000000
6694  8.427  61.909  -3.263 0.0000000000
6695  8.848  57.705  -2.538 0.0000000000
6696  10.093  54.533  -1.757 0.0000000000
6697  11.788  51.766  -1.598 0.0000000000
6698  9.249  51.852  -3.469 0.0000000000
6699  9.404  49.562  -5.600 0.0000000000
6705  12.030  50.236  -21.564 0.0000000000
6706  9.550  50.015  -20.622 0.0000000000
7604  22.728  46.099  -10.820 0.0000000000
7635  8.991  52.910  26.330 0.0000000000
7636  9.718  51.228  22.942 0.0000000000
7638  8.150  49.869  17.636 0.0000000000
7639  8.428  50.956  14.980 0.0000000000
7640  10.213  52.072  13.251 0.0000000000
7641  22.499  61.341  3.337 0.0000000000
7642  19.118  62.348  2.908 0.0000000000
7643  19.985  63.531  0.702 0.0000000000
7644  16.479  62.859  -0.999 0.0000000000
7645  13.377  63.222  -3.355 0.0000000000
7646  16.799  59.714  -4.924 0.0000000000
7647  13.991  62.395  -5.917 0.0000000000
7648  10.605  64.293  -6.233 0.0000000000
7649  7.941  63.942  -8.365 0.0000000000
7650  6.696  61.633  -10.100 0.0000000000
7651  6.168  58.654  -11.765 0.0000000000
7652  6.745  55.957  -13.515 0.0000000000
7653  6.601  58.141  -15.169 0.0000000000
7654  7.771  57.256  -18.230 0.0000000000
7655  10.036  55.475  -19.600 0.0000000000
7656  14.646  57.859  -16.395 0.0000000000
7657  12.646  55.351  -17.816 0.0000000000
7658  12.173  52.973  -19.959 0.0000000000
7659  13.795  49.818  -19.369 0.0000000000
8211  29.007  55.512  -7.835 0.0000000000
8212  31.166  56.771  -8.933 0.0000000000
8213  31.709  55.135  -7.285 0.0000000000
8214  34.232  54.525  -6.505 0.0000000000
8240  13.941  55.351  25.681 0.0000000000
8242  16.006  54.239  21.638 0.0000000000
8243  17.055  55.376  18.478 0.0000000000
8245  19.619  55.856  19.397 0.0000000000
8246  18.057  56.842  16.310 0.0000000000
8247  19.617  58.623  14.340 0.0000000000
8248  21.451  60.175  12.592 0.0000000000
8249  22.857  59.997  9.584 0.0000000000
8256  23.791  55.779  11.734 0.0000000000
8257  24.553  57.967  9.451 0.0000000000
8258  23.354  59.517  6.436 0.0000000000
8259  22.865  58.591  3.673 0.0000000000
8260  22.377  56.798  1.826 0.0000000000
8261  22.813  54.462  -0.052 0.0000000000
8262  24.118  50.067  2.089 0.0000000000
8263  23.574  51.162  -0.081 0.0000000000
8264  22.208  52.014  -2.218 0.0000000000
8265  23.736  51.331  -4.761 0.0000000000
8266  26.328  52.843  -6.606 0.0000000000
9133  32.625  55.449  -10.330 0.0000000000
9134  32.744  52.434  -10.921 0.0000000000
9135  32.600  48.812  -10.801 0.0000000000
9138  32.901  45.415  -11.373 0.0000000000
9139  33.068  42.437  -10.085 0.0000000000
9213  11.951  58.443  24.520 0.0000000000
9214  9.734  60.463  22.798 0.0000000000
9215  8.768  60.231  20.154 0.0000000000
9216  11.679  62.528  16.171 0.0000000000
9217  9.282  62.214  17.016 0.0000000000
9218  8.938  59.162  16.993 0.0000000000
9219  8.847  57.480  15.082 0.0000000000
9220  10.293  55.525  13.131 0.0000000000
9221  11.040  53.568  10.336 0.0000000000
9222  15.115  62.993  3.342 0.0000000000
9223  12.198  63.993  5.096 0.0000000000
9224  9.768  63.323  6.111 0.0000000000
9225  9.325  63.331  1.094 0.0000000000
9226  9.843  61.794  4.195 0.0000000000
9227  9.203  60.463  6.830 0.0000000000
9228  8.977  57.159  7.132 0.0000000000
9229  10.344  54.094  7.594 0.0000000000
9230  10.450  51.690  7.730 0.0000000000
9231  10.581  49.974  5.265 0.0000000000
9232  12.283  48.172  2.979 0.0000000000
9233  13.767  46.338  0.949 0.0000000000
9234  12.152  49.169  -1.435 0.0000000000
9235  12.624  46.632  -1.392 0.0000000000
9236  14.359  44.138  -1.069 0.0000000000
9249  7.533  53.116  -15.607 0.0000000000
10335  26.980  57.921  -10.304 0.0000000000
10336  27.461  56.813  -10.839 0.0000000000
10337  28.492  57.265  -10.164 0.0000000000
10342  11.702  54.334  28.849 0.0000000000
10343  10.932  56.052  28.885 0.0000000000
10344  11.906  55.405  27.902 0.0000000000
10345  26.756  57.218  -8.760 0.0000000000
10346  25.153  57.606  -8.891 0.0000000000
10347  26.091  58.284  -9.750 0.0000000000
10348  25.416  58.448  -10.767 0.0000000000
10750  11.169  50.428  11.816 0.0000000000
10751  11.479  49.529  11.628 0.0000000000
10752  11.636  49.909  10.553 0.0000000000
10753  12.264  49.347  9.470 0.0000000000
10754  11.541  50.341  9.411 0.0000000000
10755  20.845  60.335  7.750 0.0000000000
10756  19.150  59.967  7.394 0.0000000000
10757  19.543  60.177  5.852 0.0000000000
10758  7.565  57.246  -9.360 0.0000000000
10759  8.802  57.583  -8.002 0.0000000000
10760  9.039  55.926  -8.881 0.0000000000
10761  10.484  54.624  -8.243 0.0000000000
10762  9.054  54.471  -9.793 0.0000000000
10763  9.006  53.159  -10.593 0.0000000000
10764  7.939  54.390  -11.172 0.0000000000
11325  19.033  49.963  -13.189 0.0000000000
11326  19.518  48.110  -13.012 0.0000000000
11327  20.264  49.405  -12.417 0.0000000000
11328  28.884  46.586  -10.219 0.0000000000
11329  27.861  45.452  -9.952 0.0000000000
11330  29.271  44.869  -10.521 0.0000000000
11331  29.472  43.233  -11.338 0.0000000000
11332  30.563  44.424  -11.517 0.0000000000
11350  8.388  56.647  22.044 0.0000000000
11351  8.427  55.296  21.893 0.0000000000
11352  9.067  55.781  20.481 0.0000000000
11353  9.361  54.981  19.000 0.0000000000
11354  9.308  56.376  18.918 0.0000000000
11355  21.996  56.747  -0.991 0.0000000000
11356  21.419  58.692  -1.520 0.0000000000
11357  20.865  57.481  -2.154 0.0000000000
11358  13.701  57.048  -11.091 0.0000000000
11359  12.917  58.381  -9.671 0.0000000000
11360  11.851  58.184  -11.186 0.0000000000
11361  10.271  59.544  -11.373 0.0000000000
11362  11.240  57.982  -12.996 0.0000000000
11363  11.015  58.214  -14.604 0.0000000000
11364  12.877  58.233  -14.324 0.0000000000
11365  19.394  52.713  -13.209 0.0000000000
11366  17.873  52.941  -14.111 0.0000000000
11367  18.456  51.423  -13.637 0.0000000000
11368  17.691  50.180  -14.210 0.0000000000
11803  22.658  56.383  16.181 0.0000000000
11804  22.784  54.986  15.645 0.0000000000
11811  24.568  52.840  7.769 0.0000000000
11812  24.066  51.965  6.606 0.0000000000
11813  23.265  52.760  5.531 0.0000000000
11814  23.717  50.986  5.405 0.0000000000
12585  14.834  57.335  17.743 0.0000000000
12586  13.588  58.486  18.689 0.0000000000
12587  14.065  58.815  17.035 0.0000000000
12588  10.188  63.274  10.074 0.0000000000
12589  10.180  63.338  11.524 0.0000000000
12590  9.565  62.463  10.395 0.0000000000
12591  9.635  61.171  10.614 0.0000000000
12592  9.297  61.383  9.291 0.0000000000
12593  11.806  65.141  -1.647 0.0000000000
12594  11.749  65.505  -0.108 0.0000000000
12595  10.484  65.444  -1.159 0.0000000000
12596  11.076  55.758  0.226 0.0000000000
12597  10.874  56.983  1.264 0.0000000000
12598  11.543  55.404  1.584 0.0000000000
12599  11.479  54.985  2.956 0.0000000000
12600  12.285  53.983  1.833 0.0000000000
12601  12.569  52.392  1.913 0.0000000000
12602  12.610  52.760  0.580 0.0000000000
12615  8.171  54.104  -20.651 0.0000000000
12616  7.130  53.194  -20.438 0.0000000000
12617  8.012  52.653  -21.055 0.0000000000
13725  23.330  54.490  -12.837 0.0000000000
13726  23.347  52.454  -12.524 0.0000000000
13727  24.391  53.597  -12.435 0.0000000000
13728  27.897  53.418  -11.055 0.0000000000
13729  26.780  52.197  -11.461 0.0000000000
13730  28.035  51.677  -11.028 0.0000000000
13731  28.242  50.024  -10.684 0.0000000000
13732  29.390  51.160  -10.934 0.0000000000
13747  7.922  54.832  31.866 0.0000000000
13748  7.459  55.271  30.812 0.0000000000
13749  8.103  55.926  30.625 0.0000000000
13750  9.307  58.222  27.599 0.0000000000
13751  8.529  57.776  27.944 0.0000000000
13752  8.587  58.537  26.388 0.0000000000
13753  8.093  58.222  24.972 0.0000000000
13754  8.628  59.197  24.893 0.0000000000
13755  22.052  53.060  -5.583 0.0000000000
13756  20.625  54.033  -5.464 0.0000000000
13757  21.664  54.006  -6.781 0.0000000000
13758  22.009  57.571  -9.876 0.0000000000
13759  20.744  56.049  -9.183 0.0000000000
13760  19.955  56.970  -10.307 0.0000000000
13761  17.925  56.578  -10.574 0.0000000000
13762  19.261  58.032  -11.448 0.0000000000
13763  18.471  58.832  -12.442 0.0000000000
13764  20.411  59.008  -11.941 0.0000000000
13765  23.742  57.441  -12.483 0.0000000000
13766  22.213  57.997  -12.879 0.0000000000
13767  22.822  56.433  -13.011 0.0000000000
13768  21.701  55.260  -13.105 0.0000000000
14980  13.877  47.692  7.116 0.0000000000
14982  14.548  46.789  5.963 0.0000000000
14984  14.251  46.896  4.806 0.0000000000
14985  18.009  59.622  12.685 0.0000000000
14986  16.609  60.392  12.897 0.0000000000
14987  17.205  60.323  11.647 0.0000000000
14988  15.245  60.724  7.435 0.0000000000
14989  14.895  60.807  9.310 0.0000000000
14990  13.743  61.609  8.129 0.0000000000
14991  12.516  62.486  8.894 0.0000000000
14992  12.721  62.583  7.253 0.0000000000
14993  7.839  63.651  -5.855 0.0000000000
14994  8.199  63.594  -4.003 0.0000000000
14995  8.293  62.278  -5.025 0.0000000000
14996  10.143  57.197  -4.499 0.0000000000
14997  9.355  58.500  -3.633 0.0000000000
14998  9.329  56.537  -3.333 0.0000000000
14999  9.368  56.038  -2.099 0.0000000000
15000  9.061  54.716  -2.852 0.0000000000
15001  9.656  53.240  -2.551 0.0000000000
15002  9.101  53.531  -3.700 0.0000000000
15003  11.500  51.312  -6.849 0.0000000000
15004  10.251  50.859  -5.573 0.0000000000
15005  10.669  49.716  -6.602 0.0000000000
15006  9.528  48.614  -6.702 0.0000000000
15007  10.988  48.613  -7.666 0.0000000000
15009  11.545  48.883  -8.879 0.0000000000
15010  8.635  50.602  -12.118 0.0000000000
15011  9.495  49.471  -11.579 0.0000000000
15015  12.839  48.830  -22.006 0.0000000000
15016  11.960  48.746  -22.195 0.0000000000
16703  23.599  48.943  -11.451 0.0000000000
16704  22.511  47.883  -11.255 0.0000000000
16705  23.731  47.194  -10.780 0.0000000000
16770  7.841  54.810  28.095 0.0000000000
16771  8.157  53.486  27.931 0.0000000000
16772  8.476  54.319  26.440 0.0000000000
16773  8.672  52.799  21.627 0.0000000000
16774  9.162  52.599  23.041 0.0000000000
16775  9.337  51.530  21.503 0.0000000000
16777  9.265  50.490  20.203 0.0000000000
16779  8.518  50.785  18.923 0.0000000000
16780  8.140  53.155  16.569 0.0000000000
16781  7.773  51.788  16.426 0.0000000000
16782  8.293  52.272  15.268 0.0000000000
16783  9.314  51.408  14.185 0.0000000000
16784  9.283  52.806  14.456 0.0000000000
16785  22.932  61.481  2.120 0.0000000000
16786  21.511  62.752  1.966 0.0000000000
16787  21.587  62.481  0.630 0.0000000000
16788  18.291  61.448  -2.142 0.0000000000
16789  18.181  62.007  -1.201 0.0000000000
16790  16.502  61.836  -2.082 0.0000000000
16791  14.851  62.914  -2.015 0.0000000000
16792  15.010  62.142  -3.371 0.0000000000
16793  17.987  56.728  -5.367 0.0000000000
16794  17.990  58.166  -4.342 0.0000000000
16795  16.783  58.321  -5.769 0.0000000000
16796  12.454  61.818  -7.982 0.0000000000
16797  14.178  61.689  -6.856 0.0000000000
16798  12.482  62.891  -7.257 0.0000000000
16799  12.195  63.318  -6.238 0.0000000000
16800  10.715  63.887  -7.480 0.0000000000
16801  9.195  64.484  -7.340 0.0000000000
16802  9.220  63.887  -8.595 0.0000000000
16803  7.570  61.334  -11.813 0.0000000000
16804  7.179  62.250  -10.611 0.0000000000
16805  6.698  61.009  -11.510 0.0000000000
16806  6.426  60.111  -10.851 0.0000000000
16807  6.280  59.721  -12.472 0.0000000000
16808  6.216  58.505  -13.451 0.0000000000
16809  6.726  59.175  -14.086 0.0000000000
16810  9.923  57.846  -16.978 0.0000000000
16811  8.233  57.838  -17.056 0.0000000000
16812  9.379  57.281  -18.010 0.0000000000
16813  8.892  56.388  -19.023 0.0000000000
16814  10.420  56.493  -18.601 0.0000000000
16815  16.891  58.926  -14.904 0.0000000000
16816  15.334  58.919  -15.556 0.0000000000
16817  16.202  57.712  -15.617 0.0000000000
16818  15.016  53.553  -16.194 0.0000000000
16819  14.245  55.140  -16.576 0.0000000000
16820  13.515  53.874  -17.483 0.0000000000
16821  12.264  54.179  -18.866 0.0000000000
16822  13.223  52.649  -18.612 0.0000000000
16823  13.032  51.366  -19.690 0.0000000000
16824  13.990  51.101  -18.197 0.0000000000
16825  16.472  47.865  -15.819 0.0000000000
16826  15.284  48.052  -17.194 0.0000000000
18045  29.264  54.021  -7.178 0.0000000000
18046  30.431  55.259  -7.690 0.0000000000
18047  30.565  53.936  -6.853 0.0000000000
18049  32.966  53.562  -6.060 0.0000000000
18118  16.432  54.640  19.943 0.0000000000
18119  17.895  54.413  19.865 0.0000000000
18123  21.099  57.112  18.856 0.0000000000
18124  20.671  56.429  20.069 0.0000000000
18125  20.023  56.848  18.459 0.0000000000
18126  18.985  56.323  17.844 0.0000000000
18127  19.367  57.070  16.808 0.0000000000
18128  18.727  57.650  15.235 0.0000000000
18129  19.930  57.988  15.836 0.0000000000
18130  22.805  58.664  14.004 0.0000000000
18131  21.768  59.521  14.059 0.0000000000
18132  22.665  59.540  12.678 0.0000000000
18133  22.492  60.291  11.188 0.0000000000
18134  23.267  59.220  11.018 0.0000000000
18151  23.313  54.735  13.004 0.0000000000
18152  23.763  54.462  11.425 0.0000000000
18153  24.610  55.890  7.995 0.0000000000
18154  25.091  56.630  9.438 0.0000000000
18155  24.493  57.463  7.936 0.0000000000
18156  24.041  58.918  7.956 0.0000000000
18157  23.710  58.255  6.483 0.0000000000
18158  23.230  59.039  4.910 0.0000000000
18159  23.156  57.626  5.162 0.0000000000
18160  22.380  54.264  3.253 0.0000000000
18161  22.243  56.011  3.060 0.0000000000
18162  22.413  55.013  2.086 0.0000000000
18163  22.735  55.724  0.935 0.0000000000
18164  22.963  53.915  1.061 0.0000000000
18166  24.470  49.319  3.062 0.0000000000
18167  25.246  49.048  2.035 0.0000000000
18168  24.980  49.408  -1.543 0.0000000000
18169  24.436  49.931  -0.261 0.0000000000
18170  23.743  50.274  -1.421 0.0000000000
18171  22.842  51.522  -1.224 0.0000000000
18172  23.184  50.712  -2.542 0.0000000000
18173  22.739  51.359  -3.564 0.0000000000
18174  23.994  50.429  -3.738 0.0000000000
18175  28.092  51.294  -5.468 0.0000000000
18176  26.505  51.477  -5.641 0.0000000000
18177  27.889  52.583  -6.404 0.0000000000
18178  27.696  54.097  -7.279 0.0000000000
20273  32.687  56.556  -8.727 0.0000000000
20274  31.971  56.394  -9.708 0.0000000000
20275  33.554  56.232  -9.491 0.0000000000
20276  35.234  53.226  -9.779 0.0000000000
20277  34.147  53.819  -10.430 0.0000000000
20278  34.036  52.077  -10.518 0.0000000000
20279  32.595  50.625  -10.845 0.0000000000
20280  33.891  50.241  -10.375 0.0000000000
20287  33.948  46.821  -10.480 0.0000000000
20288  33.981  45.140  -10.328 0.0000000000
20289  32.985  43.821  -11.013 0.0000000000
20290  34.085  43.706  -9.791 0.0000000000
20475  14.327  56.011  24.490 0.0000000000
20476  13.095  56.971  25.228 0.0000000000
20477  13.148  57.384  23.654 0.0000000000
20478  11.381  60.603  20.423 0.0000000000
20479  11.056  60.251  22.042 0.0000000000
20480  10.107  61.042  21.102 0.0000000000
20481  8.985  60.574  21.602 0.0000000000
20482  9.296  61.295  19.944 0.0000000000
20483  14.080  62.176  13.903 0.0000000000
20484  12.918  61.767  15.388 0.0000000000
20485  12.662  62.975  14.640 0.0000000000
20486  9.529  62.578  14.406 0.0000000000
20487  9.800  62.947  15.590 0.0000000000
20488  8.993  61.904  15.693 0.0000000000
20489  8.847  60.889  16.968 0.0000000000
20490  8.678  60.313  15.650 0.0000000000
20491  8.748  58.343  15.893 0.0000000000
20492  8.720  59.326  14.728 0.0000000000
20493  10.402  57.992  11.175 0.0000000000
20494  10.037  57.301  12.797 0.0000000000
20495  10.813  56.203  11.592 0.0000000000
20496  10.908  54.496  11.789 0.0000000000
20497  11.159  55.057  10.248 0.0000000000
20498  17.900  63.746  2.169 0.0000000000
20499  17.116  62.574  2.982 0.0000000000
20500  16.030  64.030  2.460 0.0000000000
20501  11.487  64.897  2.830 0.0000000000
20502  12.536  64.464  3.691 0.0000000000
20503  11.099  64.499  4.332 0.0000000000
20504  10.800  64.083  5.686 0.0000000000
20505  9.941  64.014  4.741 0.0000000000
20506  8.226  62.749  -1.071 0.0000000000
20507  8.699  63.978  -0.182 0.0000000000
20508  8.831  62.218  0.063 0.0000000000
20509  10.442  59.174  3.609 0.0000000000
20510  10.190  60.931  3.122 0.0000000000
20511  10.025  60.134  4.663 0.0000000000
20512  9.637  61.113  5.641 0.0000000000
20513  9.486  59.370  5.803 0.0000000000
20514  8.930  58.788  6.991 0.0000000000
20515  9.027  57.676  5.847 0.0000000000
20516  10.687  53.650  5.216 0.0000000000
20517  10.010  54.549  6.218 0.0000000000
20518  10.425  53.095  6.357 0.0000000000
20519  10.460  52.793  7.564 0.0000000000
20520  10.184  51.967  6.331 0.0000000000
20521  10.200  50.917  6.550 0.0000000000
20522  10.227  51.277  5.059 0.0000000000
20523  11.888  49.917  1.644 0.0000000000
20524  11.152  49.468  2.632 0.0000000000
20525  11.929  48.542  1.639 0.0000000000
20526  13.086  47.315  1.915 0.0000000000
20527  12.652  47.591  0.687 0.0000000000
20528  11.440  50.515  -2.517 0.0000000000
20529  12.192  50.367  -1.511 0.0000000000
20530  11.694  49.242  -2.449 0.0000000000
20532  11.983  46.799  -2.409 0.0000000000
20533  12.914  45.580  -2.480 0.0000000000
20534  13.508  45.420  -1.351 0.0000000000
20565  6.727  55.869  -15.356 0.0000000000
20566  7.264  54.577  -14.564 0.0000000000
20567  6.975  54.337  -16.441 0.0000000000
23211  25.085  56.831  -12.076 0.0000000000
23212  25.242  54.853  -12.125 0.0000000000
23213  26.291  56.073  -11.587 0.0000000000
23214  27.684  55.278  -11.069 0.0000000000
23215  29.237  54.570  -10.786 0.0000000000
23224  9.856  55.256  30.746 0.0000000000
23225  8.945  56.325  30.303 0.0000000000
23226  9.923  56.383  29.695 0.0000000000
23227  10.073  57.392  28.491 0.0000000000
23228  10.297  58.219  27.145 0.0000000000
23229  24.455  54.516  -7.451 0.0000000000
23230  22.973  54.953  -7.628 0.0000000000
23231  24.138  56.284  -8.187 0.0000000000
23232  23.722  57.804  -9.316 0.0000000000
23233  22.958  58.691  -10.619 0.0000000000
23234  22.199  59.041  -11.543 0.0000000000
23235  23.925  58.807  -11.222 0.0000000000
23236  24.568  58.170  -11.773 0.0000000000
23958  10.059  49.527  13.660 0.0000000000
23959  10.593  48.703  13.720 0.0000000000
23960  11.087  49.130  12.652 0.0000000000
23961  12.126  48.635  11.653 0.0000000000
23964  13.206  48.283  9.467 0.0000000000
23965  13.076  48.568  8.258 0.0000000000
23966  12.766  48.772  7.052 0.0000000000
23967  19.519  60.267  10.605 0.0000000000
23968  17.779  59.895  10.292 0.0000000000
23969  18.546  59.834  8.884 0.0000000000
23970  17.159  60.011  7.143 0.0000000000
23971  15.856  61.073  5.669 0.0000000000
23972  7.398  60.719  -7.835 0.0000000000
23973  8.417  60.838  -6.214 0.0000000000
23974  8.646  59.229  -7.181 0.0000000000
23975  9.982  57.662  -6.290 0.0000000000
23976  10.800  55.774  -5.408 0.0000000000
23977  10.500  53.876  -4.812 0.0000000000
23978  11.201  54.423  -6.353 0.0000000000
23979  11.361  53.086  -7.513 0.0000000000
23980  11.376  51.723  -8.714 0.0000000000
23981  11.191  50.503  -9.552 0.0000000000
23982  10.262  51.850  -10.164 0.0000000000
23983  8.914  51.791  -11.361 0.0000000000
23984  8.366  51.848  -12.865 0.0000000000
24993  17.842  47.502  -14.791 0.0000000000
24995  19.005  46.874  -13.934 0.0000000000
24996  19.891  46.270  -12.921 0.0000000000
24997  20.786  45.650  -11.926 0.0000000000
24998  26.102  47.789  -10.351 0.0000000000
24999  24.973  46.673  -10.154 0.0000000000
25000  26.376  46.116  -9.819 0.0000000000
25001  26.763  44.397  -9.772 0.0000000000
25038  7.811  55.887  24.910 0.0000000000
25039  8.310  54.770  24.804 0.0000000000
25040  8.053  54.968  23.276 0.0000000000
25041  8.479  54.030  21.760 0.0000000000
25042  8.715  53.157  20.293 0.0000000000
25043  8.507  52.224  18.913 0.0000000000
25044  9.012  53.575  19.010 0.0000000000
25045  8.918  54.047  17.694 0.0000000000
25046  8.732  54.578  16.469 0.0000000000
25047  22.452  59.292  0.173 0.0000000000
25048  21.355  61.219  -0.288 0.0000000000
25049  21.427  60.027  -0.960 0.0000000000
25050  20.046  60.484  -1.940 0.0000000000
25051  18.436  60.642  -2.962 0.0000000000
25052  15.736  56.854  -8.066 0.0000000000
25053  15.474  58.484  -7.013 0.0000000000
25054  14.085  58.507  -8.323 0.0000000000
25055  12.570  60.183  -8.689 0.0000000000
25056  10.931  61.811  -9.198 0.0000000000
25057  9.313  62.942  -9.633 0.0000000000
25058  9.795  61.455  -10.450 0.0000000000
25059  8.864  60.816  -11.689 0.0000000000
25060  8.136  60.003  -12.995 0.0000000000
25061  7.749  59.265  -14.246 0.0000000000
25062  9.216  58.763  -14.366 0.0000000000
25063  10.545  58.240  -15.894 0.0000000000
25064  11.748  58.319  -16.750 0.0000000000
25065  18.222  55.905  -14.385 0.0000000000
25066  16.808  56.195  -15.272 0.0000000000
25067  17.259  54.507  -14.696 0.0000000000
25068  16.437  53.279  -15.088 0.0000000000
25069  15.765  51.939  -15.807 0.0000000000
25070  15.111  50.742  -16.662 0.0000000000
25071  16.421  50.419  -15.422 0.0000000000
25072  17.139  49.072  -15.026 0.0000000000
25803  29.457  51.550  -5.396 0.0000000000
25804  30.548  52.717  -5.906 0.0000000000
25805  30.772  51.501  -4.762 0.0000000000
25851  22.223  56.520  18.868 0.0000000000
25852  21.740  57.423  17.609 0.0000000000
25853  21.230  58.186  16.278 0.0000000000
25854  22.315  57.706  16.458 0.0000000000
25855  22.877  57.648  15.202 0.0000000000
25856  23.089  57.435  13.675 0.0000000000
25867  24.640  53.962  10.222 0.0000000000
25868  25.050  53.484  8.989 0.0000000000
25869  24.546  54.320  7.891 0.0000000000
25870  23.773  55.214  6.805 0.0000000000
25871  23.047  56.105  5.441 0.0000000000
25872  23.089  54.495  5.597 0.0000000000
25873  22.704  53.553  4.384 0.0000000000
25874  22.786  52.478  3.246 0.0000000000
25879  25.831  49.296  -2.667 0.0000000000
25880  25.362  49.752  -3.830 0.0000000000
25881  26.946  49.574  -3.613 0.0000000000
25882  28.233  50.269  -4.445 0.0000000000
27140  35.263  55.842  -7.926 0.0000000000
27141  34.839  55.793  -9.139 0.0000000000
27142  36.088  55.184  -8.546 0.0000000000
27143  36.513  54.067  -9.011 0.0000000000
27144  36.706  52.623  -9.200 0.0000000000
27261  14.047  56.430  21.128 0.0000000000
27262  13.087  57.718  21.950 0.0000000000
27263  13.262  58.097  20.332 0.0000000000
27264  12.505  59.580  19.634 0.0000000000
27265  11.741  60.822  18.873 0.0000000000
27266  12.389  63.494  12.053 0.0000000000
27267  11.904  63.646  13.763 0.0000000000
27268  11.001  63.752  12.771 0.0000000000
27269  9.959  63.144  13.100 0.0000000000
27270  9.360  61.854  13.339 0.0000000000
27271  9.075  60.113  13.540 0.0000000000
27272  9.598  60.749  12.195 0.0000000000
27273  9.947  59.565  10.857 0.0000000000
27274  10.268  58.347  9.594 0.0000000000
27275  15.057  65.007  0.409 0.0000000000
27276  14.871  65.027  1.788 0.0000000000
27277  13.307  65.366  0.808 0.0000000000
27278  11.672  65.352  1.355 0.0000000000
27279  10.475  65.014  1.905 0.0000000000
27280  9.279  58.860  -0.475 0.0000000000
27281  9.467  60.249  0.370 0.0000000000
27282  10.287  58.651  0.863 0.0000000000
27283  10.765  58.187  2.424 0.0000000000
27284  10.379  57.591  3.757 0.0000000000
27285  9.655  56.853  4.813 0.0000000000
27286  10.514  55.942  3.871 0.0000000000
27287  11.118  54.396  4.163 0.0000000000
27288  11.508  52.785  4.130 0.0000000000
27289  11.187  51.650  3.946 0.0000000000
27290  12.036  52.040  2.967 0.0000000000
27291  12.348  51.125  1.772 0.0000000000
27292  12.421  50.149  0.668 0.0000000000
27293  10.439  48.222  -4.333 0.0000000000
27294  11.194  48.131  -3.393 0.0000000000
27295  10.738  47.042  -4.441 0.0000000000
27315  6.986  55.264  -18.649 0.0000000000
27316  6.807  53.985  -18.149 0.0000000000
27317  6.763  53.664  -19.425 0.0000000000
27318  6.500  52.158  -20.064 0.0000000000
29199  21.013  52.291  -12.753 0.0000000000
29200  21.227  50.601  -12.277 0.0000000000
29201  22.271  51.500  -12.410 0.0000000000
29202  23.449  50.644  -12.069 0.0000000000
29203  24.701  49.857  -11.669 0.0000000000
29204  25.484  52.761  -12.015 0.0000000000
29205  25.748  50.989  -11.700 0.0000000000
29206  25.943  49.436  -11.032 0.0000000000
29207  27.167  48.960  -10.534 0.0000000000
29208  28.551  48.292  -10.337 0.0000000000
29209  29.923  47.664  -10.565 0.0000000000
29230  6.811  53.401  31.886 0.0000000000
29231  6.899  53.057  30.537 0.0000000000
29232  7.016  54.318  30.781 0.0000000000
29233  7.350  55.163  29.591 0.0000000000
29234  7.769  55.941  28.180 0.0000000000
29235  8.291  56.886  29.371 0.0000000000
29236  7.999  57.003  28.054 0.0000000000
29237  7.891  56.642  26.565 0.0000000000
29238  7.778  57.095  24.958 0.0000000000
29239  8.014  57.584  23.552 0.0000000000
29240  8.368  58.042  22.016 0.0000000000
29241  21.021  54.317  -2.870 0.0000000000
29242  20.351  56.148  -3.014 0.0000000000
29243  20.248  54.973  -4.109 0.0000000000
29244  19.279  55.225  -5.275 0.0000000000
29245  18.277  55.392  -6.616 0.0000000000
29246  21.325  55.027  -7.986 0.0000000000
29247  19.384  54.982  -8.147 0.0000000000
29248  17.456  55.704  -8.021 0.0000000000
29249  16.594  56.039  -9.391 0.0000000000
29250  15.788  56.578  -10.838 0.0000000000
29251  15.100  57.292  -12.464 0.0000000000
29252  14.669  58.321  -13.746 0.0000000000
29253  16.473  58.580  -13.061 0.0000000000
29254  17.554  59.365  -13.693 0.0000000000
29255  18.558  58.726  -14.106 0.0000000000
29256  21.477  59.040  -12.507 0.0000000000
29257  20.459  58.387  -13.263 0.0000000000
29258  19.274  57.316  -13.932 0.0000000000
29259  19.880  55.547  -13.476 0.0000000000
29260  20.481  53.932  -13.066 0.0000000000
30962  15.179  44.884  2.677 0.0000000000
30963  15.969  58.274  14.747 0.0000000000
30964  14.561  59.238  15.277 0.0000000000
30965  15.523  59.815  13.934 0.0000000000
30966  15.399  61.295  13.363 0.0000000000
30967  14.735  62.144  12.418 0.0000000000
30968  16.101  60.502  10.546 0.0000000000
30969  14.847  61.513  10.919 0.0000000000
30970  13.709  62.577  11.444 0.0000000000
30971  12.548  62.968  10.416 0.0000000000
30972  11.356  63.251  9.431 0.0000000000
30973  10.214  63.202  8.631 0.0000000000
30974  9.452  65.281  -3.872 0.0000000000
30975  9.361  65.247  -2.183 0.0000000000
30976  8.650  64.686  -3.113 0.0000000000
30977  8.204  63.248  -2.437 0.0000000000
30978  8.138  61.113  -1.925 0.0000000000
30979  8.979  60.497  -4.167 0.0000000000
30980  8.590  59.792  -2.810 0.0000000000
30981  8.549  59.004  -1.558 0.0000000000
30982  9.400  57.375  -1.313 0.0000000000
30983  10.263  55.897  -1.008 0.0000000000
30984  11.178  54.469  -0.777 0.0000000000
30985  12.057  53.073  -0.669 0.0000000000
30986  10.940  53.176  -1.653 0.0000000000
30987  10.571  51.817  -2.527 0.0000000000
30988  10.314  50.551  -3.351 0.0000000000
30989  9.626  52.182  -4.574 0.0000000000
30990  9.372  50.609  -4.517 0.0000000000
30991  9.904  49.342  -4.320 0.0000000000
30992  9.385  48.380  -5.352 0.0000000000
30999  10.846  49.300  -10.352 0.0000000000
31005  10.945  51.846  -21.277 0.0000000000
31006  9.493  51.693  -21.055 0.0000000000
31007  11.017  50.171  -21.356 0.0000000000
31008  11.060  48.665  -21.082 0.0000000000
33254  21.365  48.675  -11.718 0.0000000000
33255  21.559  46.827  -11.371 0.0000000000
33257  23.919  45.577  -10.228 0.0000000000
33339  7.552  52.557  29.154 0.0000000000
33340  8.562  52.027  27.705 0.0000000000
33341  9.452  51.354  26.142 0.0000000000
33342  8.968  53.570  24.724 0.0000000000
33343  9.506  52.122  24.614 0.0000000000
33344  9.844  50.571  24.478 0.0000000000
33350  8.473  49.202  16.091 0.0000000000
33351  7.921  51.270  17.698 0.0000000000
33352  7.870  50.413  16.128 0.0000000000
33353  8.903  49.892  14.686 0.0000000000
33354  9.621  50.326  13.876 0.0000000000
33355  10.357  50.866  13.074 0.0000000000
33356  10.971  51.414  11.941 0.0000000000
33357  21.642  60.738  4.571 0.0000000000
33358  20.056  60.851  4.219 0.0000000000
33359  20.905  61.982  3.106 0.0000000000
33360  19.738  63.470  1.957 0.0000000000
33361  18.372  64.057  0.992 0.0000000000
33362  19.819  62.410  -0.385 0.0000000000
33363  18.356  63.114  -0.190 0.0000000000
33364  16.635  64.053  0.078 0.0000000000
33365  15.002  64.095  -0.878 0.0000000000
33366  13.395  64.198  -1.914 0.0000000000
33367  11.950  64.464  -3.177 0.0000000000
33368  19.313  57.891  -3.158 0.0000000000
33369  18.190  59.449  -3.571 0.0000000000
33370  16.768  60.782  -4.156 0.0000000000
33371  15.533  60.112  -6.305 0.0000000000
33372  15.581  61.254  -5.528 0.0000000000
33373  15.259  61.773  -4.544 0.0000000000
33374  13.559  62.603  -4.774 0.0000000000
33375  12.020  63.656  -4.831 0.0000000000
33376  10.727  64.767  -4.490 0.0000000000
33377  9.376  64.874  -5.665 0.0000000000
33378  8.191  64.434  -6.702 0.0000000000
33379  7.342  63.349  -7.705 0.0000000000
33380  7.989  63.323  -9.720 0.0000000000
33381  7.113  62.929  -9.336 0.0000000000
33382  6.822  62.092  -8.625 0.0000000000
33383  6.691  60.487  -9.290 0.0000000000
33384  6.658  58.738  -10.038 0.0000000000
33385  6.681  57.076  -10.976 0.0000000000
33386  6.978  55.768  -11.829 0.0000000000
33387  6.378  57.277  -12.649 0.0000000000
33388  6.419  57.177  -14.367 0.0000000000
33389  6.563  57.015  -16.178 0.0000000000
33390  7.404  58.461  -15.633 0.0000000000
33391  7.035  57.779  -16.846 0.0000000000
33392  6.948  56.641  -17.836 0.0000000000
33393  7.684  56.069  -19.041 0.0000000000
33394  8.528  55.240  -19.924 0.0000000000
33395  9.742  54.543  -20.594 0.0000000000
33396  14.194  59.017  -15.053 0.0000000000
33397  13.672  58.856  -16.301 0.0000000000
33398  12.788  57.805  -17.217 0.0000000000
33399  15.314  56.416  -16.011 0.0000000000
33400  13.613  56.624  -17.087 0.0000000000
33401  11.897  56.600  -17.987 0.0000000000
33402  11.310  55.445  -18.937 0.0000000000
33403  11.134  54.441  -20.004 0.0000000000
33404  10.971  53.330  -20.879 0.0000000000
33405  12.092  51.672  -20.813 0.0000000000
33406  12.987  50.129  -20.835 0.0000000000
33407  13.764  48.577  -20.814 0.0000000000
33408  14.610  49.530  -17.661 0.0000000000
33409  14.411  48.354  -18.973 0.0000000000
34935  28.433  56.803  -8.582 0.0000000000
34936  29.418  57.212  -9.205 0.0000000000
34937  30.065  56.370  -8.333 0.0000000000
34938  31.512  56.227  -8.175 0.0000000000
34939  32.865  55.992  -7.714 0.0000000000
34940  31.756  53.893  -6.356 0.0000000000
34941  32.942  54.957  -6.795 0.0000000000
34942  34.155  55.673  -7.329 0.0000000000
34943  35.436  55.052  -6.969 0.0000000000
35018  13.207  54.448  26.702 0.0000000000
35020  15.002  54.697  25.126 0.0000000000
35021  15.126  55.102  23.782 0.0000000000
35023  15.963  54.112  23.200 0.0000000000
35024  14.950  55.166  22.213 0.0000000000
35025  15.140  55.386  20.471 0.0000000000
35026  15.583  55.939  18.711 0.0000000000
35027  16.155  56.568  17.317 0.0000000000
35033  19.155  54.736  20.299 0.0000000000
35034  18.466  55.355  18.721 0.0000000000
35035  17.659  56.180  17.298 0.0000000000
35036  16.688  57.111  16.017 0.0000000000
35037  17.325  57.704  14.760 0.0000000000
35038  18.318  58.550  13.743 0.0000000000
35039  19.289  59.485  13.042 0.0000000000
35040  20.737  58.816  14.967 0.0000000000
35041  20.505  59.552  13.584 0.0000000000
35042  20.159  60.196  12.138 0.0000000000
35043  20.999  60.486  10.976 0.0000000000
35044  21.758  60.606  9.547 0.0000000000
35045  22.156  60.368  7.906 0.0000000000
35064  22.933  54.856  14.317 0.0000000000
35065  23.162  56.032  13.265 0.0000000000
35066  23.618  57.079  12.037 0.0000000000
35067  24.626  55.562  10.519 0.0000000000
35068  24.475  56.921  10.696 0.0000000000
35069  23.948  58.102  10.743 0.0000000000
35070  23.664  59.088  9.392 0.0000000000
35071  23.245  59.941  7.963 0.0000000000
35072  22.445  60.288  6.244 0.0000000000
35073  22.769  60.296  4.755 0.0000000000
35074  23.146  60.280  3.393 0.0000000000
35075  22.988  59.713  2.282 0.0000000000
35076  22.587  56.933  3.960 0.0000000000
35077  22.477  57.821  2.623 0.0000000000
35078  22.578  58.610  1.368 0.0000000000
35079  22.635  57.402  0.708 0.0000000000
35080  22.669  56.239  -0.106 0.0000000000
35081  22.199  54.891  -0.956 0.0000000000
35082  23.832  50.049  4.189 0.0000000000
35083  23.451  50.742  3.164 0.0000000000
35084  23.268  51.485  2.128 0.0000000000
35085  24.971  49.564  0.901 0.0000000000
35086  23.956  50.722  0.962 0.0000000000
35087  23.243  52.166  1.133 0.0000000000
35088  23.047  52.712  -0.045 0.0000000000
35089  22.350  53.147  -1.036 0.0000000000
35090  21.657  53.656  -1.934 0.0000000000
35091  21.684  52.682  -3.221 0.0000000000
35092  22.432  52.246  -4.571 0.0000000000
35093  23.475  52.391  -5.769 0.0000000000
35094  25.127  50.626  -4.810 0.0000000000
35095  25.005  51.891  -5.769 0.0000000000
35096  24.740  53.059  -6.695 0.0000000000
35097  26.006  54.282  -7.467 0.0000000000
35098  27.325  55.802  -8.066 0.0000000000
37639  30.230  56.777  -9.951 0.0000000000
37640  30.829  55.651  -10.505 0.0000000000
37641  31.067  54.213  -10.766 0.0000000000
37642  34.081  55.290  -10.058 0.0000000000
37643  32.798  54.050  -10.718 0.0000000000
37644  31.051  52.547  -10.970 0.0000000000
37645  30.989  50.817  -10.975 0.0000000000
37646  31.140  48.935  -10.828 0.0000000000
37647  31.348  47.264  -10.954 0.0000000000
37654  33.916  48.494  -10.308 0.0000000000
37655  32.727  47.091  -11.092 0.0000000000
37656  31.654  45.704  -11.475 0.0000000000
37657  32.056  44.078  -12.017 0.0000000000
37658  32.266  42.424  -11.610 0.0000000000
37881  12.425  56.211  26.545 0.0000000000
37882  11.566  57.784  26.188 0.0000000000
37883  10.593  59.031  25.455 0.0000000000
37884  12.113  58.976  22.797 0.0000000000
37885  10.837  59.674  23.716 0.0000000000
37886  9.590  59.752  24.497 0.0000000000
37887  8.794  59.947  23.352 0.0000000000
37888  8.536  59.517  21.920 0.0000000000
37889  8.716  58.811  20.315 0.0000000000
37890  13.395  60.281  16.205 0.0000000000
37891  12.194  61.210  17.108 0.0000000000
37892  10.973  61.985  17.892 0.0000000000
37893  11.192  63.342  15.269 0.0000000000
37894  10.367  62.834  16.757 0.0000000000
37895  9.706  62.100  18.403 0.0000000000
37896  8.939  61.263  18.513 0.0000000000
37897  8.907  59.839  18.502 0.0000000000
37898  9.061  58.094  18.704 0.0000000000
37899  9.069  57.314  17.283 0.0000000000
37900  8.878  56.505  16.262 0.0000000000
37901  8.888  55.619  15.372 0.0000000000
37902  9.214  58.375  13.847 0.0000000000
37903  9.425  56.521  14.196 0.0000000000
37904  9.456  54.600  14.423 0.0000000000
37905  10.264  53.649  13.284 0.0000000000
37906  10.890  52.824  11.873 0.0000000000
37907  11.142  52.085  10.476 0.0000000000
37908  18.280  61.029  4.039 0.0000000000
37909  16.348  61.549  4.079 0.0000000000
37910  14.645  62.340  4.696 0.0000000000
37911  14.161  64.274  2.899 0.0000000000
37912  13.538  63.504  4.157 0.0000000000
37913  13.162  63.010  5.645 0.0000000000
37914  11.814  63.445  6.509 0.0000000000
37915  10.473  63.437  7.075 0.0000000000
37916  9.508  62.760  7.525 0.0000000000
37917  9.409  65.074  -0.731 0.0000000000
37918  9.630  64.649  0.822 0.0000000000
37919  9.734  64.115  2.303 0.0000000000
37920  9.744  61.541  1.367 0.0000000000
37921  9.784  62.531  2.621 0.0000000000
37922  9.704  63.309  3.773 0.0000000000
37923  9.578  62.678  5.167 0.0000000000
37924  9.380  61.991  6.506 0.0000000000
37925  9.070  61.564  7.876 0.0000000000
37926  9.117  60.116  8.106 0.0000000000
37927  9.393  58.481  8.228 0.0000000000
37928  10.071  56.947  8.389 0.0000000000
37929  9.166  55.995  5.990 0.0000000000
37930  9.766  55.588  7.410 0.0000000000
37931  10.680  55.321  8.712 0.0000000000
37932  10.866  53.834  8.839 0.0000000000
37933  10.814  52.555  8.913 0.0000000000
37934  11.034  51.380  9.101 0.0000000000
37935  10.965  50.761  8.068 0.0000000000
37936  11.366  49.867  6.820 0.0000000000
37937  12.134  48.873  5.635 0.0000000000
37938  10.635  50.432  3.764 0.0000000000
37939  11.381  48.997  4.077 0.0000000000
37940  12.977  47.929  4.496 0.0000000000
37941  13.718  47.052  3.402 0.0000000000
37942  14.338  46.136  2.330 0.0000000000
37943  14.750  45.141  1.278 0.0000000000
37944  12.500  51.596  -0.533 0.0000000000
37945  12.532  50.298  -0.367 0.0000000000
37946  12.235  49.125  -0.393 0.0000000000
37947  11.681  48.120  -2.422 0.0000000000
37948  11.947  47.884  -1.390 0.0000000000
37949  12.260  47.795  -0.393 0.0000000000
37950  13.171  46.558  -0.325 0.0000000000
37951  14.205  45.260  -0.118 0.0000000000
37952  14.930  43.981  0.284 0.0000000000
37989  7.477  54.522  -12.771 0.0000000000
37990  7.986  53.272  -13.735 0.0000000000
37991  8.290  51.827  -14.690 0.0000000000
37992  6.850  52.787  -17.449 0.0000000000
37998  7.975  51.073  -20.944 0.0000000000
41055  27.365  57.870  -9.882 0.0000000000
41056  27.703  57.592  -10.203 0.0000000000
41057  28.124  57.605  -9.820 0.0000000000
41063  11.800  54.886  28.411 0.0000000000
41064  12.241  54.510  27.860 0.0000000000
41065  27.264  57.561  -9.113 0.0000000000
41066  26.405  57.858  -9.236 0.0000000000
41067  26.867  58.044  -9.617 0.0000000000
41068  26.545  58.158  -10.058 0.0000000000
41470  11.270  50.637  11.250 0.0000000000
41471  11.398  50.173  11.185 0.0000000000
41472  11.438  50.376  10.613 0.0000000000
41473  11.637  50.133  9.999 0.0000000000
41474  11.406  50.617  9.973 0.0000000000
41475  20.973  60.322  6.942 0.0000000000
41476  20.221  60.163  6.813 0.0000000000
41477  20.334  60.219  6.011 0.0000000000
41478  7.655  56.396  -9.830 0.0000000000
41479  8.268  56.550  -9.126 0.0000000000
41480  8.367  55.760  -9.602 0.0000000000
41481  9.084  55.190  -9.323 0.0000000000
41482  8.389  55.051  -10.074 0.0000000000
41483  8.419  54.426  -10.457 0.0000000000
41484  7.859  55.004  -10.778 0.0000000000
42045  19.466  50.619  -13.017 0.0000000000
42046  19.658  49.694  -12.792 0.0000000000
42047  20.099  50.358  -12.655 0.0000000000
42048  29.586  46.283  -10.484 0.0000000000
42049  29.069  45.695  -10.334 0.0000000000
42050  29.734  45.434  -10.713 0.0000000000
42051  29.906  44.615  -11.047 0.0000000000
42052  30.384  45.206  -11.159 0.0000000000
42070  8.654  56.884  21.289 0.0000000000
42071  8.710  56.192  21.281 0.0000000000
42072  9.001  56.464  20.500 0.0000000000
42073  9.252  56.074  19.731 0.0000000000
42074  9.142  56.757  19.659 0.0000000000
42075  21.709  56.182  -1.351 0.0000000000
42076  21.522  57.173  -1.582 0.0000000000
42077  21.176  56.558  -1.965 0.0000000000
42078  13.368  57.224  -11.967 0.0000000000
42079  12.735  57.562  -11.146 0.0000000000
42080  12.352  57.601  -12.027 0.0000000000
42081  11.455  58.097  -12.057 0.0000000000
42082  12.169  57.665  -12.967 0.0000000000
42083  12.093  57.984  -13.767 0.0000000000
42084  13.006  57.880  -13.580 0.0000000000
42085  19.667  51.992  -13.045 0.0000000000
42086  18.911  52.108  -13.410 0.0000000000
42087  19.187  51.341  -13.223 0.0000000000
42088  18.738  50.675  -13.428 0.0000000000
42533  23.857  51.483  6.016 0.0000000000
43304  15.339  43.286  1.251 0.0000000000
43305  15.096  57.563  17.006 0.0000000000
43306  14.442  58.086  17.397 0.0000000000
43307  14.639  58.313  16.592 0.0000000000
43308  9.704  63.020  9.583 0.0000000000
43309  9.788  62.963  10.239 0.0000000000
43310  9.443  62.536  9.689 0.0000000000
43311  9.391  61.939  9.872 0.0000000000
43312  9.239  62.045  9.176 0.0000000000
43313  11.198  65.188  -2.221 0.0000000000
43314  11.107  65.423  -1.435 0.0000000000
43315  10.499  65.366  -1.987 0.0000000000
43316  11.541  55.010  0.329 0.0000000000
43317  11.343  55.609  0.879 0.0000000000
43318  11.794  54.839  0.990 0.0000000000
43319  11.944  54.695  1.719 0.0000000000
43320  12.215  54.143  1.124 0.0000000000
43321  12.496  53.374  1.190 0.0000000000
43322  12.378  53.549  0.557 0.0000000000
43335  8.757  53.806  -20.966 0.0000000000
43336  8.020  53.449  -20.987 0.0000000000
43337  8.682  53.045  -21.099 0.0000000000
44445  23.792  55.147  -12.724 0.0000000000
44446  23.875  54.068  -12.610 0.0000000000
44447  24.321  54.672  -12.511 0.0000000000
44448  28.660  53.116  -10.882 0.0000000000
44449  28.008  52.550  -11.024 0.0000000000
44450  28.703  52.267  -10.923 0.0000000000
44451  28.711  51.426  -10.950 0.0000000000
44452  29.398  51.985  -10.911 0.0000000000
44467  8.306  55.063  31.639 0.0000000000
44468  8.009  55.394  31.222 0.0000000000
44469  8.421  55.626  31.059 0.0000000000
44470  9.358  58.593  26.877 0.0000000000
44471  8.936  58.439  27.046 0.0000000000
44472  8.977  58.806  26.308 0.0000000000
44473  8.636  58.857  25.619 0.0000000000
44474  9.022  59.204  25.568 0.0000000000
44475  22.596  53.126  -6.206 0.0000000000
44476  21.861  53.543  -6.198 0.0000000000
44477  22.463  53.714  -6.758 0.0000000000
44478  21.554  58.051  -10.427 0.0000000000
44479  20.987  57.302  -10.109 0.0000000000
44480  20.585  57.731  -10.608 0.0000000000
44481  19.585  57.486  -10.842 0.0000000000
44482  20.208  58.255  -11.163 0.0000000000
44483  19.834  58.587  -11.681 0.0000000000
44484  20.780  58.745  -11.440 0.0000000000
44485  24.009  56.683  -12.575 0.0000000000
44486  23.286  56.989  -12.770 0.0000000000
44487  23.574  56.112  -12.809 0.0000000000
44488  23.103  55.486  -12.956 0.0000000000
45690  9.270  48.595  15.426 0.0000000000
45692  9.775  48.563  14.802 0.0000000000
45700  13.719  47.790  6.511 0.0000000000
45701  14.230  47.235  6.551 0.0000000000
45702  14.036  47.338  5.906 0.0000000000
45703  14.418  46.847  5.370 0.0000000000
45704  13.898  47.368  5.345 0.0000000000
45705  18.393  59.855  12.225 0.0000000000
45706  17.618  60.066  12.148 0.0000000000
45707  17.954  60.047  11.573 0.0000000000
45708  14.670  61.295  6.870 0.0000000000
45709  14.472  61.164  7.776 0.0000000000
45710  13.890  61.692  7.239 0.0000000000
45711  13.172  62.098  7.623 0.0000000000
45712  13.418  62.230  6.829 0.0000000000
45713  7.661  63.041  -6.435 0.0000000000
45714  7.997  63.031  -5.453 0.0000000000
45715  7.979  62.348  -6.012 0.0000000000
45716  10.200  56.172  -4.242 0.0000000000
45717  9.795  56.853  -3.864 0.0000000000
45718  9.631  55.870  -3.664 0.0000000000
45719  9.191  55.578  -3.082 0.0000000000
45720  9.330  54.940  -3.472 0.0000000000
45721  9.070  54.139  -3.284 0.0000000000
45722  9.487  54.337  -3.887 0.0000000000
45723  11.600  50.687  -7.435 0.0000000000
45724  11.232  50.466  -6.648 0.0000000000
45725  11.322  49.883  -7.211 0.0000000000
45726  10.844  49.170  -7.126 0.0000000000
45727  11.452  49.289  -7.771 0.0000000000
45728  11.398  48.702  -8.211 0.0000000000
45729  11.559  49.488  -8.483 0.0000000000
45730  8.321  50.558  -12.831 0.0000000000
45731  8.483  49.971  -12.495 0.0000000000
45732  8.343  49.943  -13.201 0.0000000000
45734  8.431  49.881  -13.988 0.0000000000
45735  13.168  48.106  -22.044 0.0000000000
45736  12.724  48.132  -22.333 0.0000000000
47423  24.218  48.599  -11.234 0.0000000000
47424  23.646  48.037  -11.113 0.0000000000
47425  24.276  47.725  -10.822 0.0000000000
47490  8.067  55.238  27.291 0.0000000000
47491  8.163  54.635  27.357 0.0000000000
47492  8.251  54.922  26.494 0.0000000000
47493  8.780  52.308  20.919 0.0000000000
47494  8.970  52.175  21.577 0.0000000000
47495  9.048  51.653  20.874 0.0000000000
47496  9.331  50.998  20.850 0.0000000000
47497  9.021  51.132  20.225 0.0000000000
47498  8.913  50.624  19.582 0.0000000000
47499  8.710  51.300  19.583 0.0000000000
47500  8.218  53.419  16.010 0.0000000000
47501  7.979  52.720  15.933 0.0000000000
47502  8.350  52.950  15.426 0.0000000000
47503  8.767  52.516  14.825 0.0000000000
47504  8.825  53.243  14.933 0.0000000000
47505  22.924  61.217  1.511 0.0000000000
47506  22.490  62.129  1.337 0.0000000000
47507  22.274  61.630  0.741 0.0000000000
47508  17.467  61.383  -2.615 0.0000000000
47509  17.375  61.651  -2.154 0.0000000000
47510  16.613  61.625  -2.655 0.0000000000
47511  15.755  61.993  -2.692 0.0000000000
47512  15.864  61.735  -3.283 0.0000000000
47513  17.440  56.721  -6.063 0.0000000000
47514  17.398  57.508  -5.543 0.0000000000
47515  16.798  57.544  -6.218 0.0000000000
47516  11.549  62.541  -8.247 0.0000000000
47517  12.462  62.463  -7.639 0.0000000000
47518  11.582  63.025  -7.850 0.0000000000
47519  11.557  63.419  -7.415 0.0000000000
47520  10.731  63.544  -8.000 0.0000000000
47521  9.954  63.996  -8.039 0.0000000000
47522  9.963  63.579  -8.567 0.0000000000
47523  7.244  60.764  -12.361 0.0000000000
47524  7.039  61.249  -11.700 0.0000000000
47525  6.801  60.617  -12.212 0.0000000000
47526  6.495  60.350  -11.972 0.0000000000
47527  6.589  60.021  -12.749 0.0000000000
47528  6.478  59.461  -13.292 0.0000000000
47529  6.877  59.684  -13.504 0.0000000000
47530  10.512  57.710  -17.372 0.0000000000
47531  9.631  57.587  -17.502 0.0000000000
47532  10.202  57.329  -17.896 0.0000000000
47533  9.936  56.885  -18.366 0.0000000000
47534  10.696  56.989  -18.166 0.0000000000
47535  17.338  58.345  -15.009 0.0000000000
47536  16.611  58.394  -15.318 0.0000000000
47537  16.948  57.663  -15.300 0.0000000000
47538  14.689  52.897  -16.632 0.0000000000
47539  14.241  53.710  -16.817 0.0000000000
47540  13.976  53.058  -17.303 0.0000000000
47541  13.356  53.280  -18.054 0.0000000000
47542  13.805  52.451  -17.860 0.0000000000
47543  13.643  51.846  -18.418 0.0000000000
47544  14.202  51.693  -17.664 0.0000000000
47545  16.852  47.093  -15.686 0.0000000000
47546  16.185  47.252  -16.274 0.0000000000
48765  29.352  53.350  -6.804 0.0000000000
48766  29.952  53.979  -7.105 0.0000000000
48767  30.005  53.324  -6.637 0.0000000000
48843  20.796  57.359  18.042 0.0000000000
48844  20.526  57.082  18.716 0.0000000000
48845  20.227  57.219  17.843 0.0000000000
48846  19.704  56.955  17.623 0.0000000000
48847  19.929  57.351  17.060 0.0000000000
48848  19.621  57.517  16.305 0.0000000000
48849  20.253  57.731  16.523 0.0000000000
48850  23.046  58.535  13.269 0.0000000000
48851  22.788  59.118  13.321 0.0000000000
48852  22.999  58.979  12.615 0.0000000000
48853  23.028  59.385  11.862 0.0000000000
48854  23.318  58.805  11.772 0.0000000000
48871  23.384  53.950  11.926 0.0000000000
48872  23.783  53.759  11.281 0.0000000000
48873  24.191  56.324  7.333 0.0000000000
48874  24.612  56.676  7.980 0.0000000000
48875  24.152  57.092  7.284 0.0000000000
48876  24.053  57.896  7.196 0.0000000000
48877  23.763  57.498  6.583 0.0000000000
48878  23.460  57.952  5.815 0.0000000000
48879  23.432  57.171  5.928 0.0000000000
48880  22.451  53.777  2.738 0.0000000000
48881  22.293  54.651  2.703 0.0000000000
48882  22.526  54.118  2.170 0.0000000000
48883  22.674  54.435  1.552 0.0000000000
48884  22.788  53.599  1.669 0.0000000000
48888  24.645  49.601  -2.123 0.0000000000
48889  24.315  49.782  -1.461 0.0000000000
48890  24.006  49.989  -2.079 0.0000000000
48891  23.444  50.464  -2.015 0.0000000000
48892  23.748  50.229  -2.641 0.0000000000
48893  23.506  50.501  -3.158 0.0000000000
48894  24.115  50.081  -3.251 0.0000000000
48895  28.796  51.988  -5.920 0.0000000000
48896  27.995  51.895  -5.923 0.0000000000
48897  28.684  52.569  -6.370 0.0000000000
48898  28.609  53.249  -6.812 0.0000000000
50993  33.375  56.431  -8.562 0.0000000000
50994  33.177  56.473  -9.123 0.0000000000
50995  33.831  56.304  -8.997 0.0000000000
50996  35.213  52.506  -9.730 0.0000000000
50997  34.656  52.716  -10.185 0.0000000000
50998  34.578  51.856  -10.095 0.0000000000
50999  33.964  51.169  -10.472 0.0000000000
51000  34.491  50.938  -10.009 0.0000000000
51009  33.973  44.414  -10.048 0.0000000000
51195  14.195  56.129  23.630 0.0000000000
51196  13.718  56.670  24.075 0.0000000000
51197  13.623  56.797  23.218 0.0000000000
51198  10.907  61.139  20.013 0.0000000000
51199  10.770  60.936  20.803 0.0000000000
51200  10.318  61.305  20.333 0.0000000000
51201  9.632  61.246  20.552 0.0000000000
51202  9.864  61.541  19.812 0.0000000000
51203  13.790  62.634  13.491 0.0000000000
51204  13.445  62.585  14.265 0.0000000000
51205  13.094  63.058  13.812 0.0000000000
51206  9.137  61.928  14.489 0.0000000000
51207  9.215  62.264  15.076 0.0000000000
51208  8.890  61.538  15.091 0.0000000000
51209  8.779  61.161  15.657 0.0000000000
51210  8.728  60.720  15.112 0.0000000000
51211  8.661  59.815  15.182 0.0000000000
51212  8.726  60.267  14.623 0.0000000000
51213  10.657  57.432  10.512 0.0000000000
51214  10.621  57.117  11.384 0.0000000000
51215  10.898  56.507  10.756 0.0000000000
51216  11.037  55.613  10.940 0.0000000000
51217  11.015  55.861  10.086 0.0000000000
51218  17.260  64.232  1.769 0.0000000000
51219  16.946  63.868  2.314 0.0000000000
51220  16.410  64.486  1.985 0.0000000000
51221  10.850  64.701  3.108 0.0000000000
51222  11.272  64.687  3.605 0.0000000000
51223  10.726  64.461  3.853 0.0000000000
51224  10.524  64.343  4.549 0.0000000000
51225  10.221  64.118  4.080 0.0000000000
51226  8.344  61.689  -0.847 0.0000000000
51227  8.452  62.508  -0.467 0.0000000000
51228  8.678  61.479  -0.277 0.0000000000
51229  10.168  58.787  4.212 0.0000000000
51230  10.208  59.627  4.151 0.0000000000
51231  9.924  59.221  4.762 0.0000000000
51232  9.744  59.758  5.256 0.0000000000
51233  9.556  58.861  5.285 0.0000000000
51234  9.242  58.500  5.812 0.0000000000
51235  9.394  58.043  5.246 0.0000000000
51236  10.819  52.929  5.242 0.0000000000
51237  10.485  53.369  5.772 0.0000000000
51238  10.546  52.737  5.773 0.0000000000
51239  10.419  52.524  6.376 0.0000000000
51240  10.406  52.138  5.712 0.0000000000
51241  10.116  51.616  5.679 0.0000000000
51242  10.517  51.833  5.089 0.0000000000
51243  11.950  49.404  1.107 0.0000000000
51244  11.620  49.232  1.607 0.0000000000
51245  11.945  48.717  1.104 0.0000000000
51246  12.321  48.052  1.157 0.0000000000
51247  12.193  48.203  0.611 0.0000000000
51248  11.241  49.884  -2.964 0.0000000000
51249  11.643  49.853  -2.494 0.0000000000
51250  11.385  49.250  -2.932 0.0000000000
51252  12.560  45.619  -3.009 0.0000000000
51285  6.723  55.780  -16.274 0.0000000000
51286  6.886  55.160  -15.864 0.0000000000
51287  6.856  55.014  -16.801 0.0000000000
54045  25.594  57.249  -11.711 0.0000000000
54046  25.676  56.455  -11.849 0.0000000000
54047  26.224  56.915  -11.453 0.0000000000
54048  28.232  56.491  -10.708 0.0000000000
54049  27.600  56.084  -10.990 0.0000000000
54050  28.357  55.758  -10.814 0.0000000000
54051  28.457  54.930  -10.899 0.0000000000
54052  29.136  55.417  -10.742 0.0000000000
54067  10.346  55.165  30.353 0.0000000000
54068  9.884  55.825  30.224 0.0000000000
54069  10.385  55.717  29.831 0.0000000000
54070  10.985  56.576  28.384 0.0000000000
54071  10.494  56.798  28.797 0.0000000000
54072  10.568  57.242  28.160 0.0000000000
54073  10.177  57.803  27.838 0.0000000000
54074  10.664  57.696  27.505 0.0000000000
54075  25.080  55.236  -7.781 0.0000000000
54076  24.310  55.431  -7.815 0.0000000000
54077  24.890  56.175  -8.139 0.0000000000
54078  24.882  58.206  -9.472 0.0000000000
54079  24.430  57.734  -9.062 0.0000000000
54080  24.138  58.275  -9.680 0.0000000000
54081  23.382  58.287  -9.940 0.0000000000
54082  23.730  58.704  -10.340 0.0000000000
54083  23.428  58.821  -10.894 0.0000000000
54084  24.237  58.738  -10.677 0.0000000000
54085  25.742  58.092  -11.001 0.0000000000
54086  24.973  58.401  -11.287 0.0000000000
54087  25.303  57.863  -11.496 0.0000000000
54088  24.896  57.535  -11.975 0.0000000000
55290  10.388  49.733  13.242 0.0000000000
55291  10.620  49.355  13.151 0.0000000000
55292  10.867  49.549  12.714 0.0000000000
55293  11.783  49.303  11.094 0.0000000000
55294  11.764  49.086  11.605 0.0000000000
55295  12.190  48.852  11.119 0.0000000000
55296  12.616  48.315  11.180 0.0000000000
55297  12.712  48.461  10.592 0.0000000000
55298  13.209  48.093  10.036 0.0000000000
55299  12.740  48.623  10.055 0.0000000000
55300  12.175  49.519  8.883 0.0000000000
55301  12.655  48.988  8.857 0.0000000000
55302  12.546  49.131  8.270 0.0000000000
55303  12.935  48.706  7.634 0.0000000000
55304  12.391  49.203  7.658 0.0000000000
55305  19.934  60.336  9.968 0.0000000000
55306  19.072  60.069  9.768 0.0000000000
55307  19.450  60.115  9.051 0.0000000000
55308  18.496  60.054  6.432 0.0000000000
55309  18.229  59.914  7.190 0.0000000000
55310  17.495  60.205  6.337 0.0000000000
55311  16.489  60.506  6.373 0.0000000000
55312  16.802  60.718  5.534 0.0000000000
55313  7.435  59.852  -8.229 0.0000000000
55314  7.995  59.963  -7.541 0.0000000000
55315  8.046  59.100  -7.932 0.0000000000
55316  9.570  56.878  -7.695 0.0000000000
55317  9.476  57.684  -7.204 0.0000000000
55318  10.164  56.895  -6.807 0.0000000000
55319  10.486  56.767  -5.845 0.0000000000
55320  10.689  55.979  -6.325 0.0000000000
55321  10.981  55.076  -5.873 0.0000000000
55322  10.846  55.251  -6.820 0.0000000000
55323  10.458  53.918  -8.778 0.0000000000
55324  10.978  53.904  -7.899 0.0000000000
55325  10.994  53.211  -8.491 0.0000000000
55326  11.433  52.448  -8.131 0.0000000000
55327  10.967  52.485  -9.057 0.0000000000
55328  10.895  51.824  -9.498 0.0000000000
55329  10.338  52.505  -9.757 0.0000000000
55330  8.502  53.066  -11.252 0.0000000000
55331  9.017  52.442  -10.964 0.0000000000
55332  8.503  52.427  -11.667 0.0000000000
55333  8.394  51.818  -12.092 0.0000000000
55334  8.200  52.489  -12.460 0.0000000000
57015  18.128  48.075  -14.371 0.0000000000
57016  18.444  47.192  -14.381 0.0000000000
57017  18.717  47.756  -13.932 0.0000000000
57018  20.017  47.797  -12.530 0.0000000000
57019  19.731  47.157  -12.956 0.0000000000
57020  20.185  46.832  -12.484 0.0000000000
57021  20.319  45.965  -12.413 0.0000000000
57022  20.635  46.546  -12.006 0.0000000000
57023  26.757  47.541  -10.161 0.0000000000
57024  26.215  46.966  -10.049 0.0000000000
57025  26.934  46.655  -9.951 0.0000000000
57026  28.077  44.623  -10.030 0.0000000000
57027  27.357  44.898  -9.825 0.0000000000
57028  27.508  44.089  -9.962 0.0000000000
57033  30.164  42.999  -11.886 0.0000000000
57090  7.827  56.059  24.143 0.0000000000
57091  7.931  55.459  24.082 0.0000000000
57092  7.967  55.620  23.344 0.0000000000
57093  8.737  54.852  21.127 0.0000000000
57094  8.403  54.604  21.789 0.0000000000
57095  8.702  54.222  21.064 0.0000000000
57096  8.643  53.609  21.027 0.0000000000
57097  8.850  53.826  20.338 0.0000000000
57098  8.902  53.371  19.616 0.0000000000
57099  9.127  54.028  19.695 0.0000000000
57100  9.366  55.255  18.261 0.0000000000
57101  9.238  54.525  18.314 0.0000000000
57102  9.122  54.777  17.617 0.0000000000
57103  8.818  54.290  17.062 0.0000000000
57104  9.024  55.045  16.979 0.0000000000
57105  22.481  58.659  -0.143 0.0000000000
57106  22.030  59.684  -0.474 0.0000000000
57107  22.091  59.005  -0.684 0.0000000000
57108  20.728  58.968  -2.023 0.0000000000
57109  20.881  59.604  -1.754 0.0000000000
57110  20.065  59.823  -2.242 0.0000000000
57111  19.285  60.587  -2.449 0.0000000000
57112  19.240  59.999  -2.757 0.0000000000
57113  15.175  56.942  -8.764 0.0000000000
57114  14.903  57.674  -8.147 0.0000000000
57115  14.297  57.668  -8.869 0.0000000000
57116  12.130  59.200  -9.759 0.0000000000
57117  12.724  59.281  -9.136 0.0000000000
57118  11.912  60.146  -9.290 0.0000000000
57119  11.764  61.014  -8.911 0.0000000000
57120  11.107  60.930  -9.555 0.0000000000
57121  10.339  61.646  -9.823 0.0000000000
57122  10.525  60.742  -10.217 0.0000000000
57123  9.908  59.297  -12.164 0.0000000000
57124  9.548  60.234  -11.544 0.0000000000
57125  9.196  59.918  -12.262 0.0000000000
57126  8.506  60.442  -12.347 0.0000000000
57127  8.830  59.608  -12.980 0.0000000000
57128  8.631  59.383  -13.629 0.0000000000
57129  9.431  58.913  -13.704 0.0000000000
57130  11.775  58.418  -15.249 0.0000000000
57131  10.820  58.335  -15.286 0.0000000000
57132  11.510  58.454  -15.863 0.0000000000
57133  11.193  58.345  -16.396 0.0000000000
57134  12.134  58.692  -16.283 0.0000000000
57135  18.481  55.110  -14.041 0.0000000000
57136  17.728  55.141  -14.551 0.0000000000
57137  18.002  54.367  -14.219 0.0000000000
57138  17.409  52.276  -14.294 0.0000000000
57139  17.126  53.080  -14.567 0.0000000000
57140  16.748  52.471  -14.812 0.0000000000
57141  16.098  52.613  -15.393 0.0000000000
57142  16.414  51.802  -15.198 0.0000000000
57143  16.084  51.162  -15.608 0.0000000000
57144  16.725  51.043  -14.991 0.0000000000
57145  18.035  49.439  -14.055 0.0000000000
57146  17.395  49.624  -14.611 0.0000000000
57147  17.771  48.867  -14.471 0.0000000000
57148  17.474  48.279  -14.883 0.0000000000
58365  29.512  51.062  -4.810 0.0000000000
58366  30.098  51.580  -5.080 0.0000000000
58367  30.223  51.090  -4.453 0.0000000000
58445  22.396  56.484  18.226 0.0000000000
58446  22.001  57.023  18.313 0.0000000000
58447  22.227  57.047  17.661 0.0000000000
58448  22.056  57.586  17.018 0.0000000000
58449  22.424  57.046  17.042 0.0000000000
58450  22.759  56.354  15.443 0.0000000000
58451  22.744  57.049  15.691 0.0000000000
58452  22.850  56.966  14.933 0.0000000000
58453  22.975  57.539  14.422 0.0000000000
58454  22.998  56.846  14.195 0.0000000000
58473  24.266  53.237  7.273 0.0000000000
58474  24.570  53.572  7.859 0.0000000000
58475  24.202  54.006  7.355 0.0000000000
58476  24.162  54.761  7.365 0.0000000000
58477  23.801  54.447  6.809 0.0000000000
58478  23.393  54.903  6.215 0.0000000000
58479  23.436  54.078  6.238 0.0000000000
58480  23.159  52.270  4.958 0.0000000000
58481  22.976  53.169  4.976 0.0000000000
58482  22.904  52.666  4.416 0.0000000000
58483  22.702  53.004  3.819 0.0000000000
58484  22.936  52.118  3.808 0.0000000000
58491  26.174  49.057  -2.035 0.0000000000
58492  26.657  49.136  -2.520 0.0000000000
58493  26.344  49.370  -3.149 0.0000000000
58494  27.212  49.315  -2.990 0.0000000000
58495  29.222  50.148  -3.764 0.0000000000
58496  28.413  49.946  -3.899 0.0000000000
58497  28.976  50.471  -4.343 0.0000000000
58498  28.853  50.870  -4.903 0.0000000000
60593  35.873  55.535  -7.620 0.0000000000
60594  35.732  55.619  -8.251 0.0000000000
60595  36.373  55.205  -7.968 0.0000000000
60597  37.033  54.290  -8.521 0.0000000000
60598  37.240  53.687  -8.714 0.0000000000
60599  36.623  53.377  -9.109 0.0000000000
60600  37.396  52.982  -8.910 0.0000000000
60795  14.188  56.623  20.280 0.0000000000
60796  13.635  57.280  20.707 0.0000000000
60797  13.789  57.495  19.893 0.0000000000
60798  13.244  59.215  18.371 0.0000000000
60799  13.063  59.033  19.211 0.0000000000
60800  12.700  59.708  18.843 0.0000000000
60801  12.119  60.230  19.212 0.0000000000
60802  12.337  60.331  18.424 0.0000000000
60803  11.864  63.599  11.552 0.0000000000
60804  11.686  63.734  12.441 0.0000000000
60805  11.216  63.745  11.901 0.0000000000
60806  9.813  62.909  11.682 0.0000000000
60807  10.023  63.298  12.330 0.0000000000
60808  9.745  62.818  12.488 0.0000000000
60809  9.639  62.590  13.225 0.0000000000
60810  9.560  62.122  12.619 0.0000000000
60811  9.431  61.300  12.773 0.0000000000
60812  9.621  61.569  11.977 0.0000000000
60813  9.662  60.518  10.037 0.0000000000
60814  9.775  60.368  10.797 0.0000000000
60815  9.862  59.734  10.123 0.0000000000
60816  10.124  58.979  10.230 0.0000000000
60817  9.904  59.024  9.451 0.0000000000
60818  14.272  65.056  -0.057 0.0000000000
60819  14.231  65.253  0.627 0.0000000000
60820  13.415  65.321  0.163 0.0000000000
60821  11.113  65.504  0.164 0.0000000000
60822  11.744  65.451  0.640 0.0000000000
60823  11.095  65.462  0.924 0.0000000000
60824  11.025  65.244  1.642 0.0000000000
60825  10.473  65.252  1.206 0.0000000000
60826  9.764  58.058  -0.350 0.0000000000
60827  9.757  58.754  0.126 0.0000000000
60828  10.200  57.976  0.304 0.0000000000
60829  10.919  56.795  1.978 0.0000000000
60830  10.798  57.622  1.818 0.0000000000
60831  10.753  57.393  2.550 0.0000000000
60832  10.642  57.887  3.141 0.0000000000
60833  10.637  57.123  3.231 0.0000000000
60834  10.369  56.768  3.778 0.0000000000
60835  10.706  56.316  3.324 0.0000000000
60836  11.832  54.195  3.096 0.0000000000
60837  11.374  54.713  3.633 0.0000000000
60838  11.662  53.923  3.678 0.0000000000
60839  11.437  53.580  4.198 0.0000000000
60840  11.807  53.123  3.621 0.0000000000
60841  11.792  52.424  3.548 0.0000000000
60842  12.141  52.680  3.052 0.0000000000
60843  12.686  51.911  1.281 0.0000000000
60844  12.508  51.743  1.850 0.0000000000
60845  12.617  51.260  1.293 0.0000000000
60846  12.404  50.644  1.213 0.0000000000
60847  12.602  50.757  0.729 0.0000000000
60848  10.127  47.687  -4.849 0.0000000000
60849  10.607  47.656  -4.359 0.0000000000
60850  10.326  47.102  -4.905 0.0000000000
60885  7.106  54.988  -19.230 0.0000000000
60886  6.872  54.465  -19.044 0.0000000000
60887  6.998  54.199  -19.608 0.0000000000
60888  7.068  52.472  -20.695 0.0000000000
60889  6.778  52.700  -20.241 0.0000000000
60890  6.659  51.930  -20.541 0.0000000000
60891  6.347  51.316  -20.335 0.0000000000
60892  6.563  51.134  -20.664 0.0000000000
64215  21.597  52.790  -12.775 0.0000000000
64216  21.665  51.909  -12.581 0.0000000000
64217  22.223  52.377  -12.649 0.0000000000
64218  23.933  52.094  -12.368 0.0000000000
64219  23.395  51.567  -12.334 0.0000000000
64220  23.999  51.166  -12.174 0.0000000000
64221  24.060  50.205  -11.885 0.0000000000
64222  24.606  50.726  -11.970 0.0000000000
64223  25.825  54.467  -11.850 0.0000000000
64224  25.342  53.741  -12.066 0.0000000000
64225  25.954  53.422  -11.789 0.0000000000
64226  26.897  51.357  -11.302 0.0000000000
64227  26.269  51.592  -11.621 0.0000000000
64228  26.363  50.794  -11.383 0.0000000000
64229  25.879  50.194  -11.387 0.0000000000
64230  26.442  50.013  -11.040 0.0000000000
64231  26.537  49.216  -10.748 0.0000000000
64232  27.055  49.789  -10.807 0.0000000000
64233  28.916  49.700  -10.633 0.0000000000
64234  28.356  49.185  -10.496 0.0000000000
64235  29.084  48.824  -10.467 0.0000000000
64236  29.252  47.942  -10.404 0.0000000000
64237  29.751  48.515  -10.603 0.0000000000
64282  7.019  53.942  31.968 0.0000000000
64283  6.869  53.889  31.311 0.0000000000
64284  7.107  54.421  31.408 0.0000000000
64285  7.597  55.704  30.188 0.0000000000
64286  7.360  55.278  30.217 0.0000000000
64287  7.520  55.684  29.541 0.0000000000
64288  7.590  55.550  28.882 0.0000000000
64289  7.704  56.088  28.863 0.0000000000
64290  9.001  56.831  29.747 0.0000000000
64291  8.559  56.658  29.918 0.0000000000
64292  8.666  57.144  29.265 0.0000000000
64293  8.263  57.810  27.238 0.0000000000
64294  8.224  57.411  28.008 0.0000000000
64295  8.058  57.376  27.272 0.0000000000
64296  7.953  56.895  27.330 0.0000000000
64297  7.942  57.179  26.531 0.0000000000
64298  7.833  56.887  25.773 0.0000000000
64299  7.887  57.432  25.739 0.0000000000
64300  8.179  58.514  24.250 0.0000000000
64301  8.006  57.948  24.276 0.0000000000
64302  8.113  58.239  23.582 0.0000000000
64303  8.161  57.780  22.800 0.0000000000
64304  8.221  58.430  22.802 0.0000000000
64305  21.072  53.796  -3.557 0.0000000000
64306  20.657  54.699  -3.512 0.0000000000
64307  20.731  54.160  -4.167 0.0000000000
64308  20.297  54.282  -6.073 0.0000000000
64309  19.946  54.562  -5.381 0.0000000000
64310  19.521  54.769  -5.979 0.0000000000
64311  18.764  55.351  -5.908 0.0000000000
64312  19.100  54.903  -6.647 0.0000000000
64313  22.838  55.715  -8.161 0.0000000000
64314  22.188  55.033  -7.812 0.0000000000
64315  22.017  55.674  -8.415 0.0000000000
64316  19.669  55.869  -9.351 0.0000000000
64317  20.059  55.412  -8.723 0.0000000000
64318  19.021  55.391  -8.767 0.0000000000
64319  18.384  55.241  -8.083 0.0000000000
64320  17.996  55.529  -8.743 0.0000000000
64321  17.021  55.872  -8.696 0.0000000000
64322  17.604  55.784  -9.410 0.0000000000
64323  17.595  57.027  -11.227 0.0000000000
64324  16.883  56.517  -10.697 0.0000000000
64325  16.529  56.896  -11.425 0.0000000000
64326  15.400  56.901  -11.625 0.0000000000
64327  16.170  57.386  -12.158 0.0000000000
64328  15.848  57.930  -12.777 0.0000000000
64329  16.828  58.068  -12.457 0.0000000000
64330  19.038  59.210  -12.744 0.0000000000
64331  17.996  59.240  -13.045 0.0000000000
64332  18.538  59.324  -13.369 0.0000000000
64333  18.038  59.333  -14.087 0.0000000000
64334  19.038  59.178  -13.626 0.0000000000
64335  22.696  59.004  -11.885 0.0000000000
64336  21.922  59.143  -12.061 0.0000000000
64337  22.319  58.869  -12.326 0.0000000000
64338  21.731  57.538  -13.122 0.0000000000
64339  21.398  58.227  -13.040 0.0000000000
64340  20.846  57.705  -13.306 0.0000000000
64341  19.897  57.884  -13.609 0.0000000000
64342  20.207  57.082  -13.515 0.0000000000
64343  19.583  56.456  -13.728 0.0000000000
64344  20.500  56.271  -13.399 0.0000000000
64345  21.972  54.317  -12.936 0.0000000000
64346  21.093  54.580  -13.064 0.0000000000
64347  21.368  53.668  -12.905 0.0000000000
64348  20.754  53.090  -12.930 0.0000000000
67958  11.183  48.436  13.195 0.0000000000
67959  10.967  48.146  13.775 0.0000000000
67960  11.594  47.897  13.310 0.0000000000
67980  14.151  47.310  8.930 0.0000000000
67982  14.570  46.879  8.404 0.0000000000
67990  15.004  45.835  4.324 0.0000000000
67992  15.222  45.331  3.830 0.0000000000
67994  15.015  45.395  3.233 0.0000000000
67995  16.401  58.543  14.079 0.0000000000
67996  15.660  58.978  14.232 0.0000000000
67997  16.244  59.327  13.744 0.0000000000
67998  16.329  60.931  12.473 0.0000000000
67999  16.023  60.843  13.108 0.0000000000
68000  15.739  61.387  12.652 0.0000000000
68001  15.114  61.794  12.901 0.0000000000
68002  15.348  61.687  12.159 0.0000000000
68003  17.174  59.867  9.605 0.0000000000
68004  16.868  60.079  10.375 0.0000000000
68005  16.245  60.141  9.715 0.0000000000
68006  14.219  61.347  9.601 0.0000000000
68007  14.813  61.133  10.140 0.0000000000
68008  14.240  61.677  10.415 0.0000000000
68009  14.290  62.067  11.185 0.0000000000
68010  13.697  62.227  10.671 0.0000000000
68011  13.137  62.785  10.942 0.0000000000
68012  13.116  62.418  10.161 0.0000000000
68013  11.923  62.817  8.423 0.0000000000
68014  11.892  62.904  9.178 0.0000000000
68015  11.297  63.081  8.739 0.0000000000
68016  10.719  63.221  9.061 0.0000000000
68017  10.735  63.175  8.371 0.0000000000
68018  8.917  65.073  -4.348 0.0000000000
68019  8.996  65.121  -3.510 0.0000000000
68020  8.551  64.767  -3.960 0.0000000000
68021  8.288  62.804  -3.629 0.0000000000
68022  8.257  63.429  -3.193 0.0000000000
68023  8.257  62.560  -2.874 0.0000000000
68024  8.155  62.237  -2.146 0.0000000000
68025  8.284  61.562  -2.572 0.0000000000
68026  9.003  60.055  -5.737 0.0000000000
68027  8.818  60.740  -5.170 0.0000000000
68028  9.255  59.854  -4.713 0.0000000000
68029  9.031  58.065  -3.127 0.0000000000
68030  8.982  59.220  -3.231 0.0000000000
68031  8.692  58.711  -2.680 0.0000000000
68032  8.413  59.298  -2.197 0.0000000000
68033  8.650  58.341  -2.073 0.0000000000
68034  8.954  58.150  -1.435 0.0000000000
68035  9.022  57.457  -1.901 0.0000000000
68036  9.687  55.271  -1.923 0.0000000000
68037  9.809  55.959  -1.559 0.0000000000
68038  10.198  55.221  -1.393 0.0000000000
68039  10.716  55.194  -0.858 0.0000000000
68040  10.632  54.508  -1.245 0.0000000000
68041  11.068  53.839  -1.228 0.0000000000
68042  10.510  53.857  -1.675 0.0000000000
68043  9.384  52.535  -3.011 0.0000000000
68044  10.066  52.498  -2.533 0.0000000000
68045  9.887  51.826  -2.958 0.0000000000
68046  10.429  51.180  -2.929 0.0000000000
68047  9.788  51.156  -3.376 0.0000000000
68048  10.796  53.220  -5.237 0.0000000000
68049  10.052  53.013  -4.659 0.0000000000
68050  10.398  52.347  -5.085 0.0000000000
68051  9.702  50.175  -5.653 0.0000000000
68052  9.608  50.750  -5.086 0.0000000000
68053  9.423  50.049  -5.050 0.0000000000
68054  9.580  49.940  -4.394 0.0000000000
68055  9.433  49.402  -4.927 0.0000000000
68056  9.665  48.842  -4.820 0.0000000000
68057  9.304  48.974  -5.471 0.0000000000
68070  10.650  50.599  -10.282 0.0000000000
68071  11.007  49.878  -9.988 0.0000000000
68072  10.429  50.001  -10.659 0.0000000000
68085  11.536  50.995  -21.388 0.0000000000
68086  10.953  51.012  -21.352 0.0000000000
68087  11.532  50.196  -21.651 0.0000000000
68088  11.873  48.013  -22.173 0.0000000000
68089  11.564  48.625  -21.758 0.0000000000
68090  11.508  47.958  -21.591 0.0000000000
68091  11.036  47.975  -20.791 0.0000000000
73148  21.829  50.183  -12.030 0.0000000000
73149  21.313  49.626  -11.987 0.0000000000
73150  21.876  49.255  -11.736 0.0000000000
73151  22.604  46.943  -11.011 0.0000000000
73152  22.016  47.356  -11.243 0.0000000000
73153  22.131  46.438  -11.092 0.0000000000
73154  21.723  45.937  -11.260 0.0000000000
73156  25.116  45.829  -9.909 0.0000000000
73157  24.438  46.109  -10.176 0.0000000000
73158  24.592  45.284  -9.967 0.0000000000
73350  7.111  53.503  30.006 0.0000000000
73351  7.183  52.809  29.824 0.0000000000
73352  7.471  53.252  29.291 0.0000000000
73353  8.581  53.225  27.170 0.0000000000
73354  8.332  52.769  27.843 0.0000000000
73355  8.801  52.467  27.080 0.0000000000
73356  9.036  51.714  26.960 0.0000000000
73357  9.245  52.107  26.281 0.0000000000
73358  8.388  54.280  23.987 0.0000000000
73359  8.645  54.197  24.773 0.0000000000
73360  8.750  53.710  23.908 0.0000000000
73361  9.454  51.947  23.005 0.0000000000
73362  9.404  52.431  23.825 0.0000000000
73363  9.651  51.730  23.759 0.0000000000
73364  9.699  51.374  24.556 0.0000000000
73365  9.849  50.990  23.753 0.0000000000
73366  9.924  50.149  23.673 0.0000000000
73367  9.888  50.466  22.922 0.0000000000
73375  8.545  49.695  18.314 0.0000000000
73377  8.415  49.270  17.633 0.0000000000
73378  8.454  48.866  16.886 0.0000000000
73379  8.131  49.470  16.877 0.0000000000
73380  8.422  52.452  18.301 0.0000000000
73381  8.225  51.758  18.332 0.0000000000
73382  8.077  51.988  17.724 0.0000000000
73383  7.897  51.320  15.617 0.0000000000
73384  7.762  51.075  16.274 0.0000000000
73385  8.057  50.699  15.470 0.0000000000
73386  8.305  50.109  15.376 0.0000000000
73387  8.661  50.368  14.835 0.0000000000
73388  9.253  50.129  14.255 0.0000000000
73389  9.030  50.609  14.418 0.0000000000
73390  9.791  51.767  13.749 0.0000000000
73391  9.840  51.149  13.669 0.0000000000
73392  10.262  51.457  13.173 0.0000000000
73393  10.695  51.131  12.547 0.0000000000
73394  10.643  51.731  12.618 0.0000000000
73395  22.031  61.056  3.938 0.0000000000
73396  21.268  61.252  3.770 0.0000000000
73397  21.739  61.790  3.231 0.0000000000
73398  20.773  63.297  1.299 0.0000000000
73399  20.574  63.165  1.924 0.0000000000
73400  19.889  63.674  1.341 0.0000000000
73401  19.037  63.919  1.432 0.0000000000
73402  19.134  63.788  0.780 0.0000000000
73403  20.500  61.362  -0.853 0.0000000000
73404  20.588  61.905  -0.379 0.0000000000
73405  19.754  61.849  -0.861 0.0000000000
73406  17.332  62.346  -1.111 0.0000000000
73407  18.264  62.489  -0.722 0.0000000000
73408  17.430  62.908  -0.616 0.0000000000
73409  17.472  63.570  -0.060 0.0000000000
73410  16.562  63.477  -0.496 0.0000000000
73411  15.795  64.079  -0.447 0.0000000000
73412  15.729  63.469  -0.950 0.0000000000
73413  14.080  63.028  -2.645 0.0000000000
73414  14.127  63.579  -1.962 0.0000000000
73415  13.326  63.684  -2.606 0.0000000000
73416  12.593  64.308  -2.533 0.0000000000
73417  12.614  63.863  -3.294 0.0000000000
73418  19.772  56.379  -3.549 0.0000000000
73419  19.864  57.030  -3.079 0.0000000000
73420  19.221  57.231  -3.591 0.0000000000
73421  17.383  58.931  -4.605 0.0000000000
73422  18.038  58.812  -3.934 0.0000000000
73423  17.416  59.559  -4.230 0.0000000000
73424  17.483  60.151  -3.882 0.0000000000
73425  16.800  60.288  -4.557 0.0000000000
73426  14.790  59.346  -7.251 0.0000000000
73427  15.483  59.306  -6.641 0.0000000000
73428  14.839  60.181  -6.914 0.0000000000
73429  14.171  62.169  -6.377 0.0000000000
73430  14.938  61.549  -6.221 0.0000000000
73431  14.834  61.910  -5.744 0.0000000000
73432  15.465  61.606  -5.052 0.0000000000
73433  14.629  62.083  -5.248 0.0000000000
73434  14.421  62.160  -4.719 0.0000000000
73435  13.765  62.499  -5.400 0.0000000000
73436  11.365  63.823  -6.296 0.0000000000
73437  12.065  63.448  -5.615 0.0000000000
73438  11.302  64.004  -5.583 0.0000000000
73439  11.371  64.204  -4.682 0.0000000000
73440  10.665  64.484  -5.400 0.0000000000
73441  10.040  64.834  -5.115 0.0000000000
73442  9.970  64.659  -6.015 0.0000000000
73443  8.550  64.270  -7.836 0.0000000000
73444  8.622  64.588  -7.086 0.0000000000
73445  8.046  64.171  -7.560 0.0000000000
73446  7.704  63.917  -7.192 0.0000000000
73447  7.536  63.678  -8.063 0.0000000000
73448  8.727  62.691  -10.211 0.0000000000
73449  8.592  63.231  -9.729 0.0000000000
73450  8.079  62.865  -10.247 0.0000000000
73451  6.860  61.983  -10.387 0.0000000000
73452  7.124  62.614  -9.988 0.0000000000
73453  6.856  62.309  -9.730 0.0000000000
73454  6.886  62.584  -9.013 0.0000000000
73455  6.698  61.920  -9.403 0.0000000000
73456  6.683  61.330  -8.953 0.0000000000
73457  6.621  61.129  -9.714 0.0000000000
73458  6.287  59.385  -11.266 0.0000000000
73459  6.476  59.459  -10.438 0.0000000000
73460  6.393  58.636  -10.863 0.0000000000
73461  6.663  57.925  -10.495 0.0000000000
73462  6.343  57.900  -11.330 0.0000000000
73463  6.484  57.204  -11.782 0.0000000000
73464  6.248  57.961  -12.206 0.0000000000
73465  6.396  58.329  -14.320 0.0000000000
73466  6.269  57.843  -13.867 0.0000000000
73467  6.425  57.719  -14.791 0.0000000000
73468  6.476  57.128  -15.300 0.0000000000
73469  6.526  57.628  -15.701 0.0000000000
73470  8.210  58.709  -14.898 0.0000000000
73471  7.598  58.823  -14.935 0.0000000000
73472  8.015  58.384  -15.657 0.0000000000
73473  7.985  57.578  -17.660 0.0000000000
73474  7.540  57.843  -17.043 0.0000000000
73475  7.362  57.502  -17.595 0.0000000000
73476  6.932  57.284  -17.370 0.0000000000
73477  7.242  57.067  -18.105 0.0000000000
73478  7.251  56.417  -18.489 0.0000000000
73479  7.720  56.690  -18.656 0.0000000000
73480  9.493  55.921  -19.305 0.0000000000
73481  8.748  55.791  -19.475 0.0000000000
73482  9.343  55.380  -19.778 0.0000000000
73483  9.147  54.887  -20.250 0.0000000000
73484  9.902  55.016  -20.102 0.0000000000
73485  15.281  58.915  -14.039 0.0000000000
73486  14.421  58.771  -14.389 0.0000000000
73487  15.026  59.110  -14.692 0.0000000000
73488  15.025  58.487  -16.047 0.0000000000
73489  14.542  58.931  -15.934 0.0000000000
73490  14.256  58.523  -16.437 0.0000000000
73491  13.307  58.446  -16.795 0.0000000000
73492  13.760  57.879  -16.814 0.0000000000
73493  16.332  55.533  -15.405 0.0000000000
73494  16.135  56.393  -15.665 0.0000000000
73495  15.590  55.654  -15.803 0.0000000000
73496  13.419  55.277  -17.190 0.0000000000
73497  13.921  55.929  -16.828 0.0000000000
73498  13.074  55.976  -17.419 0.0000000000
73499  12.712  56.626  -17.607 0.0000000000
73500  12.277  55.994  -17.945 0.0000000000
73501  11.550  55.996  -18.415 0.0000000000
73502  11.930  55.411  -18.401 0.0000000000
73503  12.256  53.591  -19.431 0.0000000000
73504  11.723  54.319  -19.501 0.0000000000
73505  11.700  53.824  -20.039 0.0000000000
73506  11.064  53.979  -20.536 0.0000000000
73507  11.600  53.178  -20.483 0.0000000000
73508  11.544  52.522  -20.869 0.0000000000
73509  12.112  52.352  -20.468 0.0000000000
73510  13.417  50.603  -19.548 0.0000000000
73511  12.999  50.758  -20.260 0.0000000000
73512  13.398  49.993  -20.159 0.0000000000
73513  13.398  49.347  -20.851 0.0000000000
73514  13.791  49.184  -20.095 0.0000000000
73515  15.425  49.996  -16.421 0.0000000000
73516  14.833  50.126  -17.137 0.0000000000
73517  15.147  49.393  -16.918 0.0000000000
73518  15.134  47.436  -17.815 0.0000000000
73519  14.791  48.183  -18.036 0.0000000000
73520  14.741  47.619  -18.741 0.0000000000
73521  14.419  47.713  -19.764 0.0000000000
77175  28.794  56.171  -8.165 0.0000000000
77176  29.273  56.551  -8.430 0.0000000000
77177  29.600  55.984  -8.055 0.0000000000
77178  31.085  55.218  -7.514 0.0000000000
77179  30.986  55.798  -7.907 0.0000000000
77180  31.631  55.726  -7.737 0.0000000000
77181  32.205  56.112  -7.965 0.0000000000
77182  32.270  55.624  -7.491 0.0000000000
77183  31.118  52.659  -5.687 0.0000000000
77184  31.156  53.351  -6.112 0.0000000000
77185  31.746  53.242  -5.928 0.0000000000
77186  33.587  54.117  -6.313 0.0000000000
77187  32.936  54.335  -6.425 0.0000000000
77188  33.563  54.790  -6.648 0.0000000000
77189  33.545  55.372  -7.040 0.0000000000
77190  34.186  55.147  -6.868 0.0000000000
77191  34.770  55.414  -7.114 0.0000000000
77192  34.839  54.822  -6.703 0.0000000000
77383  15.157  54.961  24.503 0.0000000000
77384  15.587  54.517  24.234 0.0000000000
77388  16.486  53.765  22.228 0.0000000000
77389  16.459  53.670  22.924 0.0000000000
77390  15.890  54.153  22.433 0.0000000000
77391  15.450  54.607  22.748 0.0000000000
77392  15.434  54.669  21.906 0.0000000000
77393  14.958  55.257  21.316 0.0000000000
77394  15.550  54.721  21.041 0.0000000000
77395  16.736  54.988  19.176 0.0000000000
77396  15.989  55.245  19.269 0.0000000000
77397  16.294  55.599  18.526 0.0000000000
77398  15.825  56.240  17.938 0.0000000000
77399  16.604  55.988  17.892 0.0000000000
77411  20.108  56.151  19.743 0.0000000000
77412  20.463  55.868  20.514 0.0000000000
77413  19.895  55.577  20.178 0.0000000000
77414  19.706  54.985  20.603 0.0000000000
77415  19.378  55.290  19.805 0.0000000000
77416  18.823  55.014  19.473 0.0000000000
77417  19.072  55.565  19.041 0.0000000000
77418  18.542  56.569  17.052 0.0000000000
77419  18.352  56.204  17.548 0.0000000000
77420  17.861  56.555  16.811 0.0000000000
77421  17.159  56.642  16.650 0.0000000000
77422  17.374  56.919  16.101 0.0000000000
77423  16.953  57.396  15.382 0.0000000000
77424  17.647  57.224  15.549 0.0000000000
77425  19.134  58.127  14.751 0.0000000000
77426  18.491  58.064  14.431 0.0000000000
77427  18.983  58.557  14.014 0.0000000000
77428  18.832  59.034  13.386 0.0000000000
77429  19.455  59.043  13.666 0.0000000000
77430  21.632  58.482  15.830 0.0000000000
77431  20.979  58.504  15.634 0.0000000000
77432  21.433  58.860  15.189 0.0000000000
77433  21.652  59.880  13.351 0.0000000000
77434  21.070  59.573  13.909 0.0000000000
77435  20.986  59.976  13.171 0.0000000000
77436  20.420  60.022  12.890 0.0000000000
77437  20.809  60.224  12.361 0.0000000000
77438  20.553  60.374  11.584 0.0000000000
77439  21.265  60.390  11.761 0.0000000000
77440  22.707  60.142  10.398 0.0000000000
77441  22.136  60.488  10.366 0.0000000000
77442  22.402  60.398  9.620 0.0000000000
77443  21.977  60.475  8.758 0.0000000000
77444  22.550  60.267  8.792 0.0000000000
77491  22.876  54.241  14.724 0.0000000000
77492  23.036  54.159  14.128 0.0000000000
77493  23.460  55.255  12.356 0.0000000000
77494  23.212  55.375  13.103 0.0000000000
77495  23.432  55.905  12.487 0.0000000000
77496  23.405  56.554  12.658 0.0000000000
77497  23.733  56.417  11.889 0.0000000000
77498  24.996  54.497  9.733 0.0000000000
77499  24.618  54.745  10.334 0.0000000000
77500  24.958  55.300  9.884 0.0000000000
77501  24.903  57.346  9.473 0.0000000000
77502  24.866  56.832  10.120 0.0000000000
77503  24.628  57.490  10.122 0.0000000000
77504  24.234  57.531  10.724 0.0000000000
77505  24.253  58.043  10.094 0.0000000000
77506  23.855  58.580  10.096 0.0000000000
77507  24.081  58.521  9.375 0.0000000000
77508  23.706  59.237  7.218 0.0000000000
77509  23.661  59.471  7.989 0.0000000000
77510  23.347  59.734  7.222 0.0000000000
77511  22.911  60.156  7.126 0.0000000000
77512  22.954  59.975  6.344 0.0000000000
77513  22.538  60.242  5.459 0.0000000000
77514  23.025  59.870  5.605 0.0000000000
77515  23.091  58.850  4.266 0.0000000000
77516  23.137  59.626  4.133 0.0000000000
77517  23.107  59.448  3.513 0.0000000000
77518  23.147  60.110  2.853 0.0000000000
77519  22.917  59.218  2.942 0.0000000000
77520  22.741  55.723  4.820 0.0000000000
77521  22.760  56.485  4.693 0.0000000000
77522  22.518  56.135  4.107 0.0000000000
77523  22.282  56.437  2.426 0.0000000000
77524  22.346  56.890  2.818 0.0000000000
77525  22.381  57.311  2.204 0.0000000000
77526  22.517  58.230  2.002 0.0000000000
77527  22.455  57.683  1.607 0.0000000000
77528  22.538  57.990  1.042 0.0000000000
77529  22.510  57.060  1.275 0.0000000000
77530  22.836  55.092  0.439 0.0000000000
77531  22.777  55.975  0.409 0.0000000000
77532  22.736  55.316  -0.080 0.0000000000
77533  22.460  55.537  -0.521 0.0000000000
77534  22.522  54.651  -0.525 0.0000000000
77538  24.281  49.710  2.580 0.0000000000
77539  23.905  49.974  3.120 0.0000000000
77540  23.759  50.342  2.622 0.0000000000
77541  23.322  51.089  2.632 0.0000000000
77542  23.661  50.721  2.106 0.0000000000
77546  23.971  50.506  -0.162 0.0000000000
77547  24.255  50.378  0.317 0.0000000000
77548  23.845  50.974  0.469 0.0000000000
77549  23.565  51.418  1.030 0.0000000000
77550  23.483  51.702  0.501 0.0000000000
77551  23.230  52.477  0.524 0.0000000000
77552  23.240  51.909  -0.050 0.0000000000
77553  22.531  51.759  -1.741 0.0000000000
77554  22.553  52.322  -1.121 0.0000000000
77555  22.203  52.540  -1.595 0.0000000000
77556  21.990  53.352  -1.475 0.0000000000
77557  21.882  52.806  -2.065 0.0000000000
77558  21.587  53.143  -2.540 0.0000000000
77559  21.925  52.302  -2.721 0.0000000000
77560  23.180  51.283  -4.186 0.0000000000
77561  22.541  51.762  -4.069 0.0000000000
77562  23.073  51.771  -4.712 0.0000000000
77563  22.929  52.266  -5.198 0.0000000000
77564  23.622  51.887  -5.267 0.0000000000
77565  26.011  49.966  -4.288 0.0000000000
77566  25.245  50.153  -4.301 0.0000000000
77567  25.911  50.412  -4.773 0.0000000000
77568  26.404  52.171  -6.142 0.0000000000
77569  25.727  51.687  -5.747 0.0000000000
77570  25.638  52.316  -6.254 0.0000000000
77571  24.889  52.437  -6.272 0.0000000000
77572  25.510  52.925  -6.664 0.0000000000
77573  25.344  53.591  -7.094 0.0000000000
77574  26.184  53.529  -7.029 0.0000000000
77575  28.366  54.852  -7.574 0.0000000000
77576  27.548  54.975  -7.694 0.0000000000
77577  28.193  55.614  -7.917 0.0000000000
77578  27.923  56.391  -8.274 0.0000000000
83858  30.321  56.960  -9.062 0.0000000000
83859  29.896  57.099  -9.605 0.0000000000
83860  30.744  56.841  -9.483 0.0000000000
83861  32.319  56.000  -10.017 0.0000000000
83862  31.397  56.111  -10.138 0.0000000000
83863  31.740  55.545  -10.390 0.0000000000
83864  30.985  54.960  -10.642 0.0000000000
83865  31.894  54.877  -10.583 0.0000000000
83866  35.085  55.306  -9.396 0.0000000000
83867  34.502  55.618  -9.646 0.0000000000
83868  34.633  55.023  -9.923 0.0000000000
83869  33.510  53.157  -10.741 0.0000000000
83870  33.579  53.951  -10.641 0.0000000000
83871  32.793  53.251  -10.882 0.0000000000
83872  31.908  53.254  -10.936 0.0000000000
83873  31.892  52.485  -10.975 0.0000000000
83874  31.006  51.708  -11.001 0.0000000000
83875  31.854  51.623  -10.973 0.0000000000
83876  32.600  49.735  -10.801 0.0000000000
83877  31.828  49.808  -10.849 0.0000000000
83878  31.895  48.894  -10.863 0.0000000000
83879  31.266  48.074  -10.855 0.0000000000
83880  31.954  48.014  -10.934 0.0000000000
83899  33.381  46.101  -10.934 0.0000000000
83900  33.353  46.938  -10.934 0.0000000000
83901  32.801  46.239  -11.262 0.0000000000
83902  32.164  46.386  -11.373 0.0000000000
83903  32.284  45.584  -11.567 0.0000000000
83904  31.808  44.937  -11.749 0.0000000000
83905  32.433  44.764  -11.670 0.0000000000
83906  33.012  43.116  -10.584 0.0000000000
83907  32.660  43.116  -11.367 0.0000000000
83908  32.633  42.445  -10.804 0.0000000000
84465  13.603  54.928  26.203 0.0000000000
84466  12.873  55.404  26.640 0.0000000000
84467  13.211  55.780  26.063 0.0000000000
84468  12.478  57.743  24.886 0.0000000000
84469  12.301  57.436  25.635 0.0000000000
84470  11.799  58.142  25.310 0.0000000000
84471  11.100  58.443  25.884 0.0000000000
84472  11.268  58.783  24.995 0.0000000000
84473  12.657  58.565  21.567 0.0000000000
84474  12.627  58.368  22.396 0.0000000000
84475  12.157  59.199  21.987 0.0000000000
84476  10.368  60.451  22.426 0.0000000000
84477  10.959  59.978  22.871 0.0000000000
84478  10.254  60.170  23.265 0.0000000000
84479  10.168  59.803  24.135 0.0000000000
84480  9.655  60.116  23.672 0.0000000000
84481  9.147  59.938  23.961 0.0000000000
84482  9.220  60.298  23.123 0.0000000000
84483  8.785  60.438  20.855 0.0000000000
84484  8.687  60.102  21.786 0.0000000000
84485  8.641  59.853  21.060 0.0000000000
84486  8.575  59.187  21.126 0.0000000000
84487  8.679  59.539  20.272 0.0000000000
84488  14.349  60.049  14.834 0.0000000000
84489  13.975  59.768  15.726 0.0000000000
84490  13.690  60.548  15.313 0.0000000000
84491  12.292  62.191  15.815 0.0000000000
84492  12.491  61.496  16.226 0.0000000000
84493  11.897  61.891  16.627 0.0000000000
84494  11.599  61.627  17.548 0.0000000000
84495  11.297  62.239  16.990 0.0000000000
84496  11.133  63.630  14.069 0.0000000000
84497  11.557  63.531  14.528 0.0000000000
84498  10.816  63.448  14.783 0.0000000000
84499  9.503  62.656  16.321 0.0000000000
84500  10.066  63.011  16.167 0.0000000000
84501  9.756  62.630  16.943 0.0000000000
84502  10.020  62.506  17.574 0.0000000000
84503  9.422  62.234  17.742 0.0000000000
84504  9.219  61.774  18.490 0.0000000000
84505  9.086  61.773  17.743 0.0000000000
84506  8.851  60.080  16.953 0.0000000000
84507  8.890  60.327  17.717 0.0000000000
84508  8.992  59.534  17.717 0.0000000000
84509  8.964  58.968  18.613 0.0000000000
84510  9.064  58.642  17.789 0.0000000000
84511  9.115  57.692  17.908 0.0000000000
84512  8.998  58.229  17.141 0.0000000000
84513  8.719  57.900  15.492 0.0000000000
84514  8.801  57.406  16.053 0.0000000000
84515  8.777  56.984  15.656 0.0000000000
84516  8.809  56.084  15.816 0.0000000000
84517  8.892  56.558  15.243 0.0000000000
84518  9.377  59.621  13.027 0.0000000000
84519  9.133  59.294  13.697 0.0000000000
84520  9.470  58.758  13.197 0.0000000000
84521  10.210  56.428  12.981 0.0000000000
84522  9.746  56.933  13.522 0.0000000000
84523  9.885  56.030  13.686 0.0000000000
84524  9.476  55.567  14.328 0.0000000000
84525  9.882  55.075  13.815 0.0000000000
84526  9.864  54.125  13.870 0.0000000000
84527  10.270  54.594  13.241 0.0000000000
84528  11.033  54.004  11.046 0.0000000000
84529  10.847  53.661  11.856 0.0000000000
84530  11.001  53.225  11.110 0.0000000000
84531  11.048  52.461  11.160 0.0000000000
84532  11.066  52.822  10.403 0.0000000000
84533  19.614  61.539  3.438 0.0000000000
84534  19.203  60.911  4.122 0.0000000000
84535  18.692  61.589  3.452 0.0000000000
84536  16.106  62.780  3.095 0.0000000000
84537  16.663  61.995  3.428 0.0000000000
84538  15.739  62.261  3.616 0.0000000000
84539  15.484  61.930  4.313 0.0000000000
84540  14.897  62.563  3.914 0.0000000000
84541  13.859  65.066  1.958 0.0000000000
84542  14.479  64.694  2.388 0.0000000000
84543  13.553  64.756  2.657 0.0000000000
84544  12.335  64.214  4.407 0.0000000000
84545  13.061  64.038  3.959 0.0000000000
84546  12.867  63.762  4.648 0.0000000000
84547  13.390  63.294  4.839 0.0000000000
84548  12.686  63.572  5.388 0.0000000000
84549  12.456  63.250  6.109 0.0000000000
84550  12.031  63.761  5.745 0.0000000000
84551  10.248  63.805  5.890 0.0000000000
84552  10.733  63.730  6.374 0.0000000000
84553  10.104  63.447  6.599 0.0000000000
84554  9.915  63.180  7.382 0.0000000000
84555  9.633  63.006  6.809 0.0000000000
84556  8.900  64.881  -1.843 0.0000000000
84557  9.326  65.169  -1.413 0.0000000000
84558  8.874  64.769  -1.068 0.0000000000
84559  9.035  63.660  0.417 0.0000000000
84560  9.203  64.362  0.261 0.0000000000
84561  9.366  64.148  0.950 0.0000000000
84562  9.716  64.440  1.560 0.0000000000
84563  9.587  63.784  1.680 0.0000000000
84564  9.993  60.064  1.129 0.0000000000
84565  9.614  60.901  0.786 0.0000000000
84566  10.045  60.680  1.633 0.0000000000
84567  10.042  61.383  3.646 0.0000000000
84568  9.974  61.738  2.862 0.0000000000
84569  9.811  62.139  3.418 0.0000000000
84570  9.713  62.925  3.216 0.0000000000
84571  9.683  62.550  3.971 0.0000000000
84572  9.597  62.976  4.489 0.0000000000
84573  9.668  62.231  4.702 0.0000000000
84574  9.420  60.779  6.236 0.0000000000
84575  9.484  61.535  6.086 0.0000000000
84576  9.272  61.238  6.686 0.0000000000
84577  9.142  61.722  7.181 0.0000000000
84578  9.094  61.096  7.318 0.0000000000
84579  9.071  60.891  8.001 0.0000000000
84580  9.039  60.284  7.449 0.0000000000
84581  8.841  58.021  7.073 0.0000000000
84582  9.015  58.599  7.587 0.0000000000
84583  9.203  57.813  7.642 0.0000000000
84584  9.732  57.708  8.282 0.0000000000
84585  9.528  57.033  7.738 0.0000000000
84586  9.798  56.026  4.877 0.0000000000
84587  9.300  56.364  5.320 0.0000000000
84588  9.669  55.590  5.408 0.0000000000
84589  10.144  54.301  6.909 0.0000000000
84590  9.822  55.048  6.799 0.0000000000
84591  10.119  54.859  7.501 0.0000000000
84592  10.299  55.434  8.059 0.0000000000
84593  10.525  54.698  8.158 0.0000000000
84594  10.826  54.548  8.827 0.0000000000
84595  10.612  53.980  8.170 0.0000000000
84596  10.355  52.171  7.622 0.0000000000
84597  10.621  52.634  8.226 0.0000000000
84598  10.617  52.094  8.293 0.0000000000
84599  10.908  51.948  9.008 0.0000000000
84600  10.786  51.549  8.410 0.0000000000
84601  10.960  51.064  8.550 0.0000000000
84602  10.649  51.252  7.890 0.0000000000
84603  10.280  50.480  5.945 0.0000000000
84604  10.645  50.400  6.718 0.0000000000
84605  10.973  49.917  6.063 0.0000000000
84606  11.762  49.364  6.194 0.0000000000
84607  11.377  49.378  5.439 0.0000000000
84608  11.432  51.309  3.386 0.0000000000
84609  10.885  51.079  3.830 0.0000000000
84610  11.130  50.720  3.260 0.0000000000
84611  11.559  48.769  2.790 0.0000000000
84612  11.179  49.206  3.313 0.0000000000
84613  11.785  48.566  3.504 0.0000000000
84614  12.216  48.465  4.312 0.0000000000
84615  12.598  48.048  3.711 0.0000000000
84616  13.337  47.516  3.926 0.0000000000
84617  13.038  47.609  3.178 0.0000000000
84618  13.496  46.824  1.416 0.0000000000
84619  13.778  46.710  2.128 0.0000000000
84620  14.077  46.221  1.627 0.0000000000
84621  14.573  45.631  1.825 0.0000000000
84622  14.295  45.740  1.114 0.0000000000
84623  11.932  52.423  -1.127 0.0000000000
84624  12.383  52.296  -0.589 0.0000000000
84625  12.218  51.689  -1.085 0.0000000000
84626  12.223  49.743  -1.468 0.0000000000
84627  12.447  50.302  -0.957 0.0000000000
84628  12.390  49.734  -0.919 0.0000000000
84629  12.433  49.683  -0.379 0.0000000000
84630  12.222  49.144  -0.923 0.0000000000
84631  11.174  47.509  -3.476 0.0000000000
84632  11.421  48.099  -2.932 0.0000000000
84633  11.464  47.495  -2.947 0.0000000000
84634  12.328  46.688  -1.899 0.0000000000
84635  11.944  47.323  -1.864 0.0000000000
84636  12.205  47.244  -1.380 0.0000000000
84637  12.061  47.825  -0.890 0.0000000000
84638  12.432  47.197  -0.875 0.0000000000
84639  12.673  47.184  -0.381 0.0000000000
84640  12.892  46.601  -0.889 0.0000000000
84641  13.982  44.778  -1.238 0.0000000000
84642  13.839  45.349  -0.740 0.0000000000
84643  14.296  44.708  -0.610 0.0000000000
84644  14.623  44.612  0.054 0.0000000000
84645  14.658  44.065  -0.422 0.0000000000
84646  14.881  43.450  -0.191 0.0000000000
84647  14.621  43.505  -0.861 0.0000000000
84735  6.826  55.910  -12.661 0.0000000000
84736  7.206  55.147  -12.278 0.0000000000
84737  7.103  55.223  -13.126 0.0000000000
84738  7.446  53.880  -15.125 0.0000000000
84739  7.633  53.939  -14.173 0.0000000000
84740  7.836  53.258  -14.675 0.0000000000
84741  8.218  52.571  -14.184 0.0000000000
84742  7.920  52.473  -15.167 0.0000000000
84743  6.676  53.224  -18.559 0.0000000000
84744  6.819  53.396  -17.869 0.0000000000
84745  6.628  52.615  -18.195 0.0000000000
84758  9.534  50.868  -20.860 0.0000000000
84759  8.697  51.440  -20.971 0.0000000000
84760  8.693  50.627  -20.749 0.0000000000
92331  26.506  57.811  -10.731 0.0000000000
92332  26.725  57.221  -11.016 0.0000000000
92333  27.249  57.484  -10.617 0.0000000000
92334  28.024  57.134  -10.536 0.0000000000
92335  28.806  56.764  -10.459 0.0000000000
92344  11.249  54.665  29.339 0.0000000000
92345  10.870  55.506  29.374 0.0000000000
92346  11.337  55.218  28.881 0.0000000000
92347  11.423  55.754  28.419 0.0000000000
92348  11.533  56.264  27.864 0.0000000000
92349  26.240  56.691  -8.412 0.0000000000
92350  25.431  56.876  -8.433 0.0000000000
92351  25.926  57.442  -8.818 0.0000000000
92352  25.614  58.052  -9.286 0.0000000000
92353  25.327  58.479  -9.920 0.0000000000
92354  25.000  58.612  -10.459 0.0000000000
92355  25.774  58.393  -10.255 0.0000000000
92356  26.191  58.190  -10.530 0.0000000000
93078  10.947  50.176  12.348 0.0000000000
93079  11.107  49.760  12.236 0.0000000000
93080  11.287  49.983  11.726 0.0000000000
93081  11.572  49.724  11.112 0.0000000000
93082  11.891  49.451  10.581 0.0000000000
93083  12.288  49.134  10.084 0.0000000000
93084  11.927  49.634  10.039 0.0000000000
93085  11.866  49.845  9.474 0.0000000000
93086  11.741  50.027  8.877 0.0000000000
93087  20.633  60.354  8.574 0.0000000000
93088  19.795  60.084  8.297 0.0000000000
93089  20.021  60.134  7.588 0.0000000000
93090  19.371  60.065  6.641 0.0000000000
93091  18.699  60.220  5.669 0.0000000000
93092  7.488  58.138  -8.913 0.0000000000
93093  8.083  58.253  -8.292 0.0000000000
93094  8.145  57.379  -8.661 0.0000000000
93095  8.897  56.745  -8.459 0.0000000000
93096  9.724  56.074  -8.168 0.0000000000
93097  10.387  55.338  -7.774 0.0000000000
93098  9.788  55.304  -8.587 0.0000000000
93099  9.817  54.569  -9.042 0.0000000000
93100  9.741  53.842  -9.561 0.0000000000
93101  9.691  53.175  -9.980 0.0000000000
93102  9.029  53.823  -10.204 0.0000000000
93103  8.433  53.778  -10.856 0.0000000000
93104  8.051  53.700  -11.585 0.0000000000
94113  18.678  49.321  -13.503 0.0000000000
94114  18.965  48.396  -13.470 0.0000000000
94115  19.280  49.048  -13.088 0.0000000000
94116  19.847  48.752  -12.656 0.0000000000
94117  20.370  48.432  -12.198 0.0000000000
94118  28.202  46.875  -10.075 0.0000000000
94119  27.654  46.315  -9.944 0.0000000000
94120  28.377  45.998  -10.062 0.0000000000
94121  28.582  45.162  -10.181 0.0000000000
94122  28.755  44.334  -10.394 0.0000000000
94123  28.847  43.526  -10.711 0.0000000000
94124  29.389  44.061  -10.882 0.0000000000
94125  30.022  43.799  -11.453 0.0000000000
94126  30.723  43.629  -11.951 0.0000000000
94158  8.133  56.451  22.763 0.0000000000
94159  8.114  55.821  22.682 0.0000000000
94160  8.414  55.972  21.990 0.0000000000
94161  8.754  55.512  21.204 0.0000000000
94162  9.087  55.114  20.444 0.0000000000
94163  9.279  54.704  19.731 0.0000000000
94164  9.310  55.400  19.717 0.0000000000
94165  9.373  55.690  18.967 0.0000000000
94166  9.343  55.993  18.180 0.0000000000
94167  22.245  57.368  -0.612 0.0000000000
94168  21.965  58.351  -0.920 0.0000000000
94169  21.761  57.750  -1.232 0.0000000000
94170  21.223  58.079  -1.814 0.0000000000
94171  20.459  58.356  -2.329 0.0000000000
94172  14.115  56.990  -10.262 0.0000000000
94173  13.713  57.606  -9.595 0.0000000000
94174  13.179  57.562  -10.318 0.0000000000
94175  12.357  58.278  -10.372 0.0000000000
94176  11.572  59.000  -10.441 0.0000000000
94177  10.772  59.776  -10.642 0.0000000000
94178  11.049  58.847  -11.252 0.0000000000
94179  10.655  58.659  -12.082 0.0000000000
94180  10.399  58.444  -12.986 0.0000000000
94181  10.284  58.462  -13.787 0.0000000000
94182  11.165  58.143  -13.824 0.0000000000
94183  11.974  58.214  -14.529 0.0000000000
94184  12.689  58.562  -15.055 0.0000000000
94185  19.106  53.453  -13.425 0.0000000000
94186  18.357  53.602  -13.925 0.0000000000
94187  18.635  52.832  -13.652 0.0000000000
94188  18.127  52.167  -13.875 0.0000000000
94189  17.736  51.536  -14.094 0.0000000000
94190  17.368  50.938  -14.389 0.0000000000
94191  18.056  50.780  -13.864 0.0000000000
94192  18.347  50.057  -13.679 0.0000000000
94923  29.986  50.209  -3.578 0.0000000000
94924  30.419  50.558  -3.867 0.0000000000
94972  22.766  55.817  17.408 0.0000000000
94973  22.645  56.425  16.921 0.0000000000
94974  22.758  55.743  16.695 0.0000000000
94975  22.734  55.673  15.898 0.0000000000
94976  22.845  55.644  15.220 0.0000000000
94989  24.341  52.421  7.194 0.0000000000
94990  23.958  52.814  6.677 0.0000000000
94991  23.536  53.214  6.174 0.0000000000
94992  23.676  52.350  6.097 0.0000000000
94993  23.452  51.865  5.496 0.0000000000
94994  23.385  51.343  4.909 0.0000000000
96381  14.576  57.070  18.583 0.0000000000
96382  13.958  57.643  19.050 0.0000000000
96383  14.175  57.850  18.223 0.0000000000
96384  13.818  58.670  17.865 0.0000000000
96385  13.456  59.344  17.513 0.0000000000
96386  10.729  63.489  10.564 0.0000000000
96387  10.729  63.608  11.309 0.0000000000
96388  10.208  63.317  10.774 0.0000000000
96389  9.793  62.971  10.955 0.0000000000
96390  9.598  62.411  11.100 0.0000000000
96391  9.629  61.781  11.204 0.0000000000
96392  9.529  61.855  10.521 0.0000000000
96393  9.493  61.264  9.912 0.0000000000
96394  9.455  60.649  9.338 0.0000000000
96395  12.610  65.090  -1.139 0.0000000000
96396  12.594  65.389  -0.430 0.0000000000
96397  11.806  65.399  -0.905 0.0000000000
96398  11.071  65.529  -0.609 0.0000000000
96399  10.520  65.451  -0.371 0.0000000000
96400  10.615  56.510  0.061 0.0000000000
96401  10.582  57.183  0.502 0.0000000000
96402  10.931  56.381  0.714 0.0000000000
96403  11.157  56.179  1.429 0.0000000000
96404  11.166  55.970  2.122 0.0000000000
96405  11.118  55.758  2.803 0.0000000000
96406  11.555  55.212  2.263 0.0000000000
96407  11.928  54.491  2.439 0.0000000000
96408  12.219  53.662  2.495 0.0000000000
96409  12.354  52.909  2.508 0.0000000000
96410  12.529  53.165  1.884 0.0000000000
96411  12.650  52.614  1.241 0.0000000000
96412  12.715  52.071  0.653 0.0000000000
96435  7.671  54.385  -20.255 0.0000000000
96436  7.178  53.932  -20.126 0.0000000000
96437  7.572  53.676  -20.587 0.0000000000
96438  7.513  52.961  -20.943 0.0000000000
96439  7.463  52.212  -20.959 0.0000000000
98433  22.776  53.915  -12.835 0.0000000000
98434  22.787  52.906  -12.667 0.0000000000
98435  23.339  53.445  -12.672 0.0000000000
98436  23.884  53.019  -12.514 0.0000000000
98437  24.429  52.629  -12.351 0.0000000000
98438  27.176  53.739  -11.284 0.0000000000
98439  26.610  53.131  -11.508 0.0000000000
98440  27.294  52.804  -11.236 0.0000000000
98441  27.427  51.926  -11.211 0.0000000000
98442  27.526  51.102  -11.065 0.0000000000
98443  27.631  50.305  -10.859 0.0000000000
98444  28.165  50.840  -10.894 0.0000000000
98445  28.804  50.571  -10.789 0.0000000000
98446  29.452  50.257  -10.785 0.0000000000
98473  7.571  54.635  31.984 0.0000000000
98474  7.334  54.823  31.425 0.0000000000
98475  7.644  55.129  31.359 0.0000000000
98476  7.754  55.617  30.745 0.0000000000
98477  7.866  56.087  30.136 0.0000000000
98478  9.201  57.764  28.374 0.0000000000
98479  8.771  57.610  28.568 0.0000000000
98480  8.885  58.089  27.800 0.0000000000
98481  8.567  58.182  27.164 0.0000000000
98482  8.270  58.143  26.477 0.0000000000
98483  8.043  57.976  25.754 0.0000000000
98484  8.300  58.445  25.683 0.0000000000
98485  8.358  58.749  24.890 0.0000000000
98486  8.385  59.042  24.199 0.0000000000
98487  21.598  53.150  -4.916 0.0000000000
98488  20.959  53.765  -4.857 0.0000000000
98489  21.330  53.537  -5.522 0.0000000000
98490  21.075  53.896  -6.145 0.0000000000
98491  20.824  54.252  -6.767 0.0000000000
98492  22.417  57.028  -9.286 0.0000000000
98493  21.736  56.247  -8.986 0.0000000000
98494  21.400  56.832  -9.593 0.0000000000
98495  20.340  56.544  -9.814 0.0000000000
98496  19.269  56.280  -9.941 0.0000000000
98497  18.221  56.121  -9.996 0.0000000000
98498  18.897  56.744  -10.481 0.0000000000
98499  18.594  57.257  -11.056 0.0000000000
98500  18.207  57.751  -11.691 0.0000000000
98501  17.857  58.238  -12.181 0.0000000000
98502  18.853  58.413  -11.934 0.0000000000
98503  19.444  58.904  -12.188 0.0000000000
98504  20.022  59.193  -12.470 0.0000000000
98505  23.441  58.123  -12.385 0.0000000000
98506  22.676  58.398  -12.570 0.0000000000
98507  22.980  57.732  -12.698 0.0000000000
98508  22.502  57.296  -13.005 0.0000000000
98509  22.007  56.722  -13.154 0.0000000000
98510  21.424  56.114  -13.199 0.0000000000
98511  22.305  55.872  -13.102 0.0000000000
98512  22.565  54.894  -12.997 0.0000000000
100692  13.980  47.597  7.726 0.0000000000
100693  14.482  47.021  7.813 0.0000000000
100694  14.380  47.133  7.185 0.0000000000
100699  14.744  46.364  4.818 0.0000000000
100700  14.536  46.408  4.267 0.0000000000
100701  17.522  59.286  13.127 0.0000000000
100702  16.780  59.659  13.229 0.0000000000
100703  17.255  59.959  12.731 0.0000000000
100704  16.922  60.477  12.304 0.0000000000
100705  16.554  60.734  11.819 0.0000000000
100706  15.830  60.200  8.072 0.0000000000
100707  15.635  60.306  9.037 0.0000000000
100708  15.044  60.657  8.348 0.0000000000
100709  14.362  61.144  8.716 0.0000000000
100710  13.633  61.643  9.037 0.0000000000
100711  13.091  62.147  9.389 0.0000000000
100712  13.087  62.051  8.511 0.0000000000
100713  12.566  62.463  8.068 0.0000000000
100714  12.048  62.853  7.672 0.0000000000
100715  8.050  64.231  -5.323 0.0000000000
100716  8.241  64.242  -4.418 0.0000000000
100717  8.058  63.683  -4.889 0.0000000000
100718  8.225  62.967  -4.465 0.0000000000
100719  8.459  62.143  -4.047 0.0000000000
100720  9.909  58.217  -4.827 0.0000000000
100721  9.590  58.908  -4.307 0.0000000000
100722  9.753  57.847  -4.065 0.0000000000
100723  9.387  57.473  -3.492 0.0000000000
100724  9.029  57.118  -2.980 0.0000000000
100725  9.085  56.813  -2.340 0.0000000000
100726  9.090  56.215  -2.730 0.0000000000
100727  9.250  55.364  -2.466 0.0000000000
100728  9.534  54.586  -2.272 0.0000000000
100729  9.946  53.884  -2.129 0.0000000000
100730  9.300  53.981  -2.652 0.0000000000
100731  9.052  53.383  -3.061 0.0000000000
100732  8.994  52.685  -3.553 0.0000000000
100733  11.350  51.928  -6.243 0.0000000000
100734  10.751  51.684  -5.592 0.0000000000
100735  11.016  51.079  -6.115 0.0000000000
100736  10.488  50.298  -6.105 0.0000000000
100737  9.909  49.642  -6.151 0.0000000000
100738  9.447  49.138  -6.169 0.0000000000
100739  10.091  49.141  -6.675 0.0000000000
100740  10.249  48.580  -7.206 0.0000000000
100746  9.247  50.687  -11.404 0.0000000000
100747  9.735  50.081  -11.271 0.0000000000
100748  9.035  50.039  -11.836 0.0000000000
100755  12.447  49.559  -21.848 0.0000000000
100756  11.997  49.497  -21.960 0.0000000000
100757  12.378  48.840  -22.249 0.0000000000
100758  12.267  48.091  -22.412 0.0000000000
103793  22.988  49.321  -11.625 0.0000000000
103794  22.438  48.854  -11.520 0.0000000000
103795  23.012  48.392  -11.333 0.0000000000
103796  23.115  47.502  -11.032 0.0000000000
103797  23.216  46.655  -10.778 0.0000000000
103914  7.593  54.392  28.830 0.0000000000
103915  7.732  53.711  28.705 0.0000000000
103916  7.957  54.178  28.061 0.0000000000
103917  8.381  53.967  27.241 0.0000000000
103918  8.742  53.658  26.372 0.0000000000
103919  8.562  53.276  22.403 0.0000000000
103920  8.817  53.195  23.114 0.0000000000
103921  8.884  52.694  22.316 0.0000000000
103922  9.219  52.076  22.261 0.0000000000
103923  9.530  51.409  22.220 0.0000000000
103924  9.777  50.676  22.175 0.0000000000
103925  9.576  50.814  21.491 0.0000000000
103926  9.561  50.337  20.845 0.0000000000
103930  8.761  50.153  18.940 0.0000000000
103931  8.326  50.314  18.294 0.0000000000
103932  8.207  52.915  17.161 0.0000000000
103933  7.926  52.259  17.146 0.0000000000
103934  7.898  52.498  16.534 0.0000000000
103935  7.871  52.047  15.777 0.0000000000
103936  8.310  51.602  15.124 0.0000000000
103937  8.817  51.171  14.562 0.0000000000
103938  8.769  51.829  14.685 0.0000000000
103939  9.309  52.075  14.302 0.0000000000
103940  9.767  52.400  13.864 0.0000000000
103941  22.819  61.549  2.702 0.0000000000
103942  22.094  62.086  2.647 0.0000000000
103943  22.363  62.222  1.984 0.0000000000
103944  21.658  62.786  1.286 0.0000000000
103945  20.746  63.092  0.610 0.0000000000
103946  19.025  61.448  -1.726 0.0000000000
103947  18.964  61.745  -1.285 0.0000000000
103948  18.181  61.671  -1.698 0.0000000000
103949  17.313  61.930  -1.621 0.0000000000
103950  16.458  62.307  -1.543 0.0000000000
103951  15.655  62.838  -1.483 0.0000000000
103952  15.665  62.273  -2.080 0.0000000000
103953  14.896  62.477  -2.693 0.0000000000
103954  14.190  62.628  -3.379 0.0000000000
103955  18.574  56.660  -4.689 0.0000000000
103956  18.594  57.359  -4.182 0.0000000000
103957  17.977  57.477  -4.830 0.0000000000
103958  17.406  58.258  -5.056 0.0000000000
103959  16.818  59.073  -5.322 0.0000000000
103960  13.281  61.045  -7.761 0.0000000000
103961  14.123  60.998  -7.221 0.0000000000
103962  13.323  61.809  -7.417 0.0000000000
103963  13.380  62.425  -7.023 0.0000000000
103964  13.252  62.703  -6.575 0.0000000000
103965  13.049  62.837  -6.101 0.0000000000
103966  12.307  63.202  -6.781 0.0000000000
103967  11.473  63.691  -6.918 0.0000000000
103968  10.637  64.127  -6.922 0.0000000000
103969  9.915  64.477  -6.805 0.0000000000
103970  9.934  64.246  -7.458 0.0000000000
103971  9.189  64.202  -7.998 0.0000000000
103972  8.529  63.993  -8.540 0.0000000000
103973  7.884  61.859  -11.300 0.0000000000
103974  7.660  62.341  -10.706 0.0000000000
103975  7.341  61.853  -11.198 0.0000000000
103976  6.964  61.647  -11.025 0.0000000000
103977  6.707  61.303  -10.795 0.0000000000
103978  6.538  60.870  -10.498 0.0000000000
103979  6.500  60.635  -11.227 0.0000000000
103980  6.322  59.955  -11.654 0.0000000000
103981  6.147  59.264  -12.155 0.0000000000
103982  6.136  58.644  -12.632 0.0000000000
103983  6.196  59.140  -12.991 0.0000000000
103984  6.367  58.924  -13.813 0.0000000000
103985  6.665  58.636  -14.601 0.0000000000
103986  9.298  57.956  -16.517 0.0000000000
103987  8.477  58.008  -16.469 0.0000000000
103988  9.038  57.812  -17.033 0.0000000000
103989  8.770  57.607  -17.580 0.0000000000
103990  8.555  57.287  -18.109 0.0000000000
103991  8.351  56.828  -18.653 0.0000000000
103992  9.116  56.891  -18.491 0.0000000000
103993  9.659  56.448  -18.828 0.0000000000
103994  10.206  55.989  -19.116 0.0000000000
103995  16.404  59.369  -14.702 0.0000000000
103996  15.610  59.312  -15.021 0.0000000000
103997  16.165  58.921  -15.190 0.0000000000
103998  15.832  58.434  -15.655 0.0000000000
103999  15.420  57.786  -16.001 0.0000000000
104000  15.414  54.210  -15.813 0.0000000000
104001  15.082  54.978  -16.020 0.0000000000
104002  14.614  54.363  -16.364 0.0000000000
104003  13.783  54.520  -16.986 0.0000000000
104004  13.055  54.653  -17.649 0.0000000000
104005  12.373  54.772  -18.310 0.0000000000
104006  12.863  54.050  -18.196 0.0000000000
104007  12.791  53.436  -18.772 0.0000000000
104008  12.687  52.782  -19.298 0.0000000000
104009  12.603  52.168  -19.830 0.0000000000
104010  13.109  51.998  -19.147 0.0000000000
104011  13.474  51.229  -18.979 0.0000000000
104012  13.843  50.460  -18.755 0.0000000000
104013  16.134  48.602  -16.013 0.0000000000
104014  15.486  48.684  -16.670 0.0000000000
104015  15.856  47.961  -16.455 0.0000000000
104016  15.623  47.272  -16.979 0.0000000000
106209  29.165  54.773  -7.514 0.0000000000
106210  29.765  55.348  -7.746 0.0000000000
106211  29.839  54.650  -7.453 0.0000000000
106212  30.508  54.604  -7.295 0.0000000000
106213  31.166  54.572  -7.060 0.0000000000
106214  32.534  52.291  -5.314 0.0000000000
106215  32.387  53.029  -5.784 0.0000000000
106216  33.096  52.794  -5.655 0.0000000000
106217  33.702  53.348  -5.938 0.0000000000
106218  34.290  53.814  -6.166 0.0000000000
106219  34.909  54.138  -6.337 0.0000000000
106339  16.666  53.902  21.448 0.0000000000
106340  16.211  54.369  20.790 0.0000000000
106341  16.898  54.127  20.681 0.0000000000
106342  17.169  54.432  19.879 0.0000000000
106343  17.477  54.864  19.142 0.0000000000
106349  21.457  56.858  19.552 0.0000000000
106350  21.278  56.552  20.183 0.0000000000
106351  20.869  56.838  19.488 0.0000000000
106352  20.323  56.653  19.262 0.0000000000
106353  19.829  56.388  18.949 0.0000000000
106354  19.368  56.100  18.655 0.0000000000
106355  19.533  56.540  18.153 0.0000000000
106356  19.192  56.646  17.336 0.0000000000
106357  18.749  56.885  16.544 0.0000000000
106358  18.354  57.187  15.775 0.0000000000
106359  19.038  57.303  16.026 0.0000000000
106360  19.341  57.799  15.544 0.0000000000
106361  19.712  58.281  15.111 0.0000000000
106362  22.481  58.771  14.765 0.0000000000
106363  21.867  59.114  14.718 0.0000000000
106364  22.370  59.176  14.064 0.0000000000
106365  22.315  59.639  13.408 0.0000000000
106366  22.195  60.008  12.686 0.0000000000
106367  21.999  60.266  11.894 0.0000000000
106368  22.628  59.946  11.941 0.0000000000
106369  22.927  59.779  11.119 0.0000000000
106370  23.077  59.619  10.301 0.0000000000
106399  23.208  54.119  13.510 0.0000000000
106400  23.319  54.040  12.795 0.0000000000
106401  23.442  54.600  12.181 0.0000000000
106402  23.786  55.131  11.603 0.0000000000
106403  24.971  55.424  8.619 0.0000000000
106404  25.090  55.803  9.358 0.0000000000
106405  25.003  56.225  8.692 0.0000000000
106406  24.948  57.033  8.689 0.0000000000
106407  24.647  57.785  8.667 0.0000000000
106408  24.292  58.437  8.673 0.0000000000
106409  24.286  58.220  7.917 0.0000000000
106410  23.939  58.632  7.186 0.0000000000
106411  23.640  58.942  6.442 0.0000000000
106412  23.313  59.283  5.670 0.0000000000
106413  23.443  58.631  5.730 0.0000000000
106414  23.224  58.378  5.045 0.0000000000
106415  22.948  58.062  4.415 0.0000000000
106416  22.385  54.789  3.770 0.0000000000
106417  22.359  55.660  3.635 0.0000000000
106418  22.283  55.147  3.202 0.0000000000
106419  22.249  55.565  2.590 0.0000000000
106420  22.348  55.952  2.003 0.0000000000
106421  22.536  56.240  1.415 0.0000000000
106422  22.592  55.366  1.501 0.0000000000
106423  22.835  54.782  0.982 0.0000000000
106424  22.938  54.190  0.476 0.0000000000
106428  24.840  49.187  2.544 0.0000000000
106429  24.675  49.507  2.039 0.0000000000
106430  25.333  49.224  -0.934 0.0000000000
106431  25.005  49.427  -0.330 0.0000000000
106432  24.674  49.623  -0.895 0.0000000000
106433  24.106  50.095  -0.811 0.0000000000
106434  23.635  50.643  -0.725 0.0000000000
106435  23.245  51.341  -0.650 0.0000000000
106436  23.258  50.853  -1.338 0.0000000000
106437  22.950  51.056  -1.885 0.0000000000
106438  22.654  51.282  -2.408 0.0000000000
106439  22.398  51.595  -2.902 0.0000000000
106440  22.945  51.006  -3.053 0.0000000000
106441  23.356  50.879  -3.668 0.0000000000
106442  23.853  50.850  -4.250 0.0000000000
106443  27.379  50.723  -5.110 0.0000000000
106444  26.633  50.810  -5.183 0.0000000000
106445  27.299  51.347  -5.542 0.0000000000
106446  27.176  52.013  -6.000 0.0000000000
106447  27.100  52.709  -6.474 0.0000000000
106448  26.999  53.437  -6.937 0.0000000000
106449  27.813  53.328  -6.846 0.0000000000
106450  28.498  54.022  -7.210 0.0000000000
110219  31.864  56.708  -8.739 0.0000000000
110220  31.570  56.685  -9.344 0.0000000000
110221  32.386  56.583  -9.222 0.0000000000
110222  32.818  56.345  -9.590 0.0000000000
110223  33.166  55.984  -9.920 0.0000000000
110224  35.229  53.950  -9.725 0.0000000000
110225  34.675  54.286  -10.038 0.0000000000
110226  34.649  53.484  -10.130 0.0000000000
110227  34.104  52.964  -10.511 0.0000000000
110228  33.477  52.292  -10.807 0.0000000000
110229  32.667  51.522  -10.903 0.0000000000
110230  33.377  51.377  -10.754 0.0000000000
110231  33.295  50.466  -10.676 0.0000000000
110232  33.297  49.596  -10.621 0.0000000000
110245  33.974  45.958  -10.488 0.0000000000
110246  33.412  45.296  -10.858 0.0000000000
110247  32.968  44.622  -11.263 0.0000000000
110248  33.435  44.508  -10.652 0.0000000000
110249  33.440  43.787  -10.333 0.0000000000
110250  33.497  43.089  -9.937 0.0000000000
110583  14.188  55.712  25.116 0.0000000000
110584  13.558  56.157  25.496 0.0000000000
110585  13.783  56.476  24.887 0.0000000000
110586  13.168  57.201  24.478 0.0000000000
110587  12.574  57.972  24.091 0.0000000000
110588  11.844  60.029  20.788 0.0000000000
110589  11.682  59.896  21.636 0.0000000000
110590  11.237  60.460  21.258 0.0000000000
110591  10.607  60.750  21.601 0.0000000000
110592  9.882  60.812  21.918 0.0000000000
110593  9.259  60.635  22.263 0.0000000000
110594  9.468  60.910  21.364 0.0000000000
110595  9.154  60.895  20.704 0.0000000000
110596  8.926  60.839  20.035 0.0000000000
110597  14.140  61.530  14.304 0.0000000000
110598  13.554  61.307  15.050 0.0000000000
110599  13.468  61.983  14.655 0.0000000000
110600  12.797  62.411  15.005 0.0000000000
110601  12.114  62.785  15.391 0.0000000000
110602  10.015  63.054  14.303 0.0000000000
110603  10.212  63.160  14.856 0.0000000000
110604  9.636  62.801  14.991 0.0000000000
110605  9.329  62.503  15.699 0.0000000000
110606  9.129  62.106  16.324 0.0000000000
110607  8.993  61.619  16.998 0.0000000000
110608  8.886  61.427  16.290 0.0000000000
110609  8.785  60.636  16.270 0.0000000000
110610  8.783  59.725  16.300 0.0000000000
110611  8.843  58.768  16.410 0.0000000000
110612  8.660  59.380  15.725 0.0000000000
110613  8.664  58.853  15.315 0.0000000000
110614  8.775  58.390  14.909 0.0000000000
110615  10.087  58.535  11.866 0.0000000000
110616  9.861  58.182  12.624 0.0000000000
110617  10.268  57.659  11.995 0.0000000000
110618  10.475  56.760  12.240 0.0000000000
110619  10.651  55.905  12.396 0.0000000000
110620  10.631  54.996  12.540 0.0000000000
110621  10.908  55.337  11.724 0.0000000000
110622  11.106  54.793  10.982 0.0000000000
110623  11.186  54.262  10.266 0.0000000000
110624  18.532  63.127  2.540 0.0000000000
110625  18.123  62.443  2.935 0.0000000000
110626  17.522  63.204  2.632 0.0000000000
110627  16.548  63.340  2.724 0.0000000000
110628  15.587  63.504  2.883 0.0000000000
110629  12.166  64.984  2.530 0.0000000000
110630  12.708  64.760  2.983 0.0000000000
110631  12.034  64.762  3.308 0.0000000000
110632  11.790  64.519  4.043 0.0000000000
110633  11.629  64.343  4.764 0.0000000000
110634  11.508  64.125  5.430 0.0000000000
110635  10.950  64.327  5.011 0.0000000000
110636  10.347  64.105  5.213 0.0000000000
110637  9.882  63.680  5.412 0.0000000000
110638  8.288  63.710  -1.230 0.0000000000
110639  8.567  64.223  -0.829 0.0000000000
110640  8.407  63.455  -0.654 0.0000000000
110641  8.671  63.120  -0.073 0.0000000000
110642  9.084  62.788  0.536 0.0000000000
110643  10.546  59.509  2.835 0.0000000000
110644  10.332  60.403  2.543 0.0000000000
110645  10.374  60.072  3.395 0.0000000000
110646  10.207  60.554  3.947 0.0000000000
110647  9.998  61.003  4.451 0.0000000000
110648  9.791  61.498  4.989 0.0000000000
110649  9.834  60.647  5.174 0.0000000000
110650  9.596  60.275  5.746 0.0000000000
110651  9.359  59.882  6.321 0.0000000000
110652  9.112  59.585  6.915 0.0000000000
110653  9.168  59.037  6.370 0.0000000000
110654  8.950  58.220  6.436 0.0000000000
110655  8.834  57.381  6.502 0.0000000000
110656  10.417  54.446  5.117 0.0000000000
110657  10.038  54.885  5.536 0.0000000000
110658  10.284  54.066  5.696 0.0000000000
110659  10.274  53.793  6.323 0.0000000000
110660  10.318  53.558  6.951 0.0000000000
110661  10.429  53.367  7.561 0.0000000000
110662  10.389  52.922  6.964 0.0000000000
110663  10.328  52.361  6.989 0.0000000000
110664  10.180  51.797  7.013 0.0000000000
110665  10.230  51.311  7.128 0.0000000000
110666  10.066  51.438  6.402 0.0000000000
110667  9.976  51.059  5.760 0.0000000000
110668  10.187  50.638  5.112 0.0000000000
110669  11.744  50.364  2.198 0.0000000000
110670  11.327  50.189  2.690 0.0000000000
110671  11.492  49.700  2.127 0.0000000000
110672  11.554  49.015  2.148 0.0000000000
110673  12.011  48.349  2.270 0.0000000000
110674  12.704  47.744  2.437 0.0000000000
110675  12.435  47.916  1.741 0.0000000000
110676  12.903  47.445  1.274 0.0000000000
110677  13.210  46.974  0.804 0.0000000000
110678  11.586  51.124  -2.052 0.0000000000
110679  12.046  51.050  -1.558 0.0000000000
110680  11.892  50.435  -2.010 0.0000000000
110681  11.958  49.791  -1.979 0.0000000000
110682  11.936  49.178  -1.951 0.0000000000
110684  11.643  46.854  -2.922 0.0000000000
110685  12.127  46.201  -2.967 0.0000000000
110686  12.450  46.159  -2.459 0.0000000000
110687  12.785  46.091  -1.932 0.0000000000
110688  13.074  46.038  -1.394 0.0000000000
110689  13.233  45.490  -1.903 0.0000000000
110745  6.739  55.931  -14.383 0.0000000000
110746  7.032  55.255  -13.969 0.0000000000
110747  6.916  55.255  -14.896 0.0000000000
110748  7.113  54.530  -15.473 0.0000000000
110749  7.213  53.742  -16.043 0.0000000000
110750  6.291  51.635  -19.208 0.0000000000
110751  6.402  51.809  -18.507 0.0000000000
110759  9.613  49.219  -20.384 0.0000000000
110760  8.723  49.734  -20.529 0.0000000000
115599  24.646  56.358  -12.369 0.0000000000
115600  24.727  55.262  -12.369 0.0000000000
115601  25.161  55.904  -12.161 0.0000000000
115602  25.737  55.520  -11.890 0.0000000000
115603  26.384  55.075  -11.583 0.0000000000
115604  26.891  56.484  -11.209 0.0000000000
115605  26.917  55.634  -11.293 0.0000000000
115606  27.071  54.682  -11.305 0.0000000000
115607  27.766  54.350  -11.069 0.0000000000
115608  28.556  53.985  -10.883 0.0000000000
115609  29.340  53.671  -10.837 0.0000000000
115630  9.326  55.270  31.117 0.0000000000
115631  8.877  55.798  30.885 0.0000000000
115632  9.380  55.859  30.585 0.0000000000
115633  9.419  56.397  30.035 0.0000000000
115634  9.482  56.934  29.490 0.0000000000
115635  10.439  56.294  29.325 0.0000000000
115636  9.990  56.923  29.165 0.0000000000
115637  9.569  57.404  28.842 0.0000000000
115638  9.677  57.829  28.124 0.0000000000
115639  9.818  58.221  27.449 0.0000000000
115640  9.833  58.682  26.668 0.0000000000
115641  23.844  53.859  -7.131 0.0000000000
115642  23.107  54.117  -7.199 0.0000000000
115643  23.722  54.749  -7.498 0.0000000000
115644  23.582  55.597  -7.936 0.0000000000
115645  23.466  56.415  -8.469 0.0000000000
115646  24.670  57.010  -8.527 0.0000000000
115647  23.960  57.144  -8.748 0.0000000000
115648  23.238  57.184  -9.031 0.0000000000
115649  22.946  57.738  -9.608 0.0000000000
115650  22.559  58.239  -10.234 0.0000000000
115651  22.034  58.627  -10.822 0.0000000000
115652  21.680  58.866  -11.249 0.0000000000
115653  22.558  58.877  -11.091 0.0000000000
115654  23.035  58.953  -11.387 0.0000000000
115655  23.504  58.813  -11.720 0.0000000000
115656  24.654  58.689  -10.988 0.0000000000
115657  24.248  58.627  -11.526 0.0000000000
115658  23.863  58.406  -11.974 0.0000000000
115659  24.179  57.834  -12.194 0.0000000000
115660  24.450  57.149  -12.310 0.0000000000
117342  9.770  49.282  14.168 0.0000000000
117343  10.055  48.880  14.243 0.0000000000
117344  10.323  49.133  13.666 0.0000000000
117345  10.831  48.944  13.147 0.0000000000
117346  11.392  48.686  12.633 0.0000000000
117347  11.280  49.324  12.144 0.0000000000
117348  11.607  48.888  12.124 0.0000000000
117349  11.972  48.426  12.204 0.0000000000
117350  12.490  48.146  11.761 0.0000000000
117355  13.678  47.763  9.472 0.0000000000
117356  13.668  47.867  8.887 0.0000000000
117357  12.719  48.822  9.466 0.0000000000
117358  13.164  48.420  8.861 0.0000000000
117359  13.593  48.004  8.272 0.0000000000
117360  13.480  48.138  7.651 0.0000000000
117361  13.329  48.248  7.076 0.0000000000
117362  13.159  48.324  6.508 0.0000000000
117363  19.161  60.137  11.223 0.0000000000
117364  18.327  60.036  11.027 0.0000000000
117365  18.688  60.044  10.455 0.0000000000
117366  18.150  59.863  9.632 0.0000000000
117367  17.528  59.764  8.823 0.0000000000
117368  18.886  59.872  8.132 0.0000000000
117369  17.881  59.812  8.024 0.0000000000
117370  16.819  59.915  7.975 0.0000000000
117371  16.130  60.332  7.196 0.0000000000
117372  15.537  60.900  6.552 0.0000000000
117373  14.967  61.558  5.983 0.0000000000
117374  7.456  61.532  -7.504 0.0000000000
117375  7.963  61.619  -6.573 0.0000000000
117376  7.955  60.800  -7.127 0.0000000000
117377  8.532  60.073  -6.726 0.0000000000
117378  9.145  59.321  -6.291 0.0000000000
117379  8.742  58.384  -7.594 0.0000000000
117380  9.346  58.463  -6.747 0.0000000000
117381  9.795  58.433  -5.811 0.0000000000
117382  10.251  57.557  -5.334 0.0000000000
117383  10.517  56.507  -4.973 0.0000000000
117384  10.524  55.478  -4.643 0.0000000000
117385  10.246  54.546  -4.412 0.0000000000
117386  10.831  54.801  -5.024 0.0000000000
117387  11.023  54.150  -5.497 0.0000000000
117388  11.242  53.503  -5.980 0.0000000000
117389  10.912  54.567  -7.342 0.0000000000
117390  11.283  53.736  -6.907 0.0000000000
117391  11.464  52.848  -6.514 0.0000000000
117392  11.542  52.208  -7.150 0.0000000000
117393  11.630  51.541  -7.753 0.0000000000
117394  11.639  50.889  -8.356 0.0000000000
117395  11.518  50.301  -8.801 0.0000000000
117396  11.299  51.095  -9.132 0.0000000000
117397  10.790  51.195  -9.883 0.0000000000
117398  10.165  51.230  -10.545 0.0000000000
117399  9.651  52.508  -10.373 0.0000000000
117400  9.591  51.817  -10.729 0.0000000000
117401  9.447  51.229  -11.105 0.0000000000
117402  8.725  51.217  -11.735 0.0000000000
117403  8.351  51.188  -12.465 0.0000000000
117404  8.360  51.201  -13.240 0.0000000000
119757  17.540  46.944  -15.190 0.0000000000
119759  18.148  46.704  -14.823 0.0000000000
119762  19.247  47.470  -13.443 0.0000000000
119763  19.485  46.577  -13.416 0.0000000000
119768  25.467  48.039  -10.602 0.0000000000
119769  24.911  47.454  -10.515 0.0000000000
119770  25.537  47.217  -10.229 0.0000000000
119771  25.652  46.409  -9.940 0.0000000000
119772  25.811  45.555  -9.760 0.0000000000
119773  27.115  45.770  -9.827 0.0000000000
119774  26.574  45.232  -9.730 0.0000000000
119775  26.010  44.728  -9.676 0.0000000000
119862  7.964  55.712  25.684 0.0000000000
119863  8.187  55.142  25.668 0.0000000000
119864  7.997  55.319  24.829 0.0000000000
119865  8.110  54.873  24.041 0.0000000000
119866  8.242  54.375  23.221 0.0000000000
119867  8.146  55.116  22.551 0.0000000000
119868  8.233  54.460  22.455 0.0000000000
119869  8.370  53.895  22.436 0.0000000000
119870  8.533  53.416  21.695 0.0000000000
119871  8.604  52.963  20.960 0.0000000000
119872  8.685  52.482  20.243 0.0000000000
119873  8.599  52.010  19.543 0.0000000000
119874  8.669  52.704  19.517 0.0000000000
119875  8.724  52.908  18.934 0.0000000000
119876  8.746  53.116  18.357 0.0000000000
119877  9.250  54.261  19.038 0.0000000000
119878  9.026  53.807  18.355 0.0000000000
119879  8.639  53.328  17.775 0.0000000000
119880  8.522  53.581  17.131 0.0000000000
119881  8.486  53.825  16.544 0.0000000000
119882  8.532  54.154  16.016 0.0000000000
119883  22.489  59.923  0.560 0.0000000000
119884  22.150  60.978  0.294 0.0000000000
119885  22.040  60.340  -0.089 0.0000000000
119886  21.338  60.617  -0.707 0.0000000000
119887  20.621  60.876  -1.178 0.0000000000
119888  21.468  59.340  -1.214 0.0000000000
119889  20.761  60.270  -1.458 0.0000000000
119890  19.907  61.057  -1.643 0.0000000000
119891  19.184  61.088  -2.068 0.0000000000
119892  18.396  61.154  -2.593 0.0000000000
119893  17.570  61.086  -3.095 0.0000000000
119894  16.286  56.825  -7.375 0.0000000000
119895  16.172  57.602  -6.848 0.0000000000
119896  15.532  57.643  -7.471 0.0000000000
119897  14.763  58.516  -7.648 0.0000000000
119898  13.997  59.383  -7.871 0.0000000000
119899  13.478  58.445  -9.000 0.0000000000
119900  13.334  59.343  -8.501 0.0000000000
119901  13.252  60.244  -8.065 0.0000000000
119902  12.510  60.994  -8.298 0.0000000000
119903  11.632  61.820  -8.590 0.0000000000
119904  10.765  62.533  -8.866 0.0000000000
119905  9.959  63.083  -9.085 0.0000000000
119906  10.137  62.463  -9.463 0.0000000000
119907  9.549  62.262  -10.053 0.0000000000
119908  9.008  61.975  -10.651 0.0000000000
119909  9.986  60.511  -10.853 0.0000000000
119910  9.249  61.148  -11.043 0.0000000000
119911  8.563  61.638  -11.202 0.0000000000
119912  8.197  61.193  -11.801 0.0000000000
119913  7.846  60.779  -12.413 0.0000000000
119914  7.521  60.219  -12.992 0.0000000000
119915  7.350  59.790  -13.613 0.0000000000
119916  7.905  59.690  -13.622 0.0000000000
119917  8.418  59.071  -14.276 0.0000000000
119918  9.006  58.466  -15.094 0.0000000000
119919  10.104  58.377  -14.515 0.0000000000
119920  9.886  58.345  -15.220 0.0000000000
119921  9.605  58.162  -15.864 0.0000000000
119922  10.240  58.076  -16.476 0.0000000000
119923  10.843  58.010  -16.878 0.0000000000
119924  11.381  57.922  -17.221 0.0000000000
119925  17.955  56.718  -14.680 0.0000000000
119926  17.242  56.871  -15.116 0.0000000000
119927  17.501  55.974  -14.861 0.0000000000
119928  17.025  55.362  -14.997 0.0000000000
119929  16.569  54.731  -15.146 0.0000000000
119930  17.550  53.715  -14.379 0.0000000000
119931  16.831  53.905  -14.858 0.0000000000
119932  16.138  54.062  -15.326 0.0000000000
119933  15.769  53.407  -15.615 0.0000000000
119934  15.422  52.733  -16.005 0.0000000000
119935  15.095  52.129  -16.447 0.0000000000
119936  14.802  51.542  -16.904 0.0000000000
119937  15.435  51.328  -16.229 0.0000000000
119938  15.751  50.572  -15.997 0.0000000000
119939  16.105  49.872  -15.807 0.0000000000
119940  17.039  50.349  -14.778 0.0000000000
119941  16.763  49.758  -15.204 0.0000000000
119942  16.477  49.228  -15.598 0.0000000000
119943  16.808  48.457  -15.421 0.0000000000
119944  17.154  47.673  -15.272 0.0000000000
121647  29.470  52.126  -5.867 0.0000000000
121648  30.022  52.707  -6.133 0.0000000000
121649  30.018  52.129  -5.643 0.0000000000
121650  30.599  52.155  -5.369 0.0000000000
121651  31.227  51.972  -5.141 0.0000000000
121652  30.928  50.916  -4.199 0.0000000000
121653  31.423  51.308  -4.560 0.0000000000
121654  31.974  51.787  -4.954 0.0000000000
121759  22.059  56.515  19.514 0.0000000000
121760  21.698  56.919  18.906 0.0000000000
121761  21.414  57.296  18.271 0.0000000000
121762  21.145  57.596  17.469 0.0000000000
121763  20.887  57.859  16.697 0.0000000000
121764  21.502  57.842  16.854 0.0000000000
121765  21.830  58.047  16.413 0.0000000000
121766  22.248  58.274  15.923 0.0000000000
121767  22.580  57.120  16.414 0.0000000000
121768  22.605  57.709  15.872 0.0000000000
121769  22.569  58.276  15.336 0.0000000000
121770  22.835  58.195  14.639 0.0000000000
121771  23.055  58.074  13.892 0.0000000000
121772  23.188  57.930  13.096 0.0000000000
121795  24.216  53.492  10.696 0.0000000000
121797  25.068  53.718  9.641 0.0000000000
121798  25.053  54.232  9.076 0.0000000000
121799  24.867  53.173  8.354 0.0000000000
121800  24.859  53.956  8.439 0.0000000000
121801  24.899  54.666  8.482 0.0000000000
121802  24.552  55.082  7.921 0.0000000000
121803  24.179  55.543  7.352 0.0000000000
121804  23.782  55.971  6.768 0.0000000000
121805  23.410  56.418  6.052 0.0000000000
121806  23.397  55.670  6.156 0.0000000000
121807  23.057  55.311  5.550 0.0000000000
121808  22.770  54.907  4.954 0.0000000000
121809  23.153  53.649  5.588 0.0000000000
121810  22.841  54.047  4.984 0.0000000000
121811  22.565  54.436  4.334 0.0000000000
121812  22.509  53.887  3.801 0.0000000000
121813  22.548  53.367  3.261 0.0000000000
121814  22.685  52.863  2.709 0.0000000000
121823  25.714  49.101  -1.499 0.0000000000
121824  25.370  49.286  -2.118 0.0000000000
121825  25.062  49.526  -2.750 0.0000000000
121826  24.817  49.763  -3.307 0.0000000000
121827  25.561  49.530  -3.298 0.0000000000
121828  26.123  49.622  -3.753 0.0000000000
121829  26.850  49.885  -4.187 0.0000000000
121830  27.772  49.547  -3.429 0.0000000000
121831  27.624  49.854  -4.042 0.0000000000
121832  27.497  50.264  -4.596 0.0000000000
121833  28.134  50.751  -4.995 0.0000000000
121834  28.888  51.373  -5.478 0.0000000000
124766  34.634  56.070  -8.110 0.0000000000
124767  34.470  56.104  -8.786 0.0000000000
124768  35.109  55.908  -8.523 0.0000000000
124769  35.452  55.553  -8.832 0.0000000000
124770  35.693  54.993  -9.090 0.0000000000
124771  36.772  54.791  -8.237 0.0000000000
124772  36.357  54.678  -8.775 0.0000000000
124773  35.843  54.383  -9.312 0.0000000000
124774  35.868  53.698  -9.418 0.0000000000
124775  35.921  52.959  -9.452 0.0000000000
124776  35.947  52.183  -9.447 0.0000000000
125049  14.049  56.273  21.961 0.0000000000
125050  13.547  56.913  22.326 0.0000000000
125051  13.565  57.099  21.510 0.0000000000
125052  13.152  57.915  21.132 0.0000000000
125053  12.755  58.744  20.770 0.0000000000
125054  13.412  58.287  19.529 0.0000000000
125055  12.881  58.888  20.001 0.0000000000
125056  12.364  59.463  20.412 0.0000000000
125057  11.978  60.118  19.991 0.0000000000
125058  11.536  60.710  19.598 0.0000000000
125059  11.106  61.275  19.246 0.0000000000
125060  12.965  63.300  12.586 0.0000000000
125061  12.701  63.419  13.363 0.0000000000
125062  12.204  63.607  12.956 0.0000000000
125063  11.438  63.734  13.300 0.0000000000
125064  10.766  63.644  13.579 0.0000000000
125065  10.572  63.639  12.172 0.0000000000
125066  10.396  63.541  12.964 0.0000000000
125067  10.272  63.397  13.684 0.0000000000
125068  9.840  62.929  13.778 0.0000000000
125069  9.444  62.309  13.852 0.0000000000
125070  9.104  61.525  13.933 0.0000000000
125071  8.886  60.673  14.036 0.0000000000
125072  9.165  60.988  13.437 0.0000000000
125073  9.356  60.454  12.890 0.0000000000
125074  9.589  59.943  12.284 0.0000000000
125075  9.690  60.990  11.395 0.0000000000
125076  9.784  60.156  11.523 0.0000000000
125077  9.919  59.349  11.677 0.0000000000
125078  10.189  58.798  11.050 0.0000000000
125079  10.423  58.233  10.378 0.0000000000
125080  10.554  57.611  9.716 0.0000000000
125081  15.849  64.849  0.889 0.0000000000
125082  15.747  64.887  1.552 0.0000000000
125083  15.014  65.111  1.109 0.0000000000
125084  14.103  65.229  1.303 0.0000000000
125085  13.155  65.250  1.514 0.0000000000
125086  12.531  65.440  0.368 0.0000000000
125087  12.427  65.381  1.087 0.0000000000
125088  12.296  65.208  1.803 0.0000000000
125089  11.570  65.154  2.075 0.0000000000
125090  10.968  64.995  2.388 0.0000000000
125091  10.402  64.693  2.606 0.0000000000
125092  8.858  59.687  -0.566 0.0000000000
125093  8.893  60.399  -0.173 0.0000000000
125094  9.324  59.568  -0.032 0.0000000000
125095  9.910  59.448  0.658 0.0000000000
125096  10.371  59.249  1.421 0.0000000000
125097  10.643  57.789  1.032 0.0000000000
125098  10.649  58.443  1.642 0.0000000000
125099  10.643  58.981  2.247 0.0000000000
125100  10.634  58.662  3.026 0.0000000000
125101  10.426  58.351  3.672 0.0000000000
125102  10.094  58.008  4.248 0.0000000000
125103  9.694  57.656  4.754 0.0000000000
125104  10.033  57.242  4.295 0.0000000000
125105  10.064  56.423  4.334 0.0000000000
125106  10.240  55.588  4.423 0.0000000000
125107  10.960  55.476  3.455 0.0000000000
125108  10.782  55.161  4.024 0.0000000000
125109  10.569  54.825  4.582 0.0000000000
125110  10.921  54.021  4.684 0.0000000000
125111  11.105  53.232  4.700 0.0000000000
125112  11.111  52.550  4.628 0.0000000000
125113  10.973  52.002  4.535 0.0000000000
125114  11.380  52.200  4.035 0.0000000000
125115  11.658  51.827  3.463 0.0000000000
125116  11.838  51.435  2.873 0.0000000000
125117  12.350  52.230  2.455 0.0000000000
125118  12.221  51.596  2.364 0.0000000000
125119  11.997  50.977  2.276 0.0000000000
125120  12.130  50.523  1.701 0.0000000000
125121  12.194  50.057  1.150 0.0000000000
125122  12.194  49.551  0.620 0.0000000000
125123  10.718  48.758  -3.845 0.0000000000
125124  11.121  48.684  -3.389 0.0000000000
125125  10.888  48.191  -3.863 0.0000000000
125126  10.981  47.608  -3.927 0.0000000000
125127  11.088  46.987  -4.021 0.0000000000
125175  6.849  55.452  -17.927 0.0000000000
125176  6.835  54.827  -17.637 0.0000000000
125177  6.843  54.674  -18.437 0.0000000000
125178  6.751  53.835  -18.838 0.0000000000
125179  6.615  53.070  -19.234 0.0000000000
125180  6.855  53.437  -19.953 0.0000000000
125181  6.637  52.926  -19.759 0.0000000000
125182  6.443  52.304  -19.517 0.0000000000
125183  6.267  51.473  -19.811 0.0000000000
129723  20.439  51.813  -12.759 0.0000000000
129724  20.595  50.973  -12.547 0.0000000000
129725  21.120  51.474  -12.526 0.0000000000
129726  21.746  51.053  -12.330 0.0000000000
129727  22.329  50.625  -12.127 0.0000000000
129728  22.801  51.956  -12.494 0.0000000000
129729  22.845  51.079  -12.229 0.0000000000
129730  22.918  50.198  -11.937 0.0000000000
129731  23.525  49.775  -11.756 0.0000000000
129732  24.152  49.431  -11.588 0.0000000000
129733  24.776  49.153  -11.321 0.0000000000
129734  24.832  54.184  -12.307 0.0000000000
129735  24.913  53.158  -12.236 0.0000000000
129736  25.025  52.194  -12.186 0.0000000000
129737  26.116  52.497  -11.747 0.0000000000
129738  25.646  51.872  -11.923 0.0000000000
129739  25.124  51.272  -11.988 0.0000000000
129740  25.248  50.417  -11.697 0.0000000000
129741  25.380  49.632  -11.375 0.0000000000
129742  25.395  48.898  -11.001 0.0000000000
129743  26.021  48.646  -10.671 0.0000000000
129744  26.657  48.383  -10.454 0.0000000000
129745  27.324  48.089  -10.282 0.0000000000
129746  27.681  49.510  -10.620 0.0000000000
129747  27.836  48.650  -10.373 0.0000000000
129748  28.025  47.756  -10.187 0.0000000000
129749  28.714  47.409  -10.212 0.0000000000
129750  29.405  47.129  -10.399 0.0000000000
129751  30.077  46.850  -10.644 0.0000000000
129810  6.767  53.247  31.182 0.0000000000
129811  6.894  53.700  30.664 0.0000000000
129812  7.079  54.133  30.127 0.0000000000
129813  7.215  54.844  30.833 0.0000000000
129814  7.152  54.776  30.249 0.0000000000
129815  7.303  54.580  29.566 0.0000000000
129816  7.547  54.982  28.851 0.0000000000
129817  7.793  55.382  28.101 0.0000000000
129818  7.962  55.783  27.355 0.0000000000
129819  8.502  56.163  30.495 0.0000000000
129820  8.177  56.421  30.046 0.0000000000
129821  7.958  56.516  29.470 0.0000000000
129822  8.410  57.358  28.682 0.0000000000
129823  8.086  56.972  28.746 0.0000000000
129824  7.866  56.565  28.814 0.0000000000
129825  7.871  56.545  28.121 0.0000000000
129826  7.917  56.340  27.380 0.0000000000
129827  7.899  56.054  26.531 0.0000000000
129828  7.839  56.299  25.723 0.0000000000
129829  7.736  56.475  24.939 0.0000000000
129830  7.788  56.671  24.208 0.0000000000
129831  7.903  57.682  24.973 0.0000000000
129832  7.874  57.345  24.246 0.0000000000
129833  7.946  56.903  23.506 0.0000000000
129834  8.115  57.097  22.788 0.0000000000
129835  8.364  57.324  22.042 0.0000000000
129836  8.608  57.585  21.254 0.0000000000
129837  21.177  54.920  -2.308 0.0000000000
129838  20.912  55.928  -2.411 0.0000000000
129839  20.728  55.292  -2.909 0.0000000000
129840  20.240  55.575  -3.526 0.0000000000
129841  19.719  55.742  -4.073 0.0000000000
129842  20.362  54.426  -4.763 0.0000000000
129843  19.770  55.119  -4.676 0.0000000000
129844  19.160  55.858  -4.639 0.0000000000
129845  18.610  55.966  -5.269 0.0000000000
129846  18.029  55.997  -5.924 0.0000000000
129847  17.558  56.021  -6.648 0.0000000000
129848  22.367  54.323  -7.267 0.0000000000
129849  21.529  54.495  -7.394 0.0000000000
129850  20.611  54.569  -7.434 0.0000000000
129851  21.068  55.532  -8.599 0.0000000000
129852  20.381  54.988  -8.102 0.0000000000
129853  19.666  54.707  -7.448 0.0000000000
129854  18.742  54.973  -7.419 0.0000000000
129855  17.873  55.416  -7.350 0.0000000000
129856  17.060  56.102  -7.333 0.0000000000
129857  16.586  56.244  -8.011 0.0000000000
129858  16.091  56.312  -8.705 0.0000000000
129859  15.589  56.443  -9.401 0.0000000000
129860  17.220  56.114  -10.011 0.0000000000
129861  16.174  56.282  -10.067 0.0000000000
129862  15.137  56.574  -10.176 0.0000000000
129863  14.699  56.758  -10.973 0.0000000000
129864  14.369  56.999  -11.826 0.0000000000
129865  14.119  57.331  -12.772 0.0000000000
129866  13.944  57.835  -13.375 0.0000000000
129867  14.883  57.852  -13.105 0.0000000000
129868  15.575  58.448  -13.405 0.0000000000
129869  16.130  59.061  -13.685 0.0000000000
129870  17.444  58.715  -12.738 0.0000000000
129871  17.002  59.178  -13.324 0.0000000000
129872  16.661  59.332  -14.003 0.0000000000
129873  17.176  59.374  -14.396 0.0000000000
129874  17.687  58.852  -14.551 0.0000000000
129875  18.111  58.204  -14.576 0.0000000000
129876  21.343  59.059  -11.722 0.0000000000
129877  20.974  59.184  -12.241 0.0000000000
129878  20.504  59.139  -12.718 0.0000000000
129879  21.906  58.676  -12.722 0.0000000000
129880  20.978  58.873  -12.951 0.0000000000
129881  20.015  59.030  -13.247 0.0000000000
129882  19.483  58.572  -13.624 0.0000000000
129883  18.957  58.074  -14.041 0.0000000000
129884  18.439  57.462  -14.417 0.0000000000
129885  18.718  56.676  -14.170 0.0000000000
129886  19.002  55.826  -13.893 0.0000000000
129887  19.304  54.904  -13.586 0.0000000000
129888  20.805  55.454  -13.230 0.0000000000
129889  20.188  54.745  -13.265 0.0000000000
129890  19.596  54.067  -13.302 0.0000000000
129891  19.908  53.309  -13.122 0.0000000000
129892  20.176  52.575  -12.953 0.0000000000
134465  10.369  48.394  14.315 0.0000000000
134510  15.347  44.359  2.155 0.0000000000
134511  15.612  58.003  15.462 0.0000000000
134512  14.891  58.499  15.745 0.0000000000
134513  15.233  58.712  14.947 0.0000000000
134514  14.958  59.501  14.498 0.0000000000
134515  14.854  60.339  14.189 0.0000000000
134516  16.098  60.102  13.421 0.0000000000
134517  15.440  60.608  13.624 0.0000000000
134518  14.792  61.068  13.925 0.0000000000
134519  14.739  61.743  13.655 0.0000000000
134520  14.445  62.191  13.203 0.0000000000
134521  14.067  62.540  12.741 0.0000000000
134522  17.478  60.120  10.971 0.0000000000
134523  16.711  60.399  11.089 0.0000000000
134524  16.082  60.834  11.302 0.0000000000
134525  15.483  60.609  9.915 0.0000000000
134526  15.443  60.985  10.715 0.0000000000
134527  15.447  61.335  11.431 0.0000000000
134528  14.898  61.954  11.648 0.0000000000
134529  14.265  62.389  11.917 0.0000000000
134530  13.644  62.859  12.233 0.0000000000
134531  13.107  63.108  11.737 0.0000000000
134532  12.514  63.262  11.226 0.0000000000
134533  11.967  63.423  10.708 0.0000000000
134534  12.507  62.642  9.664 0.0000000000
134535  11.971  63.106  9.904 0.0000000000
134536  11.382  63.420  10.215 0.0000000000
134537  10.726  63.362  9.835 0.0000000000
134538  10.186  63.213  9.380 0.0000000000
134539  9.674  63.034  8.895 0.0000000000
134540  10.039  65.277  -3.335 0.0000000000
134541  9.935  65.368  -2.504 0.0000000000
134542  9.402  65.357  -3.024 0.0000000000
134543  8.947  65.049  -2.658 0.0000000000
134544  8.595  64.507  -2.282 0.0000000000
134545  8.344  64.182  -3.545 0.0000000000
134546  8.375  64.064  -2.714 0.0000000000
134547  8.320  63.845  -1.928 0.0000000000
134548  8.188  62.972  -1.681 0.0000000000
134549  8.176  61.924  -1.476 0.0000000000
134550  8.251  60.826  -1.258 0.0000000000
134551  8.378  61.573  -5.602 0.0000000000
134552  8.684  61.467  -4.572 0.0000000000
134553  8.676  61.215  -3.697 0.0000000000
134554  9.214  59.527  -3.846 0.0000000000
134555  8.834  60.220  -3.439 0.0000000000
134556  8.506  60.892  -2.994 0.0000000000
134557  8.314  60.451  -2.344 0.0000000000
134558  8.261  59.993  -1.719 0.0000000000
134559  8.503  59.782  -1.081 0.0000000000
134560  8.864  58.944  -0.990 0.0000000000
134561  9.340  58.128  -0.917 0.0000000000
134562  9.830  57.350  -0.751 0.0000000000
134563  9.423  56.695  -1.723 0.0000000000
134564  9.849  56.644  -1.183 0.0000000000
134565  10.269  56.588  -0.553 0.0000000000
134566  10.697  55.850  -0.381 0.0000000000
134567  11.195  55.131  -0.265 0.0000000000
134568  11.648  54.400  -0.211 0.0000000000
134569  12.097  53.685  -0.101 0.0000000000
134570  11.628  53.769  -0.726 0.0000000000
134571  11.523  53.149  -1.177 0.0000000000
134572  11.396  52.472  -1.627 0.0000000000
134573  10.322  53.184  -2.088 0.0000000000
134574  10.782  52.475  -2.096 0.0000000000
134575  11.212  51.794  -2.085 0.0000000000
134576  11.060  51.207  -2.513 0.0000000000
134577  10.904  50.556  -2.929 0.0000000000
134578  10.704  49.927  -3.369 0.0000000000
134579  9.744  53.666  -4.283 0.0000000000
134580  9.230  52.858  -4.137 0.0000000000
134581  9.034  52.010  -4.042 0.0000000000
134582  9.955  51.515  -5.066 0.0000000000
134583  9.351  51.365  -4.550 0.0000000000
134584  9.241  51.230  -3.943 0.0000000000
134585  9.661  50.559  -3.870 0.0000000000
134586  10.129  49.963  -3.833 0.0000000000
134587  10.509  49.356  -3.806 0.0000000000
134588  10.215  48.780  -4.305 0.0000000000
134589  9.920  48.264  -4.810 0.0000000000
134590  9.604  47.752  -5.325 0.0000000000
134591  9.137  48.557  -6.073 0.0000000000
134592  9.101  47.937  -5.958 0.0000000000
134607  11.431  49.709  -9.249 0.0000000000
134608  11.316  49.103  -9.650 0.0000000000
134610  10.246  49.441  -10.983 0.0000000000
134625  10.238  52.685  -21.233 0.0000000000
134626  9.460  52.551  -21.188 0.0000000000
134627  10.277  51.855  -21.215 0.0000000000
134628  10.302  50.976  -21.131 0.0000000000
134629  10.353  50.158  -20.910 0.0000000000
134630  11.547  49.411  -21.748 0.0000000000
134631  11.037  49.372  -21.287 0.0000000000
134632  10.400  49.376  -20.742 0.0000000000
134633  10.397  48.604  -20.527 0.0000000000
140924  20.728  50.043  -12.302 0.0000000000
140925  20.825  49.045  -12.049 0.0000000000
140926  20.876  48.094  -11.805 0.0000000000
140927  21.928  48.350  -11.469 0.0000000000
140928  21.430  47.742  -11.494 0.0000000000
140929  20.998  47.153  -11.698 0.0000000000
140930  21.160  46.257  -11.607 0.0000000000
140931  21.324  45.414  -11.495 0.0000000000
140933  24.343  46.904  -10.459 0.0000000000
140934  23.824  46.377  -10.482 0.0000000000
140935  23.338  45.833  -10.552 0.0000000000
141174  7.884  53.015  28.570 0.0000000000
141175  8.067  52.311  28.424 0.0000000000
141180  8.448  54.589  25.623 0.0000000000
141181  8.752  53.983  25.570 0.0000000000
141182  9.029  53.276  25.527 0.0000000000
141183  9.101  53.094  23.875 0.0000000000
141184  9.260  52.867  24.678 0.0000000000
141185  9.288  52.516  25.473 0.0000000000
141186  9.517  51.741  25.401 0.0000000000
141187  9.689  50.988  25.286 0.0000000000
141205  8.824  48.674  16.117 0.0000000000
141206  8.949  49.025  15.365 0.0000000000
141207  8.422  51.519  18.941 0.0000000000
141208  8.202  51.017  18.305 0.0000000000
141209  7.920  50.499  17.634 0.0000000000
141210  7.761  51.530  17.054 0.0000000000
141211  7.751  50.801  16.943 0.0000000000
141212  7.883  50.117  16.884 0.0000000000
141213  8.154  49.786  16.091 0.0000000000
141214  8.618  49.548  15.326 0.0000000000
141215  9.211  49.428  14.693 0.0000000000
141216  9.485  49.695  14.144 0.0000000000
141217  9.816  49.919  13.714 0.0000000000
141218  10.181  50.118  13.381 0.0000000000
141219  9.412  50.829  14.050 0.0000000000
141220  9.999  50.578  13.534 0.0000000000
141221  10.497  50.338  12.951 0.0000000000
141222  10.808  50.611  12.446 0.0000000000
141223  11.073  50.899  11.892 0.0000000000
141224  11.194  51.105  11.241 0.0000000000
141225  21.294  60.414  5.329 0.0000000000
141226  20.506  60.384  5.151 0.0000000000
141227  20.859  60.771  4.418 0.0000000000
141228  20.460  61.385  3.609 0.0000000000
141229  20.038  62.204  2.952 0.0000000000
141230  21.222  62.479  2.568 0.0000000000
141231  20.349  62.784  2.500 0.0000000000
141232  19.495  63.030  2.495 0.0000000000
141233  18.844  63.628  2.055 0.0000000000
141234  18.203  64.075  1.633 0.0000000000
141235  17.547  64.301  1.162 0.0000000000
141236  21.481  61.910  0.121 0.0000000000
141237  20.666  62.545  0.083 0.0000000000
141238  19.913  63.002  0.122 0.0000000000
141239  19.033  62.177  -0.800 0.0000000000
141240  19.101  62.766  -0.330 0.0000000000
141241  19.157  63.350  0.220 0.0000000000
141242  18.366  63.684  0.368 0.0000000000
141243  17.546  64.058  0.548 0.0000000000
141244  16.678  64.418  0.695 0.0000000000
141245  15.837  64.561  0.236 0.0000000000
141246  15.032  64.665  -0.306 0.0000000000
141247  14.237  64.655  -0.750 0.0000000000
141248  14.916  63.511  -1.438 0.0000000000
141249  14.206  64.153  -1.372 0.0000000000
141250  13.419  64.674  -1.265 0.0000000000
141251  12.582  64.740  -1.814 0.0000000000
141252  11.889  64.833  -2.388 0.0000000000
141253  11.335  64.984  -3.002 0.0000000000
141254  20.568  56.845  -2.551 0.0000000000
141255  20.114  57.724  -2.675 0.0000000000
141256  19.628  58.551  -2.802 0.0000000000
141257  18.649  58.028  -3.716 0.0000000000
141258  18.783  58.658  -3.325 0.0000000000
141259  19.056  59.346  -3.016 0.0000000000
141260  18.364  60.081  -3.291 0.0000000000
141261  17.593  60.690  -3.526 0.0000000000
141262  16.770  61.153  -3.704 0.0000000000
141263  16.129  58.420  -6.415 0.0000000000
141264  16.138  59.211  -6.019 0.0000000000
141265  16.222  59.917  -5.611 0.0000000000
141266  14.892  60.923  -6.605 0.0000000000
141267  15.623  60.773  -5.957 0.0000000000
141268  16.229  60.493  -5.246 0.0000000000
141269  16.196  60.987  -4.844 0.0000000000
141270  16.031  61.329  -4.371 0.0000000000
141271  15.960  61.541  -3.841 0.0000000000
141272  15.129  61.918  -3.979 0.0000000000
141273  14.302  62.338  -4.076 0.0000000000
141274  13.489  62.839  -4.117 0.0000000000
141275  12.891  62.943  -5.523 0.0000000000
141276  12.743  63.120  -4.851 0.0000000000
141277  12.632  63.458  -4.122 0.0000000000
141278  11.980  64.054  -3.990 0.0000000000
141279  11.379  64.612  -3.827 0.0000000000
141280  10.723  65.028  -3.610 0.0000000000
141281  10.029  65.108  -4.201 0.0000000000
141282  9.438  65.040  -4.754 0.0000000000
141283  8.843  64.891  -5.261 0.0000000000
141284  9.285  64.702  -6.540 0.0000000000
141285  8.739  64.751  -6.191 0.0000000000
141286  8.295  64.595  -5.802 0.0000000000
141287  7.910  64.110  -6.270 0.0000000000
141288  7.543  63.543  -6.796 0.0000000000
141289  7.340  62.918  -7.343 0.0000000000
141290  9.203  63.513  -9.226 0.0000000000
141291  8.529  63.676  -9.223 0.0000000000
141292  7.985  63.671  -9.071 0.0000000000
141293  7.530  62.818  -10.167 0.0000000000
141294  7.462  63.224  -9.566 0.0000000000
141295  7.526  63.487  -8.856 0.0000000000
141296  7.172  63.172  -8.578 0.0000000000
141297  6.988  62.807  -8.200 0.0000000000
141298  7.109  62.212  -7.855 0.0000000000
141299  6.980  61.453  -8.214 0.0000000000
141300  6.971  60.608  -8.547 0.0000000000
141301  6.965  59.737  -8.896 0.0000000000
141302  6.510  60.305  -10.082 0.0000000000
141303  6.688  59.614  -9.646 0.0000000000
141304  7.013  58.885  -9.243 0.0000000000
141305  7.007  58.050  -9.660 0.0000000000
141306  7.090  57.167  -10.144 0.0000000000
141307  7.142  56.322  -10.612 0.0000000000
141308  7.280  55.675  -11.063 0.0000000000
141309  6.830  56.422  -11.394 0.0000000000
141310  6.606  56.547  -12.182 0.0000000000
141311  6.567  56.599  -13.085 0.0000000000
141312  6.235  57.943  -13.056 0.0000000000
141313  6.397  57.228  -13.506 0.0000000000
141314  6.559  56.575  -13.966 0.0000000000
141315  6.567  56.542  -14.835 0.0000000000
141316  6.564  56.482  -15.776 0.0000000000
141317  6.595  56.386  -16.643 0.0000000000
141318  7.204  59.316  -14.228 0.0000000000
141319  7.072  58.799  -14.817 0.0000000000
141320  6.930  58.404  -15.412 0.0000000000
141321  7.785  58.105  -16.414 0.0000000000
141322  7.253  58.109  -16.241 0.0000000000
141323  6.839  57.961  -15.994 0.0000000000
141324  6.728  57.450  -16.543 0.0000000000
141325  6.713  56.855  -17.029 0.0000000000
141326  6.804  56.154  -17.485 0.0000000000
141327  6.961  55.963  -18.235 0.0000000000
141328  7.263  55.719  -18.848 0.0000000000
141329  7.501  55.378  -19.400 0.0000000000
141330  8.249  56.209  -19.186 0.0000000000
141331  8.061  55.620  -19.508 0.0000000000
141332  7.843  55.012  -19.883 0.0000000000
141333  8.371  54.677  -20.304 0.0000000000
141334  8.954  54.370  -20.647 0.0000000000
141335  9.557  54.023  -20.977 0.0000000000
141336  13.760  58.252  -14.038 0.0000000000
141337  13.560  58.655  -14.732 0.0000000000
141338  13.325  58.885  -15.414 0.0000000000
141339  14.793  59.253  -15.359 0.0000000000
141340  13.966  59.219  -15.721 0.0000000000
141341  13.048  59.015  -16.115 0.0000000000
141342  12.730  58.651  -16.588 0.0000000000
141343  12.307  58.191  -17.038 0.0000000000
141344  11.858  57.620  -17.528 0.0000000000
141345  16.525  56.997  -15.492 0.0000000000
141346  15.768  57.072  -15.853 0.0000000000
141347  14.974  57.140  -16.244 0.0000000000
141348  14.772  55.753  -16.241 0.0000000000
141349  14.486  56.534  -16.519 0.0000000000
141350  14.177  57.253  -16.714 0.0000000000
141351  13.219  57.252  -17.214 0.0000000000
141352  12.317  57.173  -17.612 0.0000000000
141353  11.483  57.085  -17.920 0.0000000000
141354  11.136  56.552  -18.338 0.0000000000
141355  10.868  55.997  -18.821 0.0000000000
141356  10.684  55.486  -19.335 0.0000000000
141357  11.760  54.864  -18.942 0.0000000000
141358  11.194  54.940  -19.502 0.0000000000
141359  10.585  55.012  -19.887 0.0000000000
141360  10.473  54.532  -20.369 0.0000000000
141361  10.348  54.086  -20.897 0.0000000000
141362  10.286  53.404  -21.139 0.0000000000
141363  10.942  52.632  -21.144 0.0000000000
141364  11.558  51.733  -21.120 0.0000000000
141365  12.073  50.942  -21.211 0.0000000000
141366  12.576  51.555  -20.335 0.0000000000
141367  12.559  50.925  -20.872 0.0000000000
141368  12.529  50.207  -21.307 0.0000000000
141369  12.941  49.491  -21.512 0.0000000000
141370  13.315  48.729  -21.508 0.0000000000
141371  13.596  48.065  -21.476 0.0000000000
141372  14.525  50.926  -17.409 0.0000000000
141373  14.302  50.319  -17.927 0.0000000000
141374  14.123  49.694  -18.458 0.0000000000
141375  14.928  48.770  -17.428 0.0000000000
141376  14.462  48.948  -18.273 0.0000000000
141377  14.120  49.065  -19.202 0.0000000000
141378  14.136  48.411  -20.012 0.0000000000
141379  14.055  47.842  -20.732 0.0000000000
145827  28.060  57.326  -9.039 0.0000000000
145828  28.528  57.486  -9.365 0.0000000000
145829  28.921  57.025  -8.876 0.0000000000
145830  29.776  56.788  -8.726 0.0000000000
145831  30.606  56.599  -8.643 0.0000000000
145832  30.316  55.869  -8.003 0.0000000000
145833  30.822  56.245  -8.267 0.0000000000
145834  31.340  56.524  -8.530 0.0000000000
145835  32.063  56.444  -8.401 0.0000000000
145836  32.796  56.310  -8.245 0.0000000000
145837  33.441  56.189  -7.999 0.0000000000
145838  30.578  53.290  -6.378 0.0000000000
145839  31.172  53.932  -6.597 0.0000000000
145840  31.780  54.494  -6.838 0.0000000000
145841  32.347  53.782  -6.169 0.0000000000
145842  32.345  54.463  -6.550 0.0000000000
145843  32.329  55.056  -7.022 0.0000000000
145844  32.912  55.523  -7.226 0.0000000000
145845  33.511  55.854  -7.497 0.0000000000
145846  34.085  56.013  -7.811 0.0000000000
145847  34.708  55.786  -7.607 0.0000000000
145848  35.341  55.497  -7.399 0.0000000000
145849  35.985  55.136  -7.174 0.0000000000
145850  35.501  54.405  -6.517 0.0000000000
145851  36.065  54.654  -6.708 0.0000000000
145852  36.626  54.672  -6.863 0.0000000000
146078  14.470  55.008  25.374 0.0000000000
146079  14.692  55.352  24.798 0.0000000000
146080  14.742  55.621  24.099 0.0000000000
146081  14.590  55.647  23.329 0.0000000000
146086  16.516  53.632  23.679 0.0000000000
146087  16.015  54.048  23.958 0.0000000000
146088  15.533  54.599  23.504 0.0000000000
146089  15.010  55.129  23.053 0.0000000000
146090  14.509  55.690  22.542 0.0000000000
146091  14.480  55.756  21.649 0.0000000000
146092  14.533  55.917  20.788 0.0000000000
146093  14.728  56.104  19.920 0.0000000000
146094  15.768  54.954  20.168 0.0000000000
146095  15.342  55.632  19.578 0.0000000000
146096  14.935  56.366  19.022 0.0000000000
146097  15.176  56.668  18.205 0.0000000000
146098  15.455  56.906  17.483 0.0000000000
146099  15.724  57.153  16.783 0.0000000000
146118  18.558  54.532  20.040 0.0000000000
146119  18.180  54.878  19.218 0.0000000000
146120  17.807  55.298  18.484 0.0000000000
146121  18.745  55.829  18.302 0.0000000000
146122  18.115  55.784  18.046 0.0000000000
146123  17.396  55.848  17.910 0.0000000000
146124  16.915  56.331  17.242 0.0000000000
146125  16.447  56.848  16.622 0.0000000000
146126  15.998  57.414  16.076 0.0000000000
146127  16.283  57.667  15.318 0.0000000000
146128  16.637  57.961  14.692 0.0000000000
146129  17.086  58.277  14.057 0.0000000000
146130  18.050  57.582  14.965 0.0000000000
146131  17.799  58.112  14.191 0.0000000000
146132  17.656  58.698  13.596 0.0000000000
146133  18.183  59.109  13.197 0.0000000000
146134  18.682  59.472  12.781 0.0000000000
146135  19.071  59.857  12.400 0.0000000000
146136  20.602  58.171  16.072 0.0000000000
146137  20.337  58.424  15.390 0.0000000000
146138  20.214  58.720  14.672 0.0000000000
146139  21.214  59.195  14.560 0.0000000000
146140  20.612  59.160  14.302 0.0000000000
146141  20.067  59.088  13.965 0.0000000000
146142  19.913  59.519  13.292 0.0000000000
146143  19.756  59.948  12.636 0.0000000000
146144  19.473  60.102  11.941 0.0000000000
146145  19.856  60.281  11.397 0.0000000000
146146  20.241  60.388  10.818 0.0000000000
146147  20.682  60.510  10.162 0.0000000000
146148  21.783  60.523  11.063 0.0000000000
146149  21.430  60.621  10.262 0.0000000000
146150  21.052  60.542  9.439 0.0000000000
146151  21.340  60.545  8.691 0.0000000000
146152  21.502  60.430  7.844 0.0000000000
146153  21.643  60.366  7.024 0.0000000000
146208  22.806  54.306  15.394 0.0000000000
146209  22.805  54.943  14.971 0.0000000000
146210  22.926  55.550  14.523 0.0000000000
146211  23.115  54.784  13.663 0.0000000000
146212  23.044  55.453  13.824 0.0000000000
146213  23.039  56.138  14.002 0.0000000000
146214  23.130  56.733  13.459 0.0000000000
146215  23.287  57.270  12.855 0.0000000000
146216  23.430  57.759  12.209 0.0000000000
146217  24.182  54.249  10.788 0.0000000000
146218  24.178  54.992  10.922 0.0000000000
146219  24.192  55.664  11.043 0.0000000000
146220  24.935  56.099  10.022 0.0000000000
146221  24.620  56.253  10.649 0.0000000000
146222  24.176  56.292  11.158 0.0000000000
146223  24.036  56.953  11.290 0.0000000000
146224  23.856  57.590  11.362 0.0000000000
146225  23.602  58.207  11.556 0.0000000000
146226  23.589  58.660  10.884 0.0000000000
146227  23.449  59.101  10.150 0.0000000000
146228  23.274  59.558  9.486 0.0000000000
146229  23.891  59.023  8.690 0.0000000000
146230  23.475  59.552  8.712 0.0000000000
146231  23.067  59.973  8.765 0.0000000000
146232  22.751  60.247  7.927 0.0000000000
146233  22.306  60.326  7.078 0.0000000000
146234  21.819  60.411  6.193 0.0000000000
146235  21.933  60.378  5.383 0.0000000000
146236  22.277  60.608  4.681 0.0000000000
146237  22.644  60.798  4.014 0.0000000000
146238  23.101  59.781  4.816 0.0000000000
146239  23.032  60.365  4.018 0.0000000000
146240  22.937  60.901  3.334 0.0000000000
146241  23.186  60.927  2.797 0.0000000000
146242  23.107  60.672  2.205 0.0000000000
146243  22.905  60.198  1.636 0.0000000000
146244  23.086  56.840  5.297 0.0000000000
146245  22.836  57.232  4.566 0.0000000000
146246  22.698  57.752  3.822 0.0000000000
146247  22.397  56.521  3.451 0.0000000000
146248  22.480  57.401  3.255 0.0000000000
146249  22.613  58.266  3.106 0.0000000000
146250  22.672  58.756  2.456 0.0000000000
146251  22.740  59.185  1.805 0.0000000000
146252  22.738  59.558  1.149 0.0000000000
146253  22.559  58.949  0.783 0.0000000000
146254  22.560  58.322  0.457 0.0000000000
146255  22.669  57.713  0.152 0.0000000000
146256  22.691  56.530  0.890 0.0000000000
146257  22.747  56.839  0.368 0.0000000000
146258  22.561  57.105  -0.158 0.0000000000
146259  22.367  56.467  -0.532 0.0000000000
146260  22.109  55.818  -0.919 0.0000000000
146261  21.779  55.233  -1.352 0.0000000000
146263  23.700  50.490  4.789 0.0000000000
146264  23.438  50.857  4.287 0.0000000000
146265  24.100  49.660  3.614 0.0000000000
146266  23.586  50.386  3.675 0.0000000000
146267  23.204  51.249  3.757 0.0000000000
146268  23.083  51.586  3.203 0.0000000000
146269  22.976  51.960  2.662 0.0000000000
146270  22.924  52.372  2.171 0.0000000000
146272  25.110  49.356  1.510 0.0000000000
146273  24.560  49.832  1.520 0.0000000000
146274  24.761  49.795  0.286 0.0000000000
146275  24.416  50.093  0.905 0.0000000000
146276  24.045  50.384  1.539 0.0000000000
146277  23.604  51.084  1.538 0.0000000000
146278  23.247  51.862  1.623 0.0000000000
146279  22.981  52.721  1.674 0.0000000000
146280  23.113  53.062  1.132 0.0000000000
146281  23.065  53.316  0.522 0.0000000000
146282  22.907  53.572  -0.041 0.0000000000
146283  22.945  52.129  -0.604 0.0000000000
146284  22.722  52.955  -0.574 0.0000000000
146285  22.543  53.794  -0.534 0.0000000000
146286  22.222  54.004  -0.983 0.0000000000
146287  21.863  54.278  -1.398 0.0000000000
146288  21.527  54.587  -1.814 0.0000000000
146289  21.363  53.996  -2.385 0.0000000000
146290  21.318  53.509  -3.026 0.0000000000
146291  21.476  53.006  -3.751 0.0000000000
146292  22.140  51.925  -3.406 0.0000000000
146293  21.966  52.323  -3.927 0.0000000000
146294  21.811  52.774  -4.417 0.0000000000
146295  22.263  52.691  -5.077 0.0000000000
146296  22.735  52.687  -5.731 0.0000000000
146297  23.362  52.866  -6.249 0.0000000000
146298  24.651  50.010  -3.777 0.0000000000
146299  24.533  50.442  -4.276 0.0000000000
146300  24.410  50.934  -4.790 0.0000000000
146301  25.830  51.023  -5.246 0.0000000000
146302  25.065  51.270  -5.275 0.0000000000
146303  24.364  51.553  -5.274 0.0000000000
146304  24.254  52.133  -5.775 0.0000000000
146305  24.142  52.655  -6.262 0.0000000000
146306  23.988  53.232  -6.705 0.0000000000
146307  24.578  53.724  -7.115 0.0000000000
146308  25.208  54.394  -7.476 0.0000000000
146309  25.885  55.135  -7.791 0.0000000000
146310  26.863  54.219  -7.389 0.0000000000
146311  26.712  55.070  -7.766 0.0000000000
146312  26.530  55.904  -8.084 0.0000000000
146313  27.057  56.586  -8.365 0.0000000000
146314  27.588  57.031  -8.707 0.0000000000
149471  6.901  53.381  32.549 0.0000000000
149472  7.165  53.818  32.605 0.0000000000
149475  7.462  54.128  32.570 0.0000000000
149476  7.811  54.348  32.472 0.0000000000
149477  8.191  54.520  32.288 0.0000000000
149478  8.625  54.654  32.030 0.0000000000
149487  9.171  54.730  31.733 0.0000000000
149488  9.668  54.740  31.329 0.0000000000
149489  10.159  54.660  30.948 0.0000000000
149490  10.633  54.429  30.525 0.0000000000
149493  11.074  54.162  30.025 0.0000000000
149494  11.492  53.898  29.459 0.0000000000
153877  28.982  57.338  -9.711 0.0000000000
153878  29.371  57.012  -10.056 0.0000000000
153879  29.660  56.528  -10.332 0.0000000000
153880  31.064  56.542  -9.840 0.0000000000
153881  30.494  56.301  -10.247 0.0000000000
153882  29.923  55.901  -10.564 0.0000000000
153883  30.065  55.143  -10.690 0.0000000000
153884  30.157  54.315  -10.780 0.0000000000
153885  30.222  53.519  -10.853 0.0000000000
153886  34.214  56.039  -9.356 0.0000000000
153887  33.886  55.887  -9.817 0.0000000000
153888  33.420  55.390  -10.215 0.0000000000
153889  34.143  54.560  -10.284 0.0000000000
153890  33.548  54.716  -10.440 0.0000000000
153891  32.771  54.801  -10.540 0.0000000000
153892  31.945  54.133  -10.749 0.0000000000
153893  31.059  53.398  -10.881 0.0000000000
153894  30.220  52.654  -10.916 0.0000000000
153895  30.206  51.828  -10.983 0.0000000000
153896  30.187  50.985  -10.965 0.0000000000
153897  30.218  50.069  -10.893 0.0000000000
153898  31.841  50.709  -10.931 0.0000000000
153899  31.024  49.911  -10.887 0.0000000000
153900  30.357  49.177  -10.812 0.0000000000
153901  30.523  48.264  -10.747 0.0000000000
153902  30.695  47.450  -10.779 0.0000000000
153903  30.808  46.659  -10.948 0.0000000000
153911  36.743  51.789  -9.258 0.0000000000
153912  35.885  51.242  -9.381 0.0000000000
153921  35.119  50.614  -9.628 0.0000000000
153922  34.439  49.959  -9.970 0.0000000000
153923  33.915  49.363  -10.265 0.0000000000
153924  33.269  48.664  -10.611 0.0000000000
153925  33.934  47.639  -10.409 0.0000000000
153926  33.296  47.797  -10.724 0.0000000000
153927  32.637  47.916  -10.914 0.0000000000
153928  32.031  47.161  -11.078 0.0000000000
153929  31.505  46.442  -11.236 0.0000000000
153930  30.963  45.847  -11.212 0.0000000000
153931  31.153  45.086  -11.520 0.0000000000
153932  31.332  44.299  -11.892 0.0000000000
153933  31.557  43.420  -12.178 0.0000000000
153934  32.623  43.880  -11.705 0.0000000000
153935  32.210  43.216  -11.959 0.0000000000
153936  31.767  42.546  -12.254 0.0000000000
154605  12.532  54.925  27.252 0.0000000000
154606  12.104  55.850  27.258 0.0000000000
154607  11.703  56.644  27.133 0.0000000000
154608  12.760  56.602  25.860 0.0000000000
154609  11.972  57.019  26.362 0.0000000000
154610  11.260  57.417  26.979 0.0000000000
154611  10.903  58.076  26.696 0.0000000000
154612  10.444  58.704  26.295 0.0000000000
154613  9.978  59.114  25.820 0.0000000000
154614  13.099  57.486  22.821 0.0000000000
154615  12.623  58.144  23.260 0.0000000000
154616  12.059  58.728  23.686 0.0000000000
154617  11.606  59.686  22.406 0.0000000000
154618  11.522  59.391  23.264 0.0000000000
154619  11.411  59.107  24.166 0.0000000000
154620  10.648  59.389  24.592 0.0000000000
154621  10.083  59.486  25.047 0.0000000000
154622  9.526  59.453  25.284 0.0000000000
154623  9.068  59.564  24.747 0.0000000000
154624  8.680  59.572  24.134 0.0000000000
154625  8.446  59.408  23.460 0.0000000000
154626  8.864  60.274  22.530 0.0000000000
154627  8.604  59.780  22.653 0.0000000000
154628  8.347  59.136  22.739 0.0000000000
154629  8.390  58.807  21.963 0.0000000000
154630  8.569  58.420  21.181 0.0000000000
154631  8.839  57.948  20.395 0.0000000000
154632  14.283  59.014  16.160 0.0000000000
154633  13.711  59.537  16.625 0.0000000000
154634  13.140  60.055  17.088 0.0000000000
154635  13.074  61.036  15.790 0.0000000000
154636  12.808  60.784  16.648 0.0000000000
154637  12.556  60.535  17.547 0.0000000000
154638  11.956  60.982  18.001 0.0000000000
154639  11.347  61.426  18.429 0.0000000000
154640  10.707  61.768  18.758 0.0000000000
154641  12.330  63.382  14.172 0.0000000000
154642  11.907  63.248  14.935 0.0000000000
154643  11.441  63.045  15.709 0.0000000000
154644  10.445  63.240  15.441 0.0000000000
154645  10.759  63.141  16.011 0.0000000000
154646  11.021  62.793  16.503 0.0000000000
154647  10.638  62.527  17.303 0.0000000000
154648  10.330  62.176  18.187 0.0000000000
154649  10.076  61.908  19.049 0.0000000000
154650  9.460  61.730  19.203 0.0000000000
154651  9.023  61.330  19.225 0.0000000000
154652  8.854  60.750  19.339 0.0000000000
154653  8.903  61.086  17.739 0.0000000000
154654  8.850  60.600  18.565 0.0000000000
154655  8.807  60.057  19.357 0.0000000000
154656  8.823  59.283  19.421 0.0000000000
154657  8.916  58.445  19.515 0.0000000000
154658  9.031  57.588  19.578 0.0000000000
154659  9.171  57.191  18.746 0.0000000000
154660  9.230  56.801  18.026 0.0000000000
154661  9.143  56.436  17.456 0.0000000000
154662  8.918  57.827  16.569 0.0000000000
154663  8.973  56.918  16.743 0.0000000000
154664  9.025  56.004  16.915 0.0000000000
154665  8.876  55.535  16.380 0.0000000000
154666  8.776  55.101  15.943 0.0000000000
154667  8.788  54.650  15.453 0.0000000000
154668  8.851  59.773  14.158 0.0000000000
154669  8.922  58.859  14.313 0.0000000000
154670  9.004  57.952  14.486 0.0000000000
154671  9.592  57.823  13.340 0.0000000000
154672  9.319  57.445  14.034 0.0000000000
154673  9.084  57.043  14.661 0.0000000000
154674  9.128  56.096  14.812 0.0000000000
154675  9.096  55.116  14.897 0.0000000000
154676  8.993  54.165  14.948 0.0000000000
154677  9.391  53.704  14.464 0.0000000000
154678  9.802  53.213  13.916 0.0000000000
154679  10.218  52.773  13.327 0.0000000000
154680  10.643  54.127  12.624 0.0000000000
154681  10.640  53.256  12.644 0.0000000000
154682  10.626  52.438  12.637 0.0000000000
154683  10.887  52.084  11.924 0.0000000000
154684  11.092  51.739  11.227 0.0000000000
154685  11.217  51.422  10.502 0.0000000000
154686  19.710  60.385  4.997 0.0000000000
154687  18.887  60.449  4.854 0.0000000000
154688  17.991  60.608  4.737 0.0000000000
154689  17.663  61.758  3.363 0.0000000000
154690  17.308  61.248  3.980 0.0000000000
154691  17.036  60.900  4.728 0.0000000000
154692  16.115  61.290  4.864 0.0000000000
154693  15.229  61.734  5.149 0.0000000000
154694  14.404  62.146  5.546 0.0000000000
154695  15.459  64.614  2.174 0.0000000000
154696  15.059  64.160  2.623 0.0000000000
154697  14.661  63.689  3.141 0.0000000000
154698  13.306  64.380  3.298 0.0000000000
154699  13.817  63.862  3.517 0.0000000000
154700  14.239  63.259  3.739 0.0000000000
154701  14.110  62.917  4.328 0.0000000000
154702  13.897  62.716  5.153 0.0000000000
154703  13.656  62.452  5.993 0.0000000000
154704  12.913  62.757  6.445 0.0000000000
154705  12.238  63.011  6.896 0.0000000000
154706  11.612  63.227  7.267 0.0000000000
154707  11.398  63.828  6.106 0.0000000000
154708  11.189  63.547  6.833 0.0000000000
154709  10.936  63.283  7.573 0.0000000000
154710  10.312  63.219  7.871 0.0000000000
154711  9.794  63.033  8.119 0.0000000000
154712  9.366  62.660  8.278 0.0000000000
154713  9.852  65.385  -1.669 0.0000000000
154714  9.905  65.320  -0.953 0.0000000000
154715  9.962  65.261  -0.136 0.0000000000
154716  9.009  64.650  -0.435 0.0000000000
154717  9.547  64.873  0.072 0.0000000000
154718  10.019  65.086  0.663 0.0000000000
154719  10.003  64.893  1.418 0.0000000000
154720  10.029  64.638  2.084 0.0000000000
154721  9.987  64.251  2.851 0.0000000000
154722  9.084  61.190  0.159 0.0000000000
154723  9.301  61.847  0.635 0.0000000000
154724  9.484  62.421  1.192 0.0000000000
154725  10.038  61.263  2.221 0.0000000000
154726  9.811  62.094  1.983 0.0000000000
154727  9.621  62.955  1.814 0.0000000000
154728  9.636  63.325  2.441 0.0000000000
154729  9.764  63.656  3.053 0.0000000000
154730  9.899  63.922  3.610 0.0000000000
154731  9.797  63.624  4.284 0.0000000000
154732  9.637  63.437  4.930 0.0000000000
154733  9.604  63.076  5.622 0.0000000000
154734  9.622  61.897  5.438 0.0000000000
154735  9.520  62.339  5.858 0.0000000000
154736  9.535  62.732  6.319 0.0000000000
154737  9.362  62.438  7.004 0.0000000000
154738  9.209  62.196  7.715 0.0000000000
154739  9.119  62.100  8.457 0.0000000000
154740  9.109  61.473  8.584 0.0000000000
154741  9.217  60.759  8.692 0.0000000000
154742  9.340  59.981  8.729 0.0000000000
154743  8.979  59.427  7.533 0.0000000000
154744  9.167  59.301  8.143 0.0000000000
154745  9.548  59.168  8.791 0.0000000000
154746  9.858  58.384  8.879 0.0000000000
154747  10.209  57.652  8.964 0.0000000000
154748  10.503  56.893  9.083 0.0000000000
154749  9.285  57.233  5.240 0.0000000000
154750  8.920  56.799  5.909 0.0000000000
154751  8.929  56.514  6.571 0.0000000000
154752  9.601  55.272  6.091 0.0000000000
154753  9.339  55.731  6.704 0.0000000000
154754  9.337  56.337  7.282 0.0000000000
154755  9.916  56.227  7.892 0.0000000000
154756  10.406  56.148  8.541 0.0000000000
154757  10.788  56.022  9.257 0.0000000000
154758  10.968  55.169  9.462 0.0000000000
154759  11.052  54.399  9.523 0.0000000000
154760  11.024  53.719  9.564 0.0000000000
154761  10.639  53.267  8.184 0.0000000000
154762  10.838  53.155  8.880 0.0000000000
154763  10.989  53.064  9.609 0.0000000000
154764  11.020  52.388  9.658 0.0000000000
154765  11.100  51.746  9.750 0.0000000000
154766  11.187  51.162  9.800 0.0000000000
154767  11.238  50.857  9.246 0.0000000000
154768  11.313  50.560  8.730 0.0000000000
154769  11.453  50.217  8.220 0.0000000000
154770  10.530  50.839  7.318 0.0000000000
154771  11.077  50.326  7.460 0.0000000000
154772  11.738  49.764  7.577 0.0000000000
154773  12.124  49.281  6.946 0.0000000000
154774  12.494  48.833  6.351 0.0000000000
154775  12.860  48.369  5.807 0.0000000000
154776  10.706  51.483  4.470 0.0000000000
154777  10.345  50.873  4.372 0.0000000000
154778  10.439  50.168  4.458 0.0000000000
154779  10.960  49.956  3.219 0.0000000000
154780  10.721  49.697  3.846 0.0000000000
154781  10.997  49.496  4.649 0.0000000000
154782  11.771  48.916  4.874 0.0000000000
154783  12.569  48.396  5.079 0.0000000000
154784  13.283  47.873  5.235 0.0000000000
154785  13.650  47.409  4.666 0.0000000000
154786  13.972  46.983  4.132 0.0000000000
154787  14.298  46.482  3.617 0.0000000000
154788  13.445  47.164  2.649 0.0000000000
154789  14.043  46.593  2.880 0.0000000000
154790  14.560  45.999  3.070 0.0000000000
154791  14.769  45.530  2.524 0.0000000000
154792  14.991  45.021  1.994 0.0000000000
154793  15.108  44.501  1.460 0.0000000000
154794  12.411  52.924  -0.037 0.0000000000
154795  12.598  52.189  0.013 0.0000000000
154796  12.682  51.518  0.097 0.0000000000
154797  12.363  50.967  -1.035 0.0000000000
154798  12.551  50.937  -0.424 0.0000000000
154799  12.664  50.855  0.203 0.0000000000
154800  12.570  50.231  0.171 0.0000000000
154801  12.362  49.639  0.130 0.0000000000
154802  12.148  48.998  0.115 0.0000000000
154803  11.421  48.678  -2.915 0.0000000000
154804  11.666  48.668  -2.425 0.0000000000
154805  11.898  48.577  -1.917 0.0000000000
154806  11.681  47.469  -2.392 0.0000000000
154807  11.871  47.970  -1.887 0.0000000000
154808  12.003  48.557  -1.431 0.0000000000
154809  12.055  48.496  -0.916 0.0000000000
154810  12.022  48.433  -0.401 0.0000000000
154811  12.110  48.331  0.112 0.0000000000
154812  12.400  47.702  0.111 0.0000000000
154813  12.915  47.110  0.190 0.0000000000
154814  13.470  46.459  0.325 0.0000000000
154815  13.357  45.980  -0.829 0.0000000000
154816  13.720  45.899  -0.197 0.0000000000
154817  13.983  45.835  0.438 0.0000000000
154818  14.461  45.216  0.568 0.0000000000
154819  14.879  44.592  0.751 0.0000000000
154820  15.164  43.942  0.972 0.0000000000
154821  15.143  43.371  0.562 0.0000000000
154929  7.449  55.047  -11.503 0.0000000000
154930  7.644  54.424  -11.949 0.0000000000
154931  7.836  53.812  -12.410 0.0000000000
154932  7.406  54.572  -13.622 0.0000000000
154933  7.717  53.953  -13.263 0.0000000000
154934  8.014  53.239  -12.864 0.0000000000
154935  8.255  52.563  -13.290 0.0000000000
154936  8.399  51.891  -13.712 0.0000000000
154937  8.493  51.199  -14.134 0.0000000000
154938  6.880  54.180  -17.329 0.0000000000
154939  6.982  53.561  -16.967 0.0000000000
154940  7.162  52.962  -16.532 0.0000000000
154941  6.645  51.994  -17.754 0.0000000000
154942  7.026  52.161  -16.987 0.0000000000
154943  7.457  52.323  -16.074 0.0000000000
154944  7.919  51.715  -15.633 0.0000000000
154945  8.272  51.101  -15.113 0.0000000000
154946  8.432  50.480  -14.538 0.0000000000
154956  8.661  52.240  -21.105 0.0000000000
154957  7.964  51.899  -21.046 0.0000000000
154958  7.400  51.448  -20.996 0.0000000000
154959  7.971  50.191  -20.759 0.0000000000
154960  7.368  50.595  -20.925 0.0000000000
154961  6.915  50.910  -20.883 0.0000000000
