# Supplementary material for: A connectional hub in the rostral anterior cingulate cortex links areas of emotion and cognitive control
Source: eLife. 2019 Jun 19;8:e43761. doi: 10.7554/eLife.43761 (PMC6624020; doi:10.7554/eLife.43761)
Supplement: Supplementary file 1. [file elife-43761-supp1.zip › rh.10L.label]

#!ascii label  , from subject fsaverage vox2ras=TkReg coords=white
1884
24  27.730  57.761  -9.462 0.0000000000
58  21.117  60.329  6.135 0.0000000000
265  21.411  55.576  -1.809 0.0000000000
266  10.630  65.233  -2.795 0.0000000000
267  13.165  57.466  -12.887 0.0000000000
392  15.335  57.794  16.261 0.0000000000
742  8.779  55.221  31.443 0.0000000000
744  9.405  59.005  26.110 0.0000000000
745  23.212  53.379  -6.704 0.0000000000
746  16.881  56.772  -6.730 0.0000000000
747  21.103  58.475  -10.984 0.0000000000
1155  18.791  59.973  11.724 0.0000000000
1156  13.433  63.034  13.016 0.0000000000
1157  14.156  61.869  6.406 0.0000000000
1629  22.677  60.572  0.953 0.0000000000
1630  16.649  64.583  1.318 0.0000000000
1631  16.696  61.411  -3.187 0.0000000000
1632  10.739  63.090  -8.464 0.0000000000
1633  7.008  60.234  -12.931 0.0000000000
1635  11.020  57.469  -17.724 0.0000000000
1863  29.463  52.763  -6.362 0.0000000000
1864  34.012  56.273  -8.334 0.0000000000
1874  14.085  56.211  22.789 0.0000000000
1876  20.509  57.598  17.223 0.0000000000
1877  23.252  58.388  12.495 0.0000000000
1880  23.789  56.718  6.698 0.0000000000
1881  22.685  53.261  2.223 0.0000000000
1882  24.353  49.815  -2.715 0.0000000000
2217  10.489  61.536  19.582 0.0000000000
2662  10.818  54.956  29.889 0.0000000000
2663  9.085  57.306  29.097 0.0000000000
2664  11.069  57.017  27.732 0.0000000000
2665  25.724  55.988  -8.085 0.0000000000
2666  22.652  56.391  -8.746 0.0000000000
2667  24.533  58.625  -10.136 0.0000000000
3075  20.320  60.372  9.290 0.0000000000
3076  16.488  59.933  8.842 0.0000000000
3077  17.796  60.364  5.556 0.0000000000
3675  22.404  57.982  -0.316 0.0000000000
3676  19.774  61.425  -1.287 0.0000000000
3677  19.933  59.194  -2.482 0.0000000000
3678  14.625  56.941  -9.498 0.0000000000
3679  14.055  60.217  -7.517 0.0000000000
3680  11.324  59.998  -9.934 0.0000000000
3681  8.281  62.261  -10.729 0.0000000000
3682  9.580  59.046  -12.973 0.0000000000
3683  8.752  58.251  -15.734 0.0000000000
3684  12.432  58.694  -15.699 0.0000000000
4095  29.679  50.607  -4.182 0.0000000000
4096  31.771  52.478  -5.479 0.0000000000
4121  21.892  56.419  20.160 0.0000000000
4122  22.571  56.449  17.604 0.0000000000
4123  22.067  58.688  15.328 0.0000000000
4124  22.902  56.262  14.728 0.0000000000
4131  25.069  54.990  9.199 0.0000000000
4132  23.859  53.650  6.766 0.0000000000
4133  22.503  55.298  4.253 0.0000000000
4134  23.133  51.743  4.373 0.0000000000
4138  26.720  50.304  -4.698 0.0000000000
4839  35.220  54.680  -9.599 0.0000000000
4905  14.356  56.808  19.400 0.0000000000
4906  12.229  59.393  21.165 0.0000000000
4907  12.910  59.868  17.999 0.0000000000
4908  11.357  63.656  11.029 0.0000000000
4909  10.541  63.402  14.221 0.0000000000
4913  13.450  65.068  -0.584 0.0000000000
4914  12.930  65.022  2.232 0.0000000000
4915  10.538  65.374  0.428 0.0000000000
5949  21.263  53.386  -4.255 0.0000000000
5950  19.170  56.536  -4.101 0.0000000000
5951  19.963  54.509  -6.716 0.0000000000
5952  18.632  55.713  -9.403 0.0000000000
5953  17.217  57.546  -11.902 0.0000000000
5954  15.858  59.247  -14.349 0.0000000000
5955  19.561  59.213  -13.004 0.0000000000
6687  16.995  58.934  13.621 0.0000000000
6688  14.232  60.819  14.554 0.0000000000
6689  15.944  61.204  11.981 0.0000000000
6690  13.636  61.877  9.883 0.0000000000
6691  11.401  63.079  8.034 0.0000000000
7641  22.499  61.341  3.337 0.0000000000
7642  19.118  62.348  2.908 0.0000000000
7643  19.985  63.531  0.702 0.0000000000
7644  16.479  62.859  -0.999 0.0000000000
7645  13.377  63.222  -3.355 0.0000000000
7646  16.799  59.714  -4.924 0.0000000000
7647  13.991  62.395  -5.917 0.0000000000
7648  10.605  64.293  -6.233 0.0000000000
8211  29.007  55.512  -7.835 0.0000000000
8212  31.166  56.771  -8.933 0.0000000000
8213  31.709  55.135  -7.285 0.0000000000
8214  34.232  54.525  -6.505 0.0000000000
8240  13.941  55.351  25.681 0.0000000000
8242  16.006  54.239  21.638 0.0000000000
8243  17.055  55.376  18.478 0.0000000000
8245  19.619  55.856  19.397 0.0000000000
8246  18.057  56.842  16.310 0.0000000000
8247  19.617  58.623  14.340 0.0000000000
8248  21.451  60.175  12.592 0.0000000000
8249  22.857  59.997  9.584 0.0000000000
8256  23.791  55.779  11.734 0.0000000000
8257  24.553  57.967  9.451 0.0000000000
8258  23.354  59.517  6.436 0.0000000000
8259  22.865  58.591  3.673 0.0000000000
8260  22.377  56.798  1.826 0.0000000000
8261  22.813  54.462  -0.052 0.0000000000
8262  24.118  50.067  2.089 0.0000000000
8263  23.574  51.162  -0.081 0.0000000000
8264  22.208  52.014  -2.218 0.0000000000
8265  23.736  51.331  -4.761 0.0000000000
8266  26.328  52.843  -6.606 0.0000000000
9133  32.625  55.449  -10.330 0.0000000000
9213  11.951  58.443  24.520 0.0000000000
9214  9.734  60.463  22.798 0.0000000000
9216  11.679  62.528  16.171 0.0000000000
9222  15.115  62.993  3.342 0.0000000000
9223  12.198  63.993  5.096 0.0000000000
10335  26.980  57.921  -10.304 0.0000000000
10337  28.492  57.265  -10.164 0.0000000000
10342  11.702  54.334  28.849 0.0000000000
10343  10.932  56.052  28.885 0.0000000000
10344  11.906  55.405  27.902 0.0000000000
10345  26.756  57.218  -8.760 0.0000000000
10346  25.153  57.606  -8.891 0.0000000000
10347  26.091  58.284  -9.750 0.0000000000
10348  25.416  58.448  -10.767 0.0000000000
10755  20.845  60.335  7.750 0.0000000000
10756  19.150  59.967  7.394 0.0000000000
10757  19.543  60.177  5.852 0.0000000000
11355  21.996  56.747  -0.991 0.0000000000
11356  21.419  58.692  -1.520 0.0000000000
11357  20.865  57.481  -2.154 0.0000000000
11358  13.701  57.048  -11.091 0.0000000000
11359  12.917  58.381  -9.671 0.0000000000
11360  11.851  58.184  -11.186 0.0000000000
11361  10.271  59.544  -11.373 0.0000000000
11362  11.240  57.982  -12.996 0.0000000000
11363  11.015  58.214  -14.604 0.0000000000
11364  12.877  58.233  -14.324 0.0000000000
11803  22.658  56.383  16.181 0.0000000000
11804  22.784  54.986  15.645 0.0000000000
11811  24.568  52.840  7.769 0.0000000000
11812  24.066  51.965  6.606 0.0000000000
11813  23.265  52.760  5.531 0.0000000000
11814  23.717  50.986  5.405 0.0000000000
12585  14.834  57.335  17.743 0.0000000000
12586  13.588  58.486  18.689 0.0000000000
12587  14.065  58.815  17.035 0.0000000000
12588  10.188  63.274  10.074 0.0000000000
12589  10.180  63.338  11.524 0.0000000000
12593  11.806  65.141  -1.647 0.0000000000
12594  11.749  65.505  -0.108 0.0000000000
12595  10.484  65.444  -1.159 0.0000000000
13750  9.307  58.222  27.599 0.0000000000
13755  22.052  53.060  -5.583 0.0000000000
13756  20.625  54.033  -5.464 0.0000000000
13757  21.664  54.006  -6.781 0.0000000000
13758  22.009  57.571  -9.876 0.0000000000
13759  20.744  56.049  -9.183 0.0000000000
13760  19.955  56.970  -10.307 0.0000000000
13761  17.925  56.578  -10.574 0.0000000000
13762  19.261  58.032  -11.448 0.0000000000
13763  18.471  58.832  -12.442 0.0000000000
13764  20.411  59.008  -11.941 0.0000000000
14985  18.009  59.622  12.685 0.0000000000
14986  16.609  60.392  12.897 0.0000000000
14987  17.205  60.323  11.647 0.0000000000
14988  15.245  60.724  7.435 0.0000000000
14989  14.895  60.807  9.310 0.0000000000
14990  13.743  61.609  8.129 0.0000000000
14991  12.516  62.486  8.894 0.0000000000
14992  12.721  62.583  7.253 0.0000000000
16785  22.932  61.481  2.120 0.0000000000
16786  21.511  62.752  1.966 0.0000000000
16787  21.587  62.481  0.630 0.0000000000
16788  18.291  61.448  -2.142 0.0000000000
16789  18.181  62.007  -1.201 0.0000000000
16790  16.502  61.836  -2.082 0.0000000000
16791  14.851  62.914  -2.015 0.0000000000
16792  15.010  62.142  -3.371 0.0000000000
16793  17.987  56.728  -5.367 0.0000000000
16794  17.990  58.166  -4.342 0.0000000000
16795  16.783  58.321  -5.769 0.0000000000
16796  12.454  61.818  -7.982 0.0000000000
16797  14.178  61.689  -6.856 0.0000000000
16798  12.482  62.891  -7.257 0.0000000000
16799  12.195  63.318  -6.238 0.0000000000
16800  10.715  63.887  -7.480 0.0000000000
16801  9.195  64.484  -7.340 0.0000000000
16802  9.220  63.887  -8.595 0.0000000000
16803  7.570  61.334  -11.813 0.0000000000
16809  6.726  59.175  -14.086 0.0000000000
16810  9.923  57.846  -16.978 0.0000000000
16811  8.233  57.838  -17.056 0.0000000000
16812  9.379  57.281  -18.010 0.0000000000
18045  29.264  54.021  -7.178 0.0000000000
18046  30.431  55.259  -7.690 0.0000000000
18047  30.565  53.936  -6.853 0.0000000000
18049  32.966  53.562  -6.060 0.0000000000
18116  17.048  53.321  22.753 0.0000000000
18117  17.370  53.673  21.354 0.0000000000
18118  16.432  54.640  19.943 0.0000000000
18119  17.895  54.413  19.865 0.0000000000
18123  21.099  57.112  18.856 0.0000000000
18124  20.671  56.429  20.069 0.0000000000
18125  20.023  56.848  18.459 0.0000000000
18126  18.985  56.323  17.844 0.0000000000
18127  19.367  57.070  16.808 0.0000000000
18128  18.727  57.650  15.235 0.0000000000
18129  19.930  57.988  15.836 0.0000000000
18130  22.805  58.664  14.004 0.0000000000
18131  21.768  59.521  14.059 0.0000000000
18132  22.665  59.540  12.678 0.0000000000
18133  22.492  60.291  11.188 0.0000000000
18134  23.267  59.220  11.018 0.0000000000
18150  23.337  53.344  12.593 0.0000000000
18151  23.313  54.735  13.004 0.0000000000
18152  23.763  54.462  11.425 0.0000000000
18153  24.610  55.890  7.995 0.0000000000
18154  25.091  56.630  9.438 0.0000000000
18155  24.493  57.463  7.936 0.0000000000
18156  24.041  58.918  7.956 0.0000000000
18157  23.710  58.255  6.483 0.0000000000
18158  23.230  59.039  4.910 0.0000000000
18159  23.156  57.626  5.162 0.0000000000
18160  22.380  54.264  3.253 0.0000000000
18161  22.243  56.011  3.060 0.0000000000
18162  22.413  55.013  2.086 0.0000000000
18163  22.735  55.724  0.935 0.0000000000
18164  22.963  53.915  1.061 0.0000000000
18166  24.470  49.319  3.062 0.0000000000
18167  25.246  49.048  2.035 0.0000000000
18168  24.980  49.408  -1.543 0.0000000000
18169  24.436  49.931  -0.261 0.0000000000
18170  23.743  50.274  -1.421 0.0000000000
18171  22.842  51.522  -1.224 0.0000000000
18172  23.184  50.712  -2.542 0.0000000000
18173  22.739  51.359  -3.564 0.0000000000
18174  23.994  50.429  -3.738 0.0000000000
18175  28.092  51.294  -5.468 0.0000000000
18176  26.505  51.477  -5.641 0.0000000000
18177  27.889  52.583  -6.404 0.0000000000
18178  27.696  54.097  -7.279 0.0000000000
20273  32.687  56.556  -8.727 0.0000000000
20274  31.971  56.394  -9.708 0.0000000000
20275  33.554  56.232  -9.491 0.0000000000
20475  14.327  56.011  24.490 0.0000000000
20476  13.095  56.971  25.228 0.0000000000
20477  13.148  57.384  23.654 0.0000000000
20478  11.381  60.603  20.423 0.0000000000
20479  11.056  60.251  22.042 0.0000000000
20480  10.107  61.042  21.102 0.0000000000
20483  14.080  62.176  13.903 0.0000000000
20484  12.918  61.767  15.388 0.0000000000
20485  12.662  62.975  14.640 0.0000000000
20498  17.900  63.746  2.169 0.0000000000
20499  17.116  62.574  2.982 0.0000000000
20500  16.030  64.030  2.460 0.0000000000
20501  11.487  64.897  2.830 0.0000000000
20502  12.536  64.464  3.691 0.0000000000
20503  11.099  64.499  4.332 0.0000000000
20504  10.800  64.083  5.686 0.0000000000
23224  9.856  55.256  30.746 0.0000000000
23225  8.945  56.325  30.303 0.0000000000
23226  9.923  56.383  29.695 0.0000000000
23227  10.073  57.392  28.491 0.0000000000
23228  10.297  58.219  27.145 0.0000000000
23229  24.455  54.516  -7.451 0.0000000000
23230  22.973  54.953  -7.628 0.0000000000
23231  24.138  56.284  -8.187 0.0000000000
23232  23.722  57.804  -9.316 0.0000000000
23233  22.958  58.691  -10.619 0.0000000000
23234  22.199  59.041  -11.543 0.0000000000
23235  23.925  58.807  -11.222 0.0000000000
23967  19.519  60.267  10.605 0.0000000000
23968  17.779  59.895  10.292 0.0000000000
23969  18.546  59.834  8.884 0.0000000000
23970  17.159  60.011  7.143 0.0000000000
23971  15.856  61.073  5.669 0.0000000000
25047  22.452  59.292  0.173 0.0000000000
25048  21.355  61.219  -0.288 0.0000000000
25049  21.427  60.027  -0.960 0.0000000000
25050  20.046  60.484  -1.940 0.0000000000
25051  18.436  60.642  -2.962 0.0000000000
25052  15.736  56.854  -8.066 0.0000000000
25053  15.474  58.484  -7.013 0.0000000000
25054  14.085  58.507  -8.323 0.0000000000
25055  12.570  60.183  -8.689 0.0000000000
25056  10.931  61.811  -9.198 0.0000000000
25057  9.313  62.942  -9.633 0.0000000000
25058  9.795  61.455  -10.450 0.0000000000
25059  8.864  60.816  -11.689 0.0000000000
25060  8.136  60.003  -12.995 0.0000000000
25061  7.749  59.265  -14.246 0.0000000000
25062  9.216  58.763  -14.366 0.0000000000
25063  10.545  58.240  -15.894 0.0000000000
25064  11.748  58.319  -16.750 0.0000000000
25803  29.457  51.550  -5.396 0.0000000000
25804  30.548  52.717  -5.906 0.0000000000
25805  30.772  51.501  -4.762 0.0000000000
25851  22.223  56.520  18.868 0.0000000000
25852  21.740  57.423  17.609 0.0000000000
25853  21.230  58.186  16.278 0.0000000000
25854  22.315  57.706  16.458 0.0000000000
25855  22.877  57.648  15.202 0.0000000000
25856  23.089  57.435  13.675 0.0000000000
25867  24.640  53.962  10.222 0.0000000000
25868  25.050  53.484  8.989 0.0000000000
25869  24.546  54.320  7.891 0.0000000000
25870  23.773  55.214  6.805 0.0000000000
25871  23.047  56.105  5.441 0.0000000000
25872  23.089  54.495  5.597 0.0000000000
25873  22.704  53.553  4.384 0.0000000000
25874  22.786  52.478  3.246 0.0000000000
25879  25.831  49.296  -2.667 0.0000000000
25880  25.362  49.752  -3.830 0.0000000000
25881  26.946  49.574  -3.613 0.0000000000
25882  28.233  50.269  -4.445 0.0000000000
27140  35.263  55.842  -7.926 0.0000000000
27141  34.839  55.793  -9.139 0.0000000000
27142  36.088  55.184  -8.546 0.0000000000
27261  14.047  56.430  21.128 0.0000000000
27262  13.087  57.718  21.950 0.0000000000
27263  13.262  58.097  20.332 0.0000000000
27264  12.505  59.580  19.634 0.0000000000
27265  11.741  60.822  18.873 0.0000000000
27266  12.389  63.494  12.053 0.0000000000
27267  11.904  63.646  13.763 0.0000000000
27268  11.001  63.752  12.771 0.0000000000
27269  9.959  63.144  13.100 0.0000000000
27275  15.057  65.007  0.409 0.0000000000
27276  14.871  65.027  1.788 0.0000000000
27277  13.307  65.366  0.808 0.0000000000
27278  11.672  65.352  1.355 0.0000000000
27279  10.475  65.014  1.905 0.0000000000
29241  21.021  54.317  -2.870 0.0000000000
29242  20.351  56.148  -3.014 0.0000000000
29243  20.248  54.973  -4.109 0.0000000000
29244  19.279  55.225  -5.275 0.0000000000
29245  18.277  55.392  -6.616 0.0000000000
29246  21.325  55.027  -7.986 0.0000000000
29247  19.384  54.982  -8.147 0.0000000000
29248  17.456  55.704  -8.021 0.0000000000
29249  16.594  56.039  -9.391 0.0000000000
29250  15.788  56.578  -10.838 0.0000000000
29251  15.100  57.292  -12.464 0.0000000000
29252  14.669  58.321  -13.746 0.0000000000
29253  16.473  58.580  -13.061 0.0000000000
29254  17.554  59.365  -13.693 0.0000000000
29256  21.477  59.040  -12.507 0.0000000000
30963  15.969  58.274  14.747 0.0000000000
30964  14.561  59.238  15.277 0.0000000000
30965  15.523  59.815  13.934 0.0000000000
30966  15.399  61.295  13.363 0.0000000000
30967  14.735  62.144  12.418 0.0000000000
30968  16.101  60.502  10.546 0.0000000000
30969  14.847  61.513  10.919 0.0000000000
30970  13.709  62.577  11.444 0.0000000000
30971  12.548  62.968  10.416 0.0000000000
30972  11.356  63.251  9.431 0.0000000000
30973  10.214  63.202  8.631 0.0000000000
30974  9.452  65.281  -3.872 0.0000000000
33357  21.642  60.738  4.571 0.0000000000
33358  20.056  60.851  4.219 0.0000000000
33359  20.905  61.982  3.106 0.0000000000
33360  19.738  63.470  1.957 0.0000000000
33361  18.372  64.057  0.992 0.0000000000
33362  19.819  62.410  -0.385 0.0000000000
33363  18.356  63.114  -0.190 0.0000000000
33364  16.635  64.053  0.078 0.0000000000
33365  15.002  64.095  -0.878 0.0000000000
33366  13.395  64.198  -1.914 0.0000000000
33367  11.950  64.464  -3.177 0.0000000000
33368  19.313  57.891  -3.158 0.0000000000
33369  18.190  59.449  -3.571 0.0000000000
33370  16.768  60.782  -4.156 0.0000000000
33371  15.533  60.112  -6.305 0.0000000000
33372  15.581  61.254  -5.528 0.0000000000
33373  15.259  61.773  -4.544 0.0000000000
33374  13.559  62.603  -4.774 0.0000000000
33375  12.020  63.656  -4.831 0.0000000000
33376  10.727  64.767  -4.490 0.0000000000
33377  9.376  64.874  -5.665 0.0000000000
33390  7.404  58.461  -15.633 0.0000000000
33396  14.194  59.017  -15.053 0.0000000000
34935  28.433  56.803  -8.582 0.0000000000
34936  29.418  57.212  -9.205 0.0000000000
34937  30.065  56.370  -8.333 0.0000000000
34938  31.512  56.227  -8.175 0.0000000000
34939  32.865  55.992  -7.714 0.0000000000
34940  31.756  53.893  -6.356 0.0000000000
34941  32.942  54.957  -6.795 0.0000000000
34942  34.155  55.673  -7.329 0.0000000000
34943  35.436  55.052  -6.969 0.0000000000
35018  13.207  54.448  26.702 0.0000000000
35020  15.002  54.697  25.126 0.0000000000
35021  15.126  55.102  23.782 0.0000000000
35023  15.963  54.112  23.200 0.0000000000
35024  14.950  55.166  22.213 0.0000000000
35025  15.140  55.386  20.471 0.0000000000
35026  15.583  55.939  18.711 0.0000000000
35027  16.155  56.568  17.317 0.0000000000
35033  19.155  54.736  20.299 0.0000000000
35034  18.466  55.355  18.721 0.0000000000
35035  17.659  56.180  17.298 0.0000000000
35036  16.688  57.111  16.017 0.0000000000
35037  17.325  57.704  14.760 0.0000000000
35038  18.318  58.550  13.743 0.0000000000
35039  19.289  59.485  13.042 0.0000000000
35040  20.737  58.816  14.967 0.0000000000
35041  20.505  59.552  13.584 0.0000000000
35042  20.159  60.196  12.138 0.0000000000
35043  20.999  60.486  10.976 0.0000000000
35044  21.758  60.606  9.547 0.0000000000
35045  22.156  60.368  7.906 0.0000000000
35064  22.933  54.856  14.317 0.0000000000
35065  23.162  56.032  13.265 0.0000000000
35066  23.618  57.079  12.037 0.0000000000
35067  24.626  55.562  10.519 0.0000000000
35068  24.475  56.921  10.696 0.0000000000
35069  23.948  58.102  10.743 0.0000000000
35070  23.664  59.088  9.392 0.0000000000
35071  23.245  59.941  7.963 0.0000000000
35072  22.445  60.288  6.244 0.0000000000
35073  22.769  60.296  4.755 0.0000000000
35074  23.146  60.280  3.393 0.0000000000
35075  22.988  59.713  2.282 0.0000000000
35076  22.587  56.933  3.960 0.0000000000
35077  22.477  57.821  2.623 0.0000000000
35078  22.578  58.610  1.368 0.0000000000
35079  22.635  57.402  0.708 0.0000000000
35080  22.669  56.239  -0.106 0.0000000000
35081  22.199  54.891  -0.956 0.0000000000
35082  23.832  50.049  4.189 0.0000000000
35083  23.451  50.742  3.164 0.0000000000
35084  23.268  51.485  2.128 0.0000000000
35085  24.971  49.564  0.901 0.0000000000
35086  23.956  50.722  0.962 0.0000000000
35087  23.243  52.166  1.133 0.0000000000
35088  23.047  52.712  -0.045 0.0000000000
35089  22.350  53.147  -1.036 0.0000000000
35090  21.657  53.656  -1.934 0.0000000000
35091  21.684  52.682  -3.221 0.0000000000
35092  22.432  52.246  -4.571 0.0000000000
35093  23.475  52.391  -5.769 0.0000000000
35094  25.127  50.626  -4.810 0.0000000000
35095  25.005  51.891  -5.769 0.0000000000
35096  24.740  53.059  -6.695 0.0000000000
35097  26.006  54.282  -7.467 0.0000000000
35098  27.325  55.802  -8.066 0.0000000000
37639  30.230  56.777  -9.951 0.0000000000
37642  34.081  55.290  -10.058 0.0000000000
37881  12.425  56.211  26.545 0.0000000000
37882  11.566  57.784  26.188 0.0000000000
37883  10.593  59.031  25.455 0.0000000000
37884  12.113  58.976  22.797 0.0000000000
37885  10.837  59.674  23.716 0.0000000000
37886  9.590  59.752  24.497 0.0000000000
37890  13.395  60.281  16.205 0.0000000000
37891  12.194  61.210  17.108 0.0000000000
37892  10.973  61.985  17.892 0.0000000000
37893  11.192  63.342  15.269 0.0000000000
37894  10.367  62.834  16.757 0.0000000000
37895  9.706  62.100  18.403 0.0000000000
37908  18.280  61.029  4.039 0.0000000000
37909  16.348  61.549  4.079 0.0000000000
37910  14.645  62.340  4.696 0.0000000000
37911  14.161  64.274  2.899 0.0000000000
37912  13.538  63.504  4.157 0.0000000000
37913  13.162  63.010  5.645 0.0000000000
37914  11.814  63.445  6.509 0.0000000000
37915  10.473  63.437  7.075 0.0000000000
41055  27.365  57.870  -9.882 0.0000000000
41056  27.703  57.592  -10.203 0.0000000000
41057  28.124  57.605  -9.820 0.0000000000
41062  12.116  53.996  28.339 0.0000000000
41063  11.800  54.886  28.411 0.0000000000
41064  12.241  54.510  27.860 0.0000000000
41065  27.264  57.561  -9.113 0.0000000000
41066  26.405  57.858  -9.236 0.0000000000
41067  26.867  58.044  -9.617 0.0000000000
41068  26.545  58.158  -10.058 0.0000000000
41475  20.973  60.322  6.942 0.0000000000
41476  20.221  60.163  6.813 0.0000000000
41477  20.334  60.219  6.011 0.0000000000
42075  21.709  56.182  -1.351 0.0000000000
42076  21.522  57.173  -1.582 0.0000000000
42077  21.176  56.558  -1.965 0.0000000000
42078  13.368  57.224  -11.967 0.0000000000
42079  12.735  57.562  -11.146 0.0000000000
42080  12.352  57.601  -12.027 0.0000000000
42081  11.455  58.097  -12.057 0.0000000000
42082  12.169  57.665  -12.967 0.0000000000
42083  12.093  57.984  -13.767 0.0000000000
42084  13.006  57.880  -13.580 0.0000000000
42533  23.857  51.483  6.016 0.0000000000
43305  15.096  57.563  17.006 0.0000000000
43306  14.442  58.086  17.397 0.0000000000
43307  14.639  58.313  16.592 0.0000000000
43313  11.198  65.188  -2.221 0.0000000000
43314  11.107  65.423  -1.435 0.0000000000
43315  10.499  65.366  -1.987 0.0000000000
44467  8.306  55.063  31.639 0.0000000000
44469  8.421  55.626  31.059 0.0000000000
44470  9.358  58.593  26.877 0.0000000000
44471  8.936  58.439  27.046 0.0000000000
44472  8.977  58.806  26.308 0.0000000000
44474  9.022  59.204  25.568 0.0000000000
44475  22.596  53.126  -6.206 0.0000000000
44476  21.861  53.543  -6.198 0.0000000000
44477  22.463  53.714  -6.758 0.0000000000
44478  21.554  58.051  -10.427 0.0000000000
44479  20.987  57.302  -10.109 0.0000000000
44480  20.585  57.731  -10.608 0.0000000000
44481  19.585  57.486  -10.842 0.0000000000
44482  20.208  58.255  -11.163 0.0000000000
44483  19.834  58.587  -11.681 0.0000000000
44484  20.780  58.745  -11.440 0.0000000000
45705  18.393  59.855  12.225 0.0000000000
45706  17.618  60.066  12.148 0.0000000000
45707  17.954  60.047  11.573 0.0000000000
45708  14.670  61.295  6.870 0.0000000000
45709  14.472  61.164  7.776 0.0000000000
45710  13.890  61.692  7.239 0.0000000000
45711  13.172  62.098  7.623 0.0000000000
45712  13.418  62.230  6.829 0.0000000000
47505  22.924  61.217  1.511 0.0000000000
47506  22.490  62.129  1.337 0.0000000000
47507  22.274  61.630  0.741 0.0000000000
47508  17.467  61.383  -2.615 0.0000000000
47509  17.375  61.651  -2.154 0.0000000000
47510  16.613  61.625  -2.655 0.0000000000
47511  15.755  61.993  -2.692 0.0000000000
47512  15.864  61.735  -3.283 0.0000000000
47513  17.440  56.721  -6.063 0.0000000000
47514  17.398  57.508  -5.543 0.0000000000
47515  16.798  57.544  -6.218 0.0000000000
47516  11.549  62.541  -8.247 0.0000000000
47517  12.462  62.463  -7.639 0.0000000000
47518  11.582  63.025  -7.850 0.0000000000
47519  11.557  63.419  -7.415 0.0000000000
47520  10.731  63.544  -8.000 0.0000000000
47521  9.954  63.996  -8.039 0.0000000000
47522  9.963  63.579  -8.567 0.0000000000
47523  7.244  60.764  -12.361 0.0000000000
47529  6.877  59.684  -13.504 0.0000000000
47530  10.512  57.710  -17.372 0.0000000000
47531  9.631  57.587  -17.502 0.0000000000
47532  10.202  57.329  -17.896 0.0000000000
48765  29.352  53.350  -6.804 0.0000000000
48766  29.952  53.979  -7.105 0.0000000000
48767  30.005  53.324  -6.637 0.0000000000
48843  20.796  57.359  18.042 0.0000000000
48844  20.526  57.082  18.716 0.0000000000
48845  20.227  57.219  17.843 0.0000000000
48846  19.704  56.955  17.623 0.0000000000
48847  19.929  57.351  17.060 0.0000000000
48848  19.621  57.517  16.305 0.0000000000
48849  20.253  57.731  16.523 0.0000000000
48850  23.046  58.535  13.269 0.0000000000
48851  22.788  59.118  13.321 0.0000000000
48852  22.999  58.979  12.615 0.0000000000
48853  23.028  59.385  11.862 0.0000000000
48854  23.318  58.805  11.772 0.0000000000
48871  23.384  53.950  11.926 0.0000000000
48872  23.783  53.759  11.281 0.0000000000
48873  24.191  56.324  7.333 0.0000000000
48874  24.612  56.676  7.980 0.0000000000
48875  24.152  57.092  7.284 0.0000000000
48876  24.053  57.896  7.196 0.0000000000
48877  23.763  57.498  6.583 0.0000000000
48878  23.460  57.952  5.815 0.0000000000
48879  23.432  57.171  5.928 0.0000000000
48880  22.451  53.777  2.738 0.0000000000
48881  22.293  54.651  2.703 0.0000000000
48882  22.526  54.118  2.170 0.0000000000
48883  22.674  54.435  1.552 0.0000000000
48884  22.788  53.599  1.669 0.0000000000
48888  24.645  49.601  -2.123 0.0000000000
48889  24.315  49.782  -1.461 0.0000000000
48890  24.006  49.989  -2.079 0.0000000000
48891  23.444  50.464  -2.015 0.0000000000
48892  23.748  50.229  -2.641 0.0000000000
48893  23.506  50.501  -3.158 0.0000000000
48894  24.115  50.081  -3.251 0.0000000000
48895  28.796  51.988  -5.920 0.0000000000
48896  27.995  51.895  -5.923 0.0000000000
48897  28.684  52.569  -6.370 0.0000000000
48898  28.609  53.249  -6.812 0.0000000000
50993  33.375  56.431  -8.562 0.0000000000
50994  33.177  56.473  -9.123 0.0000000000
50995  33.831  56.304  -8.997 0.0000000000
51195  14.195  56.129  23.630 0.0000000000
51196  13.718  56.670  24.075 0.0000000000
51197  13.623  56.797  23.218 0.0000000000
51198  10.907  61.139  20.013 0.0000000000
51199  10.770  60.936  20.803 0.0000000000
51200  10.318  61.305  20.333 0.0000000000
51201  9.632  61.246  20.552 0.0000000000
51202  9.864  61.541  19.812 0.0000000000
51203  13.790  62.634  13.491 0.0000000000
51204  13.445  62.585  14.265 0.0000000000
51205  13.094  63.058  13.812 0.0000000000
51218  17.260  64.232  1.769 0.0000000000
51219  16.946  63.868  2.314 0.0000000000
51220  16.410  64.486  1.985 0.0000000000
51221  10.850  64.701  3.108 0.0000000000
51222  11.272  64.687  3.605 0.0000000000
51223  10.726  64.461  3.853 0.0000000000
51224  10.524  64.343  4.549 0.0000000000
54067  10.346  55.165  30.353 0.0000000000
54068  9.884  55.825  30.224 0.0000000000
54069  10.385  55.717  29.831 0.0000000000
54070  10.985  56.576  28.384 0.0000000000
54071  10.494  56.798  28.797 0.0000000000
54072  10.568  57.242  28.160 0.0000000000
54073  10.177  57.803  27.838 0.0000000000
54074  10.664  57.696  27.505 0.0000000000
54075  25.080  55.236  -7.781 0.0000000000
54076  24.310  55.431  -7.815 0.0000000000
54077  24.890  56.175  -8.139 0.0000000000
54078  24.882  58.206  -9.472 0.0000000000
54079  24.430  57.734  -9.062 0.0000000000
54080  24.138  58.275  -9.680 0.0000000000
54081  23.382  58.287  -9.940 0.0000000000
54082  23.730  58.704  -10.340 0.0000000000
54083  23.428  58.821  -10.894 0.0000000000
54084  24.237  58.738  -10.677 0.0000000000
55305  19.934  60.336  9.968 0.0000000000
55306  19.072  60.069  9.768 0.0000000000
55307  19.450  60.115  9.051 0.0000000000
55308  18.496  60.054  6.432 0.0000000000
55309  18.229  59.914  7.190 0.0000000000
55310  17.495  60.205  6.337 0.0000000000
55311  16.489  60.506  6.373 0.0000000000
55312  16.802  60.718  5.534 0.0000000000
57105  22.481  58.659  -0.143 0.0000000000
57106  22.030  59.684  -0.474 0.0000000000
57107  22.091  59.005  -0.684 0.0000000000
57108  20.728  58.968  -2.023 0.0000000000
57109  20.881  59.604  -1.754 0.0000000000
57110  20.065  59.823  -2.242 0.0000000000
57111  19.285  60.587  -2.449 0.0000000000
57112  19.240  59.999  -2.757 0.0000000000
57113  15.175  56.942  -8.764 0.0000000000
57114  14.903  57.674  -8.147 0.0000000000
57115  14.297  57.668  -8.869 0.0000000000
57116  12.130  59.200  -9.759 0.0000000000
57117  12.724  59.281  -9.136 0.0000000000
57118  11.912  60.146  -9.290 0.0000000000
57119  11.764  61.014  -8.911 0.0000000000
57120  11.107  60.930  -9.555 0.0000000000
57121  10.339  61.646  -9.823 0.0000000000
57122  10.525  60.742  -10.217 0.0000000000
57123  9.908  59.297  -12.164 0.0000000000
57124  9.548  60.234  -11.544 0.0000000000
57125  9.196  59.918  -12.262 0.0000000000
57126  8.506  60.442  -12.347 0.0000000000
57127  8.830  59.608  -12.980 0.0000000000
57128  8.631  59.383  -13.629 0.0000000000
57129  9.431  58.913  -13.704 0.0000000000
57130  11.775  58.418  -15.249 0.0000000000
57131  10.820  58.335  -15.286 0.0000000000
57132  11.510  58.454  -15.863 0.0000000000
57133  11.193  58.345  -16.396 0.0000000000
57134  12.134  58.692  -16.283 0.0000000000
58365  29.512  51.062  -4.810 0.0000000000
58366  30.098  51.580  -5.080 0.0000000000
58367  30.223  51.090  -4.453 0.0000000000
58445  22.396  56.484  18.226 0.0000000000
58446  22.001  57.023  18.313 0.0000000000
58447  22.227  57.047  17.661 0.0000000000
58448  22.056  57.586  17.018 0.0000000000
58449  22.424  57.046  17.042 0.0000000000
58450  22.759  56.354  15.443 0.0000000000
58451  22.744  57.049  15.691 0.0000000000
58452  22.850  56.966  14.933 0.0000000000
58453  22.975  57.539  14.422 0.0000000000
58454  22.998  56.846  14.195 0.0000000000
58473  24.266  53.237  7.273 0.0000000000
58474  24.570  53.572  7.859 0.0000000000
58475  24.202  54.006  7.355 0.0000000000
58476  24.162  54.761  7.365 0.0000000000
58477  23.801  54.447  6.809 0.0000000000
58478  23.393  54.903  6.215 0.0000000000
58479  23.436  54.078  6.238 0.0000000000
58480  23.159  52.270  4.958 0.0000000000
58481  22.976  53.169  4.976 0.0000000000
58482  22.904  52.666  4.416 0.0000000000
58483  22.702  53.004  3.819 0.0000000000
58484  22.936  52.118  3.808 0.0000000000
58491  26.174  49.057  -2.035 0.0000000000
58492  26.657  49.136  -2.520 0.0000000000
58493  26.344  49.370  -3.149 0.0000000000
58494  27.212  49.315  -2.990 0.0000000000
58495  29.222  50.148  -3.764 0.0000000000
58496  28.413  49.946  -3.899 0.0000000000
58497  28.976  50.471  -4.343 0.0000000000
58498  28.853  50.870  -4.903 0.0000000000
60594  35.732  55.619  -8.251 0.0000000000
60795  14.188  56.623  20.280 0.0000000000
60796  13.635  57.280  20.707 0.0000000000
60797  13.789  57.495  19.893 0.0000000000
60798  13.244  59.215  18.371 0.0000000000
60799  13.063  59.033  19.211 0.0000000000
60800  12.700  59.708  18.843 0.0000000000
60801  12.119  60.230  19.212 0.0000000000
60802  12.337  60.331  18.424 0.0000000000
60803  11.864  63.599  11.552 0.0000000000
60804  11.686  63.734  12.441 0.0000000000
60805  11.216  63.745  11.901 0.0000000000
60807  10.023  63.298  12.330 0.0000000000
60818  14.272  65.056  -0.057 0.0000000000
60819  14.231  65.253  0.627 0.0000000000
60820  13.415  65.321  0.163 0.0000000000
60821  11.113  65.504  0.164 0.0000000000
60822  11.744  65.451  0.640 0.0000000000
60823  11.095  65.462  0.924 0.0000000000
60824  11.025  65.244  1.642 0.0000000000
60825  10.473  65.252  1.206 0.0000000000
64290  9.001  56.831  29.747 0.0000000000
64305  21.072  53.796  -3.557 0.0000000000
64306  20.657  54.699  -3.512 0.0000000000
64307  20.731  54.160  -4.167 0.0000000000
64308  20.297  54.282  -6.073 0.0000000000
64309  19.946  54.562  -5.381 0.0000000000
64310  19.521  54.769  -5.979 0.0000000000
64311  18.764  55.351  -5.908 0.0000000000
64312  19.100  54.903  -6.647 0.0000000000
64313  22.838  55.715  -8.161 0.0000000000
64314  22.188  55.033  -7.812 0.0000000000
64315  22.017  55.674  -8.415 0.0000000000
64316  19.669  55.869  -9.351 0.0000000000
64317  20.059  55.412  -8.723 0.0000000000
64318  19.021  55.391  -8.767 0.0000000000
64319  18.384  55.241  -8.083 0.0000000000
64320  17.996  55.529  -8.743 0.0000000000
64321  17.021  55.872  -8.696 0.0000000000
64322  17.604  55.784  -9.410 0.0000000000
64323  17.595  57.027  -11.227 0.0000000000
64324  16.883  56.517  -10.697 0.0000000000
64325  16.529  56.896  -11.425 0.0000000000
64326  15.400  56.901  -11.625 0.0000000000
64327  16.170  57.386  -12.158 0.0000000000
64328  15.848  57.930  -12.777 0.0000000000
64329  16.828  58.068  -12.457 0.0000000000
64330  19.038  59.210  -12.744 0.0000000000
64331  17.996  59.240  -13.045 0.0000000000
64332  18.538  59.324  -13.369 0.0000000000
64333  18.038  59.333  -14.087 0.0000000000
64334  19.038  59.178  -13.626 0.0000000000
64335  22.696  59.004  -11.885 0.0000000000
64336  21.922  59.143  -12.061 0.0000000000
67995  16.401  58.543  14.079 0.0000000000
67996  15.660  58.978  14.232 0.0000000000
67997  16.244  59.327  13.744 0.0000000000
67998  16.329  60.931  12.473 0.0000000000
67999  16.023  60.843  13.108 0.0000000000
68000  15.739  61.387  12.652 0.0000000000
68001  15.114  61.794  12.901 0.0000000000
68002  15.348  61.687  12.159 0.0000000000
68003  17.174  59.867  9.605 0.0000000000
68004  16.868  60.079  10.375 0.0000000000
68005  16.245  60.141  9.715 0.0000000000
68006  14.219  61.347  9.601 0.0000000000
68007  14.813  61.133  10.140 0.0000000000
68008  14.240  61.677  10.415 0.0000000000
68009  14.290  62.067  11.185 0.0000000000
68010  13.697  62.227  10.671 0.0000000000
68011  13.137  62.785  10.942 0.0000000000
68012  13.116  62.418  10.161 0.0000000000
68013  11.923  62.817  8.423 0.0000000000
68014  11.892  62.904  9.178 0.0000000000
68015  11.297  63.081  8.739 0.0000000000
68016  10.719  63.221  9.061 0.0000000000
68017  10.735  63.175  8.371 0.0000000000
68018  8.917  65.073  -4.348 0.0000000000
68019  8.996  65.121  -3.510 0.0000000000
73395  22.031  61.056  3.938 0.0000000000
73396  21.268  61.252  3.770 0.0000000000
73397  21.739  61.790  3.231 0.0000000000
73398  20.773  63.297  1.299 0.0000000000
73399  20.574  63.165  1.924 0.0000000000
73400  19.889  63.674  1.341 0.0000000000
73401  19.037  63.919  1.432 0.0000000000
73402  19.134  63.788  0.780 0.0000000000
73403  20.500  61.362  -0.853 0.0000000000
73404  20.588  61.905  -0.379 0.0000000000
73405  19.754  61.849  -0.861 0.0000000000
73406  17.332  62.346  -1.111 0.0000000000
73407  18.264  62.489  -0.722 0.0000000000
73408  17.430  62.908  -0.616 0.0000000000
73409  17.472  63.570  -0.060 0.0000000000
73410  16.562  63.477  -0.496 0.0000000000
73411  15.795  64.079  -0.447 0.0000000000
73412  15.729  63.469  -0.950 0.0000000000
73413  14.080  63.028  -2.645 0.0000000000
73414  14.127  63.579  -1.962 0.0000000000
73415  13.326  63.684  -2.606 0.0000000000
73416  12.593  64.308  -2.533 0.0000000000
73417  12.614  63.863  -3.294 0.0000000000
73418  19.772  56.379  -3.549 0.0000000000
73419  19.864  57.030  -3.079 0.0000000000
73420  19.221  57.231  -3.591 0.0000000000
73421  17.383  58.931  -4.605 0.0000000000
73422  18.038  58.812  -3.934 0.0000000000
73423  17.416  59.559  -4.230 0.0000000000
73424  17.483  60.151  -3.882 0.0000000000
73425  16.800  60.288  -4.557 0.0000000000
73426  14.790  59.346  -7.251 0.0000000000
73427  15.483  59.306  -6.641 0.0000000000
73428  14.839  60.181  -6.914 0.0000000000
73429  14.171  62.169  -6.377 0.0000000000
73430  14.938  61.549  -6.221 0.0000000000
73431  14.834  61.910  -5.744 0.0000000000
73432  15.465  61.606  -5.052 0.0000000000
73433  14.629  62.083  -5.248 0.0000000000
73434  14.421  62.160  -4.719 0.0000000000
73435  13.765  62.499  -5.400 0.0000000000
73436  11.365  63.823  -6.296 0.0000000000
73437  12.065  63.448  -5.615 0.0000000000
73438  11.302  64.004  -5.583 0.0000000000
73439  11.371  64.204  -4.682 0.0000000000
73440  10.665  64.484  -5.400 0.0000000000
73441  10.040  64.834  -5.115 0.0000000000
73442  9.970  64.659  -6.015 0.0000000000
73443  8.550  64.270  -7.836 0.0000000000
73444  8.622  64.588  -7.086 0.0000000000
73448  8.727  62.691  -10.211 0.0000000000
73449  8.592  63.231  -9.729 0.0000000000
73470  8.210  58.709  -14.898 0.0000000000
73471  7.598  58.823  -14.935 0.0000000000
73472  8.015  58.384  -15.657 0.0000000000
73485  15.281  58.915  -14.039 0.0000000000
73486  14.421  58.771  -14.389 0.0000000000
73487  15.026  59.110  -14.692 0.0000000000
77175  28.794  56.171  -8.165 0.0000000000
77176  29.273  56.551  -8.430 0.0000000000
77177  29.600  55.984  -8.055 0.0000000000
77178  31.085  55.218  -7.514 0.0000000000
77179  30.986  55.798  -7.907 0.0000000000
77180  31.631  55.726  -7.737 0.0000000000
77181  32.205  56.112  -7.965 0.0000000000
77182  32.270  55.624  -7.491 0.0000000000
77183  31.118  52.659  -5.687 0.0000000000
77184  31.156  53.351  -6.112 0.0000000000
77185  31.746  53.242  -5.928 0.0000000000
77186  33.587  54.117  -6.313 0.0000000000
77187  32.936  54.335  -6.425 0.0000000000
77188  33.563  54.790  -6.648 0.0000000000
77189  33.545  55.372  -7.040 0.0000000000
77190  34.186  55.147  -6.868 0.0000000000
77191  34.770  55.414  -7.114 0.0000000000
77192  34.839  54.822  -6.703 0.0000000000
77383  15.157  54.961  24.503 0.0000000000
77384  15.587  54.517  24.234 0.0000000000
77388  16.486  53.765  22.228 0.0000000000
77389  16.459  53.670  22.924 0.0000000000
77390  15.890  54.153  22.433 0.0000000000
77391  15.450  54.607  22.748 0.0000000000
77392  15.434  54.669  21.906 0.0000000000
77393  14.958  55.257  21.316 0.0000000000
77394  15.550  54.721  21.041 0.0000000000
77395  16.736  54.988  19.176 0.0000000000
77396  15.989  55.245  19.269 0.0000000000
77397  16.294  55.599  18.526 0.0000000000
77398  15.825  56.240  17.938 0.0000000000
77399  16.604  55.988  17.892 0.0000000000
77411  20.108  56.151  19.743 0.0000000000
77412  20.463  55.868  20.514 0.0000000000
77413  19.895  55.577  20.178 0.0000000000
77414  19.706  54.985  20.603 0.0000000000
77415  19.378  55.290  19.805 0.0000000000
77416  18.823  55.014  19.473 0.0000000000
77417  19.072  55.565  19.041 0.0000000000
77418  18.542  56.569  17.052 0.0000000000
77419  18.352  56.204  17.548 0.0000000000
77420  17.861  56.555  16.811 0.0000000000
77421  17.159  56.642  16.650 0.0000000000
77422  17.374  56.919  16.101 0.0000000000
77423  16.953  57.396  15.382 0.0000000000
77424  17.647  57.224  15.549 0.0000000000
77425  19.134  58.127  14.751 0.0000000000
77426  18.491  58.064  14.431 0.0000000000
77427  18.983  58.557  14.014 0.0000000000
77428  18.832  59.034  13.386 0.0000000000
77429  19.455  59.043  13.666 0.0000000000
77430  21.632  58.482  15.830 0.0000000000
77431  20.979  58.504  15.634 0.0000000000
77432  21.433  58.860  15.189 0.0000000000
77433  21.652  59.880  13.351 0.0000000000
77434  21.070  59.573  13.909 0.0000000000
77435  20.986  59.976  13.171 0.0000000000
77436  20.420  60.022  12.890 0.0000000000
77437  20.809  60.224  12.361 0.0000000000
77438  20.553  60.374  11.584 0.0000000000
77439  21.265  60.390  11.761 0.0000000000
77440  22.707  60.142  10.398 0.0000000000
77441  22.136  60.488  10.366 0.0000000000
77442  22.402  60.398  9.620 0.0000000000
77443  21.977  60.475  8.758 0.0000000000
77444  22.550  60.267  8.792 0.0000000000
77491  22.876  54.241  14.724 0.0000000000
77492  23.036  54.159  14.128 0.0000000000
77493  23.460  55.255  12.356 0.0000000000
77494  23.212  55.375  13.103 0.0000000000
77495  23.432  55.905  12.487 0.0000000000
77496  23.405  56.554  12.658 0.0000000000
77497  23.733  56.417  11.889 0.0000000000
77498  24.996  54.497  9.733 0.0000000000
77499  24.618  54.745  10.334 0.0000000000
77500  24.958  55.300  9.884 0.0000000000
77501  24.903  57.346  9.473 0.0000000000
77502  24.866  56.832  10.120 0.0000000000
77503  24.628  57.490  10.122 0.0000000000
77504  24.234  57.531  10.724 0.0000000000
77505  24.253  58.043  10.094 0.0000000000
77506  23.855  58.580  10.096 0.0000000000
77507  24.081  58.521  9.375 0.0000000000
77508  23.706  59.237  7.218 0.0000000000
77509  23.661  59.471  7.989 0.0000000000
77510  23.347  59.734  7.222 0.0000000000
77511  22.911  60.156  7.126 0.0000000000
77512  22.954  59.975  6.344 0.0000000000
77513  22.538  60.242  5.459 0.0000000000
77514  23.025  59.870  5.605 0.0000000000
77515  23.091  58.850  4.266 0.0000000000
77516  23.137  59.626  4.133 0.0000000000
77517  23.107  59.448  3.513 0.0000000000
77518  23.147  60.110  2.853 0.0000000000
77519  22.917  59.218  2.942 0.0000000000
77520  22.741  55.723  4.820 0.0000000000
77521  22.760  56.485  4.693 0.0000000000
77522  22.518  56.135  4.107 0.0000000000
77523  22.282  56.437  2.426 0.0000000000
77524  22.346  56.890  2.818 0.0000000000
77525  22.381  57.311  2.204 0.0000000000
77526  22.517  58.230  2.002 0.0000000000
77527  22.455  57.683  1.607 0.0000000000
77528  22.538  57.990  1.042 0.0000000000
77529  22.510  57.060  1.275 0.0000000000
77530  22.836  55.092  0.439 0.0000000000
77531  22.777  55.975  0.409 0.0000000000
77532  22.736  55.316  -0.080 0.0000000000
77533  22.460  55.537  -0.521 0.0000000000
77534  22.522  54.651  -0.525 0.0000000000
77538  24.281  49.710  2.580 0.0000000000
77539  23.905  49.974  3.120 0.0000000000
77540  23.759  50.342  2.622 0.0000000000
77541  23.322  51.089  2.632 0.0000000000
77542  23.661  50.721  2.106 0.0000000000
77546  23.971  50.506  -0.162 0.0000000000
77547  24.255  50.378  0.317 0.0000000000
77548  23.845  50.974  0.469 0.0000000000
77549  23.565  51.418  1.030 0.0000000000
77550  23.483  51.702  0.501 0.0000000000
77551  23.230  52.477  0.524 0.0000000000
77552  23.240  51.909  -0.050 0.0000000000
77553  22.531  51.759  -1.741 0.0000000000
77554  22.553  52.322  -1.121 0.0000000000
77555  22.203  52.540  -1.595 0.0000000000
77556  21.990  53.352  -1.475 0.0000000000
77557  21.882  52.806  -2.065 0.0000000000
77558  21.587  53.143  -2.540 0.0000000000
77559  21.925  52.302  -2.721 0.0000000000
77560  23.180  51.283  -4.186 0.0000000000
77561  22.541  51.762  -4.069 0.0000000000
77562  23.073  51.771  -4.712 0.0000000000
77563  22.929  52.266  -5.198 0.0000000000
77564  23.622  51.887  -5.267 0.0000000000
77565  26.011  49.966  -4.288 0.0000000000
77566  25.245  50.153  -4.301 0.0000000000
77567  25.911  50.412  -4.773 0.0000000000
77568  26.404  52.171  -6.142 0.0000000000
77569  25.727  51.687  -5.747 0.0000000000
77570  25.638  52.316  -6.254 0.0000000000
77571  24.889  52.437  -6.272 0.0000000000
77572  25.510  52.925  -6.664 0.0000000000
77573  25.344  53.591  -7.094 0.0000000000
77574  26.184  53.529  -7.029 0.0000000000
77575  28.366  54.852  -7.574 0.0000000000
77576  27.548  54.975  -7.694 0.0000000000
77577  28.193  55.614  -7.917 0.0000000000
77578  27.923  56.391  -8.274 0.0000000000
83858  30.321  56.960  -9.062 0.0000000000
83859  29.896  57.099  -9.605 0.0000000000
83860  30.744  56.841  -9.483 0.0000000000
83861  32.319  56.000  -10.017 0.0000000000
83862  31.397  56.111  -10.138 0.0000000000
83863  31.740  55.545  -10.390 0.0000000000
83866  35.085  55.306  -9.396 0.0000000000
83867  34.502  55.618  -9.646 0.0000000000
83868  34.633  55.023  -9.923 0.0000000000
84465  13.603  54.928  26.203 0.0000000000
84466  12.873  55.404  26.640 0.0000000000
84467  13.211  55.780  26.063 0.0000000000
84468  12.478  57.743  24.886 0.0000000000
84469  12.301  57.436  25.635 0.0000000000
84470  11.799  58.142  25.310 0.0000000000
84471  11.100  58.443  25.884 0.0000000000
84472  11.268  58.783  24.995 0.0000000000
84473  12.657  58.565  21.567 0.0000000000
84474  12.627  58.368  22.396 0.0000000000
84475  12.157  59.199  21.987 0.0000000000
84476  10.368  60.451  22.426 0.0000000000
84477  10.959  59.978  22.871 0.0000000000
84478  10.254  60.170  23.265 0.0000000000
84479  10.168  59.803  24.135 0.0000000000
84480  9.655  60.116  23.672 0.0000000000
84481  9.147  59.938  23.961 0.0000000000
84482  9.220  60.298  23.123 0.0000000000
84488  14.349  60.049  14.834 0.0000000000
84489  13.975  59.768  15.726 0.0000000000
84490  13.690  60.548  15.313 0.0000000000
84491  12.292  62.191  15.815 0.0000000000
84492  12.491  61.496  16.226 0.0000000000
84493  11.897  61.891  16.627 0.0000000000
84494  11.599  61.627  17.548 0.0000000000
84495  11.297  62.239  16.990 0.0000000000
84496  11.133  63.630  14.069 0.0000000000
84497  11.557  63.531  14.528 0.0000000000
84498  10.816  63.448  14.783 0.0000000000
84502  10.020  62.506  17.574 0.0000000000
84533  19.614  61.539  3.438 0.0000000000
84534  19.203  60.911  4.122 0.0000000000
84535  18.692  61.589  3.452 0.0000000000
84536  16.106  62.780  3.095 0.0000000000
84537  16.663  61.995  3.428 0.0000000000
84538  15.739  62.261  3.616 0.0000000000
84539  15.484  61.930  4.313 0.0000000000
84540  14.897  62.563  3.914 0.0000000000
84541  13.859  65.066  1.958 0.0000000000
84542  14.479  64.694  2.388 0.0000000000
84543  13.553  64.756  2.657 0.0000000000
84544  12.335  64.214  4.407 0.0000000000
84545  13.061  64.038  3.959 0.0000000000
84546  12.867  63.762  4.648 0.0000000000
84547  13.390  63.294  4.839 0.0000000000
84548  12.686  63.572  5.388 0.0000000000
84549  12.456  63.250  6.109 0.0000000000
84550  12.031  63.761  5.745 0.0000000000
84551  10.248  63.805  5.890 0.0000000000
84552  10.733  63.730  6.374 0.0000000000
84553  10.104  63.447  6.599 0.0000000000
92331  26.506  57.811  -10.731 0.0000000000
92333  27.249  57.484  -10.617 0.0000000000
92334  28.024  57.134  -10.536 0.0000000000
92335  28.806  56.764  -10.459 0.0000000000
92344  11.249  54.665  29.339 0.0000000000
92345  10.870  55.506  29.374 0.0000000000
92346  11.337  55.218  28.881 0.0000000000
92347  11.423  55.754  28.419 0.0000000000
92348  11.533  56.264  27.864 0.0000000000
92349  26.240  56.691  -8.412 0.0000000000
92350  25.431  56.876  -8.433 0.0000000000
92351  25.926  57.442  -8.818 0.0000000000
92352  25.614  58.052  -9.286 0.0000000000
92353  25.327  58.479  -9.920 0.0000000000
92354  25.000  58.612  -10.459 0.0000000000
92355  25.774  58.393  -10.255 0.0000000000
92356  26.191  58.190  -10.530 0.0000000000
93087  20.633  60.354  8.574 0.0000000000
93088  19.795  60.084  8.297 0.0000000000
93089  20.021  60.134  7.588 0.0000000000
93090  19.371  60.065  6.641 0.0000000000
93091  18.699  60.220  5.669 0.0000000000
94167  22.245  57.368  -0.612 0.0000000000
94168  21.965  58.351  -0.920 0.0000000000
94169  21.761  57.750  -1.232 0.0000000000
94170  21.223  58.079  -1.814 0.0000000000
94171  20.459  58.356  -2.329 0.0000000000
94172  14.115  56.990  -10.262 0.0000000000
94173  13.713  57.606  -9.595 0.0000000000
94174  13.179  57.562  -10.318 0.0000000000
94175  12.357  58.278  -10.372 0.0000000000
94176  11.572  59.000  -10.441 0.0000000000
94177  10.772  59.776  -10.642 0.0000000000
94178  11.049  58.847  -11.252 0.0000000000
94179  10.655  58.659  -12.082 0.0000000000
94180  10.399  58.444  -12.986 0.0000000000
94181  10.284  58.462  -13.787 0.0000000000
94182  11.165  58.143  -13.824 0.0000000000
94183  11.974  58.214  -14.529 0.0000000000
94184  12.689  58.562  -15.055 0.0000000000
94923  29.986  50.209  -3.578 0.0000000000
94924  30.419  50.558  -3.867 0.0000000000
94972  22.766  55.817  17.408 0.0000000000
94973  22.645  56.425  16.921 0.0000000000
94974  22.758  55.743  16.695 0.0000000000
94975  22.734  55.673  15.898 0.0000000000
94976  22.845  55.644  15.220 0.0000000000
94989  24.341  52.421  7.194 0.0000000000
94990  23.958  52.814  6.677 0.0000000000
94991  23.536  53.214  6.174 0.0000000000
94992  23.676  52.350  6.097 0.0000000000
94993  23.452  51.865  5.496 0.0000000000
94994  23.385  51.343  4.909 0.0000000000
96381  14.576  57.070  18.583 0.0000000000
96382  13.958  57.643  19.050 0.0000000000
96383  14.175  57.850  18.223 0.0000000000
96384  13.818  58.670  17.865 0.0000000000
96385  13.456  59.344  17.513 0.0000000000
96386  10.729  63.489  10.564 0.0000000000
96387  10.729  63.608  11.309 0.0000000000
96388  10.208  63.317  10.774 0.0000000000
96395  12.610  65.090  -1.139 0.0000000000
96396  12.594  65.389  -0.430 0.0000000000
96397  11.806  65.399  -0.905 0.0000000000
96398  11.071  65.529  -0.609 0.0000000000
96399  10.520  65.451  -0.371 0.0000000000
98478  9.201  57.764  28.374 0.0000000000
98480  8.885  58.089  27.800 0.0000000000
98487  21.598  53.150  -4.916 0.0000000000
98488  20.959  53.765  -4.857 0.0000000000
98489  21.330  53.537  -5.522 0.0000000000
98490  21.075  53.896  -6.145 0.0000000000
98491  20.824  54.252  -6.767 0.0000000000
98492  22.417  57.028  -9.286 0.0000000000
98493  21.736  56.247  -8.986 0.0000000000
98494  21.400  56.832  -9.593 0.0000000000
98495  20.340  56.544  -9.814 0.0000000000
98496  19.269  56.280  -9.941 0.0000000000
98497  18.221  56.121  -9.996 0.0000000000
98498  18.897  56.744  -10.481 0.0000000000
98499  18.594  57.257  -11.056 0.0000000000
98500  18.207  57.751  -11.691 0.0000000000
98501  17.857  58.238  -12.181 0.0000000000
98502  18.853  58.413  -11.934 0.0000000000
98503  19.444  58.904  -12.188 0.0000000000
98504  20.022  59.193  -12.470 0.0000000000
100701  17.522  59.286  13.127 0.0000000000
100702  16.780  59.659  13.229 0.0000000000
100703  17.255  59.959  12.731 0.0000000000
100704  16.922  60.477  12.304 0.0000000000
100705  16.554  60.734  11.819 0.0000000000
100706  15.830  60.200  8.072 0.0000000000
100707  15.635  60.306  9.037 0.0000000000
100708  15.044  60.657  8.348 0.0000000000
100709  14.362  61.144  8.716 0.0000000000
100710  13.633  61.643  9.037 0.0000000000
100711  13.091  62.147  9.389 0.0000000000
100712  13.087  62.051  8.511 0.0000000000
100713  12.566  62.463  8.068 0.0000000000
100714  12.048  62.853  7.672 0.0000000000
103941  22.819  61.549  2.702 0.0000000000
103942  22.094  62.086  2.647 0.0000000000
103943  22.363  62.222  1.984 0.0000000000
103944  21.658  62.786  1.286 0.0000000000
103945  20.746  63.092  0.610 0.0000000000
103946  19.025  61.448  -1.726 0.0000000000
103947  18.964  61.745  -1.285 0.0000000000
103948  18.181  61.671  -1.698 0.0000000000
103949  17.313  61.930  -1.621 0.0000000000
103950  16.458  62.307  -1.543 0.0000000000
103951  15.655  62.838  -1.483 0.0000000000
103952  15.665  62.273  -2.080 0.0000000000
103953  14.896  62.477  -2.693 0.0000000000
103954  14.190  62.628  -3.379 0.0000000000
103955  18.574  56.660  -4.689 0.0000000000
103956  18.594  57.359  -4.182 0.0000000000
103957  17.977  57.477  -4.830 0.0000000000
103958  17.406  58.258  -5.056 0.0000000000
103959  16.818  59.073  -5.322 0.0000000000
103960  13.281  61.045  -7.761 0.0000000000
103961  14.123  60.998  -7.221 0.0000000000
103962  13.323  61.809  -7.417 0.0000000000
103963  13.380  62.425  -7.023 0.0000000000
103964  13.252  62.703  -6.575 0.0000000000
103965  13.049  62.837  -6.101 0.0000000000
103966  12.307  63.202  -6.781 0.0000000000
103967  11.473  63.691  -6.918 0.0000000000
103968  10.637  64.127  -6.922 0.0000000000
103969  9.915  64.477  -6.805 0.0000000000
103970  9.934  64.246  -7.458 0.0000000000
103971  9.189  64.202  -7.998 0.0000000000
103972  8.529  63.993  -8.540 0.0000000000
103973  7.884  61.859  -11.300 0.0000000000
103986  9.298  57.956  -16.517 0.0000000000
103987  8.477  58.008  -16.469 0.0000000000
103988  9.038  57.812  -17.033 0.0000000000
103989  8.770  57.607  -17.580 0.0000000000
103995  16.404  59.369  -14.702 0.0000000000
103996  15.610  59.312  -15.021 0.0000000000
106209  29.165  54.773  -7.514 0.0000000000
106210  29.765  55.348  -7.746 0.0000000000
106211  29.839  54.650  -7.453 0.0000000000
106212  30.508  54.604  -7.295 0.0000000000
106213  31.166  54.572  -7.060 0.0000000000
106214  32.534  52.291  -5.314 0.0000000000
106215  32.387  53.029  -5.784 0.0000000000
106216  33.096  52.794  -5.655 0.0000000000
106217  33.702  53.348  -5.938 0.0000000000
106218  34.290  53.814  -6.166 0.0000000000
106219  34.909  54.138  -6.337 0.0000000000
106338  17.164  53.486  22.092 0.0000000000
106339  16.666  53.902  21.448 0.0000000000
106340  16.211  54.369  20.790 0.0000000000
106341  16.898  54.127  20.681 0.0000000000
106342  17.169  54.432  19.879 0.0000000000
106343  17.477  54.864  19.142 0.0000000000
106349  21.457  56.858  19.552 0.0000000000
106350  21.278  56.552  20.183 0.0000000000
106351  20.869  56.838  19.488 0.0000000000
106352  20.323  56.653  19.262 0.0000000000
106353  19.829  56.388  18.949 0.0000000000
106354  19.368  56.100  18.655 0.0000000000
106355  19.533  56.540  18.153 0.0000000000
106356  19.192  56.646  17.336 0.0000000000
106357  18.749  56.885  16.544 0.0000000000
106358  18.354  57.187  15.775 0.0000000000
106359  19.038  57.303  16.026 0.0000000000
106360  19.341  57.799  15.544 0.0000000000
106361  19.712  58.281  15.111 0.0000000000
106362  22.481  58.771  14.765 0.0000000000
106363  21.867  59.114  14.718 0.0000000000
106364  22.370  59.176  14.064 0.0000000000
106365  22.315  59.639  13.408 0.0000000000
106366  22.195  60.008  12.686 0.0000000000
106367  21.999  60.266  11.894 0.0000000000
106368  22.628  59.946  11.941 0.0000000000
106369  22.927  59.779  11.119 0.0000000000
106370  23.077  59.619  10.301 0.0000000000
106399  23.208  54.119  13.510 0.0000000000
106400  23.319  54.040  12.795 0.0000000000
106401  23.442  54.600  12.181 0.0000000000
106402  23.786  55.131  11.603 0.0000000000
106403  24.971  55.424  8.619 0.0000000000
106404  25.090  55.803  9.358 0.0000000000
106405  25.003  56.225  8.692 0.0000000000
106406  24.948  57.033  8.689 0.0000000000
106407  24.647  57.785  8.667 0.0000000000
106408  24.292  58.437  8.673 0.0000000000
106409  24.286  58.220  7.917 0.0000000000
106410  23.939  58.632  7.186 0.0000000000
106411  23.640  58.942  6.442 0.0000000000
106412  23.313  59.283  5.670 0.0000000000
106413  23.443  58.631  5.730 0.0000000000
106414  23.224  58.378  5.045 0.0000000000
106415  22.948  58.062  4.415 0.0000000000
106416  22.385  54.789  3.770 0.0000000000
106417  22.359  55.660  3.635 0.0000000000
106418  22.283  55.147  3.202 0.0000000000
106419  22.249  55.565  2.590 0.0000000000
106420  22.348  55.952  2.003 0.0000000000
106421  22.536  56.240  1.415 0.0000000000
106422  22.592  55.366  1.501 0.0000000000
106423  22.835  54.782  0.982 0.0000000000
106424  22.938  54.190  0.476 0.0000000000
106428  24.840  49.187  2.544 0.0000000000
106429  24.675  49.507  2.039 0.0000000000
106430  25.333  49.224  -0.934 0.0000000000
106431  25.005  49.427  -0.330 0.0000000000
106432  24.674  49.623  -0.895 0.0000000000
106433  24.106  50.095  -0.811 0.0000000000
106434  23.635  50.643  -0.725 0.0000000000
106435  23.245  51.341  -0.650 0.0000000000
106436  23.258  50.853  -1.338 0.0000000000
106437  22.950  51.056  -1.885 0.0000000000
106438  22.654  51.282  -2.408 0.0000000000
106439  22.398  51.595  -2.902 0.0000000000
106440  22.945  51.006  -3.053 0.0000000000
106441  23.356  50.879  -3.668 0.0000000000
106442  23.853  50.850  -4.250 0.0000000000
106443  27.379  50.723  -5.110 0.0000000000
106444  26.633  50.810  -5.183 0.0000000000
106445  27.299  51.347  -5.542 0.0000000000
106446  27.176  52.013  -6.000 0.0000000000
106447  27.100  52.709  -6.474 0.0000000000
106448  26.999  53.437  -6.937 0.0000000000
106449  27.813  53.328  -6.846 0.0000000000
106450  28.498  54.022  -7.210 0.0000000000
110219  31.864  56.708  -8.739 0.0000000000
110220  31.570  56.685  -9.344 0.0000000000
110221  32.386  56.583  -9.222 0.0000000000
110222  32.818  56.345  -9.590 0.0000000000
110223  33.166  55.984  -9.920 0.0000000000
110583  14.188  55.712  25.116 0.0000000000
110584  13.558  56.157  25.496 0.0000000000
110585  13.783  56.476  24.887 0.0000000000
110586  13.168  57.201  24.478 0.0000000000
110587  12.574  57.972  24.091 0.0000000000
110588  11.844  60.029  20.788 0.0000000000
110589  11.682  59.896  21.636 0.0000000000
110590  11.237  60.460  21.258 0.0000000000
110591  10.607  60.750  21.601 0.0000000000
110592  9.882  60.812  21.918 0.0000000000
110593  9.259  60.635  22.263 0.0000000000
110594  9.468  60.910  21.364 0.0000000000
110597  14.140  61.530  14.304 0.0000000000
110598  13.554  61.307  15.050 0.0000000000
110599  13.468  61.983  14.655 0.0000000000
110600  12.797  62.411  15.005 0.0000000000
110601  12.114  62.785  15.391 0.0000000000
110602  10.015  63.054  14.303 0.0000000000
110603  10.212  63.160  14.856 0.0000000000
110624  18.532  63.127  2.540 0.0000000000
110625  18.123  62.443  2.935 0.0000000000
110626  17.522  63.204  2.632 0.0000000000
110627  16.548  63.340  2.724 0.0000000000
110628  15.587  63.504  2.883 0.0000000000
110629  12.166  64.984  2.530 0.0000000000
110630  12.708  64.760  2.983 0.0000000000
110631  12.034  64.762  3.308 0.0000000000
110632  11.790  64.519  4.043 0.0000000000
110633  11.629  64.343  4.764 0.0000000000
110634  11.508  64.125  5.430 0.0000000000
110635  10.950  64.327  5.011 0.0000000000
110636  10.347  64.105  5.213 0.0000000000
115630  9.326  55.270  31.117 0.0000000000
115631  8.877  55.798  30.885 0.0000000000
115632  9.380  55.859  30.585 0.0000000000
115633  9.419  56.397  30.035 0.0000000000
115634  9.482  56.934  29.490 0.0000000000
115635  10.439  56.294  29.325 0.0000000000
115636  9.990  56.923  29.165 0.0000000000
115637  9.569  57.404  28.842 0.0000000000
115638  9.677  57.829  28.124 0.0000000000
115639  9.818  58.221  27.449 0.0000000000
115640  9.833  58.682  26.668 0.0000000000
115641  23.844  53.859  -7.131 0.0000000000
115642  23.107  54.117  -7.199 0.0000000000
115643  23.722  54.749  -7.498 0.0000000000
115644  23.582  55.597  -7.936 0.0000000000
115645  23.466  56.415  -8.469 0.0000000000
115646  24.670  57.010  -8.527 0.0000000000
115647  23.960  57.144  -8.748 0.0000000000
115648  23.238  57.184  -9.031 0.0000000000
115649  22.946  57.738  -9.608 0.0000000000
115650  22.559  58.239  -10.234 0.0000000000
115651  22.034  58.627  -10.822 0.0000000000
115652  21.680  58.866  -11.249 0.0000000000
115653  22.558  58.877  -11.091 0.0000000000
115654  23.035  58.953  -11.387 0.0000000000
115655  23.504  58.813  -11.720 0.0000000000
115656  24.654  58.689  -10.988 0.0000000000
117363  19.161  60.137  11.223 0.0000000000
117364  18.327  60.036  11.027 0.0000000000
117365  18.688  60.044  10.455 0.0000000000
117366  18.150  59.863  9.632 0.0000000000
117367  17.528  59.764  8.823 0.0000000000
117368  18.886  59.872  8.132 0.0000000000
117369  17.881  59.812  8.024 0.0000000000
117370  16.819  59.915  7.975 0.0000000000
117371  16.130  60.332  7.196 0.0000000000
117372  15.537  60.900  6.552 0.0000000000
117373  14.967  61.558  5.983 0.0000000000
119883  22.489  59.923  0.560 0.0000000000
119884  22.150  60.978  0.294 0.0000000000
119885  22.040  60.340  -0.089 0.0000000000
119886  21.338  60.617  -0.707 0.0000000000
119887  20.621  60.876  -1.178 0.0000000000
119888  21.468  59.340  -1.214 0.0000000000
119889  20.761  60.270  -1.458 0.0000000000
119890  19.907  61.057  -1.643 0.0000000000
119891  19.184  61.088  -2.068 0.0000000000
119892  18.396  61.154  -2.593 0.0000000000
119893  17.570  61.086  -3.095 0.0000000000
119894  16.286  56.825  -7.375 0.0000000000
119895  16.172  57.602  -6.848 0.0000000000
119896  15.532  57.643  -7.471 0.0000000000
119897  14.763  58.516  -7.648 0.0000000000
119898  13.997  59.383  -7.871 0.0000000000
119899  13.478  58.445  -9.000 0.0000000000
119900  13.334  59.343  -8.501 0.0000000000
119901  13.252  60.244  -8.065 0.0000000000
119902  12.510  60.994  -8.298 0.0000000000
119903  11.632  61.820  -8.590 0.0000000000
119904  10.765  62.533  -8.866 0.0000000000
119905  9.959  63.083  -9.085 0.0000000000
119906  10.137  62.463  -9.463 0.0000000000
119907  9.549  62.262  -10.053 0.0000000000
119908  9.008  61.975  -10.651 0.0000000000
119909  9.986  60.511  -10.853 0.0000000000
119910  9.249  61.148  -11.043 0.0000000000
119911  8.563  61.638  -11.202 0.0000000000
119912  8.197  61.193  -11.801 0.0000000000
119913  7.846  60.779  -12.413 0.0000000000
119914  7.521  60.219  -12.992 0.0000000000
119915  7.350  59.790  -13.613 0.0000000000
119916  7.905  59.690  -13.622 0.0000000000
119917  8.418  59.071  -14.276 0.0000000000
119918  9.006  58.466  -15.094 0.0000000000
119919  10.104  58.377  -14.515 0.0000000000
119920  9.886  58.345  -15.220 0.0000000000
119921  9.605  58.162  -15.864 0.0000000000
119922  10.240  58.076  -16.476 0.0000000000
119923  10.843  58.010  -16.878 0.0000000000
119924  11.381  57.922  -17.221 0.0000000000
121647  29.470  52.126  -5.867 0.0000000000
121648  30.022  52.707  -6.133 0.0000000000
121649  30.018  52.129  -5.643 0.0000000000
121650  30.599  52.155  -5.369 0.0000000000
121651  31.227  51.972  -5.141 0.0000000000
121652  30.928  50.916  -4.199 0.0000000000
121653  31.423  51.308  -4.560 0.0000000000
121654  31.974  51.787  -4.954 0.0000000000
121759  22.059  56.515  19.514 0.0000000000
121760  21.698  56.919  18.906 0.0000000000
121761  21.414  57.296  18.271 0.0000000000
121762  21.145  57.596  17.469 0.0000000000
121763  20.887  57.859  16.697 0.0000000000
121764  21.502  57.842  16.854 0.0000000000
121765  21.830  58.047  16.413 0.0000000000
121766  22.248  58.274  15.923 0.0000000000
121767  22.580  57.120  16.414 0.0000000000
121768  22.605  57.709  15.872 0.0000000000
121769  22.569  58.276  15.336 0.0000000000
121770  22.835  58.195  14.639 0.0000000000
121771  23.055  58.074  13.892 0.0000000000
121772  23.188  57.930  13.096 0.0000000000
121797  25.068  53.718  9.641 0.0000000000
121798  25.053  54.232  9.076 0.0000000000
121799  24.867  53.173  8.354 0.0000000000
121800  24.859  53.956  8.439 0.0000000000
121801  24.899  54.666  8.482 0.0000000000
121802  24.552  55.082  7.921 0.0000000000
121803  24.179  55.543  7.352 0.0000000000
121804  23.782  55.971  6.768 0.0000000000
121805  23.410  56.418  6.052 0.0000000000
121806  23.397  55.670  6.156 0.0000000000
121807  23.057  55.311  5.550 0.0000000000
121808  22.770  54.907  4.954 0.0000000000
121809  23.153  53.649  5.588 0.0000000000
121810  22.841  54.047  4.984 0.0000000000
121811  22.565  54.436  4.334 0.0000000000
121812  22.509  53.887  3.801 0.0000000000
121813  22.548  53.367  3.261 0.0000000000
121814  22.685  52.863  2.709 0.0000000000
121823  25.714  49.101  -1.499 0.0000000000
121824  25.370  49.286  -2.118 0.0000000000
121825  25.062  49.526  -2.750 0.0000000000
121826  24.817  49.763  -3.307 0.0000000000
121827  25.561  49.530  -3.298 0.0000000000
121828  26.123  49.622  -3.753 0.0000000000
121829  26.850  49.885  -4.187 0.0000000000
121830  27.772  49.547  -3.429 0.0000000000
121831  27.624  49.854  -4.042 0.0000000000
121832  27.497  50.264  -4.596 0.0000000000
121833  28.134  50.751  -4.995 0.0000000000
121834  28.888  51.373  -5.478 0.0000000000
124766  34.634  56.070  -8.110 0.0000000000
124767  34.470  56.104  -8.786 0.0000000000
124768  35.109  55.908  -8.523 0.0000000000
124769  35.452  55.553  -8.832 0.0000000000
124770  35.693  54.993  -9.090 0.0000000000
124772  36.357  54.678  -8.775 0.0000000000
124773  35.843  54.383  -9.312 0.0000000000
125049  14.049  56.273  21.961 0.0000000000
125050  13.547  56.913  22.326 0.0000000000
125051  13.565  57.099  21.510 0.0000000000
125052  13.152  57.915  21.132 0.0000000000
125053  12.755  58.744  20.770 0.0000000000
125054  13.412  58.287  19.529 0.0000000000
125055  12.881  58.888  20.001 0.0000000000
125056  12.364  59.463  20.412 0.0000000000
125057  11.978  60.118  19.991 0.0000000000
125058  11.536  60.710  19.598 0.0000000000
125059  11.106  61.275  19.246 0.0000000000
125060  12.965  63.300  12.586 0.0000000000
125061  12.701  63.419  13.363 0.0000000000
125062  12.204  63.607  12.956 0.0000000000
125063  11.438  63.734  13.300 0.0000000000
125064  10.766  63.644  13.579 0.0000000000
125065  10.572  63.639  12.172 0.0000000000
125066  10.396  63.541  12.964 0.0000000000
125067  10.272  63.397  13.684 0.0000000000
125068  9.840  62.929  13.778 0.0000000000
125081  15.849  64.849  0.889 0.0000000000
125082  15.747  64.887  1.552 0.0000000000
125083  15.014  65.111  1.109 0.0000000000
125084  14.103  65.229  1.303 0.0000000000
125085  13.155  65.250  1.514 0.0000000000
125086  12.531  65.440  0.368 0.0000000000
125087  12.427  65.381  1.087 0.0000000000
125088  12.296  65.208  1.803 0.0000000000
125089  11.570  65.154  2.075 0.0000000000
125090  10.968  64.995  2.388 0.0000000000
125091  10.402  64.693  2.606 0.0000000000
129819  8.502  56.163  30.495 0.0000000000
129837  21.177  54.920  -2.308 0.0000000000
129838  20.912  55.928  -2.411 0.0000000000
129839  20.728  55.292  -2.909 0.0000000000
129840  20.240  55.575  -3.526 0.0000000000
129841  19.719  55.742  -4.073 0.0000000000
129842  20.362  54.426  -4.763 0.0000000000
129843  19.770  55.119  -4.676 0.0000000000
129844  19.160  55.858  -4.639 0.0000000000
129845  18.610  55.966  -5.269 0.0000000000
129846  18.029  55.997  -5.924 0.0000000000
129847  17.558  56.021  -6.648 0.0000000000
129848  22.367  54.323  -7.267 0.0000000000
129849  21.529  54.495  -7.394 0.0000000000
129850  20.611  54.569  -7.434 0.0000000000
129851  21.068  55.532  -8.599 0.0000000000
129852  20.381  54.988  -8.102 0.0000000000
129853  19.666  54.707  -7.448 0.0000000000
129854  18.742  54.973  -7.419 0.0000000000
129855  17.873  55.416  -7.350 0.0000000000
129856  17.060  56.102  -7.333 0.0000000000
129857  16.586  56.244  -8.011 0.0000000000
129858  16.091  56.312  -8.705 0.0000000000
129859  15.589  56.443  -9.401 0.0000000000
129860  17.220  56.114  -10.011 0.0000000000
129861  16.174  56.282  -10.067 0.0000000000
129862  15.137  56.574  -10.176 0.0000000000
129863  14.699  56.758  -10.973 0.0000000000
129864  14.369  56.999  -11.826 0.0000000000
129865  14.119  57.331  -12.772 0.0000000000
129866  13.944  57.835  -13.375 0.0000000000
129867  14.883  57.852  -13.105 0.0000000000
129868  15.575  58.448  -13.405 0.0000000000
129869  16.130  59.061  -13.685 0.0000000000
129870  17.444  58.715  -12.738 0.0000000000
129871  17.002  59.178  -13.324 0.0000000000
129872  16.661  59.332  -14.003 0.0000000000
129873  17.176  59.374  -14.396 0.0000000000
129876  21.343  59.059  -11.722 0.0000000000
129877  20.974  59.184  -12.241 0.0000000000
129878  20.504  59.139  -12.718 0.0000000000
129880  20.978  58.873  -12.951 0.0000000000
129881  20.015  59.030  -13.247 0.0000000000
134511  15.612  58.003  15.462 0.0000000000
134512  14.891  58.499  15.745 0.0000000000
134513  15.233  58.712  14.947 0.0000000000
134514  14.958  59.501  14.498 0.0000000000
134515  14.854  60.339  14.189 0.0000000000
134516  16.098  60.102  13.421 0.0000000000
134517  15.440  60.608  13.624 0.0000000000
134518  14.792  61.068  13.925 0.0000000000
134519  14.739  61.743  13.655 0.0000000000
134520  14.445  62.191  13.203 0.0000000000
134521  14.067  62.540  12.741 0.0000000000
134522  17.478  60.120  10.971 0.0000000000
134523  16.711  60.399  11.089 0.0000000000
134524  16.082  60.834  11.302 0.0000000000
134525  15.483  60.609  9.915 0.0000000000
134526  15.443  60.985  10.715 0.0000000000
134527  15.447  61.335  11.431 0.0000000000
134528  14.898  61.954  11.648 0.0000000000
134529  14.265  62.389  11.917 0.0000000000
134530  13.644  62.859  12.233 0.0000000000
134531  13.107  63.108  11.737 0.0000000000
134532  12.514  63.262  11.226 0.0000000000
134533  11.967  63.423  10.708 0.0000000000
134534  12.507  62.642  9.664 0.0000000000
134535  11.971  63.106  9.904 0.0000000000
134536  11.382  63.420  10.215 0.0000000000
134537  10.726  63.362  9.835 0.0000000000
134538  10.186  63.213  9.380 0.0000000000
134540  10.039  65.277  -3.335 0.0000000000
134541  9.935  65.368  -2.504 0.0000000000
134542  9.402  65.357  -3.024 0.0000000000
141225  21.294  60.414  5.329 0.0000000000
141226  20.506  60.384  5.151 0.0000000000
141227  20.859  60.771  4.418 0.0000000000
141228  20.460  61.385  3.609 0.0000000000
141229  20.038  62.204  2.952 0.0000000000
141230  21.222  62.479  2.568 0.0000000000
141231  20.349  62.784  2.500 0.0000000000
141232  19.495  63.030  2.495 0.0000000000
141233  18.844  63.628  2.055 0.0000000000
141234  18.203  64.075  1.633 0.0000000000
141235  17.547  64.301  1.162 0.0000000000
141236  21.481  61.910  0.121 0.0000000000
141237  20.666  62.545  0.083 0.0000000000
141238  19.913  63.002  0.122 0.0000000000
141239  19.033  62.177  -0.800 0.0000000000
141240  19.101  62.766  -0.330 0.0000000000
141241  19.157  63.350  0.220 0.0000000000
141242  18.366  63.684  0.368 0.0000000000
141243  17.546  64.058  0.548 0.0000000000
141244  16.678  64.418  0.695 0.0000000000
141245  15.837  64.561  0.236 0.0000000000
141246  15.032  64.665  -0.306 0.0000000000
141247  14.237  64.655  -0.750 0.0000000000
141248  14.916  63.511  -1.438 0.0000000000
141249  14.206  64.153  -1.372 0.0000000000
141250  13.419  64.674  -1.265 0.0000000000
141251  12.582  64.740  -1.814 0.0000000000
141252  11.889  64.833  -2.388 0.0000000000
141253  11.335  64.984  -3.002 0.0000000000
141254  20.568  56.845  -2.551 0.0000000000
141255  20.114  57.724  -2.675 0.0000000000
141256  19.628  58.551  -2.802 0.0000000000
141257  18.649  58.028  -3.716 0.0000000000
141258  18.783  58.658  -3.325 0.0000000000
141259  19.056  59.346  -3.016 0.0000000000
141260  18.364  60.081  -3.291 0.0000000000
141261  17.593  60.690  -3.526 0.0000000000
141262  16.770  61.153  -3.704 0.0000000000
141263  16.129  58.420  -6.415 0.0000000000
141264  16.138  59.211  -6.019 0.0000000000
141265  16.222  59.917  -5.611 0.0000000000
141266  14.892  60.923  -6.605 0.0000000000
141267  15.623  60.773  -5.957 0.0000000000
141268  16.229  60.493  -5.246 0.0000000000
141269  16.196  60.987  -4.844 0.0000000000
141270  16.031  61.329  -4.371 0.0000000000
141271  15.960  61.541  -3.841 0.0000000000
141272  15.129  61.918  -3.979 0.0000000000
141273  14.302  62.338  -4.076 0.0000000000
141274  13.489  62.839  -4.117 0.0000000000
141275  12.891  62.943  -5.523 0.0000000000
141276  12.743  63.120  -4.851 0.0000000000
141277  12.632  63.458  -4.122 0.0000000000
141278  11.980  64.054  -3.990 0.0000000000
141279  11.379  64.612  -3.827 0.0000000000
141280  10.723  65.028  -3.610 0.0000000000
141281  10.029  65.108  -4.201 0.0000000000
141282  9.438  65.040  -4.754 0.0000000000
141283  8.843  64.891  -5.261 0.0000000000
141284  9.285  64.702  -6.540 0.0000000000
141285  8.739  64.751  -6.191 0.0000000000
141290  9.203  63.513  -9.226 0.0000000000
141291  8.529  63.676  -9.223 0.0000000000
141318  7.204  59.316  -14.228 0.0000000000
141319  7.072  58.799  -14.817 0.0000000000
141321  7.785  58.105  -16.414 0.0000000000
141336  13.760  58.252  -14.038 0.0000000000
141337  13.560  58.655  -14.732 0.0000000000
141338  13.325  58.885  -15.414 0.0000000000
141339  14.793  59.253  -15.359 0.0000000000
141340  13.966  59.219  -15.721 0.0000000000
141341  13.048  59.015  -16.115 0.0000000000
145827  28.060  57.326  -9.039 0.0000000000
145828  28.528  57.486  -9.365 0.0000000000
145829  28.921  57.025  -8.876 0.0000000000
145830  29.776  56.788  -8.726 0.0000000000
145831  30.606  56.599  -8.643 0.0000000000
145832  30.316  55.869  -8.003 0.0000000000
145833  30.822  56.245  -8.267 0.0000000000
145834  31.340  56.524  -8.530 0.0000000000
145835  32.063  56.444  -8.401 0.0000000000
145836  32.796  56.310  -8.245 0.0000000000
145837  33.441  56.189  -7.999 0.0000000000
145838  30.578  53.290  -6.378 0.0000000000
145839  31.172  53.932  -6.597 0.0000000000
145840  31.780  54.494  -6.838 0.0000000000
145841  32.347  53.782  -6.169 0.0000000000
145842  32.345  54.463  -6.550 0.0000000000
145843  32.329  55.056  -7.022 0.0000000000
145844  32.912  55.523  -7.226 0.0000000000
145845  33.511  55.854  -7.497 0.0000000000
145846  34.085  56.013  -7.811 0.0000000000
145847  34.708  55.786  -7.607 0.0000000000
145848  35.341  55.497  -7.399 0.0000000000
145850  35.501  54.405  -6.517 0.0000000000
146078  14.470  55.008  25.374 0.0000000000
146079  14.692  55.352  24.798 0.0000000000
146080  14.742  55.621  24.099 0.0000000000
146081  14.590  55.647  23.329 0.0000000000
146086  16.516  53.632  23.679 0.0000000000
146087  16.015  54.048  23.958 0.0000000000
146088  15.533  54.599  23.504 0.0000000000
146089  15.010  55.129  23.053 0.0000000000
146090  14.509  55.690  22.542 0.0000000000
146091  14.480  55.756  21.649 0.0000000000
146092  14.533  55.917  20.788 0.0000000000
146093  14.728  56.104  19.920 0.0000000000
146094  15.768  54.954  20.168 0.0000000000
146095  15.342  55.632  19.578 0.0000000000
146096  14.935  56.366  19.022 0.0000000000
146097  15.176  56.668  18.205 0.0000000000
146098  15.455  56.906  17.483 0.0000000000
146099  15.724  57.153  16.783 0.0000000000
146118  18.558  54.532  20.040 0.0000000000
146119  18.180  54.878  19.218 0.0000000000
146120  17.807  55.298  18.484 0.0000000000
146121  18.745  55.829  18.302 0.0000000000
146122  18.115  55.784  18.046 0.0000000000
146123  17.396  55.848  17.910 0.0000000000
146124  16.915  56.331  17.242 0.0000000000
146125  16.447  56.848  16.622 0.0000000000
146126  15.998  57.414  16.076 0.0000000000
146127  16.283  57.667  15.318 0.0000000000
146128  16.637  57.961  14.692 0.0000000000
146129  17.086  58.277  14.057 0.0000000000
146130  18.050  57.582  14.965 0.0000000000
146131  17.799  58.112  14.191 0.0000000000
146132  17.656  58.698  13.596 0.0000000000
146133  18.183  59.109  13.197 0.0000000000
146134  18.682  59.472  12.781 0.0000000000
146135  19.071  59.857  12.400 0.0000000000
146136  20.602  58.171  16.072 0.0000000000
146137  20.337  58.424  15.390 0.0000000000
146138  20.214  58.720  14.672 0.0000000000
146139  21.214  59.195  14.560 0.0000000000
146140  20.612  59.160  14.302 0.0000000000
146141  20.067  59.088  13.965 0.0000000000
146142  19.913  59.519  13.292 0.0000000000
146143  19.756  59.948  12.636 0.0000000000
146144  19.473  60.102  11.941 0.0000000000
146145  19.856  60.281  11.397 0.0000000000
146146  20.241  60.388  10.818 0.0000000000
146147  20.682  60.510  10.162 0.0000000000
146148  21.783  60.523  11.063 0.0000000000
146149  21.430  60.621  10.262 0.0000000000
146150  21.052  60.542  9.439 0.0000000000
146151  21.340  60.545  8.691 0.0000000000
146152  21.502  60.430  7.844 0.0000000000
146153  21.643  60.366  7.024 0.0000000000
146208  22.806  54.306  15.394 0.0000000000
146209  22.805  54.943  14.971 0.0000000000
146210  22.926  55.550  14.523 0.0000000000
146211  23.115  54.784  13.663 0.0000000000
146212  23.044  55.453  13.824 0.0000000000
146213  23.039  56.138  14.002 0.0000000000
146214  23.130  56.733  13.459 0.0000000000
146215  23.287  57.270  12.855 0.0000000000
146216  23.430  57.759  12.209 0.0000000000
146217  24.182  54.249  10.788 0.0000000000
146218  24.178  54.992  10.922 0.0000000000
146219  24.192  55.664  11.043 0.0000000000
146220  24.935  56.099  10.022 0.0000000000
146221  24.620  56.253  10.649 0.0000000000
146222  24.176  56.292  11.158 0.0000000000
146223  24.036  56.953  11.290 0.0000000000
146224  23.856  57.590  11.362 0.0000000000
146225  23.602  58.207  11.556 0.0000000000
146226  23.589  58.660  10.884 0.0000000000
146227  23.449  59.101  10.150 0.0000000000
146228  23.274  59.558  9.486 0.0000000000
146229  23.891  59.023  8.690 0.0000000000
146230  23.475  59.552  8.712 0.0000000000
146231  23.067  59.973  8.765 0.0000000000
146232  22.751  60.247  7.927 0.0000000000
146233  22.306  60.326  7.078 0.0000000000
146234  21.819  60.411  6.193 0.0000000000
146235  21.933  60.378  5.383 0.0000000000
146236  22.277  60.608  4.681 0.0000000000
146237  22.644  60.798  4.014 0.0000000000
146238  23.101  59.781  4.816 0.0000000000
146239  23.032  60.365  4.018 0.0000000000
146240  22.937  60.901  3.334 0.0000000000
146241  23.186  60.927  2.797 0.0000000000
146242  23.107  60.672  2.205 0.0000000000
146243  22.905  60.198  1.636 0.0000000000
146244  23.086  56.840  5.297 0.0000000000
146245  22.836  57.232  4.566 0.0000000000
146246  22.698  57.752  3.822 0.0000000000
146247  22.397  56.521  3.451 0.0000000000
146248  22.480  57.401  3.255 0.0000000000
146249  22.613  58.266  3.106 0.0000000000
146250  22.672  58.756  2.456 0.0000000000
146251  22.740  59.185  1.805 0.0000000000
146252  22.738  59.558  1.149 0.0000000000
146253  22.559  58.949  0.783 0.0000000000
146254  22.560  58.322  0.457 0.0000000000
146255  22.669  57.713  0.152 0.0000000000
146256  22.691  56.530  0.890 0.0000000000
146257  22.747  56.839  0.368 0.0000000000
146258  22.561  57.105  -0.158 0.0000000000
146259  22.367  56.467  -0.532 0.0000000000
146260  22.109  55.818  -0.919 0.0000000000
146261  21.779  55.233  -1.352 0.0000000000
146263  23.700  50.490  4.789 0.0000000000
146264  23.438  50.857  4.287 0.0000000000
146265  24.100  49.660  3.614 0.0000000000
146266  23.586  50.386  3.675 0.0000000000
146267  23.204  51.249  3.757 0.0000000000
146268  23.083  51.586  3.203 0.0000000000
146269  22.976  51.960  2.662 0.0000000000
146270  22.924  52.372  2.171 0.0000000000
146272  25.110  49.356  1.510 0.0000000000
146273  24.560  49.832  1.520 0.0000000000
146274  24.761  49.795  0.286 0.0000000000
146275  24.416  50.093  0.905 0.0000000000
146276  24.045  50.384  1.539 0.0000000000
146277  23.604  51.084  1.538 0.0000000000
146278  23.247  51.862  1.623 0.0000000000
146279  22.981  52.721  1.674 0.0000000000
146280  23.113  53.062  1.132 0.0000000000
146281  23.065  53.316  0.522 0.0000000000
146282  22.907  53.572  -0.041 0.0000000000
146283  22.945  52.129  -0.604 0.0000000000
146284  22.722  52.955  -0.574 0.0000000000
146285  22.543  53.794  -0.534 0.0000000000
146286  22.222  54.004  -0.983 0.0000000000
146287  21.863  54.278  -1.398 0.0000000000
146288  21.527  54.587  -1.814 0.0000000000
146289  21.363  53.996  -2.385 0.0000000000
146290  21.318  53.509  -3.026 0.0000000000
146291  21.476  53.006  -3.751 0.0000000000
146292  22.140  51.925  -3.406 0.0000000000
146293  21.966  52.323  -3.927 0.0000000000
146294  21.811  52.774  -4.417 0.0000000000
146295  22.263  52.691  -5.077 0.0000000000
146296  22.735  52.687  -5.731 0.0000000000
146297  23.362  52.866  -6.249 0.0000000000
146298  24.651  50.010  -3.777 0.0000000000
146299  24.533  50.442  -4.276 0.0000000000
146300  24.410  50.934  -4.790 0.0000000000
146301  25.830  51.023  -5.246 0.0000000000
146302  25.065  51.270  -5.275 0.0000000000
146303  24.364  51.553  -5.274 0.0000000000
146304  24.254  52.133  -5.775 0.0000000000
146305  24.142  52.655  -6.262 0.0000000000
146306  23.988  53.232  -6.705 0.0000000000
146307  24.578  53.724  -7.115 0.0000000000
146308  25.208  54.394  -7.476 0.0000000000
146309  25.885  55.135  -7.791 0.0000000000
146310  26.863  54.219  -7.389 0.0000000000
146311  26.712  55.070  -7.766 0.0000000000
146312  26.530  55.904  -8.084 0.0000000000
146313  27.057  56.586  -8.365 0.0000000000
146314  27.588  57.031  -8.707 0.0000000000
149477  8.191  54.520  32.288 0.0000000000
149478  8.625  54.654  32.030 0.0000000000
149487  9.171  54.730  31.733 0.0000000000
149488  9.668  54.740  31.329 0.0000000000
149489  10.159  54.660  30.948 0.0000000000
149490  10.633  54.429  30.525 0.0000000000
149493  11.074  54.162  30.025 0.0000000000
149494  11.492  53.898  29.459 0.0000000000
153877  28.982  57.338  -9.711 0.0000000000
153878  29.371  57.012  -10.056 0.0000000000
153879  29.660  56.528  -10.332 0.0000000000
153880  31.064  56.542  -9.840 0.0000000000
153881  30.494  56.301  -10.247 0.0000000000
153886  34.214  56.039  -9.356 0.0000000000
153887  33.886  55.887  -9.817 0.0000000000
153888  33.420  55.390  -10.215 0.0000000000
154605  12.532  54.925  27.252 0.0000000000
154606  12.104  55.850  27.258 0.0000000000
154607  11.703  56.644  27.133 0.0000000000
154608  12.760  56.602  25.860 0.0000000000
154609  11.972  57.019  26.362 0.0000000000
154610  11.260  57.417  26.979 0.0000000000
154611  10.903  58.076  26.696 0.0000000000
154612  10.444  58.704  26.295 0.0000000000
154613  9.978  59.114  25.820 0.0000000000
154614  13.099  57.486  22.821 0.0000000000
154615  12.623  58.144  23.260 0.0000000000
154616  12.059  58.728  23.686 0.0000000000
154617  11.606  59.686  22.406 0.0000000000
154618  11.522  59.391  23.264 0.0000000000
154619  11.411  59.107  24.166 0.0000000000
154620  10.648  59.389  24.592 0.0000000000
154621  10.083  59.486  25.047 0.0000000000
154622  9.526  59.453  25.284 0.0000000000
154623  9.068  59.564  24.747 0.0000000000
154632  14.283  59.014  16.160 0.0000000000
154633  13.711  59.537  16.625 0.0000000000
154634  13.140  60.055  17.088 0.0000000000
154635  13.074  61.036  15.790 0.0000000000
154636  12.808  60.784  16.648 0.0000000000
154637  12.556  60.535  17.547 0.0000000000
154638  11.956  60.982  18.001 0.0000000000
154639  11.347  61.426  18.429 0.0000000000
154640  10.707  61.768  18.758 0.0000000000
154641  12.330  63.382  14.172 0.0000000000
154642  11.907  63.248  14.935 0.0000000000
154643  11.441  63.045  15.709 0.0000000000
154644  10.445  63.240  15.441 0.0000000000
154645  10.759  63.141  16.011 0.0000000000
154646  11.021  62.793  16.503 0.0000000000
154647  10.638  62.527  17.303 0.0000000000
154648  10.330  62.176  18.187 0.0000000000
154649  10.076  61.908  19.049 0.0000000000
154686  19.710  60.385  4.997 0.0000000000
154687  18.887  60.449  4.854 0.0000000000
154688  17.991  60.608  4.737 0.0000000000
154689  17.663  61.758  3.363 0.0000000000
154690  17.308  61.248  3.980 0.0000000000
154691  17.036  60.900  4.728 0.0000000000
154692  16.115  61.290  4.864 0.0000000000
154693  15.229  61.734  5.149 0.0000000000
154694  14.404  62.146  5.546 0.0000000000
154695  15.459  64.614  2.174 0.0000000000
154696  15.059  64.160  2.623 0.0000000000
154697  14.661  63.689  3.141 0.0000000000
154698  13.306  64.380  3.298 0.0000000000
154699  13.817  63.862  3.517 0.0000000000
154700  14.239  63.259  3.739 0.0000000000
154701  14.110  62.917  4.328 0.0000000000
154702  13.897  62.716  5.153 0.0000000000
154703  13.656  62.452  5.993 0.0000000000
154704  12.913  62.757  6.445 0.0000000000
154705  12.238  63.011  6.896 0.0000000000
154706  11.612  63.227  7.267 0.0000000000
154707  11.398  63.828  6.106 0.0000000000
154708  11.189  63.547  6.833 0.0000000000
154709  10.936  63.283  7.573 0.0000000000
154710  10.312  63.219  7.871 0.0000000000
