# Supplementary material for: A connectional hub in the rostral anterior cingulate cortex links areas of emotion and cognitive control
Source: eLife. 2019 Jun 19;8:e43761. doi: 10.7554/eLife.43761 (PMC6624020; doi:10.7554/eLife.43761)
Supplement: Supplementary file 1. [file elife-43761-supp1.zip › rh.10M.label]

#!ascii label  , from subject fsaverage vox2ras=TkReg coords=white
1582
120  11.307  50.844  10.584 0.0000000000
121  7.738  55.656  -10.342 0.0000000000
264  8.895  57.145  20.502 0.0000000000
524  15.351  43.819  1.689 0.0000000000
525  9.347  62.620  9.049 0.0000000000
526  11.992  54.271  0.436 0.0000000000
743  8.074  55.494  26.506 0.0000000000
1150  9.505  48.990  14.757 0.0000000000
1154  13.509  47.849  5.912 0.0000000000
1158  7.537  62.358  -6.979 0.0000000000
1159  8.549  60.615  -0.676 0.0000000000
1160  9.940  55.166  -4.028 0.0000000000
1161  10.962  49.295  -3.392 0.0000000000
1162  11.718  50.075  -8.007 0.0000000000
1164  8.418  50.518  -13.585 0.0000000000
1627  8.774  51.808  20.222 0.0000000000
1628  8.569  53.709  15.479 0.0000000000
1634  6.778  55.629  -17.126 0.0000000000
2218  8.843  61.120  14.540 0.0000000000
2219  10.802  56.744  9.884 0.0000000000
2220  10.301  64.376  3.357 0.0000000000
2221  9.813  58.403  4.754 0.0000000000
2222  10.785  52.329  5.138 0.0000000000
2223  11.971  48.867  0.607 0.0000000000
3070  10.685  49.952  12.811 0.0000000000
3072  12.261  48.977  10.597 0.0000000000
3073  14.090  47.455  8.350 0.0000000000
3074  12.006  49.686  8.297 0.0000000000
3078  7.429  58.954  -8.593 0.0000000000
3079  9.523  59.184  -5.247 0.0000000000
3080  10.296  56.091  -7.308 0.0000000000
3081  11.086  52.572  -5.724 0.0000000000
3082  10.425  53.163  -9.351 0.0000000000
3083  9.962  50.644  -10.891 0.0000000000
3084  8.180  53.085  -12.027 0.0000000000
3670  7.929  56.247  23.439 0.0000000000
3671  8.503  53.787  23.167 0.0000000000
3672  9.062  54.466  20.388 0.0000000000
3673  8.333  52.665  17.745 0.0000000000
3674  9.199  55.536  17.566 0.0000000000
4910  9.656  62.318  11.827 0.0000000000
4911  9.716  59.105  12.503 0.0000000000
4912  9.645  59.834  9.370 0.0000000000
4916  10.247  57.296  -0.143 0.0000000000
4917  10.365  59.821  1.963 0.0000000000
4918  10.857  56.560  2.673 0.0000000000
4919  10.086  55.226  4.980 0.0000000000
4920  12.071  53.368  3.108 0.0000000000
4921  11.584  50.830  2.778 0.0000000000
4922  12.708  51.403  0.733 0.0000000000
4923  9.788  47.161  -5.417 0.0000000000
4924  11.389  46.894  -3.478 0.0000000000
4936  6.483  52.437  -18.913 0.0000000000
5944  7.275  54.355  32.012 0.0000000000
5945  7.370  53.947  29.454 0.0000000000
5946  7.698  56.119  29.541 0.0000000000
5947  8.062  57.680  26.496 0.0000000000
5948  8.229  58.794  23.546 0.0000000000
6685  15.483  45.532  6.161 0.0000000000
6686  14.817  45.890  3.755 0.0000000000
6692  8.455  64.683  -4.852 0.0000000000
6693  8.535  64.352  -1.497 0.0000000000
6694  8.427  61.909  -3.263 0.0000000000
6695  8.848  57.705  -2.538 0.0000000000
6696  10.093  54.533  -1.757 0.0000000000
6697  11.788  51.766  -1.598 0.0000000000
6698  9.249  51.852  -3.469 0.0000000000
6699  9.404  49.562  -5.600 0.0000000000
7635  8.991  52.910  26.330 0.0000000000
7636  9.718  51.228  22.942 0.0000000000
7638  8.150  49.869  17.636 0.0000000000
7639  8.428  50.956  14.980 0.0000000000
7640  10.213  52.072  13.251 0.0000000000
7649  7.941  63.942  -8.365 0.0000000000
7650  6.696  61.633  -10.100 0.0000000000
7651  6.168  58.654  -11.765 0.0000000000
7652  6.745  55.957  -13.515 0.0000000000
7653  6.601  58.141  -15.169 0.0000000000
7654  7.771  57.256  -18.230 0.0000000000
9215  8.768  60.231  20.154 0.0000000000
9217  9.282  62.214  17.016 0.0000000000
9218  8.938  59.162  16.993 0.0000000000
9219  8.847  57.480  15.082 0.0000000000
9220  10.293  55.525  13.131 0.0000000000
9221  11.040  53.568  10.336 0.0000000000
9224  9.768  63.323  6.111 0.0000000000
9225  9.325  63.331  1.094 0.0000000000
9226  9.843  61.794  4.195 0.0000000000
9227  9.203  60.463  6.830 0.0000000000
9228  8.977  57.159  7.132 0.0000000000
9229  10.344  54.094  7.594 0.0000000000
9230  10.450  51.690  7.730 0.0000000000
9231  10.581  49.974  5.265 0.0000000000
9232  12.283  48.172  2.979 0.0000000000
9233  13.767  46.338  0.949 0.0000000000
9234  12.152  49.169  -1.435 0.0000000000
9235  12.624  46.632  -1.392 0.0000000000
9236  14.359  44.138  -1.069 0.0000000000
9249  7.533  53.116  -15.607 0.0000000000
10750  11.169  50.428  11.816 0.0000000000
10751  11.479  49.529  11.628 0.0000000000
10752  11.636  49.909  10.553 0.0000000000
10753  12.264  49.347  9.470 0.0000000000
10754  11.541  50.341  9.411 0.0000000000
10758  7.565  57.246  -9.360 0.0000000000
10759  8.802  57.583  -8.002 0.0000000000
10760  9.039  55.926  -8.881 0.0000000000
10761  10.484  54.624  -8.243 0.0000000000
10762  9.054  54.471  -9.793 0.0000000000
10763  9.006  53.159  -10.593 0.0000000000
10764  7.939  54.390  -11.172 0.0000000000
11350  8.388  56.647  22.044 0.0000000000
11351  8.427  55.296  21.893 0.0000000000
11352  9.067  55.781  20.481 0.0000000000
11353  9.361  54.981  19.000 0.0000000000
11354  9.308  56.376  18.918 0.0000000000
12590  9.565  62.463  10.395 0.0000000000
12591  9.635  61.171  10.614 0.0000000000
12592  9.297  61.383  9.291 0.0000000000
12596  11.076  55.758  0.226 0.0000000000
12597  10.874  56.983  1.264 0.0000000000
12598  11.543  55.404  1.584 0.0000000000
12599  11.479  54.985  2.956 0.0000000000
12600  12.285  53.983  1.833 0.0000000000
12601  12.569  52.392  1.913 0.0000000000
12602  12.610  52.760  0.580 0.0000000000
13748  7.459  55.271  30.812 0.0000000000
13751  8.529  57.776  27.944 0.0000000000
13752  8.587  58.537  26.388 0.0000000000
13753  8.093  58.222  24.972 0.0000000000
13754  8.628  59.197  24.893 0.0000000000
14970  9.181  48.225  16.203 0.0000000000
14972  10.083  48.058  14.884 0.0000000000
14980  13.877  47.692  7.116 0.0000000000
14981  14.876  46.524  7.267 0.0000000000
14982  14.548  46.789  5.963 0.0000000000
14983  15.189  45.771  4.923 0.0000000000
14984  14.251  46.896  4.806 0.0000000000
14993  7.839  63.651  -5.855 0.0000000000
14994  8.199  63.594  -4.003 0.0000000000
14995  8.293  62.278  -5.025 0.0000000000
14996  10.143  57.197  -4.499 0.0000000000
14997  9.355  58.500  -3.633 0.0000000000
14998  9.329  56.537  -3.333 0.0000000000
14999  9.368  56.038  -2.099 0.0000000000
15000  9.061  54.716  -2.852 0.0000000000
15001  9.656  53.240  -2.551 0.0000000000
15002  9.101  53.531  -3.700 0.0000000000
15003  11.500  51.312  -6.849 0.0000000000
15004  10.251  50.859  -5.573 0.0000000000
15005  10.669  49.716  -6.602 0.0000000000
15006  9.528  48.614  -6.702 0.0000000000
15007  10.988  48.613  -7.666 0.0000000000
15009  11.545  48.883  -8.879 0.0000000000
15010  8.635  50.602  -12.118 0.0000000000
15011  9.495  49.471  -11.579 0.0000000000
15012  8.396  49.376  -12.851 0.0000000000
15014  8.501  49.246  -14.345 0.0000000000
16770  7.841  54.810  28.095 0.0000000000
16771  8.157  53.486  27.931 0.0000000000
16772  8.476  54.319  26.440 0.0000000000
16773  8.672  52.799  21.627 0.0000000000
16774  9.162  52.599  23.041 0.0000000000
16775  9.337  51.530  21.503 0.0000000000
16777  9.265  50.490  20.203 0.0000000000
16778  8.923  49.517  18.997 0.0000000000
16779  8.518  50.785  18.923 0.0000000000
16780  8.140  53.155  16.569 0.0000000000
16781  7.773  51.788  16.426 0.0000000000
16782  8.293  52.272  15.268 0.0000000000
16783  9.314  51.408  14.185 0.0000000000
16784  9.283  52.806  14.456 0.0000000000
16804  7.179  62.250  -10.611 0.0000000000
16805  6.698  61.009  -11.510 0.0000000000
16806  6.426  60.111  -10.851 0.0000000000
16807  6.280  59.721  -12.472 0.0000000000
16808  6.216  58.505  -13.451 0.0000000000
20481  8.985  60.574  21.602 0.0000000000
20482  9.296  61.295  19.944 0.0000000000
20486  9.529  62.578  14.406 0.0000000000
20487  9.800  62.947  15.590 0.0000000000
20488  8.993  61.904  15.693 0.0000000000
20489  8.847  60.889  16.968 0.0000000000
20490  8.678  60.313  15.650 0.0000000000
20491  8.748  58.343  15.893 0.0000000000
20492  8.720  59.326  14.728 0.0000000000
20493  10.402  57.992  11.175 0.0000000000
20494  10.037  57.301  12.797 0.0000000000
20495  10.813  56.203  11.592 0.0000000000
20496  10.908  54.496  11.789 0.0000000000
20497  11.159  55.057  10.248 0.0000000000
20505  9.941  64.014  4.741 0.0000000000
20506  8.226  62.749  -1.071 0.0000000000
20507  8.699  63.978  -0.182 0.0000000000
20508  8.831  62.218  0.063 0.0000000000
20509  10.442  59.174  3.609 0.0000000000
20510  10.190  60.931  3.122 0.0000000000
20511  10.025  60.134  4.663 0.0000000000
20512  9.637  61.113  5.641 0.0000000000
20513  9.486  59.370  5.803 0.0000000000
20514  8.930  58.788  6.991 0.0000000000
20515  9.027  57.676  5.847 0.0000000000
20516  10.687  53.650  5.216 0.0000000000
20517  10.010  54.549  6.218 0.0000000000
20518  10.425  53.095  6.357 0.0000000000
20519  10.460  52.793  7.564 0.0000000000
20520  10.184  51.967  6.331 0.0000000000
20521  10.200  50.917  6.550 0.0000000000
20522  10.227  51.277  5.059 0.0000000000
20523  11.888  49.917  1.644 0.0000000000
20524  11.152  49.468  2.632 0.0000000000
20525  11.929  48.542  1.639 0.0000000000
20526  13.086  47.315  1.915 0.0000000000
20527  12.652  47.591  0.687 0.0000000000
20528  11.440  50.515  -2.517 0.0000000000
20529  12.192  50.367  -1.511 0.0000000000
20530  11.694  49.242  -2.449 0.0000000000
20531  12.205  45.665  -3.539 0.0000000000
20532  11.983  46.799  -2.409 0.0000000000
20533  12.914  45.580  -2.480 0.0000000000
20534  13.508  45.420  -1.351 0.0000000000
20565  6.727  55.869  -15.356 0.0000000000
20566  7.264  54.577  -14.564 0.0000000000
20567  6.975  54.337  -16.441 0.0000000000
20568  6.130  50.855  -19.425 0.0000000000
20569  6.451  51.219  -18.060 0.0000000000
23958  10.059  49.527  13.660 0.0000000000
23959  10.593  48.703  13.720 0.0000000000
23960  11.087  49.130  12.652 0.0000000000
23964  13.206  48.283  9.467 0.0000000000
23965  13.076  48.568  8.258 0.0000000000
23966  12.766  48.772  7.052 0.0000000000
23972  7.398  60.719  -7.835 0.0000000000
23973  8.417  60.838  -6.214 0.0000000000
23974  8.646  59.229  -7.181 0.0000000000
23975  9.982  57.662  -6.290 0.0000000000
23976  10.800  55.774  -5.408 0.0000000000
23977  10.500  53.876  -4.812 0.0000000000
23978  11.201  54.423  -6.353 0.0000000000
23979  11.361  53.086  -7.513 0.0000000000
23980  11.376  51.723  -8.714 0.0000000000
23981  11.191  50.503  -9.552 0.0000000000
23982  10.262  51.850  -10.164 0.0000000000
23983  8.914  51.791  -11.361 0.0000000000
23984  8.366  51.848  -12.865 0.0000000000
25038  7.811  55.887  24.910 0.0000000000
25039  8.310  54.770  24.804 0.0000000000
25040  8.053  54.968  23.276 0.0000000000
25041  8.479  54.030  21.760 0.0000000000
25042  8.715  53.157  20.293 0.0000000000
25043  8.507  52.224  18.913 0.0000000000
25044  9.012  53.575  19.010 0.0000000000
25045  8.918  54.047  17.694 0.0000000000
25046  8.732  54.578  16.469 0.0000000000
27270  9.360  61.854  13.339 0.0000000000
27271  9.075  60.113  13.540 0.0000000000
27272  9.598  60.749  12.195 0.0000000000
27273  9.947  59.565  10.857 0.0000000000
27274  10.268  58.347  9.594 0.0000000000
27280  9.279  58.860  -0.475 0.0000000000
27281  9.467  60.249  0.370 0.0000000000
27282  10.287  58.651  0.863 0.0000000000
27283  10.765  58.187  2.424 0.0000000000
27284  10.379  57.591  3.757 0.0000000000
27285  9.655  56.853  4.813 0.0000000000
27286  10.514  55.942  3.871 0.0000000000
27287  11.118  54.396  4.163 0.0000000000
27288  11.508  52.785  4.130 0.0000000000
27289  11.187  51.650  3.946 0.0000000000
27290  12.036  52.040  2.967 0.0000000000
27291  12.348  51.125  1.772 0.0000000000
27292  12.421  50.149  0.668 0.0000000000
27293  10.439  48.222  -4.333 0.0000000000
27294  11.194  48.131  -3.393 0.0000000000
27295  10.738  47.042  -4.441 0.0000000000
27315  6.986  55.264  -18.649 0.0000000000
27316  6.807  53.985  -18.149 0.0000000000
27317  6.763  53.664  -19.425 0.0000000000
27318  6.500  52.158  -20.064 0.0000000000
27319  6.239  50.443  -20.470 0.0000000000
29232  7.016  54.318  30.781 0.0000000000
29233  7.350  55.163  29.591 0.0000000000
29234  7.769  55.941  28.180 0.0000000000
29235  8.291  56.886  29.371 0.0000000000
29236  7.999  57.003  28.054 0.0000000000
29237  7.891  56.642  26.565 0.0000000000
29238  7.778  57.095  24.958 0.0000000000
29239  8.014  57.584  23.552 0.0000000000
29240  8.368  58.042  22.016 0.0000000000
30960  15.819  44.521  5.102 0.0000000000
30961  15.558  44.701  3.897 0.0000000000
30962  15.179  44.884  2.677 0.0000000000
30975  9.361  65.247  -2.183 0.0000000000
30976  8.650  64.686  -3.113 0.0000000000
30977  8.204  63.248  -2.437 0.0000000000
30978  8.138  61.113  -1.925 0.0000000000
30979  8.979  60.497  -4.167 0.0000000000
30980  8.590  59.792  -2.810 0.0000000000
30981  8.549  59.004  -1.558 0.0000000000
30982  9.400  57.375  -1.313 0.0000000000
30983  10.263  55.897  -1.008 0.0000000000
30984  11.178  54.469  -0.777 0.0000000000
30985  12.057  53.073  -0.669 0.0000000000
30986  10.940  53.176  -1.653 0.0000000000
30987  10.571  51.817  -2.527 0.0000000000
30988  10.314  50.551  -3.351 0.0000000000
30989  9.626  52.182  -4.574 0.0000000000
30990  9.372  50.609  -4.517 0.0000000000
30991  9.904  49.342  -4.320 0.0000000000
30992  9.385  48.380  -5.352 0.0000000000
30999  10.846  49.300  -10.352 0.0000000000
33342  8.968  53.570  24.724 0.0000000000
33343  9.506  52.122  24.614 0.0000000000
33349  8.730  48.708  17.668 0.0000000000
33350  8.473  49.202  16.091 0.0000000000
33351  7.921  51.270  17.698 0.0000000000
33352  7.870  50.413  16.128 0.0000000000
33353  8.903  49.892  14.686 0.0000000000
33354  9.621  50.326  13.876 0.0000000000
33355  10.357  50.866  13.074 0.0000000000
33356  10.971  51.414  11.941 0.0000000000
33378  8.191  64.434  -6.702 0.0000000000
33379  7.342  63.349  -7.705 0.0000000000
33380  7.989  63.323  -9.720 0.0000000000
33381  7.113  62.929  -9.336 0.0000000000
33382  6.822  62.092  -8.625 0.0000000000
33383  6.691  60.487  -9.290 0.0000000000
33384  6.658  58.738  -10.038 0.0000000000
33385  6.681  57.076  -10.976 0.0000000000
33386  6.978  55.768  -11.829 0.0000000000
33387  6.378  57.277  -12.649 0.0000000000
33388  6.419  57.177  -14.367 0.0000000000
33389  6.563  57.015  -16.178 0.0000000000
33391  7.035  57.779  -16.846 0.0000000000
33392  6.948  56.641  -17.836 0.0000000000
33393  7.684  56.069  -19.041 0.0000000000
37887  8.794  59.947  23.352 0.0000000000
37888  8.536  59.517  21.920 0.0000000000
37889  8.716  58.811  20.315 0.0000000000
37896  8.939  61.263  18.513 0.0000000000
37897  8.907  59.839  18.502 0.0000000000
37898  9.061  58.094  18.704 0.0000000000
37899  9.069  57.314  17.283 0.0000000000
37900  8.878  56.505  16.262 0.0000000000
37901  8.888  55.619  15.372 0.0000000000
37902  9.214  58.375  13.847 0.0000000000
37903  9.425  56.521  14.196 0.0000000000
37904  9.456  54.600  14.423 0.0000000000
37905  10.264  53.649  13.284 0.0000000000
37906  10.890  52.824  11.873 0.0000000000
37907  11.142  52.085  10.476 0.0000000000
37916  9.508  62.760  7.525 0.0000000000
37917  9.409  65.074  -0.731 0.0000000000
37918  9.630  64.649  0.822 0.0000000000
37919  9.734  64.115  2.303 0.0000000000
37920  9.744  61.541  1.367 0.0000000000
37921  9.784  62.531  2.621 0.0000000000
37922  9.704  63.309  3.773 0.0000000000
37923  9.578  62.678  5.167 0.0000000000
37924  9.380  61.991  6.506 0.0000000000
37925  9.070  61.564  7.876 0.0000000000
37926  9.117  60.116  8.106 0.0000000000
37927  9.393  58.481  8.228 0.0000000000
37928  10.071  56.947  8.389 0.0000000000
37929  9.166  55.995  5.990 0.0000000000
37930  9.766  55.588  7.410 0.0000000000
37931  10.680  55.321  8.712 0.0000000000
37932  10.866  53.834  8.839 0.0000000000
37933  10.814  52.555  8.913 0.0000000000
37934  11.034  51.380  9.101 0.0000000000
37935  10.965  50.761  8.068 0.0000000000
37936  11.366  49.867  6.820 0.0000000000
37937  12.134  48.873  5.635 0.0000000000
37938  10.635  50.432  3.764 0.0000000000
37939  11.381  48.997  4.077 0.0000000000
37940  12.977  47.929  4.496 0.0000000000
37941  13.718  47.052  3.402 0.0000000000
37942  14.338  46.136  2.330 0.0000000000
37943  14.750  45.141  1.278 0.0000000000
37944  12.500  51.596  -0.533 0.0000000000
37945  12.532  50.298  -0.367 0.0000000000
37946  12.235  49.125  -0.393 0.0000000000
37947  11.681  48.120  -2.422 0.0000000000
37948  11.947  47.884  -1.390 0.0000000000
37949  12.260  47.795  -0.393 0.0000000000
37950  13.171  46.558  -0.325 0.0000000000
37951  14.205  45.260  -0.118 0.0000000000
37952  14.930  43.981  0.284 0.0000000000
37989  7.477  54.522  -12.771 0.0000000000
37990  7.986  53.272  -13.735 0.0000000000
37991  8.290  51.827  -14.690 0.0000000000
37992  6.850  52.787  -17.449 0.0000000000
37993  7.389  51.567  -16.517 0.0000000000
37994  8.252  50.352  -15.540 0.0000000000
41470  11.270  50.637  11.250 0.0000000000
41471  11.398  50.173  11.185 0.0000000000
41472  11.438  50.376  10.613 0.0000000000
41473  11.637  50.133  9.999 0.0000000000
41474  11.406  50.617  9.973 0.0000000000
41478  7.655  56.396  -9.830 0.0000000000
41479  8.268  56.550  -9.126 0.0000000000
41480  8.367  55.760  -9.602 0.0000000000
41481  9.084  55.190  -9.323 0.0000000000
41482  8.389  55.051  -10.074 0.0000000000
41483  8.419  54.426  -10.457 0.0000000000
41484  7.859  55.004  -10.778 0.0000000000
42070  8.654  56.884  21.289 0.0000000000
42071  8.710  56.192  21.281 0.0000000000
42072  9.001  56.464  20.500 0.0000000000
42073  9.252  56.074  19.731 0.0000000000
42074  9.142  56.757  19.659 0.0000000000
43304  15.339  43.286  1.251 0.0000000000
43308  9.704  63.020  9.583 0.0000000000
43309  9.788  62.963  10.239 0.0000000000
43310  9.443  62.536  9.689 0.0000000000
43311  9.391  61.939  9.872 0.0000000000
43312  9.239  62.045  9.176 0.0000000000
43316  11.541  55.010  0.329 0.0000000000
43317  11.343  55.609  0.879 0.0000000000
43318  11.794  54.839  0.990 0.0000000000
43319  11.944  54.695  1.719 0.0000000000
43320  12.215  54.143  1.124 0.0000000000
43321  12.496  53.374  1.190 0.0000000000
43322  12.378  53.549  0.557 0.0000000000
44473  8.636  58.857  25.619 0.0000000000
45690  9.270  48.595  15.426 0.0000000000
45691  9.604  48.159  15.509 0.0000000000
45692  9.775  48.563  14.802 0.0000000000
45700  13.719  47.790  6.511 0.0000000000
45701  14.230  47.235  6.551 0.0000000000
45702  14.036  47.338  5.906 0.0000000000
45703  14.418  46.847  5.370 0.0000000000
45704  13.898  47.368  5.345 0.0000000000
45713  7.661  63.041  -6.435 0.0000000000
45714  7.997  63.031  -5.453 0.0000000000
45715  7.979  62.348  -6.012 0.0000000000
45716  10.200  56.172  -4.242 0.0000000000
45717  9.795  56.853  -3.864 0.0000000000
45718  9.631  55.870  -3.664 0.0000000000
45719  9.191  55.578  -3.082 0.0000000000
45720  9.330  54.940  -3.472 0.0000000000
45721  9.070  54.139  -3.284 0.0000000000
45722  9.487  54.337  -3.887 0.0000000000
45723  11.600  50.687  -7.435 0.0000000000
45724  11.232  50.466  -6.648 0.0000000000
45725  11.322  49.883  -7.211 0.0000000000
45726  10.844  49.170  -7.126 0.0000000000
45727  11.452  49.289  -7.771 0.0000000000
45728  11.398  48.702  -8.211 0.0000000000
45729  11.559  49.488  -8.483 0.0000000000
45730  8.321  50.558  -12.831 0.0000000000
45731  8.483  49.971  -12.495 0.0000000000
45732  8.343  49.943  -13.201 0.0000000000
45733  8.361  49.324  -13.555 0.0000000000
45734  8.431  49.881  -13.988 0.0000000000
47490  8.067  55.238  27.291 0.0000000000
47491  8.163  54.635  27.357 0.0000000000
47492  8.251  54.922  26.494 0.0000000000
47493  8.780  52.308  20.919 0.0000000000
47494  8.970  52.175  21.577 0.0000000000
47495  9.048  51.653  20.874 0.0000000000
47496  9.331  50.998  20.850 0.0000000000
47497  9.021  51.132  20.225 0.0000000000
47498  8.913  50.624  19.582 0.0000000000
47499  8.710  51.300  19.583 0.0000000000
47500  8.218  53.419  16.010 0.0000000000
47501  7.979  52.720  15.933 0.0000000000
47502  8.350  52.950  15.426 0.0000000000
47503  8.767  52.516  14.825 0.0000000000
47504  8.825  53.243  14.933 0.0000000000
47524  7.039  61.249  -11.700 0.0000000000
47525  6.801  60.617  -12.212 0.0000000000
47526  6.495  60.350  -11.972 0.0000000000
47527  6.589  60.021  -12.749 0.0000000000
47528  6.478  59.461  -13.292 0.0000000000
51206  9.137  61.928  14.489 0.0000000000
51207  9.215  62.264  15.076 0.0000000000
51208  8.890  61.538  15.091 0.0000000000
51209  8.779  61.161  15.657 0.0000000000
51210  8.728  60.720  15.112 0.0000000000
51211  8.661  59.815  15.182 0.0000000000
51212  8.726  60.267  14.623 0.0000000000
51213  10.657  57.432  10.512 0.0000000000
51214  10.621  57.117  11.384 0.0000000000
51215  10.898  56.507  10.756 0.0000000000
51216  11.037  55.613  10.940 0.0000000000
51217  11.015  55.861  10.086 0.0000000000
51225  10.221  64.118  4.080 0.0000000000
51226  8.344  61.689  -0.847 0.0000000000
51227  8.452  62.508  -0.467 0.0000000000
51228  8.678  61.479  -0.277 0.0000000000
51229  10.168  58.787  4.212 0.0000000000
51230  10.208  59.627  4.151 0.0000000000
51231  9.924  59.221  4.762 0.0000000000
51232  9.744  59.758  5.256 0.0000000000
51233  9.556  58.861  5.285 0.0000000000
51234  9.242  58.500  5.812 0.0000000000
51235  9.394  58.043  5.246 0.0000000000
51236  10.819  52.929  5.242 0.0000000000
51237  10.485  53.369  5.772 0.0000000000
51238  10.546  52.737  5.773 0.0000000000
51239  10.419  52.524  6.376 0.0000000000
51240  10.406  52.138  5.712 0.0000000000
51241  10.116  51.616  5.679 0.0000000000
51242  10.517  51.833  5.089 0.0000000000
51243  11.950  49.404  1.107 0.0000000000
51244  11.620  49.232  1.607 0.0000000000
51245  11.945  48.717  1.104 0.0000000000
51246  12.321  48.052  1.157 0.0000000000
51247  12.193  48.203  0.611 0.0000000000
51248  11.241  49.884  -2.964 0.0000000000
51249  11.643  49.853  -2.494 0.0000000000
51250  11.385  49.250  -2.932 0.0000000000
51251  12.616  45.073  -3.549 0.0000000000
51252  12.560  45.619  -3.009 0.0000000000
51253  13.001  45.037  -2.992 0.0000000000
51254  13.373  44.993  -2.395 0.0000000000
51285  6.723  55.780  -16.274 0.0000000000
51286  6.886  55.160  -15.864 0.0000000000
51287  6.856  55.014  -16.801 0.0000000000
55290  10.388  49.733  13.242 0.0000000000
55291  10.620  49.355  13.151 0.0000000000
55292  10.867  49.549  12.714 0.0000000000
55293  11.783  49.303  11.094 0.0000000000
55294  11.764  49.086  11.605 0.0000000000
55295  12.190  48.852  11.119 0.0000000000
55297  12.712  48.461  10.592 0.0000000000
55298  13.209  48.093  10.036 0.0000000000
55299  12.740  48.623  10.055 0.0000000000
55300  12.175  49.519  8.883 0.0000000000
55301  12.655  48.988  8.857 0.0000000000
55302  12.546  49.131  8.270 0.0000000000
55303  12.935  48.706  7.634 0.0000000000
55304  12.391  49.203  7.658 0.0000000000
55313  7.435  59.852  -8.229 0.0000000000
55314  7.995  59.963  -7.541 0.0000000000
55315  8.046  59.100  -7.932 0.0000000000
55316  9.570  56.878  -7.695 0.0000000000
55317  9.476  57.684  -7.204 0.0000000000
55318  10.164  56.895  -6.807 0.0000000000
55319  10.486  56.767  -5.845 0.0000000000
55320  10.689  55.979  -6.325 0.0000000000
55321  10.981  55.076  -5.873 0.0000000000
55322  10.846  55.251  -6.820 0.0000000000
55323  10.458  53.918  -8.778 0.0000000000
55324  10.978  53.904  -7.899 0.0000000000
55325  10.994  53.211  -8.491 0.0000000000
55326  11.433  52.448  -8.131 0.0000000000
55327  10.967  52.485  -9.057 0.0000000000
55328  10.895  51.824  -9.498 0.0000000000
55329  10.338  52.505  -9.757 0.0000000000
55330  8.502  53.066  -11.252 0.0000000000
55331  9.017  52.442  -10.964 0.0000000000
55332  8.503  52.427  -11.667 0.0000000000
55333  8.394  51.818  -12.092 0.0000000000
55334  8.200  52.489  -12.460 0.0000000000
57090  7.827  56.059  24.143 0.0000000000
57091  7.931  55.459  24.082 0.0000000000
57092  7.967  55.620  23.344 0.0000000000
57093  8.737  54.852  21.127 0.0000000000
57094  8.403  54.604  21.789 0.0000000000
57095  8.702  54.222  21.064 0.0000000000
57096  8.643  53.609  21.027 0.0000000000
57097  8.850  53.826  20.338 0.0000000000
57098  8.902  53.371  19.616 0.0000000000
57099  9.127  54.028  19.695 0.0000000000
57100  9.366  55.255  18.261 0.0000000000
57101  9.238  54.525  18.314 0.0000000000
57102  9.122  54.777  17.617 0.0000000000
57103  8.818  54.290  17.062 0.0000000000
57104  9.024  55.045  16.979 0.0000000000
60806  9.813  62.909  11.682 0.0000000000
60808  9.745  62.818  12.488 0.0000000000
60809  9.639  62.590  13.225 0.0000000000
60810  9.560  62.122  12.619 0.0000000000
60811  9.431  61.300  12.773 0.0000000000
60812  9.621  61.569  11.977 0.0000000000
60813  9.662  60.518  10.037 0.0000000000
60814  9.775  60.368  10.797 0.0000000000
60815  9.862  59.734  10.123 0.0000000000
60816  10.124  58.979  10.230 0.0000000000
60817  9.904  59.024  9.451 0.0000000000
60826  9.764  58.058  -0.350 0.0000000000
60827  9.757  58.754  0.126 0.0000000000
60828  10.200  57.976  0.304 0.0000000000
60829  10.919  56.795  1.978 0.0000000000
60830  10.798  57.622  1.818 0.0000000000
60831  10.753  57.393  2.550 0.0000000000
60832  10.642  57.887  3.141 0.0000000000
60833  10.637  57.123  3.231 0.0000000000
60834  10.369  56.768  3.778 0.0000000000
60835  10.706  56.316  3.324 0.0000000000
60836  11.832  54.195  3.096 0.0000000000
60837  11.374  54.713  3.633 0.0000000000
60838  11.662  53.923  3.678 0.0000000000
60839  11.437  53.580  4.198 0.0000000000
60840  11.807  53.123  3.621 0.0000000000
60841  11.792  52.424  3.548 0.0000000000
60842  12.141  52.680  3.052 0.0000000000
60843  12.686  51.911  1.281 0.0000000000
60844  12.508  51.743  1.850 0.0000000000
60845  12.617  51.260  1.293 0.0000000000
60846  12.404  50.644  1.213 0.0000000000
60847  12.602  50.757  0.729 0.0000000000
60848  10.127  47.687  -4.849 0.0000000000
60849  10.607  47.656  -4.359 0.0000000000
60850  10.326  47.102  -4.905 0.0000000000
60885  7.106  54.988  -19.230 0.0000000000
60886  6.872  54.465  -19.044 0.0000000000
60891  6.347  51.316  -20.335 0.0000000000
64282  7.019  53.942  31.968 0.0000000000
64283  6.869  53.889  31.311 0.0000000000
64284  7.107  54.421  31.408 0.0000000000
64285  7.597  55.704  30.188 0.0000000000
64286  7.360  55.278  30.217 0.0000000000
64287  7.520  55.684  29.541 0.0000000000
64288  7.590  55.550  28.882 0.0000000000
64289  7.704  56.088  28.863 0.0000000000
64291  8.559  56.658  29.918 0.0000000000
64292  8.666  57.144  29.265 0.0000000000
64293  8.263  57.810  27.238 0.0000000000
64294  8.224  57.411  28.008 0.0000000000
64295  8.058  57.376  27.272 0.0000000000
64296  7.953  56.895  27.330 0.0000000000
64297  7.942  57.179  26.531 0.0000000000
64298  7.833  56.887  25.773 0.0000000000
64299  7.887  57.432  25.739 0.0000000000
64300  8.179  58.514  24.250 0.0000000000
64301  8.006  57.948  24.276 0.0000000000
64302  8.113  58.239  23.582 0.0000000000
64303  8.161  57.780  22.800 0.0000000000
64304  8.221  58.430  22.802 0.0000000000
67958  11.183  48.436  13.195 0.0000000000
67959  10.967  48.146  13.775 0.0000000000
67980  14.151  47.310  8.930 0.0000000000
67982  14.570  46.879  8.404 0.0000000000
67983  15.221  46.011  6.703 0.0000000000
67984  15.290  45.909  7.337 0.0000000000
67989  15.705  45.043  5.639 0.0000000000
67990  15.004  45.835  4.324 0.0000000000
67991  15.426  45.247  4.414 0.0000000000
67992  15.222  45.331  3.830 0.0000000000
67993  15.375  44.804  3.286 0.0000000000
67994  15.015  45.395  3.233 0.0000000000
68020  8.551  64.767  -3.960 0.0000000000
68021  8.288  62.804  -3.629 0.0000000000
68022  8.257  63.429  -3.193 0.0000000000
68023  8.257  62.560  -2.874 0.0000000000
68024  8.155  62.237  -2.146 0.0000000000
68025  8.284  61.562  -2.572 0.0000000000
68026  9.003  60.055  -5.737 0.0000000000
68027  8.818  60.740  -5.170 0.0000000000
68028  9.255  59.854  -4.713 0.0000000000
68029  9.031  58.065  -3.127 0.0000000000
68030  8.982  59.220  -3.231 0.0000000000
68031  8.692  58.711  -2.680 0.0000000000
68032  8.413  59.298  -2.197 0.0000000000
68033  8.650  58.341  -2.073 0.0000000000
68034  8.954  58.150  -1.435 0.0000000000
68035  9.022  57.457  -1.901 0.0000000000
68036  9.687  55.271  -1.923 0.0000000000
68037  9.809  55.959  -1.559 0.0000000000
68038  10.198  55.221  -1.393 0.0000000000
68039  10.716  55.194  -0.858 0.0000000000
68040  10.632  54.508  -1.245 0.0000000000
68041  11.068  53.839  -1.228 0.0000000000
68042  10.510  53.857  -1.675 0.0000000000
68043  9.384  52.535  -3.011 0.0000000000
68044  10.066  52.498  -2.533 0.0000000000
68045  9.887  51.826  -2.958 0.0000000000
68046  10.429  51.180  -2.929 0.0000000000
68047  9.788  51.156  -3.376 0.0000000000
68048  10.796  53.220  -5.237 0.0000000000
68049  10.052  53.013  -4.659 0.0000000000
68050  10.398  52.347  -5.085 0.0000000000
68051  9.702  50.175  -5.653 0.0000000000
68052  9.608  50.750  -5.086 0.0000000000
68053  9.423  50.049  -5.050 0.0000000000
68054  9.580  49.940  -4.394 0.0000000000
68055  9.433  49.402  -4.927 0.0000000000
68056  9.665  48.842  -4.820 0.0000000000
68057  9.304  48.974  -5.471 0.0000000000
68058  9.560  48.078  -7.227 0.0000000000
68059  9.049  48.056  -6.667 0.0000000000
68070  10.650  50.599  -10.282 0.0000000000
68071  11.007  49.878  -9.988 0.0000000000
68072  10.429  50.001  -10.659 0.0000000000
68073  9.275  48.885  -11.895 0.0000000000
68074  9.986  48.865  -11.311 0.0000000000
73350  7.111  53.503  30.006 0.0000000000
73352  7.471  53.252  29.291 0.0000000000
73353  8.581  53.225  27.170 0.0000000000
73354  8.332  52.769  27.843 0.0000000000
73355  8.801  52.467  27.080 0.0000000000
73357  9.245  52.107  26.281 0.0000000000
73358  8.388  54.280  23.987 0.0000000000
73359  8.645  54.197  24.773 0.0000000000
73360  8.750  53.710  23.908 0.0000000000
73361  9.454  51.947  23.005 0.0000000000
73362  9.404  52.431  23.825 0.0000000000
73363  9.651  51.730  23.759 0.0000000000
73364  9.699  51.374  24.556 0.0000000000
73365  9.849  50.990  23.753 0.0000000000
73367  9.888  50.466  22.922 0.0000000000
73375  8.545  49.695  18.314 0.0000000000
73376  8.735  49.091  18.347 0.0000000000
73377  8.415  49.270  17.633 0.0000000000
73378  8.454  48.866  16.886 0.0000000000
73379  8.131  49.470  16.877 0.0000000000
73380  8.422  52.452  18.301 0.0000000000
73381  8.225  51.758  18.332 0.0000000000
73382  8.077  51.988  17.724 0.0000000000
73383  7.897  51.320  15.617 0.0000000000
73384  7.762  51.075  16.274 0.0000000000
73385  8.057  50.699  15.470 0.0000000000
73386  8.305  50.109  15.376 0.0000000000
73387  8.661  50.368  14.835 0.0000000000
73388  9.253  50.129  14.255 0.0000000000
73389  9.030  50.609  14.418 0.0000000000
73390  9.791  51.767  13.749 0.0000000000
73391  9.840  51.149  13.669 0.0000000000
73392  10.262  51.457  13.173 0.0000000000
73393  10.695  51.131  12.547 0.0000000000
73394  10.643  51.731  12.618 0.0000000000
73445  8.046  64.171  -7.560 0.0000000000
73446  7.704  63.917  -7.192 0.0000000000
73447  7.536  63.678  -8.063 0.0000000000
73450  8.079  62.865  -10.247 0.0000000000
73451  6.860  61.983  -10.387 0.0000000000
73452  7.124  62.614  -9.988 0.0000000000
73453  6.856  62.309  -9.730 0.0000000000
73454  6.886  62.584  -9.013 0.0000000000
73455  6.698  61.920  -9.403 0.0000000000
73456  6.683  61.330  -8.953 0.0000000000
73457  6.621  61.129  -9.714 0.0000000000
73458  6.287  59.385  -11.266 0.0000000000
73459  6.476  59.459  -10.438 0.0000000000
73460  6.393  58.636  -10.863 0.0000000000
73461  6.663  57.925  -10.495 0.0000000000
73462  6.343  57.900  -11.330 0.0000000000
73463  6.484  57.204  -11.782 0.0000000000
73464  6.248  57.961  -12.206 0.0000000000
73465  6.396  58.329  -14.320 0.0000000000
73466  6.269  57.843  -13.867 0.0000000000
73467  6.425  57.719  -14.791 0.0000000000
73468  6.476  57.128  -15.300 0.0000000000
73469  6.526  57.628  -15.701 0.0000000000
73473  7.985  57.578  -17.660 0.0000000000
73474  7.540  57.843  -17.043 0.0000000000
73475  7.362  57.502  -17.595 0.0000000000
73476  6.932  57.284  -17.370 0.0000000000
73477  7.242  57.067  -18.105 0.0000000000
73478  7.251  56.417  -18.489 0.0000000000
73479  7.720  56.690  -18.656 0.0000000000
84483  8.785  60.438  20.855 0.0000000000
84484  8.687  60.102  21.786 0.0000000000
84485  8.641  59.853  21.060 0.0000000000
84486  8.575  59.187  21.126 0.0000000000
84487  8.679  59.539  20.272 0.0000000000
84499  9.503  62.656  16.321 0.0000000000
84503  9.422  62.234  17.742 0.0000000000
84504  9.219  61.774  18.490 0.0000000000
84505  9.086  61.773  17.743 0.0000000000
84506  8.851  60.080  16.953 0.0000000000
84507  8.890  60.327  17.717 0.0000000000
84508  8.992  59.534  17.717 0.0000000000
84509  8.964  58.968  18.613 0.0000000000
84510  9.064  58.642  17.789 0.0000000000
84511  9.115  57.692  17.908 0.0000000000
84512  8.998  58.229  17.141 0.0000000000
84513  8.719  57.900  15.492 0.0000000000
84514  8.801  57.406  16.053 0.0000000000
84515  8.777  56.984  15.656 0.0000000000
84516  8.809  56.084  15.816 0.0000000000
84517  8.892  56.558  15.243 0.0000000000
84518  9.377  59.621  13.027 0.0000000000
84519  9.133  59.294  13.697 0.0000000000
84520  9.470  58.758  13.197 0.0000000000
84521  10.210  56.428  12.981 0.0000000000
84522  9.746  56.933  13.522 0.0000000000
84523  9.885  56.030  13.686 0.0000000000
84524  9.476  55.567  14.328 0.0000000000
84525  9.882  55.075  13.815 0.0000000000
84526  9.864  54.125  13.870 0.0000000000
84527  10.270  54.594  13.241 0.0000000000
84528  11.033  54.004  11.046 0.0000000000
84529  10.847  53.661  11.856 0.0000000000
84530  11.001  53.225  11.110 0.0000000000
84531  11.048  52.461  11.160 0.0000000000
84532  11.066  52.822  10.403 0.0000000000
84554  9.915  63.180  7.382 0.0000000000
84555  9.633  63.006  6.809 0.0000000000
84556  8.900  64.881  -1.843 0.0000000000
84557  9.326  65.169  -1.413 0.0000000000
84558  8.874  64.769  -1.068 0.0000000000
84559  9.035  63.660  0.417 0.0000000000
84560  9.203  64.362  0.261 0.0000000000
84561  9.366  64.148  0.950 0.0000000000
84562  9.716  64.440  1.560 0.0000000000
84563  9.587  63.784  1.680 0.0000000000
84564  9.993  60.064  1.129 0.0000000000
84565  9.614  60.901  0.786 0.0000000000
84566  10.045  60.680  1.633 0.0000000000
84567  10.042  61.383  3.646 0.0000000000
84568  9.974  61.738  2.862 0.0000000000
84569  9.811  62.139  3.418 0.0000000000
84570  9.713  62.925  3.216 0.0000000000
84571  9.683  62.550  3.971 0.0000000000
84572  9.597  62.976  4.489 0.0000000000
84573  9.668  62.231  4.702 0.0000000000
84574  9.420  60.779  6.236 0.0000000000
84575  9.484  61.535  6.086 0.0000000000
84576  9.272  61.238  6.686 0.0000000000
84577  9.142  61.722  7.181 0.0000000000
84578  9.094  61.096  7.318 0.0000000000
84579  9.071  60.891  8.001 0.0000000000
84580  9.039  60.284  7.449 0.0000000000
84581  8.841  58.021  7.073 0.0000000000
84582  9.015  58.599  7.587 0.0000000000
84583  9.203  57.813  7.642 0.0000000000
84584  9.732  57.708  8.282 0.0000000000
84585  9.528  57.033  7.738 0.0000000000
84586  9.798  56.026  4.877 0.0000000000
84587  9.300  56.364  5.320 0.0000000000
84588  9.669  55.590  5.408 0.0000000000
84589  10.144  54.301  6.909 0.0000000000
84590  9.822  55.048  6.799 0.0000000000
84591  10.119  54.859  7.501 0.0000000000
84592  10.299  55.434  8.059 0.0000000000
84593  10.525  54.698  8.158 0.0000000000
84594  10.826  54.548  8.827 0.0000000000
84595  10.612  53.980  8.170 0.0000000000
84596  10.355  52.171  7.622 0.0000000000
84597  10.621  52.634  8.226 0.0000000000
84598  10.617  52.094  8.293 0.0000000000
84599  10.908  51.948  9.008 0.0000000000
84600  10.786  51.549  8.410 0.0000000000
84601  10.960  51.064  8.550 0.0000000000
84602  10.649  51.252  7.890 0.0000000000
84603  10.280  50.480  5.945 0.0000000000
84604  10.645  50.400  6.718 0.0000000000
84605  10.973  49.917  6.063 0.0000000000
84606  11.762  49.364  6.194 0.0000000000
84607  11.377  49.378  5.439 0.0000000000
84608  11.432  51.309  3.386 0.0000000000
84609  10.885  51.079  3.830 0.0000000000
84610  11.130  50.720  3.260 0.0000000000
84611  11.559  48.769  2.790 0.0000000000
84612  11.179  49.206  3.313 0.0000000000
84613  11.785  48.566  3.504 0.0000000000
84614  12.216  48.465  4.312 0.0000000000
84615  12.598  48.048  3.711 0.0000000000
84616  13.337  47.516  3.926 0.0000000000
84617  13.038  47.609  3.178 0.0000000000
84618  13.496  46.824  1.416 0.0000000000
84619  13.778  46.710  2.128 0.0000000000
84620  14.077  46.221  1.627 0.0000000000
84621  14.573  45.631  1.825 0.0000000000
84622  14.295  45.740  1.114 0.0000000000
84623  11.932  52.423  -1.127 0.0000000000
84624  12.383  52.296  -0.589 0.0000000000
84625  12.218  51.689  -1.085 0.0000000000
84626  12.223  49.743  -1.468 0.0000000000
84627  12.447  50.302  -0.957 0.0000000000
84628  12.390  49.734  -0.919 0.0000000000
84629  12.433  49.683  -0.379 0.0000000000
84630  12.222  49.144  -0.923 0.0000000000
84631  11.174  47.509  -3.476 0.0000000000
84632  11.421  48.099  -2.932 0.0000000000
84633  11.464  47.495  -2.947 0.0000000000
84634  12.328  46.688  -1.899 0.0000000000
84635  11.944  47.323  -1.864 0.0000000000
84636  12.205  47.244  -1.380 0.0000000000
84637  12.061  47.825  -0.890 0.0000000000
84638  12.432  47.197  -0.875 0.0000000000
84639  12.673  47.184  -0.381 0.0000000000
84640  12.892  46.601  -0.889 0.0000000000
84641  13.982  44.778  -1.238 0.0000000000
84642  13.839  45.349  -0.740 0.0000000000
84643  14.296  44.708  -0.610 0.0000000000
84644  14.623  44.612  0.054 0.0000000000
84645  14.658  44.065  -0.422 0.0000000000
84646  14.881  43.450  -0.191 0.0000000000
84647  14.621  43.505  -0.861 0.0000000000
84735  6.826  55.910  -12.661 0.0000000000
84736  7.206  55.147  -12.278 0.0000000000
84737  7.103  55.223  -13.126 0.0000000000
84738  7.446  53.880  -15.125 0.0000000000
84739  7.633  53.939  -14.173 0.0000000000
84740  7.836  53.258  -14.675 0.0000000000
84741  8.218  52.571  -14.184 0.0000000000
84742  7.920  52.473  -15.167 0.0000000000
84743  6.676  53.224  -18.559 0.0000000000
84744  6.819  53.396  -17.869 0.0000000000
84745  6.628  52.615  -18.195 0.0000000000
84747  6.829  51.402  -17.280 0.0000000000
84749  7.858  50.973  -16.041 0.0000000000
93078  10.947  50.176  12.348 0.0000000000
93079  11.107  49.760  12.236 0.0000000000
93080  11.287  49.983  11.726 0.0000000000
93081  11.572  49.724  11.112 0.0000000000
93082  11.891  49.451  10.581 0.0000000000
93083  12.288  49.134  10.084 0.0000000000
93084  11.927  49.634  10.039 0.0000000000
93085  11.866  49.845  9.474 0.0000000000
93086  11.741  50.027  8.877 0.0000000000
93092  7.488  58.138  -8.913 0.0000000000
93093  8.083  58.253  -8.292 0.0000000000
93094  8.145  57.379  -8.661 0.0000000000
93095  8.897  56.745  -8.459 0.0000000000
93096  9.724  56.074  -8.168 0.0000000000
93097  10.387  55.338  -7.774 0.0000000000
93098  9.788  55.304  -8.587 0.0000000000
93099  9.817  54.569  -9.042 0.0000000000
93100  9.741  53.842  -9.561 0.0000000000
93101  9.691  53.175  -9.980 0.0000000000
93102  9.029  53.823  -10.204 0.0000000000
93103  8.433  53.778  -10.856 0.0000000000
93104  8.051  53.700  -11.585 0.0000000000
94158  8.133  56.451  22.763 0.0000000000
94159  8.114  55.821  22.682 0.0000000000
94160  8.414  55.972  21.990 0.0000000000
94161  8.754  55.512  21.204 0.0000000000
94162  9.087  55.114  20.444 0.0000000000
94163  9.279  54.704  19.731 0.0000000000
94164  9.310  55.400  19.717 0.0000000000
94165  9.373  55.690  18.967 0.0000000000
94166  9.343  55.993  18.180 0.0000000000
96389  9.793  62.971  10.955 0.0000000000
96390  9.598  62.411  11.100 0.0000000000
96391  9.629  61.781  11.204 0.0000000000
96392  9.529  61.855  10.521 0.0000000000
96393  9.493  61.264  9.912 0.0000000000
96394  9.455  60.649  9.338 0.0000000000
96400  10.615  56.510  0.061 0.0000000000
96401  10.582  57.183  0.502 0.0000000000
96402  10.931  56.381  0.714 0.0000000000
96403  11.157  56.179  1.429 0.0000000000
96404  11.166  55.970  2.122 0.0000000000
96405  11.118  55.758  2.803 0.0000000000
96406  11.555  55.212  2.263 0.0000000000
96407  11.928  54.491  2.439 0.0000000000
96408  12.219  53.662  2.495 0.0000000000
96409  12.354  52.909  2.508 0.0000000000
96410  12.529  53.165  1.884 0.0000000000
96411  12.650  52.614  1.241 0.0000000000
96412  12.715  52.071  0.653 0.0000000000
96414  10.079  46.583  -5.453 0.0000000000
98473  7.571  54.635  31.984 0.0000000000
98474  7.334  54.823  31.425 0.0000000000
98475  7.644  55.129  31.359 0.0000000000
98476  7.754  55.617  30.745 0.0000000000
98477  7.866  56.087  30.136 0.0000000000
98479  8.771  57.610  28.568 0.0000000000
98481  8.567  58.182  27.164 0.0000000000
98482  8.270  58.143  26.477 0.0000000000
98483  8.043  57.976  25.754 0.0000000000
98484  8.300  58.445  25.683 0.0000000000
98485  8.358  58.749  24.890 0.0000000000
98486  8.385  59.042  24.199 0.0000000000
100692  13.980  47.597  7.726 0.0000000000
100693  14.482  47.021  7.813 0.0000000000
100694  14.380  47.133  7.185 0.0000000000
100695  14.729  46.646  6.617 0.0000000000
100696  15.067  46.142  6.055 0.0000000000
100697  15.348  45.689  5.539 0.0000000000
100698  14.903  46.290  5.429 0.0000000000
100699  14.744  46.364  4.818 0.0000000000
100700  14.536  46.408  4.267 0.0000000000
100715  8.050  64.231  -5.323 0.0000000000
100716  8.241  64.242  -4.418 0.0000000000
100717  8.058  63.683  -4.889 0.0000000000
100718  8.225  62.967  -4.465 0.0000000000
100719  8.459  62.143  -4.047 0.0000000000
100720  9.909  58.217  -4.827 0.0000000000
100721  9.590  58.908  -4.307 0.0000000000
100722  9.753  57.847  -4.065 0.0000000000
100723  9.387  57.473  -3.492 0.0000000000
100724  9.029  57.118  -2.980 0.0000000000
100725  9.085  56.813  -2.340 0.0000000000
100726  9.090  56.215  -2.730 0.0000000000
100727  9.250  55.364  -2.466 0.0000000000
100728  9.534  54.586  -2.272 0.0000000000
100729  9.946  53.884  -2.129 0.0000000000
100730  9.300  53.981  -2.652 0.0000000000
100731  9.052  53.383  -3.061 0.0000000000
100732  8.994  52.685  -3.553 0.0000000000
100733  11.350  51.928  -6.243 0.0000000000
100734  10.751  51.684  -5.592 0.0000000000
100735  11.016  51.079  -6.115 0.0000000000
100736  10.488  50.298  -6.105 0.0000000000
100737  9.909  49.642  -6.151 0.0000000000
100738  9.447  49.138  -6.169 0.0000000000
100739  10.091  49.141  -6.675 0.0000000000
100740  10.249  48.580  -7.206 0.0000000000
100741  10.396  48.030  -7.661 0.0000000000
100743  10.998  47.995  -8.065 0.0000000000
100744  11.371  48.105  -8.629 0.0000000000
100745  11.496  48.313  -9.322 0.0000000000
100746  9.247  50.687  -11.404 0.0000000000
100747  9.735  50.081  -11.271 0.0000000000
100748  9.035  50.039  -11.836 0.0000000000
100749  8.821  49.439  -12.171 0.0000000000
103914  7.593  54.392  28.830 0.0000000000
103915  7.732  53.711  28.705 0.0000000000
103916  7.957  54.178  28.061 0.0000000000
103917  8.381  53.967  27.241 0.0000000000
103918  8.742  53.658  26.372 0.0000000000
103919  8.562  53.276  22.403 0.0000000000
103920  8.817  53.195  23.114 0.0000000000
103921  8.884  52.694  22.316 0.0000000000
103922  9.219  52.076  22.261 0.0000000000
103923  9.530  51.409  22.220 0.0000000000
103924  9.777  50.676  22.175 0.0000000000
103925  9.576  50.814  21.491 0.0000000000
103926  9.561  50.337  20.845 0.0000000000
103929  9.146  49.992  19.569 0.0000000000
103930  8.761  50.153  18.940 0.0000000000
103931  8.326  50.314  18.294 0.0000000000
103932  8.207  52.915  17.161 0.0000000000
103933  7.926  52.259  17.146 0.0000000000
103934  7.898  52.498  16.534 0.0000000000
103935  7.871  52.047  15.777 0.0000000000
103936  8.310  51.602  15.124 0.0000000000
103937  8.817  51.171  14.562 0.0000000000
103938  8.769  51.829  14.685 0.0000000000
103939  9.309  52.075  14.302 0.0000000000
103940  9.767  52.400  13.864 0.0000000000
103974  7.660  62.341  -10.706 0.0000000000
103975  7.341  61.853  -11.198 0.0000000000
103976  6.964  61.647  -11.025 0.0000000000
103977  6.707  61.303  -10.795 0.0000000000
103978  6.538  60.870  -10.498 0.0000000000
103979  6.500  60.635  -11.227 0.0000000000
103980  6.322  59.955  -11.654 0.0000000000
103981  6.147  59.264  -12.155 0.0000000000
103982  6.136  58.644  -12.632 0.0000000000
103983  6.196  59.140  -12.991 0.0000000000
103984  6.367  58.924  -13.813 0.0000000000
103985  6.665  58.636  -14.601 0.0000000000
103990  8.555  57.287  -18.109 0.0000000000
103991  8.351  56.828  -18.653 0.0000000000
110595  9.154  60.895  20.704 0.0000000000
110596  8.926  60.839  20.035 0.0000000000
110604  9.636  62.801  14.991 0.0000000000
110605  9.329  62.503  15.699 0.0000000000
110606  9.129  62.106  16.324 0.0000000000
110607  8.993  61.619  16.998 0.0000000000
110608  8.886  61.427  16.290 0.0000000000
110609  8.785  60.636  16.270 0.0000000000
110610  8.783  59.725  16.300 0.0000000000
110611  8.843  58.768  16.410 0.0000000000
110612  8.660  59.380  15.725 0.0000000000
110613  8.664  58.853  15.315 0.0000000000
110614  8.775  58.390  14.909 0.0000000000
110615  10.087  58.535  11.866 0.0000000000
110616  9.861  58.182  12.624 0.0000000000
110617  10.268  57.659  11.995 0.0000000000
110618  10.475  56.760  12.240 0.0000000000
110619  10.651  55.905  12.396 0.0000000000
110620  10.631  54.996  12.540 0.0000000000
110621  10.908  55.337  11.724 0.0000000000
110622  11.106  54.793  10.982 0.0000000000
110623  11.186  54.262  10.266 0.0000000000
110637  9.882  63.680  5.412 0.0000000000
110638  8.288  63.710  -1.230 0.0000000000
110639  8.567  64.223  -0.829 0.0000000000
110640  8.407  63.455  -0.654 0.0000000000
110641  8.671  63.120  -0.073 0.0000000000
110642  9.084  62.788  0.536 0.0000000000
110643  10.546  59.509  2.835 0.0000000000
110644  10.332  60.403  2.543 0.0000000000
110645  10.374  60.072  3.395 0.0000000000
110646  10.207  60.554  3.947 0.0000000000
110647  9.998  61.003  4.451 0.0000000000
110648  9.791  61.498  4.989 0.0000000000
110649  9.834  60.647  5.174 0.0000000000
110650  9.596  60.275  5.746 0.0000000000
110651  9.359  59.882  6.321 0.0000000000
110652  9.112  59.585  6.915 0.0000000000
110653  9.168  59.037  6.370 0.0000000000
110654  8.950  58.220  6.436 0.0000000000
110655  8.834  57.381  6.502 0.0000000000
110656  10.417  54.446  5.117 0.0000000000
110657  10.038  54.885  5.536 0.0000000000
110658  10.284  54.066  5.696 0.0000000000
110659  10.274  53.793  6.323 0.0000000000
110660  10.318  53.558  6.951 0.0000000000
110661  10.429  53.367  7.561 0.0000000000
110662  10.389  52.922  6.964 0.0000000000
110663  10.328  52.361  6.989 0.0000000000
110664  10.180  51.797  7.013 0.0000000000
110665  10.230  51.311  7.128 0.0000000000
110666  10.066  51.438  6.402 0.0000000000
110667  9.976  51.059  5.760 0.0000000000
110668  10.187  50.638  5.112 0.0000000000
110669  11.744  50.364  2.198 0.0000000000
110670  11.327  50.189  2.690 0.0000000000
110671  11.492  49.700  2.127 0.0000000000
110672  11.554  49.015  2.148 0.0000000000
110673  12.011  48.349  2.270 0.0000000000
110674  12.704  47.744  2.437 0.0000000000
110675  12.435  47.916  1.741 0.0000000000
110676  12.903  47.445  1.274 0.0000000000
110677  13.210  46.974  0.804 0.0000000000
110678  11.586  51.124  -2.052 0.0000000000
110679  12.046  51.050  -1.558 0.0000000000
110680  11.892  50.435  -2.010 0.0000000000
110681  11.958  49.791  -1.979 0.0000000000
110682  11.936  49.178  -1.951 0.0000000000
110683  11.769  46.269  -3.501 0.0000000000
110684  11.643  46.854  -2.922 0.0000000000
110685  12.127  46.201  -2.967 0.0000000000
110686  12.450  46.159  -2.459 0.0000000000
110687  12.785  46.091  -1.932 0.0000000000
110688  13.074  46.038  -1.394 0.0000000000
110689  13.233  45.490  -1.903 0.0000000000
110690  13.664  44.862  -1.829 0.0000000000
110691  14.067  44.203  -1.702 0.0000000000
110745  6.739  55.931  -14.383 0.0000000000
110746  7.032  55.255  -13.969 0.0000000000
110747  6.916  55.255  -14.896 0.0000000000
110748  7.113  54.530  -15.473 0.0000000000
110749  7.213  53.742  -16.043 0.0000000000
110750  6.291  51.635  -19.208 0.0000000000
110751  6.402  51.809  -18.507 0.0000000000
110752  6.209  51.007  -18.815 0.0000000000
117342  9.770  49.282  14.168 0.0000000000
117343  10.055  48.880  14.243 0.0000000000
117344  10.323  49.133  13.666 0.0000000000
117345  10.831  48.944  13.147 0.0000000000
117346  11.392  48.686  12.633 0.0000000000
117347  11.280  49.324  12.144 0.0000000000
117348  11.607  48.888  12.124 0.0000000000
117355  13.678  47.763  9.472 0.0000000000
117356  13.668  47.867  8.887 0.0000000000
117357  12.719  48.822  9.466 0.0000000000
117358  13.164  48.420  8.861 0.0000000000
117359  13.593  48.004  8.272 0.0000000000
117360  13.480  48.138  7.651 0.0000000000
117361  13.329  48.248  7.076 0.0000000000
117362  13.159  48.324  6.508 0.0000000000
117374  7.456  61.532  -7.504 0.0000000000
117375  7.963  61.619  -6.573 0.0000000000
117376  7.955  60.800  -7.127 0.0000000000
117377  8.532  60.073  -6.726 0.0000000000
117378  9.145  59.321  -6.291 0.0000000000
117379  8.742  58.384  -7.594 0.0000000000
117380  9.346  58.463  -6.747 0.0000000000
117381  9.795  58.433  -5.811 0.0000000000
117382  10.251  57.557  -5.334 0.0000000000
117383  10.517  56.507  -4.973 0.0000000000
117384  10.524  55.478  -4.643 0.0000000000
117385  10.246  54.546  -4.412 0.0000000000
117386  10.831  54.801  -5.024 0.0000000000
117387  11.023  54.150  -5.497 0.0000000000
117388  11.242  53.503  -5.980 0.0000000000
117389  10.912  54.567  -7.342 0.0000000000
117390  11.283  53.736  -6.907 0.0000000000
117391  11.464  52.848  -6.514 0.0000000000
117392  11.542  52.208  -7.150 0.0000000000
117393  11.630  51.541  -7.753 0.0000000000
117394  11.639  50.889  -8.356 0.0000000000
117395  11.518  50.301  -8.801 0.0000000000
117396  11.299  51.095  -9.132 0.0000000000
117397  10.790  51.195  -9.883 0.0000000000
117398  10.165  51.230  -10.545 0.0000000000
117399  9.651  52.508  -10.373 0.0000000000
117400  9.591  51.817  -10.729 0.0000000000
117401  9.447  51.229  -11.105 0.0000000000
117402  8.725  51.217  -11.735 0.0000000000
117403  8.351  51.188  -12.465 0.0000000000
117404  8.360  51.201  -13.240 0.0000000000
119862  7.964  55.712  25.684 0.0000000000
119863  8.187  55.142  25.668 0.0000000000
119864  7.997  55.319  24.829 0.0000000000
119865  8.110  54.873  24.041 0.0000000000
119866  8.242  54.375  23.221 0.0000000000
119867  8.146  55.116  22.551 0.0000000000
119868  8.233  54.460  22.455 0.0000000000
119869  8.370  53.895  22.436 0.0000000000
119870  8.533  53.416  21.695 0.0000000000
119871  8.604  52.963  20.960 0.0000000000
119872  8.685  52.482  20.243 0.0000000000
119873  8.599  52.010  19.543 0.0000000000
119874  8.669  52.704  19.517 0.0000000000
119875  8.724  52.908  18.934 0.0000000000
119876  8.746  53.116  18.357 0.0000000000
119877  9.250  54.261  19.038 0.0000000000
119878  9.026  53.807  18.355 0.0000000000
119879  8.639  53.328  17.775 0.0000000000
119880  8.522  53.581  17.131 0.0000000000
119881  8.486  53.825  16.544 0.0000000000
119882  8.532  54.154  16.016 0.0000000000
125069  9.444  62.309  13.852 0.0000000000
125070  9.104  61.525  13.933 0.0000000000
125071  8.886  60.673  14.036 0.0000000000
125072  9.165  60.988  13.437 0.0000000000
125073  9.356  60.454  12.890 0.0000000000
125074  9.589  59.943  12.284 0.0000000000
125075  9.690  60.990  11.395 0.0000000000
125076  9.784  60.156  11.523 0.0000000000
125077  9.919  59.349  11.677 0.0000000000
125078  10.189  58.798  11.050 0.0000000000
125079  10.423  58.233  10.378 0.0000000000
125080  10.554  57.611  9.716 0.0000000000
125092  8.858  59.687  -0.566 0.0000000000
125093  8.893  60.399  -0.173 0.0000000000
125094  9.324  59.568  -0.032 0.0000000000
125095  9.910  59.448  0.658 0.0000000000
125096  10.371  59.249  1.421 0.0000000000
125097  10.643  57.789  1.032 0.0000000000
125098  10.649  58.443  1.642 0.0000000000
125099  10.643  58.981  2.247 0.0000000000
125100  10.634  58.662  3.026 0.0000000000
125101  10.426  58.351  3.672 0.0000000000
125102  10.094  58.008  4.248 0.0000000000
125103  9.694  57.656  4.754 0.0000000000
125104  10.033  57.242  4.295 0.0000000000
125105  10.064  56.423  4.334 0.0000000000
125106  10.240  55.588  4.423 0.0000000000
125107  10.960  55.476  3.455 0.0000000000
125108  10.782  55.161  4.024 0.0000000000
125109  10.569  54.825  4.582 0.0000000000
125110  10.921  54.021  4.684 0.0000000000
125111  11.105  53.232  4.700 0.0000000000
125112  11.111  52.550  4.628 0.0000000000
125113  10.973  52.002  4.535 0.0000000000
125114  11.380  52.200  4.035 0.0000000000
125115  11.658  51.827  3.463 0.0000000000
125116  11.838  51.435  2.873 0.0000000000
125117  12.350  52.230  2.455 0.0000000000
125118  12.221  51.596  2.364 0.0000000000
125119  11.997  50.977  2.276 0.0000000000
125120  12.130  50.523  1.701 0.0000000000
125121  12.194  50.057  1.150 0.0000000000
125122  12.194  49.551  0.620 0.0000000000
125123  10.718  48.758  -3.845 0.0000000000
125124  11.121  48.684  -3.389 0.0000000000
125125  10.888  48.191  -3.863 0.0000000000
125126  10.981  47.608  -3.927 0.0000000000
125127  11.088  46.987  -4.021 0.0000000000
125128  10.570  46.506  -4.977 0.0000000000
125129  11.002  46.444  -4.541 0.0000000000
125130  11.404  46.372  -4.046 0.0000000000
125175  6.849  55.452  -17.927 0.0000000000
125176  6.835  54.827  -17.637 0.0000000000
125177  6.843  54.674  -18.437 0.0000000000
125178  6.751  53.835  -18.838 0.0000000000
125179  6.615  53.070  -19.234 0.0000000000
125181  6.637  52.926  -19.759 0.0000000000
125182  6.443  52.304  -19.517 0.0000000000
125183  6.267  51.473  -19.811 0.0000000000
125184  6.123  50.690  -20.015 0.0000000000
129811  6.894  53.700  30.664 0.0000000000
129812  7.079  54.133  30.127 0.0000000000
129813  7.215  54.844  30.833 0.0000000000
129814  7.152  54.776  30.249 0.0000000000
129815  7.303  54.580  29.566 0.0000000000
129816  7.547  54.982  28.851 0.0000000000
129817  7.793  55.382  28.101 0.0000000000
129818  7.962  55.783  27.355 0.0000000000
129820  8.177  56.421  30.046 0.0000000000
129821  7.958  56.516  29.470 0.0000000000
129822  8.410  57.358  28.682 0.0000000000
129823  8.086  56.972  28.746 0.0000000000
129824  7.866  56.565  28.814 0.0000000000
129825  7.871  56.545  28.121 0.0000000000
129826  7.917  56.340  27.380 0.0000000000
129827  7.899  56.054  26.531 0.0000000000
129828  7.839  56.299  25.723 0.0000000000
129829  7.736  56.475  24.939 0.0000000000
129830  7.788  56.671  24.208 0.0000000000
129831  7.903  57.682  24.973 0.0000000000
129832  7.874  57.345  24.246 0.0000000000
129833  7.946  56.903  23.506 0.0000000000
129834  8.115  57.097  22.788 0.0000000000
129835  8.364  57.324  22.042 0.0000000000
129836  8.608  57.585  21.254 0.0000000000
134465  10.369  48.394  14.315 0.0000000000
134496  14.971  46.414  7.884 0.0000000000
134505  15.549  45.156  5.018 0.0000000000
134506  15.697  44.613  4.485 0.0000000000
134510  15.347  44.359  2.155 0.0000000000
134539  9.674  63.034  8.895 0.0000000000
134543  8.947  65.049  -2.658 0.0000000000
134544  8.595  64.507  -2.282 0.0000000000
134545  8.344  64.182  -3.545 0.0000000000
134546  8.375  64.064  -2.714 0.0000000000
134547  8.320  63.845  -1.928 0.0000000000
134548  8.188  62.972  -1.681 0.0000000000
134549  8.176  61.924  -1.476 0.0000000000
134550  8.251  60.826  -1.258 0.0000000000
134551  8.378  61.573  -5.602 0.0000000000
134552  8.684  61.467  -4.572 0.0000000000
134553  8.676  61.215  -3.697 0.0000000000
134554  9.214  59.527  -3.846 0.0000000000
134555  8.834  60.220  -3.439 0.0000000000
134556  8.506  60.892  -2.994 0.0000000000
134557  8.314  60.451  -2.344 0.0000000000
134558  8.261  59.993  -1.719 0.0000000000
134559  8.503  59.782  -1.081 0.0000000000
134560  8.864  58.944  -0.990 0.0000000000
134561  9.340  58.128  -0.917 0.0000000000
134562  9.830  57.350  -0.751 0.0000000000
134563  9.423  56.695  -1.723 0.0000000000
134564  9.849  56.644  -1.183 0.0000000000
134565  10.269  56.588  -0.553 0.0000000000
134566  10.697  55.850  -0.381 0.0000000000
134567  11.195  55.131  -0.265 0.0000000000
134568  11.648  54.400  -0.211 0.0000000000
134569  12.097  53.685  -0.101 0.0000000000
134570  11.628  53.769  -0.726 0.0000000000
134571  11.523  53.149  -1.177 0.0000000000
134572  11.396  52.472  -1.627 0.0000000000
134573  10.322  53.184  -2.088 0.0000000000
134574  10.782  52.475  -2.096 0.0000000000
134575  11.212  51.794  -2.085 0.0000000000
134576  11.060  51.207  -2.513 0.0000000000
134577  10.904  50.556  -2.929 0.0000000000
134578  10.704  49.927  -3.369 0.0000000000
134579  9.744  53.666  -4.283 0.0000000000
134580  9.230  52.858  -4.137 0.0000000000
134581  9.034  52.010  -4.042 0.0000000000
134582  9.955  51.515  -5.066 0.0000000000
134583  9.351  51.365  -4.550 0.0000000000
134584  9.241  51.230  -3.943 0.0000000000
134585  9.661  50.559  -3.870 0.0000000000
134586  10.129  49.963  -3.833 0.0000000000
134587  10.509  49.356  -3.806 0.0000000000
134588  10.215  48.780  -4.305 0.0000000000
134589  9.920  48.264  -4.810 0.0000000000
134590  9.604  47.752  -5.325 0.0000000000
134591  9.137  48.557  -6.073 0.0000000000
134592  9.101  47.937  -5.958 0.0000000000
134607  11.431  49.709  -9.249 0.0000000000
134608  11.316  49.103  -9.650 0.0000000000
134609  11.229  48.528  -10.055 0.0000000000
134610  10.246  49.441  -10.983 0.0000000000
134611  10.713  48.724  -10.734 0.0000000000
141174  7.884  53.015  28.570 0.0000000000
141180  8.448  54.589  25.623 0.0000000000
141181  8.752  53.983  25.570 0.0000000000
141182  9.029  53.276  25.527 0.0000000000
141183  9.101  53.094  23.875 0.0000000000
141184  9.260  52.867  24.678 0.0000000000
141185  9.288  52.516  25.473 0.0000000000
141186  9.517  51.741  25.401 0.0000000000
141204  8.851  48.370  17.000 0.0000000000
141205  8.824  48.674  16.117 0.0000000000
141206  8.949  49.025  15.365 0.0000000000
141207  8.422  51.519  18.941 0.0000000000
141208  8.202  51.017  18.305 0.0000000000
141209  7.920  50.499  17.634 0.0000000000
141210  7.761  51.530  17.054 0.0000000000
141211  7.751  50.801  16.943 0.0000000000
141212  7.883  50.117  16.884 0.0000000000
141213  8.154  49.786  16.091 0.0000000000
141214  8.618  49.548  15.326 0.0000000000
141215  9.211  49.428  14.693 0.0000000000
141216  9.485  49.695  14.144 0.0000000000
141217  9.816  49.919  13.714 0.0000000000
141218  10.181  50.118  13.381 0.0000000000
141219  9.412  50.829  14.050 0.0000000000
141220  9.999  50.578  13.534 0.0000000000
141221  10.497  50.338  12.951 0.0000000000
141222  10.808  50.611  12.446 0.0000000000
141223  11.073  50.899  11.892 0.0000000000
141224  11.194  51.105  11.241 0.0000000000
141286  8.295  64.595  -5.802 0.0000000000
141287  7.910  64.110  -6.270 0.0000000000
141288  7.543  63.543  -6.796 0.0000000000
141289  7.340  62.918  -7.343 0.0000000000
141292  7.985  63.671  -9.071 0.0000000000
141293  7.530  62.818  -10.167 0.0000000000
141294  7.462  63.224  -9.566 0.0000000000
141295  7.526  63.487  -8.856 0.0000000000
141296  7.172  63.172  -8.578 0.0000000000
141297  6.988  62.807  -8.200 0.0000000000
141298  7.109  62.212  -7.855 0.0000000000
141299  6.980  61.453  -8.214 0.0000000000
141300  6.971  60.608  -8.547 0.0000000000
141301  6.965  59.737  -8.896 0.0000000000
141302  6.510  60.305  -10.082 0.0000000000
141303  6.688  59.614  -9.646 0.0000000000
141304  7.013  58.885  -9.243 0.0000000000
141305  7.007  58.050  -9.660 0.0000000000
141306  7.090  57.167  -10.144 0.0000000000
141307  7.142  56.322  -10.612 0.0000000000
141308  7.280  55.675  -11.063 0.0000000000
141309  6.830  56.422  -11.394 0.0000000000
141310  6.606  56.547  -12.182 0.0000000000
141311  6.567  56.599  -13.085 0.0000000000
141312  6.235  57.943  -13.056 0.0000000000
141313  6.397  57.228  -13.506 0.0000000000
141314  6.559  56.575  -13.966 0.0000000000
141315  6.567  56.542  -14.835 0.0000000000
141316  6.564  56.482  -15.776 0.0000000000
141317  6.595  56.386  -16.643 0.0000000000
141320  6.930  58.404  -15.412 0.0000000000
141322  7.253  58.109  -16.241 0.0000000000
141323  6.839  57.961  -15.994 0.0000000000
141324  6.728  57.450  -16.543 0.0000000000
141325  6.713  56.855  -17.029 0.0000000000
141326  6.804  56.154  -17.485 0.0000000000
141327  6.961  55.963  -18.235 0.0000000000
141328  7.263  55.719  -18.848 0.0000000000
141329  7.501  55.378  -19.400 0.0000000000
154624  8.680  59.572  24.134 0.0000000000
154625  8.446  59.408  23.460 0.0000000000
154626  8.864  60.274  22.530 0.0000000000
154627  8.604  59.780  22.653 0.0000000000
154628  8.347  59.136  22.739 0.0000000000
154629  8.390  58.807  21.963 0.0000000000
154630  8.569  58.420  21.181 0.0000000000
154631  8.839  57.948  20.395 0.0000000000
154650  9.460  61.730  19.203 0.0000000000
154651  9.023  61.330  19.225 0.0000000000
154652  8.854  60.750  19.339 0.0000000000
154653  8.903  61.086  17.739 0.0000000000
154654  8.850  60.600  18.565 0.0000000000
154655  8.807  60.057  19.357 0.0000000000
154656  8.823  59.283  19.421 0.0000000000
154657  8.916  58.445  19.515 0.0000000000
154658  9.031  57.588  19.578 0.0000000000
154659  9.171  57.191  18.746 0.0000000000
154660  9.230  56.801  18.026 0.0000000000
154661  9.143  56.436  17.456 0.0000000000
154662  8.918  57.827  16.569 0.0000000000
154663  8.973  56.918  16.743 0.0000000000
154664  9.025  56.004  16.915 0.0000000000
154665  8.876  55.535  16.380 0.0000000000
154666  8.776  55.101  15.943 0.0000000000
154667  8.788  54.650  15.453 0.0000000000
154668  8.851  59.773  14.158 0.0000000000
154669  8.922  58.859  14.313 0.0000000000
154670  9.004  57.952  14.486 0.0000000000
154671  9.592  57.823  13.340 0.0000000000
154672  9.319  57.445  14.034 0.0000000000
154673  9.084  57.043  14.661 0.0000000000
154674  9.128  56.096  14.812 0.0000000000
154675  9.096  55.116  14.897 0.0000000000
154676  8.993  54.165  14.948 0.0000000000
154677  9.391  53.704  14.464 0.0000000000
154678  9.802  53.213  13.916 0.0000000000
154679  10.218  52.773  13.327 0.0000000000
154680  10.643  54.127  12.624 0.0000000000
154681  10.640  53.256  12.644 0.0000000000
154682  10.626  52.438  12.637 0.0000000000
154683  10.887  52.084  11.924 0.0000000000
154684  11.092  51.739  11.227 0.0000000000
154685  11.217  51.422  10.502 0.0000000000
154711  9.794  63.033  8.119 0.0000000000
154712  9.366  62.660  8.278 0.0000000000
154713  9.852  65.385  -1.669 0.0000000000
154714  9.905  65.320  -0.953 0.0000000000
154715  9.962  65.261  -0.136 0.0000000000
154716  9.009  64.650  -0.435 0.0000000000
154717  9.547  64.873  0.072 0.0000000000
154718  10.019  65.086  0.663 0.0000000000
154719  10.003  64.893  1.418 0.0000000000
154720  10.029  64.638  2.084 0.0000000000
154721  9.987  64.251  2.851 0.0000000000
154722  9.084  61.190  0.159 0.0000000000
154723  9.301  61.847  0.635 0.0000000000
154724  9.484  62.421  1.192 0.0000000000
154725  10.038  61.263  2.221 0.0000000000
154726  9.811  62.094  1.983 0.0000000000
154727  9.621  62.955  1.814 0.0000000000
154728  9.636  63.325  2.441 0.0000000000
154729  9.764  63.656  3.053 0.0000000000
154730  9.899  63.922  3.610 0.0000000000
154731  9.797  63.624  4.284 0.0000000000
154732  9.637  63.437  4.930 0.0000000000
154733  9.604  63.076  5.622 0.0000000000
154734  9.622  61.897  5.438 0.0000000000
154735  9.520  62.339  5.858 0.0000000000
154736  9.535  62.732  6.319 0.0000000000
154737  9.362  62.438  7.004 0.0000000000
154738  9.209  62.196  7.715 0.0000000000
154739  9.119  62.100  8.457 0.0000000000
154740  9.109  61.473  8.584 0.0000000000
154741  9.217  60.759  8.692 0.0000000000
154742  9.340  59.981  8.729 0.0000000000
154743  8.979  59.427  7.533 0.0000000000
154744  9.167  59.301  8.143 0.0000000000
154745  9.548  59.168  8.791 0.0000000000
154746  9.858  58.384  8.879 0.0000000000
154747  10.209  57.652  8.964 0.0000000000
154748  10.503  56.893  9.083 0.0000000000
154749  9.285  57.233  5.240 0.0000000000
154750  8.920  56.799  5.909 0.0000000000
154751  8.929  56.514  6.571 0.0000000000
154752  9.601  55.272  6.091 0.0000000000
154753  9.339  55.731  6.704 0.0000000000
154754  9.337  56.337  7.282 0.0000000000
154755  9.916  56.227  7.892 0.0000000000
154756  10.406  56.148  8.541 0.0000000000
154757  10.788  56.022  9.257 0.0000000000
154758  10.968  55.169  9.462 0.0000000000
154759  11.052  54.399  9.523 0.0000000000
154760  11.024  53.719  9.564 0.0000000000
154761  10.639  53.267  8.184 0.0000000000
154762  10.838  53.155  8.880 0.0000000000
154763  10.989  53.064  9.609 0.0000000000
154764  11.020  52.388  9.658 0.0000000000
154765  11.100  51.746  9.750 0.0000000000
154766  11.187  51.162  9.800 0.0000000000
154767  11.238  50.857  9.246 0.0000000000
154768  11.313  50.560  8.730 0.0000000000
154769  11.453  50.217  8.220 0.0000000000
154770  10.530  50.839  7.318 0.0000000000
154771  11.077  50.326  7.460 0.0000000000
154772  11.738  49.764  7.577 0.0000000000
154773  12.124  49.281  6.946 0.0000000000
154774  12.494  48.833  6.351 0.0000000000
154775  12.860  48.369  5.807 0.0000000000
154776  10.706  51.483  4.470 0.0000000000
154777  10.345  50.873  4.372 0.0000000000
154778  10.439  50.168  4.458 0.0000000000
154779  10.960  49.956  3.219 0.0000000000
154780  10.721  49.697  3.846 0.0000000000
154781  10.997  49.496  4.649 0.0000000000
154782  11.771  48.916  4.874 0.0000000000
154783  12.569  48.396  5.079 0.0000000000
154784  13.283  47.873  5.235 0.0000000000
154785  13.650  47.409  4.666 0.0000000000
154786  13.972  46.983  4.132 0.0000000000
154787  14.298  46.482  3.617 0.0000000000
154788  13.445  47.164  2.649 0.0000000000
154789  14.043  46.593  2.880 0.0000000000
154790  14.560  45.999  3.070 0.0000000000
154791  14.769  45.530  2.524 0.0000000000
154792  14.991  45.021  1.994 0.0000000000
154793  15.108  44.501  1.460 0.0000000000
154794  12.411  52.924  -0.037 0.0000000000
154795  12.598  52.189  0.013 0.0000000000
154796  12.682  51.518  0.097 0.0000000000
154797  12.363  50.967  -1.035 0.0000000000
154798  12.551  50.937  -0.424 0.0000000000
154799  12.664  50.855  0.203 0.0000000000
154800  12.570  50.231  0.171 0.0000000000
154801  12.362  49.639  0.130 0.0000000000
154802  12.148  48.998  0.115 0.0000000000
154803  11.421  48.678  -2.915 0.0000000000
154804  11.666  48.668  -2.425 0.0000000000
154805  11.898  48.577  -1.917 0.0000000000
154806  11.681  47.469  -2.392 0.0000000000
154807  11.871  47.970  -1.887 0.0000000000
154808  12.003  48.557  -1.431 0.0000000000
154809  12.055  48.496  -0.916 0.0000000000
154810  12.022  48.433  -0.401 0.0000000000
154811  12.110  48.331  0.112 0.0000000000
154812  12.400  47.702  0.111 0.0000000000
154813  12.915  47.110  0.190 0.0000000000
154814  13.470  46.459  0.325 0.0000000000
154815  13.357  45.980  -0.829 0.0000000000
154816  13.720  45.899  -0.197 0.0000000000
154817  13.983  45.835  0.438 0.0000000000
154818  14.461  45.216  0.568 0.0000000000
154819  14.879  44.592  0.751 0.0000000000
154820  15.164  43.942  0.972 0.0000000000
154821  15.143  43.371  0.562 0.0000000000
154929  7.449  55.047  -11.503 0.0000000000
154930  7.644  54.424  -11.949 0.0000000000
154931  7.836  53.812  -12.410 0.0000000000
154932  7.406  54.572  -13.622 0.0000000000
154933  7.717  53.953  -13.263 0.0000000000
154934  8.014  53.239  -12.864 0.0000000000
154935  8.255  52.563  -13.290 0.0000000000
154936  8.399  51.891  -13.712 0.0000000000
154937  8.493  51.199  -14.134 0.0000000000
154938  6.880  54.180  -17.329 0.0000000000
154939  6.982  53.561  -16.967 0.0000000000
154940  7.162  52.962  -16.532 0.0000000000
154941  6.645  51.994  -17.754 0.0000000000
154942  7.026  52.161  -16.987 0.0000000000
154943  7.457  52.323  -16.074 0.0000000000
154944  7.919  51.715  -15.633 0.0000000000
154945  8.272  51.101  -15.113 0.0000000000
154946  8.432  50.480  -14.538 0.0000000000
154947  8.450  49.816  -14.922 0.0000000000
