# Supplementary material for: A connectional hub in the rostral anterior cingulate cortex links areas of emotion and cognitive control
Source: eLife. 2019 Jun 19;8:e43761. doi: 10.7554/eLife.43761 (PMC6624020; doi:10.7554/eLife.43761)
Supplement: Supplementary file 1. [file elife-43761-supp1.zip › rh.10V.label]

#!ascii label  , from subject fsaverage vox2ras=TkReg coords=white
666
255  19.930  51.269  -12.857 0.0000000000
257  30.228  46.023  -10.857 0.0000000000
268  9.497  53.358  -21.119 0.0000000000
735  24.249  55.775  -12.576 0.0000000000
736  24.837  48.302  -10.909 0.0000000000
737  29.395  52.815  -10.854 0.0000000000
748  17.677  57.571  -14.892 0.0000000000
1636  14.433  52.292  -17.135 0.0000000000
2191  35.180  51.590  -9.673 0.0000000000
2655  26.045  57.576  -11.203 0.0000000000
2656  26.515  54.077  -11.544 0.0000000000
2657  29.021  56.172  -10.629 0.0000000000
2668  23.097  58.646  -12.152 0.0000000000
3645  18.396  48.693  -13.920 0.0000000000
3647  20.499  47.470  -12.099 0.0000000000
3648  27.530  47.181  -10.054 0.0000000000
3649  25.280  45.001  -9.777 0.0000000000
3685  18.791  54.246  -13.733 0.0000000000
3686  15.870  54.856  -15.558 0.0000000000
3687  17.054  51.678  -14.599 0.0000000000
3688  15.753  49.308  -16.224 0.0000000000
4935  7.350  54.664  -19.767 0.0000000000
4937  6.985  51.718  -20.817 0.0000000000
5931  22.176  53.359  -12.787 0.0000000000
5932  22.393  49.746  -11.809 0.0000000000
5933  24.523  51.674  -12.198 0.0000000000
5934  26.992  50.567  -11.094 0.0000000000
5935  29.595  49.384  -10.671 0.0000000000
5956  21.135  56.942  -13.280 0.0000000000
6705  12.030  50.236  -21.564 0.0000000000
6706  9.550  50.015  -20.622 0.0000000000
7604  22.728  46.099  -10.820 0.0000000000
7655  10.036  55.475  -19.600 0.0000000000
7656  14.646  57.859  -16.395 0.0000000000
7657  12.646  55.351  -17.816 0.0000000000
7658  12.173  52.973  -19.959 0.0000000000
7659  13.795  49.818  -19.369 0.0000000000
9134  32.744  52.434  -10.921 0.0000000000
9135  32.600  48.812  -10.801 0.0000000000
9138  32.901  45.415  -11.373 0.0000000000
10336  27.461  56.813  -10.839 0.0000000000
11325  19.033  49.963  -13.189 0.0000000000
11326  19.518  48.110  -13.012 0.0000000000
11327  20.264  49.405  -12.417 0.0000000000
11328  28.884  46.586  -10.219 0.0000000000
11329  27.861  45.452  -9.952 0.0000000000
11330  29.271  44.869  -10.521 0.0000000000
11332  30.563  44.424  -11.517 0.0000000000
11365  19.394  52.713  -13.209 0.0000000000
11366  17.873  52.941  -14.111 0.0000000000
11367  18.456  51.423  -13.637 0.0000000000
11368  17.691  50.180  -14.210 0.0000000000
12615  8.171  54.104  -20.651 0.0000000000
12616  7.130  53.194  -20.438 0.0000000000
12617  8.012  52.653  -21.055 0.0000000000
13725  23.330  54.490  -12.837 0.0000000000
13726  23.347  52.454  -12.524 0.0000000000
13727  24.391  53.597  -12.435 0.0000000000
13728  27.897  53.418  -11.055 0.0000000000
13729  26.780  52.197  -11.461 0.0000000000
13730  28.035  51.677  -11.028 0.0000000000
13731  28.242  50.024  -10.684 0.0000000000
13732  29.390  51.160  -10.934 0.0000000000
13765  23.742  57.441  -12.483 0.0000000000
13766  22.213  57.997  -12.879 0.0000000000
13767  22.822  56.433  -13.011 0.0000000000
13768  21.701  55.260  -13.105 0.0000000000
15015  12.839  48.830  -22.006 0.0000000000
15016  11.960  48.746  -22.195 0.0000000000
16703  23.599  48.943  -11.451 0.0000000000
16704  22.511  47.883  -11.255 0.0000000000
16705  23.731  47.194  -10.780 0.0000000000
16813  8.892  56.388  -19.023 0.0000000000
16814  10.420  56.493  -18.601 0.0000000000
16815  16.891  58.926  -14.904 0.0000000000
16816  15.334  58.919  -15.556 0.0000000000
16817  16.202  57.712  -15.617 0.0000000000
16818  15.016  53.553  -16.194 0.0000000000
16819  14.245  55.140  -16.576 0.0000000000
16820  13.515  53.874  -17.483 0.0000000000
16821  12.264  54.179  -18.866 0.0000000000
16822  13.223  52.649  -18.612 0.0000000000
16823  13.032  51.366  -19.690 0.0000000000
16824  13.990  51.101  -18.197 0.0000000000
16825  16.472  47.865  -15.819 0.0000000000
16826  15.284  48.052  -17.194 0.0000000000
20276  35.234  53.226  -9.779 0.0000000000
20277  34.147  53.819  -10.430 0.0000000000
20278  34.036  52.077  -10.518 0.0000000000
20279  32.595  50.625  -10.845 0.0000000000
20280  33.891  50.241  -10.375 0.0000000000
20287  33.948  46.821  -10.480 0.0000000000
20288  33.981  45.140  -10.328 0.0000000000
20289  32.985  43.821  -11.013 0.0000000000
20290  34.085  43.706  -9.791 0.0000000000
23211  25.085  56.831  -12.076 0.0000000000
23212  25.242  54.853  -12.125 0.0000000000
23213  26.291  56.073  -11.587 0.0000000000
23214  27.684  55.278  -11.069 0.0000000000
23215  29.237  54.570  -10.786 0.0000000000
23236  24.568  58.170  -11.773 0.0000000000
24993  17.842  47.502  -14.791 0.0000000000
24998  26.102  47.789  -10.351 0.0000000000
24999  24.973  46.673  -10.154 0.0000000000
25000  26.376  46.116  -9.819 0.0000000000
25001  26.763  44.397  -9.772 0.0000000000
25065  18.222  55.905  -14.385 0.0000000000
25066  16.808  56.195  -15.272 0.0000000000
25067  17.259  54.507  -14.696 0.0000000000
25068  16.437  53.279  -15.088 0.0000000000
25069  15.765  51.939  -15.807 0.0000000000
25070  15.111  50.742  -16.662 0.0000000000
25071  16.421  50.419  -15.422 0.0000000000
25072  17.139  49.072  -15.026 0.0000000000
27143  36.513  54.067  -9.011 0.0000000000
27144  36.706  52.623  -9.200 0.0000000000
29199  21.013  52.291  -12.753 0.0000000000
29200  21.227  50.601  -12.277 0.0000000000
29201  22.271  51.500  -12.410 0.0000000000
29202  23.449  50.644  -12.069 0.0000000000
29203  24.701  49.857  -11.669 0.0000000000
29204  25.484  52.761  -12.015 0.0000000000
29205  25.748  50.989  -11.700 0.0000000000
29206  25.943  49.436  -11.032 0.0000000000
29207  27.167  48.960  -10.534 0.0000000000
29208  28.551  48.292  -10.337 0.0000000000
29209  29.923  47.664  -10.565 0.0000000000
29255  18.558  58.726  -14.106 0.0000000000
29257  20.459  58.387  -13.263 0.0000000000
29258  19.274  57.316  -13.932 0.0000000000
29259  19.880  55.547  -13.476 0.0000000000
29260  20.481  53.932  -13.066 0.0000000000
31005  10.945  51.846  -21.277 0.0000000000
31006  9.493  51.693  -21.055 0.0000000000
31007  11.017  50.171  -21.356 0.0000000000
31008  11.060  48.665  -21.082 0.0000000000
33254  21.365  48.675  -11.718 0.0000000000
33255  21.559  46.827  -11.371 0.0000000000
33257  23.919  45.577  -10.228 0.0000000000
33394  8.528  55.240  -19.924 0.0000000000
33395  9.742  54.543  -20.594 0.0000000000
33397  13.672  58.856  -16.301 0.0000000000
33398  12.788  57.805  -17.217 0.0000000000
33399  15.314  56.416  -16.011 0.0000000000
33400  13.613  56.624  -17.087 0.0000000000
33401  11.897  56.600  -17.987 0.0000000000
33402  11.310  55.445  -18.937 0.0000000000
33403  11.134  54.441  -20.004 0.0000000000
33404  10.971  53.330  -20.879 0.0000000000
33405  12.092  51.672  -20.813 0.0000000000
33406  12.987  50.129  -20.835 0.0000000000
33407  13.764  48.577  -20.814 0.0000000000
33408  14.610  49.530  -17.661 0.0000000000
33409  14.411  48.354  -18.973 0.0000000000
37640  30.829  55.651  -10.505 0.0000000000
37641  31.067  54.213  -10.766 0.0000000000
37643  32.798  54.050  -10.718 0.0000000000
37644  31.051  52.547  -10.970 0.0000000000
37645  30.989  50.817  -10.975 0.0000000000
37646  31.140  48.935  -10.828 0.0000000000
37647  31.348  47.264  -10.954 0.0000000000
37654  33.916  48.494  -10.308 0.0000000000
37655  32.727  47.091  -11.092 0.0000000000
37656  31.654  45.704  -11.475 0.0000000000
37657  32.056  44.078  -12.017 0.0000000000
37998  7.975  51.073  -20.944 0.0000000000
42045  19.466  50.619  -13.017 0.0000000000
42046  19.658  49.694  -12.792 0.0000000000
42047  20.099  50.358  -12.655 0.0000000000
42048  29.586  46.283  -10.484 0.0000000000
42049  29.069  45.695  -10.334 0.0000000000
42050  29.734  45.434  -10.713 0.0000000000
42051  29.906  44.615  -11.047 0.0000000000
42052  30.384  45.206  -11.159 0.0000000000
42085  19.667  51.992  -13.045 0.0000000000
42086  18.911  52.108  -13.410 0.0000000000
42087  19.187  51.341  -13.223 0.0000000000
42088  18.738  50.675  -13.428 0.0000000000
43335  8.757  53.806  -20.966 0.0000000000
43336  8.020  53.449  -20.987 0.0000000000
43337  8.682  53.045  -21.099 0.0000000000
44445  23.792  55.147  -12.724 0.0000000000
44446  23.875  54.068  -12.610 0.0000000000
44447  24.321  54.672  -12.511 0.0000000000
44448  28.660  53.116  -10.882 0.0000000000
44449  28.008  52.550  -11.024 0.0000000000
44450  28.703  52.267  -10.923 0.0000000000
44451  28.711  51.426  -10.950 0.0000000000
44452  29.398  51.985  -10.911 0.0000000000
44485  24.009  56.683  -12.575 0.0000000000
44486  23.286  56.989  -12.770 0.0000000000
44487  23.574  56.112  -12.809 0.0000000000
44488  23.103  55.486  -12.956 0.0000000000
45735  13.168  48.106  -22.044 0.0000000000
45736  12.724  48.132  -22.333 0.0000000000
47423  24.218  48.599  -11.234 0.0000000000
47424  23.646  48.037  -11.113 0.0000000000
47425  24.276  47.725  -10.822 0.0000000000
47533  9.936  56.885  -18.366 0.0000000000
47534  10.696  56.989  -18.166 0.0000000000
47535  17.338  58.345  -15.009 0.0000000000
47536  16.611  58.394  -15.318 0.0000000000
47537  16.948  57.663  -15.300 0.0000000000
47538  14.689  52.897  -16.632 0.0000000000
47539  14.241  53.710  -16.817 0.0000000000
47540  13.976  53.058  -17.303 0.0000000000
47541  13.356  53.280  -18.054 0.0000000000
47542  13.805  52.451  -17.860 0.0000000000
47543  13.643  51.846  -18.418 0.0000000000
47544  14.202  51.693  -17.664 0.0000000000
50996  35.213  52.506  -9.730 0.0000000000
50997  34.656  52.716  -10.185 0.0000000000
50998  34.578  51.856  -10.095 0.0000000000
50999  33.964  51.169  -10.472 0.0000000000
51000  34.491  50.938  -10.009 0.0000000000
51009  33.973  44.414  -10.048 0.0000000000
54045  25.594  57.249  -11.711 0.0000000000
54046  25.676  56.455  -11.849 0.0000000000
54047  26.224  56.915  -11.453 0.0000000000
54048  28.232  56.491  -10.708 0.0000000000
54049  27.600  56.084  -10.990 0.0000000000
54050  28.357  55.758  -10.814 0.0000000000
54051  28.457  54.930  -10.899 0.0000000000
54052  29.136  55.417  -10.742 0.0000000000
54085  25.742  58.092  -11.001 0.0000000000
54086  24.973  58.401  -11.287 0.0000000000
54087  25.303  57.863  -11.496 0.0000000000
54088  24.896  57.535  -11.975 0.0000000000
57015  18.128  48.075  -14.371 0.0000000000
57016  18.444  47.192  -14.381 0.0000000000
57017  18.717  47.756  -13.932 0.0000000000
57018  20.017  47.797  -12.530 0.0000000000
57019  19.731  47.157  -12.956 0.0000000000
57020  20.185  46.832  -12.484 0.0000000000
57022  20.635  46.546  -12.006 0.0000000000
57023  26.757  47.541  -10.161 0.0000000000
57024  26.215  46.966  -10.049 0.0000000000
57025  26.934  46.655  -9.951 0.0000000000
57026  28.077  44.623  -10.030 0.0000000000
57027  27.357  44.898  -9.825 0.0000000000
57135  18.481  55.110  -14.041 0.0000000000
57136  17.728  55.141  -14.551 0.0000000000
57137  18.002  54.367  -14.219 0.0000000000
57138  17.409  52.276  -14.294 0.0000000000
57139  17.126  53.080  -14.567 0.0000000000
57140  16.748  52.471  -14.812 0.0000000000
57141  16.098  52.613  -15.393 0.0000000000
57142  16.414  51.802  -15.198 0.0000000000
57143  16.084  51.162  -15.608 0.0000000000
57144  16.725  51.043  -14.991 0.0000000000
57145  18.035  49.439  -14.055 0.0000000000
57146  17.395  49.624  -14.611 0.0000000000
57147  17.771  48.867  -14.471 0.0000000000
57148  17.474  48.279  -14.883 0.0000000000
60599  36.623  53.377  -9.109 0.0000000000
60887  6.998  54.199  -19.608 0.0000000000
60888  7.068  52.472  -20.695 0.0000000000
60889  6.778  52.700  -20.241 0.0000000000
60890  6.659  51.930  -20.541 0.0000000000
60892  6.563  51.134  -20.664 0.0000000000
64215  21.597  52.790  -12.775 0.0000000000
64216  21.665  51.909  -12.581 0.0000000000
64217  22.223  52.377  -12.649 0.0000000000
64218  23.933  52.094  -12.368 0.0000000000
64219  23.395  51.567  -12.334 0.0000000000
64220  23.999  51.166  -12.174 0.0000000000
64221  24.060  50.205  -11.885 0.0000000000
64222  24.606  50.726  -11.970 0.0000000000
64223  25.825  54.467  -11.850 0.0000000000
64224  25.342  53.741  -12.066 0.0000000000
64225  25.954  53.422  -11.789 0.0000000000
64226  26.897  51.357  -11.302 0.0000000000
64227  26.269  51.592  -11.621 0.0000000000
64228  26.363  50.794  -11.383 0.0000000000
64229  25.879  50.194  -11.387 0.0000000000
64230  26.442  50.013  -11.040 0.0000000000
64231  26.537  49.216  -10.748 0.0000000000
64232  27.055  49.789  -10.807 0.0000000000
64233  28.916  49.700  -10.633 0.0000000000
64234  28.356  49.185  -10.496 0.0000000000
64235  29.084  48.824  -10.467 0.0000000000
64236  29.252  47.942  -10.404 0.0000000000
64237  29.751  48.515  -10.603 0.0000000000
64337  22.319  58.869  -12.326 0.0000000000
64338  21.731  57.538  -13.122 0.0000000000
64339  21.398  58.227  -13.040 0.0000000000
64340  20.846  57.705  -13.306 0.0000000000
64341  19.897  57.884  -13.609 0.0000000000
64342  20.207  57.082  -13.515 0.0000000000
64343  19.583  56.456  -13.728 0.0000000000
64344  20.500  56.271  -13.399 0.0000000000
64345  21.972  54.317  -12.936 0.0000000000
64346  21.093  54.580  -13.064 0.0000000000
64347  21.368  53.668  -12.905 0.0000000000
64348  20.754  53.090  -12.930 0.0000000000
68085  11.536  50.995  -21.388 0.0000000000
68086  10.953  51.012  -21.352 0.0000000000
68087  11.532  50.196  -21.651 0.0000000000
68088  11.873  48.013  -22.173 0.0000000000
68089  11.564  48.625  -21.758 0.0000000000
68090  11.508  47.958  -21.591 0.0000000000
68091  11.036  47.975  -20.791 0.0000000000
73148  21.829  50.183  -12.030 0.0000000000
73149  21.313  49.626  -11.987 0.0000000000
73150  21.876  49.255  -11.736 0.0000000000
73151  22.604  46.943  -11.011 0.0000000000
73152  22.016  47.356  -11.243 0.0000000000
73153  22.131  46.438  -11.092 0.0000000000
73154  21.723  45.937  -11.260 0.0000000000
73156  25.116  45.829  -9.909 0.0000000000
73157  24.438  46.109  -10.176 0.0000000000
73158  24.592  45.284  -9.967 0.0000000000
73480  9.493  55.921  -19.305 0.0000000000
73481  8.748  55.791  -19.475 0.0000000000
73482  9.343  55.380  -19.778 0.0000000000
73483  9.147  54.887  -20.250 0.0000000000
73484  9.902  55.016  -20.102 0.0000000000
73488  15.025  58.487  -16.047 0.0000000000
73489  14.542  58.931  -15.934 0.0000000000
73490  14.256  58.523  -16.437 0.0000000000
73491  13.307  58.446  -16.795 0.0000000000
73492  13.760  57.879  -16.814 0.0000000000
73493  16.332  55.533  -15.405 0.0000000000
73494  16.135  56.393  -15.665 0.0000000000
73495  15.590  55.654  -15.803 0.0000000000
73496  13.419  55.277  -17.190 0.0000000000
73497  13.921  55.929  -16.828 0.0000000000
73498  13.074  55.976  -17.419 0.0000000000
73499  12.712  56.626  -17.607 0.0000000000
73500  12.277  55.994  -17.945 0.0000000000
73501  11.550  55.996  -18.415 0.0000000000
73502  11.930  55.411  -18.401 0.0000000000
73503  12.256  53.591  -19.431 0.0000000000
73504  11.723  54.319  -19.501 0.0000000000
73505  11.700  53.824  -20.039 0.0000000000
73506  11.064  53.979  -20.536 0.0000000000
73507  11.600  53.178  -20.483 0.0000000000
73508  11.544  52.522  -20.869 0.0000000000
73509  12.112  52.352  -20.468 0.0000000000
73510  13.417  50.603  -19.548 0.0000000000
73511  12.999  50.758  -20.260 0.0000000000
73512  13.398  49.993  -20.159 0.0000000000
73513  13.398  49.347  -20.851 0.0000000000
73514  13.791  49.184  -20.095 0.0000000000
73515  15.425  49.996  -16.421 0.0000000000
73516  14.833  50.126  -17.137 0.0000000000
73517  15.147  49.393  -16.918 0.0000000000
73519  14.791  48.183  -18.036 0.0000000000
83864  30.985  54.960  -10.642 0.0000000000
83865  31.894  54.877  -10.583 0.0000000000
83869  33.510  53.157  -10.741 0.0000000000
83870  33.579  53.951  -10.641 0.0000000000
83871  32.793  53.251  -10.882 0.0000000000
83872  31.908  53.254  -10.936 0.0000000000
83873  31.892  52.485  -10.975 0.0000000000
83874  31.006  51.708  -11.001 0.0000000000
83875  31.854  51.623  -10.973 0.0000000000
83876  32.600  49.735  -10.801 0.0000000000
83877  31.828  49.808  -10.849 0.0000000000
83878  31.895  48.894  -10.863 0.0000000000
83879  31.266  48.074  -10.855 0.0000000000
83880  31.954  48.014  -10.934 0.0000000000
83899  33.381  46.101  -10.934 0.0000000000
83900  33.353  46.938  -10.934 0.0000000000
83901  32.801  46.239  -11.262 0.0000000000
83902  32.164  46.386  -11.373 0.0000000000
83903  32.284  45.584  -11.567 0.0000000000
83904  31.808  44.937  -11.749 0.0000000000
83905  32.433  44.764  -11.670 0.0000000000
83906  33.012  43.116  -10.584 0.0000000000
83907  32.660  43.116  -11.367 0.0000000000
84758  9.534  50.868  -20.860 0.0000000000
84759  8.697  51.440  -20.971 0.0000000000
84760  8.693  50.627  -20.749 0.0000000000
92332  26.725  57.221  -11.016 0.0000000000
94113  18.678  49.321  -13.503 0.0000000000
94114  18.965  48.396  -13.470 0.0000000000
94115  19.280  49.048  -13.088 0.0000000000
94116  19.847  48.752  -12.656 0.0000000000
94117  20.370  48.432  -12.198 0.0000000000
94118  28.202  46.875  -10.075 0.0000000000
94119  27.654  46.315  -9.944 0.0000000000
94120  28.377  45.998  -10.062 0.0000000000
94121  28.582  45.162  -10.181 0.0000000000
94122  28.755  44.334  -10.394 0.0000000000
94124  29.389  44.061  -10.882 0.0000000000
94125  30.022  43.799  -11.453 0.0000000000
94126  30.723  43.629  -11.951 0.0000000000
94185  19.106  53.453  -13.425 0.0000000000
94186  18.357  53.602  -13.925 0.0000000000
94187  18.635  52.832  -13.652 0.0000000000
94188  18.127  52.167  -13.875 0.0000000000
94189  17.736  51.536  -14.094 0.0000000000
94190  17.368  50.938  -14.389 0.0000000000
94191  18.056  50.780  -13.864 0.0000000000
94192  18.347  50.057  -13.679 0.0000000000
96435  7.671  54.385  -20.255 0.0000000000
96436  7.178  53.932  -20.126 0.0000000000
96437  7.572  53.676  -20.587 0.0000000000
96438  7.513  52.961  -20.943 0.0000000000
96439  7.463  52.212  -20.959 0.0000000000
98433  22.776  53.915  -12.835 0.0000000000
98434  22.787  52.906  -12.667 0.0000000000
98435  23.339  53.445  -12.672 0.0000000000
98436  23.884  53.019  -12.514 0.0000000000
98437  24.429  52.629  -12.351 0.0000000000
98438  27.176  53.739  -11.284 0.0000000000
98439  26.610  53.131  -11.508 0.0000000000
98440  27.294  52.804  -11.236 0.0000000000
98441  27.427  51.926  -11.211 0.0000000000
98442  27.526  51.102  -11.065 0.0000000000
98443  27.631  50.305  -10.859 0.0000000000
98444  28.165  50.840  -10.894 0.0000000000
98445  28.804  50.571  -10.789 0.0000000000
98446  29.452  50.257  -10.785 0.0000000000
98505  23.441  58.123  -12.385 0.0000000000
98506  22.676  58.398  -12.570 0.0000000000
98507  22.980  57.732  -12.698 0.0000000000
98508  22.502  57.296  -13.005 0.0000000000
98509  22.007  56.722  -13.154 0.0000000000
98510  21.424  56.114  -13.199 0.0000000000
98511  22.305  55.872  -13.102 0.0000000000
98512  22.565  54.894  -12.997 0.0000000000
100755  12.447  49.559  -21.848 0.0000000000
100756  11.997  49.497  -21.960 0.0000000000
100757  12.378  48.840  -22.249 0.0000000000
100758  12.267  48.091  -22.412 0.0000000000
103793  22.988  49.321  -11.625 0.0000000000
103794  22.438  48.854  -11.520 0.0000000000
103795  23.012  48.392  -11.333 0.0000000000
103796  23.115  47.502  -11.032 0.0000000000
103797  23.216  46.655  -10.778 0.0000000000
103992  9.116  56.891  -18.491 0.0000000000
103993  9.659  56.448  -18.828 0.0000000000
103994  10.206  55.989  -19.116 0.0000000000
103997  16.165  58.921  -15.190 0.0000000000
103998  15.832  58.434  -15.655 0.0000000000
103999  15.420  57.786  -16.001 0.0000000000
104000  15.414  54.210  -15.813 0.0000000000
104001  15.082  54.978  -16.020 0.0000000000
104002  14.614  54.363  -16.364 0.0000000000
104003  13.783  54.520  -16.986 0.0000000000
104004  13.055  54.653  -17.649 0.0000000000
104005  12.373  54.772  -18.310 0.0000000000
104006  12.863  54.050  -18.196 0.0000000000
104007  12.791  53.436  -18.772 0.0000000000
104008  12.687  52.782  -19.298 0.0000000000
104009  12.603  52.168  -19.830 0.0000000000
104010  13.109  51.998  -19.147 0.0000000000
104011  13.474  51.229  -18.979 0.0000000000
104012  13.843  50.460  -18.755 0.0000000000
104013  16.134  48.602  -16.013 0.0000000000
104014  15.486  48.684  -16.670 0.0000000000
104015  15.856  47.961  -16.455 0.0000000000
110224  35.229  53.950  -9.725 0.0000000000
110225  34.675  54.286  -10.038 0.0000000000
110226  34.649  53.484  -10.130 0.0000000000
110227  34.104  52.964  -10.511 0.0000000000
110228  33.477  52.292  -10.807 0.0000000000
110229  32.667  51.522  -10.903 0.0000000000
110230  33.377  51.377  -10.754 0.0000000000
110231  33.295  50.466  -10.676 0.0000000000
110232  33.297  49.596  -10.621 0.0000000000
110245  33.974  45.958  -10.488 0.0000000000
110246  33.412  45.296  -10.858 0.0000000000
110247  32.968  44.622  -11.263 0.0000000000
110248  33.435  44.508  -10.652 0.0000000000
110249  33.440  43.787  -10.333 0.0000000000
110250  33.497  43.089  -9.937 0.0000000000
110759  9.613  49.219  -20.384 0.0000000000
110760  8.723  49.734  -20.529 0.0000000000
115599  24.646  56.358  -12.369 0.0000000000
115600  24.727  55.262  -12.369 0.0000000000
115601  25.161  55.904  -12.161 0.0000000000
115602  25.737  55.520  -11.890 0.0000000000
115603  26.384  55.075  -11.583 0.0000000000
115604  26.891  56.484  -11.209 0.0000000000
115605  26.917  55.634  -11.293 0.0000000000
115606  27.071  54.682  -11.305 0.0000000000
115607  27.766  54.350  -11.069 0.0000000000
115608  28.556  53.985  -10.883 0.0000000000
115609  29.340  53.671  -10.837 0.0000000000
115657  24.248  58.627  -11.526 0.0000000000
115658  23.863  58.406  -11.974 0.0000000000
115659  24.179  57.834  -12.194 0.0000000000
115660  24.450  57.149  -12.310 0.0000000000
119762  19.247  47.470  -13.443 0.0000000000
119768  25.467  48.039  -10.602 0.0000000000
119769  24.911  47.454  -10.515 0.0000000000
119770  25.537  47.217  -10.229 0.0000000000
119771  25.652  46.409  -9.940 0.0000000000
119772  25.811  45.555  -9.760 0.0000000000
119773  27.115  45.770  -9.827 0.0000000000
119774  26.574  45.232  -9.730 0.0000000000
119775  26.010  44.728  -9.676 0.0000000000
119925  17.955  56.718  -14.680 0.0000000000
119926  17.242  56.871  -15.116 0.0000000000
119927  17.501  55.974  -14.861 0.0000000000
119928  17.025  55.362  -14.997 0.0000000000
119929  16.569  54.731  -15.146 0.0000000000
119930  17.550  53.715  -14.379 0.0000000000
119931  16.831  53.905  -14.858 0.0000000000
119932  16.138  54.062  -15.326 0.0000000000
119933  15.769  53.407  -15.615 0.0000000000
119934  15.422  52.733  -16.005 0.0000000000
119935  15.095  52.129  -16.447 0.0000000000
119936  14.802  51.542  -16.904 0.0000000000
119937  15.435  51.328  -16.229 0.0000000000
119938  15.751  50.572  -15.997 0.0000000000
119939  16.105  49.872  -15.807 0.0000000000
119940  17.039  50.349  -14.778 0.0000000000
119941  16.763  49.758  -15.204 0.0000000000
119942  16.477  49.228  -15.598 0.0000000000
119943  16.808  48.457  -15.421 0.0000000000
119944  17.154  47.673  -15.272 0.0000000000
124774  35.868  53.698  -9.418 0.0000000000
124775  35.921  52.959  -9.452 0.0000000000
124776  35.947  52.183  -9.447 0.0000000000
125180  6.855  53.437  -19.953 0.0000000000
129723  20.439  51.813  -12.759 0.0000000000
129724  20.595  50.973  -12.547 0.0000000000
129725  21.120  51.474  -12.526 0.0000000000
129726  21.746  51.053  -12.330 0.0000000000
129727  22.329  50.625  -12.127 0.0000000000
129728  22.801  51.956  -12.494 0.0000000000
129729  22.845  51.079  -12.229 0.0000000000
129730  22.918  50.198  -11.937 0.0000000000
129731  23.525  49.775  -11.756 0.0000000000
129732  24.152  49.431  -11.588 0.0000000000
129733  24.776  49.153  -11.321 0.0000000000
129734  24.832  54.184  -12.307 0.0000000000
129735  24.913  53.158  -12.236 0.0000000000
129736  25.025  52.194  -12.186 0.0000000000
129737  26.116  52.497  -11.747 0.0000000000
129738  25.646  51.872  -11.923 0.0000000000
129739  25.124  51.272  -11.988 0.0000000000
129740  25.248  50.417  -11.697 0.0000000000
129741  25.380  49.632  -11.375 0.0000000000
129742  25.395  48.898  -11.001 0.0000000000
129743  26.021  48.646  -10.671 0.0000000000
129744  26.657  48.383  -10.454 0.0000000000
129745  27.324  48.089  -10.282 0.0000000000
129746  27.681  49.510  -10.620 0.0000000000
129747  27.836  48.650  -10.373 0.0000000000
129748  28.025  47.756  -10.187 0.0000000000
129749  28.714  47.409  -10.212 0.0000000000
129750  29.405  47.129  -10.399 0.0000000000
129751  30.077  46.850  -10.644 0.0000000000
129874  17.687  58.852  -14.551 0.0000000000
129875  18.111  58.204  -14.576 0.0000000000
129879  21.906  58.676  -12.722 0.0000000000
129882  19.483  58.572  -13.624 0.0000000000
129883  18.957  58.074  -14.041 0.0000000000
129884  18.439  57.462  -14.417 0.0000000000
129885  18.718  56.676  -14.170 0.0000000000
129886  19.002  55.826  -13.893 0.0000000000
129887  19.304  54.904  -13.586 0.0000000000
129888  20.805  55.454  -13.230 0.0000000000
129889  20.188  54.745  -13.265 0.0000000000
129890  19.596  54.067  -13.302 0.0000000000
129891  19.908  53.309  -13.122 0.0000000000
129892  20.176  52.575  -12.953 0.0000000000
134625  10.238  52.685  -21.233 0.0000000000
134626  9.460  52.551  -21.188 0.0000000000
134627  10.277  51.855  -21.215 0.0000000000
134628  10.302  50.976  -21.131 0.0000000000
134629  10.353  50.158  -20.910 0.0000000000
134630  11.547  49.411  -21.748 0.0000000000
134631  11.037  49.372  -21.287 0.0000000000
134632  10.400  49.376  -20.742 0.0000000000
134633  10.397  48.604  -20.527 0.0000000000
140924  20.728  50.043  -12.302 0.0000000000
140925  20.825  49.045  -12.049 0.0000000000
140926  20.876  48.094  -11.805 0.0000000000
140927  21.928  48.350  -11.469 0.0000000000
140928  21.430  47.742  -11.494 0.0000000000
140929  20.998  47.153  -11.698 0.0000000000
140930  21.160  46.257  -11.607 0.0000000000
140933  24.343  46.904  -10.459 0.0000000000
140934  23.824  46.377  -10.482 0.0000000000
140935  23.338  45.833  -10.552 0.0000000000
141330  8.249  56.209  -19.186 0.0000000000
141331  8.061  55.620  -19.508 0.0000000000
141332  7.843  55.012  -19.883 0.0000000000
141333  8.371  54.677  -20.304 0.0000000000
141334  8.954  54.370  -20.647 0.0000000000
141335  9.557  54.023  -20.977 0.0000000000
141342  12.730  58.651  -16.588 0.0000000000
141343  12.307  58.191  -17.038 0.0000000000
141344  11.858  57.620  -17.528 0.0000000000
141345  16.525  56.997  -15.492 0.0000000000
141346  15.768  57.072  -15.853 0.0000000000
141347  14.974  57.140  -16.244 0.0000000000
141348  14.772  55.753  -16.241 0.0000000000
141349  14.486  56.534  -16.519 0.0000000000
141350  14.177  57.253  -16.714 0.0000000000
141351  13.219  57.252  -17.214 0.0000000000
141352  12.317  57.173  -17.612 0.0000000000
141353  11.483  57.085  -17.920 0.0000000000
141354  11.136  56.552  -18.338 0.0000000000
141355  10.868  55.997  -18.821 0.0000000000
141356  10.684  55.486  -19.335 0.0000000000
141357  11.760  54.864  -18.942 0.0000000000
141358  11.194  54.940  -19.502 0.0000000000
141359  10.585  55.012  -19.887 0.0000000000
141360  10.473  54.532  -20.369 0.0000000000
141361  10.348  54.086  -20.897 0.0000000000
141362  10.286  53.404  -21.139 0.0000000000
141363  10.942  52.632  -21.144 0.0000000000
141364  11.558  51.733  -21.120 0.0000000000
141365  12.073  50.942  -21.211 0.0000000000
141366  12.576  51.555  -20.335 0.0000000000
141367  12.559  50.925  -20.872 0.0000000000
141368  12.529  50.207  -21.307 0.0000000000
141369  12.941  49.491  -21.512 0.0000000000
141370  13.315  48.729  -21.508 0.0000000000
141371  13.596  48.065  -21.476 0.0000000000
141372  14.525  50.926  -17.409 0.0000000000
141373  14.302  50.319  -17.927 0.0000000000
141374  14.123  49.694  -18.458 0.0000000000
141375  14.928  48.770  -17.428 0.0000000000
141376  14.462  48.948  -18.273 0.0000000000
141377  14.120  49.065  -19.202 0.0000000000
141378  14.136  48.411  -20.012 0.0000000000
153882  29.923  55.901  -10.564 0.0000000000
153883  30.065  55.143  -10.690 0.0000000000
153884  30.157  54.315  -10.780 0.0000000000
153885  30.222  53.519  -10.853 0.0000000000
153889  34.143  54.560  -10.284 0.0000000000
153890  33.548  54.716  -10.440 0.0000000000
153891  32.771  54.801  -10.540 0.0000000000
153892  31.945  54.133  -10.749 0.0000000000
153893  31.059  53.398  -10.881 0.0000000000
153894  30.220  52.654  -10.916 0.0000000000
153895  30.206  51.828  -10.983 0.0000000000
153896  30.187  50.985  -10.965 0.0000000000
153897  30.218  50.069  -10.893 0.0000000000
153898  31.841  50.709  -10.931 0.0000000000
153899  31.024  49.911  -10.887 0.0000000000
153900  30.357  49.177  -10.812 0.0000000000
153901  30.523  48.264  -10.747 0.0000000000
153902  30.695  47.450  -10.779 0.0000000000
153903  30.808  46.659  -10.948 0.0000000000
153911  36.743  51.789  -9.258 0.0000000000
153912  35.885  51.242  -9.381 0.0000000000
153921  35.119  50.614  -9.628 0.0000000000
153922  34.439  49.959  -9.970 0.0000000000
153923  33.915  49.363  -10.265 0.0000000000
153924  33.269  48.664  -10.611 0.0000000000
153925  33.934  47.639  -10.409 0.0000000000
153926  33.296  47.797  -10.724 0.0000000000
153927  32.637  47.916  -10.914 0.0000000000
153928  32.031  47.161  -11.078 0.0000000000
153929  31.505  46.442  -11.236 0.0000000000
153930  30.963  45.847  -11.212 0.0000000000
153931  31.153  45.086  -11.520 0.0000000000
153932  31.332  44.299  -11.892 0.0000000000
153933  31.557  43.420  -12.178 0.0000000000
153934  32.623  43.880  -11.705 0.0000000000
153935  32.210  43.216  -11.959 0.0000000000
154956  8.661  52.240  -21.105 0.0000000000
154957  7.964  51.899  -21.046 0.0000000000
154958  7.400  51.448  -20.996 0.0000000000
154959  7.971  50.191  -20.759 0.0000000000
154960  7.368  50.595  -20.925 0.0000000000
154961  6.915  50.910  -20.883 0.0000000000
