# Supplementary material for: A connectional hub in the rostral anterior cingulate cortex links areas of emotion and cognitive control
Source: eLife. 2019 Jun 19;8:e43761. doi: 10.7554/eLife.43761 (PMC6624020; doi:10.7554/eLife.43761)
Supplement: Supplementary file 1. [file elife-43761-supp1.zip › rh.11.label]

#!ascii label  , from subject fsaverage vox2ras=TkReg coords=white
978
116  16.116  41.729  -20.828 0.0000000000
118  32.490  35.079  -6.728 0.0000000000
256  23.632  38.595  -12.656 0.0000000000
512  13.741  32.193  -23.188 0.0000000000
1125  14.058  36.991  -24.598 0.0000000000
1127  17.859  35.075  -20.195 0.0000000000
1128  27.129  36.720  -8.854 0.0000000000
1165  13.425  47.427  -22.026 0.0000000000
1167  12.813  42.176  -22.432 0.0000000000
1168  13.519  37.039  -19.478 0.0000000000
1611  17.221  46.340  -15.567 0.0000000000
1612  19.573  40.091  -15.645 0.0000000000
1613  21.102  44.048  -11.705 0.0000000000
1614  26.061  41.888  -10.303 0.0000000000
1615  30.988  40.204  -9.727 0.0000000000
2185  22.524  34.635  -16.009 0.0000000000
2193  36.925  38.534  -8.144 0.0000000000
3045  14.913  39.401  -23.568 0.0000000000
3046  15.868  36.101  -23.377 0.0000000000
3047  16.972  38.348  -20.524 0.0000000000
3048  29.448  36.121  -6.929 0.0000000000
3049  27.861  34.114  -7.529 0.0000000000
3050  30.842  33.535  -7.766 0.0000000000
3085  14.729  44.622  -21.811 0.0000000000
3086  12.747  44.836  -23.478 0.0000000000
3087  13.738  42.032  -23.912 0.0000000000
3088  13.210  39.508  -23.800 0.0000000000
3646  19.425  45.165  -13.845 0.0000000000
3651  28.752  40.713  -11.937 0.0000000000
4823  22.027  39.543  -14.186 0.0000000000
4824  21.279  37.412  -16.070 0.0000000000
4825  23.628  36.994  -14.559 0.0000000000
4844  36.034  41.555  -9.197 0.0000000000
4945  14.257  34.737  -21.093 0.0000000000
4946  13.290  34.628  -18.579 0.0000000000
6633  13.430  34.700  -24.705 0.0000000000
6634  13.693  31.187  -25.151 0.0000000000
6635  14.487  33.765  -25.213 0.0000000000
6636  16.877  32.838  -22.939 0.0000000000
6638  25.565  37.351  -11.399 0.0000000000
6639  24.209  35.779  -11.696 0.0000000000
6640  25.399  34.920  -9.019 0.0000000000
6707  11.823  47.334  -22.030 0.0000000000
6708  11.947  44.639  -20.650 0.0000000000
6709  11.900  41.894  -19.566 0.0000000000
6711  13.340  39.561  -20.708 0.0000000000
6712  13.533  37.006  -22.826 0.0000000000
7599  16.272  43.898  -17.751 0.0000000000
7600  17.176  40.565  -17.471 0.0000000000
7601  18.245  43.047  -15.534 0.0000000000
7602  20.344  42.157  -13.806 0.0000000000
7603  22.233  41.085  -11.923 0.0000000000
7605  23.394  42.975  -10.374 0.0000000000
7606  24.476  40.096  -11.075 0.0000000000
7607  26.981  38.911  -11.615 0.0000000000
7608  29.055  38.437  -9.341 0.0000000000
7609  31.277  37.784  -6.882 0.0000000000
7660  15.075  46.835  -18.522 0.0000000000
9115  18.333  37.359  -17.406 0.0000000000
9116  20.309  34.665  -17.817 0.0000000000
9118  22.503  34.115  -12.548 0.0000000000
9140  33.601  39.654  -7.671 0.0000000000
9141  34.712  36.718  -6.753 0.0000000000
10725  15.601  40.626  -22.454 0.0000000000
10726  16.016  38.859  -22.228 0.0000000000
10727  16.506  40.018  -20.705 0.0000000000
10728  30.884  35.632  -6.610 0.0000000000
10729  30.109  34.770  -6.984 0.0000000000
10730  31.695  34.321  -7.148 0.0000000000
10765  15.447  43.260  -21.387 0.0000000000
10766  14.209  43.350  -23.201 0.0000000000
10767  14.908  41.943  -22.938 0.0000000000
10768  14.296  40.714  -23.791 0.0000000000
12503  22.764  39.076  -13.374 0.0000000000
12504  22.833  38.231  -14.505 0.0000000000
12505  23.616  37.813  -13.646 0.0000000000
12625  14.090  33.479  -22.158 0.0000000000
12626  14.512  33.626  -20.113 0.0000000000
14895  13.697  35.855  -24.862 0.0000000000
14896  13.848  34.237  -25.160 0.0000000000
14897  14.345  35.449  -24.906 0.0000000000
14898  16.985  35.553  -21.837 0.0000000000
14899  16.363  34.508  -23.238 0.0000000000
14900  17.472  33.973  -21.578 0.0000000000
14902  18.505  33.573  -20.028 0.0000000000
14903  26.345  36.929  -10.161 0.0000000000
14904  25.471  36.154  -10.035 0.0000000000
14905  26.249  35.801  -8.800 0.0000000000
14907  27.169  33.141  -8.129 0.0000000000
15017  12.546  47.415  -22.578 0.0000000000
15018  12.588  43.497  -23.401 0.0000000000
15019  12.306  44.804  -22.413 0.0000000000
15020  12.510  43.507  -21.608 0.0000000000
15021  11.993  43.276  -20.028 0.0000000000
15022  12.723  42.095  -20.671 0.0000000000
15023  12.773  40.764  -19.997 0.0000000000
15024  13.109  40.864  -21.552 0.0000000000
15025  13.617  38.256  -24.248 0.0000000000
15026  13.283  38.287  -23.373 0.0000000000
15027  13.402  37.007  -24.303 0.0000000000
15028  13.384  35.807  -23.964 0.0000000000
16695  16.614  45.154  -16.502 0.0000000000
16696  17.024  43.411  -16.439 0.0000000000
16697  17.737  44.692  -15.572 0.0000000000
16698  20.156  44.577  -12.704 0.0000000000
16699  19.744  43.588  -13.761 0.0000000000
16700  20.546  43.056  -12.655 0.0000000000
16701  21.195  41.620  -12.764 0.0000000000
16702  21.579  42.540  -11.677 0.0000000000
16706  25.662  43.406  -9.839 0.0000000000
16707  24.302  43.968  -9.985 0.0000000000
16708  24.690  42.426  -10.099 0.0000000000
16709  23.913  41.466  -10.655 0.0000000000
16710  25.228  40.963  -10.606 0.0000000000
16711  25.711  39.572  -11.230 0.0000000000
16712  26.477  40.461  -11.071 0.0000000000
16713  30.203  40.122  -11.646 0.0000000000
16714  29.171  39.237  -11.319 0.0000000000
16715  30.054  39.330  -9.613 0.0000000000
16716  29.995  38.315  -7.889 0.0000000000
16717  30.962  39.094  -8.089 0.0000000000
16827  15.951  46.576  -16.813 0.0000000000
16828  15.696  45.351  -18.128 0.0000000000
20213  14.342  30.718  -25.214 0.0000000000
20228  18.202  40.193  -16.284 0.0000000000
20229  17.758  38.917  -17.490 0.0000000000
20230  18.871  38.679  -16.258 0.0000000000
20231  22.337  36.180  -16.432 0.0000000000
20232  20.777  36.048  -16.790 0.0000000000
20233  21.739  34.777  -17.195 0.0000000000
20234  21.127  33.424  -17.979 0.0000000000
20235  21.577  33.307  -16.512 0.0000000000
20236  23.810  34.553  -10.529 0.0000000000
20237  23.444  34.991  -12.093 0.0000000000
20291  36.401  39.990  -8.602 0.0000000000
20292  34.766  40.591  -8.412 0.0000000000
20293  35.293  39.088  -7.671 0.0000000000
20294  34.135  38.195  -6.958 0.0000000000
20295  35.839  37.630  -7.334 0.0000000000
23913  14.396  38.269  -24.216 0.0000000000
23914  14.866  36.619  -24.326 0.0000000000
23915  15.329  37.775  -23.565 0.0000000000
23916  16.461  37.252  -22.038 0.0000000000
23917  17.374  36.667  -20.449 0.0000000000
23918  28.148  36.543  -7.755 0.0000000000
23919  27.328  35.473  -7.845 0.0000000000
23920  28.588  35.140  -7.187 0.0000000000
23921  29.291  33.834  -7.454 0.0000000000
23985  14.044  45.961  -22.031 0.0000000000
23986  13.028  46.155  -22.953 0.0000000000
23987  13.600  44.745  -23.280 0.0000000000
23988  13.180  43.489  -23.931 0.0000000000
23989  12.935  42.074  -23.799 0.0000000000
23990  12.979  40.793  -23.218 0.0000000000
23991  13.347  40.749  -24.039 0.0000000000
23992  13.849  39.455  -24.202 0.0000000000
24994  18.439  45.809  -14.823 0.0000000000
25002  27.099  42.857  -10.206 0.0000000000
25003  27.375  41.377  -10.957 0.0000000000
25004  28.399  42.295  -11.103 0.0000000000
25005  29.778  41.635  -12.149 0.0000000000
25006  31.226  41.125  -11.756 0.0000000000
27113  20.928  39.965  -15.037 0.0000000000
27114  20.351  38.742  -15.753 0.0000000000
27115  21.835  38.639  -15.304 0.0000000000
27116  22.653  37.368  -15.476 0.0000000000
27117  23.387  35.934  -15.386 0.0000000000
27333  14.053  35.949  -20.097 0.0000000000
27334  13.437  35.897  -19.020 0.0000000000
27335  14.136  34.777  -19.429 0.0000000000
27336  14.080  33.690  -18.825 0.0000000000
30837  13.423  33.405  -24.179 0.0000000000
30838  13.390  31.645  -24.523 0.0000000000
30839  13.522  32.997  -24.992 0.0000000000
30840  14.041  32.492  -25.323 0.0000000000
30841  14.894  32.061  -24.990 0.0000000000
30842  15.145  35.002  -24.527 0.0000000000
30843  15.559  33.326  -24.389 0.0000000000
30844  16.042  31.666  -24.025 0.0000000000
30848  24.562  38.040  -12.170 0.0000000000
30849  24.319  37.212  -12.710 0.0000000000
30850  24.898  36.581  -11.455 0.0000000000
30851  24.640  35.363  -10.166 0.0000000000
30852  24.689  34.012  -9.365 0.0000000000
30853  26.503  34.467  -8.081 0.0000000000
30854  25.744  33.538  -8.568 0.0000000000
31009  10.994  47.245  -20.540 0.0000000000
31010  12.282  46.057  -22.821 0.0000000000
31011  11.845  45.963  -21.304 0.0000000000
31018  12.785  39.449  -19.491 0.0000000000
31019  13.472  38.258  -20.082 0.0000000000
31020  13.249  39.522  -22.491 0.0000000000
31021  13.561  38.250  -21.748 0.0000000000
31022  13.863  37.068  -20.915 0.0000000000
31023  13.877  35.855  -22.038 0.0000000000
31024  13.630  34.643  -23.271 0.0000000000
33243  16.184  42.827  -19.259 0.0000000000
33244  16.661  41.098  -19.071 0.0000000000
33245  16.750  42.160  -17.668 0.0000000000
33246  17.561  41.775  -16.350 0.0000000000
33247  18.809  41.488  -15.520 0.0000000000
33248  18.885  44.187  -14.820 0.0000000000
33249  19.415  42.630  -14.756 0.0000000000
33250  20.103  41.265  -14.888 0.0000000000
33251  21.148  40.835  -13.987 0.0000000000
33252  22.013  40.249  -12.980 0.0000000000
33253  22.907  39.782  -12.253 0.0000000000
33256  21.903  45.091  -11.152 0.0000000000
33258  23.055  44.487  -10.505 0.0000000000
33259  22.208  43.502  -10.945 0.0000000000
33260  22.697  41.985  -11.060 0.0000000000
33261  23.316  40.620  -11.327 0.0000000000
33262  23.891  39.292  -11.756 0.0000000000
33263  25.072  38.831  -11.635 0.0000000000
33264  26.258  38.105  -11.459 0.0000000000
33265  27.251  37.656  -10.554 0.0000000000
33266  27.832  39.836  -11.808 0.0000000000
33267  28.227  38.401  -10.989 0.0000000000
33268  28.057  37.590  -9.079 0.0000000000
33269  28.983  37.461  -7.701 0.0000000000
33270  30.317  36.988  -6.827 0.0000000000
33271  31.736  36.448  -6.405 0.0000000000
33410  14.388  47.098  -20.587 0.0000000000
33411  15.060  45.721  -20.135 0.0000000000
33412  15.663  44.259  -19.715 0.0000000000
37585  17.120  39.418  -18.933 0.0000000000
37586  17.564  37.788  -18.914 0.0000000000
37587  18.099  36.184  -18.759 0.0000000000
37588  19.719  37.332  -16.373 0.0000000000
37589  19.226  35.871  -17.425 0.0000000000
37590  18.861  34.682  -18.767 0.0000000000
37591  19.875  33.443  -18.949 0.0000000000
37594  24.064  36.367  -13.284 0.0000000000
37595  23.415  35.424  -13.666 0.0000000000
37596  22.457  34.444  -14.222 0.0000000000
37598  21.523  33.118  -12.990 0.0000000000
37599  21.507  33.259  -14.707 0.0000000000
37659  32.108  41.259  -10.060 0.0000000000
37660  34.363  42.142  -9.214 0.0000000000
37661  33.246  41.059  -8.811 0.0000000000
37662  32.115  40.070  -8.347 0.0000000000
37663  32.412  38.643  -7.169 0.0000000000
37664  32.968  37.367  -6.538 0.0000000000
37665  33.546  35.894  -6.574 0.0000000000
41445  15.902  41.199  -21.649 0.0000000000
41446  16.117  40.332  -21.585 0.0000000000
41447  16.352  40.856  -20.754 0.0000000000
41448  31.653  35.382  -6.587 0.0000000000
41449  31.271  34.956  -6.801 0.0000000000
41450  32.081  34.697  -6.939 0.0000000000
41452  32.872  34.453  -7.163 0.0000000000
41485  15.766  42.504  -21.108 0.0000000000
41486  15.200  42.615  -22.205 0.0000000000
41487  15.579  41.915  -21.985 0.0000000000
41488  15.266  41.320  -22.690 0.0000000000
43223  23.204  38.793  -12.986 0.0000000000
43224  23.217  38.439  -13.535 0.0000000000
43225  23.604  38.219  -13.160 0.0000000000
43345  13.941  32.863  -22.696 0.0000000000
43346  14.341  32.918  -21.591 0.0000000000
45615  13.885  36.411  -24.717 0.0000000000
45616  14.018  35.662  -24.911 0.0000000000
45617  14.234  36.225  -24.770 0.0000000000
45618  17.446  35.272  -20.970 0.0000000000
45619  17.227  34.758  -21.723 0.0000000000
45620  17.702  34.515  -20.893 0.0000000000
45621  17.976  33.750  -20.750 0.0000000000
45622  18.167  34.327  -20.095 0.0000000000
45623  26.757  36.849  -9.527 0.0000000000
45624  26.287  36.402  -9.427 0.0000000000
45625  26.693  36.261  -8.815 0.0000000000
45737  12.980  47.444  -22.425 0.0000000000
45738  12.678  42.821  -22.918 0.0000000000
45739  12.549  43.501  -22.634 0.0000000000
45740  12.684  42.850  -22.031 0.0000000000
45741  12.644  42.814  -21.087 0.0000000000
45742  12.833  42.166  -21.524 0.0000000000
45743  12.972  41.523  -21.085 0.0000000000
45744  12.949  41.513  -22.012 0.0000000000
45745  13.824  37.630  -24.429 0.0000000000
45746  13.515  37.640  -24.237 0.0000000000
45747  13.689  36.979  -24.504 0.0000000000
45748  13.557  36.400  -24.562 0.0000000000
47415  16.898  45.776  -15.999 0.0000000000
47416  17.130  44.933  -15.983 0.0000000000
47417  17.504  45.519  -15.576 0.0000000000
47418  20.584  44.278  -12.183 0.0000000000
47419  20.312  43.779  -12.653 0.0000000000
47420  20.771  43.515  -12.125 0.0000000000
47421  21.012  42.802  -12.121 0.0000000000
47422  21.278  43.268  -11.652 0.0000000000
47426  25.880  42.634  -10.047 0.0000000000
47427  25.176  42.911  -9.961 0.0000000000
47428  25.420  42.141  -10.145 0.0000000000
47429  24.960  41.669  -10.356 0.0000000000
47430  25.605  41.411  -10.452 0.0000000000
47431  25.828  40.709  -10.789 0.0000000000
47432  26.234  41.175  -10.628 0.0000000000
47433  30.660  40.153  -10.684 0.0000000000
47434  30.140  39.715  -10.643 0.0000000000
47435  30.530  39.749  -9.699 0.0000000000
47436  30.476  39.273  -8.788 0.0000000000
47437  30.913  39.713  -8.822 0.0000000000
47547  16.529  46.525  -16.120 0.0000000000
47548  16.261  45.887  -16.632 0.0000000000
50948  18.855  40.112  -15.894 0.0000000000
50949  18.553  39.422  -16.306 0.0000000000
50950  19.258  39.411  -15.933 0.0000000000
50951  22.640  35.419  -16.385 0.0000000000
50952  22.033  35.471  -16.772 0.0000000000
50953  22.308  34.718  -16.728 0.0000000000
50954  21.823  34.008  -16.963 0.0000000000
50955  22.019  33.936  -16.238 0.0000000000
50956  23.801  33.819  -10.133 0.0000000000
50957  23.410  34.092  -10.765 0.0000000000
51011  36.670  39.240  -8.330 0.0000000000
51012  35.832  39.551  -8.094 0.0000000000
51013  36.112  38.816  -7.854 0.0000000000
51014  35.544  38.350  -7.431 0.0000000000
51015  36.356  38.086  -7.700 0.0000000000
51315  13.092  37.618  -19.292 0.0000000000
51317  13.042  37.058  -19.071 0.0000000000
55215  14.616  38.825  -24.010 0.0000000000
55216  14.862  38.050  -23.958 0.0000000000
55217  15.136  38.591  -23.516 0.0000000000
55218  16.537  38.591  -21.377 0.0000000000
55219  16.240  38.074  -22.132 0.0000000000
55220  16.752  37.798  -21.307 0.0000000000
55221  16.965  36.954  -21.234 0.0000000000
55222  17.163  37.487  -20.509 0.0000000000
55223  28.760  36.358  -7.278 0.0000000000
55224  28.326  35.837  -7.361 0.0000000000
55225  29.003  35.628  -7.056 0.0000000000
55226  30.449  34.119  -7.273 0.0000000000
55227  29.672  34.313  -7.219 0.0000000000
55228  30.048  33.681  -7.562 0.0000000000
55229  29.691  33.232  -7.828 0.0000000000
55335  14.398  45.310  -21.917 0.0000000000
55336  13.812  45.332  -22.791 0.0000000000
55337  14.138  44.676  -22.701 0.0000000000
55338  13.975  42.704  -23.664 0.0000000000
55339  13.654  43.405  -23.699 0.0000000000
55340  13.443  42.728  -23.958 0.0000000000
55341  13.031  42.776  -23.941 0.0000000000
55342  13.273  42.039  -23.994 0.0000000000
55343  13.148  41.411  -23.886 0.0000000000
55344  13.505  41.400  -24.041 0.0000000000
55345  14.582  40.033  -23.754 0.0000000000
55346  14.057  39.999  -24.102 0.0000000000
55347  14.331  39.429  -24.036 0.0000000000
55348  14.080  38.869  -24.267 0.0000000000
57029  26.943  43.607  -9.937 0.0000000000
57030  27.660  43.322  -10.192 0.0000000000
57031  27.748  42.580  -10.580 0.0000000000
57032  28.303  43.038  -10.666 0.0000000000
57034  29.577  42.445  -11.855 0.0000000000
57035  30.309  42.128  -12.281 0.0000000000
57036  30.527  41.301  -12.224 0.0000000000
57037  31.069  41.859  -12.272 0.0000000000
60548  21.563  39.796  -14.661 0.0000000000
60549  21.379  39.314  -15.157 0.0000000000
60550  21.966  39.139  -14.780 0.0000000000
60551  23.208  37.600  -14.565 0.0000000000
60552  22.773  37.805  -15.000 0.0000000000
60553  23.203  37.207  -15.055 0.0000000000
60554  23.152  36.750  -15.549 0.0000000000
60555  23.529  36.517  -14.949 0.0000000000
60915  14.215  35.370  -20.536 0.0000000000
60916  14.104  35.353  -19.775 0.0000000000
60917  14.307  34.781  -20.144 0.0000000000
60919  14.403  33.627  -19.355 0.0000000000
67725  13.404  34.071  -24.490 0.0000000000
67726  13.386  33.203  -24.673 0.0000000000
67727  13.481  33.869  -24.874 0.0000000000
67728  14.131  33.982  -25.250 0.0000000000
67729  13.907  33.362  -25.302 0.0000000000
67730  14.264  33.133  -25.287 0.0000000000
67731  14.427  32.271  -25.268 0.0000000000
67732  14.699  32.915  -25.119 0.0000000000
67733  15.321  36.369  -23.983 0.0000000000
67734  15.025  35.817  -24.425 0.0000000000
67735  15.503  35.542  -24.017 0.0000000000
67736  16.587  33.674  -23.131 0.0000000000
67737  15.959  33.940  -23.886 0.0000000000
67738  16.193  33.093  -23.733 0.0000000000
67739  15.804  32.478  -24.213 0.0000000000
67740  16.475  32.256  -23.504 0.0000000000
67741  16.733  31.494  -23.315 0.0000000000
67742  17.137  32.053  -22.722 0.0000000000
67748  25.121  37.690  -11.902 0.0000000000
67749  24.875  37.288  -12.044 0.0000000000
67750  25.236  36.976  -11.445 0.0000000000
67751  25.384  35.536  -9.429 0.0000000000
67752  25.044  35.753  -10.050 0.0000000000
67753  24.988  35.148  -9.555 0.0000000000
67754  24.589  34.734  -9.689 0.0000000000
67755  25.014  34.504  -9.185 0.0000000000
67756  27.558  34.786  -7.601 0.0000000000
67757  26.906  34.954  -7.938 0.0000000000
67758  27.160  34.288  -7.752 0.0000000000
67760  26.426  33.330  -8.280 0.0000000000
67762  25.450  33.080  -8.852 0.0000000000
68092  11.499  47.282  -21.231 0.0000000000
68093  12.857  45.507  -23.273 0.0000000000
68094  12.605  46.120  -23.008 0.0000000000
68095  12.509  45.466  -23.131 0.0000000000
68096  12.199  44.762  -21.479 0.0000000000
68097  12.104  45.384  -21.876 0.0000000000
68098  11.900  45.311  -20.923 0.0000000000
68099  11.483  45.888  -20.551 0.0000000000
68100  11.504  45.187  -20.227 0.0000000000
68102  11.497  44.510  -20.036 0.0000000000
68103  11.944  42.577  -19.765 0.0000000000
68104  11.447  43.111  -19.631 0.0000000000
68110  13.104  40.206  -20.317 0.0000000000
68111  12.779  40.089  -19.713 0.0000000000
68112  13.141  39.531  -19.994 0.0000000000
68113  13.168  38.881  -19.736 0.0000000000
68114  13.438  38.918  -20.329 0.0000000000
68115  13.089  40.098  -23.500 0.0000000000
68116  13.095  40.133  -22.870 0.0000000000
68117  13.136  39.499  -23.237 0.0000000000
68118  13.385  37.635  -23.132 0.0000000000
68119  13.417  38.231  -22.628 0.0000000000
68120  13.573  37.609  -22.288 0.0000000000
68121  13.740  37.668  -21.347 0.0000000000
68122  13.758  37.028  -21.862 0.0000000000
68123  13.963  36.473  -21.392 0.0000000000
68124  13.680  36.423  -22.486 0.0000000000
68125  13.396  35.265  -24.374 0.0000000000
68126  13.453  35.256  -23.687 0.0000000000
68127  13.395  34.689  -24.158 0.0000000000
68128  13.496  34.035  -23.797 0.0000000000
73125  16.202  43.353  -18.488 0.0000000000
73126  16.461  42.478  -18.449 0.0000000000
73127  16.511  43.009  -17.706 0.0000000000
73128  17.646  43.238  -15.947 0.0000000000
73129  17.290  42.559  -16.394 0.0000000000
73130  17.862  42.461  -15.889 0.0000000000
73131  18.151  41.624  -15.884 0.0000000000
73132  18.440  42.269  -15.539 0.0000000000
73133  18.985  45.473  -14.391 0.0000000000
73134  18.685  44.969  -14.835 0.0000000000
73135  19.158  44.671  -14.347 0.0000000000
73136  20.009  42.836  -13.796 0.0000000000
73137  19.633  43.110  -14.278 0.0000000000
73138  19.893  42.396  -14.310 0.0000000000
73139  19.718  41.924  -14.796 0.0000000000
73140  20.267  41.735  -14.394 0.0000000000
73141  20.655  41.082  -14.470 0.0000000000
73142  20.726  41.500  -13.877 0.0000000000
73143  21.704  41.334  -12.304 0.0000000000
73144  21.590  40.901  -12.867 0.0000000000
73145  22.095  40.629  -12.425 0.0000000000
73146  22.453  40.016  -12.584 0.0000000000
73147  22.575  40.442  -12.080 0.0000000000
73155  22.316  45.583  -10.962 0.0000000000
73159  23.860  43.463  -10.153 0.0000000000
73160  23.678  44.254  -10.214 0.0000000000
73161  23.242  43.722  -10.403 0.0000000000
73162  22.625  43.978  -10.681 0.0000000000
73163  22.784  43.242  -10.678 0.0000000000
73164  22.433  42.750  -10.980 0.0000000000
73165  23.022  42.479  -10.721 0.0000000000
73166  24.221  40.726  -10.853 0.0000000000
73167  23.580  41.047  -10.948 0.0000000000
73168  23.885  40.348  -11.156 0.0000000000
73169  23.617  39.937  -11.522 0.0000000000
73170  24.154  39.701  -11.349 0.0000000000
73171  24.464  39.072  -11.629 0.0000000000
73172  24.767  39.466  -11.357 0.0000000000
73173  26.334  39.260  -11.464 0.0000000000
73174  25.988  38.842  -11.530 0.0000000000
73175  26.633  38.500  -11.598 0.0000000000
73176  26.786  37.830  -11.102 0.0000000000
73177  27.225  38.160  -11.295 0.0000000000
73178  27.998  41.111  -11.397 0.0000000000
73179  27.557  40.637  -11.381 0.0000000000
73180  28.265  40.259  -11.764 0.0000000000
73181  29.166  38.835  -10.353 0.0000000000
73182  28.726  38.769  -11.224 0.0000000000
73183  28.667  38.399  -10.189 0.0000000000
73184  28.186  38.009  -10.012 0.0000000000
73185  28.537  38.005  -9.199 0.0000000000
73186  28.463  37.550  -8.367 0.0000000000
73187  28.982  37.999  -8.484 0.0000000000
73188  30.603  38.069  -7.315 0.0000000000
73189  30.107  37.698  -7.258 0.0000000000
73190  30.783  37.382  -6.832 0.0000000000
73191  31.003  36.695  -6.556 0.0000000000
73192  31.466  37.107  -6.570 0.0000000000
73522  14.739  47.020  -19.496 0.0000000000
73523  14.713  46.417  -20.304 0.0000000000
73524  15.080  46.232  -19.281 0.0000000000
73525  16.001  44.637  -17.906 0.0000000000
73526  15.667  44.813  -18.882 0.0000000000
73527  15.955  44.073  -18.700 0.0000000000
73528  15.945  43.547  -19.484 0.0000000000
83678  13.511  31.419  -24.907 0.0000000000
83723  16.889  40.793  -18.278 0.0000000000
83724  16.861  40.240  -19.012 0.0000000000
83725  17.137  39.977  -18.204 0.0000000000
83726  17.984  38.135  -17.462 0.0000000000
83727  17.632  38.341  -18.189 0.0000000000
83728  17.894  37.555  -18.141 0.0000000000
83729  17.787  37.001  -18.853 0.0000000000
83730  18.189  36.760  -18.057 0.0000000000
83731  20.821  38.068  -15.893 0.0000000000
83732  20.015  38.047  -16.032 0.0000000000
83733  20.520  37.376  -16.187 0.0000000000
83734  20.609  35.332  -17.220 0.0000000000
83735  19.976  35.942  -17.055 0.0000000000
83736  19.789  35.250  -17.586 0.0000000000
83737  19.049  35.271  -18.106 0.0000000000
83738  19.565  34.640  -18.212 0.0000000000
83739  19.373  34.062  -18.848 0.0000000000
83740  20.079  34.040  -18.367 0.0000000000
83746  24.376  36.458  -12.302 0.0000000000
83747  24.184  36.790  -13.004 0.0000000000
83748  24.141  36.045  -12.513 0.0000000000
83749  22.994  34.568  -12.342 0.0000000000
83750  23.397  35.192  -12.873 0.0000000000
83751  22.910  34.765  -13.101 0.0000000000
83752  22.945  34.958  -13.950 0.0000000000
83753  22.426  34.311  -13.351 0.0000000000
83760  21.475  33.205  -13.789 0.0000000000
83909  32.201  41.782  -10.923 0.0000000000
83910  32.606  41.817  -10.122 0.0000000000
83911  35.843  42.390  -9.436 0.0000000000
83912  35.009  42.700  -9.373 0.0000000000
83913  35.122  41.896  -9.078 0.0000000000
83914  34.216  40.091  -8.046 0.0000000000
83915  33.991  40.811  -8.496 0.0000000000
83916  33.430  40.335  -8.217 0.0000000000
83917  32.686  40.561  -8.585 0.0000000000
83918  32.832  39.883  -7.952 0.0000000000
83919  32.205  39.370  -7.705 0.0000000000
83920  32.993  39.177  -7.422 0.0000000000
83921  34.419  37.464  -6.785 0.0000000000
83922  33.532  37.772  -6.730 0.0000000000
83923  33.842  37.028  -6.572 0.0000000000
83924  33.231  36.621  -6.475 0.0000000000
83925  34.127  36.305  -6.607 0.0000000000
84833  13.371  35.243  -18.806 0.0000000000
84834  12.992  35.723  -18.742 0.0000000000
84835  12.873  35.109  -18.583 0.0000000000
93033  15.265  39.991  -23.053 0.0000000000
93034  15.464  39.159  -22.991 0.0000000000
93035  15.786  39.746  -22.344 0.0000000000
93036  16.284  39.479  -21.522 0.0000000000
93037  16.750  39.171  -20.615 0.0000000000
93038  30.153  35.880  -6.714 0.0000000000
93039  29.753  35.430  -6.837 0.0000000000
93040  30.486  35.206  -6.771 0.0000000000
93041  30.912  34.547  -7.014 0.0000000000
93042  31.262  33.938  -7.463 0.0000000000
93105  15.087  43.945  -21.607 0.0000000000
93106  14.473  44.002  -22.589 0.0000000000
93107  14.820  43.331  -22.455 0.0000000000
93108  14.554  42.644  -23.113 0.0000000000
93109  14.291  42.002  -23.567 0.0000000000
93110  13.955  41.379  -23.922 0.0000000000
93111  14.603  41.378  -23.418 0.0000000000
93112  14.934  40.707  -23.246 0.0000000000
96233  22.394  39.323  -13.763 0.0000000000
96234  22.432  38.902  -14.365 0.0000000000
96235  22.821  38.672  -13.949 0.0000000000
96236  23.249  38.019  -14.068 0.0000000000
96237  23.616  37.378  -14.130 0.0000000000
96453  14.230  34.097  -21.617 0.0000000000
96454  14.399  34.166  -20.613 0.0000000000
96455  14.398  33.550  -21.082 0.0000000000
100539  13.560  35.280  -24.783 0.0000000000
100540  13.617  34.484  -24.970 0.0000000000
100541  13.800  35.082  -24.995 0.0000000000
100542  14.061  34.835  -25.135 0.0000000000
100543  14.394  34.608  -25.088 0.0000000000
100544  16.441  35.826  -22.642 0.0000000000
100545  16.133  35.293  -23.324 0.0000000000
100546  16.704  35.021  -22.546 0.0000000000
100547  16.968  34.229  -22.451 0.0000000000
100548  17.181  33.417  -22.286 0.0000000000
100549  17.466  32.631  -22.081 0.0000000000
100550  17.747  33.185  -21.379 0.0000000000
100551  18.287  32.982  -20.625 0.0000000000
100552  18.923  32.844  -20.017 0.0000000000
100553  25.960  37.095  -10.797 0.0000000000
100554  25.547  36.729  -10.752 0.0000000000
100555  25.897  36.526  -10.051 0.0000000000
100556  25.833  35.963  -9.383 0.0000000000
100557  25.825  35.339  -8.853 0.0000000000
100558  28.243  33.469  -7.761 0.0000000000
100559  27.512  33.624  -7.825 0.0000000000
100560  27.920  32.970  -8.070 0.0000000000
100759  12.121  47.379  -22.504 0.0000000000
100760  12.650  44.176  -23.474 0.0000000000
100761  12.439  44.820  -23.123 0.0000000000
100762  12.469  44.162  -22.903 0.0000000000
100763  12.389  44.151  -22.072 0.0000000000
100764  12.292  44.115  -21.079 0.0000000000
100765  12.003  43.967  -20.286 0.0000000000
100766  12.343  43.431  -20.706 0.0000000000
100767  12.441  42.712  -20.275 0.0000000000
100768  12.404  42.002  -19.998 0.0000000000
100769  12.385  41.346  -19.720 0.0000000000
100770  12.790  41.417  -20.285 0.0000000000
100771  13.032  40.845  -20.704 0.0000000000
100772  13.265  40.212  -21.118 0.0000000000
100773  13.416  38.906  -24.007 0.0000000000
100774  13.249  38.911  -23.564 0.0000000000
100775  13.335  38.299  -23.948 0.0000000000
100776  13.351  37.650  -23.810 0.0000000000
100777  13.358  36.990  -23.671 0.0000000000
100778  13.434  36.402  -23.425 0.0000000000
100779  13.388  36.395  -24.139 0.0000000000
100780  13.425  35.807  -24.563 0.0000000000
103779  16.409  44.496  -17.083 0.0000000000
103780  16.618  43.596  -17.045 0.0000000000
103781  16.851  44.284  -16.496 0.0000000000
103782  17.377  44.080  -15.980 0.0000000000
103783  18.004  43.868  -15.537 0.0000000000
103784  19.777  44.889  -13.259 0.0000000000
103785  19.566  44.367  -13.793 0.0000000000
103786  19.899  44.070  -13.206 0.0000000000
103787  20.134  43.305  -13.208 0.0000000000
103788  20.404  42.605  -13.230 0.0000000000
103789  20.762  41.908  -13.264 0.0000000000
103790  20.851  42.347  -12.680 0.0000000000
103791  21.341  42.072  -12.188 0.0000000000
103792  21.897  41.797  -11.767 0.0000000000
103798  25.481  44.204  -9.726 0.0000000000
103799  24.718  44.474  -9.819 0.0000000000
103800  24.956  43.683  -9.854 0.0000000000
103801  24.477  43.184  -9.974 0.0000000000
103802  24.011  42.706  -10.172 0.0000000000
103803  23.632  42.209  -10.492 0.0000000000
103804  24.269  41.945  -10.326 0.0000000000
103805  24.563  41.206  -10.579 0.0000000000
103806  24.849  40.517  -10.826 0.0000000000
103807  25.089  39.867  -11.098 0.0000000000
103808  25.463  40.273  -10.934 0.0000000000
103809  26.072  39.997  -11.142 0.0000000000
103810  26.711  39.727  -11.431 0.0000000000
103811  29.518  40.345  -12.046 0.0000000000
103812  29.023  39.854  -11.944 0.0000000000
103813  29.683  39.688  -11.509 0.0000000000
103814  29.654  39.265  -10.529 0.0000000000
103815  29.579  38.884  -9.469 0.0000000000
103816  29.485  38.468  -8.582 0.0000000000
103817  30.014  38.851  -8.686 0.0000000000
103818  30.505  38.717  -7.994 0.0000000000
103819  31.074  38.434  -7.406 0.0000000000
104017  15.472  46.659  -17.624 0.0000000000
104018  15.373  46.046  -18.325 0.0000000000
104019  15.742  45.916  -17.416 0.0000000000
104020  16.104  45.241  -17.256 0.0000000000
110111  13.965  30.938  -25.259 0.0000000000
110138  17.638  40.353  -16.807 0.0000000000
110139  17.474  39.743  -17.467 0.0000000000
110140  17.906  39.520  -16.806 0.0000000000
110141  18.229  38.752  -16.834 0.0000000000
110142  18.540  38.017  -16.807 0.0000000000
110143  21.791  36.844  -16.216 0.0000000000
110144  21.020  36.746  -16.399 0.0000000000
110145  21.556  36.149  -16.606 0.0000000000
110146  21.312  35.446  -17.015 0.0000000000
110147  21.042  34.724  -17.499 0.0000000000
110148  20.799  34.077  -17.973 0.0000000000
110149  21.401  34.068  -17.538 0.0000000000
110150  21.494  33.380  -17.316 0.0000000000
110152  23.978  35.215  -11.092 0.0000000000
110153  23.835  35.417  -11.885 0.0000000000
110154  23.567  34.782  -11.295 0.0000000000
110155  23.132  34.334  -11.506 0.0000000000
110156  22.682  33.880  -11.741 0.0000000000
110251  36.192  40.743  -8.912 0.0000000000
110252  35.334  41.066  -8.797 0.0000000000
110253  35.579  40.305  -8.436 0.0000000000
110254  35.019  39.836  -8.021 0.0000000000
110255  34.460  39.364  -7.602 0.0000000000
110256  33.858  38.928  -7.270 0.0000000000
110257  34.734  38.632  -7.269 0.0000000000
110258  35.000  37.897  -7.085 0.0000000000
110259  35.299  37.161  -6.990 0.0000000000
117237  14.195  37.659  -24.426 0.0000000000
117238  14.452  36.800  -24.534 0.0000000000
117239  14.639  37.453  -24.286 0.0000000000
117240  15.113  37.196  -23.937 0.0000000000
117241  15.629  36.935  -23.418 0.0000000000
117242  15.674  38.329  -22.898 0.0000000000
117243  15.914  37.540  -22.810 0.0000000000
117244  16.161  36.665  -22.765 0.0000000000
117245  16.706  36.393  -21.944 0.0000000000
117246  17.183  36.118  -21.136 0.0000000000
117247  17.605  35.849  -20.318 0.0000000000
117248  27.595  36.642  -8.277 0.0000000000
117249  27.152  36.119  -8.241 0.0000000000
117250  27.742  36.026  -7.746 0.0000000000
117251  27.951  35.311  -7.479 0.0000000000
117252  28.226  34.626  -7.366 0.0000000000
117253  29.329  34.971  -7.039 0.0000000000
117254  28.931  34.465  -7.244 0.0000000000
117255  28.571  33.944  -7.441 0.0000000000
117256  28.959  33.347  -7.751 0.0000000000
117405  13.721  46.681  -22.024 0.0000000000
117406  13.191  46.802  -22.585 0.0000000000
117407  13.513  46.070  -22.650 0.0000000000
117408  13.320  45.484  -23.165 0.0000000000
117409  13.135  44.815  -23.528 0.0000000000
117410  13.883  44.048  -23.303 0.0000000000
117411  13.374  44.117  -23.709 0.0000000000
117412  12.961  44.170  -23.748 0.0000000000
117413  12.814  43.528  -23.823 0.0000000000
117414  12.772  42.787  -23.591 0.0000000000
117415  12.774  42.113  -23.279 0.0000000000
117416  12.909  41.490  -22.833 0.0000000000
117417  12.951  41.451  -23.471 0.0000000000
117418  13.070  40.754  -23.731 0.0000000000
117419  13.240  40.080  -23.943 0.0000000000
117420  13.759  40.719  -24.062 0.0000000000
117421  13.553  40.065  -24.185 0.0000000000
117422  13.469  39.489  -24.115 0.0000000000
117423  13.721  38.880  -24.223 0.0000000000
117424  13.942  38.266  -24.341 0.0000000000
119758  17.834  46.120  -15.208 0.0000000000
119760  18.748  46.342  -14.425 0.0000000000
119761  19.236  46.009  -13.912 0.0000000000
119764  19.655  45.711  -13.366 0.0000000000
119765  20.015  45.424  -12.821 0.0000000000
119766  20.440  45.100  -12.291 0.0000000000
119767  20.944  44.839  -11.804 0.0000000000
119776  26.214  43.909  -9.776 0.0000000000
119777  26.414  43.131  -9.965 0.0000000000
119778  26.560  42.371  -10.228 0.0000000000
119779  26.715  41.632  -10.581 0.0000000000
119780  27.218  42.101  -10.531 0.0000000000
119781  27.856  41.847  -10.997 0.0000000000
119782  28.527  41.570  -11.548 0.0000000000
119783  28.931  42.749  -11.241 0.0000000000
119784  29.045  41.994  -11.726 0.0000000000
119785  29.238  41.211  -12.074 0.0000000000
119786  30.029  40.779  -12.212 0.0000000000
119787  30.668  40.633  -11.632 0.0000000000
119788  31.132  40.628  -10.786 0.0000000000
124703  20.267  40.060  -15.356 0.0000000000
124704  19.968  39.443  -15.679 0.0000000000
124705  20.679  39.415  -15.463 0.0000000000
124706  21.112  38.722  -15.536 0.0000000000
124707  21.519  38.057  -15.684 0.0000000000
124708  22.357  38.445  -14.920 0.0000000000
124709  22.164  37.976  -15.380 0.0000000000
124710  21.974  37.475  -15.839 0.0000000000
124711  22.519  36.858  -15.959 0.0000000000
124712  22.980  36.113  -16.023 0.0000000000
124713  23.004  35.323  -15.755 0.0000000000
125217  13.818  36.486  -19.769 0.0000000000
125218  13.464  36.467  -19.262 0.0000000000
125219  13.847  35.890  -19.475 0.0000000000
125220  13.800  35.327  -19.208 0.0000000000
125221  13.773  34.755  -18.906 0.0000000000
125222  14.360  34.193  -19.761 0.0000000000
125223  14.111  34.209  -19.132 0.0000000000
125224  13.693  34.156  -18.677 0.0000000000
134169  13.503  32.773  -23.770 0.0000000000
134170  13.461  31.956  -23.947 0.0000000000
134171  13.405  32.537  -24.336 0.0000000000
134172  13.441  32.309  -24.779 0.0000000000
134173  13.592  32.099  -25.117 0.0000000000
134174  13.648  33.630  -25.134 0.0000000000
134175  13.739  32.749  -25.218 0.0000000000
134176  13.832  31.834  -25.286 0.0000000000
134177  14.184  31.588  -25.279 0.0000000000
134178  14.615  31.378  -25.123 0.0000000000
134180  14.618  36.060  -24.653 0.0000000000
134181  14.700  35.236  -24.815 0.0000000000
134182  14.818  34.391  -24.887 0.0000000000
134183  15.740  34.762  -23.948 0.0000000000
134184  15.329  34.170  -24.511 0.0000000000
134185  14.975  33.540  -24.902 0.0000000000
134186  15.200  32.690  -24.788 0.0000000000
134187  15.431  31.875  -24.569 0.0000000000
134198  24.072  38.346  -12.399 0.0000000000
134199  24.012  37.968  -12.814 0.0000000000
134200  24.446  37.644  -12.487 0.0000000000
134201  24.637  36.891  -12.138 0.0000000000
134202  24.548  36.192  -11.542 0.0000000000
134203  25.155  36.362  -10.746 0.0000000000
134204  24.762  35.966  -10.783 0.0000000000
134205  24.345  35.581  -10.902 0.0000000000
134206  24.225  34.991  -10.352 0.0000000000
134207  24.214  34.268  -9.909 0.0000000000
134208  24.293  33.529  -9.602 0.0000000000
134209  26.747  35.624  -8.284 0.0000000000
134210  26.338  35.142  -8.352 0.0000000000
134211  25.915  34.672  -8.488 0.0000000000
134212  26.773  33.806  -8.006 0.0000000000
134213  26.121  34.004  -8.317 0.0000000000
134214  25.532  34.237  -8.716 0.0000000000
134215  25.202  33.781  -8.907 0.0000000000
134216  24.852  33.312  -9.186 0.0000000000
134636  12.757  46.749  -22.761 0.0000000000
134637  12.376  46.707  -22.690 0.0000000000
134638  12.067  46.693  -22.333 0.0000000000
134639  12.275  45.422  -22.662 0.0000000000
134640  12.065  46.045  -22.205 0.0000000000
134641  11.806  46.667  -21.693 0.0000000000
134642  11.524  46.554  -20.898 0.0000000000
134643  11.055  46.540  -20.246 0.0000000000
134648  11.491  43.819  -19.797 0.0000000000
134661  12.736  38.800  -19.318 0.0000000000
134662  13.143  38.243  -19.493 0.0000000000
134663  13.495  37.647  -19.771 0.0000000000
134664  13.041  40.836  -22.461 0.0000000000
134665  13.201  40.192  -22.045 0.0000000000
134666  13.364  39.541  -21.585 0.0000000000
134667  13.264  38.888  -22.907 0.0000000000
134668  13.410  38.877  -22.110 0.0000000000
134669  13.527  38.907  -21.160 0.0000000000
134670  13.602  38.272  -20.867 0.0000000000
134671  13.719  37.661  -20.465 0.0000000000
134672  13.776  37.084  -20.099 0.0000000000
134673  13.974  36.527  -20.473 0.0000000000
134674  14.078  35.928  -20.959 0.0000000000
134675  14.115  35.303  -21.557 0.0000000000
134676  13.572  35.808  -23.112 0.0000000000
134677  13.751  35.217  -22.721 0.0000000000
134678  13.986  34.665  -22.189 0.0000000000
134679  13.844  34.040  -22.738 0.0000000000
134680  13.697  33.428  -23.259 0.0000000000
140895  16.173  42.300  -20.009 0.0000000000
140896  16.415  41.426  -19.904 0.0000000000
140897  16.440  41.966  -19.139 0.0000000000
140898  16.687  41.616  -18.372 0.0000000000
140899  16.950  41.357  -17.603 0.0000000000
140900  16.853  42.759  -17.013 0.0000000000
140901  17.047  41.915  -16.925 0.0000000000
140902  17.311  41.140  -16.884 0.0000000000
140903  17.834  40.941  -16.268 0.0000000000
140904  18.503  40.846  -15.878 0.0000000000
140905  19.182  40.770  -15.575 0.0000000000
140906  18.113  45.269  -15.204 0.0000000000
140907  18.326  44.455  -15.200 0.0000000000
140908  18.591  43.626  -15.191 0.0000000000
140909  19.373  43.881  -14.314 0.0000000000
140910  19.142  43.372  -14.755 0.0000000000
140911  18.822  42.834  -15.168 0.0000000000
140912  19.092  42.097  -15.167 0.0000000000
140913  19.483  41.402  -15.230 0.0000000000
140914  19.862  40.711  -15.300 0.0000000000
140915  20.526  40.623  -14.967 0.0000000000
140916  21.085  40.397  -14.548 0.0000000000
140917  21.578  40.131  -14.060 0.0000000000
140918  21.158  41.215  -13.365 0.0000000000
140919  21.571  40.506  -13.447 0.0000000000
140920  22.012  39.867  -13.554 0.0000000000
140921  22.383  39.655  -13.127 0.0000000000
140922  22.816  39.403  -12.784 0.0000000000
140923  23.262  39.160  -12.472 0.0000000000
140932  21.487  44.579  -11.369 0.0000000000
140936  24.103  44.777  -10.061 0.0000000000
140937  23.493  45.025  -10.352 0.0000000000
140938  22.896  45.282  -10.666 0.0000000000
140939  22.479  44.774  -10.821 0.0000000000
140940  22.022  44.269  -10.998 0.0000000000
140941  21.646  43.777  -11.286 0.0000000000
140942  21.860  43.014  -11.237 0.0000000000
140943  22.151  42.259  -11.327 0.0000000000
140944  22.454  41.541  -11.468 0.0000000000
140945  23.293  41.730  -10.829 0.0000000000
140946  23.007  41.294  -11.193 0.0000000000
140947  22.773  40.872  -11.612 0.0000000000
140948  23.087  40.199  -11.779 0.0000000000
140949  23.364  39.520  -11.994 0.0000000000
140950  23.716  38.942  -12.198 0.0000000000
140951  24.195  38.711  -12.006 0.0000000000
140952  24.793  38.421  -11.916 0.0000000000
140953  25.391  38.063  -11.759 0.0000000000
140954  25.378  39.183  -11.428 0.0000000000
140955  25.674  38.444  -11.619 0.0000000000
140956  25.946  37.677  -11.455 0.0000000000
140957  26.393  37.433  -10.930 0.0000000000
140958  26.794  37.322  -10.338 0.0000000000
140959  27.194  37.238  -9.680 0.0000000000
140960  26.913  40.920  -10.977 0.0000000000
140961  27.139  40.187  -11.412 0.0000000000
140962  27.406  39.344  -11.673 0.0000000000
140963  28.563  39.382  -11.808 0.0000000000
140964  28.092  38.993  -11.633 0.0000000000
140965  27.654  38.529  -11.530 0.0000000000
140966  27.742  37.992  -10.735 0.0000000000
140967  27.673  37.617  -9.824 0.0000000000
140968  27.597  37.151  -8.970 0.0000000000
140969  28.027  37.119  -8.336 0.0000000000
140970  28.587  36.998  -7.733 0.0000000000
140971  29.214  36.808  -7.222 0.0000000000
140972  29.503  37.896  -7.825 0.0000000000
140973  29.643  37.265  -7.216 0.0000000000
140974  29.874  36.566  -6.828 0.0000000000
140975  30.564  36.290  -6.587 0.0000000000
140976  31.326  36.046  -6.469 0.0000000000
140977  32.110  35.776  -6.478 0.0000000000
141380  13.900  47.311  -21.400 0.0000000000
141381  14.247  46.554  -21.273 0.0000000000
141382  14.595  45.880  -21.136 0.0000000000
141383  14.931  45.192  -20.969 0.0000000000
141384  15.360  45.520  -19.098 0.0000000000
141385  15.350  45.012  -19.940 0.0000000000
141386  15.306  44.517  -20.783 0.0000000000
141387  15.590  43.776  -20.540 0.0000000000
141388  15.900  43.082  -20.255 0.0000000000
153715  16.643  40.527  -19.842 0.0000000000
153716  16.849  39.711  -19.809 0.0000000000
153717  17.069  38.885  -19.732 0.0000000000
153718  17.414  39.148  -18.206 0.0000000000
153719  17.352  38.605  -18.932 0.0000000000
153720  17.298  38.048  -19.695 0.0000000000
153721  17.506  37.224  -19.691 0.0000000000
153722  17.722  36.417  -19.597 0.0000000000
153723  17.983  35.647  -19.485 0.0000000000
153724  19.596  38.722  -15.982 0.0000000000
153725  19.224  37.989  -16.329 0.0000000000
153726  18.928  37.278  -16.761 0.0000000000
153727  20.188  36.669  -16.557 0.0000000000
153728  19.432  36.585  -16.876 0.0000000000
153729  18.751  36.618  -17.382 0.0000000000
153730  18.557  35.995  -17.987 0.0000000000
153731  18.433  35.417  -18.743 0.0000000000
153732  18.321  34.888  -19.433 0.0000000000
153733  18.728  34.159  -19.424 0.0000000000
153734  19.151  33.483  -19.405 0.0000000000
153735  19.634  32.801  -19.496 0.0000000000
153736  20.570  33.447  -18.496 0.0000000000
153737  20.338  32.875  -19.047 0.0000000000
153742  23.969  37.530  -13.202 0.0000000000
153743  23.942  37.107  -13.613 0.0000000000
153744  23.894  36.700  -13.966 0.0000000000
153745  23.790  35.634  -12.677 0.0000000000
153746  23.761  35.907  -13.451 0.0000000000
153747  23.697  36.217  -14.229 0.0000000000
153748  23.475  35.682  -14.529 0.0000000000
153749  23.013  35.147  -14.845 0.0000000000
153750  22.539  34.538  -15.133 0.0000000000
153753  22.188  33.423  -11.971 0.0000000000
153755  21.748  32.917  -12.208 0.0000000000
153756  22.026  33.644  -12.780 0.0000000000
153757  21.951  33.787  -13.609 0.0000000000
153758  21.950  33.862  -14.460 0.0000000000
153759  22.024  33.887  -15.344 0.0000000000
153760  21.559  33.276  -15.619 0.0000000000
153937  31.748  41.773  -11.764 0.0000000000
153938  31.683  41.222  -10.866 0.0000000000
153939  31.567  40.743  -9.877 0.0000000000
153941  34.240  42.936  -9.520 0.0000000000
153942  33.643  42.343  -9.555 0.0000000000
153943  34.517  41.355  -8.837 0.0000000000
153944  33.765  41.593  -9.061 0.0000000000
153945  33.113  41.783  -9.472 0.0000000000
153946  32.607  41.206  -9.358 0.0000000000
153947  32.048  40.710  -9.137 0.0000000000
153948  31.500  40.194  -8.924 0.0000000000
153949  31.486  39.566  -8.137 0.0000000000
153950  31.632  38.873  -7.525 0.0000000000
153951  31.845  38.180  -7.011 0.0000000000
153952  33.237  38.485  -6.991 0.0000000000
153953  32.673  37.989  -6.797 0.0000000000
153954  32.061  37.576  -6.630 0.0000000000
153955  32.324  36.879  -6.453 0.0000000000
153956  32.652  36.189  -6.437 0.0000000000
153957  33.012  35.488  -6.600 0.0000000000
154029  37.184  37.731  -8.066 0.0000000000
154030  36.678  37.305  -7.682 0.0000000000
154031  36.189  36.862  -7.343 0.0000000000
154032  35.631  36.391  -7.077 0.0000000000
154035  35.067  35.954  -6.915 0.0000000000
154036  34.480  35.561  -6.853 0.0000000000
154037  33.907  35.152  -6.852 0.0000000000
154038  33.386  34.789  -6.979 0.0000000000
155046  13.014  36.383  -18.934 0.0000000000
