# Supplementary material for: A connectional hub in the rostral anterior cingulate cortex links areas of emotion and cognitive control
Source: eLife. 2019 Jun 19;8:e43761. doi: 10.7554/eLife.43761 (PMC6624020; doi:10.7554/eLife.43761)
Supplement: Supplementary file 1. [file elife-43761-supp1.zip › rh.13.label]

#!ascii label  , from subject fsaverage vox2ras=TkReg coords=white
921
9  14.779  23.429  -15.129 0.0000000000
513  14.972  19.662  -23.669 0.0000000000
514  19.930  29.637  -19.126 0.0000000000
682  15.950  17.748  -14.062 0.0000000000
1126  15.390  30.445  -24.625 0.0000000000
1129  23.894  33.060  -9.845 0.0000000000
1327  18.806  19.014  -20.329 0.0000000000
1328  17.295  14.246  -21.950 0.0000000000
2180  15.121  28.013  -18.680 0.0000000000
2181  15.067  22.011  -20.133 0.0000000000
2182  13.567  25.646  -24.503 0.0000000000
2183  17.268  24.536  -22.437 0.0000000000
2184  20.295  24.261  -16.005 0.0000000000
2186  21.278  28.915  -12.427 0.0000000000
2427  16.721  17.257  -18.315 0.0000000000
2602  15.340  20.711  -14.414 0.0000000000
4815  14.695  29.992  -20.782 0.0000000000
4816  14.062  26.737  -22.276 0.0000000000
4817  13.471  28.711  -24.040 0.0000000000
4818  17.958  29.816  -21.982 0.0000000000
4819  16.171  27.304  -23.792 0.0000000000
4820  18.947  27.001  -20.592 0.0000000000
4821  19.189  24.405  -18.821 0.0000000000
4822  19.479  27.012  -17.058 0.0000000000
4826  25.225  30.347  -10.059 0.0000000000
4827  22.384  31.053  -10.974 0.0000000000
4947  14.575  32.500  -19.236 0.0000000000
4948  14.318  30.248  -17.833 0.0000000000
5422  13.973  20.708  -23.137 0.0000000000
5423  15.675  19.602  -19.348 0.0000000000
5424  14.774  18.049  -22.159 0.0000000000
5425  19.414  12.604  -20.369 0.0000000000
5426  18.438  13.820  -18.982 0.0000000000
6637  19.382  32.117  -20.013 0.0000000000
6641  26.572  32.171  -8.755 0.0000000000
6997  16.932  19.129  -22.728 0.0000000000
6998  15.835  16.735  -23.009 0.0000000000
6999  17.745  16.232  -22.405 0.0000000000
9104  15.065  25.896  -16.751 0.0000000000
9105  15.786  23.024  -16.845 0.0000000000
9106  15.299  24.980  -19.295 0.0000000000
9107  13.814  23.692  -22.942 0.0000000000
9108  13.980  22.747  -24.354 0.0000000000
9109  14.105  27.916  -25.116 0.0000000000
9110  14.741  24.913  -24.721 0.0000000000
9111  15.645  22.049  -23.836 0.0000000000
9112  18.092  21.907  -21.014 0.0000000000
9113  19.638  21.775  -17.957 0.0000000000
9117  20.848  32.136  -17.256 0.0000000000
9119  20.798  31.901  -13.581 0.0000000000
9120  19.779  29.530  -15.236 0.0000000000
9121  20.557  26.666  -14.098 0.0000000000
9265  13.826  27.868  -16.598 0.0000000000
9837  16.247  20.482  -16.224 0.0000000000
9838  16.875  17.837  -15.799 0.0000000000
9839  17.730  14.545  -15.414 0.0000000000
9840  16.271  15.675  -20.780 0.0000000000
9841  18.193  14.557  -17.102 0.0000000000
10282  15.054  22.082  -14.733 0.0000000000
12495  14.215  31.033  -22.043 0.0000000000
12496  13.957  29.374  -22.636 0.0000000000
12497  13.580  30.483  -23.665 0.0000000000
12498  19.292  29.625  -20.666 0.0000000000
12499  18.504  28.416  -21.361 0.0000000000
12500  19.505  28.351  -19.935 0.0000000000
12501  19.410  27.037  -18.890 0.0000000000
12502  19.621  28.342  -18.093 0.0000000000
12507  24.584  29.415  -10.759 0.0000000000
12627  14.518  32.393  -20.987 0.0000000000
12628  14.768  31.335  -19.913 0.0000000000
13102  14.298  20.174  -23.611 0.0000000000
13103  14.296  19.394  -22.718 0.0000000000
13104  14.643  18.758  -23.182 0.0000000000
13563  15.146  18.244  -13.574 0.0000000000
14901  18.058  32.437  -21.276 0.0000000000
15502  17.888  19.094  -21.561 0.0000000000
15503  17.230  17.583  -22.658 0.0000000000
15504  18.183  17.531  -21.807 0.0000000000
20205  15.153  27.023  -17.711 0.0000000000
20206  15.407  25.518  -17.803 0.0000000000
20207  15.246  26.512  -18.964 0.0000000000
20208  13.540  26.083  -23.685 0.0000000000
20209  13.893  25.168  -22.642 0.0000000000
20210  13.530  24.629  -23.896 0.0000000000
20211  13.685  23.201  -23.899 0.0000000000
20212  13.719  24.179  -24.476 0.0000000000
20214  13.893  29.462  -25.151 0.0000000000
20215  14.669  29.159  -25.037 0.0000000000
20216  16.684  25.886  -23.160 0.0000000000
20217  15.429  26.185  -24.441 0.0000000000
20218  15.809  24.665  -23.941 0.0000000000
20219  15.144  23.515  -24.301 0.0000000000
20220  16.347  23.242  -23.345 0.0000000000
20221  16.931  21.851  -22.707 0.0000000000
20222  17.796  23.170  -21.692 0.0000000000
20223  19.629  24.259  -17.267 0.0000000000
20224  19.325  23.047  -18.170 0.0000000000
20225  20.051  23.006  -16.967 0.0000000000
20226  20.655  21.793  -16.946 0.0000000000
20227  20.957  23.093  -16.004 0.0000000000
20238  22.976  33.617  -10.972 0.0000000000
20239  21.782  30.022  -11.639 0.0000000000
20240  21.391  31.548  -12.095 0.0000000000
20241  20.791  30.426  -12.800 0.0000000000
20242  20.196  30.691  -14.353 0.0000000000
20243  20.268  29.246  -13.517 0.0000000000
20244  20.032  28.041  -14.360 0.0000000000
20245  20.859  27.780  -13.219 0.0000000000
20605  14.840  29.210  -18.173 0.0000000000
20606  14.108  29.111  -17.191 0.0000000000
20607  14.715  28.086  -17.342 0.0000000000
20608  14.521  26.912  -16.578 0.0000000000
22027  15.755  22.652  -18.247 0.0000000000
22028  16.011  21.760  -16.541 0.0000000000
22029  15.954  21.428  -17.882 0.0000000000
22030  16.142  18.437  -18.845 0.0000000000
22031  16.545  18.930  -17.302 0.0000000000
22032  16.951  17.631  -16.983 0.0000000000
22033  17.279  16.277  -15.575 0.0000000000
22034  17.409  16.279  -16.572 0.0000000000
22035  16.532  15.340  -22.518 0.0000000000
22036  15.784  15.996  -22.211 0.0000000000
22037  16.609  14.876  -21.551 0.0000000000
22039  18.245  14.342  -18.074 0.0000000000
23116  15.645  19.317  -14.179 0.0000000000
24277  19.764  19.132  -19.291 0.0000000000
24278  19.184  17.537  -20.827 0.0000000000
27099  14.996  29.007  -19.688 0.0000000000
27100  14.891  27.435  -20.249 0.0000000000
27101  14.437  28.359  -21.482 0.0000000000
27102  13.631  27.635  -23.261 0.0000000000
27103  13.433  27.189  -24.373 0.0000000000
27104  16.609  30.082  -23.542 0.0000000000
27105  15.689  28.809  -24.357 0.0000000000
27106  17.086  28.586  -22.905 0.0000000000
27107  17.594  27.107  -22.170 0.0000000000
27108  18.230  25.771  -21.509 0.0000000000
27109  18.575  24.453  -20.602 0.0000000000
27110  19.124  25.692  -19.690 0.0000000000
27111  19.396  25.678  -17.875 0.0000000000
27112  19.760  25.609  -16.346 0.0000000000
27118  24.369  31.610  -9.710 0.0000000000
27119  23.113  32.119  -10.387 0.0000000000
27120  23.728  30.651  -10.305 0.0000000000
27121  23.098  29.696  -10.989 0.0000000000
27122  22.508  28.663  -11.702 0.0000000000
27123  22.003  27.590  -12.507 0.0000000000
27337  13.886  32.414  -18.243 0.0000000000
27338  13.609  31.276  -17.738 0.0000000000
27339  14.450  31.436  -18.487 0.0000000000
27340  14.871  30.276  -19.041 0.0000000000
28192  14.161  21.372  -22.059 0.0000000000
28193  15.312  20.852  -19.798 0.0000000000
28194  14.455  20.061  -21.745 0.0000000000
28195  14.967  18.857  -21.085 0.0000000000
28196  15.619  17.640  -20.321 0.0000000000
28197  18.230  13.300  -21.311 0.0000000000
28198  17.612  13.930  -20.791 0.0000000000
28199  18.782  13.176  -19.766 0.0000000000
30845  17.419  31.294  -22.479 0.0000000000
30846  18.771  30.972  -20.913 0.0000000000
30847  19.980  30.844  -19.835 0.0000000000
30855  25.122  32.596  -9.144 0.0000000000
30856  25.847  31.244  -9.391 0.0000000000
31687  15.873  19.306  -23.440 0.0000000000
31688  15.322  18.236  -23.339 0.0000000000
31689  16.240  17.791  -23.164 0.0000000000
31690  16.796  16.294  -22.778 0.0000000000
31691  17.472  15.096  -22.381 0.0000000000
31692  18.750  16.193  -21.817 0.0000000000
31693  18.460  14.949  -22.155 0.0000000000
31694  18.265  13.921  -22.021 0.0000000000
31695  19.154  13.006  -21.626 0.0000000000
31696  20.199  12.331  -20.730 0.0000000000
37556  14.928  24.718  -15.888 0.0000000000
37557  15.463  23.305  -15.816 0.0000000000
37558  15.463  24.447  -16.721 0.0000000000
37559  15.624  24.087  -17.964 0.0000000000
37560  15.261  23.541  -19.582 0.0000000000
37561  14.771  25.829  -20.760 0.0000000000
37562  14.545  24.304  -21.254 0.0000000000
37563  14.348  22.831  -21.663 0.0000000000
37564  13.798  22.254  -23.086 0.0000000000
37565  13.884  21.715  -23.778 0.0000000000
37566  14.356  21.216  -24.096 0.0000000000
37567  13.496  29.946  -24.681 0.0000000000
37568  13.554  28.321  -24.802 0.0000000000
37569  13.761  26.779  -24.908 0.0000000000
37570  15.008  27.622  -24.794 0.0000000000
37571  14.413  26.425  -24.965 0.0000000000
37572  13.984  25.295  -24.808 0.0000000000
37573  14.239  23.787  -24.641 0.0000000000
37574  14.615  22.318  -24.364 0.0000000000
37575  15.201  20.866  -23.923 0.0000000000
37576  16.250  20.616  -23.289 0.0000000000
37577  17.427  20.566  -22.059 0.0000000000
37578  18.347  20.548  -20.477 0.0000000000
37579  18.742  23.159  -19.827 0.0000000000
37580  18.802  21.791  -19.297 0.0000000000
37581  19.126  20.485  -19.084 0.0000000000
37582  20.234  20.550  -18.085 0.0000000000
37592  20.565  32.198  -18.949 0.0000000000
37593  20.320  30.938  -18.200 0.0000000000
37597  22.103  32.664  -11.503 0.0000000000
37600  20.662  32.041  -15.337 0.0000000000
37601  20.068  30.882  -16.189 0.0000000000
37602  19.729  29.668  -17.153 0.0000000000
37603  19.579  28.230  -16.098 0.0000000000
37604  19.855  26.819  -15.394 0.0000000000
37605  20.441  25.533  -15.039 0.0000000000
37606  21.608  26.506  -13.349 0.0000000000
37607  21.400  25.466  -14.220 0.0000000000
37608  21.217  24.262  -15.132 0.0000000000
38041  14.304  25.629  -15.833 0.0000000000
39747  15.703  22.033  -15.518 0.0000000000
39748  15.938  20.741  -15.212 0.0000000000
39749  16.206  19.329  -14.945 0.0000000000
39750  16.208  20.184  -17.572 0.0000000000
39751  16.535  19.196  -16.001 0.0000000000
39752  16.528  17.857  -14.813 0.0000000000
39753  16.873  16.286  -14.728 0.0000000000
39754  17.277  14.441  -14.727 0.0000000000
39756  15.134  17.286  -22.708 0.0000000000
39757  15.406  16.737  -21.555 0.0000000000
39758  16.410  16.511  -19.630 0.0000000000
39759  17.320  14.678  -19.926 0.0000000000
39760  17.329  15.465  -18.815 0.0000000000
39761  17.476  15.897  -17.651 0.0000000000
39762  18.030  14.576  -16.169 0.0000000000
41000  14.444  23.039  -14.775 0.0000000000
41001  14.608  22.352  -14.552 0.0000000000
41002  14.920  22.757  -14.927 0.0000000000
43215  13.967  31.556  -22.658 0.0000000000
43216  13.873  30.732  -22.900 0.0000000000
43217  13.641  31.353  -23.439 0.0000000000
43218  19.734  29.620  -19.969 0.0000000000
43219  19.471  29.002  -20.368 0.0000000000
43220  19.759  29.015  -19.571 0.0000000000
43221  19.649  28.353  -19.066 0.0000000000
43222  19.744  28.983  -18.603 0.0000000000
43347  14.170  32.259  -22.106 0.0000000000
43348  14.421  31.729  -21.492 0.0000000000
43822  14.566  19.965  -23.686 0.0000000000
43823  14.461  19.487  -23.386 0.0000000000
43824  14.768  19.225  -23.466 0.0000000000
44283  15.574  17.970  -13.796 0.0000000000
46222  18.350  19.067  -20.923 0.0000000000
46223  18.006  18.295  -21.697 0.0000000000
46224  18.473  18.266  -21.150 0.0000000000
50925  15.130  27.538  -18.185 0.0000000000
50926  15.264  26.781  -18.243 0.0000000000
50927  15.187  27.288  -18.797 0.0000000000
50928  13.507  25.844  -24.143 0.0000000000
50929  13.546  25.322  -23.767 0.0000000000
50930  13.549  25.107  -24.196 0.0000000000
50931  13.582  24.369  -24.251 0.0000000000
50932  13.641  24.901  -24.505 0.0000000000
50933  14.818  30.590  -24.989 0.0000000000
50934  14.496  29.938  -25.140 0.0000000000
50935  14.997  29.787  -24.894 0.0000000000
50936  16.986  25.187  -22.792 0.0000000000
50937  16.218  25.280  -23.615 0.0000000000
50938  16.465  24.576  -23.297 0.0000000000
50939  16.048  23.957  -23.669 0.0000000000
50940  16.792  23.903  -22.943 0.0000000000
50941  17.083  23.210  -22.650 0.0000000000
50942  17.532  23.861  -22.102 0.0000000000
50943  19.934  24.254  -16.590 0.0000000000
50944  19.817  23.637  -17.038 0.0000000000
50945  20.184  23.615  -16.475 0.0000000000
50946  20.477  23.005  -16.473 0.0000000000
50947  20.599  23.658  -15.980 0.0000000000
50958  23.349  33.366  -10.359 0.0000000000
50959  21.521  29.466  -12.016 0.0000000000
50960  21.247  30.226  -12.161 0.0000000000
50961  21.000  29.667  -12.545 0.0000000000
50962  20.539  29.853  -13.184 0.0000000000
50963  20.759  29.083  -12.921 0.0000000000
50964  20.553  28.484  -13.311 0.0000000000
50965  21.028  28.350  -12.810 0.0000000000
51325  14.987  28.611  -18.423 0.0000000000
51326  14.778  28.652  -17.755 0.0000000000
51327  14.984  28.107  -17.938 0.0000000000
51328  14.943  27.562  -17.504 0.0000000000
52747  15.485  22.368  -19.103 0.0000000000
52748  15.840  22.045  -18.073 0.0000000000
52749  15.563  21.742  -18.974 0.0000000000
52750  16.409  17.861  -18.589 0.0000000000
52751  16.613  18.092  -17.826 0.0000000000
52752  16.874  17.467  -17.575 0.0000000000
52753  17.170  16.967  -16.789 0.0000000000
52754  17.152  16.810  -17.353 0.0000000000
52755  16.902  14.778  -22.211 0.0000000000
52756  16.510  15.075  -22.098 0.0000000000
52757  16.926  14.523  -21.781 0.0000000000
53883  14.897  20.934  -14.161 0.0000000000
53885  15.067  20.250  -14.024 0.0000000000
53886  15.243  19.546  -13.923 0.0000000000
53887  15.495  20.014  -14.290 0.0000000000
55822  20.364  19.306  -18.902 0.0000000000
55823  19.931  18.464  -19.653 0.0000000000
60525  14.857  29.502  -20.213 0.0000000000
60526  14.788  28.687  -20.533 0.0000000000
60527  14.617  29.165  -21.081 0.0000000000
60528  13.587  28.993  -23.482 0.0000000000
60529  13.770  28.480  -23.003 0.0000000000
60530  13.514  28.147  -23.698 0.0000000000
60531  13.448  27.398  -23.904 0.0000000000
60532  13.404  27.903  -24.244 0.0000000000
60533  17.272  29.938  -22.775 0.0000000000
60534  16.833  29.332  -23.289 0.0000000000
60535  17.524  29.215  -22.440 0.0000000000
60536  18.717  27.744  -21.021 0.0000000000
60537  18.043  27.782  -21.746 0.0000000000
60538  18.349  27.075  -21.379 0.0000000000
60539  17.907  26.421  -21.824 0.0000000000
60540  18.603  26.360  -20.997 0.0000000000
60541  18.787  25.708  -20.618 0.0000000000
60542  19.107  26.314  -20.153 0.0000000000
60543  19.460  27.056  -17.995 0.0000000000
60544  19.390  26.374  -18.366 0.0000000000
60545  19.472  26.372  -17.465 0.0000000000
60546  19.549  25.654  -17.086 0.0000000000
60547  19.592  26.344  -16.629 0.0000000000
60556  24.740  30.937  -9.812 0.0000000000
60557  23.988  31.160  -9.998 0.0000000000
60558  24.456  30.486  -10.128 0.0000000000
60560  23.797  29.536  -10.837 0.0000000000
60561  23.498  29.058  -11.179 0.0000000000
60562  22.795  29.191  -11.340 0.0000000000
60563  23.235  28.560  -11.519 0.0000000000
60564  22.958  28.052  -11.913 0.0000000000
60918  14.575  33.058  -19.676 0.0000000000
60920  14.363  33.115  -19.049 0.0000000000
60921  14.002  33.067  -18.560 0.0000000000
60922  14.300  32.574  -18.679 0.0000000000
60923  14.187  31.950  -18.360 0.0000000000
60924  14.510  31.974  -18.872 0.0000000000
60925  14.763  30.680  -20.343 0.0000000000
60926  14.820  30.781  -19.455 0.0000000000
60927  14.905  30.152  -19.782 0.0000000000
60928  14.950  29.641  -19.350 0.0000000000
62347  13.988  21.012  -22.709 0.0000000000
62348  14.288  20.714  -21.934 0.0000000000
62349  14.102  20.405  -22.553 0.0000000000
62350  14.528  18.701  -22.433 0.0000000000
62351  14.488  19.041  -22.051 0.0000000000
62352  14.784  18.420  -21.742 0.0000000000
62353  15.274  18.249  -20.719 0.0000000000
62354  15.105  17.786  -21.370 0.0000000000
62355  18.817  12.926  -20.899 0.0000000000
62356  18.465  13.196  -20.633 0.0000000000
62357  19.078  12.843  -20.113 0.0000000000
67743  18.684  32.243  -20.544 0.0000000000
67744  18.416  31.684  -21.061 0.0000000000
67745  19.122  31.565  -20.452 0.0000000000
67746  19.452  30.852  -20.405 0.0000000000
67747  19.817  31.523  -19.955 0.0000000000
67759  26.878  32.635  -8.417 0.0000000000
67761  26.133  32.855  -8.587 0.0000000000
67763  25.814  32.402  -8.897 0.0000000000
67764  25.496  31.909  -9.211 0.0000000000
67765  26.239  31.720  -9.093 0.0000000000
69547  16.411  19.182  -23.160 0.0000000000
69548  16.050  18.537  -23.299 0.0000000000
69549  16.577  18.441  -23.036 0.0000000000
69550  17.462  16.916  -22.543 0.0000000000
69551  16.973  16.961  -22.788 0.0000000000
69552  17.268  16.258  -22.612 0.0000000000
69553  17.134  15.689  -22.579 0.0000000000
69554  17.594  15.596  -22.442 0.0000000000
69555  19.479  16.908  -21.038 0.0000000000
69556  18.952  16.819  -21.446 0.0000000000
69557  19.305  16.205  -21.517 0.0000000000
69559  18.974  14.932  -22.031 0.0000000000
69560  18.873  14.373  -22.079 0.0000000000
69561  18.349  14.425  -22.132 0.0000000000
69562  18.759  13.859  -22.018 0.0000000000
69563  18.704  13.458  -21.855 0.0000000000
83655  14.991  25.314  -16.268 0.0000000000
83656  15.250  24.588  -16.251 0.0000000000
83657  15.249  25.168  -16.706 0.0000000000
83658  15.422  25.266  -18.498 0.0000000000
83659  15.548  24.821  -17.844 0.0000000000
83660  15.490  24.543  -18.608 0.0000000000
83661  15.540  23.826  -18.686 0.0000000000
83662  15.272  24.244  -19.462 0.0000000000
83663  14.544  27.067  -21.205 0.0000000000
83664  14.833  26.616  -20.495 0.0000000000
83665  14.404  26.280  -21.526 0.0000000000
83666  13.821  24.429  -22.816 0.0000000000
83667  14.192  24.721  -21.971 0.0000000000
83668  14.133  23.987  -22.180 0.0000000000
83669  14.441  23.565  -21.505 0.0000000000
83670  14.050  23.256  -22.327 0.0000000000
83671  13.963  22.519  -22.464 0.0000000000
83672  13.827  23.008  -22.988 0.0000000000
83673  13.783  22.965  -24.187 0.0000000000
83674  13.743  22.469  -23.887 0.0000000000
83675  13.914  22.227  -24.115 0.0000000000
83676  14.093  21.446  -23.992 0.0000000000
83677  14.167  21.965  -24.207 0.0000000000
83679  13.436  30.787  -24.618 0.0000000000
83680  13.528  30.564  -24.989 0.0000000000
83681  13.990  28.709  -25.131 0.0000000000
83682  13.727  28.895  -24.987 0.0000000000
83683  13.772  28.120  -25.035 0.0000000000
83684  13.655  27.530  -24.868 0.0000000000
83685  13.909  27.306  -25.037 0.0000000000
83686  15.944  28.071  -24.070 0.0000000000
83687  15.332  28.220  -24.568 0.0000000000
83688  15.529  27.473  -24.425 0.0000000000
83689  15.058  25.527  -24.611 0.0000000000
83690  14.843  26.237  -24.815 0.0000000000
83691  14.572  25.660  -24.837 0.0000000000
83692  14.168  25.851  -24.918 0.0000000000
83693  14.306  25.079  -24.802 0.0000000000
83694  14.075  24.524  -24.757 0.0000000000
83695  14.476  24.341  -24.692 0.0000000000
83696  15.369  22.780  -24.111 0.0000000000
83697  14.849  22.905  -24.381 0.0000000000
83698  15.097  22.178  -24.173 0.0000000000
83699  14.889  21.583  -24.196 0.0000000000
83700  15.367  21.475  -23.961 0.0000000000
83701  15.718  20.740  -23.660 0.0000000000
83702  15.950  21.343  -23.558 0.0000000000
83703  17.568  21.883  -21.935 0.0000000000
83704  17.198  21.208  -22.385 0.0000000000
83705  17.734  21.257  -21.616 0.0000000000
83706  17.920  20.585  -21.257 0.0000000000
83707  18.195  21.236  -20.666 0.0000000000
83708  18.938  24.431  -19.695 0.0000000000
83709  18.695  23.804  -20.193 0.0000000000
83710  18.992  23.776  -19.305 0.0000000000
83711  19.434  22.408  -18.037 0.0000000000
83712  19.068  22.438  -18.735 0.0000000000
83713  19.184  21.789  -18.554 0.0000000000
83714  18.928  21.127  -19.153 0.0000000000
83715  19.385  21.149  -18.472 0.0000000000
83716  19.659  20.492  -18.538 0.0000000000
83717  19.906  21.136  -17.970 0.0000000000
83718  21.206  21.957  -16.622 0.0000000000
83719  21.031  21.308  -17.162 0.0000000000
83741  21.128  32.755  -17.722 0.0000000000
83742  20.851  32.792  -18.496 0.0000000000
83743  20.819  32.141  -18.214 0.0000000000
83744  20.552  31.531  -18.677 0.0000000000
83745  20.552  31.545  -17.731 0.0000000000
83754  22.734  31.599  -10.674 0.0000000000
83755  22.552  32.384  -10.906 0.0000000000
83756  22.189  31.849  -11.151 0.0000000000
83757  21.037  31.732  -12.804 0.0000000000
83758  21.390  32.331  -12.490 0.0000000000
83759  21.179  32.495  -13.279 0.0000000000
83761  21.085  32.600  -14.100 0.0000000000
83762  21.071  32.652  -14.995 0.0000000000
83763  20.683  31.987  -14.409 0.0000000000
83764  19.949  30.112  -14.760 0.0000000000
83765  20.075  30.788  -15.240 0.0000000000
83766  19.837  30.238  -15.659 0.0000000000
83767  19.877  30.318  -16.686 0.0000000000
83768  19.694  29.638  -16.171 0.0000000000
83769  19.581  28.975  -16.632 0.0000000000
83770  19.627  28.935  -15.672 0.0000000000
83771  20.254  27.356  -14.196 0.0000000000
83772  19.910  27.438  -14.893 0.0000000000
83773  20.140  26.751  -14.696 0.0000000000
83774  20.096  26.156  -15.183 0.0000000000
83775  20.485  26.097  -14.594 0.0000000000
83776  22.454  27.025  -12.707 0.0000000000
83777  21.787  27.033  -12.914 0.0000000000
83778  22.251  26.477  -13.122 0.0000000000
83780  21.987  25.480  -13.967 0.0000000000
83781  21.833  24.893  -14.425 0.0000000000
83782  21.293  24.861  -14.681 0.0000000000
83783  21.764  24.299  -14.870 0.0000000000
83784  21.669  23.699  -15.309 0.0000000000
84855  13.974  30.767  -17.757 0.0000000000
84856  13.481  30.681  -17.485 0.0000000000
84857  13.872  30.184  -17.474 0.0000000000
84858  13.979  28.511  -16.885 0.0000000000
84859  13.596  28.971  -16.938 0.0000000000
84865  14.831  26.404  -16.675 0.0000000000
84866  14.430  26.300  -16.215 0.0000000000
84867  14.726  25.820  -16.235 0.0000000000
84868  14.629  25.216  -15.824 0.0000000000
89122  15.660  23.187  -16.311 0.0000000000
89123  15.577  22.692  -15.666 0.0000000000
89124  15.773  22.554  -16.152 0.0000000000
89125  16.123  21.117  -16.367 0.0000000000
89126  16.018  21.271  -15.830 0.0000000000
89127  16.136  20.606  -15.670 0.0000000000
89128  16.062  20.021  -15.056 0.0000000000
89129  16.254  19.966  -15.538 0.0000000000
89130  15.478  20.224  -19.585 0.0000000000
89131  15.846  20.568  -18.592 0.0000000000
89132  16.008  19.939  -18.376 0.0000000000
89133  16.754  18.444  -16.493 0.0000000000
89134  16.579  19.081  -16.623 0.0000000000
89135  16.700  18.531  -15.896 0.0000000000
89136  16.570  18.582  -15.356 0.0000000000
89137  16.741  17.863  -15.289 0.0000000000
89138  16.691  17.106  -14.766 0.0000000000
89139  16.918  17.095  -15.241 0.0000000000
89140  17.500  15.422  -15.483 0.0000000000
89141  17.317  15.438  -15.052 0.0000000000
89142  17.514  14.526  -15.040 0.0000000000
89145  15.541  17.428  -23.215 0.0000000000
89146  15.148  17.792  -23.126 0.0000000000
89147  15.432  17.018  -22.932 0.0000000000
89148  15.941  15.792  -21.597 0.0000000000
89149  15.549  16.348  -21.920 0.0000000000
89150  15.812  16.180  -21.207 0.0000000000
89151  15.836  16.616  -20.634 0.0000000000
89152  16.315  16.053  -20.245 0.0000000000
89153  17.967  13.903  -19.955 0.0000000000
89154  17.420  14.324  -20.416 0.0000000000
89155  17.850  14.275  -19.448 0.0000000000
89156  18.189  14.533  -17.602 0.0000000000
89157  17.775  14.947  -18.434 0.0000000000
89158  17.789  15.156  -17.910 0.0000000000
89159  17.386  15.734  -18.249 0.0000000000
89160  17.847  15.272  -17.375 0.0000000000
89161  17.820  15.369  -16.853 0.0000000000
89162  18.163  14.579  -16.633 0.0000000000
92235  14.754  21.643  -14.343 0.0000000000
92236  15.182  21.396  -14.550 0.0000000000
96219  14.482  30.514  -21.408 0.0000000000
96220  14.366  29.682  -21.690 0.0000000000
96221  14.101  30.200  -22.328 0.0000000000
96222  13.751  29.889  -23.162 0.0000000000
96223  13.523  29.586  -23.853 0.0000000000
96224  18.657  29.708  -21.234 0.0000000000
96225  18.227  29.112  -21.676 0.0000000000
96226  18.896  29.034  -21.013 0.0000000000
96227  19.135  28.373  -20.705 0.0000000000
96228  19.298  27.681  -20.284 0.0000000000
96229  19.277  27.004  -19.763 0.0000000000
96230  19.489  27.686  -19.449 0.0000000000
96231  19.529  27.699  -18.526 0.0000000000
96232  19.515  27.677  -17.567 0.0000000000
96239  24.921  29.876  -10.375 0.0000000000
96456  14.576  33.047  -20.499 0.0000000000
96457  14.660  32.500  -19.982 0.0000000000
96458  14.684  31.932  -19.544 0.0000000000
96459  14.664  31.880  -20.406 0.0000000000
96460  14.602  31.197  -20.916 0.0000000000
97312  14.088  20.428  -23.426 0.0000000000
97313  14.098  20.091  -22.981 0.0000000000
97314  14.235  19.775  -23.245 0.0000000000
97315  14.434  19.064  -22.984 0.0000000000
97316  14.655  18.351  -22.722 0.0000000000
100562  27.293  32.019  -8.696 0.0000000000
101632  17.421  19.109  -22.171 0.0000000000
101633  17.057  18.367  -22.665 0.0000000000
101634  17.534  18.335  -22.209 0.0000000000
101635  17.702  17.571  -22.262 0.0000000000
101636  17.933  16.872  -22.228 0.0000000000
110097  15.132  26.470  -17.271 0.0000000000
110098  15.292  25.744  -17.212 0.0000000000
110099  15.291  26.266  -17.766 0.0000000000
110100  15.356  26.021  -18.362 0.0000000000
110101  15.307  25.748  -19.115 0.0000000000
110102  13.715  26.375  -23.074 0.0000000000
110103  13.961  25.949  -22.500 0.0000000000
110104  13.633  25.582  -23.262 0.0000000000
110105  13.644  24.881  -23.337 0.0000000000
110106  13.653  24.157  -23.430 0.0000000000
110107  13.665  23.434  -23.505 0.0000000000
110108  13.619  23.899  -23.888 0.0000000000
110109  13.685  23.675  -24.232 0.0000000000
110110  13.810  23.443  -24.454 0.0000000000
110112  13.815  30.301  -25.119 0.0000000000
110113  14.129  30.091  -25.183 0.0000000000
110114  14.235  29.337  -25.179 0.0000000000
110115  14.348  28.529  -25.163 0.0000000000
110116  16.398  26.576  -23.536 0.0000000000
110117  15.791  26.763  -24.164 0.0000000000
110118  16.014  26.016  -23.882 0.0000000000
110119  15.603  25.411  -24.205 0.0000000000
110120  15.258  24.791  -24.398 0.0000000000
110121  14.946  24.193  -24.499 0.0000000000
110122  15.458  24.079  -24.176 0.0000000000
110123  15.704  23.371  -23.891 0.0000000000
110124  15.938  22.608  -23.667 0.0000000000
110125  16.257  21.932  -23.356 0.0000000000
110126  16.639  22.535  -23.030 0.0000000000
110127  17.356  22.510  -22.235 0.0000000000
110128  17.993  22.514  -21.347 0.0000000000
110129  19.387  24.300  -18.015 0.0000000000
110130  19.246  23.708  -18.474 0.0000000000
110131  19.509  23.654  -17.715 0.0000000000
110132  19.667  23.026  -17.526 0.0000000000
110133  19.871  22.391  -17.442 0.0000000000
110134  20.135  21.758  -17.429 0.0000000000
110135  20.325  22.375  -16.955 0.0000000000
110136  20.825  22.458  -16.502 0.0000000000
110137  21.376  22.542  -16.190 0.0000000000
110151  21.203  32.724  -16.841 0.0000000000
110157  22.057  30.541  -11.307 0.0000000000
110158  21.840  31.323  -11.477 0.0000000000
110159  21.477  30.798  -11.804 0.0000000000
110160  21.053  30.970  -12.439 0.0000000000
110161  20.700  31.138  -13.118 0.0000000000
110162  20.470  31.282  -13.925 0.0000000000
110163  20.417  30.598  -13.508 0.0000000000
110164  20.186  29.990  -13.933 0.0000000000
110165  19.982  29.364  -14.349 0.0000000000
110166  19.861  28.764  -14.746 0.0000000000
110167  20.163  28.626  -13.948 0.0000000000
110168  20.388  27.921  -13.701 0.0000000000
110169  20.699  27.243  -13.631 0.0000000000
110817  14.598  29.732  -17.970 0.0000000000
110818  14.227  29.683  -17.503 0.0000000000
110819  14.545  29.187  -17.593 0.0000000000
110820  14.440  28.612  -17.242 0.0000000000
110821  14.319  28.020  -16.899 0.0000000000
110822  14.191  27.391  -16.541 0.0000000000
110823  14.623  27.505  -16.945 0.0000000000
110824  14.896  26.986  -17.070 0.0000000000
113377  15.828  22.841  -17.451 0.0000000000
113378  15.896  22.383  -16.688 0.0000000000
113379  15.925  22.191  -17.316 0.0000000000
113380  16.030  21.559  -17.163 0.0000000000
113381  16.138  20.962  -16.992 0.0000000000
113382  15.914  19.009  -19.089 0.0000000000
113383  16.197  19.320  -18.213 0.0000000000
113384  16.394  18.713  -18.031 0.0000000000
113385  16.745  18.287  -17.138 0.0000000000
113386  16.944  17.761  -16.348 0.0000000000
113387  17.064  17.088  -15.698 0.0000000000
113388  17.149  17.037  -16.207 0.0000000000
113389  17.368  16.282  -16.069 0.0000000000
113390  17.630  15.428  -15.936 0.0000000000
113391  16.162  16.031  -22.783 0.0000000000
113392  15.760  16.290  -22.698 0.0000000000
113393  16.104  15.660  -22.426 0.0000000000
113394  16.177  15.423  -21.894 0.0000000000
113395  16.363  15.259  -21.222 0.0000000000
113397  18.338  14.084  -18.528 0.0000000000
115377  15.411  18.800  -13.845 0.0000000000
115378  15.803  18.530  -14.118 0.0000000000
118087  19.239  19.039  -19.769 0.0000000000
118088  18.945  18.236  -20.601 0.0000000000
118089  19.382  18.280  -20.086 0.0000000000
118090  19.638  17.664  -20.390 0.0000000000
124671  15.038  28.515  -19.221 0.0000000000
124672  15.080  27.761  -19.404 0.0000000000
124673  14.951  28.239  -19.981 0.0000000000
124674  14.717  27.901  -20.875 0.0000000000
124675  14.258  27.533  -21.843 0.0000000000
124676  14.160  28.856  -22.112 0.0000000000
124677  13.979  28.005  -22.458 0.0000000000
124678  13.840  27.174  -22.767 0.0000000000
124679  13.537  26.847  -23.541 0.0000000000
124680  13.457  26.615  -24.084 0.0000000000
124681  13.517  26.424  -24.448 0.0000000000
124682  15.989  30.239  -24.164 0.0000000000
124683  15.538  29.595  -24.504 0.0000000000
124684  16.143  29.443  -23.976 0.0000000000
124685  16.397  28.700  -23.693 0.0000000000
124686  16.631  27.935  -23.387 0.0000000000
124687  17.785  28.490  -22.080 0.0000000000
124688  17.332  27.827  -22.514 0.0000000000
124689  16.869  27.184  -23.010 0.0000000000
124690  17.129  26.502  -22.666 0.0000000000
124691  17.451  25.798  -22.319 0.0000000000
124692  17.762  25.147  -21.942 0.0000000000
124693  18.048  24.484  -21.521 0.0000000000
124694  18.451  25.110  -21.050 0.0000000000
124695  18.913  25.058  -20.125 0.0000000000
124696  19.133  25.098  -19.198 0.0000000000
124697  19.290  26.353  -19.270 0.0000000000
124698  19.294  25.715  -18.772 0.0000000000
124699  19.298  25.029  -18.317 0.0000000000
124700  19.472  24.951  -17.526 0.0000000000
124701  19.698  24.948  -16.798 0.0000000000
124702  19.995  24.919  -16.117 0.0000000000
124714  24.141  32.308  -9.700 0.0000000000
124715  23.517  32.592  -10.124 0.0000000000
124716  23.712  31.853  -10.001 0.0000000000
124717  23.336  31.372  -10.295 0.0000000000
124718  23.029  30.822  -10.607 0.0000000000
124719  24.121  30.017  -10.467 0.0000000000
124720  23.405  30.169  -10.664 0.0000000000
124721  22.711  30.340  -10.941 0.0000000000
124722  22.384  29.842  -11.267 0.0000000000
124723  22.125  29.320  -11.620 0.0000000000
124724  21.862  28.773  -12.013 0.0000000000
124725  21.598  28.232  -12.373 0.0000000000
124726  22.235  28.130  -12.098 0.0000000000
124727  22.684  27.551  -12.301 0.0000000000
125225  13.622  33.521  -18.423 0.0000000000
125226  13.527  32.901  -18.213 0.0000000000
125227  13.378  32.339  -17.989 0.0000000000
125228  13.243  31.742  -17.770 0.0000000000
125229  13.751  31.838  -17.983 0.0000000000
125230  14.080  31.348  -18.042 0.0000000000
125231  14.372  30.837  -18.160 0.0000000000
125232  14.716  31.374  -19.096 0.0000000000
125233  14.671  30.841  -18.734 0.0000000000
125234  14.655  30.287  -18.319 0.0000000000
125235  14.846  29.722  -18.606 0.0000000000
125236  15.008  29.126  -18.869 0.0000000000
127222  14.588  21.659  -21.172 0.0000000000
127223  15.157  21.409  -19.995 0.0000000000
127224  14.706  21.064  -21.015 0.0000000000
127225  14.866  20.461  -20.826 0.0000000000
127226  15.070  19.835  -20.564 0.0000000000
127227  14.269  19.739  -22.331 0.0000000000
127228  14.699  19.457  -21.423 0.0000000000
127229  15.308  19.235  -20.276 0.0000000000
127230  15.580  18.653  -19.947 0.0000000000
127231  15.858  18.090  -19.622 0.0000000000
127232  16.194  17.511  -19.308 0.0000000000
127233  17.736  13.750  -21.660 0.0000000000
127234  17.369  14.000  -21.460 0.0000000000
127235  17.883  13.573  -21.081 0.0000000000
127236  18.179  13.537  -20.319 0.0000000000
127237  18.529  13.511  -19.439 0.0000000000
134179  15.087  31.261  -24.847 0.0000000000
134188  15.701  31.056  -24.367 0.0000000000
134189  16.357  30.868  -23.760 0.0000000000
134190  17.020  30.691  -23.056 0.0000000000
134191  17.682  30.525  -22.258 0.0000000000
134192  17.766  31.875  -21.877 0.0000000000
134193  18.089  31.113  -21.661 0.0000000000
134194  18.403  30.397  -21.492 0.0000000000
134195  19.065  30.272  -20.848 0.0000000000
134196  19.638  30.193  -20.269 0.0000000000
134197  20.070  30.234  -19.561 0.0000000000
134217  24.486  32.816  -9.454 0.0000000000
134218  24.779  32.078  -9.398 0.0000000000
134219  25.083  31.400  -9.508 0.0000000000
134220  25.519  30.797  -9.736 0.0000000000
136477  15.412  19.449  -23.594 0.0000000000
136478  15.142  18.959  -23.487 0.0000000000
136479  15.560  18.734  -23.443 0.0000000000
136480  15.757  17.970  -23.305 0.0000000000
136481  16.002  17.203  -23.145 0.0000000000
136482  16.729  17.699  -22.944 0.0000000000
136483  16.485  17.042  -22.992 0.0000000000
136484  16.312  16.453  -22.920 0.0000000000
136485  16.674  15.799  -22.682 0.0000000000
136486  17.016  15.205  -22.452 0.0000000000
136487  17.322  14.639  -22.241 0.0000000000
136488  18.677  17.516  -21.319 0.0000000000
136489  18.416  16.818  -21.869 0.0000000000
136490  18.218  16.206  -22.156 0.0000000000
136491  19.118  15.600  -21.815 0.0000000000
136492  18.557  15.564  -22.085 0.0000000000
136493  18.075  15.544  -22.265 0.0000000000
136494  17.961  15.003  -22.273 0.0000000000
136495  17.836  14.517  -22.189 0.0000000000
136496  17.741  14.100  -22.020 0.0000000000
136497  18.180  13.605  -21.777 0.0000000000
136498  18.661  13.141  -21.495 0.0000000000
136499  19.205  12.720  -21.114 0.0000000000
136501  19.618  12.552  -21.295 0.0000000000
136502  19.789  12.422  -20.559 0.0000000000
153632  14.860  24.083  -15.492 0.0000000000
153633  15.166  23.354  -15.404 0.0000000000
153634  15.204  23.987  -15.839 0.0000000000
153635  15.467  23.879  -16.273 0.0000000000
153636  15.646  23.743  -16.790 0.0000000000
153637  15.438  25.004  -17.240 0.0000000000
153638  15.593  24.289  -17.299 0.0000000000
153639  15.739  23.573  -17.384 0.0000000000
153640  15.697  23.357  -18.058 0.0000000000
153641  15.519  23.102  -18.877 0.0000000000
153642  15.187  22.787  -19.829 0.0000000000
153643  15.126  27.001  -19.563 0.0000000000
153644  15.085  26.196  -19.814 0.0000000000
153645  15.040  25.389  -20.026 0.0000000000
153646  14.274  25.500  -21.798 0.0000000000
153647  14.645  25.038  -20.994 0.0000000000
153648  15.003  24.647  -20.213 0.0000000000
153649  14.916  23.926  -20.429 0.0000000000
153650  14.811  23.185  -20.659 0.0000000000
153651  14.688  22.396  -20.950 0.0000000000
153652  14.217  22.069  -21.859 0.0000000000
153653  13.948  21.778  -22.577 0.0000000000
153654  13.851  21.468  -23.131 0.0000000000
153655  13.726  22.753  -23.522 0.0000000000
153656  13.781  21.986  -23.490 0.0000000000
153657  13.891  21.198  -23.484 0.0000000000
153658  14.078  20.930  -23.737 0.0000000000
153659  14.302  20.715  -23.888 0.0000000000
153660  14.616  20.495  -23.915 0.0000000000
153661  13.474  31.062  -24.096 0.0000000000
153662  13.458  30.192  -24.257 0.0000000000
153663  13.454  29.349  -24.388 0.0000000000
153664  13.661  29.705  -24.970 0.0000000000
153665  13.555  29.109  -24.746 0.0000000000
153666  13.467  28.483  -24.476 0.0000000000
153667  13.482  27.744  -24.596 0.0000000000
153668  13.547  26.992  -24.691 0.0000000000
153669  13.657  26.244  -24.721 0.0000000000
153670  15.159  28.985  -24.749 0.0000000000
153671  14.808  28.403  -24.914 0.0000000000
153672  14.524  27.764  -25.023 0.0000000000
153673  15.210  26.879  -24.626 0.0000000000
153674  14.700  26.999  -24.923 0.0000000000
153675  14.240  27.154  -25.065 0.0000000000
153676  14.054  26.602  -24.992 0.0000000000
153677  13.874  26.058  -24.892 0.0000000000
153678  13.744  25.490  -24.723 0.0000000000
153679  13.809  24.744  -24.695 0.0000000000
153680  13.931  23.980  -24.611 0.0000000000
153681  14.091  23.243  -24.507 0.0000000000
153682  14.661  23.638  -24.572 0.0000000000
153683  14.438  23.065  -24.495 0.0000000000
153684  14.272  22.520  -24.388 0.0000000000
153685  14.491  21.742  -24.243 0.0000000000
153686  14.740  21.016  -24.074 0.0000000000
153687  15.048  20.237  -23.844 0.0000000000
153688  15.540  20.105  -23.680 0.0000000000
153689  16.054  19.967  -23.391 0.0000000000
153690  16.617  19.880  -22.989 0.0000000000
153691  16.576  21.239  -23.028 0.0000000000
153692  16.888  20.548  -22.762 0.0000000000
153693  17.176  19.861  -22.449 0.0000000000
153694  17.689  19.895  -21.728 0.0000000000
153695  18.133  19.870  -21.035 0.0000000000
153696  18.526  19.796  -20.364 0.0000000000
153697  18.216  23.836  -21.126 0.0000000000
153698  18.345  23.160  -20.748 0.0000000000
153699  18.449  22.538  -20.391 0.0000000000
153700  19.041  23.118  -18.908 0.0000000000
153701  18.762  22.493  -19.510 0.0000000000
153702  18.497  21.869  -20.081 0.0000000000
153703  18.548  21.147  -19.890 0.0000000000
153704  18.675  20.462  -19.762 0.0000000000
153705  18.947  19.767  -19.720 0.0000000000
153706  19.422  19.792  -19.133 0.0000000000
153707  20.015  19.881  -18.639 0.0000000000
153708  20.645  19.989  -18.302 0.0000000000
153709  20.452  21.184  -17.513 0.0000000000
153710  20.845  20.660  -17.722 0.0000000000
153738  20.069  32.199  -19.531 0.0000000000
153739  20.380  31.552  -19.440 0.0000000000
153740  20.292  30.889  -19.098 0.0000000000
153741  20.099  30.291  -18.653 0.0000000000
153751  22.972  32.876  -10.641 0.0000000000
153752  22.528  33.145  -11.247 0.0000000000
153754  21.748  32.119  -11.735 0.0000000000
153761  21.148  32.665  -15.936 0.0000000000
153762  20.736  32.074  -16.316 0.0000000000
153763  20.352  31.374  -14.817 0.0000000000
153764  20.314  31.432  -15.752 0.0000000000
153765  20.440  31.516  -16.733 0.0000000000
153766  20.190  30.970  -17.197 0.0000000000
153767  19.997  30.324  -17.682 0.0000000000
153768  19.866  29.650  -18.127 0.0000000000
153769  19.651  28.977  -17.605 0.0000000000
153770  19.547  28.299  -17.080 0.0000000000
153771  19.511  27.617  -16.580 0.0000000000
153772  19.748  28.142  -15.180 0.0000000000
153773  19.659  27.518  -15.677 0.0000000000
153774  19.624  26.922  -16.177 0.0000000000
153775  19.812  26.216  -15.867 0.0000000000
153776  20.049  25.567  -15.632 0.0000000000
153777  20.373  24.920  -15.531 0.0000000000
153778  21.404  27.667  -12.812 0.0000000000
153779  21.220  27.114  -13.219 0.0000000000
153780  21.054  26.585  -13.668 0.0000000000
153781  22.103  25.990  -13.525 0.0000000000
153782  21.501  26.022  -13.752 0.0000000000
153783  20.954  26.042  -14.125 0.0000000000
153784  20.865  25.477  -14.589 0.0000000000
153785  20.802  24.896  -15.056 0.0000000000
153786  20.699  24.310  -15.499 0.0000000000
153787  21.107  23.685  -15.578 0.0000000000
153788  21.535  23.120  -15.740 0.0000000000
155073  13.086  31.104  -17.579 0.0000000000
155076  13.740  29.590  -17.186 0.0000000000
155085  14.061  26.721  -16.221 0.0000000000
155086  13.962  26.052  -15.868 0.0000000000
155089  14.528  24.525  -15.466 0.0000000000
155090  14.430  23.872  -15.111 0.0000000000
160197  15.279  22.710  -15.240 0.0000000000
160198  15.402  22.068  -15.085 0.0000000000
160199  15.529  21.424  -14.930 0.0000000000
160200  15.901  21.929  -16.002 0.0000000000
160201  15.825  21.386  -15.371 0.0000000000
160202  15.680  20.748  -14.791 0.0000000000
160203  15.805  20.044  -14.654 0.0000000000
160204  15.934  19.329  -14.534 0.0000000000
160205  16.093  18.589  -14.444 0.0000000000
160206  15.696  21.169  -18.794 0.0000000000
160207  16.084  20.801  -17.706 0.0000000000
160208  16.277  20.334  -16.862 0.0000000000
160209  16.365  19.562  -17.444 0.0000000000
160210  16.426  19.702  -16.735 0.0000000000
160211  16.383  19.843  -16.103 0.0000000000
160212  16.407  19.284  -15.441 0.0000000000
160213  16.360  18.626  -14.858 0.0000000000
160214  16.235  17.825  -14.398 0.0000000000
160218  17.115  16.283  -15.145 0.0000000000
160219  17.083  15.355  -14.704 0.0000000000
160224  14.982  18.461  -23.271 0.0000000000
160225  14.874  18.005  -22.936 0.0000000000
160226  14.905  17.629  -22.463 0.0000000000
160227  15.432  16.591  -22.479 0.0000000000
160228  15.187  16.942  -22.203 0.0000000000
160229  15.064  17.351  -21.858 0.0000000000
160230  15.453  17.170  -20.991 0.0000000000
160231  15.993  17.080  -19.976 0.0000000000
160232  16.565  16.907  -18.975 0.0000000000
160233  17.085  14.366  -21.187 0.0000000000
160234  16.887  14.771  -20.834 0.0000000000
160235  16.787  15.153  -20.363 0.0000000000
160236  17.801  14.632  -18.940 0.0000000000
160237  17.330  15.085  -19.371 0.0000000000
160238  16.819  15.546  -19.816 0.0000000000
160239  16.861  15.956  -19.255 0.0000000000
160240  16.976  16.262  -18.611 0.0000000000
160241  17.094  16.536  -17.957 0.0000000000
160242  17.467  16.107  -17.119 0.0000000000
160243  17.722  15.434  -16.386 0.0000000000
160244  17.901  14.569  -15.793 0.0000000000
