# Supplementary material for: A connectional hub in the rostral anterior cingulate cortex links areas of emotion and cognitive control
Source: eLife. 2019 Jun 19;8:e43761. doi: 10.7554/eLife.43761 (PMC6624020; doi:10.7554/eLife.43761)
Supplement: Supplementary file 1. [file elife-43761-supp1.zip › rh.14.label]

#!ascii label  , from subject fsaverage vox2ras=TkReg coords=white
1685
122  6.268  33.475  -19.905 0.0000000000
276  9.919  34.743  -12.009 0.0000000000
527  8.778  44.975  -7.585 0.0000000000
528  7.862  45.515  -16.009 0.0000000000
529  9.364  41.062  -20.048 0.0000000000
530  8.231  28.532  -22.229 0.0000000000
680  12.205  19.295  -14.003 0.0000000000
1163  10.827  45.373  -11.414 0.0000000000
1166  9.594  46.873  -19.952 0.0000000000
1187  6.596  27.919  -16.535 0.0000000000
1189  5.248  25.632  -20.798 0.0000000000
1190  6.869  22.985  -22.842 0.0000000000
1191  5.424  30.997  -23.874 0.0000000000
1650  6.844  34.692  -15.499 0.0000000000
2224  13.063  44.463  -3.517 0.0000000000
2225  12.436  39.753  -6.705 0.0000000000
2226  9.090  40.324  -10.198 0.0000000000
2227  9.485  40.028  -13.882 0.0000000000
2228  6.815  39.969  -18.424 0.0000000000
2229  5.831  49.317  -19.734 0.0000000000
2230  5.539  43.993  -20.615 0.0000000000
2231  5.290  38.194  -23.072 0.0000000000
2232  8.851  35.340  -21.426 0.0000000000
2233  12.802  32.169  -17.871 0.0000000000
2234  11.705  26.627  -16.755 0.0000000000
2262  9.399  21.649  -18.810 0.0000000000
2600  13.383  21.601  -14.085 0.0000000000
2601  14.203  18.619  -13.338 0.0000000000
3107  7.274  30.598  -18.200 0.0000000000
3108  6.341  26.952  -18.696 0.0000000000
3109  5.696  29.672  -20.797 0.0000000000
3110  5.137  28.219  -22.962 0.0000000000
3111  5.011  32.403  -22.435 0.0000000000
3709  9.356  31.863  -12.629 0.0000000000
3710  7.294  31.699  -14.394 0.0000000000
3711  7.724  34.941  -13.654 0.0000000000
4923  9.788  47.161  -5.417 0.0000000000
4925  11.313  44.689  -5.706 0.0000000000
4926  12.856  42.176  -5.333 0.0000000000
4927  10.945  42.403  -7.397 0.0000000000
4928  10.956  40.022  -8.629 0.0000000000
4929  8.611  42.787  -8.942 0.0000000000
4930  8.924  45.789  -13.677 0.0000000000
4931  10.186  42.802  -12.806 0.0000000000
4932  9.026  43.059  -14.993 0.0000000000
4933  8.781  40.176  -16.198 0.0000000000
4934  7.276  42.999  -17.041 0.0000000000
4938  9.514  43.895  -19.839 0.0000000000
4939  6.469  45.634  -21.277 0.0000000000
4940  6.440  42.911  -21.917 0.0000000000
4941  5.219  41.354  -21.996 0.0000000000
4942  6.375  40.069  -22.942 0.0000000000
4943  6.413  36.864  -23.622 0.0000000000
4944  9.116  38.246  -20.633 0.0000000000
5012  7.114  25.648  -23.338 0.0000000000
5013  8.028  21.982  -21.675 0.0000000000
5014  8.847  25.011  -20.661 0.0000000000
5015  10.496  24.320  -17.510 0.0000000000
5016  10.275  27.719  -18.852 0.0000000000
6700  9.724  47.503  -7.727 0.0000000000
6701  10.034  45.122  -9.204 0.0000000000
6702  11.400  47.721  -9.751 0.0000000000
6703  9.095  48.223  -12.218 0.0000000000
6704  8.271  48.053  -15.010 0.0000000000
6710  11.692  39.204  -19.117 0.0000000000
6748  6.121  23.323  -18.274 0.0000000000
6749  5.550  21.892  -20.131 0.0000000000
6750  6.367  20.400  -21.458 0.0000000000
6751  5.731  24.114  -22.727 0.0000000000
6752  5.929  26.652  -23.846 0.0000000000
6753  6.378  29.521  -24.219 0.0000000000
7690  7.255  28.482  -14.801 0.0000000000
7691  6.675  31.267  -16.224 0.0000000000
7692  7.560  34.042  -17.467 0.0000000000
9241  11.109  37.409  -9.610 0.0000000000
9242  9.669  37.661  -11.254 0.0000000000
9243  9.438  42.802  -10.705 0.0000000000
9244  8.224  40.616  -12.144 0.0000000000
9245  7.462  37.894  -13.047 0.0000000000
9246  8.205  37.396  -14.756 0.0000000000
9247  8.116  37.144  -17.114 0.0000000000
9248  6.491  36.776  -19.357 0.0000000000
9250  7.014  50.065  -17.198 0.0000000000
9251  6.215  47.333  -17.703 0.0000000000
9252  6.550  48.414  -20.905 0.0000000000
9253  5.575  46.466  -20.182 0.0000000000
9254  5.701  44.844  -18.095 0.0000000000
9255  5.342  42.302  -19.422 0.0000000000
9256  4.920  39.281  -20.874 0.0000000000
9257  5.080  35.925  -21.938 0.0000000000
9258  5.290  34.640  -23.877 0.0000000000
9259  6.415  33.197  -24.197 0.0000000000
9260  8.564  32.016  -21.919 0.0000000000
9261  11.427  36.489  -19.000 0.0000000000
9262  11.082  33.828  -18.939 0.0000000000
9263  10.598  30.861  -19.017 0.0000000000
9264  12.227  29.515  -17.319 0.0000000000
9266  13.269  25.155  -15.451 0.0000000000
9344  7.505  19.297  -21.071 0.0000000000
9345  8.704  18.657  -19.560 0.0000000000
9346  10.159  18.266  -16.808 0.0000000000
9347  10.865  20.810  -15.876 0.0000000000
9348  11.848  23.101  -15.303 0.0000000000
10280  14.083  22.593  -14.456 0.0000000000
10281  14.432  21.172  -14.029 0.0000000000
10787  6.833  32.041  -19.122 0.0000000000
10788  6.538  30.205  -19.495 0.0000000000
10789  5.974  31.619  -20.437 0.0000000000
10790  5.238  31.069  -21.702 0.0000000000
10791  5.419  33.001  -21.191 0.0000000000
11389  9.708  33.299  -12.372 0.0000000000
11390  8.704  33.356  -13.259 0.0000000000
11391  8.966  34.837  -12.843 0.0000000000
12603  9.130  46.101  -6.552 0.0000000000
12604  10.440  45.933  -5.569 0.0000000000
12605  10.137  44.774  -6.589 0.0000000000
12606  11.112  43.563  -6.629 0.0000000000
12607  9.819  43.741  -7.443 0.0000000000
12608  9.800  42.484  -8.153 0.0000000000
12609  8.708  43.869  -8.270 0.0000000000
12610  8.474  45.759  -14.765 0.0000000000
12611  9.050  44.452  -14.364 0.0000000000
12612  8.468  44.453  -15.397 0.0000000000
12613  8.323  43.090  -16.036 0.0000000000
12614  7.649  44.278  -16.483 0.0000000000
12618  9.392  42.459  -19.926 0.0000000000
12619  7.826  43.417  -20.888 0.0000000000
12620  7.851  42.038  -21.130 0.0000000000
12621  6.529  41.532  -22.357 0.0000000000
12622  7.805  40.584  -21.500 0.0000000000
12623  7.644  39.149  -21.998 0.0000000000
12624  9.252  39.670  -20.289 0.0000000000
12692  7.489  27.047  -23.173 0.0000000000
12693  7.932  25.305  -22.286 0.0000000000
12694  8.542  26.741  -21.500 0.0000000000
12695  9.568  26.402  -19.713 0.0000000000
12696  9.354  28.165  -20.405 0.0000000000
13560  11.746  18.192  -14.215 0.0000000000
15008  10.991  47.445  -8.478 0.0000000000
15012  8.396  49.376  -12.851 0.0000000000
15013  8.293  48.196  -13.482 0.0000000000
15014  8.501  49.246  -14.345 0.0000000000
15084  6.802  26.259  -16.655 0.0000000000
15085  5.736  26.307  -19.710 0.0000000000
15086  6.085  25.136  -18.625 0.0000000000
15087  5.541  24.406  -19.577 0.0000000000
15088  5.679  22.640  -19.179 0.0000000000
15089  5.320  23.690  -20.636 0.0000000000
15090  5.601  22.904  -21.762 0.0000000000
15091  5.324  24.795  -21.846 0.0000000000
15092  5.270  29.603  -23.498 0.0000000000
15093  5.480  27.495  -23.595 0.0000000000
15094  5.650  28.704  -23.976 0.0000000000
15095  6.091  28.075  -24.139 0.0000000000
15096  5.927  30.251  -24.190 0.0000000000
16891  8.100  28.682  -13.983 0.0000000000
16892  6.468  33.256  -15.023 0.0000000000
16893  6.445  31.506  -15.419 0.0000000000
16894  6.645  33.011  -15.945 0.0000000000
16895  7.323  32.620  -16.671 0.0000000000
16896  7.421  34.319  -16.325 0.0000000000
20531  12.205  45.665  -3.539 0.0000000000
20535  13.761  44.325  -2.323 0.0000000000
20536  14.325  43.035  -1.983 0.0000000000
20537  13.774  43.126  -3.254 0.0000000000
20538  12.655  40.981  -6.037 0.0000000000
20539  13.296  40.782  -4.807 0.0000000000
20545  10.032  40.173  -9.464 0.0000000000
20546  11.015  38.744  -9.224 0.0000000000
20547  10.334  38.816  -10.002 0.0000000000
20548  10.504  37.507  -10.447 0.0000000000
20549  9.452  39.022  -10.724 0.0000000000
20550  10.918  45.056  -10.102 0.0000000000
20551  9.915  43.943  -9.980 0.0000000000
20552  10.586  43.812  -10.946 0.0000000000
20553  9.878  41.399  -13.370 0.0000000000
20554  9.476  41.511  -12.315 0.0000000000
20555  8.932  40.298  -12.969 0.0000000000
20556  7.666  39.362  -12.703 0.0000000000
20557  8.199  39.036  -13.535 0.0000000000
20558  7.552  37.813  -14.019 0.0000000000
20559  8.889  38.656  -14.360 0.0000000000
20560  7.916  40.111  -17.327 0.0000000000
20561  8.519  38.579  -16.720 0.0000000000
20562  7.682  38.517  -17.845 0.0000000000
20563  7.406  37.011  -18.236 0.0000000000
20564  6.627  38.354  -18.986 0.0000000000
20568  6.130  50.855  -19.425 0.0000000000
20569  6.451  51.219  -18.060 0.0000000000
20570  6.063  49.679  -18.600 0.0000000000
20571  6.596  48.620  -17.541 0.0000000000
20572  5.840  48.262  -18.827 0.0000000000
20573  9.618  48.401  -20.246 0.0000000000
20574  7.952  49.336  -20.604 0.0000000000
20575  7.851  47.791  -20.508 0.0000000000
20576  5.852  44.820  -21.126 0.0000000000
20577  5.819  46.102  -20.967 0.0000000000
20578  5.613  45.155  -20.268 0.0000000000
20579  5.571  45.586  -19.083 0.0000000000
20580  5.393  44.373  -19.410 0.0000000000
20581  5.564  43.572  -18.637 0.0000000000
20582  5.358  43.128  -20.061 0.0000000000
20583  5.209  39.829  -22.584 0.0000000000
20584  4.947  40.366  -21.530 0.0000000000
20585  5.007  38.753  -22.207 0.0000000000
20586  5.046  37.594  -21.536 0.0000000000
20587  5.051  37.085  -22.681 0.0000000000
20588  5.007  35.289  -23.083 0.0000000000
20589  5.334  36.440  -23.523 0.0000000000
20590  7.496  36.102  -22.888 0.0000000000
20591  6.410  35.120  -24.028 0.0000000000
20592  7.432  34.369  -23.220 0.0000000000
20593  7.353  32.553  -23.395 0.0000000000
20594  8.772  33.707  -21.642 0.0000000000
20595  12.664  38.163  -19.123 0.0000000000
20596  11.546  37.897  -19.054 0.0000000000
20597  12.547  36.869  -18.890 0.0000000000
20598  13.081  33.425  -18.222 0.0000000000
20599  12.206  34.344  -18.449 0.0000000000
20600  11.927  33.000  -18.281 0.0000000000
20601  10.853  32.393  -18.960 0.0000000000
20602  11.657  31.635  -18.161 0.0000000000
20603  11.431  30.199  -18.046 0.0000000000
20604  12.526  30.858  -17.577 0.0000000000
20797  6.652  21.669  -22.323 0.0000000000
20798  6.944  19.733  -21.373 0.0000000000
20799  7.192  21.086  -22.047 0.0000000000
20800  8.677  21.714  -20.466 0.0000000000
20801  8.327  20.222  -20.712 0.0000000000
20802  8.980  20.088  -19.424 0.0000000000
20803  9.401  18.583  -18.246 0.0000000000
20804  9.731  20.006  -17.778 0.0000000000
20805  10.515  19.520  -16.297 0.0000000000
20806  10.157  21.324  -17.213 0.0000000000
20807  11.048  25.529  -17.045 0.0000000000
20808  11.154  23.745  -16.282 0.0000000000
20809  11.746  24.884  -16.060 0.0000000000
20810  12.514  24.171  -15.256 0.0000000000
20811  12.478  25.920  -15.994 0.0000000000
23112  12.739  20.568  -13.957 0.0000000000
23113  13.158  19.078  -13.480 0.0000000000
23114  13.788  20.164  -13.629 0.0000000000
23115  14.795  19.791  -13.708 0.0000000000
24025  7.050  29.177  -17.324 0.0000000000
24026  6.708  27.464  -17.544 0.0000000000
24027  6.822  28.790  -18.472 0.0000000000
24028  6.093  28.297  -19.731 0.0000000000
24029  5.415  27.605  -20.895 0.0000000000
24030  5.152  26.907  -21.986 0.0000000000
24031  5.170  28.953  -21.960 0.0000000000
24032  4.955  30.418  -22.818 0.0000000000
24033  5.074  31.749  -23.362 0.0000000000
25110  8.229  30.223  -13.837 0.0000000000
25111  8.434  31.847  -13.563 0.0000000000
25112  7.432  33.378  -14.066 0.0000000000
25113  6.635  35.010  -14.641 0.0000000000
27296  11.350  45.821  -4.640 0.0000000000
27297  12.149  44.616  -4.640 0.0000000000
27298  13.034  43.293  -4.466 0.0000000000
27299  12.109  43.480  -5.630 0.0000000000
27300  12.056  42.284  -6.411 0.0000000000
27301  11.876  41.107  -7.141 0.0000000000
27302  11.833  39.879  -7.652 0.0000000000
27303  10.986  41.214  -8.004 0.0000000000
27304  9.858  41.382  -8.825 0.0000000000
27305  8.749  41.508  -9.587 0.0000000000
27306  9.826  45.636  -12.624 0.0000000000
27307  10.501  44.125  -12.154 0.0000000000
27308  9.757  44.305  -13.361 0.0000000000
27309  9.695  42.948  -13.974 0.0000000000
27310  9.557  41.511  -14.515 0.0000000000
27311  9.417  40.018  -15.009 0.0000000000
27312  8.952  41.595  -15.584 0.0000000000
27313  8.112  41.626  -16.672 0.0000000000
27314  7.009  41.548  -17.706 0.0000000000
27319  6.239  50.443  -20.470 0.0000000000
27320  9.587  45.364  -19.824 0.0000000000
27321  7.805  46.300  -20.603 0.0000000000
27322  7.899  44.849  -20.674 0.0000000000
27323  6.486  44.267  -21.466 0.0000000000
27324  5.782  43.527  -21.520 0.0000000000
27325  5.442  42.753  -21.279 0.0000000000
27326  5.729  42.238  -22.186 0.0000000000
27327  5.623  40.796  -22.821 0.0000000000
27328  5.660  39.218  -23.190 0.0000000000
27329  5.740  37.553  -23.591 0.0000000000
27330  6.366  38.545  -23.313 0.0000000000
27331  7.463  37.706  -22.546 0.0000000000
27332  8.989  36.843  -21.021 0.0000000000
27454  6.968  24.312  -23.193 0.0000000000
27455  7.436  22.427  -22.461 0.0000000000
27456  7.649  23.837  -22.553 0.0000000000
27457  8.393  23.462  -21.355 0.0000000000
27458  9.152  23.244  -19.744 0.0000000000
27459  9.907  22.987  -18.129 0.0000000000
27460  9.727  24.705  -18.976 0.0000000000
27461  10.365  26.027  -18.289 0.0000000000
27462  10.979  27.175  -17.694 0.0000000000
30993  8.777  47.454  -6.621 0.0000000000
30994  8.578  46.315  -7.826 0.0000000000
30995  8.822  45.228  -8.626 0.0000000000
30996  9.869  46.387  -8.448 0.0000000000
30997  11.008  46.281  -9.278 0.0000000000
30998  11.134  46.562  -10.609 0.0000000000
31000  10.459  48.126  -11.109 0.0000000000
31001  10.113  46.880  -11.872 0.0000000000
31002  8.831  46.968  -13.001 0.0000000000
31003  8.394  47.024  -14.113 0.0000000000
31004  8.048  46.809  -15.542 0.0000000000
31012  10.962  45.804  -20.025 0.0000000000
31013  10.893  44.381  -19.692 0.0000000000
31014  10.739  42.942  -19.526 0.0000000000
31015  10.710  41.483  -19.393 0.0000000000
31016  10.581  40.168  -19.420 0.0000000000
31017  11.796  40.529  -19.263 0.0000000000
31104  6.567  25.760  -17.683 0.0000000000
31105  6.515  23.934  -17.433 0.0000000000
31106  6.595  22.204  -16.951 0.0000000000
31107  6.256  21.502  -17.761 0.0000000000
31108  5.939  20.770  -18.515 0.0000000000
31109  5.842  20.011  -19.506 0.0000000000
31110  6.157  19.259  -20.253 0.0000000000
31111  5.848  21.082  -21.041 0.0000000000
31112  6.134  22.273  -22.301 0.0000000000
31113  6.267  23.528  -23.013 0.0000000000
31114  5.376  26.038  -22.898 0.0000000000
31115  5.783  25.386  -23.354 0.0000000000
31116  6.357  24.854  -23.413 0.0000000000
31117  6.485  26.067  -23.768 0.0000000000
31118  6.627  27.401  -23.929 0.0000000000
31119  7.144  28.878  -23.644 0.0000000000
33492  6.605  28.231  -15.692 0.0000000000
33493  7.190  30.087  -14.705 0.0000000000
33494  6.497  29.795  -15.622 0.0000000000
33495  6.668  29.554  -16.416 0.0000000000
33496  7.250  30.927  -17.022 0.0000000000
33497  7.413  32.343  -17.897 0.0000000000
33498  7.062  33.848  -18.679 0.0000000000
37956  13.571  41.949  -4.107 0.0000000000
37965  11.750  38.585  -8.160 0.0000000000
37966  11.546  37.266  -8.557 0.0000000000
37969  10.625  36.062  -10.819 0.0000000000
37970  9.848  36.206  -11.682 0.0000000000
37971  8.798  44.108  -9.292 0.0000000000
37972  8.565  42.975  -9.970 0.0000000000
37973  8.228  41.824  -10.628 0.0000000000
37974  10.066  42.655  -11.657 0.0000000000
37975  8.804  41.756  -11.423 0.0000000000
37976  8.097  40.591  -11.167 0.0000000000
37977  8.312  39.232  -11.595 0.0000000000
37978  8.597  37.759  -12.120 0.0000000000
37979  8.828  36.304  -12.504 0.0000000000
37980  7.658  36.392  -13.325 0.0000000000
37981  7.042  36.403  -14.412 0.0000000000
37982  7.546  36.084  -15.182 0.0000000000
37983  9.066  38.618  -15.473 0.0000000000
37984  8.552  37.147  -15.891 0.0000000000
37985  7.957  35.786  -16.164 0.0000000000
37986  7.788  35.616  -17.366 0.0000000000
37987  7.177  35.496  -18.529 0.0000000000
37988  6.343  35.150  -19.674 0.0000000000
37993  7.389  51.567  -16.517 0.0000000000
37994  8.252  50.352  -15.540 0.0000000000
37995  7.901  48.988  -16.233 0.0000000000
37996  7.341  47.773  -16.564 0.0000000000
37997  6.954  46.520  -16.804 0.0000000000
37999  6.866  50.082  -20.882 0.0000000000
38000  5.994  48.874  -20.605 0.0000000000
38001  6.454  46.958  -21.102 0.0000000000
38002  5.822  47.457  -20.763 0.0000000000
38003  5.655  47.846  -19.952 0.0000000000
38004  5.676  46.939  -19.035 0.0000000000
38005  5.937  46.036  -17.862 0.0000000000
38006  6.723  45.200  -17.056 0.0000000000
38007  6.442  43.968  -17.451 0.0000000000
38008  6.043  42.752  -18.083 0.0000000000
38009  5.823  41.291  -18.823 0.0000000000
38010  5.158  41.850  -20.838 0.0000000000
38011  4.991  40.841  -20.196 0.0000000000
38012  5.646  39.699  -19.567 0.0000000000
38013  5.512  38.010  -20.168 0.0000000000
38014  5.505  36.417  -20.619 0.0000000000
38015  5.482  34.681  -20.975 0.0000000000
38016  5.009  34.149  -22.292 0.0000000000
38017  4.989  33.469  -23.325 0.0000000000
38018  5.339  32.794  -23.999 0.0000000000
38019  5.770  35.778  -23.975 0.0000000000
38020  5.770  33.964  -24.241 0.0000000000
38021  5.822  32.032  -24.269 0.0000000000
38022  6.425  31.359  -24.242 0.0000000000
38023  7.227  30.698  -23.576 0.0000000000
38024  8.369  30.221  -22.123 0.0000000000
38025  10.455  38.813  -19.509 0.0000000000
38026  10.340  37.404  -19.652 0.0000000000
38027  10.214  36.063  -19.861 0.0000000000
38028  12.415  35.599  -18.648 0.0000000000
38029  11.238  35.212  -18.987 0.0000000000
38030  10.114  34.584  -19.977 0.0000000000
38031  9.932  33.102  -20.130 0.0000000000
38032  9.698  31.482  -20.297 0.0000000000
38033  9.539  29.809  -20.402 0.0000000000
38034  10.406  29.332  -19.041 0.0000000000
38035  11.243  28.657  -17.862 0.0000000000
38036  11.964  28.056  -17.034 0.0000000000
38037  13.349  30.005  -17.238 0.0000000000
38038  13.059  28.698  -16.820 0.0000000000
38039  12.766  27.301  -16.393 0.0000000000
38040  13.563  26.504  -16.016 0.0000000000
38042  14.047  24.306  -15.158 0.0000000000
38270  6.793  18.653  -20.510 0.0000000000
38271  7.342  18.195  -20.405 0.0000000000
38272  7.916  17.742  -20.054 0.0000000000
38273  7.709  20.640  -21.572 0.0000000000
38274  8.047  18.967  -20.525 0.0000000000
38275  8.527  17.319  -19.429 0.0000000000
38276  9.233  17.176  -18.350 0.0000000000
38277  9.899  16.862  -17.076 0.0000000000
38278  10.502  16.333  -15.867 0.0000000000
38279  10.800  17.651  -15.575 0.0000000000
38280  11.136  18.917  -15.134 0.0000000000
38281  11.531  20.110  -14.834 0.0000000000
38282  10.604  22.558  -16.748 0.0000000000
38283  11.306  21.963  -15.525 0.0000000000
38284  12.011  21.264  -14.596 0.0000000000
38285  12.602  22.386  -14.560 0.0000000000
38286  13.292  23.417  -14.715 0.0000000000
41507  6.553  32.748  -19.543 0.0000000000
41508  6.412  31.859  -19.802 0.0000000000
41509  6.084  32.563  -20.193 0.0000000000
41510  5.664  32.321  -20.813 0.0000000000
41511  5.803  33.269  -20.546 0.0000000000
42107  10.206  33.997  -11.706 0.0000000000
42108  10.037  33.291  -11.848 0.0000000000
42109  9.806  34.027  -12.199 0.0000000000
42110  9.388  34.058  -12.665 0.0000000000
42111  9.485  34.793  -12.462 0.0000000000
43323  8.928  45.524  -7.079 0.0000000000
43324  9.605  45.416  -6.566 0.0000000000
43325  9.428  44.875  -7.025 0.0000000000
43326  9.984  44.253  -7.028 0.0000000000
43327  9.243  44.340  -7.461 0.0000000000
43328  9.245  43.754  -7.819 0.0000000000
43329  8.741  44.435  -7.935 0.0000000000
43330  8.281  45.617  -15.423 0.0000000000
43331  8.517  45.108  -15.108 0.0000000000
43332  8.220  45.010  -15.683 0.0000000000
43333  8.126  44.359  -15.964 0.0000000000
43334  7.781  44.906  -16.242 0.0000000000
43338  9.387  41.753  -19.957 0.0000000000
43339  8.640  42.231  -20.442 0.0000000000
43340  8.650  41.531  -20.537 0.0000000000
43341  7.804  41.311  -21.342 0.0000000000
43342  8.610  40.816  -20.697 0.0000000000
43343  8.595  40.148  -20.819 0.0000000000
43344  9.351  40.343  -20.067 0.0000000000
43412  7.833  27.790  -22.739 0.0000000000
43413  8.011  26.880  -22.380 0.0000000000
43414  8.392  27.637  -21.893 0.0000000000
43415  8.945  27.459  -20.950 0.0000000000
43416  8.825  28.376  -21.318 0.0000000000
44280  11.967  18.727  -14.085 0.0000000000
45733  8.361  49.324  -13.555 0.0000000000
45802  6.719  27.260  -16.131 0.0000000000
45803  6.851  26.468  -16.154 0.0000000000
45804  6.711  27.098  -16.587 0.0000000000
45805  5.447  25.999  -20.233 0.0000000000
45806  5.610  25.343  -19.668 0.0000000000
45807  5.375  25.017  -20.179 0.0000000000
45808  5.325  24.035  -20.069 0.0000000000
45809  5.256  24.659  -20.691 0.0000000000
45810  5.309  24.249  -21.279 0.0000000000
45811  5.219  25.215  -21.299 0.0000000000
45812  5.357  30.312  -23.691 0.0000000000
45813  5.469  29.108  -23.788 0.0000000000
45814  5.547  29.825  -23.938 0.0000000000
45815  5.759  29.428  -24.116 0.0000000000
45816  5.660  30.584  -24.074 0.0000000000
47611  8.495  28.742  -13.505 0.0000000000
47612  6.395  34.020  -15.348 0.0000000000
47613  6.390  33.135  -15.541 0.0000000000
47614  6.661  33.845  -15.733 0.0000000000
47615  7.030  33.668  -16.072 0.0000000000
47616  7.142  34.523  -15.872 0.0000000000
51251  12.616  45.073  -3.549 0.0000000000
51253  13.001  45.037  -2.992 0.0000000000
51254  13.373  44.993  -2.395 0.0000000000
51255  13.432  44.405  -2.920 0.0000000000
51256  13.809  43.738  -2.790 0.0000000000
51257  13.479  43.803  -3.387 0.0000000000
51258  12.548  40.358  -6.352 0.0000000000
51259  12.851  40.280  -5.762 0.0000000000
51265  9.543  40.239  -9.847 0.0000000000
51266  10.201  39.525  -9.765 0.0000000000
51267  9.757  39.554  -10.107 0.0000000000
51268  9.950  38.875  -10.376 0.0000000000
51269  9.261  39.673  -10.454 0.0000000000
51270  11.044  45.168  -10.741 0.0000000000
51271  10.775  44.480  -10.550 0.0000000000
51272  10.860  44.562  -11.209 0.0000000000
51273  9.716  40.769  -13.665 0.0000000000
51274  9.550  40.770  -13.121 0.0000000000
51275  9.345  40.141  -13.397 0.0000000000
51276  8.529  39.684  -13.250 0.0000000000
51277  8.959  39.494  -13.663 0.0000000000
51278  8.670  38.803  -13.897 0.0000000000
51279  9.222  39.331  -14.116 0.0000000000
51280  7.357  40.058  -17.909 0.0000000000
51281  7.830  39.296  -17.602 0.0000000000
51282  7.277  39.242  -18.166 0.0000000000
51283  7.176  38.467  -18.416 0.0000000000
51284  6.746  39.139  -18.723 0.0000000000
51288  5.964  50.097  -19.610 0.0000000000
51289  6.029  50.248  -19.052 0.0000000000
51290  5.874  49.459  -19.270 0.0000000000
51291  5.940  48.933  -18.739 0.0000000000
51292  5.779  48.753  -19.322 0.0000000000
51293  9.576  47.632  -20.065 0.0000000000
51294  8.766  48.097  -20.263 0.0000000000
51295  8.750  47.325  -20.172 0.0000000000
51296  5.655  44.390  -20.889 0.0000000000
51297  5.690  45.008  -20.741 0.0000000000
51298  5.571  44.580  -20.420 0.0000000000
51299  5.517  44.779  -19.859 0.0000000000
51300  5.460  44.159  -20.046 0.0000000000
51301  5.378  43.731  -19.667 0.0000000000
51302  5.420  43.537  -20.321 0.0000000000
51303  5.238  39.055  -22.827 0.0000000000
51304  5.076  39.305  -22.424 0.0000000000
51305  5.124  38.484  -22.671 0.0000000000
51306  5.043  37.917  -22.444 0.0000000000
51307  5.160  37.626  -22.916 0.0000000000
51308  5.168  36.786  -23.128 0.0000000000
51309  5.332  37.321  -23.322 0.0000000000
51310  8.187  35.668  -22.154 0.0000000000
51311  7.485  35.236  -23.040 0.0000000000
51312  8.143  34.843  -22.332 0.0000000000
51313  8.095  34.017  -22.449 0.0000000000
51314  8.815  34.539  -21.539 0.0000000000
51316  12.590  37.525  -19.015 0.0000000000
51318  12.956  32.832  -18.045 0.0000000000
51319  12.502  33.241  -18.174 0.0000000000
51320  12.367  32.586  -18.008 0.0000000000
51321  11.789  32.306  -18.192 0.0000000000
51322  12.206  31.923  -17.933 0.0000000000
51323  12.065  31.275  -17.832 0.0000000000
51324  12.646  31.523  -17.688 0.0000000000
51517  6.791  22.332  -22.595 0.0000000000
51518  6.910  21.358  -22.202 0.0000000000
51519  7.062  22.028  -22.472 0.0000000000
51520  9.027  21.658  -19.668 0.0000000000
51521  8.833  20.881  -19.939 0.0000000000
51522  9.204  20.853  -19.111 0.0000000000
51523  9.352  20.093  -18.578 0.0000000000
51524  9.565  20.817  -18.290 0.0000000000
51525  9.936  20.688  -17.518 0.0000000000
51526  9.780  21.518  -17.992 0.0000000000
51527  11.355  26.092  -16.886 0.0000000000
51528  11.391  25.214  -16.534 0.0000000000
51529  11.731  25.765  -16.431 0.0000000000
51530  12.092  25.440  -16.012 0.0000000000
51531  12.092  26.280  -16.344 0.0000000000
53880  13.052  21.091  -13.992 0.0000000000
53881  13.253  20.377  -13.752 0.0000000000
53882  13.572  20.875  -13.841 0.0000000000
53884  14.606  20.472  -13.860 0.0000000000
55402  7.250  29.876  -17.728 0.0000000000
55403  7.040  28.985  -17.860 0.0000000000
55404  7.068  29.710  -18.342 0.0000000000
55405  6.114  29.935  -20.146 0.0000000000
55406  6.345  29.246  -19.629 0.0000000000
55407  5.920  28.949  -20.270 0.0000000000
55408  5.674  27.985  -20.338 0.0000000000
55409  5.524  28.603  -20.901 0.0000000000
55410  5.294  28.244  -21.465 0.0000000000
55411  5.380  29.289  -21.414 0.0000000000
55412  5.091  31.746  -22.046 0.0000000000
55413  5.055  30.760  -22.256 0.0000000000
55414  4.962  31.426  -22.619 0.0000000000
55415  5.004  31.103  -23.098 0.0000000000
55416  4.990  32.038  -23.002 0.0000000000
57209  9.233  31.134  -12.803 0.0000000000
57210  8.803  31.088  -13.247 0.0000000000
57211  8.940  31.884  -13.134 0.0000000000
57212  8.222  34.150  -13.473 0.0000000000
57213  8.083  33.395  -13.662 0.0000000000
57214  7.555  34.165  -13.875 0.0000000000
57215  6.980  34.172  -14.330 0.0000000000
57216  7.121  34.969  -14.122 0.0000000000
60851  10.863  45.289  -5.676 0.0000000000
60852  10.911  45.879  -5.126 0.0000000000
60853  11.318  45.247  -5.207 0.0000000000
60854  11.731  45.205  -4.694 0.0000000000
60855  11.712  44.660  -5.187 0.0000000000
60856  12.131  44.046  -5.135 0.0000000000
60857  11.674  44.117  -5.663 0.0000000000
60858  11.031  42.995  -7.019 0.0000000000
60859  11.618  42.916  -6.538 0.0000000000
60860  11.565  42.336  -6.913 0.0000000000
60861  11.988  41.692  -6.789 0.0000000000
60862  11.445  41.755  -7.293 0.0000000000
60863  11.453  41.153  -7.574 0.0000000000
60864  10.999  41.806  -7.716 0.0000000000
60865  9.162  42.640  -8.511 0.0000000000
60866  9.781  41.962  -8.481 0.0000000000
60867  9.211  42.046  -8.850 0.0000000000
60868  9.328  41.415  -9.195 0.0000000000
60869  8.708  42.157  -9.295 0.0000000000
60870  9.338  45.727  -13.175 0.0000000000
60871  9.804  44.963  -13.020 0.0000000000
60872  9.351  45.052  -13.550 0.0000000000
60873  9.039  43.803  -14.690 0.0000000000
60874  9.389  43.710  -14.198 0.0000000000
60875  9.420  43.015  -14.506 0.0000000000
60876  9.648  42.246  -14.249 0.0000000000
60877  9.323  42.309  -14.764 0.0000000000
60878  9.253  41.563  -15.064 0.0000000000
60879  8.988  42.368  -15.260 0.0000000000
60880  7.832  43.042  -16.563 0.0000000000
60881  8.229  42.384  -16.323 0.0000000000
60882  7.716  42.336  -16.833 0.0000000000
60883  7.584  41.603  -17.179 0.0000000000
60884  7.125  42.280  -17.362 0.0000000000
60893  9.518  44.656  -19.856 0.0000000000
60894  8.691  45.164  -20.175 0.0000000000
60895  8.716  44.400  -20.211 0.0000000000
60896  7.061  43.178  -21.482 0.0000000000
60897  7.041  43.883  -21.311 0.0000000000
60898  6.458  43.566  -21.671 0.0000000000
60899  6.069  43.894  -21.578 0.0000000000
60900  6.050  43.242  -21.813 0.0000000000
60901  5.773  42.911  -21.802 0.0000000000
60902  6.007  42.611  -22.146 0.0000000000
60903  6.442  40.807  -22.640 0.0000000000
60904  6.006  41.240  -22.729 0.0000000000
60905  5.964  40.459  -22.950 0.0000000000
60906  5.628  40.013  -23.010 0.0000000000
60907  5.964  39.671  -23.156 0.0000000000
60908  5.980  38.904  -23.347 0.0000000000
60909  6.395  39.289  -23.112 0.0000000000
60910  8.399  38.677  -21.318 0.0000000000
60911  7.532  38.440  -22.294 0.0000000000
60912  8.327  37.965  -21.535 0.0000000000
60913  8.248  37.232  -21.781 0.0000000000
60914  9.047  37.549  -20.836 0.0000000000
61117  7.021  24.958  -23.287 0.0000000000
61118  7.304  24.072  -22.947 0.0000000000
61119  7.388  24.777  -23.003 0.0000000000
61120  8.406  25.130  -21.510 0.0000000000
61121  8.148  24.403  -21.857 0.0000000000
61122  8.592  24.249  -21.045 0.0000000000
61123  8.756  23.340  -20.595 0.0000000000
61124  9.004  24.130  -20.197 0.0000000000
61125  9.434  23.994  -19.345 0.0000000000
61126  9.305  24.873  -19.808 0.0000000000
61127  9.952  27.066  -19.236 0.0000000000
61128  10.000  26.228  -18.967 0.0000000000
61129  10.320  26.847  -18.588 0.0000000000
61130  10.676  26.614  -17.965 0.0000000000
61131  10.638  27.474  -18.262 0.0000000000
63728  13.695  18.842  -13.342 0.0000000000
68058  9.560  48.078  -7.227 0.0000000000
68059  9.049  48.056  -6.667 0.0000000000
68060  8.975  47.530  -7.270 0.0000000000
68061  8.632  46.911  -7.230 0.0000000000
68062  9.010  46.980  -7.841 0.0000000000
68063  9.214  46.383  -8.183 0.0000000000
68064  9.784  46.951  -8.103 0.0000000000
68065  11.412  47.522  -9.070 0.0000000000
68066  11.033  46.856  -8.857 0.0000000000
68067  11.319  46.970  -9.489 0.0000000000
68068  11.331  46.381  -9.888 0.0000000000
68069  11.374  47.145  -10.162 0.0000000000
68073  9.275  48.885  -11.895 0.0000000000
68074  9.986  48.865  -11.311 0.0000000000
68075  9.765  48.236  -11.673 0.0000000000
68076  10.264  47.509  -11.486 0.0000000000
68077  9.611  47.587  -12.046 0.0000000000
68078  9.471  46.952  -12.430 0.0000000000
68079  8.995  47.598  -12.595 0.0000000000
68080  8.316  48.125  -14.210 0.0000000000
68081  8.364  47.618  -13.794 0.0000000000
68082  8.343  47.539  -14.524 0.0000000000
68083  8.329  46.951  -14.811 0.0000000000
68084  8.219  47.432  -15.307 0.0000000000
68101  10.933  45.124  -19.814 0.0000000000
68106  10.764  42.237  -19.459 0.0000000000
68107  11.333  41.748  -19.371 0.0000000000
68108  11.241  41.010  -19.322 0.0000000000
68109  11.832  41.219  -19.415 0.0000000000
68295  6.564  27.206  -18.133 0.0000000000
68296  6.607  26.611  -17.668 0.0000000000
68297  6.455  26.308  -18.175 0.0000000000
68298  6.027  24.220  -18.514 0.0000000000
68299  6.288  24.536  -18.037 0.0000000000
68300  6.304  23.660  -17.871 0.0000000000
68301  6.564  23.097  -17.279 0.0000000000
68302  6.383  22.779  -17.623 0.0000000000
68303  6.437  21.841  -17.352 0.0000000000
68304  6.207  22.451  -18.051 0.0000000000
68305  5.570  22.270  -19.619 0.0000000000
68306  5.796  21.727  -18.831 0.0000000000
68307  5.686  21.365  -19.285 0.0000000000
68308  5.834  20.414  -18.996 0.0000000000
68309  5.708  20.932  -19.787 0.0000000000
68310  5.758  20.523  -20.272 0.0000000000
68311  5.676  21.449  -20.599 0.0000000000
68312  5.714  23.434  -22.368 0.0000000000
68313  5.866  22.548  -22.109 0.0000000000
68314  5.948  23.175  -22.598 0.0000000000
68315  6.232  22.950  -22.761 0.0000000000
68316  5.982  23.820  -22.943 0.0000000000
68317  5.144  27.556  -22.516 0.0000000000
68318  5.243  26.470  -22.457 0.0000000000
68319  5.240  27.153  -22.995 0.0000000000
68320  5.677  27.057  -23.767 0.0000000000
68321  5.610  26.410  -23.520 0.0000000000
68322  5.834  26.031  -23.667 0.0000000000
68323  6.050  25.124  -23.441 0.0000000000
68324  6.126  25.752  -23.636 0.0000000000
68325  6.422  25.455  -23.568 0.0000000000
68326  6.210  26.366  -23.817 0.0000000000
68327  6.203  28.751  -24.192 0.0000000000
68328  6.346  27.699  -24.085 0.0000000000
68329  6.510  28.381  -24.094 0.0000000000
68330  6.863  28.143  -23.854 0.0000000000
68331  6.729  29.153  -24.043 0.0000000000
73716  6.881  28.337  -15.232 0.0000000000
73717  7.810  30.942  -14.130 0.0000000000
73718  7.701  30.166  -14.273 0.0000000000
73719  7.221  30.873  -14.583 0.0000000000
73720  6.386  31.417  -15.883 0.0000000000
73721  6.487  30.654  -15.540 0.0000000000
73722  6.501  30.534  -15.959 0.0000000000
73723  6.513  29.666  -16.022 0.0000000000
73724  6.684  30.366  -16.327 0.0000000000
73725  6.944  30.229  -16.716 0.0000000000
73726  7.017  31.094  -16.565 0.0000000000
73727  7.507  33.327  -17.048 0.0000000000
73728  7.476  32.473  -17.245 0.0000000000
73729  7.509  33.213  -17.697 0.0000000000
73730  7.270  33.109  -18.327 0.0000000000
73731  7.354  33.936  -18.099 0.0000000000
84648  14.245  42.461  -2.381 0.0000000000
84653  12.975  42.732  -4.939 0.0000000000
84654  13.350  42.624  -4.318 0.0000000000
84655  13.227  42.069  -4.734 0.0000000000
84675  11.415  39.947  -8.150 0.0000000000
84676  11.780  39.238  -7.906 0.0000000000
84677  11.407  39.319  -8.449 0.0000000000
84678  11.066  38.075  -9.416 0.0000000000
84679  11.400  37.992  -8.931 0.0000000000
84680  11.324  37.339  -9.107 0.0000000000
84681  11.405  36.637  -8.724 0.0000000000
84682  11.277  36.633  -9.233 0.0000000000
84684  11.094  36.693  -9.717 0.0000000000
84685  10.105  37.585  -10.867 0.0000000000
84686  10.582  36.797  -10.641 0.0000000000
84687  10.190  36.865  -11.076 0.0000000000
84688  10.270  36.112  -11.256 0.0000000000
84689  9.795  36.959  -11.494 0.0000000000
84690  9.431  45.211  -8.926 0.0000000000
84691  8.824  44.694  -9.009 0.0000000000
84692  9.411  44.641  -9.301 0.0000000000
84693  9.747  43.347  -10.329 0.0000000000
84694  9.205  43.480  -10.004 0.0000000000
84695  9.000  42.940  -10.374 0.0000000000
84696  8.344  42.424  -10.304 0.0000000000
84697  8.736  42.359  -10.689 0.0000000000
84698  10.306  43.450  -12.498 0.0000000000
84699  10.461  43.266  -11.912 0.0000000000
84700  10.159  42.719  -12.219 0.0000000000
84701  8.845  41.059  -12.231 0.0000000000
84702  9.179  41.620  -11.826 0.0000000000
84703  8.460  41.214  -11.841 0.0000000000
84704  8.240  41.275  -11.398 0.0000000000
84705  8.068  40.642  -11.672 0.0000000000
84706  8.251  39.930  -11.388 0.0000000000
84707  7.870  40.039  -11.943 0.0000000000
84708  7.617  38.580  -12.865 0.0000000000
84709  7.889  38.545  -12.321 0.0000000000
84710  7.995  37.803  -12.560 0.0000000000
84711  8.696  37.037  -12.344 0.0000000000
84712  8.132  37.078  -12.753 0.0000000000
84713  8.249  36.333  -12.894 0.0000000000
84714  7.603  37.157  -13.232 0.0000000000
84715  7.851  37.629  -14.382 0.0000000000
84716  7.299  37.111  -14.211 0.0000000000
84717  7.543  36.933  -14.569 0.0000000000
84718  7.208  36.269  -14.811 0.0000000000
84719  7.894  36.744  -14.960 0.0000000000
84720  9.101  40.092  -15.627 0.0000000000
84721  9.207  39.322  -15.265 0.0000000000
84722  8.996  39.413  -15.905 0.0000000000
84723  8.302  37.845  -16.921 0.0000000000
84724  8.615  37.845  -16.322 0.0000000000
84725  8.375  37.140  -16.505 0.0000000000
84726  8.280  36.447  -16.049 0.0000000000
84727  8.169  36.399  -16.643 0.0000000000
84728  7.951  35.676  -16.745 0.0000000000
84729  7.919  36.418  -17.250 0.0000000000
84730  6.961  36.907  -18.804 0.0000000000
84731  7.292  36.248  -18.374 0.0000000000
84732  6.880  36.152  -18.948 0.0000000000
84733  6.785  35.354  -19.087 0.0000000000
84734  6.423  35.991  -19.525 0.0000000000
84746  6.663  50.642  -17.621 0.0000000000
84747  6.829  51.402  -17.280 0.0000000000
84748  7.233  50.825  -16.860 0.0000000000
84749  7.858  50.973  -16.041 0.0000000000
84750  7.655  50.218  -16.421 0.0000000000
84751  8.041  49.658  -15.900 0.0000000000
84752  7.442  49.488  -16.751 0.0000000000
84753  6.402  47.980  -17.639 0.0000000000
84754  6.975  48.162  -17.061 0.0000000000
84755  6.732  47.576  -17.149 0.0000000000
84756  7.123  47.177  -16.667 0.0000000000
84757  6.552  46.959  -17.225 0.0000000000
84761  7.201  48.922  -20.791 0.0000000000
84762  7.339  49.747  -20.826 0.0000000000
84763  6.747  49.236  -20.852 0.0000000000
84764  6.381  49.503  -20.773 0.0000000000
84765  6.243  48.688  -20.811 0.0000000000
84766  7.032  45.986  -21.035 0.0000000000
84767  7.021  46.682  -20.956 0.0000000000
84768  6.414  46.331  -21.215 0.0000000000
84769  5.656  46.299  -20.614 0.0000000000
84770  5.792  46.764  -20.899 0.0000000000
84771  5.649  46.969  -20.521 0.0000000000
84772  5.713  47.660  -20.401 0.0000000000
84773  5.574  47.145  -20.081 0.0000000000
84774  5.596  47.361  -19.543 0.0000000000
84775  5.600  46.677  -19.640 0.0000000000
84776  5.528  45.215  -18.509 0.0000000000
84777  5.685  45.811  -18.456 0.0000000000
84778  5.814  45.423  -17.945 0.0000000000
84779  6.287  45.636  -17.413 0.0000000000
84780  6.167  45.044  -17.537 0.0000000000
84781  6.589  44.570  -17.244 0.0000000000
84782  6.038  44.420  -17.744 0.0000000000
84783  5.443  42.953  -19.048 0.0000000000
84784  5.776  43.170  -18.335 0.0000000000
84785  5.618  42.540  -18.709 0.0000000000
84786  5.949  42.024  -18.456 0.0000000000
84787  5.459  41.830  -19.116 0.0000000000
84788  5.342  42.087  -21.651 0.0000000000
84789  5.285  42.302  -21.090 0.0000000000
84790  5.159  41.610  -21.470 0.0000000000
84791  4.882  39.840  -21.214 0.0000000000
84792  4.897  40.616  -20.872 0.0000000000
84793  4.951  40.083  -20.537 0.0000000000
84794  5.226  40.335  -19.854 0.0000000000
84795  5.186  39.499  -20.208 0.0000000000
84796  5.561  38.865  -19.888 0.0000000000
84797  5.139  38.667  -20.498 0.0000000000
84798  5.083  36.779  -21.727 0.0000000000
84799  5.217  36.989  -21.080 0.0000000000
84800  5.238  36.179  -21.269 0.0000000000
84801  5.484  35.557  -20.801 0.0000000000
84802  5.222  35.297  -21.464 0.0000000000
84803  5.171  34.442  -21.634 0.0000000000
84804  5.036  35.019  -22.158 0.0000000000
84805  5.085  34.987  -23.537 0.0000000000
84806  4.943  34.373  -23.263 0.0000000000
84807  5.112  34.012  -23.679 0.0000000000
84808  5.159  33.118  -23.715 0.0000000000
84809  5.317  33.677  -23.982 0.0000000000
84810  6.051  37.203  -23.681 0.0000000000
84811  5.764  36.715  -23.805 0.0000000000
84812  6.052  36.329  -23.861 0.0000000000
84813  6.391  34.200  -24.169 0.0000000000
84814  6.051  34.557  -24.215 0.0000000000
84815  6.058  33.594  -24.292 0.0000000000
84816  5.785  33.002  -24.279 0.0000000000
84817  6.090  32.602  -24.310 0.0000000000
84818  6.108  31.680  -24.294 0.0000000000
84819  6.412  32.277  -24.253 0.0000000000
84820  7.950  32.280  -22.700 0.0000000000
84821  7.293  31.638  -23.484 0.0000000000
84822  7.864  31.370  -22.804 0.0000000000
84823  7.756  30.432  -22.933 0.0000000000
84824  8.457  31.130  -22.023 0.0000000000
84825  11.137  39.673  -19.256 0.0000000000
84826  10.524  39.481  -19.442 0.0000000000
84827  11.063  39.031  -19.241 0.0000000000
84828  11.489  37.195  -19.016 0.0000000000
84829  10.946  37.647  -19.264 0.0000000000
84830  10.892  36.932  -19.256 0.0000000000
84831  10.284  36.761  -19.735 0.0000000000
84832  10.831  36.302  -19.335 0.0000000000
84836  11.638  34.104  -18.613 0.0000000000
84837  11.744  34.803  -18.646 0.0000000000
84838  11.173  34.516  -18.933 0.0000000000
84839  10.676  34.910  -19.401 0.0000000000
84840  10.615  34.228  -19.408 0.0000000000
84841  10.022  33.867  -20.070 0.0000000000
84842  10.518  33.513  -19.454 0.0000000000
84843  10.730  31.628  -18.990 0.0000000000
84844  10.293  31.982  -19.548 0.0000000000
84845  10.194  31.190  -19.606 0.0000000000
84846  9.636  30.649  -20.348 0.0000000000
84847  10.092  30.405  -19.643 0.0000000000
84848  9.989  29.575  -19.694 0.0000000000
84849  10.499  30.087  -19.049 0.0000000000
84850  11.824  29.880  -17.656 0.0000000000
84851  11.327  29.437  -17.976 0.0000000000
84852  11.700  29.164  -17.574 0.0000000000
84853  11.599  28.378  -17.428 0.0000000000
84854  12.085  28.805  -17.188 0.0000000000
84860  13.448  28.324  -16.664 0.0000000000
84861  12.905  27.994  -16.577 0.0000000000
84862  13.302  27.614  -16.422 0.0000000000
84863  13.178  26.927  -16.160 0.0000000000
84864  13.679  27.175  -16.286 0.0000000000
85432  6.239  19.831  -20.893 0.0000000000
85433  6.477  18.953  -20.425 0.0000000000
85434  6.549  19.504  -20.992 0.0000000000
85435  7.215  19.491  -21.245 0.0000000000
85436  7.128  18.958  -20.905 0.0000000000
85437  7.410  18.752  -20.765 0.0000000000
85438  7.637  18.035  -20.282 0.0000000000
85439  7.705  18.534  -20.582 0.0000000000
85440  7.728  22.186  -22.114 0.0000000000
85441  7.581  21.521  -22.053 0.0000000000
85442  7.853  21.302  -21.668 0.0000000000
85443  8.496  19.434  -20.133 0.0000000000
85444  8.186  19.544  -20.638 0.0000000000
85445  8.368  18.782  -20.088 0.0000000000
85446  8.259  18.118  -19.990 0.0000000000
85447  8.596  17.972  -19.564 0.0000000000
85448  8.875  17.214  -18.942 0.0000000000
85449  8.949  17.876  -18.989 0.0000000000
85450  9.779  18.505  -17.518 0.0000000000
85451  9.657  17.720  -17.668 0.0000000000
85452  10.033  17.563  -16.993 0.0000000000
85453  10.207  16.608  -16.399 0.0000000000
85454  10.353  17.295  -16.325 0.0000000000
85455  10.658  16.989  -15.749 0.0000000000
85456  10.495  17.996  -16.163 0.0000000000
85457  10.691  20.162  -16.056 0.0000000000
85458  10.844  19.251  -15.669 0.0000000000
85459  11.010  19.864  -15.494 0.0000000000
85460  11.319  19.532  -14.974 0.0000000000
85461  11.191  20.470  -15.345 0.0000000000
85462  10.210  23.678  -17.806 0.0000000000
85463  10.248  22.780  -17.428 0.0000000000
85464  10.527  23.430  -17.152 0.0000000000
85465  11.489  23.410  -15.748 0.0000000000
85466  11.212  22.853  -15.918 0.0000000000
85467  11.561  22.515  -15.384 0.0000000000
85468  11.659  21.614  -15.035 0.0000000000
85469  11.925  22.180  -14.932 0.0000000000
85470  12.288  21.829  -14.562 0.0000000000
85471  12.209  22.757  -14.882 0.0000000000
85472  12.864  24.681  -15.324 0.0000000000
85473  12.901  23.794  -14.959 0.0000000000
85474  13.265  24.283  -15.082 0.0000000000
85475  13.676  23.887  -14.907 0.0000000000
85476  13.657  24.742  -15.242 0.0000000000
92232  13.717  22.105  -14.240 0.0000000000
92233  13.898  21.392  -13.993 0.0000000000
92234  14.273  21.902  -14.221 0.0000000000
93145  7.080  31.332  -18.669 0.0000000000
93146  6.949  30.441  -18.848 0.0000000000
93147  6.700  31.174  -19.347 0.0000000000
93148  6.265  30.911  -19.990 0.0000000000
93149  5.838  30.662  -20.646 0.0000000000
93150  5.458  30.397  -21.274 0.0000000000
93151  5.579  31.352  -21.056 0.0000000000
93152  5.343  32.036  -21.439 0.0000000000
93153  5.144  32.714  -21.821 0.0000000000
94228  9.863  32.559  -11.989 0.0000000000
94229  9.524  32.573  -12.484 0.0000000000
94230  9.104  32.618  -12.981 0.0000000000
94231  9.233  33.334  -12.820 0.0000000000
94232  8.855  34.097  -13.080 0.0000000000
94233  8.366  34.892  -13.237 0.0000000000
96413  9.387  46.658  -6.013 0.0000000000
96414  10.079  46.583  -5.453 0.0000000000
96415  9.793  45.979  -6.051 0.0000000000
96416  10.286  45.308  -6.136 0.0000000000
96417  10.791  44.704  -6.165 0.0000000000
96418  11.222  44.108  -6.180 0.0000000000
96419  10.674  44.168  -6.611 0.0000000000
96420  10.521  43.627  -7.042 0.0000000000
96421  10.388  43.065  -7.449 0.0000000000
96422  10.396  42.430  -7.791 0.0000000000
96423  9.823  43.079  -7.793 0.0000000000
96424  9.237  43.140  -8.133 0.0000000000
96425  8.686  43.338  -8.619 0.0000000000
96426  8.676  45.790  -14.178 0.0000000000
96427  9.025  45.097  -14.004 0.0000000000
96428  8.738  45.141  -14.509 0.0000000000
96429  8.739  44.530  -14.854 0.0000000000
96430  8.724  43.780  -15.200 0.0000000000
96431  8.680  43.076  -15.511 0.0000000000
96432  8.406  43.746  -15.731 0.0000000000
96433  7.968  43.704  -16.295 0.0000000000
96434  7.449  43.627  -16.772 0.0000000000
96440  9.450  43.177  -19.886 0.0000000000
96441  8.676  43.649  -20.267 0.0000000000
96442  8.633  42.937  -20.347 0.0000000000
96443  7.844  42.714  -20.978 0.0000000000
96444  7.057  42.517  -21.660 0.0000000000
96445  6.507  42.240  -22.100 0.0000000000
96446  7.095  41.830  -21.843 0.0000000000
96447  7.068  41.072  -22.075 0.0000000000
96448  7.004  40.339  -22.327 0.0000000000
96449  6.967  39.617  -22.568 0.0000000000
96450  7.726  39.886  -21.741 0.0000000000
96451  8.480  39.409  -21.073 0.0000000000
96452  9.178  38.932  -20.455 0.0000000000
96574  7.268  26.379  -23.340 0.0000000000
96575  7.502  25.499  -22.925 0.0000000000
96576  7.713  26.182  -22.721 0.0000000000
96577  8.178  25.997  -21.992 0.0000000000
96578  8.711  25.857  -21.070 0.0000000000
96579  9.186  25.731  -20.202 0.0000000000
96580  9.061  26.579  -20.580 0.0000000000
96581  9.481  27.274  -20.029 0.0000000000
96582  9.831  27.941  -19.600 0.0000000000
98136  11.527  17.584  -14.408 0.0000000000
98141  14.715  18.476  -13.413 0.0000000000
100741  10.396  48.030  -7.661 0.0000000000
100742  10.423  47.464  -8.051 0.0000000000
100743  10.998  47.995  -8.065 0.0000000000
100744  11.371  48.105  -8.629 0.0000000000
100745  11.496  48.313  -9.322 0.0000000000
100749  8.821  49.439  -12.171 0.0000000000
100750  8.645  48.809  -12.520 0.0000000000
100751  8.583  48.212  -12.815 0.0000000000
100752  8.302  48.772  -13.180 0.0000000000
100753  8.359  48.714  -13.892 0.0000000000
100754  8.375  48.661  -14.690 0.0000000000
100881  6.049  26.665  -19.222 0.0000000000
100882  6.202  26.021  -18.674 0.0000000000
100883  5.911  25.676  -19.154 0.0000000000
100884  5.799  24.774  -19.112 0.0000000000
100885  5.802  23.885  -18.962 0.0000000000
100886  5.894  22.997  -18.731 0.0000000000
100887  5.580  23.514  -19.413 0.0000000000
100888  5.422  23.140  -19.891 0.0000000000
100889  5.423  22.783  -20.437 0.0000000000
100890  5.533  22.411  -21.006 0.0000000000
100891  5.381  23.305  -21.231 0.0000000000
100892  5.475  23.820  -21.849 0.0000000000
100893  5.517  24.412  -22.358 0.0000000000
100894  5.183  28.928  -23.259 0.0000000000
100895  5.304  27.841  -23.307 0.0000000000
100896  5.384  28.492  -23.549 0.0000000000
100897  5.552  28.053  -23.795 0.0000000000
100898  5.737  27.640  -23.958 0.0000000000
100899  6.001  27.359  -24.015 0.0000000000
100900  5.854  28.366  -24.111 0.0000000000
100901  5.978  29.124  -24.188 0.0000000000
100902  6.127  29.882  -24.240 0.0000000000
104133  7.676  28.607  -14.437 0.0000000000
104134  6.789  32.486  -14.706 0.0000000000
104135  6.773  31.617  -14.892 0.0000000000
104136  6.367  32.397  -15.238 0.0000000000
104137  6.421  32.271  -15.721 0.0000000000
104138  6.667  32.137  -16.082 0.0000000000
104139  6.984  31.967  -16.434 0.0000000000
104140  6.994  32.820  -16.280 0.0000000000
104141  7.320  33.474  -16.501 0.0000000000
104142  7.608  34.154  -16.826 0.0000000000
110683  11.769  46.269  -3.501 0.0000000000
110690  13.664  44.862  -1.829 0.0000000000
110691  14.067  44.203  -1.702 0.0000000000
110692  14.402  43.564  -1.508 0.0000000000
110693  14.102  43.666  -2.181 0.0000000000
110694  14.079  43.066  -2.654 0.0000000000
110695  13.986  42.472  -3.060 0.0000000000
110696  12.745  41.604  -5.709 0.0000000000
110697  13.093  41.529  -5.104 0.0000000000
110698  12.963  40.894  -5.449 0.0000000000
110699  13.100  40.198  -5.131 0.0000000000
110709  10.459  40.123  -9.071 0.0000000000
110710  10.964  39.384  -8.956 0.0000000000
110711  10.569  39.474  -9.367 0.0000000000
110712  10.664  38.814  -9.646 0.0000000000
110713  10.786  38.125  -9.835 0.0000000000
110714  10.839  37.452  -10.022 0.0000000000
110715  10.444  38.172  -10.234 0.0000000000
110716  10.039  38.253  -10.616 0.0000000000
110717  9.598  38.344  -10.998 0.0000000000
110718  10.550  45.040  -9.578 0.0000000000
110719  10.029  44.514  -9.578 0.0000000000
110720  10.473  44.461  -10.016 0.0000000000
110721  10.323  43.877  -10.414 0.0000000000
110722  10.072  43.256  -10.775 0.0000000000
110723  9.993  42.098  -13.090 0.0000000000
110724  9.946  42.077  -12.504 0.0000000000
110725  9.749  41.405  -12.812 0.0000000000
110726  9.260  40.863  -12.633 0.0000000000
110727  8.544  40.498  -12.572 0.0000000000
110728  7.928  40.016  -12.435 0.0000000000
110729  8.195  39.878  -12.858 0.0000000000
110730  7.771  39.255  -13.172 0.0000000000
110731  7.522  38.567  -13.401 0.0000000000
110732  7.389  37.882  -13.570 0.0000000000
110733  7.773  38.424  -13.812 0.0000000000
110734  8.226  38.211  -14.165 0.0000000000
110735  8.577  37.982  -14.545 0.0000000000
110736  8.388  40.152  -16.767 0.0000000000
110737  8.657  39.378  -16.472 0.0000000000
110738  8.280  39.356  -17.042 0.0000000000
110739  8.121  38.555  -17.283 0.0000000000
110740  7.956  37.815  -17.498 0.0000000000
110741  7.767  37.121  -17.686 0.0000000000
110742  7.538  37.788  -18.055 0.0000000000
110743  7.056  37.686  -18.634 0.0000000000
110744  6.556  37.579  -19.215 0.0000000000
110752  6.209  51.007  -18.815 0.0000000000
110753  6.167  50.434  -18.413 0.0000000000
110754  6.402  49.875  -17.901 0.0000000000
110755  6.776  49.329  -17.411 0.0000000000
110756  6.268  49.142  -18.066 0.0000000000
110757  6.141  48.426  -18.155 0.0000000000
110758  5.996  47.810  -18.238 0.0000000000
110761  8.788  48.881  -20.371 0.0000000000
110762  7.920  48.556  -20.551 0.0000000000
110763  7.136  48.126  -20.794 0.0000000000
110764  6.100  45.238  -21.289 0.0000000000
110765  6.032  45.894  -21.265 0.0000000000
110766  5.841  45.462  -21.032 0.0000000000
110767  5.690  45.639  -20.661 0.0000000000
110768  5.621  45.785  -20.201 0.0000000000
110769  5.601  45.970  -19.691 0.0000000000
110770  5.571  45.368  -19.721 0.0000000000
110771  5.488  44.988  -19.220 0.0000000000
110772  5.455  44.603  -18.737 0.0000000000
110773  5.620  44.208  -18.317 0.0000000000
110774  5.420  43.975  -18.999 0.0000000000
110775  5.398  43.357  -19.380 0.0000000000
110776  5.331  42.729  -19.754 0.0000000000
110777  5.197  40.602  -22.295 0.0000000000
110778  5.060  40.865  -21.793 0.0000000000
110779  5.046  40.097  -22.109 0.0000000000
110780  4.961  39.577  -21.862 0.0000000000
110781  4.931  39.011  -21.560 0.0000000000
110782  4.996  38.425  -21.209 0.0000000000
110783  4.976  38.165  -21.925 0.0000000000
110784  5.022  37.354  -22.120 0.0000000000
110785  5.023  36.503  -22.342 0.0000000000
110786  5.010  35.599  -22.548 0.0000000000
110787  5.054  36.196  -22.866 0.0000000000
110788  5.136  35.902  -23.324 0.0000000000
110789  5.293  35.564  -23.711 0.0000000000
110790  6.882  36.509  -23.385 0.0000000000
110791  6.413  35.994  -23.825 0.0000000000
110792  6.884  35.627  -23.599 0.0000000000
110793  6.861  34.748  -23.759 0.0000000000
110794  6.847  33.787  -23.850 0.0000000000
110795  6.818  32.866  -23.928 0.0000000000
110796  7.392  33.477  -23.307 0.0000000000
110797  8.019  33.165  -22.593 0.0000000000
110798  8.666  32.869  -21.786 0.0000000000
110799  12.201  38.692  -19.094 0.0000000000
110800  11.613  38.551  -19.078 0.0000000000
110801  12.114  38.039  -18.981 0.0000000000
110802  12.055  37.380  -18.929 0.0000000000
110803  11.991  36.701  -18.859 0.0000000000
110804  13.184  34.025  -18.386 0.0000000000
110805  12.763  34.509  -18.430 0.0000000000
110806  12.639  33.882  -18.296 0.0000000000
110807  12.046  33.682  -18.358 0.0000000000
110808  11.516  33.426  -18.555 0.0000000000
110809  10.982  33.124  -18.938 0.0000000000
110810  11.385  32.714  -18.543 0.0000000000
110811  11.251  32.017  -18.524 0.0000000000
110812  11.139  31.289  -18.517 0.0000000000
110813  11.003  30.535  -18.520 0.0000000000
110814  11.550  30.942  -18.104 0.0000000000
110815  11.963  30.567  -17.739 0.0000000000
110816  12.381  30.188  -17.411 0.0000000000
111163  6.514  21.004  -21.940 0.0000000000
111164  6.659  20.036  -21.474 0.0000000000
111165  6.762  20.677  -21.868 0.0000000000
111166  7.031  20.359  -21.747 0.0000000000
111167  7.325  20.148  -21.572 0.0000000000
111168  8.348  21.829  -21.113 0.0000000000
111169  8.155  21.077  -21.221 0.0000000000
111170  8.491  20.955  -20.657 0.0000000000
111171  8.636  20.136  -20.164 0.0000000000
111172  8.818  19.368  -19.544 0.0000000000
111173  9.044  18.587  -18.960 0.0000000000
111174  9.147  19.361  -18.866 0.0000000000
111175  9.545  19.311  -18.047 0.0000000000
111176  9.935  19.178  -17.279 0.0000000000
111177  10.320  18.924  -16.562 0.0000000000
111178  10.137  19.779  -17.011 0.0000000000
111179  10.336  20.419  -16.745 0.0000000000
111180  10.527  21.078  -16.494 0.0000000000
111181  10.758  24.938  -17.260 0.0000000000
111182  10.819  24.045  -16.874 0.0000000000
111183  11.088  24.648  -16.645 0.0000000000
111184  11.445  24.324  -16.137 0.0000000000
111185  11.795  24.007  -15.668 0.0000000000
111186  12.175  23.665  -15.256 0.0000000000
111187  12.122  24.555  -15.651 0.0000000000
111188  12.470  25.082  -15.662 0.0000000000
111189  12.866  25.568  -15.686 0.0000000000
115368  12.454  19.925  -13.969 0.0000000000
115369  12.695  19.169  -13.683 0.0000000000
115370  12.941  19.862  -13.707 0.0000000000
115371  13.471  19.636  -13.535 0.0000000000
115372  14.006  19.414  -13.456 0.0000000000
115373  14.104  20.681  -13.786 0.0000000000
115374  14.310  19.968  -13.612 0.0000000000
115375  14.516  19.234  -13.480 0.0000000000
115376  14.970  19.047  -13.631 0.0000000000
117499  6.796  28.523  -16.924 0.0000000000
117500  6.716  27.707  -17.007 0.0000000000
117501  6.865  28.311  -17.419 0.0000000000
117502  6.778  28.100  -18.000 0.0000000000
117503  6.557  27.845  -18.630 0.0000000000
117504  6.785  29.521  -18.962 0.0000000000
117505  6.491  28.552  -19.125 0.0000000000
117506  6.225  27.622  -19.214 0.0000000000
117507  5.852  27.356  -19.768 0.0000000000
117508  5.564  26.988  -20.287 0.0000000000
117509  5.324  26.609  -20.868 0.0000000000
117510  5.146  26.208  -21.462 0.0000000000
117511  5.231  27.235  -21.447 0.0000000000
117512  5.128  27.882  -22.035 0.0000000000
117513  5.059  28.584  -22.495 0.0000000000
117514  5.199  30.061  -21.848 0.0000000000
117515  5.033  29.741  -22.394 0.0000000000
117516  5.053  29.312  -22.876 0.0000000000
117517  5.078  30.019  -23.203 0.0000000000
117518  5.164  30.730  -23.432 0.0000000000
117519  5.223  31.378  -23.649 0.0000000000
120030  8.570  29.520  -13.470 0.0000000000
120031  8.710  30.292  -13.393 0.0000000000
120032  8.322  31.027  -13.697 0.0000000000
120033  7.861  31.794  -13.978 0.0000000000
120034  8.547  32.644  -13.418 0.0000000000
120035  7.960  32.616  -13.830 0.0000000000
120036  7.355  32.557  -14.242 0.0000000000
120037  6.794  33.339  -14.477 0.0000000000
120038  6.545  34.148  -14.829 0.0000000000
120039  6.652  34.859  -15.096 0.0000000000
125128  10.570  46.506  -4.977 0.0000000000
125129  11.002  46.444  -4.541 0.0000000000
125130  11.404  46.372  -4.046 0.0000000000
125131  11.781  45.772  -4.127 0.0000000000
125132  12.202  45.157  -4.116 0.0000000000
125133  12.657  44.505  -4.053 0.0000000000
125134  13.103  43.848  -3.958 0.0000000000
125135  12.625  43.937  -4.566 0.0000000000
125136  12.573  43.386  -5.069 0.0000000000
125137  12.525  42.819  -5.513 0.0000000000
125138  11.649  43.498  -6.147 0.0000000000
125139  12.116  42.863  -6.048 0.0000000000
125140  12.479  42.247  -5.886 0.0000000000
125141  12.401  41.644  -6.248 0.0000000000
125142  12.308  41.031  -6.589 0.0000000000
125143  12.247  40.442  -6.945 0.0000000000
125144  12.157  39.798  -7.163 0.0000000000
125145  11.852  40.491  -7.393 0.0000000000
125146  11.440  40.546  -7.848 0.0000000000
125147  10.959  40.624  -8.333 0.0000000000
125148  10.430  41.864  -8.109 0.0000000000
125149  10.419  41.312  -8.456 0.0000000000
125150  10.443  40.708  -8.754 0.0000000000
125151  9.952  40.777  -9.149 0.0000000000
125152  9.408  40.847  -9.536 0.0000000000
125153  8.868  40.922  -9.921 0.0000000000
125154  10.422  45.533  -12.019 0.0000000000
125155  10.662  44.747  -11.817 0.0000000000
125156  10.243  44.889  -12.411 0.0000000000
125157  10.175  44.234  -12.772 0.0000000000
125158  10.067  43.564  -13.102 0.0000000000
125159  9.396  44.383  -13.890 0.0000000000
125160  9.726  43.633  -13.687 0.0000000000
125161  9.974  42.870  -13.406 0.0000000000
125162  9.902  42.172  -13.690 0.0000000000
125163  9.777  41.482  -13.960 0.0000000000
125164  9.703  40.716  -14.193 0.0000000000
125165  9.496  39.999  -14.421 0.0000000000
125166  9.475  40.754  -14.760 0.0000000000
125167  9.183  40.810  -15.381 0.0000000000
125168  8.861  40.866  -15.924 0.0000000000
125169  8.662  42.372  -15.792 0.0000000000
125170  8.587  41.623  -16.122 0.0000000000
125171  8.473  40.905  -16.468 0.0000000000
125172  8.022  40.875  -17.023 0.0000000000
125173  7.484  40.844  -17.539 0.0000000000
125174  6.921  40.793  -18.066 0.0000000000
125184  6.123  50.690  -20.015 0.0000000000
125185  5.994  49.913  -20.107 0.0000000000
125186  9.620  46.124  -19.880 0.0000000000
125187  8.776  46.575  -20.113 0.0000000000
125188  8.741  45.858  -20.173 0.0000000000
125189  7.820  45.586  -20.657 0.0000000000
125190  7.045  45.279  -21.128 0.0000000000
125191  7.908  44.114  -20.724 0.0000000000
125192  7.111  44.570  -21.148 0.0000000000
125193  6.453  44.985  -21.402 0.0000000000
125194  6.101  44.584  -21.411 0.0000000000
125195  5.815  44.179  -21.280 0.0000000000
125196  5.632  43.793  -21.084 0.0000000000
125197  5.503  43.382  -20.897 0.0000000000
125198  5.606  43.199  -21.370 0.0000000000
125199  5.550  42.524  -21.745 0.0000000000
125200  5.438  41.823  -22.125 0.0000000000
125201  6.064  41.919  -22.374 0.0000000000
125202  5.688  41.528  -22.493 0.0000000000
125203  5.387  41.087  -22.451 0.0000000000
125204  5.387  40.330  -22.720 0.0000000000
125205  5.403  39.542  -22.920 0.0000000000
125206  5.447  38.733  -23.156 0.0000000000
125207  5.485  37.861  -23.421 0.0000000000
125208  5.667  38.440  -23.413 0.0000000000
125209  6.006  38.080  -23.499 0.0000000000
125210  6.375  37.733  -23.491 0.0000000000
125211  6.842  38.899  -22.891 0.0000000000
125212  6.828  38.146  -23.065 0.0000000000
125213  6.849  37.355  -23.239 0.0000000000
125214  7.495  36.901  -22.688 0.0000000000
125215  8.210  36.431  -21.974 0.0000000000
125216  8.911  36.070  -21.242 0.0000000000
125500  6.920  23.644  -23.043 0.0000000000
125501  7.142  22.716  -22.700 0.0000000000
125502  7.225  23.365  -22.844 0.0000000000
125503  7.561  23.017  -22.555 0.0000000000
125504  7.869  22.883  -22.105 0.0000000000
125505  7.763  24.589  -22.470 0.0000000000
125506  8.004  23.648  -22.022 0.0000000000
125507  8.202  22.691  -21.585 0.0000000000
125508  8.545  22.578  -20.906 0.0000000000
125509  8.893  22.487  -20.139 0.0000000000
125510  9.245  22.447  -19.331 0.0000000000
125511  9.643  22.313  -18.462 0.0000000000
125512  9.510  23.150  -18.928 0.0000000000
125513  9.824  23.852  -18.557 0.0000000000
125514  10.125  24.536  -18.224 0.0000000000
125515  9.650  25.568  -19.395 0.0000000000
125516  10.050  25.406  -18.632 0.0000000000
125517  10.421  25.214  -17.927 0.0000000000
125518  10.725  25.818  -17.612 0.0000000000
125519  11.016  26.373  -17.395 0.0000000000
125520  11.339  26.925  -17.205 0.0000000000
129978  10.301  34.704  -11.512 0.0000000000
134593  9.177  47.300  -5.954 0.0000000000
134594  8.797  46.799  -6.561 0.0000000000
134595  8.611  46.234  -7.130 0.0000000000
134596  8.525  45.641  -7.727 0.0000000000
134597  8.527  45.129  -8.164 0.0000000000
134598  8.788  45.763  -8.231 0.0000000000
134599  9.350  45.805  -8.590 0.0000000000
134600  9.978  45.753  -8.831 0.0000000000
134601  10.473  46.899  -8.419 0.0000000000
134602  10.511  46.302  -8.793 0.0000000000
134603  10.525  45.677  -9.181 0.0000000000
134604  10.985  45.668  -9.679 0.0000000000
134605  11.154  45.791  -10.337 0.0000000000
134606  11.044  45.966  -11.012 0.0000000000
134609  11.229  48.528  -10.055 0.0000000000
134611  10.713  48.724  -10.734 0.0000000000
134612  11.103  47.948  -10.486 0.0000000000
134613  10.879  47.349  -10.876 0.0000000000
134614  10.725  46.747  -11.293 0.0000000000
134615  10.551  46.145  -11.641 0.0000000000
134616  9.969  46.267  -12.241 0.0000000000
134617  9.332  46.339  -12.813 0.0000000000
134618  8.872  46.389  -13.323 0.0000000000
134619  8.464  47.640  -13.141 0.0000000000
134620  8.532  47.024  -13.512 0.0000000000
134621  8.508  46.433  -13.815 0.0000000000
134622  8.445  46.406  -14.441 0.0000000000
134623  8.283  46.293  -15.098 0.0000000000
134624  7.957  46.132  -15.779 0.0000000000
134634  10.328  47.918  -20.230 0.0000000000
134635  10.336  47.124  -20.098 0.0000000000
134644  10.363  46.382  -19.896 0.0000000000
134645  10.319  45.668  -19.770 0.0000000000
134646  10.264  44.899  -19.713 0.0000000000
134647  10.217  44.161  -19.645 0.0000000000
134649  10.820  43.652  -19.617 0.0000000000
134650  10.150  43.426  -19.652 0.0000000000
134651  10.149  42.713  -19.592 0.0000000000
134652  10.097  41.988  -19.604 0.0000000000
134653  10.049  41.300  -19.621 0.0000000000
134654  9.994  40.673  -19.664 0.0000000000
134655  10.637  40.820  -19.407 0.0000000000
134656  11.195  40.329  -19.267 0.0000000000
134657  11.751  39.849  -19.208 0.0000000000
134658  12.351  40.660  -19.502 0.0000000000
134659  12.317  39.986  -19.343 0.0000000000
134660  12.283  39.343  -19.177 0.0000000000
134892  6.665  26.871  -17.130 0.0000000000
134893  6.699  26.018  -17.170 0.0000000000
134895  6.350  25.438  -18.139 0.0000000000
134896  6.510  24.821  -17.570 0.0000000000
134904  5.987  22.111  -18.499 0.0000000000
134905  6.086  21.111  -18.092 0.0000000000
134909  6.052  19.168  -19.199 0.0000000000
134910  6.210  18.825  -19.584 0.0000000000
134911  5.954  19.642  -19.939 0.0000000000
134912  5.951  20.181  -20.668 0.0000000000
134913  6.073  20.763  -21.371 0.0000000000
134914  5.717  21.993  -21.445 0.0000000000
134915  5.982  21.656  -21.723 0.0000000000
134916  6.243  21.342  -21.921 0.0000000000
134917  6.393  21.981  -22.354 0.0000000000
134918  6.499  22.626  -22.701 0.0000000000
134919  6.559  23.243  -22.960 0.0000000000
134920  5.220  25.810  -21.900 0.0000000000
134921  5.367  25.382  -22.379 0.0000000000
134922  5.537  25.050  -22.791 0.0000000000
134923  5.397  26.759  -23.338 0.0000000000
134924  5.548  25.715  -23.187 0.0000000000
134925  5.756  24.732  -23.043 0.0000000000
134926  6.018  24.387  -23.216 0.0000000000
134927  6.306  24.167  -23.222 0.0000000000
134928  6.620  23.899  -23.157 0.0000000000
134929  6.662  24.549  -23.326 0.0000000000
134930  6.703  25.185  -23.472 0.0000000000
134931  6.756  25.815  -23.624 0.0000000000
134932  6.257  27.075  -24.024 0.0000000000
134933  6.548  26.723  -23.906 0.0000000000
134934  6.867  26.524  -23.672 0.0000000000
134935  7.038  27.219  -23.609 0.0000000000
134936  7.288  27.938  -23.431 0.0000000000
134937  7.615  28.700  -23.090 0.0000000000
141618  6.600  28.089  -16.112 0.0000000000
141619  8.187  29.452  -13.922 0.0000000000
141620  7.678  29.383  -14.360 0.0000000000
141621  7.197  29.302  -14.769 0.0000000000
141622  6.714  30.765  -15.058 0.0000000000
141623  6.768  29.963  -15.165 0.0000000000
141624  6.853  29.137  -15.188 0.0000000000
141625  6.607  28.998  -15.646 0.0000000000
141626  6.486  28.929  -16.095 0.0000000000
141627  6.630  28.743  -16.493 0.0000000000
141628  6.854  29.368  -16.834 0.0000000000
141629  7.172  30.054  -17.173 0.0000000000
141630  7.337  30.742  -17.594 0.0000000000
141631  7.293  31.773  -16.876 0.0000000000
141632  7.458  31.600  -17.424 0.0000000000
141633  7.355  31.453  -18.041 0.0000000000
141634  7.203  32.199  -18.498 0.0000000000
141635  6.941  32.932  -18.915 0.0000000000
141636  6.684  33.668  -19.290 0.0000000000
154830  13.478  43.213  -3.853 0.0000000000
154831  13.702  42.532  -3.705 0.0000000000
154833  13.429  41.379  -4.459 0.0000000000
154857  12.113  39.142  -7.375 0.0000000000
154858  12.011  38.514  -7.608 0.0000000000
154859  11.882  37.868  -7.793 0.0000000000
154860  11.370  38.653  -8.714 0.0000000000
154861  11.644  37.918  -8.360 0.0000000000
154869  10.929  36.758  -10.180 0.0000000000
154870  10.881  36.040  -10.313 0.0000000000
154873  10.296  35.380  -11.407 0.0000000000
154874  9.910  35.461  -11.885 0.0000000000
154875  8.566  44.584  -8.492 0.0000000000
154876  8.484  44.052  -8.825 0.0000000000
154877  8.460  43.491  -9.152 0.0000000000
154878  9.376  44.066  -9.642 0.0000000000
154879  8.574  43.574  -9.667 0.0000000000
154880  8.357  42.928  -9.467 0.0000000000
154881  8.289  42.342  -9.808 0.0000000000
154882  8.374  41.681  -10.094 0.0000000000
154883  8.402  41.063  -10.362 0.0000000000
154884  10.615  43.932  -11.567 0.0000000000
154885  10.307  43.232  -11.321 0.0000000000
154886  9.797  42.698  -11.136 0.0000000000
154887  9.763  42.105  -11.977 0.0000000000
154888  9.487  42.174  -11.469 0.0000000000
154889  9.142  42.264  -11.034 0.0000000000
154890  8.413  41.841  -11.075 0.0000000000
154891  8.236  41.194  -10.887 0.0000000000
154892  8.586  40.454  -10.644 0.0000000000
154893  8.721  39.816  -10.857 0.0000000000
154894  8.865  39.136  -11.130 0.0000000000
154895  9.031  38.445  -11.413 0.0000000000
154896  7.937  39.312  -12.145 0.0000000000
154897  8.447  38.501  -11.863 0.0000000000
154898  9.177  37.718  -11.685 0.0000000000
154899  9.270  37.006  -11.908 0.0000000000
154900  9.371  36.290  -12.101 0.0000000000
154901  9.435  35.528  -12.282 0.0000000000
154902  8.945  35.574  -12.671 0.0000000000
154903  8.327  35.622  -13.065 0.0000000000
154904  7.695  35.665  -13.478 0.0000000000
154905  7.193  37.212  -13.767 0.0000000000
154906  7.257  36.434  -13.864 0.0000000000
154907  7.134  35.698  -13.954 0.0000000000
154908  6.917  35.691  -14.502 0.0000000000
154909  6.881  35.593  -14.987 0.0000000000
154910  7.143  35.426  -15.382 0.0000000000
154911  9.317  39.279  -14.664 0.0000000000
154912  9.063  38.594  -14.891 0.0000000000
154913  8.772  37.924  -15.062 0.0000000000
154914  8.805  38.608  -16.108 0.0000000000
154915  8.784  37.870  -15.691 0.0000000000
154916  8.518  37.215  -15.283 0.0000000000
154917  8.179  36.572  -15.483 0.0000000000
154918  7.864  35.916  -15.608 0.0000000000
154919  7.466  35.238  -15.778 0.0000000000
154920  7.700  35.073  -16.233 0.0000000000
154921  7.726  34.940  -16.802 0.0000000000
154922  7.636  34.840  -17.444 0.0000000000
154923  7.654  36.358  -17.823 0.0000000000
154924  7.521  35.563  -17.942 0.0000000000
154925  7.414  34.729  -18.056 0.0000000000
154926  7.093  34.657  -18.619 0.0000000000
154927  6.747  34.546  -19.183 0.0000000000
154928  6.316  34.324  -19.793 0.0000000000
154947  8.450  49.816  -14.922 0.0000000000
154948  8.299  49.160  -15.299 0.0000000000
154949  8.126  48.567  -15.595 0.0000000000
154950  7.195  48.813  -16.935 0.0000000000
154951  7.585  48.355  -16.428 0.0000000000
154952  7.906  47.940  -15.873 0.0000000000
154953  7.720  47.318  -16.057 0.0000000000
154954  7.505  46.703  -16.250 0.0000000000
154955  7.407  46.028  -16.401 0.0000000000
154962  6.490  50.282  -20.745 0.0000000000
154963  6.127  49.665  -20.532 0.0000000000
154964  5.857  49.138  -20.216 0.0000000000
154965  7.851  47.013  -20.535 0.0000000000
154966  7.053  47.362  -20.882 0.0000000000
154967  6.511  47.658  -20.982 0.0000000000
154968  6.056  46.537  -21.129 0.0000000000
154969  6.059  47.207  -21.031 0.0000000000
154970  6.101  47.934  -20.907 0.0000000000
154971  5.885  48.133  -20.682 0.0000000000
154972  5.787  48.347  -20.304 0.0000000000
154973  5.706  48.557  -19.834 0.0000000000
154974  5.666  48.048  -19.444 0.0000000000
154975  5.735  47.621  -18.908 0.0000000000
154976  5.864  47.141  -18.324 0.0000000000
154977  5.642  46.232  -19.053 0.0000000000
154978  5.771  46.438  -18.375 0.0000000000
154979  6.071  46.693  -17.782 0.0000000000
154980  6.389  46.307  -17.328 0.0000000000
154981  6.830  45.856  -16.930 0.0000000000
154982  7.322  45.383  -16.583 0.0000000000
154983  7.184  44.744  -16.765 0.0000000000
154984  7.039  44.140  -16.984 0.0000000000
154985  6.843  43.546  -17.233 0.0000000000
154986  5.933  43.776  -18.004 0.0000000000
154987  6.242  43.375  -17.756 0.0000000000
154988  6.649  42.874  -17.561 0.0000000000
154989  6.496  42.186  -17.906 0.0000000000
154990  6.414  41.440  -18.249 0.0000000000
154991  6.336  40.679  -18.614 0.0000000000
154992  5.381  42.925  -20.709 0.0000000000
154993  5.282  42.509  -20.449 0.0000000000
154994  5.232  42.087  -20.107 0.0000000000
154995  5.024  41.142  -21.214 0.0000000000
154996  5.045  41.370  -20.528 0.0000000000
154997  5.138  41.580  -19.853 0.0000000000
154998  5.337  41.089  -19.506 0.0000000000
154999  5.739  40.524  -19.202 0.0000000000
155000  6.228  39.857  -18.976 0.0000000000
155001  6.126  39.025  -19.305 0.0000000000
155002  6.034  38.214  -19.585 0.0000000000
155003  6.003  37.381  -19.779 0.0000000000
155004  5.188  37.817  -20.814 0.0000000000
155005  5.519  37.185  -20.408 0.0000000000
155006  5.976  36.608  -19.966 0.0000000000
155007  5.899  35.808  -20.156 0.0000000000
155008  5.894  34.926  -20.317 0.0000000000
155009  5.858  34.088  -20.455 0.0000000000
155010  5.428  33.853  -21.119 0.0000000000
155011  5.162  33.589  -21.761 0.0000000000
155012  4.977  33.311  -22.443 0.0000000000
155013  4.951  34.685  -22.741 0.0000000000
155014  4.902  33.785  -22.884 0.0000000000
155015  4.966  32.936  -22.955 0.0000000000
155016  5.041  32.605  -23.381 0.0000000000
155017  5.178  32.248  -23.692 0.0000000000
155018  5.376  31.907  -23.944 0.0000000000
155019  5.528  37.000  -23.608 0.0000000000
155020  5.530  36.086  -23.835 0.0000000000
155021  5.533  35.208  -23.976 0.0000000000
155022  6.022  35.442  -24.086 0.0000000000
155023  5.782  34.885  -24.139 0.0000000000
155024  5.518  34.306  -24.124 0.0000000000
155025  5.523  33.387  -24.177 0.0000000000
155026  5.563  32.458  -24.167 0.0000000000
155027  5.608  31.530  -24.147 0.0000000000
155028  5.876  31.156  -24.229 0.0000000000
155029  6.139  30.803  -24.272 0.0000000000
155030  6.388  30.460  -24.250 0.0000000000
155031  6.819  31.944  -23.967 0.0000000000
155032  6.754  31.002  -24.070 0.0000000000
155033  6.731  30.095  -24.055 0.0000000000
155034  7.135  29.754  -23.729 0.0000000000
155035  7.686  29.542  -23.026 0.0000000000
155036  8.295  29.350  -22.225 0.0000000000
155037  9.939  39.939  -19.741 0.0000000000
155038  9.875  39.277  -19.819 0.0000000000
155039  9.821  38.537  -19.955 0.0000000000
155040  10.996  38.375  -19.250 0.0000000000
155041  10.405  38.102  -19.539 0.0000000000
155042  9.781  37.845  -20.045 0.0000000000
155043  9.704  37.166  -20.239 0.0000000000
155044  9.634  36.459  -20.396 0.0000000000
155045  9.562  35.719  -20.574 0.0000000000
155047  12.504  36.218  -18.770 0.0000000000
155048  11.916  36.061  -18.776 0.0000000000
155049  12.318  34.992  -18.531 0.0000000000
155050  11.828  35.436  -18.725 0.0000000000
155051  11.335  35.868  -18.960 0.0000000000
155052  10.738  35.643  -19.362 0.0000000000
155053  10.166  35.313  -19.918 0.0000000000
155054  9.511  34.977  -20.675 0.0000000000
155055  9.466  34.245  -20.760 0.0000000000
155056  9.373  33.401  -20.875 0.0000000000
155057  9.273  32.577  -20.970 0.0000000000
155058  10.407  32.761  -19.509 0.0000000000
155059  9.796  32.277  -20.238 0.0000000000
155060  9.143  31.729  -21.100 0.0000000000
155061  9.074  30.889  -21.164 0.0000000000
155062  9.021  30.007  -21.221 0.0000000000
155063  8.901  29.189  -21.306 0.0000000000
155064  9.435  28.999  -20.447 0.0000000000
155065  9.899  28.756  -19.664 0.0000000000
155066  10.324  28.524  -18.985 0.0000000000
155067  10.909  29.765  -18.479 0.0000000000
155068  10.821  29.016  -18.439 0.0000000000
155069  10.737  28.303  -18.330 0.0000000000
155070  11.108  27.954  -17.793 0.0000000000
155071  11.471  27.672  -17.312 0.0000000000
155072  11.837  27.349  -16.898 0.0000000000
155074  12.950  30.445  -17.357 0.0000000000
155075  12.791  29.761  -17.179 0.0000000000
155077  13.205  29.382  -17.000 0.0000000000
155078  12.644  29.078  -17.000 0.0000000000
155079  12.501  28.370  -16.855 0.0000000000
155080  12.362  27.683  -16.678 0.0000000000
155081  12.226  26.979  -16.520 0.0000000000
155082  12.625  26.617  -16.196 0.0000000000
155083  13.033  26.240  -15.941 0.0000000000
155084  13.443  25.858  -15.729 0.0000000000
155087  13.813  25.402  -15.574 0.0000000000
155088  14.185  24.969  -15.465 0.0000000000
155768  6.451  18.467  -19.810 0.0000000000
155769  6.735  18.135  -20.006 0.0000000000
155770  7.038  17.865  -20.053 0.0000000000
155771  6.865  19.176  -20.959 0.0000000000
155772  7.077  18.402  -20.504 0.0000000000
155773  7.277  17.610  -19.992 0.0000000000
155774  7.540  17.403  -19.880 0.0000000000
155775  7.861  17.152  -19.723 0.0000000000
155776  8.173  16.900  -19.486 0.0000000000
155777  7.318  21.775  -22.289 0.0000000000
155778  7.454  20.839  -21.838 0.0000000000
155779  7.618  19.995  -21.386 0.0000000000
155780  7.984  20.412  -21.205 0.0000000000
155781  7.883  19.790  -21.054 0.0000000000
155782  7.784  19.144  -20.834 0.0000000000
155783  7.976  18.305  -20.320 0.0000000000
155784  8.189  17.466  -19.782 0.0000000000
155789  9.291  17.794  -18.363 0.0000000000
155790  9.575  17.016  -17.716 0.0000000000
155797  11.068  17.282  -15.044 0.0000000000
155798  10.665  18.628  -15.904 0.0000000000
155799  10.945  18.296  -15.354 0.0000000000
155800  11.242  17.926  -14.847 0.0000000000
155801  11.433  18.578  -14.649 0.0000000000
155802  11.626  19.207  -14.469 0.0000000000
155803  11.848  19.711  -14.361 0.0000000000
155804  10.040  22.120  -17.628 0.0000000000
155805  10.379  21.939  -16.960 0.0000000000
155806  10.724  21.705  -16.304 0.0000000000
155807  10.872  23.167  -16.496 0.0000000000
155808  10.961  22.295  -16.109 0.0000000000
155809  11.062  21.407  -15.709 0.0000000000
155810  11.418  21.043  -15.172 0.0000000000
155811  11.768  20.685  -14.701 0.0000000000
155812  12.095  20.292  -14.301 0.0000000000
155813  12.367  20.896  -14.260 0.0000000000
155814  12.664  21.476  -14.249 0.0000000000
155815  13.012  22.020  -14.280 0.0000000000
155816  12.549  23.281  -14.881 0.0000000000
155817  12.940  22.903  -14.596 0.0000000000
155818  13.339  22.519  -14.404 0.0000000000
155819  13.693  23.005  -14.578 0.0000000000
155820  14.066  23.465  -14.806 0.0000000000
