# Supplementary material for: A connectional hub in the rostral anterior cingulate cortex links areas of emotion and cognitive control
Source: eLife. 2019 Jun 19;8:e43761. doi: 10.7554/eLife.43761 (PMC6624020; doi:10.7554/eLife.43761)
Supplement: Supplementary file 1. [file elife-43761-supp1.zip › rh.14O.label]

#!ascii label  , from subject fsaverage vox2ras=TkReg coords=white
637
529  9.364  41.062  -20.048 0.0000000000
530  8.231  28.532  -22.229 0.0000000000
680  12.205  19.295  -14.003 0.0000000000
1166  9.594  46.873  -19.952 0.0000000000
1190  6.869  22.985  -22.842 0.0000000000
2232  8.851  35.340  -21.426 0.0000000000
2233  12.802  32.169  -17.871 0.0000000000
2234  11.705  26.627  -16.755 0.0000000000
2261  8.430  15.964  -18.864 0.0000000000
2262  9.399  21.649  -18.810 0.0000000000
2600  13.383  21.601  -14.085 0.0000000000
2601  14.203  18.619  -13.338 0.0000000000
4938  9.514  43.895  -19.839 0.0000000000
4939  6.469  45.634  -21.277 0.0000000000
4940  6.440  42.911  -21.917 0.0000000000
4942  6.375  40.069  -22.942 0.0000000000
4943  6.413  36.864  -23.622 0.0000000000
4944  9.116  38.246  -20.633 0.0000000000
5012  7.114  25.648  -23.338 0.0000000000
5013  8.028  21.982  -21.675 0.0000000000
5014  8.847  25.011  -20.661 0.0000000000
5015  10.496  24.320  -17.510 0.0000000000
5016  10.275  27.719  -18.852 0.0000000000
6710  11.692  39.204  -19.117 0.0000000000
6750  6.367  20.400  -21.458 0.0000000000
6753  6.378  29.521  -24.219 0.0000000000
9252  6.550  48.414  -20.905 0.0000000000
9259  6.415  33.197  -24.197 0.0000000000
9260  8.564  32.016  -21.919 0.0000000000
9261  11.427  36.489  -19.000 0.0000000000
9262  11.082  33.828  -18.939 0.0000000000
9263  10.598  30.861  -19.017 0.0000000000
9264  12.227  29.515  -17.319 0.0000000000
9266  13.269  25.155  -15.451 0.0000000000
9343  9.690  15.361  -17.121 0.0000000000
9344  7.505  19.297  -21.071 0.0000000000
9345  8.704  18.657  -19.560 0.0000000000
9346  10.159  18.266  -16.808 0.0000000000
9347  10.865  20.810  -15.876 0.0000000000
9348  11.848  23.101  -15.303 0.0000000000
10280  14.083  22.593  -14.456 0.0000000000
10281  14.432  21.172  -14.029 0.0000000000
12618  9.392  42.459  -19.926 0.0000000000
12619  7.826  43.417  -20.888 0.0000000000
12620  7.851  42.038  -21.130 0.0000000000
12621  6.529  41.532  -22.357 0.0000000000
12622  7.805  40.584  -21.500 0.0000000000
12623  7.644  39.149  -21.998 0.0000000000
12624  9.252  39.670  -20.289 0.0000000000
12692  7.489  27.047  -23.173 0.0000000000
12693  7.932  25.305  -22.286 0.0000000000
12694  8.542  26.741  -21.500 0.0000000000
12695  9.568  26.402  -19.713 0.0000000000
12696  9.354  28.165  -20.405 0.0000000000
13560  11.746  18.192  -14.215 0.0000000000
20573  9.618  48.401  -20.246 0.0000000000
20574  7.952  49.336  -20.604 0.0000000000
20575  7.851  47.791  -20.508 0.0000000000
20590  7.496  36.102  -22.888 0.0000000000
20591  6.410  35.120  -24.028 0.0000000000
20592  7.432  34.369  -23.220 0.0000000000
20593  7.353  32.553  -23.395 0.0000000000
20594  8.772  33.707  -21.642 0.0000000000
20595  12.664  38.163  -19.123 0.0000000000
20596  11.546  37.897  -19.054 0.0000000000
20597  12.547  36.869  -18.890 0.0000000000
20598  13.081  33.425  -18.222 0.0000000000
20599  12.206  34.344  -18.449 0.0000000000
20600  11.927  33.000  -18.281 0.0000000000
20601  10.853  32.393  -18.960 0.0000000000
20602  11.657  31.635  -18.161 0.0000000000
20603  11.431  30.199  -18.046 0.0000000000
20604  12.526  30.858  -17.577 0.0000000000
20796  9.066  15.626  -18.147 0.0000000000
20797  6.652  21.669  -22.323 0.0000000000
20798  6.944  19.733  -21.373 0.0000000000
20799  7.192  21.086  -22.047 0.0000000000
20800  8.677  21.714  -20.466 0.0000000000
20801  8.327  20.222  -20.712 0.0000000000
20802  8.980  20.088  -19.424 0.0000000000
20803  9.401  18.583  -18.246 0.0000000000
20804  9.731  20.006  -17.778 0.0000000000
20805  10.515  19.520  -16.297 0.0000000000
20806  10.157  21.324  -17.213 0.0000000000
20807  11.048  25.529  -17.045 0.0000000000
20808  11.154  23.745  -16.282 0.0000000000
20809  11.746  24.884  -16.060 0.0000000000
20810  12.514  24.171  -15.256 0.0000000000
20811  12.478  25.920  -15.994 0.0000000000
23112  12.739  20.568  -13.957 0.0000000000
23113  13.158  19.078  -13.480 0.0000000000
23114  13.788  20.164  -13.629 0.0000000000
23115  14.795  19.791  -13.708 0.0000000000
27320  9.587  45.364  -19.824 0.0000000000
27321  7.805  46.300  -20.603 0.0000000000
27322  7.899  44.849  -20.674 0.0000000000
27323  6.486  44.267  -21.466 0.0000000000
27326  5.729  42.238  -22.186 0.0000000000
27327  5.623  40.796  -22.821 0.0000000000
27328  5.660  39.218  -23.190 0.0000000000
27329  5.740  37.553  -23.591 0.0000000000
27330  6.366  38.545  -23.313 0.0000000000
27331  7.463  37.706  -22.546 0.0000000000
27332  8.989  36.843  -21.021 0.0000000000
27453  7.796  16.464  -19.324 0.0000000000
27454  6.968  24.312  -23.193 0.0000000000
27455  7.436  22.427  -22.461 0.0000000000
27456  7.649  23.837  -22.553 0.0000000000
27457  8.393  23.462  -21.355 0.0000000000
27458  9.152  23.244  -19.744 0.0000000000
27459  9.907  22.987  -18.129 0.0000000000
27460  9.727  24.705  -18.976 0.0000000000
27461  10.365  26.027  -18.289 0.0000000000
27462  10.979  27.175  -17.694 0.0000000000
31012  10.962  45.804  -20.025 0.0000000000
31013  10.893  44.381  -19.692 0.0000000000
31014  10.739  42.942  -19.526 0.0000000000
31015  10.710  41.483  -19.393 0.0000000000
31016  10.581  40.168  -19.420 0.0000000000
31017  11.796  40.529  -19.263 0.0000000000
31112  6.134  22.273  -22.301 0.0000000000
31113  6.267  23.528  -23.013 0.0000000000
31116  6.357  24.854  -23.413 0.0000000000
31117  6.485  26.067  -23.768 0.0000000000
31118  6.627  27.401  -23.929 0.0000000000
31119  7.144  28.878  -23.644 0.0000000000
37999  6.866  50.082  -20.882 0.0000000000
38000  5.994  48.874  -20.605 0.0000000000
38001  6.454  46.958  -21.102 0.0000000000
38022  6.425  31.359  -24.242 0.0000000000
38023  7.227  30.698  -23.576 0.0000000000
38024  8.369  30.221  -22.123 0.0000000000
38025  10.455  38.813  -19.509 0.0000000000
38026  10.340  37.404  -19.652 0.0000000000
38027  10.214  36.063  -19.861 0.0000000000
38028  12.415  35.599  -18.648 0.0000000000
38029  11.238  35.212  -18.987 0.0000000000
38030  10.114  34.584  -19.977 0.0000000000
38031  9.932  33.102  -20.130 0.0000000000
38032  9.698  31.482  -20.297 0.0000000000
38033  9.539  29.809  -20.402 0.0000000000
38034  10.406  29.332  -19.041 0.0000000000
38035  11.243  28.657  -17.862 0.0000000000
38036  11.964  28.056  -17.034 0.0000000000
38038  13.059  28.698  -16.820 0.0000000000
38039  12.766  27.301  -16.393 0.0000000000
38040  13.563  26.504  -16.016 0.0000000000
38042  14.047  24.306  -15.158 0.0000000000
38270  6.793  18.653  -20.510 0.0000000000
38271  7.342  18.195  -20.405 0.0000000000
38272  7.916  17.742  -20.054 0.0000000000
38273  7.709  20.640  -21.572 0.0000000000
38274  8.047  18.967  -20.525 0.0000000000
38275  8.527  17.319  -19.429 0.0000000000
38276  9.233  17.176  -18.350 0.0000000000
38277  9.899  16.862  -17.076 0.0000000000
38280  11.136  18.917  -15.134 0.0000000000
38281  11.531  20.110  -14.834 0.0000000000
38282  10.604  22.558  -16.748 0.0000000000
38283  11.306  21.963  -15.525 0.0000000000
38284  12.011  21.264  -14.596 0.0000000000
38285  12.602  22.386  -14.560 0.0000000000
38286  13.292  23.417  -14.715 0.0000000000
43338  9.387  41.753  -19.957 0.0000000000
43339  8.640  42.231  -20.442 0.0000000000
43340  8.650  41.531  -20.537 0.0000000000
43341  7.804  41.311  -21.342 0.0000000000
43342  8.610  40.816  -20.697 0.0000000000
43343  8.595  40.148  -20.819 0.0000000000
43344  9.351  40.343  -20.067 0.0000000000
43412  7.833  27.790  -22.739 0.0000000000
43413  8.011  26.880  -22.380 0.0000000000
43414  8.392  27.637  -21.893 0.0000000000
43415  8.945  27.459  -20.950 0.0000000000
43416  8.825  28.376  -21.318 0.0000000000
44280  11.967  18.727  -14.085 0.0000000000
51293  9.576  47.632  -20.065 0.0000000000
51294  8.766  48.097  -20.263 0.0000000000
51295  8.750  47.325  -20.172 0.0000000000
51310  8.187  35.668  -22.154 0.0000000000
51311  7.485  35.236  -23.040 0.0000000000
51312  8.143  34.843  -22.332 0.0000000000
51313  8.095  34.017  -22.449 0.0000000000
51314  8.815  34.539  -21.539 0.0000000000
51316  12.590  37.525  -19.015 0.0000000000
51318  12.956  32.832  -18.045 0.0000000000
51319  12.502  33.241  -18.174 0.0000000000
51320  12.367  32.586  -18.008 0.0000000000
51321  11.789  32.306  -18.192 0.0000000000
51322  12.206  31.923  -17.933 0.0000000000
51323  12.065  31.275  -17.832 0.0000000000
51324  12.646  31.523  -17.688 0.0000000000
51516  8.719  15.835  -18.595 0.0000000000
51517  6.791  22.332  -22.595 0.0000000000
51518  6.910  21.358  -22.202 0.0000000000
51519  7.062  22.028  -22.472 0.0000000000
51520  9.027  21.658  -19.668 0.0000000000
51521  8.833  20.881  -19.939 0.0000000000
51522  9.204  20.853  -19.111 0.0000000000
51523  9.352  20.093  -18.578 0.0000000000
51524  9.565  20.817  -18.290 0.0000000000
51525  9.936  20.688  -17.518 0.0000000000
51526  9.780  21.518  -17.992 0.0000000000
51527  11.355  26.092  -16.886 0.0000000000
51528  11.391  25.214  -16.534 0.0000000000
51529  11.731  25.765  -16.431 0.0000000000
51530  12.092  25.440  -16.012 0.0000000000
51531  12.092  26.280  -16.344 0.0000000000
53880  13.052  21.091  -13.992 0.0000000000
53881  13.253  20.377  -13.752 0.0000000000
53882  13.572  20.875  -13.841 0.0000000000
53884  14.606  20.472  -13.860 0.0000000000
60893  9.518  44.656  -19.856 0.0000000000
60894  8.691  45.164  -20.175 0.0000000000
60895  8.716  44.400  -20.211 0.0000000000
60896  7.061  43.178  -21.482 0.0000000000
60897  7.041  43.883  -21.311 0.0000000000
60898  6.458  43.566  -21.671 0.0000000000
60899  6.069  43.894  -21.578 0.0000000000
60900  6.050  43.242  -21.813 0.0000000000
60902  6.007  42.611  -22.146 0.0000000000
60903  6.442  40.807  -22.640 0.0000000000
60904  6.006  41.240  -22.729 0.0000000000
60905  5.964  40.459  -22.950 0.0000000000
60906  5.628  40.013  -23.010 0.0000000000
60907  5.964  39.671  -23.156 0.0000000000
60908  5.980  38.904  -23.347 0.0000000000
60909  6.395  39.289  -23.112 0.0000000000
60910  8.399  38.677  -21.318 0.0000000000
60911  7.532  38.440  -22.294 0.0000000000
60912  8.327  37.965  -21.535 0.0000000000
60913  8.248  37.232  -21.781 0.0000000000
60914  9.047  37.549  -20.836 0.0000000000
61116  7.493  16.726  -19.413 0.0000000000
61117  7.021  24.958  -23.287 0.0000000000
61118  7.304  24.072  -22.947 0.0000000000
61119  7.388  24.777  -23.003 0.0000000000
61120  8.406  25.130  -21.510 0.0000000000
61121  8.148  24.403  -21.857 0.0000000000
61122  8.592  24.249  -21.045 0.0000000000
61123  8.756  23.340  -20.595 0.0000000000
61124  9.004  24.130  -20.197 0.0000000000
61125  9.434  23.994  -19.345 0.0000000000
61126  9.305  24.873  -19.808 0.0000000000
61127  9.952  27.066  -19.236 0.0000000000
61128  10.000  26.228  -18.967 0.0000000000
61129  10.320  26.847  -18.588 0.0000000000
61130  10.676  26.614  -17.965 0.0000000000
61131  10.638  27.474  -18.262 0.0000000000
63728  13.695  18.842  -13.342 0.0000000000
68101  10.933  45.124  -19.814 0.0000000000
68105  11.370  42.444  -19.512 0.0000000000
68106  10.764  42.237  -19.459 0.0000000000
68107  11.333  41.748  -19.371 0.0000000000
68108  11.241  41.010  -19.322 0.0000000000
68109  11.832  41.219  -19.415 0.0000000000
68315  6.232  22.950  -22.761 0.0000000000
68325  6.422  25.455  -23.568 0.0000000000
68327  6.203  28.751  -24.192 0.0000000000
68328  6.346  27.699  -24.085 0.0000000000
68329  6.510  28.381  -24.094 0.0000000000
68330  6.863  28.143  -23.854 0.0000000000
68331  6.729  29.153  -24.043 0.0000000000
84761  7.201  48.922  -20.791 0.0000000000
84762  7.339  49.747  -20.826 0.0000000000
84763  6.747  49.236  -20.852 0.0000000000
84764  6.381  49.503  -20.773 0.0000000000
84765  6.243  48.688  -20.811 0.0000000000
84766  7.032  45.986  -21.035 0.0000000000
84767  7.021  46.682  -20.956 0.0000000000
84768  6.414  46.331  -21.215 0.0000000000
84810  6.051  37.203  -23.681 0.0000000000
84813  6.391  34.200  -24.169 0.0000000000
84814  6.051  34.557  -24.215 0.0000000000
84815  6.058  33.594  -24.292 0.0000000000
84817  6.090  32.602  -24.310 0.0000000000
84818  6.108  31.680  -24.294 0.0000000000
84819  6.412  32.277  -24.253 0.0000000000
84820  7.950  32.280  -22.700 0.0000000000
84821  7.293  31.638  -23.484 0.0000000000
84822  7.864  31.370  -22.804 0.0000000000
84823  7.756  30.432  -22.933 0.0000000000
84824  8.457  31.130  -22.023 0.0000000000
84825  11.137  39.673  -19.256 0.0000000000
84826  10.524  39.481  -19.442 0.0000000000
84827  11.063  39.031  -19.241 0.0000000000
84828  11.489  37.195  -19.016 0.0000000000
84829  10.946  37.647  -19.264 0.0000000000
84830  10.892  36.932  -19.256 0.0000000000
84831  10.284  36.761  -19.735 0.0000000000
84832  10.831  36.302  -19.335 0.0000000000
84836  11.638  34.104  -18.613 0.0000000000
84837  11.744  34.803  -18.646 0.0000000000
84838  11.173  34.516  -18.933 0.0000000000
84839  10.676  34.910  -19.401 0.0000000000
84840  10.615  34.228  -19.408 0.0000000000
84841  10.022  33.867  -20.070 0.0000000000
84842  10.518  33.513  -19.454 0.0000000000
84843  10.730  31.628  -18.990 0.0000000000
84844  10.293  31.982  -19.548 0.0000000000
84845  10.194  31.190  -19.606 0.0000000000
84846  9.636  30.649  -20.348 0.0000000000
84847  10.092  30.405  -19.643 0.0000000000
84848  9.989  29.575  -19.694 0.0000000000
84849  10.499  30.087  -19.049 0.0000000000
84850  11.824  29.880  -17.656 0.0000000000
84851  11.327  29.437  -17.976 0.0000000000
84852  11.700  29.164  -17.574 0.0000000000
84853  11.599  28.378  -17.428 0.0000000000
84854  12.085  28.805  -17.188 0.0000000000
84860  13.448  28.324  -16.664 0.0000000000
84861  12.905  27.994  -16.577 0.0000000000
84862  13.302  27.614  -16.422 0.0000000000
84863  13.178  26.927  -16.160 0.0000000000
84864  13.679  27.175  -16.286 0.0000000000
85431  9.951  15.233  -16.598 0.0000000000
85434  6.549  19.504  -20.992 0.0000000000
85435  7.215  19.491  -21.245 0.0000000000
85436  7.128  18.958  -20.905 0.0000000000
85437  7.410  18.752  -20.765 0.0000000000
85438  7.637  18.035  -20.282 0.0000000000
85439  7.705  18.534  -20.582 0.0000000000
85440  7.728  22.186  -22.114 0.0000000000
85441  7.581  21.521  -22.053 0.0000000000
85442  7.853  21.302  -21.668 0.0000000000
85443  8.496  19.434  -20.133 0.0000000000
85444  8.186  19.544  -20.638 0.0000000000
85445  8.368  18.782  -20.088 0.0000000000
85446  8.259  18.118  -19.990 0.0000000000
85447  8.596  17.972  -19.564 0.0000000000
85448  8.875  17.214  -18.942 0.0000000000
85449  8.949  17.876  -18.989 0.0000000000
85450  9.779  18.505  -17.518 0.0000000000
85451  9.657  17.720  -17.668 0.0000000000
85452  10.033  17.563  -16.993 0.0000000000
85453  10.207  16.608  -16.399 0.0000000000
85454  10.353  17.295  -16.325 0.0000000000
85456  10.495  17.996  -16.163 0.0000000000
85457  10.691  20.162  -16.056 0.0000000000
85458  10.844  19.251  -15.669 0.0000000000
85459  11.010  19.864  -15.494 0.0000000000
85460  11.319  19.532  -14.974 0.0000000000
85461  11.191  20.470  -15.345 0.0000000000
85462  10.210  23.678  -17.806 0.0000000000
85463  10.248  22.780  -17.428 0.0000000000
85464  10.527  23.430  -17.152 0.0000000000
85465  11.489  23.410  -15.748 0.0000000000
85466  11.212  22.853  -15.918 0.0000000000
85467  11.561  22.515  -15.384 0.0000000000
85468  11.659  21.614  -15.035 0.0000000000
85469  11.925  22.180  -14.932 0.0000000000
85470  12.288  21.829  -14.562 0.0000000000
85471  12.209  22.757  -14.882 0.0000000000
85472  12.864  24.681  -15.324 0.0000000000
85473  12.901  23.794  -14.959 0.0000000000
85474  13.265  24.283  -15.082 0.0000000000
85475  13.676  23.887  -14.907 0.0000000000
85476  13.657  24.742  -15.242 0.0000000000
92232  13.717  22.105  -14.240 0.0000000000
92233  13.898  21.392  -13.993 0.0000000000
92234  14.273  21.902  -14.221 0.0000000000
96440  9.450  43.177  -19.886 0.0000000000
96441  8.676  43.649  -20.267 0.0000000000
96442  8.633  42.937  -20.347 0.0000000000
96443  7.844  42.714  -20.978 0.0000000000
96444  7.057  42.517  -21.660 0.0000000000
96445  6.507  42.240  -22.100 0.0000000000
96446  7.095  41.830  -21.843 0.0000000000
96447  7.068  41.072  -22.075 0.0000000000
96448  7.004  40.339  -22.327 0.0000000000
96449  6.967  39.617  -22.568 0.0000000000
96450  7.726  39.886  -21.741 0.0000000000
96451  8.480  39.409  -21.073 0.0000000000
96452  9.178  38.932  -20.455 0.0000000000
96574  7.268  26.379  -23.340 0.0000000000
96575  7.502  25.499  -22.925 0.0000000000
96576  7.713  26.182  -22.721 0.0000000000
96577  8.178  25.997  -21.992 0.0000000000
96578  8.711  25.857  -21.070 0.0000000000
96579  9.186  25.731  -20.202 0.0000000000
96580  9.061  26.579  -20.580 0.0000000000
96581  9.481  27.274  -20.029 0.0000000000
96582  9.831  27.941  -19.600 0.0000000000
98136  11.527  17.584  -14.408 0.0000000000
98141  14.715  18.476  -13.413 0.0000000000
100902  6.127  29.882  -24.240 0.0000000000
110761  8.788  48.881  -20.371 0.0000000000
110762  7.920  48.556  -20.551 0.0000000000
110763  7.136  48.126  -20.794 0.0000000000
110764  6.100  45.238  -21.289 0.0000000000
110765  6.032  45.894  -21.265 0.0000000000
110790  6.882  36.509  -23.385 0.0000000000
110791  6.413  35.994  -23.825 0.0000000000
110792  6.884  35.627  -23.599 0.0000000000
110793  6.861  34.748  -23.759 0.0000000000
110794  6.847  33.787  -23.850 0.0000000000
110795  6.818  32.866  -23.928 0.0000000000
110796  7.392  33.477  -23.307 0.0000000000
110797  8.019  33.165  -22.593 0.0000000000
110798  8.666  32.869  -21.786 0.0000000000
110799  12.201  38.692  -19.094 0.0000000000
110800  11.613  38.551  -19.078 0.0000000000
110801  12.114  38.039  -18.981 0.0000000000
110802  12.055  37.380  -18.929 0.0000000000
110803  11.991  36.701  -18.859 0.0000000000
110804  13.184  34.025  -18.386 0.0000000000
110805  12.763  34.509  -18.430 0.0000000000
110806  12.639  33.882  -18.296 0.0000000000
110807  12.046  33.682  -18.358 0.0000000000
110808  11.516  33.426  -18.555 0.0000000000
110809  10.982  33.124  -18.938 0.0000000000
110810  11.385  32.714  -18.543 0.0000000000
110811  11.251  32.017  -18.524 0.0000000000
110812  11.139  31.289  -18.517 0.0000000000
110813  11.003  30.535  -18.520 0.0000000000
110814  11.550  30.942  -18.104 0.0000000000
110815  11.963  30.567  -17.739 0.0000000000
110816  12.381  30.188  -17.411 0.0000000000
111162  9.394  15.426  -17.695 0.0000000000
111163  6.514  21.004  -21.940 0.0000000000
111164  6.659  20.036  -21.474 0.0000000000
111165  6.762  20.677  -21.868 0.0000000000
111166  7.031  20.359  -21.747 0.0000000000
111167  7.325  20.148  -21.572 0.0000000000
111168  8.348  21.829  -21.113 0.0000000000
111169  8.155  21.077  -21.221 0.0000000000
111170  8.491  20.955  -20.657 0.0000000000
111171  8.636  20.136  -20.164 0.0000000000
111172  8.818  19.368  -19.544 0.0000000000
111173  9.044  18.587  -18.960 0.0000000000
111174  9.147  19.361  -18.866 0.0000000000
111175  9.545  19.311  -18.047 0.0000000000
111176  9.935  19.178  -17.279 0.0000000000
111177  10.320  18.924  -16.562 0.0000000000
111178  10.137  19.779  -17.011 0.0000000000
111179  10.336  20.419  -16.745 0.0000000000
111180  10.527  21.078  -16.494 0.0000000000
111181  10.758  24.938  -17.260 0.0000000000
111182  10.819  24.045  -16.874 0.0000000000
111183  11.088  24.648  -16.645 0.0000000000
111184  11.445  24.324  -16.137 0.0000000000
111185  11.795  24.007  -15.668 0.0000000000
111186  12.175  23.665  -15.256 0.0000000000
111187  12.122  24.555  -15.651 0.0000000000
111188  12.470  25.082  -15.662 0.0000000000
111189  12.866  25.568  -15.686 0.0000000000
115368  12.454  19.925  -13.969 0.0000000000
115369  12.695  19.169  -13.683 0.0000000000
115370  12.941  19.862  -13.707 0.0000000000
115371  13.471  19.636  -13.535 0.0000000000
115372  14.006  19.414  -13.456 0.0000000000
115373  14.104  20.681  -13.786 0.0000000000
115374  14.310  19.968  -13.612 0.0000000000
115375  14.516  19.234  -13.480 0.0000000000
115376  14.970  19.047  -13.631 0.0000000000
125186  9.620  46.124  -19.880 0.0000000000
125187  8.776  46.575  -20.113 0.0000000000
125188  8.741  45.858  -20.173 0.0000000000
125189  7.820  45.586  -20.657 0.0000000000
125190  7.045  45.279  -21.128 0.0000000000
125191  7.908  44.114  -20.724 0.0000000000
125192  7.111  44.570  -21.148 0.0000000000
125193  6.453  44.985  -21.402 0.0000000000
125194  6.101  44.584  -21.411 0.0000000000
125201  6.064  41.919  -22.374 0.0000000000
125202  5.688  41.528  -22.493 0.0000000000
125208  5.667  38.440  -23.413 0.0000000000
125209  6.006  38.080  -23.499 0.0000000000
125210  6.375  37.733  -23.491 0.0000000000
125211  6.842  38.899  -22.891 0.0000000000
125212  6.828  38.146  -23.065 0.0000000000
125213  6.849  37.355  -23.239 0.0000000000
125214  7.495  36.901  -22.688 0.0000000000
125215  8.210  36.431  -21.974 0.0000000000
125216  8.911  36.070  -21.242 0.0000000000
125499  8.110  16.188  -19.130 0.0000000000
125500  6.920  23.644  -23.043 0.0000000000
125501  7.142  22.716  -22.700 0.0000000000
125502  7.225  23.365  -22.844 0.0000000000
125503  7.561  23.017  -22.555 0.0000000000
125504  7.869  22.883  -22.105 0.0000000000
125505  7.763  24.589  -22.470 0.0000000000
125506  8.004  23.648  -22.022 0.0000000000
125507  8.202  22.691  -21.585 0.0000000000
125508  8.545  22.578  -20.906 0.0000000000
125509  8.893  22.487  -20.139 0.0000000000
125510  9.245  22.447  -19.331 0.0000000000
125511  9.643  22.313  -18.462 0.0000000000
125512  9.510  23.150  -18.928 0.0000000000
125513  9.824  23.852  -18.557 0.0000000000
125514  10.125  24.536  -18.224 0.0000000000
125515  9.650  25.568  -19.395 0.0000000000
125516  10.050  25.406  -18.632 0.0000000000
125517  10.421  25.214  -17.927 0.0000000000
125518  10.725  25.818  -17.612 0.0000000000
125519  11.016  26.373  -17.395 0.0000000000
125520  11.339  26.925  -17.205 0.0000000000
134634  10.328  47.918  -20.230 0.0000000000
134635  10.336  47.124  -20.098 0.0000000000
134644  10.363  46.382  -19.896 0.0000000000
134645  10.319  45.668  -19.770 0.0000000000
134646  10.264  44.899  -19.713 0.0000000000
134647  10.217  44.161  -19.645 0.0000000000
134649  10.820  43.652  -19.617 0.0000000000
134650  10.150  43.426  -19.652 0.0000000000
134651  10.149  42.713  -19.592 0.0000000000
134652  10.097  41.988  -19.604 0.0000000000
134653  10.049  41.300  -19.621 0.0000000000
134654  9.994  40.673  -19.664 0.0000000000
134655  10.637  40.820  -19.407 0.0000000000
134656  11.195  40.329  -19.267 0.0000000000
134657  11.751  39.849  -19.208 0.0000000000
134658  12.351  40.660  -19.502 0.0000000000
134659  12.317  39.986  -19.343 0.0000000000
134660  12.283  39.343  -19.177 0.0000000000
134916  6.243  21.342  -21.921 0.0000000000
134917  6.393  21.981  -22.354 0.0000000000
134918  6.499  22.626  -22.701 0.0000000000
134919  6.559  23.243  -22.960 0.0000000000
134927  6.306  24.167  -23.222 0.0000000000
134928  6.620  23.899  -23.157 0.0000000000
134929  6.662  24.549  -23.326 0.0000000000
134930  6.703  25.185  -23.472 0.0000000000
134931  6.756  25.815  -23.624 0.0000000000
134933  6.548  26.723  -23.906 0.0000000000
134934  6.867  26.524  -23.672 0.0000000000
134935  7.038  27.219  -23.609 0.0000000000
134936  7.288  27.938  -23.431 0.0000000000
134937  7.615  28.700  -23.090 0.0000000000
154965  7.851  47.013  -20.535 0.0000000000
154966  7.053  47.362  -20.882 0.0000000000
154967  6.511  47.658  -20.982 0.0000000000
154968  6.056  46.537  -21.129 0.0000000000
154969  6.059  47.207  -21.031 0.0000000000
154970  6.101  47.934  -20.907 0.0000000000
154971  5.885  48.133  -20.682 0.0000000000
155029  6.139  30.803  -24.272 0.0000000000
155030  6.388  30.460  -24.250 0.0000000000
155031  6.819  31.944  -23.967 0.0000000000
155032  6.754  31.002  -24.070 0.0000000000
155033  6.731  30.095  -24.055 0.0000000000
155034  7.135  29.754  -23.729 0.0000000000
155035  7.686  29.542  -23.026 0.0000000000
155036  8.295  29.350  -22.225 0.0000000000
155037  9.939  39.939  -19.741 0.0000000000
155038  9.875  39.277  -19.819 0.0000000000
155039  9.821  38.537  -19.955 0.0000000000
155040  10.996  38.375  -19.250 0.0000000000
155041  10.405  38.102  -19.539 0.0000000000
155042  9.781  37.845  -20.045 0.0000000000
155043  9.704  37.166  -20.239 0.0000000000
155044  9.634  36.459  -20.396 0.0000000000
155045  9.562  35.719  -20.574 0.0000000000
155047  12.504  36.218  -18.770 0.0000000000
155048  11.916  36.061  -18.776 0.0000000000
155049  12.318  34.992  -18.531 0.0000000000
155050  11.828  35.436  -18.725 0.0000000000
155051  11.335  35.868  -18.960 0.0000000000
155052  10.738  35.643  -19.362 0.0000000000
155053  10.166  35.313  -19.918 0.0000000000
155054  9.511  34.977  -20.675 0.0000000000
155055  9.466  34.245  -20.760 0.0000000000
155056  9.373  33.401  -20.875 0.0000000000
155057  9.273  32.577  -20.970 0.0000000000
155058  10.407  32.761  -19.509 0.0000000000
155059  9.796  32.277  -20.238 0.0000000000
155060  9.143  31.729  -21.100 0.0000000000
155061  9.074  30.889  -21.164 0.0000000000
155062  9.021  30.007  -21.221 0.0000000000
155063  8.901  29.189  -21.306 0.0000000000
155064  9.435  28.999  -20.447 0.0000000000
155065  9.899  28.756  -19.664 0.0000000000
155066  10.324  28.524  -18.985 0.0000000000
155067  10.909  29.765  -18.479 0.0000000000
155068  10.821  29.016  -18.439 0.0000000000
155069  10.737  28.303  -18.330 0.0000000000
155070  11.108  27.954  -17.793 0.0000000000
155071  11.471  27.672  -17.312 0.0000000000
155072  11.837  27.349  -16.898 0.0000000000
155075  12.791  29.761  -17.179 0.0000000000
155077  13.205  29.382  -17.000 0.0000000000
155078  12.644  29.078  -17.000 0.0000000000
155079  12.501  28.370  -16.855 0.0000000000
155080  12.362  27.683  -16.678 0.0000000000
155081  12.226  26.979  -16.520 0.0000000000
155082  12.625  26.617  -16.196 0.0000000000
155083  13.033  26.240  -15.941 0.0000000000
155084  13.443  25.858  -15.729 0.0000000000
155087  13.813  25.402  -15.574 0.0000000000
155088  14.185  24.969  -15.465 0.0000000000
155769  6.735  18.135  -20.006 0.0000000000
155770  7.038  17.865  -20.053 0.0000000000
155771  6.865  19.176  -20.959 0.0000000000
155772  7.077  18.402  -20.504 0.0000000000
155773  7.277  17.610  -19.992 0.0000000000
155774  7.540  17.403  -19.880 0.0000000000
155775  7.861  17.152  -19.723 0.0000000000
155776  8.173  16.900  -19.486 0.0000000000
155777  7.318  21.775  -22.289 0.0000000000
155778  7.454  20.839  -21.838 0.0000000000
155779  7.618  19.995  -21.386 0.0000000000
155780  7.984  20.412  -21.205 0.0000000000
155781  7.883  19.790  -21.054 0.0000000000
155782  7.784  19.144  -20.834 0.0000000000
155783  7.976  18.305  -20.320 0.0000000000
155784  8.189  17.466  -19.782 0.0000000000
155785  8.487  16.666  -19.179 0.0000000000
155786  8.819  16.513  -18.818 0.0000000000
155787  9.171  16.396  -18.287 0.0000000000
155788  9.503  16.299  -17.710 0.0000000000
155789  9.291  17.794  -18.363 0.0000000000
155790  9.575  17.016  -17.716 0.0000000000
155791  9.802  16.165  -17.118 0.0000000000
155792  10.068  15.943  -16.482 0.0000000000
155798  10.665  18.628  -15.904 0.0000000000
155799  10.945  18.296  -15.354 0.0000000000
155800  11.242  17.926  -14.847 0.0000000000
155801  11.433  18.578  -14.649 0.0000000000
155802  11.626  19.207  -14.469 0.0000000000
155803  11.848  19.711  -14.361 0.0000000000
155804  10.040  22.120  -17.628 0.0000000000
155805  10.379  21.939  -16.960 0.0000000000
155806  10.724  21.705  -16.304 0.0000000000
155807  10.872  23.167  -16.496 0.0000000000
155808  10.961  22.295  -16.109 0.0000000000
155809  11.062  21.407  -15.709 0.0000000000
155810  11.418  21.043  -15.172 0.0000000000
155811  11.768  20.685  -14.701 0.0000000000
155812  12.095  20.292  -14.301 0.0000000000
155813  12.367  20.896  -14.260 0.0000000000
155814  12.664  21.476  -14.249 0.0000000000
155815  13.012  22.020  -14.280 0.0000000000
155816  12.549  23.281  -14.881 0.0000000000
155817  12.940  22.903  -14.596 0.0000000000
155818  13.339  22.519  -14.404 0.0000000000
155819  13.693  23.005  -14.578 0.0000000000
155820  14.066  23.465  -14.806 0.0000000000
