# Supplementary material for: A connectional hub in the rostral anterior cingulate cortex links areas of emotion and cognitive control
Source: eLife. 2019 Jun 19;8:e43761. doi: 10.7554/eLife.43761 (PMC6624020; doi:10.7554/eLife.43761)
Supplement: Supplementary file 1. [file elife-43761-supp1.zip › rh.24.label]

#!ascii label  , from subject fsaverage vox2ras=TkReg coords=white
1017
59  7.672  11.658  27.145 0.0000000000
274  5.376  25.255  -5.487 0.0000000000
398  3.195  27.044  13.045 0.0000000000
752  6.921  32.594  -0.545 0.0000000000
899  2.451  7.404  26.492 0.0000000000
901  3.851  13.585  23.705 0.0000000000
903  6.469  24.919  16.727 0.0000000000
904  8.656  30.557  13.361 0.0000000000
905  7.289  32.035  8.960 0.0000000000
912  7.619  6.434  29.679 0.0000000000
913  3.566  2.017  28.651 0.0000000000
1648  5.810  23.755  -8.956 0.0000000000
1888  4.959  19.276  20.307 0.0000000000
1892  6.110  32.858  4.276 0.0000000000
1902  5.467  -3.734  30.419 0.0000000000
2819  5.533  9.587  26.659 0.0000000000
2820  3.032  10.563  25.156 0.0000000000
2821  6.192  12.679  25.389 0.0000000000
2832  7.680  9.085  28.518 0.0000000000
2833  5.767  7.034  27.892 0.0000000000
3700  3.833  26.315  -3.510 0.0000000000
3704  4.516  21.962  -5.113 0.0000000000
3706  5.495  24.444  -7.345 0.0000000000
4148  7.086  18.478  22.230 0.0000000000
4149  7.364  21.155  20.453 0.0000000000
4150  4.779  25.973  14.804 0.0000000000
4151  3.562  23.213  16.751 0.0000000000
4152  1.814  24.435  15.294 0.0000000000
4154  0.362  25.454  13.495 0.0000000000
4156  1.702  28.205  11.356 0.0000000000
4158  6.469  32.570  6.659 0.0000000000
4178  7.228  -4.268  31.640 0.0000000000
4179  6.804  -1.323  30.885 0.0000000000
4181  1.594  -0.302  28.592 0.0000000000
5962  2.531  31.371  1.548 0.0000000000
5964  3.984  30.361  -1.131 0.0000000000
5965  5.602  29.352  -3.468 0.0000000000
5966  5.732  28.649  -6.019 0.0000000000
6230  0.955  11.714  23.938 0.0000000000
6231  1.690  14.664  22.250 0.0000000000
6233  7.937  24.035  18.727 0.0000000000
6235  7.665  27.706  14.967 0.0000000000
6236  6.321  28.594  12.891 0.0000000000
6237  5.032  29.542  10.915 0.0000000000
6238  8.153  31.330  11.150 0.0000000000
6250  7.574  3.622  30.729 0.0000000000
6251  6.366  1.560  30.035 0.0000000000
6252  6.073  4.305  29.072 0.0000000000
6253  2.835  4.740  27.620 0.0000000000
8278  6.754  15.651  23.903 0.0000000000
8279  4.562  16.512  22.093 0.0000000000
8280  2.283  17.459  20.513 0.0000000000
8281  5.471  22.151  18.444 0.0000000000
8282  2.811  20.396  18.665 0.0000000000
8290  3.632  30.430  8.876 0.0000000000
8291  2.367  31.358  6.721 0.0000000000
8292  2.059  31.783  4.164 0.0000000000
8293  6.431  32.792  1.927 0.0000000000
8319  4.460  -0.741  29.662 0.0000000000
8320  2.677  -3.224  29.399 0.0000000000
10499  6.864  10.609  26.893 0.0000000000
10500  5.855  11.129  26.034 0.0000000000
10501  7.078  12.177  26.231 0.0000000000
10512  7.664  10.383  27.876 0.0000000000
10513  6.900  9.304  27.581 0.0000000000
11380  4.731  25.712  -4.391 0.0000000000
11381  3.298  24.615  -3.550 0.0000000000
11382  4.246  24.114  -4.362 0.0000000000
11383  3.878  22.458  -4.276 0.0000000000
11384  4.909  23.667  -5.297 0.0000000000
11385  5.204  23.205  -6.124 0.0000000000
11386  5.442  24.865  -6.469 0.0000000000
11828  7.893  20.825  21.597 0.0000000000
11829  8.012  22.226  20.751 0.0000000000
11830  3.957  26.510  13.902 0.0000000000
11831  3.253  25.173  14.972 0.0000000000
11832  2.388  25.742  14.175 0.0000000000
11833  1.062  24.994  14.469 0.0000000000
11834  1.738  26.373  13.373 0.0000000000
11835  1.049  26.958  12.486 0.0000000000
11836  2.396  27.637  12.192 0.0000000000
11858  7.364  -1.671  31.619 0.0000000000
11859  7.322  -0.222  31.182 0.0000000000
13777  4.901  31.827  0.599 0.0000000000
13778  3.256  30.900  0.195 0.0000000000
13779  5.538  31.434  -0.757 0.0000000000
13781  6.390  30.891  -3.543 0.0000000000
13782  6.150  30.668  -4.882 0.0000000000
13783  5.940  28.977  -4.707 0.0000000000
14219  1.251  6.448  26.622 0.0000000000
14221  1.362  8.001  25.941 0.0000000000
14222  3.442  12.078  24.476 0.0000000000
14223  1.896  11.111  24.544 0.0000000000
14224  2.305  12.577  23.782 0.0000000000
14225  1.333  13.184  23.125 0.0000000000
14226  2.657  14.076  22.952 0.0000000000
14230  8.730  30.180  14.532 0.0000000000
14231  8.520  28.681  15.281 0.0000000000
14232  8.164  29.084  14.168 0.0000000000
14233  7.026  28.158  13.919 0.0000000000
14234  7.733  29.549  13.059 0.0000000000
14235  7.182  29.938  12.039 0.0000000000
14236  8.439  30.962  12.238 0.0000000000
14257  7.591  5.040  30.232 0.0000000000
14258  7.102  3.992  29.874 0.0000000000
14259  7.084  5.413  29.319 0.0000000000
14260  4.134  7.186  27.123 0.0000000000
14261  4.302  5.873  27.695 0.0000000000
14262  2.658  6.134  27.068 0.0000000000
14263  1.390  5.095  27.193 0.0000000000
16877  5.621  22.428  -7.790 0.0000000000
16879  5.843  21.992  -8.544 0.0000000000
16881  6.227  23.411  -9.695 0.0000000000
18203  7.542  15.219  24.860 0.0000000000
18204  7.711  16.769  24.086 0.0000000000
18205  6.065  18.831  21.261 0.0000000000
18206  5.936  17.475  22.156 0.0000000000
18207  4.821  17.949  21.200 0.0000000000
18208  3.398  16.968  21.261 0.0000000000
18209  3.660  18.378  20.366 0.0000000000
18210  7.269  24.416  17.734 0.0000000000
18211  6.754  23.051  18.532 0.0000000000
18212  5.909  23.554  17.584 0.0000000000
18213  2.103  22.425  17.024 0.0000000000
18214  3.053  21.771  17.720 0.0000000000
18215  1.821  20.963  18.004 0.0000000000
18216  1.486  19.476  18.918 0.0000000000
18232  6.127  30.791  9.941 0.0000000000
18233  4.328  29.977  9.902 0.0000000000
18234  5.494  31.145  8.847 0.0000000000
18235  6.221  32.719  5.503 0.0000000000
18236  4.439  31.740  6.621 0.0000000000
18237  4.192  32.038  5.483 0.0000000000
18238  2.133  31.678  5.460 0.0000000000
18239  4.116  32.235  4.243 0.0000000000
18240  4.194  32.252  2.976 0.0000000000
18241  6.193  32.880  3.073 0.0000000000
18295  6.501  -4.015  30.983 0.0000000000
18300  5.078  1.905  29.317 0.0000000000
18301  5.466  0.516  29.789 0.0000000000
18302  3.957  0.669  29.164 0.0000000000
18303  0.949  -1.610  28.593 0.0000000000
18304  2.048  -1.788  29.054 0.0000000000
18305  1.468  -2.943  28.933 0.0000000000
23242  7.247  34.048  -1.597 0.0000000000
23243  6.994  32.490  -1.983 0.0000000000
23507  3.989  8.482  26.501 0.0000000000
23508  2.698  8.982  25.817 0.0000000000
23509  4.282  10.028  25.883 0.0000000000
23510  4.672  11.593  25.238 0.0000000000
23511  5.081  13.123  24.546 0.0000000000
23530  7.664  7.792  29.101 0.0000000000
23531  7.017  6.738  28.759 0.0000000000
23532  6.935  7.985  28.206 0.0000000000
23533  5.707  8.330  27.314 0.0000000000
25092  2.825  26.839  -2.685 0.0000000000
25103  5.405  22.804  -6.978 0.0000000000
25104  5.633  24.116  -8.176 0.0000000000
25898  7.774  18.238  23.299 0.0000000000
25899  7.841  19.566  22.481 0.0000000000
25900  7.219  19.840  21.341 0.0000000000
25901  6.244  20.151  20.367 0.0000000000
25902  5.648  25.435  15.776 0.0000000000
25903  4.952  24.072  16.667 0.0000000000
25904  4.068  24.593  15.816 0.0000000000
25905  2.631  23.800  16.016 0.0000000000
25906  1.429  23.007  16.373 0.0000000000
25914  1.075  28.795  10.406 0.0000000000
25915  8.449  33.443  8.010 0.0000000000
25916  6.875  32.344  7.818 0.0000000000
25917  8.196  33.571  6.778 0.0000000000
25918  7.974  33.722  5.567 0.0000000000
25919  7.853  33.838  4.366 0.0000000000
25920  7.861  33.901  3.108 0.0000000000
25953  7.425  -3.113  32.019 0.0000000000
25954  7.032  -2.860  31.285 0.0000000000
25955  6.145  -2.454  30.625 0.0000000000
25956  2.013  2.292  28.151 0.0000000000
25957  2.409  0.891  28.603 0.0000000000
25958  1.138  1.093  28.170 0.0000000000
29274  0.982  30.089  1.004 0.0000000000
29275  1.748  29.561  -0.300 0.0000000000
29276  2.693  28.989  -1.465 0.0000000000
29277  6.118  31.087  -2.146 0.0000000000
29278  4.859  29.795  -2.282 0.0000000000
29279  3.627  28.454  -2.471 0.0000000000
29280  4.645  27.846  -3.428 0.0000000000
29281  5.450  27.356  -4.522 0.0000000000
29282  5.673  26.977  -5.807 0.0000000000
29283  5.536  26.665  -6.854 0.0000000000
29284  5.465  28.263  -7.000 0.0000000000
29896  1.615  9.608  25.229 0.0000000000
29897  0.726  10.183  24.719 0.0000000000
29901  0.834  15.112  21.562 0.0000000000
29903  8.191  23.667  19.941 0.0000000000
29904  8.296  25.019  19.193 0.0000000000
29905  8.211  25.417  17.981 0.0000000000
29906  7.734  25.824  16.894 0.0000000000
29908  8.165  27.217  16.096 0.0000000000
29909  7.106  26.292  15.875 0.0000000000
29910  6.395  26.809  14.817 0.0000000000
29911  5.575  27.255  13.831 0.0000000000
29912  4.749  27.787  12.868 0.0000000000
29913  4.030  28.320  11.959 0.0000000000
29914  5.683  29.094  11.905 0.0000000000
29915  6.658  30.415  10.990 0.0000000000
29916  7.763  31.714  10.059 0.0000000000
29917  8.654  32.455  11.520 0.0000000000
29918  8.642  32.827  10.357 0.0000000000
29919  8.538  33.169  9.172 0.0000000000
29945  7.232  1.183  30.779 0.0000000000
29946  7.145  2.551  30.358 0.0000000000
29947  6.198  2.912  29.580 0.0000000000
29948  4.865  3.251  28.837 0.0000000000
29949  5.891  5.707  28.494 0.0000000000
29950  4.506  4.589  28.251 0.0000000000
29951  3.198  3.348  28.169 0.0000000000
29952  1.668  3.731  27.706 0.0000000000
32388  7.811  13.297  26.521 0.0000000000
33481  5.410  26.160  -7.734 0.0000000000
33482  5.472  25.749  -8.577 0.0000000000
35128  7.378  13.721  25.618 0.0000000000
35129  6.494  14.163  24.702 0.0000000000
35130  5.435  14.667  23.791 0.0000000000
35131  6.984  17.129  23.100 0.0000000000
35132  5.778  16.093  23.012 0.0000000000
35133  4.267  15.094  22.926 0.0000000000
35134  3.075  15.545  22.121 0.0000000000
35135  2.020  16.104  21.402 0.0000000000
35136  1.063  16.641  20.696 0.0000000000
35137  7.567  22.620  19.585 0.0000000000
35138  6.427  21.603  19.394 0.0000000000
35139  5.131  20.688  19.366 0.0000000000
35140  4.539  22.639  17.591 0.0000000000
35141  4.119  21.270  18.475 0.0000000000
35142  3.821  19.866  19.400 0.0000000000
35143  2.494  18.941  19.585 0.0000000000
35144  1.301  18.078  19.821 0.0000000000
35164  3.297  28.867  10.989 0.0000000000
35165  2.554  29.423  10.103 0.0000000000
35166  1.885  29.989  9.150 0.0000000000
35167  4.946  31.478  7.733 0.0000000000
35168  2.953  30.883  7.830 0.0000000000
35169  1.203  30.549  8.100 0.0000000000
35170  0.711  30.936  6.885 0.0000000000
35171  0.337  31.070  5.453 0.0000000000
35173  2.310  31.696  2.809 0.0000000000
35174  4.488  32.080  1.748 0.0000000000
35175  6.687  32.711  0.664 0.0000000000
35176  7.791  33.962  1.945 0.0000000000
35177  7.692  34.045  0.725 0.0000000000
35178  7.548  34.054  -0.451 0.0000000000
35247  6.596  0.142  30.472 0.0000000000
35248  5.777  -0.934  30.214 0.0000000000
35249  4.921  -2.236  30.066 0.0000000000
35250  2.971  -0.556  29.097 0.0000000000
35251  3.488  -1.982  29.551 0.0000000000
35252  4.067  -3.423  29.880 0.0000000000
41219  7.319  11.133  27.028 0.0000000000
41220  6.984  11.411  26.561 0.0000000000
41221  7.401  11.929  26.671 0.0000000000
41232  7.666  10.999  27.548 0.0000000000
41233  7.340  10.486  27.380 0.0000000000
42100  5.091  25.481  -4.916 0.0000000000
42101  4.439  24.900  -4.352 0.0000000000
42102  4.844  24.692  -4.865 0.0000000000
42103  4.674  23.921  -4.839 0.0000000000
42104  5.136  24.483  -5.429 0.0000000000
42105  5.272  24.266  -5.826 0.0000000000
42106  5.410  25.081  -6.021 0.0000000000
42550  3.574  26.753  13.479 0.0000000000
42551  3.170  26.097  14.021 0.0000000000
42552  2.806  26.398  13.605 0.0000000000
42553  2.046  26.076  13.766 0.0000000000
42554  2.432  26.707  13.186 0.0000000000
42555  2.059  27.014  12.794 0.0000000000
42556  2.812  27.328  12.612 0.0000000000
42578  7.464  -0.401  31.589 0.0000000000
42579  7.452  0.289  31.381 0.0000000000
44497  6.045  32.136  0.056 0.0000000000
44498  5.185  31.641  -0.070 0.0000000000
44499  6.345  31.956  -0.604 0.0000000000
44939  1.780  6.923  26.543 0.0000000000
44940  1.277  7.214  26.293 0.0000000000
44941  1.865  7.674  26.215 0.0000000000
44942  3.652  12.840  24.104 0.0000000000
44943  2.841  12.341  24.118 0.0000000000
44944  3.074  13.070  23.725 0.0000000000
44945  2.508  13.318  23.375 0.0000000000
44946  3.235  13.813  23.321 0.0000000000
44950  8.776  30.373  13.943 0.0000000000
44951  8.605  29.590  14.313 0.0000000000
44952  8.419  29.796  13.755 0.0000000000
44953  7.930  29.289  13.608 0.0000000000
44954  8.291  30.001  13.190 0.0000000000
44955  8.113  30.233  12.662 0.0000000000
44956  8.564  30.768  12.800 0.0000000000
44977  7.599  5.761  29.948 0.0000000000
44978  7.397  5.230  29.765 0.0000000000
44979  7.391  5.921  29.485 0.0000000000
44980  3.278  7.281  26.780 0.0000000000
44981  3.378  6.654  27.066 0.0000000000
44982  2.539  6.772  26.801 0.0000000000
44983  1.865  6.259  26.847 0.0000000000
47597  5.733  23.118  -8.388 0.0000000000
47598  5.728  22.223  -8.201 0.0000000000
47599  5.822  22.889  -8.752 0.0000000000
47600  5.965  22.674  -9.101 0.0000000000
47601  6.008  23.556  -9.300 0.0000000000
48923  7.859  16.549  24.645 0.0000000000
48925  5.524  19.052  20.762 0.0000000000
48926  5.474  18.395  21.211 0.0000000000
48927  4.898  18.631  20.732 0.0000000000
48928  4.235  18.178  20.745 0.0000000000
48929  4.326  18.853  20.300 0.0000000000
48930  6.875  24.654  17.219 0.0000000000
48931  6.620  23.990  17.632 0.0000000000
48932  6.167  24.242  17.152 0.0000000000
48933  1.507  22.006  17.233 0.0000000000
48934  1.992  21.696  17.510 0.0000000000
48935  1.371  21.268  17.712 0.0000000000
48936  1.264  20.537  18.175 0.0000000000
48952  6.699  31.406  9.457 0.0000000000
48953  5.746  30.931  9.401 0.0000000000
48954  6.374  31.555  8.917 0.0000000000
48955  6.136  32.795  4.888 0.0000000000
48956  5.198  32.339  5.488 0.0000000000
48957  5.142  32.436  4.873 0.0000000000
48958  4.172  32.169  4.853 0.0000000000
48959  5.119  32.519  4.248 0.0000000000
48960  5.135  32.548  3.640 0.0000000000
48961  6.155  32.886  3.664 0.0000000000
49015  6.015  -3.834  30.681 0.0000000000
49020  4.378  1.963  28.990 0.0000000000
49021  4.544  1.288  29.239 0.0000000000
49022  3.741  1.340  28.922 0.0000000000
49024  1.189  -2.259  28.804 0.0000000000
54539  4.784  9.050  26.559 0.0000000000
54540  4.107  9.236  26.193 0.0000000000
54541  4.941  9.816  26.261 0.0000000000
54542  6.024  11.908  25.714 0.0000000000
54543  5.279  11.373  25.630 0.0000000000
54544  5.505  12.166  25.315 0.0000000000
54545  4.892  12.361  24.903 0.0000000000
54546  5.674  12.890  24.970 0.0000000000
54577  7.690  8.422  28.878 0.0000000000
54578  7.398  7.867  28.659 0.0000000000
54579  7.424  8.508  28.368 0.0000000000
54580  6.268  9.450  27.119 0.0000000000
54581  6.335  8.804  27.455 0.0000000000
54582  5.643  8.957  27.005 0.0000000000
54583  4.875  8.432  26.894 0.0000000000
57180  3.339  26.621  -3.085 0.0000000000
57181  2.581  25.987  -2.779 0.0000000000
57182  3.068  25.728  -3.157 0.0000000000
57183  3.110  23.754  -3.576 0.0000000000
57184  2.667  23.972  -3.248 0.0000000000
57190  4.226  22.227  -4.680 0.0000000000
57196  4.768  21.764  -5.477 0.0000000000
57197  5.403  23.805  -6.755 0.0000000000
57198  5.298  22.987  -6.553 0.0000000000
57199  5.472  23.624  -7.179 0.0000000000
57200  5.541  23.462  -7.585 0.0000000000
57201  5.552  24.272  -7.756 0.0000000000
58525  7.656  20.975  21.005 0.0000000000
58526  7.594  20.321  21.459 0.0000000000
58527  7.279  20.491  20.884 0.0000000000
58528  6.758  19.974  20.862 0.0000000000
58529  6.812  20.642  20.387 0.0000000000
58530  5.222  25.696  15.292 0.0000000000
58531  4.856  25.015  15.789 0.0000000000
58532  4.418  25.284  15.317 0.0000000000
58533  2.513  24.799  15.130 0.0000000000
58534  2.940  24.503  15.490 0.0000000000
58535  2.209  24.130  15.648 0.0000000000
58536  2.034  23.431  16.186 0.0000000000
58537  1.601  23.742  15.825 0.0000000000
58538  1.008  23.277  16.029 0.0000000000
58539  1.192  24.064  15.472 0.0000000000
58540  0.765  25.223  14.016 0.0000000000
58547  1.376  27.597  11.917 0.0000000000
58549  1.073  27.814  11.463 0.0000000000
58550  0.777  28.072  10.977 0.0000000000
58551  1.383  28.474  10.912 0.0000000000
58552  8.652  34.218  7.530 0.0000000000
58553  8.362  33.502  7.407 0.0000000000
58554  8.683  34.265  6.894 0.0000000000
58556  8.490  34.343  5.662 0.0000000000
58557  8.323  34.425  5.047 0.0000000000
58558  7.920  33.778  4.958 0.0000000000
58559  8.234  34.487  4.445 0.0000000000
58560  8.266  34.536  3.845 0.0000000000
58614  7.454  -2.546  32.214 0.0000000000
58615  7.135  -1.506  31.245 0.0000000000
58616  7.213  -2.246  31.458 0.0000000000
58617  6.916  -2.082  31.089 0.0000000000
58618  6.613  -2.612  30.937 0.0000000000
58619  6.475  -1.825  30.734 0.0000000000
58620  1.359  2.427  27.962 0.0000000000
58621  1.545  1.685  28.161 0.0000000000
64372  1.418  31.128  2.011 0.0000000000
64374  1.659  30.872  1.316 0.0000000000
64375  3.649  30.630  -0.490 0.0000000000
64376  2.502  30.305  -0.069 0.0000000000
64377  2.774  29.997  -0.665 0.0000000000
64378  2.156  29.242  -0.872 0.0000000000
64379  3.283  29.704  -1.291 0.0000000000
64380  6.865  32.476  -2.725 0.0000000000
64381  6.707  31.703  -2.065 0.0000000000
64382  6.689  31.679  -2.806 0.0000000000
64383  6.092  30.070  -3.451 0.0000000000
64384  5.819  30.255  -2.855 0.0000000000
64385  5.217  29.539  -2.880 0.0000000000
64386  4.202  29.159  -2.408 0.0000000000
64387  4.672  28.839  -2.900 0.0000000000
64388  4.139  28.139  -2.954 0.0000000000
64389  5.103  28.604  -3.454 0.0000000000
64390  5.980  28.808  -5.413 0.0000000000
64391  5.701  28.184  -4.593 0.0000000000
64392  5.786  27.991  -5.304 0.0000000000
64393  5.608  27.150  -5.171 0.0000000000
64394  5.764  27.812  -5.954 0.0000000000
64395  5.629  27.613  -6.430 0.0000000000
64396  5.557  28.464  -6.507 0.0000000000
65707  2.826  9.772  25.479 0.0000000000
65708  2.126  9.298  25.500 0.0000000000
65709  2.274  10.083  25.166 0.0000000000
65710  1.405  11.409  24.242 0.0000000000
65711  1.279  10.652  24.628 0.0000000000
65712  0.809  10.957  24.336 0.0000000000
65714  0.395  11.243  23.891 0.0000000000
65716  0.543  11.989  23.551 0.0000000000
65717  1.548  13.879  22.724 0.0000000000
65718  0.918  13.418  22.794 0.0000000000
65719  1.101  14.139  22.396 0.0000000000
65720  0.741  14.355  22.017 0.0000000000
65721  1.260  14.882  21.950 0.0000000000
65726  8.353  25.936  18.216 0.0000000000
65727  8.317  26.153  17.610 0.0000000000
65728  7.982  25.615  17.416 0.0000000000
65729  8.160  26.352  17.051 0.0000000000
65733  8.207  28.201  15.105 0.0000000000
65734  8.344  27.984  15.725 0.0000000000
65735  7.967  27.471  15.520 0.0000000000
65736  7.710  26.725  15.965 0.0000000000
65737  7.390  26.965  15.442 0.0000000000
65738  6.750  26.534  15.357 0.0000000000
65739  7.061  27.225  14.890 0.0000000000
65740  6.681  28.384  13.402 0.0000000000
65741  6.320  27.703  13.848 0.0000000000
65742  5.939  27.927  13.338 0.0000000000
65743  5.138  27.522  13.357 0.0000000000
65744  5.552  28.178  12.850 0.0000000000
65745  5.207  28.432  12.376 0.0000000000
65746  5.995  28.844  12.393 0.0000000000
65747  7.638  30.592  11.593 0.0000000000
65748  6.916  30.173  11.526 0.0000000000
65749  7.420  30.852  11.059 0.0000000000
65750  7.219  31.057  10.521 0.0000000000
65751  7.939  31.536  10.609 0.0000000000
65758  8.582  33.006  9.773 0.0000000000
65759  8.656  33.840  9.362 0.0000000000
65760  8.728  34.000  8.751 0.0000000000
65812  7.564  2.898  30.958 0.0000000000
65813  7.436  2.391  30.762 0.0000000000
65814  7.440  3.101  30.528 0.0000000000
65815  6.634  4.154  29.472 0.0000000000
65816  6.695  3.435  29.726 0.0000000000
65817  6.144  3.602  29.335 0.0000000000
65818  5.578  3.107  29.216 0.0000000000
65819  5.518  3.835  28.949 0.0000000000
65820  6.496  6.906  28.325 0.0000000000
65821  6.510  6.256  28.616 0.0000000000
65822  5.827  6.374  28.195 0.0000000000
65823  3.544  5.308  27.638 0.0000000000
65824  4.385  5.226  27.975 0.0000000000
65825  3.662  4.645  27.914 0.0000000000
65826  3.841  3.989  28.193 0.0000000000
65827  2.952  4.021  27.905 0.0000000000
65828  2.381  3.541  27.918 0.0000000000
65829  2.190  4.245  27.653 0.0000000000
65830  0.797  5.220  27.004 0.0000000000
65831  0.895  4.564  27.228 0.0000000000
73687  5.417  27.309  -7.421 0.0000000000
73688  5.440  26.415  -7.314 0.0000000000
77648  7.619  13.506  26.072 0.0000000000
77649  7.702  14.264  25.752 0.0000000000
77650  7.153  15.439  24.371 0.0000000000
77651  7.044  14.685  24.768 0.0000000000
77652  6.591  14.916  24.279 0.0000000000
77653  5.972  14.411  24.245 0.0000000000
77654  6.137  15.146  23.861 0.0000000000
77655  7.458  18.362  22.751 0.0000000000
77656  7.416  17.680  23.186 0.0000000000
77657  7.025  17.816  22.671 0.0000000000
77658  5.286  16.982  22.128 0.0000000000
77659  5.868  16.778  22.599 0.0000000000
77660  5.182  16.286  22.559 0.0000000000
77661  5.056  15.604  22.949 0.0000000000
77662  4.430  15.804  22.522 0.0000000000
77663  3.665  15.302  22.522 0.0000000000
77664  3.833  16.042  22.086 0.0000000000
77665  2.837  17.217  20.884 0.0000000000
77666  2.715  16.532  21.334 0.0000000000
77667  2.156  16.805  20.967 0.0000000000
77668  1.560  16.402  21.057 0.0000000000
77669  1.649  17.061  20.626 0.0000000000
77670  8.068  23.834  19.344 0.0000000000
77671  7.947  23.133  19.745 0.0000000000
77672  7.735  23.320  19.155 0.0000000000
77673  6.147  22.596  18.474 0.0000000000
77674  6.585  22.350  18.965 0.0000000000
77675  5.961  21.893  18.906 0.0000000000
77676  5.768  21.153  19.336 0.0000000000
77677  5.278  21.429  18.895 0.0000000000
77678  4.254  23.650  16.701 0.0000000000
77679  4.733  23.378  17.135 0.0000000000
77680  4.031  22.923  17.169 0.0000000000
77681  2.951  21.089  18.201 0.0000000000
77682  3.579  21.520  18.076 0.0000000000
77683  3.491  20.854  18.554 0.0000000000
77684  3.973  20.585  18.934 0.0000000000
77685  3.298  20.169  18.994 0.0000000000
77686  3.165  19.410  19.489 0.0000000000
77687  2.625  19.679  19.119 0.0000000000
77689  1.360  18.774  19.328 0.0000000000
77737  4.503  28.933  11.432 0.0000000000
77738  3.688  28.594  11.459 0.0000000000
77739  4.156  29.150  10.921 0.0000000000
77740  4.011  30.211  9.371 0.0000000000
77741  3.429  29.685  9.948 0.0000000000
77742  3.059  29.918  9.500 0.0000000000
77743  2.228  29.693  9.650 0.0000000000
77744  2.720  30.187  9.005 0.0000000000
77745  6.679  32.460  7.243 0.0000000000
77746  5.931  31.912  7.765 0.0000000000
77747  5.676  32.034  7.263 0.0000000000
77748  3.402  31.511  6.662 0.0000000000
77749  3.626  31.296  7.191 0.0000000000
77750  2.641  31.129  7.285 0.0000000000
77751  2.044  30.755  7.958 0.0000000000
77752  1.745  31.000  7.406 0.0000000000
77753  0.927  30.803  7.576 0.0000000000
77754  1.450  31.257  6.798 0.0000000000
77755  2.071  31.763  4.831 0.0000000000
77756  1.162  31.502  5.477 0.0000000000
77757  1.096  31.552  4.765 0.0000000000
77759  1.118  31.540  4.075 0.0000000000
77760  1.261  31.425  3.368 0.0000000000
77761  2.104  31.771  3.470 0.0000000000
77762  5.320  32.496  2.431 0.0000000000
77763  4.339  32.195  2.357 0.0000000000
77764  5.485  32.442  1.841 0.0000000000
77765  5.665  32.332  1.238 0.0000000000
77766  6.577  32.792  1.297 0.0000000000
77768  7.762  33.963  2.538 0.0000000000
77773  7.669  34.015  0.116 0.0000000000
77940  6.907  1.444  30.409 0.0000000000
77941  6.955  0.686  30.617 0.0000000000
77942  6.487  0.865  30.258 0.0000000000
77943  4.956  -0.085  29.718 0.0000000000
77944  5.630  -0.198  30.013 0.0000000000
77945  5.149  -0.825  29.928 0.0000000000
77946  5.358  -1.578  30.133 0.0000000000
77947  4.690  -1.538  29.885 0.0000000000
77948  1.998  0.293  28.606 0.0000000000
77949  2.724  0.160  28.856 0.0000000000
77950  2.292  -0.443  28.840 0.0000000000
77951  2.388  -2.496  29.285 0.0000000000
77952  2.773  -1.865  29.295 0.0000000000
77953  3.061  -2.576  29.481 0.0000000000
77954  3.786  -2.715  29.719 0.0000000000
77955  3.354  -3.291  29.621 0.0000000000
92627  6.236  10.107  26.774 0.0000000000
92628  5.720  10.367  26.363 0.0000000000
92629  6.384  10.890  26.456 0.0000000000
92630  6.510  11.655  26.128 0.0000000000
92631  6.642  12.420  25.809 0.0000000000
92650  7.668  9.735  28.195 0.0000000000
92651  7.418  9.170  28.045 0.0000000000
92652  7.378  9.846  27.709 0.0000000000
92653  6.878  9.940  27.249 0.0000000000
94212  4.316  26.000  -3.938 0.0000000000
94213  3.518  25.458  -3.522 0.0000000000
94214  3.992  25.174  -3.915 0.0000000000
94215  3.784  24.365  -3.924 0.0000000000
94216  3.608  23.501  -3.937 0.0000000000
94217  3.455  22.624  -3.904 0.0000000000
94218  4.072  23.297  -4.327 0.0000000000
94219  4.422  23.085  -4.753 0.0000000000
94220  4.695  22.818  -5.184 0.0000000000
94221  4.876  22.594  -5.588 0.0000000000
94222  5.062  23.438  -5.705 0.0000000000
94223  5.323  24.042  -6.290 0.0000000000
94224  5.469  24.647  -6.924 0.0000000000
95020  7.942  21.514  21.159 0.0000000000
95021  7.730  21.678  20.587 0.0000000000
95022  4.355  26.235  14.354 0.0000000000
95023  3.992  25.570  14.878 0.0000000000
95024  3.559  25.829  14.454 0.0000000000
95025  2.779  25.422  14.594 0.0000000000
95026  2.081  25.095  14.750 0.0000000000
95027  1.399  24.757  14.938 0.0000000000
95028  1.687  25.444  14.336 0.0000000000
95029  1.401  25.697  13.932 0.0000000000
95030  1.064  25.970  13.498 0.0000000000
95031  0.640  26.249  13.045 0.0000000000
95032  1.368  26.659  12.956 0.0000000000
95033  1.683  27.314  12.369 0.0000000000
95034  2.004  27.944  11.740 0.0000000000
95072  7.457  -1.849  32.013 0.0000000000
95073  7.460  -1.134  31.805 0.0000000000
95074  7.341  -0.946  31.399 0.0000000000
95075  7.071  -0.779  31.027 0.0000000000
98527  3.737  31.600  1.074 0.0000000000
98528  2.844  31.152  0.879 0.0000000000
98529  4.033  31.389  0.414 0.0000000000
98530  4.385  31.149  -0.265 0.0000000000
98531  4.770  30.919  -0.950 0.0000000000
98535  6.407  30.812  -4.246 0.0000000000
98536  6.126  29.973  -4.176 0.0000000000
98537  5.865  29.153  -4.069 0.0000000000
98538  6.179  29.790  -4.827 0.0000000000
98539  5.964  29.660  -5.448 0.0000000000
98540  5.712  29.505  -6.071 0.0000000000
98541  5.525  29.312  -6.556 0.0000000000
99323  0.744  5.873  26.724 0.0000000000
99325  0.806  6.668  26.390 0.0000000000
99326  0.801  7.480  26.023 0.0000000000
99327  0.919  8.288  25.657 0.0000000000
99328  3.226  11.310  24.823 0.0000000000
99329  2.455  10.843  24.836 0.0000000000
99330  2.643  11.580  24.492 0.0000000000
99331  2.085  11.847  24.168 0.0000000000
99332  1.601  12.131  23.858 0.0000000000
99333  1.130  12.452  23.532 0.0000000000
99334  1.805  12.871  23.452 0.0000000000
99335  1.997  13.612  23.036 0.0000000000
99336  2.165  14.350  22.607 0.0000000000
99344  8.652  29.412  14.908 0.0000000000
99345  8.399  28.865  14.725 0.0000000000
99346  7.922  28.402  14.572 0.0000000000
99347  7.352  27.924  14.440 0.0000000000
99348  7.659  28.628  14.031 0.0000000000
99349  7.365  28.854  13.486 0.0000000000
99350  7.044  29.078  12.958 0.0000000000
99351  6.744  29.260  12.478 0.0000000000
99352  7.470  29.750  12.558 0.0000000000
99353  7.869  30.427  12.125 0.0000000000
99354  8.246  31.124  11.718 0.0000000000
99391  7.584  4.329  30.490 0.0000000000
99392  7.437  3.813  30.283 0.0000000000
99393  7.412  4.511  30.045 0.0000000000
99394  7.079  4.718  29.607 0.0000000000
99395  6.582  4.850  29.197 0.0000000000
99396  4.969  7.122  27.489 0.0000000000
99397  5.061  6.470  27.787 0.0000000000
99398  4.237  6.532  27.412 0.0000000000
99399  3.473  5.997  27.348 0.0000000000
99400  2.737  5.450  27.339 0.0000000000
99401  2.033  4.956  27.381 0.0000000000
99402  1.962  5.592  27.127 0.0000000000
99403  1.306  5.767  26.958 0.0000000000
104107  5.464  21.716  -7.191 0.0000000000
104109  5.578  21.497  -7.572 0.0000000000
104110  5.682  21.307  -7.943 0.0000000000
104113  5.954  21.803  -8.911 0.0000000000
104114  6.159  22.531  -9.499 0.0000000000
106493  7.768  15.032  25.389 0.0000000000
106494  7.820  15.794  25.008 0.0000000000
106495  7.642  15.992  24.484 0.0000000000
106496  7.283  16.195  23.992 0.0000000000
106497  6.601  18.657  21.746 0.0000000000
106498  6.542  17.992  22.184 0.0000000000
106499  6.033  18.194  21.702 0.0000000000
106500  5.408  17.700  21.681 0.0000000000
106501  4.693  17.228  21.650 0.0000000000
106502  3.967  16.738  21.647 0.0000000000
106503  4.102  17.479  21.192 0.0000000000
106504  3.524  17.685  20.813 0.0000000000
106505  2.962  17.922  20.437 0.0000000000
106506  7.605  24.216  18.230 0.0000000000
106507  7.377  23.527  18.630 0.0000000000
106508  7.014  23.745  18.125 0.0000000000
106509  6.366  23.296  18.048 0.0000000000
106510  5.708  22.845  18.023 0.0000000000
106511  2.828  22.797  16.876 0.0000000000
106512  3.285  22.469  17.238 0.0000000000
106513  2.597  22.092  17.361 0.0000000000
106514  2.449  21.382  17.847 0.0000000000
106515  2.301  20.670  18.339 0.0000000000
106516  2.121  19.925  18.808 0.0000000000
106517  1.640  20.214  18.481 0.0000000000
106518  1.096  19.800  18.595 0.0000000000
106546  5.541  30.146  10.427 0.0000000000
106547  4.645  29.716  10.427 0.0000000000
106548  5.173  30.320  9.922 0.0000000000
106549  4.875  30.544  9.356 0.0000000000
106550  4.556  30.756  8.788 0.0000000000
106551  6.325  32.659  6.082 0.0000000000
106552  5.469  32.143  6.663 0.0000000000
106553  5.288  32.230  6.079 0.0000000000
106554  4.279  31.914  6.070 0.0000000000
106555  3.205  31.681  6.085 0.0000000000
106556  2.227  31.564  6.109 0.0000000000
106557  3.173  31.845  5.473 0.0000000000
106558  3.137  31.939  4.864 0.0000000000
106559  3.084  31.978  4.277 0.0000000000
106560  3.107  32.011  3.559 0.0000000000
106561  4.057  32.257  3.630 0.0000000000
106562  5.197  32.529  3.049 0.0000000000
106563  6.264  32.835  2.518 0.0000000000
106659  6.913  -4.159  31.307 0.0000000000
106668  5.753  1.725  29.671 0.0000000000
106669  5.913  1.035  29.898 0.0000000000
106670  5.279  1.222  29.551 0.0000000000
106671  4.710  0.596  29.468 0.0000000000
106672  4.195  -0.021  29.413 0.0000000000
106673  1.243  -1.011  28.636 0.0000000000
106674  1.801  -1.052  28.819 0.0000000000
106675  1.445  -1.682  28.854 0.0000000000
106676  1.745  -2.381  29.030 0.0000000000
106677  2.040  -3.128  29.180 0.0000000000
115672  7.353  33.222  -1.130 0.0000000000
115673  7.066  32.521  -1.273 0.0000000000
115674  7.125  33.299  -1.825 0.0000000000
115675  6.923  33.317  -2.562 0.0000000000
116291  3.180  7.908  26.459 0.0000000000
116292  2.572  8.183  26.158 0.0000000000
116293  3.306  8.661  26.157 0.0000000000
116294  3.432  9.453  25.822 0.0000000000
116295  3.613  10.246  25.498 0.0000000000
116296  5.111  10.596  25.953 0.0000000000
116297  4.469  10.813  25.564 0.0000000000
116298  3.836  11.029  25.178 0.0000000000
116299  4.008  11.794  24.825 0.0000000000
116300  4.297  12.591  24.502 0.0000000000
116301  4.459  13.377  24.097 0.0000000000
116344  7.641  7.117  29.377 0.0000000000
116345  7.397  6.597  29.209 0.0000000000
116346  7.372  7.233  28.914 0.0000000000
116347  6.970  7.366  28.477 0.0000000000
116348  6.414  7.523  28.037 0.0000000000
116349  6.918  8.650  27.899 0.0000000000
116350  6.352  8.154  27.747 0.0000000000
116351  5.682  7.679  27.590 0.0000000000
116352  4.898  7.768  27.193 0.0000000000
116353  4.061  7.850  26.814 0.0000000000
119993  2.834  24.859  -3.203 0.0000000000
120013  5.061  22.363  -5.977 0.0000000000
120014  5.203  22.141  -6.374 0.0000000000
120015  5.322  21.969  -6.799 0.0000000000
120016  5.525  22.644  -7.378 0.0000000000
120017  5.643  23.320  -7.981 0.0000000000
120018  5.719  23.957  -8.570 0.0000000000
121870  7.805  18.927  22.871 0.0000000000
121871  7.516  19.027  22.332 0.0000000000
121872  7.848  20.181  22.056 0.0000000000
121873  7.566  19.679  21.913 0.0000000000
121874  7.179  19.170  21.797 0.0000000000
121875  6.680  19.311  21.317 0.0000000000
121876  6.177  19.492  20.829 0.0000000000
121877  5.599  19.699  20.330 0.0000000000
121878  6.085  25.195  16.252 0.0000000000
121879  5.718  24.508  16.672 0.0000000000
121880  5.281  24.757  16.229 0.0000000000
121881  4.481  24.327  16.240 0.0000000000
121882  3.757  23.900  16.294 0.0000000000
121883  3.692  24.898  15.383 0.0000000000
121884  3.316  24.193  15.901 0.0000000000
121885  3.094  23.500  16.389 0.0000000000
121886  2.412  23.098  16.529 0.0000000000
121887  1.757  22.722  16.725 0.0000000000
121888  1.153  22.304  16.883 0.0000000000
121890  0.850  22.575  16.505 0.0000000000
121908  0.760  28.981  9.961 0.0000000000
121909  7.898  32.708  8.469 0.0000000000
121910  7.081  32.179  8.415 0.0000000000
121911  7.785  32.813  7.919 0.0000000000
121912  7.613  32.918  7.326 0.0000000000
121913  7.436  33.017  6.711 0.0000000000
121914  8.505  34.311  6.295 0.0000000000
121915  8.088  33.615  6.161 0.0000000000
121916  7.314  33.110  6.111 0.0000000000
121917  7.218  33.176  5.523 0.0000000000
121918  7.128  33.250  4.924 0.0000000000
121919  7.084  33.290  4.317 0.0000000000
121920  7.062  33.322  3.698 0.0000000000
121921  7.793  33.884  3.744 0.0000000000
121922  8.083  34.657  3.240 0.0000000000
121997  7.361  -3.684  31.828 0.0000000000
121998  7.393  -2.390  31.832 0.0000000000
121999  7.289  -2.976  31.646 0.0000000000
122000  7.124  -3.582  31.462 0.0000000000
122001  6.761  -3.412  31.126 0.0000000000
122002  6.309  -3.213  30.805 0.0000000000
122003  5.805  -3.095  30.516 0.0000000000
122004  2.783  2.113  28.366 0.0000000000
122005  2.941  1.430  28.605 0.0000000000
122006  2.203  1.555  28.362 0.0000000000
122007  1.747  0.993  28.384 0.0000000000
122008  1.329  0.385  28.394 0.0000000000
122011  1.008  -0.308  28.411 0.0000000000
122012  0.742  -0.965  28.325 0.0000000000
129927  2.047  30.607  0.616 0.0000000000
129928  1.380  29.879  0.306 0.0000000000
129932  2.262  28.255  -1.690 0.0000000000
129933  6.484  31.862  -1.349 0.0000000000
129934  5.841  31.242  -1.445 0.0000000000
129935  5.131  30.681  -1.577 0.0000000000
129936  6.430  30.918  -2.833 0.0000000000
129937  5.501  30.448  -2.197 0.0000000000
129938  4.421  30.085  -1.722 0.0000000000
129939  3.765  29.468  -1.865 0.0000000000
129940  3.199  28.774  -2.024 0.0000000000
129941  2.709  27.923  -2.122 0.0000000000
129942  3.170  27.666  -2.562 0.0000000000
129943  3.682  27.434  -3.005 0.0000000000
129944  4.202  27.133  -3.484 0.0000000000
129945  5.484  28.367  -3.986 0.0000000000
129946  5.045  27.634  -3.969 0.0000000000
129947  4.679  26.828  -3.949 0.0000000000
129948  5.076  26.548  -4.480 0.0000000000
129949  5.411  26.329  -5.009 0.0000000000
129950  5.517  26.126  -5.654 0.0000000000
129951  5.556  25.961  -6.206 0.0000000000
129952  5.651  26.833  -6.367 0.0000000000
129953  5.512  27.473  -6.949 0.0000000000
129955  5.402  29.108  -7.030 0.0000000000
131614  2.007  8.502  25.846 0.0000000000
131615  1.505  8.813  25.573 0.0000000000
131616  1.051  9.097  25.317 0.0000000000
131617  1.758  10.364  24.912 0.0000000000
131618  1.169  9.879  24.984 0.0000000000
131626  0.721  12.710  23.154 0.0000000000
131635  8.228  24.328  19.575 0.0000000000
131636  8.182  24.519  18.958 0.0000000000
131637  8.338  25.741  18.823 0.0000000000
131638  8.287  25.219  18.582 0.0000000000
131639  8.092  24.722  18.364 0.0000000000
131640  7.809  24.895  17.846 0.0000000000
131641  7.499  25.108  17.307 0.0000000000
131642  7.152  25.330  16.787 0.0000000000
131647  8.451  27.758  16.315 0.0000000000
131648  8.330  27.042  16.674 0.0000000000
131649  7.963  26.533  16.500 0.0000000000
131650  7.459  26.044  16.385 0.0000000000
131651  6.792  25.602  16.304 0.0000000000
131652  6.415  25.862  15.805 0.0000000000
131653  6.019  26.111  15.300 0.0000000000
131654  5.612  26.382  14.793 0.0000000000
131655  6.686  27.478  14.336 0.0000000000
131656  5.972  27.046  14.309 0.0000000000
131657  5.155  26.621  14.292 0.0000000000
131658  4.747  26.885  13.849 0.0000000000
131659  4.320  27.140  13.399 0.0000000000
131660  3.962  27.405  12.943 0.0000000000
131661  3.594  27.684  12.500 0.0000000000
131662  4.385  28.060  12.415 0.0000000000
131663  4.834  28.680  11.922 0.0000000000
131664  5.359  29.324  11.427 0.0000000000
131665  6.455  29.508  11.974 0.0000000000
131666  6.173  29.742  11.471 0.0000000000
131667  5.879  29.960  10.934 0.0000000000
131668  6.435  30.608  10.460 0.0000000000
131669  7.013  31.257  9.999 0.0000000000
131670  7.534  31.869  9.503 0.0000000000
131672  8.636  31.654  11.904 0.0000000000
131673  8.530  31.844  11.337 0.0000000000
131675  8.648  32.632  10.939 0.0000000000
131676  8.479  32.054  10.746 0.0000000000
131677  8.368  32.230  10.186 0.0000000000
131678  8.217  32.410  9.609 0.0000000000
131679  8.055  32.559  9.028 0.0000000000
131680  8.479  33.337  8.583 0.0000000000
131681  8.677  34.141  8.147 0.0000000000
131747  7.433  0.974  31.171 0.0000000000
131748  7.431  1.685  30.980 0.0000000000
131749  7.195  1.892  30.581 0.0000000000
131750  6.808  2.061  30.189 0.0000000000
131751  7.132  3.267  30.122 0.0000000000
131752  6.741  2.724  29.963 0.0000000000
131753  6.245  2.207  29.814 0.0000000000
131754  5.644  2.415  29.446 0.0000000000
131755  4.977  2.558  29.092 0.0000000000
131756  4.183  2.622  28.712 0.0000000000
131757  7.064  6.087  29.042 0.0000000000
131758  6.542  5.560  28.910 0.0000000000
131759  5.962  5.013  28.789 0.0000000000
131760  5.127  5.818  28.078 0.0000000000
131761  5.248  5.165  28.372 0.0000000000
131762  5.387  4.514  28.663 0.0000000000
131763  4.727  3.945  28.563 0.0000000000
131764  4.049  3.317  28.481 0.0000000000
131765  3.395  2.688  28.407 0.0000000000
131766  2.587  2.834  28.159 0.0000000000
131767  1.827  3.034  27.945 0.0000000000
131768  1.208  3.159  27.756 0.0000000000
131769  1.505  4.421  27.442 0.0000000000
131770  1.058  3.884  27.519 0.0000000000
138420  7.736  12.481  26.816 0.0000000000
141583  5.536  25.720  -6.666 0.0000000000
141584  5.474  25.513  -7.113 0.0000000000
141585  5.481  25.281  -7.534 0.0000000000
141587  5.392  25.928  -8.159 0.0000000000
141588  5.513  25.094  -7.943 0.0000000000
141589  5.586  24.929  -8.365 0.0000000000
146398  7.490  12.730  26.356 0.0000000000
146399  7.215  12.948  25.923 0.0000000000
146400  6.817  13.221  25.490 0.0000000000
146401  7.468  14.451  25.265 0.0000000000
146402  6.948  13.946  25.156 0.0000000000
146403  6.361  13.448  25.050 0.0000000000
146404  5.817  13.659  24.610 0.0000000000
146405  5.237  13.907  24.163 0.0000000000
146406  4.668  14.167  23.698 0.0000000000
146407  7.749  17.516  23.698 0.0000000000
146408  7.384  16.964  23.587 0.0000000000
146409  6.902  16.398  23.513 0.0000000000
146410  6.457  17.280  22.632 0.0000000000
146411  6.451  16.605  23.068 0.0000000000
146412  6.296  15.875  23.461 0.0000000000
146413  5.619  15.383  23.403 0.0000000000
146414  4.878  14.909  23.319 0.0000000000
146415  4.019  14.355  23.304 0.0000000000
146416  3.429  14.560  22.922 0.0000000000
146417  2.871  14.811  22.543 0.0000000000
146418  2.362  15.094  22.176 0.0000000000
146419  3.253  16.259  21.696 0.0000000000
146420  2.555  15.813  21.753 0.0000000000
146421  1.865  15.378  21.819 0.0000000000
146422  1.390  15.626  21.499 0.0000000000
146423  0.949  15.895  21.120 0.0000000000
146425  8.113  22.941  20.337 0.0000000000
146426  7.829  22.412  20.162 0.0000000000
146427  7.458  21.877  20.019 0.0000000000
146428  7.168  22.826  19.049 0.0000000000
146429  7.017  22.106  19.480 0.0000000000
146430  6.910  21.345  19.921 0.0000000000
146431  6.316  20.861  19.869 0.0000000000
146432  5.687  20.386  19.857 0.0000000000
146433  5.033  19.956  19.850 0.0000000000
146434  5.435  23.812  17.119 0.0000000000
146435  5.238  23.105  17.573 0.0000000000
146436  5.011  22.399  18.003 0.0000000000
146437  3.790  22.202  17.626 0.0000000000
146438  4.265  21.948  18.008 0.0000000000
146439  4.758  21.694  18.435 0.0000000000
146440  4.622  20.980  18.924 0.0000000000
146441  4.462  20.249  19.377 0.0000000000
146442  4.391  19.537  19.849 0.0000000000
146443  3.737  19.118  19.897 0.0000000000
146444  3.073  18.656  19.975 0.0000000000
146445  2.391  18.201  20.072 0.0000000000
146446  1.973  19.213  19.230 0.0000000000
146447  1.880  18.506  19.700 0.0000000000
146448  1.772  17.783  20.174 0.0000000000
146449  1.156  17.343  20.274 0.0000000000
146506  3.206  27.938  12.049 0.0000000000
146507  2.825  28.265  11.579 0.0000000000
146508  2.460  28.553  11.136 0.0000000000
146509  3.748  29.424  10.430 0.0000000000
146510  2.892  29.137  10.532 0.0000000000
146511  2.090  28.809  10.774 0.0000000000
146512  1.776  29.122  10.292 0.0000000000
146513  1.434  29.475  9.831 0.0000000000
146514  1.094  29.694  9.363 0.0000000000
146515  6.171  31.752  8.349 0.0000000000
146516  5.242  31.341  8.294 0.0000000000
146517  4.264  30.951  8.268 0.0000000000
146518  4.671  31.628  7.210 0.0000000000
146519  3.930  31.129  7.724 0.0000000000
146520  3.290  30.675  8.350 0.0000000000
146521  2.383  30.456  8.489 0.0000000000
146522  1.519  30.293  8.638 0.0000000000
146523  0.737  29.947  8.807 0.0000000000
146524  0.430  30.131  8.239 0.0000000000
146525  0.260  30.192  7.579 0.0000000000
146526  0.064  30.372  6.859 0.0000000000
146527  1.251  31.421  6.140 0.0000000000
146528  0.473  31.076  6.185 0.0000000000
146529  -0.094  30.188  6.139 0.0000000000
146534  1.332  31.332  2.672 0.0000000000
146535  2.433  31.540  2.168 0.0000000000
146536  3.240  31.988  2.893 0.0000000000
146537  3.401  31.884  2.277 0.0000000000
146538  3.544  31.742  1.666 0.0000000000
146539  4.688  31.962  1.167 0.0000000000
146540  5.838  32.238  0.643 0.0000000000
146541  6.871  32.609  0.072 0.0000000000
146542  7.103  33.356  3.092 0.0000000000
146543  7.188  33.305  2.526 0.0000000000
146544  7.189  33.281  1.961 0.0000000000
146546  7.816  33.952  1.359 0.0000000000
146547  7.339  33.325  1.310 0.0000000000
146548  7.464  33.313  0.672 0.0000000000
146549  7.356  33.283  0.083 0.0000000000
146550  7.412  33.256  -0.528 0.0000000000
146551  7.371  34.075  -1.022 0.0000000000
146751  7.269  0.467  30.968 0.0000000000
146752  7.007  -0.049  30.814 0.0000000000
146753  6.700  -0.599  30.677 0.0000000000
146754  6.081  0.325  30.129 0.0000000000
146755  6.231  -0.410  30.345 0.0000000000
146756  6.369  -1.123  30.548 0.0000000000
146757  5.974  -1.705  30.432 0.0000000000
146758  5.606  -2.358  30.348 0.0000000000
146759  5.197  -2.983  30.249 0.0000000000
146760  3.155  0.742  28.858 0.0000000000
146761  3.439  0.058  29.123 0.0000000000
146762  3.683  -0.674  29.379 0.0000000000
146763  2.496  -1.148  29.066 0.0000000000
146764  3.209  -1.270  29.331 0.0000000000
146765  3.954  -1.389  29.603 0.0000000000
146766  4.225  -2.121  29.803 0.0000000000
146767  4.488  -2.846  29.979 0.0000000000
146768  4.796  -3.574  30.154 0.0000000000
