# Supplementary material for: A connectional hub in the rostral anterior cingulate cortex links areas of emotion and cognitive control
Source: eLife. 2019 Jun 19;8:e43761. doi: 10.7554/eLife.43761 (PMC6624020; doi:10.7554/eLife.43761)
Supplement: Supplementary file 1. [file elife-43761-supp1.zip › rh.25.label]

#!ascii label  , from subject fsaverage vox2ras=TkReg coords=white
233
275  7.117  22.415  -12.060 0.0000000000
540  6.300  18.333  -18.740 0.0000000000
1188  7.055  20.883  -15.441 0.0000000000
5002  6.277  19.470  -9.376 0.0000000000
5004  6.798  18.771  -10.831 0.0000000000
5005  6.483  19.697  -17.012 0.0000000000
5006  7.064  17.045  -13.909 0.0000000000
5007  7.020  15.941  -15.421 0.0000000000
5009  7.397  14.702  -16.677 0.0000000000
5011  7.241  16.996  -19.486 0.0000000000
6745  7.351  25.179  -14.655 0.0000000000
6746  7.350  21.706  -13.734 0.0000000000
6747  6.881  24.468  -16.464 0.0000000000
7686  6.634  23.064  -10.471 0.0000000000
7689  7.972  25.635  -12.781 0.0000000000
9335  7.078  17.950  -12.326 0.0000000000
12682  6.589  20.937  -10.736 0.0000000000
12683  6.563  19.141  -10.074 0.0000000000
12684  6.806  20.681  -11.538 0.0000000000
12685  6.209  19.105  -17.978 0.0000000000
12686  6.744  17.976  -16.232 0.0000000000
12687  6.639  17.300  -16.942 0.0000000000
12688  7.117  15.323  -16.126 0.0000000000
12689  6.775  16.521  -17.828 0.0000000000
12690  7.215  15.747  -18.262 0.0000000000
12691  6.726  17.658  -19.329 0.0000000000
15082  6.908  26.627  -15.703 0.0000000000
15083  7.190  24.923  -15.527 0.0000000000
16888  7.980  25.839  -11.759 0.0000000000
16889  8.439  27.201  -12.936 0.0000000000
16890  7.939  27.087  -13.987 0.0000000000
20775  7.338  21.295  -14.529 0.0000000000
20776  7.185  19.890  -13.066 0.0000000000
20777  7.221  19.484  -13.810 0.0000000000
27441  6.759  20.312  -16.213 0.0000000000
27442  7.113  19.053  -14.628 0.0000000000
27443  6.924  18.503  -15.394 0.0000000000
27444  7.010  16.518  -14.682 0.0000000000
31099  7.417  23.726  -13.428 0.0000000000
31100  7.217  22.025  -12.928 0.0000000000
31101  7.375  23.457  -14.271 0.0000000000
31102  7.326  23.206  -15.138 0.0000000000
31103  6.993  22.722  -16.050 0.0000000000
33478  5.973  19.771  -8.724 0.0000000000
33479  6.335  21.235  -9.991 0.0000000000
33480  6.865  22.691  -11.211 0.0000000000
33487  7.074  24.758  -10.797 0.0000000000
33488  7.412  24.325  -11.609 0.0000000000
33489  7.489  24.042  -12.500 0.0000000000
33490  7.660  25.409  -13.718 0.0000000000
33491  7.245  26.859  -14.838 0.0000000000
38243  7.043  20.254  -12.262 0.0000000000
38244  6.985  18.372  -11.578 0.0000000000
38246  7.115  17.544  -13.064 0.0000000000
43402  6.810  21.662  -11.382 0.0000000000
43403  6.679  20.837  -11.155 0.0000000000
43404  6.920  21.530  -11.821 0.0000000000
43405  6.183  18.687  -18.331 0.0000000000
43406  6.465  18.247  -17.413 0.0000000000
43407  6.447  17.817  -17.811 0.0000000000
43408  6.650  16.897  -17.385 0.0000000000
43409  6.550  17.509  -18.258 0.0000000000
43410  6.738  17.108  -18.591 0.0000000000
43411  6.469  18.027  -19.108 0.0000000000
47608  8.538  27.266  -12.398 0.0000000000
47609  8.613  28.013  -12.991 0.0000000000
47610  8.420  27.976  -13.531 0.0000000000
51495  7.203  21.113  -14.993 0.0000000000
51496  7.325  20.415  -14.169 0.0000000000
51497  7.202  20.196  -14.608 0.0000000000
61087  6.096  18.673  -8.771 0.0000000000
61089  6.249  18.510  -9.105 0.0000000000
61090  6.718  18.960  -10.438 0.0000000000
61091  6.570  18.186  -9.786 0.0000000000
61092  6.737  17.968  -10.129 0.0000000000
61094  6.827  17.754  -10.492 0.0000000000
61095  6.586  20.025  -16.606 0.0000000000
61096  6.846  19.417  -15.803 0.0000000000
61097  6.780  19.139  -16.189 0.0000000000
61098  6.845  16.967  -15.819 0.0000000000
61099  6.897  17.281  -15.445 0.0000000000
61100  7.017  16.274  -15.115 0.0000000000
61101  7.143  15.421  -14.308 0.0000000000
61102  7.167  15.191  -14.671 0.0000000000
61104  7.255  14.941  -14.924 0.0000000000
61105  7.220  15.045  -16.415 0.0000000000
61106  7.386  14.333  -15.571 0.0000000000
61107  7.510  14.005  -15.904 0.0000000000
61112  7.193  16.353  -18.905 0.0000000000
61113  7.462  15.422  -18.344 0.0000000000
61114  7.463  16.048  -18.903 0.0000000000
68287  7.418  24.431  -14.059 0.0000000000
68288  7.389  23.585  -13.869 0.0000000000
68289  7.366  24.306  -14.487 0.0000000000
68290  7.059  24.727  -15.990 0.0000000000
68291  7.242  24.049  -15.345 0.0000000000
68292  7.117  23.845  -15.808 0.0000000000
68293  7.185  22.976  -15.597 0.0000000000
68294  6.943  23.590  -16.271 0.0000000000
73682  6.301  22.341  -9.882 0.0000000000
73683  6.200  21.422  -9.639 0.0000000000
73684  6.445  22.139  -10.240 0.0000000000
73685  6.564  21.965  -10.602 0.0000000000
73686  6.761  22.883  -10.838 0.0000000000
73705  8.028  25.720  -12.266 0.0000000000
73706  7.694  25.117  -11.723 0.0000000000
73707  7.735  24.954  -12.180 0.0000000000
73708  7.448  24.157  -12.046 0.0000000000
73709  7.709  24.815  -12.639 0.0000000000
73710  7.629  24.718  -13.128 0.0000000000
73711  7.867  25.520  -13.246 0.0000000000
73712  7.628  27.810  -14.405 0.0000000000
73713  7.574  26.969  -14.388 0.0000000000
73714  7.257  27.685  -14.849 0.0000000000
73715  6.913  27.547  -15.290 0.0000000000
85365  7.306  21.842  -13.334 0.0000000000
85366  7.121  21.159  -12.629 0.0000000000
85367  7.224  20.937  -12.996 0.0000000000
85368  7.104  18.967  -12.685 0.0000000000
85369  7.034  19.175  -12.325 0.0000000000
85370  7.030  18.164  -11.945 0.0000000000
85371  7.051  17.278  -11.192 0.0000000000
85372  7.042  17.070  -11.558 0.0000000000
85373  7.098  18.122  -14.284 0.0000000000
85374  7.142  18.355  -13.870 0.0000000000
85375  7.107  17.290  -13.505 0.0000000000
96556  6.429  20.216  -10.074 0.0000000000
96557  6.427  19.303  -9.735 0.0000000000
96558  6.561  20.075  -10.433 0.0000000000
96559  6.670  19.934  -10.806 0.0000000000
96560  6.755  19.764  -11.203 0.0000000000
96561  6.366  19.399  -17.450 0.0000000000
96562  6.638  18.856  -16.632 0.0000000000
96563  6.541  18.609  -17.054 0.0000000000
96564  6.683  17.672  -16.572 0.0000000000
96565  6.831  16.602  -16.184 0.0000000000
96566  7.058  15.596  -15.751 0.0000000000
96567  6.825  16.274  -16.575 0.0000000000
96568  6.883  16.054  -17.010 0.0000000000
96569  7.079  15.629  -17.298 0.0000000000
96570  7.309  15.238  -17.522 0.0000000000
96571  6.987  16.127  -18.093 0.0000000000
96572  6.971  16.746  -18.821 0.0000000000
96573  7.004  17.335  -19.503 0.0000000000
100876  7.130  25.948  -15.221 0.0000000000
100877  7.249  25.074  -15.104 0.0000000000
100878  7.059  25.817  -15.683 0.0000000000
100879  6.990  25.617  -16.123 0.0000000000
100880  6.840  25.375  -16.604 0.0000000000
104115  6.439  23.274  -10.102 0.0000000000
104128  8.277  26.472  -12.331 0.0000000000
104129  8.243  26.408  -12.867 0.0000000000
104130  8.067  26.345  -13.386 0.0000000000
104131  8.220  27.160  -13.472 0.0000000000
104132  8.035  27.901  -13.993 0.0000000000
111123  7.406  21.530  -14.139 0.0000000000
111124  7.279  20.780  -13.407 0.0000000000
111125  7.331  20.575  -13.783 0.0000000000
111126  7.230  19.701  -13.421 0.0000000000
111127  7.144  18.763  -13.064 0.0000000000
111128  7.039  15.911  -13.559 0.0000000000
111129  7.089  16.160  -13.176 0.0000000000
125463  6.390  18.325  -9.409 0.0000000000
125469  6.918  20.614  -15.819 0.0000000000
125470  7.126  20.005  -15.020 0.0000000000
125471  6.994  19.699  -15.400 0.0000000000
125472  7.030  18.768  -15.001 0.0000000000
125473  7.012  17.817  -14.648 0.0000000000
125474  6.834  18.241  -15.817 0.0000000000
125475  6.948  17.567  -15.018 0.0000000000
125476  6.992  16.788  -14.264 0.0000000000
125477  7.091  15.689  -13.930 0.0000000000
125484  7.318  14.592  -15.260 0.0000000000
125494  7.513  14.935  -17.695 0.0000000000
134881  7.333  23.071  -12.759 0.0000000000
134882  7.144  22.218  -12.501 0.0000000000
134883  7.313  22.895  -13.190 0.0000000000
134884  7.332  22.739  -13.608 0.0000000000
134885  7.399  22.612  -13.999 0.0000000000
134886  7.342  24.168  -14.895 0.0000000000
134887  7.365  23.344  -14.667 0.0000000000
134888  7.389  22.470  -14.446 0.0000000000
134889  7.353  22.296  -14.894 0.0000000000
134890  7.205  22.057  -15.306 0.0000000000
134891  7.007  21.793  -15.765 0.0000000000
134894  6.691  25.108  -17.089 0.0000000000
134897  6.698  24.177  -16.947 0.0000000000
134898  6.756  23.335  -16.781 0.0000000000
134899  6.790  22.462  -16.527 0.0000000000
134900  6.803  21.520  -16.212 0.0000000000
134901  6.675  21.204  -16.592 0.0000000000
134902  6.502  20.894  -16.991 0.0000000000
134903  6.318  20.572  -17.353 0.0000000000
134906  6.208  20.217  -17.770 0.0000000000
134907  6.070  19.880  -18.247 0.0000000000
134908  5.983  19.547  -18.768 0.0000000000
141575  5.949  18.851  -8.457 0.0000000000
141576  6.097  19.604  -9.048 0.0000000000
141577  6.005  20.689  -9.028 0.0000000000
141578  6.123  20.503  -9.366 0.0000000000
141579  6.266  20.345  -9.704 0.0000000000
141580  6.467  21.067  -10.367 0.0000000000
141581  6.676  21.782  -10.968 0.0000000000
141582  7.011  22.528  -11.613 0.0000000000
141602  6.610  24.118  -10.263 0.0000000000
141603  6.867  23.976  -10.660 0.0000000000
141604  7.587  25.304  -11.259 0.0000000000
141605  7.298  24.552  -11.191 0.0000000000
141606  7.020  23.753  -11.052 0.0000000000
141607  7.129  23.532  -11.439 0.0000000000
141608  7.262  23.374  -11.819 0.0000000000
141609  7.299  23.234  -12.287 0.0000000000
141610  7.481  23.901  -12.970 0.0000000000
141611  7.528  24.575  -13.599 0.0000000000
141612  7.441  25.280  -14.176 0.0000000000
141613  7.786  26.245  -13.846 0.0000000000
141614  7.533  26.119  -14.298 0.0000000000
141615  7.249  26.019  -14.738 0.0000000000
141616  6.997  26.773  -15.286 0.0000000000
141617  6.753  27.404  -15.711 0.0000000000
155687  7.019  21.370  -12.234 0.0000000000
155688  6.923  20.491  -11.919 0.0000000000
155689  6.869  19.542  -11.564 0.0000000000
155690  7.121  20.074  -12.671 0.0000000000
155691  6.972  19.370  -11.944 0.0000000000
155692  6.869  18.601  -11.213 0.0000000000
155693  6.919  17.522  -10.876 0.0000000000
155696  7.181  19.255  -14.216 0.0000000000
155697  7.142  18.544  -13.450 0.0000000000
155698  7.101  17.731  -12.699 0.0000000000
155699  7.068  16.408  -12.798 0.0000000000
155700  7.054  16.612  -12.341 0.0000000000
155701  7.056  16.832  -11.964 0.0000000000
