# Supplementary material for: A connectional hub in the rostral anterior cingulate cortex links areas of emotion and cognitive control
Source: eLife. 2019 Jun 19;8:e43761. doi: 10.7554/eLife.43761 (PMC6624020; doi:10.7554/eLife.43761)
Supplement: Supplementary file 1. [file elife-43761-supp1.zip › rh.32.label]

#!ascii label  , from subject fsaverage vox2ras=TkReg coords=white
2547
4  13.830  22.356  30.531 0.0000000000
26  8.331  37.044  -3.900 0.0000000000
61  6.600  35.606  15.767 0.0000000000
179  5.943  19.026  30.052 0.0000000000
180  7.992  23.285  21.147 0.0000000000
181  10.111  29.035  23.303 0.0000000000
182  12.627  12.638  35.648 0.0000000000
183  5.135  8.922  35.678 0.0000000000
399  7.036  38.848  5.746 0.0000000000
659  10.222  20.323  29.572 0.0000000000
660  7.736  24.682  27.182 0.0000000000
661  12.869  25.489  26.541 0.0000000000
662  13.326  17.460  33.183 0.0000000000
663  9.221  16.000  33.054 0.0000000000
754  5.429  32.031  -6.125 0.0000000000
755  7.438  30.013  -9.092 0.0000000000
756  10.616  34.917  -7.769 0.0000000000
902  7.504  28.912  18.064 0.0000000000
906  7.234  37.379  10.782 0.0000000000
910  5.151  10.303  30.487 0.0000000000
911  4.928  4.807  32.689 0.0000000000
1475  5.544  15.353  27.859 0.0000000000
1476  7.895  17.851  24.502 0.0000000000
1477  5.902  21.498  25.372 0.0000000000
1478  5.947  27.290  22.827 0.0000000000
1479  7.766  32.762  19.901 0.0000000000
1480  12.111  7.478  37.996 0.0000000000
1482  8.879  10.861  35.612 0.0000000000
1483  5.878  13.948  32.810 0.0000000000
1649  8.808  28.796  -13.015 0.0000000000
1893  7.304  39.016  0.570 0.0000000000
2208  14.673  30.074  25.935 0.0000000000
2209  14.389  32.336  21.084 0.0000000000
2210  13.641  34.684  16.784 0.0000000000
2213  12.681  37.341  12.459 0.0000000000
2214  12.265  39.694  8.177 0.0000000000
2215  12.629  40.062  3.477 0.0000000000
2216  13.170  39.727  -1.248 0.0000000000
2579  12.472  20.997  29.530 0.0000000000
2580  11.650  22.942  27.917 0.0000000000
2581  13.582  23.863  28.477 0.0000000000
2582  13.599  19.800  31.764 0.0000000000
2583  12.046  18.633  30.970 0.0000000000
2672  6.402  35.789  -2.516 0.0000000000
2673  6.691  32.465  -3.460 0.0000000000
2674  6.325  35.193  -5.404 0.0000000000
2675  7.714  33.817  -6.951 0.0000000000
2676  9.711  35.771  -5.755 0.0000000000
2822  6.603  31.940  16.507 0.0000000000
2823  8.618  29.796  15.751 0.0000000000
2824  7.458  32.880  14.169 0.0000000000
2825  8.018  33.798  11.960 0.0000000000
2826  6.639  36.692  13.350 0.0000000000
2830  7.161  11.212  29.162 0.0000000000
2831  6.947  8.459  30.389 0.0000000000
3419  5.627  17.124  28.777 0.0000000000
3420  5.628  18.439  26.593 0.0000000000
3421  5.757  20.338  27.861 0.0000000000
3422  9.002  26.974  25.246 0.0000000000
3423  6.271  26.499  25.466 0.0000000000
3424  7.128  28.938  23.828 0.0000000000
3425  6.110  30.303  21.605 0.0000000000
3426  8.670  31.082  21.734 0.0000000000
3427  12.478  10.153  36.795 0.0000000000
3428  10.593  9.128  36.632 0.0000000000
3429  10.866  11.631  35.312 0.0000000000
3430  7.312  17.743  31.875 0.0000000000
3431  7.025  15.391  33.518 0.0000000000
3432  5.924  16.535  31.519 0.0000000000
3433  5.487  14.695  30.175 0.0000000000
3707  9.981  31.958  -10.340 0.0000000000
3708  8.841  29.118  -10.728 0.0000000000
4147  7.816  20.681  22.834 0.0000000000
4157  8.550  35.105  7.131 0.0000000000
4159  8.308  35.252  4.588 0.0000000000
4160  7.834  35.632  2.206 0.0000000000
4161  7.196  38.965  2.961 0.0000000000
4170  6.588  7.465  37.467 0.0000000000
4172  4.895  6.123  36.870 0.0000000000
4888  13.996  33.457  18.883 0.0000000000
4896  14.829  38.227  14.031 0.0000000000
4897  14.557  39.246  11.687 0.0000000000
4898  12.229  38.503  10.280 0.0000000000
4899  14.721  40.060  9.536 0.0000000000
4901  15.027  41.026  4.932 0.0000000000
4902  14.987  41.397  2.452 0.0000000000
4903  12.943  40.041  1.135 0.0000000000
4904  14.799  41.595  0.036 0.0000000000
5795  7.756  19.990  30.222 0.0000000000
5796  6.527  21.968  28.920 0.0000000000
5797  9.086  22.533  28.415 0.0000000000
5798  10.548  24.904  26.476 0.0000000000
5799  11.719  27.110  24.826 0.0000000000
5800  12.970  15.169  34.675 0.0000000000
5801  11.032  14.150  34.263 0.0000000000
5802  11.535  16.500  32.661 0.0000000000
5803  9.824  18.045  31.209 0.0000000000
5967  5.279  27.895  -7.924 0.0000000000
5968  6.002  31.054  -7.817 0.0000000000
5969  8.999  32.645  -8.442 0.0000000000
5970  10.893  34.634  -9.915 0.0000000000
6232  7.872  26.034  19.611 0.0000000000
6234  8.433  26.908  17.267 0.0000000000
6239  8.530  34.528  9.597 0.0000000000
6240  7.283  38.230  8.359 0.0000000000
6246  4.963  9.593  32.873 0.0000000000
6247  4.702  6.927  34.109 0.0000000000
6248  5.080  7.564  31.634 0.0000000000
6249  6.786  5.764  31.405 0.0000000000
7283  7.356  13.712  27.788 0.0000000000
7284  7.911  14.846  25.913 0.0000000000
7285  6.886  16.833  26.352 0.0000000000
7286  6.625  19.768  24.789 0.0000000000
7287  6.868  22.451  23.310 0.0000000000
7288  5.914  23.475  26.757 0.0000000000
7289  6.062  24.393  24.052 0.0000000000
7290  6.635  25.140  21.681 0.0000000000
7291  6.238  27.975  20.278 0.0000000000
7292  6.007  31.137  19.021 0.0000000000
7293  7.039  34.280  17.840 0.0000000000
7296  10.138  6.504  37.880 0.0000000000
7297  8.561  8.337  37.073 0.0000000000
7298  6.805  10.146  36.112 0.0000000000
7299  8.934  13.450  34.482 0.0000000000
7300  6.889  12.735  34.829 0.0000000000
7301  5.471  11.485  34.246 0.0000000000
7302  5.308  12.121  31.543 0.0000000000
7303  5.335  12.834  29.169 0.0000000000
7687  6.199  27.031  -9.518 0.0000000000
7688  7.638  26.230  -10.819 0.0000000000
8294  7.168  35.881  -0.155 0.0000000000
8295  7.571  38.257  -1.856 0.0000000000
8769  13.209  6.915  39.432 0.0000000000
8770  13.402  9.750  38.473 0.0000000000
8771  13.517  12.368  37.480 0.0000000000
9186  14.295  26.286  28.332 0.0000000000
9187  14.088  27.616  26.095 0.0000000000
9188  13.336  28.950  23.922 0.0000000000
9190  14.687  31.155  23.448 0.0000000000
9191  12.446  30.420  21.868 0.0000000000
9192  11.728  31.990  19.908 0.0000000000
9193  11.034  33.412  18.050 0.0000000000
9194  10.502  34.896  16.177 0.0000000000
9201  15.233  37.079  16.262 0.0000000000
9202  13.225  36.095  14.672 0.0000000000
9203  9.927  36.559  14.186 0.0000000000
9204  9.451  37.894  11.877 0.0000000000
9205  8.981  39.396  9.680 0.0000000000
9206  8.993  40.556  7.141 0.0000000000
9207  14.998  40.581  7.248 0.0000000000
9208  12.517  39.907  5.777 0.0000000000
9209  9.278  40.349  4.502 0.0000000000
9210  9.730  39.876  2.082 0.0000000000
9211  10.309  39.177  -0.226 0.0000000000
9212  10.970  38.291  -2.416 0.0000000000
9237  14.147  41.848  -2.759 0.0000000000
9238  13.195  39.554  -4.020 0.0000000000
9239  11.793  37.537  -5.120 0.0000000000
9240  11.840  37.235  -7.372 0.0000000000
10259  13.319  21.596  29.932 0.0000000000
10260  13.100  22.447  28.953 0.0000000000
10261  13.750  23.095  29.457 0.0000000000
10262  13.708  21.060  31.134 0.0000000000
10263  13.162  20.343  30.545 0.0000000000
10352  6.602  37.000  -3.415 0.0000000000
10353  6.030  35.602  -4.005 0.0000000000
10354  7.184  36.312  -4.812 0.0000000000
10355  7.840  35.566  -5.647 0.0000000000
10356  9.026  36.438  -4.852 0.0000000000
10502  6.167  33.819  16.080 0.0000000000
10503  7.025  32.392  15.377 0.0000000000
10504  6.461  34.231  14.825 0.0000000000
10505  6.735  34.717  13.692 0.0000000000
10506  6.566  36.159  14.547 0.0000000000
10510  7.787  11.451  28.254 0.0000000000
10511  7.791  10.167  28.940 0.0000000000
11099  5.767  18.185  29.461 0.0000000000
11100  5.721  18.799  28.295 0.0000000000
11101  5.774  19.700  28.974 0.0000000000
11102  9.515  27.995  24.326 0.0000000000
11103  7.983  28.015  24.621 0.0000000000
11104  8.576  29.071  23.647 0.0000000000
11105  7.709  30.119  22.823 0.0000000000
11106  9.330  30.064  22.541 0.0000000000
11107  12.632  11.396  36.246 0.0000000000
11108  11.787  10.822  36.010 0.0000000000
11109  11.834  12.088  35.400 0.0000000000
11110  6.472  18.441  31.160 0.0000000000
11111  6.405  17.257  31.910 0.0000000000
11112  5.931  17.813  30.782 0.0000000000
11113  5.833  16.869  30.172 0.0000000000
11387  10.329  33.321  -11.288 0.0000000000
11388  9.894  31.856  -11.554 0.0000000000
11827  7.898  21.981  21.959 0.0000000000
11837  7.854  36.825  6.463 0.0000000000
11838  8.494  35.135  5.868 0.0000000000
11839  7.683  37.023  5.184 0.0000000000
11840  7.506  37.247  3.861 0.0000000000
11841  7.048  39.030  4.302 0.0000000000
11850  5.741  8.344  36.726 0.0000000000
11851  5.608  6.909  37.316 0.0000000000
11852  5.057  7.498  36.246 0.0000000000
12576  15.072  40.205  12.659 0.0000000000
12577  15.226  40.583  11.475 0.0000000000
12578  14.575  39.703  10.615 0.0000000000
12579  15.407  40.864  10.448 0.0000000000
12581  15.588  42.321  3.197 0.0000000000
12582  15.469  42.494  2.005 0.0000000000
12583  14.937  41.526  1.250 0.0000000000
12584  15.258  42.744  0.844 0.0000000000
13499  8.977  20.186  29.885 0.0000000000
13500  8.315  21.264  29.356 0.0000000000
13501  9.665  21.427  28.998 0.0000000000
13502  12.356  24.193  27.209 0.0000000000
13503  11.160  23.886  27.197 0.0000000000
13504  11.710  25.130  26.400 0.0000000000
13505  11.152  26.046  25.652 0.0000000000
13506  12.346  26.280  25.683 0.0000000000
13507  13.147  16.366  33.929 0.0000000000
13508  12.304  15.797  33.602 0.0000000000
13509  12.531  16.882  32.777 0.0000000000
13510  11.156  19.393  30.198 0.0000000000
13511  10.992  18.271  31.018 0.0000000000
13512  9.996  19.185  30.375 0.0000000000
13513  8.812  19.012  30.671 0.0000000000
13780  5.974  32.425  -4.796 0.0000000000
13784  5.676  30.345  -6.130 0.0000000000
13785  5.320  29.953  -7.093 0.0000000000
13786  5.605  31.580  -7.035 0.0000000000
13787  9.306  34.220  -7.177 0.0000000000
13788  8.355  33.198  -7.720 0.0000000000
13789  9.794  33.744  -8.111 0.0000000000
13790  10.289  33.421  -9.062 0.0000000000
13791  10.839  34.713  -8.803 0.0000000000
14227  7.696  27.472  18.865 0.0000000000
14228  8.346  26.488  18.467 0.0000000000
14229  8.288  28.005  17.741 0.0000000000
14237  7.433  35.563  11.377 0.0000000000
14238  8.278  34.190  10.817 0.0000000000
14239  7.787  35.881  10.180 0.0000000000
14240  7.914  36.280  8.971 0.0000000000
14241  7.332  37.794  9.629 0.0000000000
14250  4.938  9.916  31.545 0.0000000000
14251  4.839  8.569  32.116 0.0000000000
14252  5.090  8.939  31.088 0.0000000000
14253  7.628  7.513  30.096 0.0000000000
14254  6.866  7.126  30.941 0.0000000000
14255  7.550  6.162  30.669 0.0000000000
14256  7.519  4.736  31.148 0.0000000000
16019  6.426  14.551  27.805 0.0000000000
16020  7.102  15.291  27.086 0.0000000000
16021  6.102  16.115  27.111 0.0000000000
16022  5.727  19.961  26.004 0.0000000000
16023  6.018  19.110  25.648 0.0000000000
16024  6.110  20.572  24.989 0.0000000000
16025  6.744  21.143  24.075 0.0000000000
16026  6.284  22.007  24.273 0.0000000000
16027  7.085  23.432  28.114 0.0000000000
16028  6.120  22.813  27.917 0.0000000000
16029  6.461  24.299  27.262 0.0000000000
16030  6.050  27.001  24.204 0.0000000000
16031  5.955  25.523  24.799 0.0000000000
16032  6.063  25.770  23.433 0.0000000000
16033  6.278  24.745  22.740 0.0000000000
16034  6.158  26.139  22.108 0.0000000000
16035  6.464  26.509  20.952 0.0000000000
16036  5.999  27.610  21.513 0.0000000000
16037  6.503  31.778  20.984 0.0000000000
16038  5.912  30.795  20.356 0.0000000000
16039  6.228  32.348  19.746 0.0000000000
16040  6.127  32.809  18.475 0.0000000000
16041  7.389  33.500  18.898 0.0000000000
16044  11.181  6.920  37.851 0.0000000000
16045  9.734  9.996  36.091 0.0000000000
16046  9.547  8.751  36.801 0.0000000000
16047  8.756  9.600  36.327 0.0000000000
16048  7.777  9.200  36.596 0.0000000000
16049  7.889  10.484  35.867 0.0000000000
16050  10.163  15.090  33.706 0.0000000000
16051  9.937  13.786  34.301 0.0000000000
16052  8.967  14.761  33.925 0.0000000000
16053  6.274  14.771  33.265 0.0000000000
16054  6.966  14.121  34.122 0.0000000000
16055  6.238  13.475  33.930 0.0000000000
16056  5.999  12.216  34.690 0.0000000000
16057  5.786  12.656  33.453 0.0000000000
16058  5.434  11.821  32.909 0.0000000000
16059  5.614  13.053  32.233 0.0000000000
16060  5.267  14.992  28.912 0.0000000000
16061  5.171  13.759  29.529 0.0000000000
16062  5.428  14.096  28.524 0.0000000000
16063  6.255  13.293  28.472 0.0000000000
16882  6.011  29.019  -8.751 0.0000000000
16883  5.534  27.423  -8.805 0.0000000000
16884  6.781  28.517  -9.377 0.0000000000
16885  9.041  28.821  -11.821 0.0000000000
16886  8.257  27.680  -10.799 0.0000000000
16887  8.535  27.364  -11.854 0.0000000000
18202  7.929  16.363  25.179 0.0000000000
18242  7.188  37.528  1.410 0.0000000000
18243  7.516  35.803  0.997 0.0000000000
18244  6.915  37.578  0.171 0.0000000000
18245  6.686  37.523  -1.081 0.0000000000
18246  7.406  38.697  -0.696 0.0000000000
18278  4.728  5.807  33.304 0.0000000000
18279  4.654  5.544  34.611 0.0000000000
19381  13.500  11.069  37.947 0.0000000000
20411  14.436  28.243  27.213 0.0000000000
20412  14.430  28.817  25.980 0.0000000000
20413  13.726  28.269  24.951 0.0000000000
20414  14.335  29.405  24.763 0.0000000000
20418  14.970  32.976  22.219 0.0000000000
20419  15.017  32.398  23.436 0.0000000000
20420  14.547  31.694  22.270 0.0000000000
20421  13.842  30.636  22.463 0.0000000000
20422  13.535  31.310  21.416 0.0000000000
20423  12.039  31.230  20.886 0.0000000000
20424  13.247  31.976  20.391 0.0000000000
20425  13.843  34.077  17.806 0.0000000000
20426  12.748  33.259  18.281 0.0000000000
20427  12.427  33.890  17.288 0.0000000000
20428  10.746  34.152  17.085 0.0000000000
20429  12.231  34.650  16.338 0.0000000000
20448  13.991  37.660  13.143 0.0000000000
20449  14.146  37.002  14.254 0.0000000000
20450  12.953  36.752  13.612 0.0000000000
20451  11.713  36.135  14.323 0.0000000000
20452  11.433  36.808  13.268 0.0000000000
20453  9.639  37.306  13.084 0.0000000000
20454  11.156  37.402  12.157 0.0000000000
20455  12.141  39.182  9.281 0.0000000000
20456  10.660  38.822  9.950 0.0000000000
20457  10.559  39.631  8.877 0.0000000000
20458  8.870  40.231  8.512 0.0000000000
20459  10.704  40.182  7.692 0.0000000000
20461  15.691  41.399  8.121 0.0000000000
20462  15.822  41.664  6.928 0.0000000000
20463  13.859  40.376  4.168 0.0000000000
20464  13.907  40.224  5.343 0.0000000000
20465  12.592  39.975  4.646 0.0000000000
20466  10.991  40.074  5.173 0.0000000000
20467  11.064  39.989  3.932 0.0000000000
20468  9.449  40.142  3.220 0.0000000000
20469  11.183  39.941  2.809 0.0000000000
20470  13.092  39.861  -0.041 0.0000000000
20471  11.675  39.571  0.485 0.0000000000
20472  11.897  39.269  -0.659 0.0000000000
20473  10.606  38.779  -1.340 0.0000000000
20474  12.131  38.964  -1.800 0.0000000000
20540  12.897  39.614  -5.444 0.0000000000
20541  12.542  38.492  -4.555 0.0000000000
20542  12.463  38.476  -5.973 0.0000000000
20543  11.913  37.316  -6.235 0.0000000000
20544  12.214  38.451  -7.093 0.0000000000
23075  11.399  20.605  29.455 0.0000000000
23076  10.927  21.586  28.744 0.0000000000
23077  12.109  21.937  28.682 0.0000000000
23078  12.747  23.322  28.034 0.0000000000
23079  13.278  24.710  27.414 0.0000000000
23080  13.480  18.611  32.439 0.0000000000
23081  12.764  17.988  31.999 0.0000000000
23082  12.979  19.151  31.211 0.0000000000
23083  12.305  19.739  30.268 0.0000000000
23244  6.477  34.160  -3.007 0.0000000000
23245  5.819  34.047  -4.460 0.0000000000
23246  5.713  33.727  -5.902 0.0000000000
23247  6.157  33.231  -6.776 0.0000000000
23248  6.870  34.544  -6.324 0.0000000000
23249  8.641  34.814  -6.379 0.0000000000
23250  10.230  35.231  -6.699 0.0000000000
23512  7.098  30.360  17.223 0.0000000000
23513  8.199  29.423  16.894 0.0000000000
23514  7.744  30.815  16.110 0.0000000000
23515  8.248  31.289  14.941 0.0000000000
23516  8.558  31.742  13.775 0.0000000000
23517  8.684  32.117  12.655 0.0000000000
23518  7.774  33.311  13.092 0.0000000000
23519  7.039  35.127  12.530 0.0000000000
23520  6.885  37.013  12.096 0.0000000000
23526  6.038  10.702  29.800 0.0000000000
23527  5.872  9.319  30.414 0.0000000000
23528  7.073  9.814  29.802 0.0000000000
23529  7.707  8.853  29.570 0.0000000000
24587  5.363  16.274  28.189 0.0000000000
24588  5.491  16.922  27.229 0.0000000000
24589  5.558  17.815  27.647 0.0000000000
24590  5.713  19.440  27.173 0.0000000000
24591  5.824  20.939  26.637 0.0000000000
24592  8.375  25.885  26.168 0.0000000000
24593  6.933  25.706  26.420 0.0000000000
24594  7.536  26.962  25.556 0.0000000000
24595  6.673  27.763  24.707 0.0000000000
24596  6.170  28.339  23.492 0.0000000000
24597  5.912  28.821  22.244 0.0000000000
24598  6.494  29.668  22.796 0.0000000000
24599  7.047  31.009  21.962 0.0000000000
24600  8.206  31.994  20.878 0.0000000000
24601  12.301  8.854  37.394 0.0000000000
24602  11.421  8.315  37.265 0.0000000000
24603  11.601  9.590  36.615 0.0000000000
24604  10.760  10.378  35.967 0.0000000000
24605  9.831  11.231  35.407 0.0000000000
24606  8.335  16.836  32.463 0.0000000000
24607  8.092  15.748  33.327 0.0000000000
24608  7.183  16.591  32.706 0.0000000000
24609  6.280  16.082  32.640 0.0000000000
24610  5.913  15.242  32.158 0.0000000000
24611  5.698  14.310  31.522 0.0000000000
24612  5.785  15.591  30.871 0.0000000000
24613  5.561  15.907  29.477 0.0000000000
25105  8.882  30.853  -9.553 0.0000000000
25106  8.241  29.506  -9.776 0.0000000000
25107  9.439  30.548  -10.569 0.0000000000
25108  9.491  30.341  -11.773 0.0000000000
25109  9.051  30.298  -12.864 0.0000000000
25897  7.843  19.394  23.671 0.0000000000
25921  8.026  35.517  3.413 0.0000000000
25922  7.363  37.447  2.610 0.0000000000
25923  7.249  39.045  1.766 0.0000000000
25938  7.510  6.597  37.864 0.0000000000
25940  6.475  6.067  37.943 0.0000000000
25943  5.462  3.889  32.270 0.0000000000
27229  14.931  33.541  21.000 0.0000000000
27230  14.241  32.916  19.979 0.0000000000
27231  14.876  34.054  19.763 0.0000000000
27232  14.777  34.573  18.636 0.0000000000
27233  14.681  35.146  17.534 0.0000000000
27244  15.271  39.062  15.155 0.0000000000
27245  15.105  39.626  13.954 0.0000000000
27246  14.708  38.760  12.908 0.0000000000
27247  13.795  38.118  12.012 0.0000000000
27248  12.406  37.846  11.380 0.0000000000
27249  13.558  38.609  10.911 0.0000000000
27250  13.485  39.206  9.826 0.0000000000
27251  13.609  39.650  8.784 0.0000000000
27253  15.802  41.891  5.729 0.0000000000
27254  15.665  42.142  4.440 0.0000000000
27255  14.976  41.214  3.692 0.0000000000
27256  13.962  40.568  2.984 0.0000000000
27257  12.739  40.121  2.317 0.0000000000
27258  14.110  40.632  1.809 0.0000000000
27259  14.145  40.637  0.574 0.0000000000
27260  14.045  40.562  -0.624 0.0000000000
28883  6.646  19.568  30.336 0.0000000000
28884  6.196  20.460  29.539 0.0000000000
28885  7.122  20.996  29.649 0.0000000000
28886  7.698  22.412  28.802 0.0000000000
28887  8.444  23.632  27.810 0.0000000000
28888  10.396  22.703  28.063 0.0000000000
28889  9.867  23.752  27.429 0.0000000000
28890  9.230  24.788  26.741 0.0000000000
28891  9.839  25.936  25.818 0.0000000000
28892  10.392  26.954  24.988 0.0000000000
28893  10.960  28.072  24.041 0.0000000000
28894  12.732  13.962  35.222 0.0000000000
28895  11.906  13.406  34.866 0.0000000000
28896  12.137  14.632  34.383 0.0000000000
28897  11.317  15.394  33.554 0.0000000000
28898  10.399  16.228  32.799 0.0000000000
28899  11.804  17.604  31.793 0.0000000000
28900  10.714  17.214  31.861 0.0000000000
28901  9.506  17.018  32.115 0.0000000000
28902  8.534  17.877  31.586 0.0000000000
28903  7.543  18.841  31.010 0.0000000000
29285  5.529  29.477  -7.980 0.0000000000
29286  6.622  30.572  -8.490 0.0000000000
29287  6.783  32.586  -7.495 0.0000000000
29288  7.448  31.953  -8.120 0.0000000000
29289  8.177  31.368  -8.817 0.0000000000
29290  9.665  32.168  -9.330 0.0000000000
29291  10.479  33.270  -10.151 0.0000000000
29292  10.606  34.625  -10.997 0.0000000000
29902  7.940  24.691  20.370 0.0000000000
29907  8.549  28.312  16.552 0.0000000000
29920  8.637  34.825  8.394 0.0000000000
29921  7.902  36.672  7.678 0.0000000000
29922  7.190  38.593  7.064 0.0000000000
29934  4.973  9.301  34.314 0.0000000000
29935  4.805  7.924  34.936 0.0000000000
29936  4.806  8.272  33.521 0.0000000000
29937  4.778  7.187  32.706 0.0000000000
29938  4.988  6.168  32.159 0.0000000000
29939  5.784  8.011  30.938 0.0000000000
29940  5.785  6.675  31.442 0.0000000000
29941  5.663  5.338  31.903 0.0000000000
29942  6.649  4.347  31.867 0.0000000000
29943  7.408  3.336  31.611 0.0000000000
32387  7.822  12.739  27.511 0.0000000000
32389  7.822  14.371  26.857 0.0000000000
32390  7.710  15.939  26.227 0.0000000000
32391  7.555  17.407  25.494 0.0000000000
32392  5.950  17.606  26.381 0.0000000000
32393  6.665  18.306  25.563 0.0000000000
32394  7.377  18.923  24.695 0.0000000000
32395  7.356  20.312  23.892 0.0000000000
32396  7.354  21.639  23.073 0.0000000000
32397  7.453  22.917  22.258 0.0000000000
32398  5.912  21.239  28.517 0.0000000000
32399  5.863  21.936  27.316 0.0000000000
32400  5.870  22.470  26.044 0.0000000000
32401  6.026  24.990  26.111 0.0000000000
32402  5.924  23.962  25.433 0.0000000000
32403  6.011  23.025  24.744 0.0000000000
32404  6.320  23.385  23.560 0.0000000000
32405  6.762  23.799  22.478 0.0000000000
32406  7.318  24.261  21.456 0.0000000000
32407  7.260  25.622  20.660 0.0000000000
32408  7.025  26.966  19.873 0.0000000000
32409  6.745  28.421  19.173 0.0000000000
32410  5.907  29.133  20.940 0.0000000000
32411  6.075  29.520  19.676 0.0000000000
32412  6.492  29.933  18.380 0.0000000000
32413  6.242  31.481  17.664 0.0000000000
32414  6.100  33.343  17.266 0.0000000000
32415  6.759  34.973  16.823 0.0000000000
32421  10.390  7.821  37.331 0.0000000000
32422  9.342  7.403  37.506 0.0000000000
32423  8.421  6.958  37.759 0.0000000000
32424  7.636  7.925  37.274 0.0000000000
32425  6.664  8.818  36.831 0.0000000000
32426  5.776  9.697  36.129 0.0000000000
32427  10.927  12.919  34.755 0.0000000000
32428  9.885  12.494  34.836 0.0000000000
32429  8.914  12.126  35.005 0.0000000000
32430  7.963  14.459  34.093 0.0000000000
32431  7.911  13.118  34.674 0.0000000000
32432  7.927  11.767  35.228 0.0000000000
32433  6.812  11.428  35.433 0.0000000000
32434  5.819  10.998  35.366 0.0000000000
32435  5.269  10.237  35.008 0.0000000000
32436  5.215  10.567  33.634 0.0000000000
32437  5.184  10.866  32.243 0.0000000000
32438  5.064  11.179  30.837 0.0000000000
32439  5.385  13.399  30.866 0.0000000000
32440  5.056  12.444  30.206 0.0000000000
32441  5.207  11.530  29.832 0.0000000000
32442  6.116  12.011  29.146 0.0000000000
32443  7.217  12.472  28.498 0.0000000000
33483  5.925  25.432  -9.347 0.0000000000
33484  7.657  28.108  -10.005 0.0000000000
33485  7.013  26.615  -10.151 0.0000000000
33486  6.545  25.080  -10.059 0.0000000000
35179  6.819  35.822  -1.312 0.0000000000
35180  6.653  37.286  -2.290 0.0000000000
35181  7.844  37.754  -2.970 0.0000000000
35220  4.698  6.561  35.522 0.0000000000
36092  13.875  22.498  31.670 0.0000000000
36093  14.048  23.708  30.589 0.0000000000
36557  12.700  7.168  38.681 0.0000000000
36559  13.300  8.293  38.986 0.0000000000
36560  12.918  8.596  38.122 0.0000000000
36561  13.085  9.905  37.548 0.0000000000
36562  13.191  11.221  37.010 0.0000000000
36563  13.207  12.504  36.504 0.0000000000
36571  13.483  13.703  37.041 0.0000000000
36572  13.247  13.824  36.023 0.0000000000
36573  13.402  15.080  35.547 0.0000000000
36574  13.584  16.268  34.882 0.0000000000
36575  13.714  17.394  34.207 0.0000000000
36578  13.795  18.644  33.546 0.0000000000
36579  13.810  19.929  32.874 0.0000000000
36580  13.822  21.166  32.284 0.0000000000
37800  14.124  24.367  29.493 0.0000000000
37801  14.037  25.035  28.372 0.0000000000
37802  13.821  25.755  27.307 0.0000000000
37804  14.223  26.956  27.250 0.0000000000
37805  13.524  26.470  26.312 0.0000000000
37806  13.099  27.174  25.315 0.0000000000
37807  12.537  27.990  24.339 0.0000000000
37808  11.895  28.878  23.366 0.0000000000
37813  14.956  31.880  24.688 0.0000000000
37814  14.736  30.590  24.724 0.0000000000
37815  14.143  29.929  23.619 0.0000000000
37816  12.905  29.672  22.850 0.0000000000
37817  11.229  29.688  22.538 0.0000000000
37818  10.668  30.613  21.676 0.0000000000
37819  10.203  31.536  20.795 0.0000000000
37820  9.799  32.329  19.934 0.0000000000
37821  13.006  32.613  19.301 0.0000000000
37822  11.349  32.691  18.997 0.0000000000
37823  9.463  33.121  19.000 0.0000000000
37824  9.157  33.847  18.032 0.0000000000
37825  8.820  34.658  17.063 0.0000000000
37826  8.490  35.482  16.140 0.0000000000
37846  15.242  36.445  17.380 0.0000000000
37847  14.573  35.775  16.422 0.0000000000
37848  15.051  37.652  15.160 0.0000000000
37849  14.402  36.455  15.322 0.0000000000
37850  13.402  35.423  15.681 0.0000000000
37851  11.958  35.387  15.359 0.0000000000
37852  10.207  35.785  15.166 0.0000000000
37853  8.163  36.333  15.121 0.0000000000
37854  7.975  37.133  14.106 0.0000000000
37855  7.807  37.709  12.858 0.0000000000
37856  7.766  38.152  11.597 0.0000000000
37857  10.882  38.057  10.989 0.0000000000
37858  9.188  38.545  10.799 0.0000000000
37859  7.666  38.708  10.433 0.0000000000
37860  7.460  39.442  9.265 0.0000000000
37861  7.417  40.013  7.925 0.0000000000
37862  7.430  40.223  6.515 0.0000000000
37863  15.556  41.168  9.285 0.0000000000
37864  14.835  40.382  8.369 0.0000000000
37865  13.764  39.924  7.652 0.0000000000
37866  15.060  40.796  6.082 0.0000000000
37867  13.841  40.075  6.477 0.0000000000
37868  12.389  39.871  7.002 0.0000000000
37869  10.856  40.155  6.441 0.0000000000
37870  9.134  40.522  5.730 0.0000000000
37871  7.460  40.371  5.050 0.0000000000
37872  7.758  40.255  3.661 0.0000000000
37873  8.141  39.892  2.456 0.0000000000
37874  8.389  39.675  1.297 0.0000000000
37875  11.432  39.839  1.617 0.0000000000
37876  10.002  39.624  0.917 0.0000000000
37877  8.641  39.326  0.117 0.0000000000
37878  8.950  38.824  -1.043 0.0000000000
37879  9.272  38.280  -2.104 0.0000000000
37880  9.730  37.655  -3.164 0.0000000000
37953  14.787  42.873  -0.610 0.0000000000
37954  14.483  41.732  -1.418 0.0000000000
37955  13.979  40.605  -2.083 0.0000000000
37957  13.754  40.645  -3.458 0.0000000000
37958  13.251  39.582  -2.653 0.0000000000
37959  12.445  38.636  -3.176 0.0000000000
37960  11.469  37.766  -3.719 0.0000000000
37961  10.295  37.051  -4.380 0.0000000000
37962  10.801  36.605  -5.387 0.0000000000
37963  11.189  36.248  -6.463 0.0000000000
37964  11.309  36.054  -7.614 0.0000000000
37967  11.266  35.979  -8.775 0.0000000000
37968  11.089  35.943  -9.830 0.0000000000
40979  13.618  21.939  30.210 0.0000000000
40980  13.545  22.339  29.691 0.0000000000
40981  13.795  22.727  29.982 0.0000000000
40982  13.776  21.692  30.831 0.0000000000
40983  13.536  21.306  30.535 0.0000000000
41072  7.332  37.113  -3.783 0.0000000000
41073  6.849  36.630  -4.147 0.0000000000
41074  7.736  36.714  -4.364 0.0000000000
41075  8.061  36.389  -4.820 0.0000000000
41076  8.663  36.748  -4.393 0.0000000000
41222  6.246  34.791  16.007 0.0000000000
41223  6.356  34.038  15.481 0.0000000000
41224  6.350  34.996  15.339 0.0000000000
41225  6.374  35.234  14.700 0.0000000000
41226  6.571  35.861  15.150 0.0000000000
41230  7.831  11.566  27.693 0.0000000000
41231  7.842  10.925  28.061 0.0000000000
41819  5.792  18.607  29.800 0.0000000000
41820  5.732  18.979  29.199 0.0000000000
41821  5.802  19.395  29.529 0.0000000000
41822  9.803  28.524  23.823 0.0000000000
41823  9.067  28.514  24.000 0.0000000000
41824  9.319  29.050  23.446 0.0000000000
41825  8.876  29.609  23.093 0.0000000000
41826  9.719  29.513  22.914 0.0000000000
41827  12.659  11.990  35.985 0.0000000000
41828  12.265  11.723  35.808 0.0000000000
41829  12.271  12.367  35.526 0.0000000000
41830  6.177  18.772  30.632 0.0000000000
41831  6.153  18.175  31.002 0.0000000000
41832  5.950  18.426  30.408 0.0000000000
41833  5.867  17.962  30.148 0.0000000000
42547  7.943  22.626  21.569 0.0000000000
42548  8.012  22.114  21.379 0.0000000000
42549  8.100  22.777  20.962 0.0000000000
42557  7.386  37.826  6.159 0.0000000000
42558  7.775  36.922  5.837 0.0000000000
42559  7.331  37.924  5.465 0.0000000000
42560  7.235  38.069  4.770 0.0000000000
42561  7.058  38.920  5.024 0.0000000000
42570  5.367  8.691  36.286 0.0000000000
42571  5.346  7.941  36.545 0.0000000000
42572  5.098  8.212  35.958 0.0000000000
43298  15.300  40.746  10.970 0.0000000000
43301  15.563  43.034  2.460 0.0000000000
43303  15.356  42.623  1.419 0.0000000000
44219  9.604  20.248  29.710 0.0000000000
44220  9.305  20.809  29.440 0.0000000000
44221  9.937  20.867  29.279 0.0000000000
44222  12.585  24.877  26.830 0.0000000000
44223  12.046  24.658  26.800 0.0000000000
44224  12.318  25.301  26.440 0.0000000000
44225  12.091  25.717  26.053 0.0000000000
44226  12.637  25.896  26.118 0.0000000000
44227  13.247  16.912  33.555 0.0000000000
44228  12.879  16.633  33.295 0.0000000000
44229  12.964  17.160  32.959 0.0000000000
44230  10.710  19.861  29.863 0.0000000000
44231  10.603  19.287  30.265 0.0000000000
44232  10.119  19.747  29.961 0.0000000000
44233  9.501  19.659  30.105 0.0000000000
44500  5.718  32.229  -5.453 0.0000000000
44501  6.105  31.532  -4.871 0.0000000000
44502  5.775  31.396  -5.505 0.0000000000
44503  5.879  30.539  -5.499 0.0000000000
44504  5.550  31.186  -6.145 0.0000000000
44505  5.409  30.965  -6.658 0.0000000000
44506  5.488  31.821  -6.598 0.0000000000
44507  10.017  34.518  -7.426 0.0000000000
44508  9.543  33.983  -7.657 0.0000000000
44509  10.193  34.335  -7.930 0.0000000000
44510  10.394  34.162  -8.400 0.0000000000
44511  10.757  34.779  -8.284 0.0000000000
44947  7.560  28.197  18.481 0.0000000000
44948  7.993  27.732  18.317 0.0000000000
44949  7.929  28.452  17.913 0.0000000000
44957  7.229  36.500  11.136 0.0000000000
44958  7.619  35.766  10.786 0.0000000000
44959  7.415  36.681  10.492 0.0000000000
44960  7.512  36.828  9.881 0.0000000000
44961  7.312  37.579  10.181 0.0000000000
44970  4.993  10.103  30.968 0.0000000000
44971  4.962  9.415  31.293 0.0000000000
44972  5.131  9.638  30.813 0.0000000000
44973  7.722  6.976  29.903 0.0000000000
44974  7.580  6.841  30.384 0.0000000000
44975  7.714  6.288  30.178 0.0000000000
44976  7.684  5.597  30.449 0.0000000000
46739  5.929  14.947  27.812 0.0000000000
46740  6.239  15.331  27.468 0.0000000000
46741  5.806  15.721  27.491 0.0000000000
46742  5.862  20.767  25.678 0.0000000000
46743  5.907  20.289  25.487 0.0000000000
46744  5.994  21.030  25.155 0.0000000000
46745  6.205  21.288  24.625 0.0000000000
46746  6.067  21.748  24.818 0.0000000000
46747  7.406  24.073  27.670 0.0000000000
46748  6.752  23.896  27.754 0.0000000000
46749  7.031  24.556  27.336 0.0000000000
46750  6.011  27.147  23.515 0.0000000000
46751  6.024  26.419  23.832 0.0000000000
46752  6.019  26.537  23.146 0.0000000000
46753  6.088  25.988  22.762 0.0000000000
46754  6.045  26.703  22.458 0.0000000000
46755  6.081  26.856  21.782 0.0000000000
46756  5.956  27.446  22.135 0.0000000000
46757  7.025  32.347  20.482 0.0000000000
46758  6.348  32.059  20.371 0.0000000000
46759  6.792  32.713  19.933 0.0000000000
46760  6.707  32.992  19.354 0.0000000000
46761  7.565  33.141  19.410 0.0000000000
46762  11.960  6.757  38.273 0.0000000000
46763  11.514  6.483  38.172 0.0000000000
46764  11.651  7.185  37.908 0.0000000000
46765  9.317  10.411  35.833 0.0000000000
46766  9.224  9.788  36.194 0.0000000000
46767  8.837  10.237  35.943 0.0000000000
46768  8.352  10.053  36.085 0.0000000000
46769  8.388  10.674  35.723 0.0000000000
46770  9.674  15.537  33.398 0.0000000000
46771  9.550  14.930  33.778 0.0000000000
46772  9.063  15.384  33.543 0.0000000000
46773  6.066  14.374  33.051 0.0000000000
46774  6.282  14.113  33.579 0.0000000000
46775  6.053  13.707  33.373 0.0000000000
46776  5.969  13.075  33.748 0.0000000000
46777  5.856  13.288  33.105 0.0000000000
46778  5.718  12.844  32.825 0.0000000000
46779  5.752  13.499  32.519 0.0000000000
46780  5.329  15.153  28.366 0.0000000000
46781  5.247  14.511  28.695 0.0000000000
46782  5.440  14.732  28.181 0.0000000000
46783  5.875  14.315  28.147 0.0000000000
47602  6.701  29.592  -8.961 0.0000000000
47603  6.378  28.810  -9.077 0.0000000000
47604  7.104  29.298  -9.243 0.0000000000
47605  8.964  28.821  -12.451 0.0000000000
47606  8.854  28.113  -11.882 0.0000000000
47607  8.787  28.052  -12.445 0.0000000000
48922  7.917  17.094  24.852 0.0000000000
48924  7.887  17.292  24.305 0.0000000000
48962  7.006  38.413  0.933 0.0000000000
48963  7.078  37.571  0.781 0.0000000000
48964  7.049  38.339  0.353 0.0000000000
48965  6.939  38.333  -0.291 0.0000000000
48966  7.325  38.918  -0.076 0.0000000000
48998  4.802  5.282  32.964 0.0000000000
48999  4.700  5.150  33.553 0.0000000000
51130  14.600  29.800  26.531 0.0000000000
51131  14.550  29.174  26.585 0.0000000000
51132  14.578  29.414  25.957 0.0000000000
51133  14.402  29.089  25.360 0.0000000000
51134  14.610  29.664  25.352 0.0000000000
51138  14.758  32.611  21.630 0.0000000000
51139  14.826  32.311  22.217 0.0000000000
51140  14.472  32.007  21.684 0.0000000000
51141  14.116  31.468  21.802 0.0000000000
51142  14.001  31.809  21.240 0.0000000000
51143  13.391  31.667  20.891 0.0000000000
51144  13.877  32.109  20.714 0.0000000000
51145  13.767  34.359  17.290 0.0000000000
51146  13.195  33.951  17.512 0.0000000000
51147  13.068  34.241  17.018 0.0000000000
51148  12.302  34.268  16.831 0.0000000000
51149  12.986  34.615  16.527 0.0000000000
51168  13.365  37.432  12.784 0.0000000000
51169  13.501  37.179  13.351 0.0000000000
51170  12.806  37.035  13.061 0.0000000000
51171  12.224  36.739  13.413 0.0000000000
51172  12.093  37.055  12.817 0.0000000000
51173  11.270  37.139  12.714 0.0000000000
51174  11.932  37.330  12.288 0.0000000000
51175  12.172  39.482  8.759 0.0000000000
51176  11.393  39.362  9.074 0.0000000000
51177  11.444  39.683  8.519 0.0000000000
51178  10.615  39.958  8.298 0.0000000000
51179  11.519  39.889  7.922 0.0000000000
51181  15.997  42.158  7.408 0.0000000000
51182  16.024  42.322  6.801 0.0000000000
51183  13.284  40.186  3.808 0.0000000000
51184  13.223  40.135  4.402 0.0000000000
51185  12.609  40.013  4.044 0.0000000000
51186  11.864  39.941  4.276 0.0000000000
51187  11.897  39.973  3.702 0.0000000000
51188  11.100  39.997  3.369 0.0000000000
51189  11.913  40.007  3.144 0.0000000000
51190  13.138  39.786  -0.635 0.0000000000
51191  12.500  39.559  -0.336 0.0000000000
51192  12.603  39.436  -0.918 0.0000000000
51193  11.996  39.137  -1.254 0.0000000000
51194  12.626  39.368  -1.525 0.0000000000
51260  12.687  39.684  -6.080 0.0000000000
51261  12.686  39.024  -5.749 0.0000000000
51262  12.529  39.098  -6.380 0.0000000000
51263  12.394  38.432  -6.579 0.0000000000
51264  12.343  39.095  -6.890 0.0000000000
53819  11.967  20.773  29.432 0.0000000000
53820  11.750  21.260  29.060 0.0000000000
53821  12.297  21.433  29.064 0.0000000000
53822  13.355  23.166  28.702 0.0000000000
53823  12.961  22.896  28.486 0.0000000000
53824  13.216  23.574  28.217 0.0000000000
53825  13.088  24.027  27.764 0.0000000000
53826  13.455  24.267  27.948 0.0000000000
53827  13.529  19.185  32.113 0.0000000000
53828  13.242  18.848  31.805 0.0000000000
53829  13.367  19.439  31.451 0.0000000000
53830  12.823  20.651  30.039 0.0000000000
53831  12.757  20.032  30.377 0.0000000000
53832  12.371  20.382  29.907 0.0000000000
53833  11.842  20.181  29.836 0.0000000000
54097  6.750  35.008  -2.050 0.0000000000
54098  6.843  34.142  -2.299 0.0000000000
54099  6.430  34.967  -2.749 0.0000000000
54100  6.048  35.507  -4.749 0.0000000000
54101  5.867  34.881  -4.240 0.0000000000
54102  5.862  34.711  -4.977 0.0000000000
54103  5.687  33.925  -5.203 0.0000000000
54104  5.874  34.529  -5.729 0.0000000000
54105  6.155  34.222  -6.189 0.0000000000
54106  6.578  34.882  -5.899 0.0000000000
54107  8.790  35.638  -5.673 0.0000000000
54108  8.207  35.177  -6.023 0.0000000000
54109  9.192  35.249  -6.071 0.0000000000
54110  9.489  34.974  -6.505 0.0000000000
54111  9.984  35.487  -6.239 0.0000000000
54547  6.851  31.121  16.836 0.0000000000
54548  7.417  30.598  16.674 0.0000000000
54549  7.142  31.343  16.258 0.0000000000
54550  7.265  32.654  14.774 0.0000000000
54551  7.645  31.828  15.149 0.0000000000
54552  7.860  32.081  14.561 0.0000000000
54553  8.430  31.530  14.347 0.0000000000
54554  8.050  32.330  13.958 0.0000000000
54555  8.180  32.523  13.418 0.0000000000
54556  7.617  33.128  13.625 0.0000000000
54557  6.554  35.737  13.539 0.0000000000
54558  6.852  34.885  13.081 0.0000000000
54559  6.640  35.905  12.946 0.0000000000
54560  6.850  36.101  12.332 0.0000000000
54561  6.733  36.837  12.712 0.0000000000
54570  6.613  11.008  29.476 0.0000000000
54571  6.582  10.284  29.818 0.0000000000
54572  7.125  10.527  29.477 0.0000000000
54573  7.812  9.636  28.708 0.0000000000
54574  7.787  9.481  29.277 0.0000000000
54575  7.789  8.981  29.055 0.0000000000
54576  7.756  8.327  29.351 0.0000000000
56339  5.489  16.679  28.448 0.0000000000
56340  5.452  17.050  27.912 0.0000000000
56341  5.589  17.460  28.230 0.0000000000
56342  5.758  19.573  28.064 0.0000000000
56343  5.727  19.109  27.727 0.0000000000
56344  5.744  19.890  27.490 0.0000000000
56345  5.764  20.208  26.873 0.0000000000
56346  5.780  20.667  27.248 0.0000000000
56347  8.743  26.439  25.691 0.0000000000
56348  7.967  26.446  25.882 0.0000000000
56349  8.274  26.976  25.418 0.0000000000
56350  7.502  28.490  24.277 0.0000000000
56351  7.286  27.970  24.705 0.0000000000
56352  6.897  28.348  24.249 0.0000000000
56353  6.388  28.065  24.132 0.0000000000
56354  6.584  28.698  23.700 0.0000000000
56355  6.298  28.996  23.155 0.0000000000
56356  6.771  29.324  23.355 0.0000000000
56357  8.182  30.637  22.291 0.0000000000
56358  7.406  30.547  22.372 0.0000000000
56359  7.869  31.087  21.862 0.0000000000
56360  7.570  31.556  21.441 0.0000000000
56361  8.430  31.543  21.298 0.0000000000
56362  12.402  9.508  37.089 0.0000000000
56363  11.990  9.244  36.992 0.0000000000
56364  12.073  9.862  36.683 0.0000000000
56365  11.339  11.205  35.640 0.0000000000
56366  11.281  10.593  35.969 0.0000000000
56367  10.819  11.005  35.626 0.0000000000
56368  10.300  10.828  35.642 0.0000000000
56369  10.356  11.449  35.312 0.0000000000
56370  7.842  17.296  32.169 0.0000000000
56371  7.748  16.726  32.596 0.0000000000
56372  7.282  17.149  32.284 0.0000000000
56373  6.067  16.951  31.759 0.0000000000
56374  6.343  16.672  32.278 0.0000000000
56375  6.024  16.354  32.100 0.0000000000
56376  6.025  15.686  32.413 0.0000000000
56377  5.925  15.893  31.841 0.0000000000
56378  5.866  15.441  31.561 0.0000000000
56379  5.852  16.055  31.213 0.0000000000
56380  5.758  17.002  29.461 0.0000000000
56381  5.727  16.370  29.802 0.0000000000
56382  5.600  16.494  29.120 0.0000000000
56383  5.439  16.057  28.826 0.0000000000
57202  9.515  31.335  -9.915 0.0000000000
57203  9.218  30.678  -10.031 0.0000000000
57204  9.696  31.270  -10.474 0.0000000000
57205  9.717  31.813  -12.075 0.0000000000
57206  9.689  31.112  -11.708 0.0000000000
57207  9.490  31.103  -12.238 0.0000000000
57208  9.320  30.317  -12.327 0.0000000000
58522  7.841  20.032  23.241 0.0000000000
58523  7.914  19.506  23.074 0.0000000000
58524  7.920  20.130  22.658 0.0000000000
58555  8.413  35.189  5.210 0.0000000000
58561  8.142  35.384  4.015 0.0000000000
58562  7.224  38.166  3.418 0.0000000000
58563  7.421  37.346  3.241 0.0000000000
58564  7.187  38.221  2.768 0.0000000000
58565  7.211  38.282  2.166 0.0000000000
58566  7.252  38.989  2.353 0.0000000000
58590  7.068  7.036  37.684 0.0000000000
58591  7.025  6.319  37.931 0.0000000000
58592  6.518  6.765  37.767 0.0000000000
58593  5.224  6.529  37.128 0.0000000000
58594  5.511  6.178  37.604 0.0000000000
58595  5.120  5.825  37.406 0.0000000000
60741  15.099  33.932  21.530 0.0000000000
60742  15.065  34.196  20.939 0.0000000000
60743  14.915  33.791  20.406 0.0000000000
60744  15.056  34.443  20.310 0.0000000000
60746  15.026  34.938  19.141 0.0000000000
60747  15.018  35.177  18.593 0.0000000000
60748  14.725  34.874  18.089 0.0000000000
60749  14.995  35.468  18.034 0.0000000000
60768  14.862  39.700  12.153 0.0000000000
60769  14.913  39.475  12.758 0.0000000000
60770  14.624  39.009  12.269 0.0000000000
60771  14.293  38.405  12.421 0.0000000000
60772  14.213  38.651  11.811 0.0000000000
60773  13.694  38.371  11.457 0.0000000000
60774  14.144  38.885  11.258 0.0000000000
60775  14.655  39.895  10.104 0.0000000000
60776  14.096  39.413  10.228 0.0000000000
60777  14.125  39.626  9.667 0.0000000000
60778  13.540  39.471  9.302 0.0000000000
60779  14.196  39.792  9.132 0.0000000000
60781  15.910  42.681  4.901 0.0000000000
60782  15.838  42.767  4.253 0.0000000000
60783  15.346  41.803  2.814 0.0000000000
60784  15.336  41.736  3.422 0.0000000000
60785  14.974  41.302  3.075 0.0000000000
60786  14.496  40.853  3.339 0.0000000000
60787  14.538  40.922  2.727 0.0000000000
60788  14.021  40.620  2.382 0.0000000000
60789  14.569  41.007  2.131 0.0000000000
60790  14.872  41.549  0.634 0.0000000000
60791  14.595  41.047  0.905 0.0000000000
60792  14.533  41.088  0.294 0.0000000000
60793  14.135  40.600  -0.045 0.0000000000
60794  14.484  41.108  -0.304 0.0000000000
63539  7.159  19.811  30.328 0.0000000000
63540  6.878  20.284  29.993 0.0000000000
63541  7.436  20.493  29.934 0.0000000000
63542  8.686  21.905  28.889 0.0000000000
63543  7.995  21.853  29.080 0.0000000000
63544  8.388  22.495  28.633 0.0000000000
63545  8.069  23.044  28.330 0.0000000000
63546  8.768  23.097  28.123 0.0000000000
63547  11.270  22.255  28.330 0.0000000000
63548  10.643  22.136  28.407 0.0000000000
63549  11.028  22.799  27.979 0.0000000000
63550  10.868  24.414  26.844 0.0000000000
63551  10.517  23.829  27.294 0.0000000000
63552  10.244  24.387  26.925 0.0000000000
63553  9.542  24.285  27.077 0.0000000000
63554  9.898  24.879  26.594 0.0000000000
63555  9.528  25.425  26.273 0.0000000000
63556  10.195  25.441  26.146 0.0000000000
63557  11.439  26.559  25.233 0.0000000000
63558  10.789  26.496  25.329 0.0000000000
63559  11.050  27.003  24.876 0.0000000000
63560  10.654  27.496  24.523 0.0000000000
63561  11.323  27.583  24.441 0.0000000000
63562  12.843  14.575  34.969 0.0000000000
63563  12.457  14.268  34.802 0.0000000000
63564  12.571  14.883  34.508 0.0000000000
63565  11.931  16.153  33.148 0.0000000000
63566  11.851  15.568  33.542 0.0000000000
63567  11.416  15.963  33.128 0.0000000000
63568  10.865  15.819  33.186 0.0000000000
63569  10.975  16.360  32.695 0.0000000000
63570  12.445  18.327  31.468 0.0000000000
63571  12.308  17.793  31.868 0.0000000000
63572  11.928  18.114  31.393 0.0000000000
63573  10.430  18.133  31.104 0.0000000000
63574  10.875  17.746  31.435 0.0000000000
63575  10.290  17.598  31.530 0.0000000000
63576  10.130  17.110  31.960 0.0000000000
63577  9.684  17.526  31.639 0.0000000000
63578  9.045  17.432  31.840 0.0000000000
63579  9.178  17.963  31.386 0.0000000000
63580  8.287  19.505  30.448 0.0000000000
63581  8.157  18.940  30.844 0.0000000000
63582  7.641  19.428  30.611 0.0000000000
63583  7.070  19.231  30.711 0.0000000000
64397  5.540  30.513  -7.529 0.0000000000
64398  5.412  29.704  -7.525 0.0000000000
64399  5.654  30.275  -7.974 0.0000000000
64400  5.978  30.038  -8.293 0.0000000000
64401  6.267  30.817  -8.155 0.0000000000
64402  6.884  33.602  -6.926 0.0000000000
64403  6.460  32.912  -7.135 0.0000000000
64404  7.243  33.243  -7.249 0.0000000000
64405  8.651  32.920  -8.054 0.0000000000
64406  7.870  32.640  -7.946 0.0000000000
64407  8.227  32.306  -8.258 0.0000000000
64408  7.793  31.657  -8.459 0.0000000000
64409  8.608  32.020  -8.614 0.0000000000
64410  8.966  31.752  -9.053 0.0000000000
64411  9.344  32.398  -8.847 0.0000000000
64412  10.678  33.992  -9.488 0.0000000000
64413  10.415  33.280  -9.580 0.0000000000
64414  10.700  33.923  -10.031 0.0000000000
64415  10.629  33.947  -10.574 0.0000000000
64416  10.756  34.615  -10.447 0.0000000000
65722  7.928  25.351  19.998 0.0000000000
65723  8.149  24.846  19.807 0.0000000000
65724  8.163  25.529  19.427 0.0000000000
65725  8.398  26.712  17.860 0.0000000000
65730  8.421  29.590  16.334 0.0000000000
65731  8.445  28.879  16.734 0.0000000000
65732  8.630  29.037  16.142 0.0000000000
65752  8.390  32.933  12.305 0.0000000000
65753  8.683  32.310  12.084 0.0000000000
65754  8.454  33.152  11.725 0.0000000000
65755  8.408  34.356  10.219 0.0000000000
65756  8.555  33.501  10.573 0.0000000000
65757  8.657  33.658  9.975 0.0000000000
65761  8.571  34.688  8.999 0.0000000000
65762  7.558  37.245  8.677 0.0000000000
65763  7.931  36.464  8.307 0.0000000000
65764  7.533  37.453  8.019 0.0000000000
65765  7.511  37.610  7.381 0.0000000000
65766  7.256  38.414  7.705 0.0000000000
65790  4.976  9.458  33.593 0.0000000000
65791  4.874  8.786  33.933 0.0000000000
65792  4.864  8.948  33.165 0.0000000000
65793  4.895  8.048  31.828 0.0000000000
65794  4.835  7.872  32.419 0.0000000000
65795  4.899  7.367  32.128 0.0000000000
65796  4.847  6.664  32.395 0.0000000000
65797  5.035  6.878  31.903 0.0000000000
65798  6.439  8.886  30.426 0.0000000000
65799  5.804  8.670  30.680 0.0000000000
65800  6.349  8.241  30.685 0.0000000000
65801  6.826  6.450  31.164 0.0000000000
65802  6.298  6.918  31.169 0.0000000000
65803  6.276  6.240  31.402 0.0000000000
65804  5.727  6.012  31.678 0.0000000000
65805  6.184  5.525  31.665 0.0000000000
65806  6.126  4.803  31.904 0.0000000000
65807  6.718  5.072  31.642 0.0000000000
65808  7.604  4.178  30.939 0.0000000000
65809  7.467  4.047  31.378 0.0000000000
65810  7.564  3.475  31.175 0.0000000000
65811  7.528  2.761  31.407 0.0000000000
71099  7.676  13.270  27.706 0.0000000000
71100  7.819  13.560  27.201 0.0000000000
71101  7.643  14.080  27.362 0.0000000000
71102  7.036  16.090  26.722 0.0000000000
71103  7.494  15.639  26.682 0.0000000000
71104  7.411  16.420  26.322 0.0000000000
71105  7.650  16.676  25.847 0.0000000000
71106  7.296  17.153  25.933 0.0000000000
71107  5.537  17.698  26.887 0.0000000000
71108  5.708  17.270  26.794 0.0000000000
71109  5.702  18.015  26.450 0.0000000000
71110  6.293  19.456  25.223 0.0000000000
71111  6.302  18.709  25.585 0.0000000000
71112  6.627  19.050  25.174 0.0000000000
71113  6.996  18.656  25.157 0.0000000000
71114  6.987  19.362  24.747 0.0000000000
71115  7.353  19.629  24.285 0.0000000000
71116  7.027  20.060  24.352 0.0000000000
71117  6.826  21.799  23.709 0.0000000000
71118  7.037  21.410  23.596 0.0000000000
71119  7.102  22.042  23.198 0.0000000000
71120  7.423  22.278  22.664 0.0000000000
71121  7.183  22.744  22.775 0.0000000000
71122  6.327  21.197  29.246 0.0000000000
71123  5.976  20.917  29.077 0.0000000000
71124  6.083  21.657  28.786 0.0000000000
71125  5.964  23.191  27.332 0.0000000000
71126  5.884  22.391  27.667 0.0000000000
71127  5.895  22.706  27.037 0.0000000000
71128  5.878  22.220  26.677 0.0000000000
71129  5.876  22.972  26.431 0.0000000000
71130  6.562  26.148  26.014 0.0000000000
71131  6.336  25.438  26.388 0.0000000000
71132  6.123  25.767  25.803 0.0000000000
71133  5.996  24.956  24.430 0.0000000000
71134  5.933  24.760  25.121 0.0000000000
71135  5.982  24.211  24.754 0.0000000000
71136  5.964  23.471  25.074 0.0000000000
71137  6.032  23.723  24.386 0.0000000000
71138  6.156  23.217  24.135 0.0000000000
71139  6.163  23.892  23.787 0.0000000000
71140  6.406  24.941  22.209 0.0000000000
71141  6.474  24.259  22.598 0.0000000000
71142  6.669  24.464  22.063 0.0000000000
71143  7.005  24.017  21.959 0.0000000000
71144  6.955  24.690  21.566 0.0000000000
71145  7.311  24.946  21.036 0.0000000000
71146  6.914  25.376  21.180 0.0000000000
71147  6.358  27.225  20.614 0.0000000000
71148  6.715  26.727  20.409 0.0000000000
71149  6.585  27.429  20.014 0.0000000000
71150  6.898  27.694  19.505 0.0000000000
71151  6.428  28.164  19.725 0.0000000000
71152  5.990  29.567  21.919 0.0000000000
71153  5.906  28.953  21.589 0.0000000000
71154  5.958  29.738  21.275 0.0000000000
71155  5.934  30.950  19.685 0.0000000000
71156  5.939  30.138  19.986 0.0000000000
71157  6.021  30.314  19.316 0.0000000000
71158  6.201  29.719  19.006 0.0000000000
71159  6.125  30.509  18.639 0.0000000000
71160  6.379  30.674  17.986 0.0000000000
71161  6.097  31.289  18.306 0.0000000000
71162  6.457  33.623  18.227 0.0000000000
71163  6.028  33.099  17.903 0.0000000000
71164  6.313  33.970  17.652 0.0000000000
71165  6.255  34.227  17.078 0.0000000000
71166  6.922  34.609  17.326 0.0000000000
71170  10.552  5.989  38.095 0.0000000000
71172  10.128  5.732  38.140 0.0000000000
71174  9.669  6.220  37.989 0.0000000000
71175  11.033  8.690  36.950 0.0000000000
71176  10.885  8.026  37.294 0.0000000000
71177  10.501  8.487  36.997 0.0000000000
71178  9.015  8.544  36.958 0.0000000000
71179  9.440  8.100  37.159 0.0000000000
71180  8.947  7.886  37.294 0.0000000000
71181  8.857  7.162  37.637 0.0000000000
71182  8.492  7.666  37.414 0.0000000000
71183  8.064  7.471  37.495 0.0000000000
71184  8.136  8.151  37.176 0.0000000000
71185  7.309  9.673  36.369 0.0000000000
71186  7.227  9.015  36.715 0.0000000000
71187  6.723  9.497  36.468 0.0000000000
71188  6.187  9.285  36.503 0.0000000000
71189  6.212  9.960  36.164 0.0000000000
71190  11.470  13.777  34.522 0.0000000000
71191  11.461  13.163  34.780 0.0000000000
71192  10.952  13.535  34.506 0.0000000000
71193  9.414  13.675  34.352 0.0000000000
71194  9.903  13.131  34.572 0.0000000000
71195  9.419  13.006  34.639 0.0000000000
71196  9.395  12.334  34.913 0.0000000000
71197  8.922  12.800  34.749 0.0000000000
71198  7.538  15.595  33.437 0.0000000000
71199  7.989  15.167  33.752 0.0000000000
71200  7.494  14.987  33.812 0.0000000000
71201  6.918  13.456  34.450 0.0000000000
71202  7.404  13.661  34.424 0.0000000000
71203  7.425  12.956  34.727 0.0000000000
71204  7.979  12.454  34.898 0.0000000000
71205  7.422  12.276  35.023 0.0000000000
71206  7.380  11.595  35.341 0.0000000000
71207  6.836  12.103  35.138 0.0000000000
71208  5.687  11.869  34.492 0.0000000000
71209  5.861  11.618  35.028 0.0000000000
71210  5.565  11.275  34.839 0.0000000000
71211  5.519  10.661  35.213 0.0000000000
71212  5.358  10.871  34.620 0.0000000000
71213  5.231  10.413  34.314 0.0000000000
71214  5.309  11.059  33.954 0.0000000000
71215  5.385  11.954  32.224 0.0000000000
71216  5.300  11.329  32.571 0.0000000000
71217  5.248  11.471  31.841 0.0000000000
71218  5.114  11.015  31.481 0.0000000000
71219  5.176  11.667  31.136 0.0000000000
71220  5.601  14.504  30.852 0.0000000000
71221  5.545  13.847  31.196 0.0000000000
71222  5.449  14.085  30.517 0.0000000000
71223  5.148  13.294  29.301 0.0000000000
71224  5.088  13.106  29.861 0.0000000000
71225  5.117  12.635  29.649 0.0000000000
71226  5.078  11.967  29.995 0.0000000000
71227  5.273  12.181  29.514 0.0000000000
71228  5.604  11.788  29.459 0.0000000000
71229  5.628  12.404  29.106 0.0000000000
71230  6.885  13.475  28.178 0.0000000000
71231  6.760  12.891  28.499 0.0000000000
71232  7.295  13.067  28.148 0.0000000000
71233  7.671  12.587  28.078 0.0000000000
73689  5.347  27.039  -7.870 0.0000000000
73690  5.750  27.210  -9.219 0.0000000000
73691  5.450  26.577  -8.733 0.0000000000
73692  5.698  26.416  -9.127 0.0000000000
73693  5.708  25.600  -8.961 0.0000000000
73694  5.994  26.272  -9.498 0.0000000000
73695  8.607  29.308  -10.184 0.0000000000
73696  7.931  28.806  -9.902 0.0000000000
73697  8.298  28.604  -10.319 0.0000000000
73698  7.937  26.943  -10.836 0.0000000000
73699  7.655  27.123  -10.420 0.0000000000
73700  7.347  26.398  -10.470 0.0000000000
73701  6.751  25.842  -10.146 0.0000000000
73702  7.072  25.674  -10.514 0.0000000000
73703  6.809  24.928  -10.427 0.0000000000
73704  7.344  25.498  -10.853 0.0000000000
77647  7.876  14.068  26.224 0.0000000000
77767  8.075  34.706  2.632 0.0000000000
77769  7.987  34.744  2.019 0.0000000000
77770  7.364  35.850  0.414 0.0000000000
77771  7.731  34.899  0.806 0.0000000000
77772  7.562  34.912  0.241 0.0000000000
77774  7.369  34.962  -0.314 0.0000000000
77775  7.249  34.967  -0.901 0.0000000000
77776  7.012  35.868  -0.736 0.0000000000
77777  6.946  38.028  -1.507 0.0000000000
77778  6.592  37.454  -1.694 0.0000000000
77779  6.937  37.874  -2.111 0.0000000000
77780  7.067  37.658  -2.686 0.0000000000
77781  7.685  38.011  -2.412 0.0000000000
77873  4.736  7.443  34.518 0.0000000000
77874  4.741  7.236  35.229 0.0000000000
77875  4.688  6.757  34.825 0.0000000000
77876  4.629  4.794  34.945 0.0000000000
77877  4.631  5.309  35.387 0.0000000000
81163  13.168  6.181  39.614 0.0000000000
81165  12.900  6.322  39.239 0.0000000000
81166  12.616  6.460  38.889 0.0000000000
81167  12.961  7.037  39.049 0.0000000000
81171  13.520  9.617  38.994 0.0000000000
81172  13.468  8.893  39.247 0.0000000000
81173  13.349  9.015  38.764 0.0000000000
81174  13.136  8.471  38.532 0.0000000000
81175  13.201  9.175  38.276 0.0000000000
81176  13.015  9.275  37.831 0.0000000000
81177  13.255  9.846  37.990 0.0000000000
81178  13.504  11.683  37.690 0.0000000000
81179  13.361  11.129  37.455 0.0000000000
81180  13.404  11.795  37.199 0.0000000000
81181  13.220  11.870  36.749 0.0000000000
81182  13.432  12.440  36.992 0.0000000000
81203  13.523  14.377  36.772 0.0000000000
81204  13.389  13.761  36.530 0.0000000000
81205  13.453  14.430  36.260 0.0000000000
81206  13.321  14.484  35.774 0.0000000000
81207  13.539  15.065  36.029 0.0000000000
81209  13.715  16.281  35.440 0.0000000000
81210  13.749  16.862  35.122 0.0000000000
81211  13.650  16.852  34.548 0.0000000000
81212  13.786  17.436  34.776 0.0000000000
81219  13.868  18.649  34.120 0.0000000000
81220  13.861  19.283  33.802 0.0000000000
81221  13.808  19.279  33.221 0.0000000000
81222  13.806  19.922  33.458 0.0000000000
81226  13.839  21.846  31.988 0.0000000000
84263  14.090  24.032  30.044 0.0000000000
84267  14.192  25.643  28.366 0.0000000000
84268  13.935  25.394  27.815 0.0000000000
84269  14.122  25.996  27.804 0.0000000000
84273  14.325  27.909  26.605 0.0000000000
84274  14.349  27.592  27.211 0.0000000000
84275  14.156  27.273  26.698 0.0000000000
84276  13.947  26.663  26.769 0.0000000000
84277  13.837  26.997  26.235 0.0000000000
84278  13.350  26.852  25.775 0.0000000000
84279  13.643  27.378  25.649 0.0000000000
84280  13.547  28.609  24.450 0.0000000000
84281  13.190  28.099  24.588 0.0000000000
84282  12.922  28.478  24.095 0.0000000000
84283  12.231  28.426  23.847 0.0000000000
84284  12.655  28.866  23.559 0.0000000000
84296  14.883  31.778  23.435 0.0000000000
84297  14.983  32.136  24.078 0.0000000000
84298  14.902  31.492  24.089 0.0000000000
84299  14.877  31.226  24.707 0.0000000000
84300  14.741  30.840  24.086 0.0000000000
84301  14.495  30.266  24.136 0.0000000000
84302  14.436  30.539  23.505 0.0000000000
84303  13.188  30.465  22.101 0.0000000000
84304  13.373  30.129  22.633 0.0000000000
84305  12.669  30.036  22.336 0.0000000000
84306  12.128  29.638  22.633 0.0000000000
84307  11.843  30.044  22.178 0.0000000000
84308  10.953  30.166  22.101 0.0000000000
84309  11.599  30.462  21.730 0.0000000000
84310  11.881  31.619  20.422 0.0000000000
84311  11.169  31.335  20.796 0.0000000000
84312  11.003  31.727  20.338 0.0000000000
84313  9.997  31.930  20.379 0.0000000000
84314  10.779  32.112  19.920 0.0000000000
84315  14.113  33.195  19.427 0.0000000000
84316  13.670  32.715  19.601 0.0000000000
84317  13.519  33.010  19.071 0.0000000000
84318  11.902  33.285  18.128 0.0000000000
84319  12.064  32.941  18.600 0.0000000000
84320  11.172  33.051  18.494 0.0000000000
84321  10.437  32.862  18.996 0.0000000000
84322  10.271  33.233  18.517 0.0000000000
84323  9.287  33.481  18.528 0.0000000000
84324  10.142  33.582  18.049 0.0000000000
84325  10.650  34.525  16.612 0.0000000000
84326  9.811  34.369  17.071 0.0000000000
84327  9.702  34.753  16.627 0.0000000000
84328  8.647  35.052  16.619 0.0000000000
84329  9.543  35.177  16.161 0.0000000000
84378  15.417  37.465  16.784 0.0000000000
84379  15.393  37.139  17.339 0.0000000000
84380  15.261  36.759  16.803 0.0000000000
84381  14.996  36.075  16.879 0.0000000000
84382  14.950  36.404  16.324 0.0000000000
84383  15.095  38.621  14.583 0.0000000000
84384  15.231  38.332  15.166 0.0000000000
84385  14.921  37.942  14.614 0.0000000000
84386  13.703  36.517  14.429 0.0000000000
84387  14.269  36.741  14.773 0.0000000000
84388  13.843  36.230  14.963 0.0000000000
84389  13.976  35.908  15.481 0.0000000000
84390  13.314  35.770  15.199 0.0000000000
84391  12.714  35.354  15.492 0.0000000000
84392  12.600  35.703  15.005 0.0000000000
84393  10.874  36.297  14.214 0.0000000000
84394  10.992  35.930  14.719 0.0000000000
84395  10.046  36.167  14.715 0.0000000000
84396  9.195  36.044  15.206 0.0000000000
84397  9.050  36.470  14.689 0.0000000000
84398  8.050  36.722  14.597 0.0000000000
84399  8.933  36.869  14.161 0.0000000000
84400  9.558  37.610  12.484 0.0000000000
84401  8.706  37.607  12.997 0.0000000000
84402  8.641  37.848  12.382 0.0000000000
84403  7.792  37.930  12.223 0.0000000000
84404  8.563  38.115  11.767 0.0000000000
84405  12.323  38.165  10.832 0.0000000000
84406  11.655  37.901  11.120 0.0000000000
84407  11.554  38.258  10.605 0.0000000000
84408  9.833  39.088  9.802 0.0000000000
84409  9.920  38.659  10.350 0.0000000000
84410  9.063  38.948  10.239 0.0000000000
84411  8.339  38.742  10.656 0.0000000000
84412  8.203  39.166  10.099 0.0000000000
84413  7.569  39.099  9.860 0.0000000000
84414  8.137  39.566  9.539 0.0000000000
84415  8.884  40.534  7.850 0.0000000000
84416  8.008  40.421  8.300 0.0000000000
84417  8.093  40.453  7.552 0.0000000000
84418  7.405  40.158  7.216 0.0000000000
84419  8.139  40.559  6.840 0.0000000000
84423  15.395  40.920  7.672 0.0000000000
84424  15.304  40.851  8.238 0.0000000000
84425  14.912  40.492  7.811 0.0000000000
84426  14.340  40.108  8.003 0.0000000000
84427  14.417  40.197  7.426 0.0000000000
84428  15.420  41.431  5.302 0.0000000000
84429  15.497  41.312  5.892 0.0000000000
84430  15.056  40.920  5.517 0.0000000000
84431  13.210  39.984  5.573 0.0000000000
84432  13.889  40.161  5.915 0.0000000000
84433  13.183  39.962  6.134 0.0000000000
84434  13.140  39.887  6.717 0.0000000000
84435  12.444  39.885  6.382 0.0000000000
84436  11.639  39.974  6.732 0.0000000000
84437  11.693  39.984  6.104 0.0000000000
84438  10.205  40.218  4.845 0.0000000000
84439  10.112  40.280  5.466 0.0000000000
84440  9.212  40.443  5.111 0.0000000000
84441  8.238  40.534  5.433 0.0000000000
84442  8.328  40.543  4.764 0.0000000000
84443  7.636  40.304  4.350 0.0000000000
84444  8.462  40.400  4.085 0.0000000000
84445  9.593  39.980  2.662 0.0000000000
84446  8.753  40.074  2.841 0.0000000000
84447  8.905  39.935  2.268 0.0000000000
84448  8.266  39.817  1.863 0.0000000000
84449  9.031  39.854  1.688 0.0000000000
84450  12.860  40.105  1.722 0.0000000000
84451  12.087  39.970  1.978 0.0000000000
84452  12.211  39.921  1.371 0.0000000000
84453  10.992  39.377  0.164 0.0000000000
84454  10.860  39.552  0.730 0.0000000000
84455  10.167  39.436  0.354 0.0000000000
84456  9.329  39.497  0.546 0.0000000000
84457  9.465  39.245  -0.018 0.0000000000
84458  8.786  39.066  -0.471 0.0000000000
84459  9.620  39.014  -0.609 0.0000000000
84460  10.793  38.529  -1.875 0.0000000000
84461  9.946  38.546  -1.703 0.0000000000
84462  10.132  38.266  -2.237 0.0000000000
84463  9.433  37.972  -2.609 0.0000000000
84464  10.359  37.951  -2.749 0.0000000000
84649  14.431  42.404  -1.729 0.0000000000
84650  14.313  41.795  -2.088 0.0000000000
84651  14.252  41.145  -1.753 0.0000000000
84652  14.156  41.171  -2.450 0.0000000000
84656  13.324  40.123  -4.439 0.0000000000
84657  13.532  40.705  -4.130 0.0000000000
84658  13.498  40.074  -3.757 0.0000000000
84659  13.592  40.054  -3.085 0.0000000000
84660  13.298  39.518  -3.356 0.0000000000
84661  12.863  39.105  -2.909 0.0000000000
84662  12.907  39.058  -3.594 0.0000000000
84663  12.136  38.008  -4.833 0.0000000000
84664  12.094  38.070  -4.129 0.0000000000
84665  11.606  37.638  -4.419 0.0000000000
84666  10.920  37.380  -4.040 0.0000000000
84667  11.136  37.203  -4.712 0.0000000000
84668  10.572  36.811  -4.872 0.0000000000
84669  11.293  37.065  -5.265 0.0000000000
84670  11.932  37.261  -6.825 0.0000000000
84671  11.559  36.792  -6.371 0.0000000000
84672  11.613  36.694  -6.919 0.0000000000
84673  11.284  36.112  -6.998 0.0000000000
84674  11.616  36.600  -7.456 0.0000000000
84683  11.198  35.949  -9.306 0.0000000000
92195  12.944  21.269  29.690 0.0000000000
92196  12.788  21.707  29.222 0.0000000000
92197  13.220  22.002  29.413 0.0000000000
92198  13.471  22.727  29.173 0.0000000000
92199  13.702  23.464  28.978 0.0000000000
92200  13.671  20.441  31.415 0.0000000000
92201  13.442  20.067  31.116 0.0000000000
92202  13.482  20.683  30.813 0.0000000000
92203  13.234  20.970  30.254 0.0000000000
92362  6.321  36.479  -2.980 0.0000000000
92363  6.089  35.700  -3.231 0.0000000000
92364  6.197  36.335  -3.754 0.0000000000
92365  6.391  36.089  -4.473 0.0000000000
92366  6.738  35.794  -5.127 0.0000000000
92367  7.027  35.488  -5.598 0.0000000000
92368  7.528  35.960  -5.250 0.0000000000
92369  8.407  36.032  -5.266 0.0000000000
92370  9.402  36.090  -5.279 0.0000000000
92632  6.351  32.845  16.266 0.0000000000
92633  6.817  32.167  15.947 0.0000000000
92634  6.529  33.077  15.674 0.0000000000
92635  6.709  33.278  15.017 0.0000000000
92636  6.923  33.534  14.460 0.0000000000
92637  7.074  33.760  13.899 0.0000000000
92638  6.625  34.492  14.258 0.0000000000
92639  6.441  35.487  14.118 0.0000000000
92640  6.565  36.483  13.970 0.0000000000
92646  7.549  11.349  28.751 0.0000000000
92647  7.533  10.711  29.073 0.0000000000
92648  7.777  10.831  28.602 0.0000000000
92649  7.818  10.304  28.397 0.0000000000
93707  5.729  17.695  29.132 0.0000000000
93708  5.688  17.967  28.548 0.0000000000
93709  5.704  18.529  28.864 0.0000000000
93710  5.722  19.272  28.637 0.0000000000
93711  5.774  20.022  28.446 0.0000000000
93712  9.244  27.480  24.799 0.0000000000
93713  8.509  27.491  24.949 0.0000000000
93714  8.705  28.047  24.479 0.0000000000
93715  8.259  28.533  24.161 0.0000000000
93716  7.820  29.047  23.807 0.0000000000
93717  7.378  29.536  23.374 0.0000000000
93718  8.103  29.628  23.262 0.0000000000
93719  8.502  30.132  22.706 0.0000000000
93720  8.992  30.580  22.144 0.0000000000
93721  12.566  10.789  36.510 0.0000000000
93722  12.135  10.485  36.372 0.0000000000
93723  12.229  11.098  36.090 0.0000000000
93724  11.834  11.449  35.696 0.0000000000
93725  11.339  11.812  35.365 0.0000000000
93726  6.851  18.123  31.534 0.0000000000
93727  6.805  17.522  31.963 0.0000000000
93728  6.421  17.867  31.526 0.0000000000
93729  6.112  17.556  31.386 0.0000000000
93730  5.908  17.157  31.182 0.0000000000
93731  5.862  16.695  30.866 0.0000000000
93732  5.879  17.348  30.510 0.0000000000
93733  5.814  17.512  29.822 0.0000000000
94225  10.252  32.635  -10.825 0.0000000000
94226  10.018  31.917  -10.949 0.0000000000
94227  10.148  32.589  -11.445 0.0000000000
95017  7.858  21.333  22.361 0.0000000000
95018  7.928  20.763  22.227 0.0000000000
95019  7.997  21.431  21.733 0.0000000000
95035  8.255  35.972  6.787 0.0000000000
95036  8.625  35.082  6.494 0.0000000000
95037  8.267  35.975  6.172 0.0000000000
95038  8.188  36.043  5.492 0.0000000000
95039  8.061  36.144  4.860 0.0000000000
95040  7.928  36.259  4.252 0.0000000000
95041  7.592  37.155  4.506 0.0000000000
95042  7.172  38.179  4.080 0.0000000000
95043  7.044  39.075  3.625 0.0000000000
95058  6.155  7.914  37.132 0.0000000000
95059  6.081  7.195  37.446 0.0000000000
95060  5.702  7.635  37.027 0.0000000000
95061  5.307  7.224  36.839 0.0000000000
95062  4.998  6.794  36.570 0.0000000000
96366  15.127  40.403  12.074 0.0000000000
96367  14.891  39.896  11.580 0.0000000000
96368  14.535  39.461  11.110 0.0000000000
96369  14.954  40.102  11.028 0.0000000000
96370  15.039  40.278  10.515 0.0000000000
96371  15.118  40.423  9.972 0.0000000000
96373  15.788  42.862  3.611 0.0000000000
96374  15.709  42.940  3.037 0.0000000000
96375  15.527  42.402  2.633 0.0000000000
96376  15.298  41.921  2.213 0.0000000000
96377  14.999  41.459  1.859 0.0000000000
96378  15.248  42.006  1.610 0.0000000000
96379  15.188  42.079  1.001 0.0000000000
96380  15.034  42.149  0.418 0.0000000000
98027  8.370  20.079  30.073 0.0000000000
98028  8.027  20.609  29.812 0.0000000000
98029  8.643  20.717  29.626 0.0000000000
98030  8.983  21.359  29.166 0.0000000000
98031  9.382  21.973  28.712 0.0000000000
98032  12.020  23.564  27.551 0.0000000000
98033  11.419  23.420  27.566 0.0000000000
98034  11.763  24.025  27.177 0.0000000000
98035  11.496  24.509  26.789 0.0000000000
98036  11.149  25.002  26.426 0.0000000000
98037  10.816  25.490  26.058 0.0000000000
98038  11.439  25.591  26.034 0.0000000000
98039  11.778  26.149  25.649 0.0000000000
98040  12.031  26.678  25.250 0.0000000000
98041  13.049  15.798  34.302 0.0000000000
98042  12.663  15.488  34.138 0.0000000000
98043  12.733  16.048  33.698 0.0000000000
98044  12.409  16.350  33.189 0.0000000000
98045  12.050  16.662  32.684 0.0000000000
98046  11.621  18.983  30.556 0.0000000000
98047  11.520  18.432  30.964 0.0000000000
98048  11.082  18.826  30.605 0.0000000000
98049  10.507  18.712  30.686 0.0000000000
98050  9.929  18.603  30.791 0.0000000000
98051  9.365  18.516  30.920 0.0000000000
98052  9.420  19.092  30.501 0.0000000000
98053  8.921  19.568  30.289 0.0000000000
98532  6.320  32.486  -4.125 0.0000000000
98533  6.644  31.676  -3.552 0.0000000000
98534  6.442  31.647  -4.232 0.0000000000
98542  5.472  30.151  -6.609 0.0000000000
98543  5.441  30.751  -7.091 0.0000000000
98544  5.725  31.330  -7.472 0.0000000000
98545  8.524  33.998  -7.028 0.0000000000
98546  8.056  33.490  -7.337 0.0000000000
98547  8.840  33.706  -7.463 0.0000000000
98548  9.100  33.458  -7.887 0.0000000000
98549  9.395  33.211  -8.302 0.0000000000
98550  9.714  32.987  -8.690 0.0000000000
98551  10.053  33.592  -8.587 0.0000000000
98552  10.599  34.060  -8.928 0.0000000000
98553  10.944  34.659  -9.372 0.0000000000
99337  7.796  26.749  19.229 0.0000000000
99338  8.146  26.255  19.051 0.0000000000
99339  8.097  26.991  18.687 0.0000000000
99340  8.330  27.243  18.109 0.0000000000
99341  8.445  27.451  17.518 0.0000000000
99342  8.722  29.979  15.149 0.0000000000
99343  8.692  29.220  15.475 0.0000000000
99355  7.683  34.669  11.652 0.0000000000
99356  8.113  34.029  11.394 0.0000000000
99357  7.872  34.864  11.080 0.0000000000
99358  8.066  35.042  10.487 0.0000000000
99359  8.175  35.211  9.877 0.0000000000
99360  8.263  35.414  9.261 0.0000000000
99361  7.874  36.085  9.571 0.0000000000
99362  7.554  37.025  9.282 0.0000000000
99363  7.302  38.031  9.037 0.0000000000
99378  4.918  9.747  32.202 0.0000000000
99379  4.869  9.095  32.479 0.0000000000
99380  4.860  9.247  31.845 0.0000000000
99381  4.878  8.718  31.522 0.0000000000
99382  5.049  8.233  31.331 0.0000000000
99383  7.418  8.013  30.273 0.0000000000
99384  6.896  7.802  30.663 0.0000000000
99385  7.331  7.351  30.547 0.0000000000
99386  7.273  6.665  30.818 0.0000000000
99387  7.232  5.974  31.069 0.0000000000
99388  7.210  5.269  31.310 0.0000000000
99389  7.537  5.441  30.914 0.0000000000
99390  7.653  4.880  30.709 0.0000000000
102563  6.952  14.141  27.836 0.0000000000
102564  7.265  14.520  27.435 0.0000000000
102565  6.771  14.949  27.475 0.0000000000
102566  6.623  15.733  27.113 0.0000000000
102567  6.528  16.502  26.746 0.0000000000
102568  5.689  19.222  26.298 0.0000000000
102569  5.791  18.776  26.116 0.0000000000
102570  5.845  19.537  25.797 0.0000000000
102571  6.038  19.866  25.317 0.0000000000
102572  6.348  20.160  24.869 0.0000000000
102573  6.718  20.451  24.419 0.0000000000
102574  6.434  20.851  24.527 0.0000000000
102575  6.510  21.553  24.184 0.0000000000
102576  6.615  22.230  23.817 0.0000000000
102577  6.781  22.730  28.534 0.0000000000
102578  6.276  22.426  28.490 0.0000000000
102579  6.459  23.190  28.127 0.0000000000
102580  6.277  23.575  27.591 0.0000000000
102581  6.039  23.963  27.081 0.0000000000
102582  6.108  26.785  24.890 0.0000000000
102583  5.995  26.061  25.187 0.0000000000
102584  6.010  26.296  24.525 0.0000000000
102585  6.017  25.687  24.124 0.0000000000
102586  6.071  25.102  23.736 0.0000000000
102587  6.167  24.577  23.408 0.0000000000
102588  6.135  25.270  23.063 0.0000000000
102589  6.186  25.474  22.422 0.0000000000
102590  6.338  25.619  21.846 0.0000000000
102591  6.544  25.809  21.302 0.0000000000
102592  6.260  26.288  21.507 0.0000000000
102593  6.188  27.031  21.188 0.0000000000
102594  6.075  27.764  20.898 0.0000000000
102595  6.164  31.091  21.332 0.0000000000
102596  5.993  30.558  20.987 0.0000000000
102597  6.090  31.339  20.710 0.0000000000
102598  5.996  31.576  20.083 0.0000000000
102599  5.973  31.783  19.422 0.0000000000
102600  6.007  31.956  18.720 0.0000000000
102601  6.109  32.589  19.078 0.0000000000
102602  6.530  33.348  18.833 0.0000000000
102603  7.205  33.927  18.398 0.0000000000
102607  11.004  6.225  38.109 0.0000000000
102608  10.655  6.695  37.854 0.0000000000
102609  10.166  9.563  36.359 0.0000000000
102610  10.078  8.935  36.704 0.0000000000
102611  9.656  9.366  36.440 0.0000000000
102612  9.118  9.164  36.579 0.0000000000
102613  8.642  8.977  36.712 0.0000000000
102614  8.192  8.776  36.825 0.0000000000
102615  8.284  9.414  36.458 0.0000000000
102616  7.870  9.864  36.240 0.0000000000
102617  7.350  10.308  36.024 0.0000000000
102618  10.617  14.600  33.981 0.0000000000
102619  10.473  13.950  34.271 0.0000000000
102620  10.013  14.445  34.014 0.0000000000
102621  9.446  14.301  34.078 0.0000000000
102622  8.950  14.099  34.211 0.0000000000
102623  6.586  15.117  33.442 0.0000000000
102624  7.000  14.758  33.813 0.0000000000
102625  6.550  14.481  33.743 0.0000000000
102626  6.553  13.841  34.088 0.0000000000
102627  6.496  13.166  34.419 0.0000000000
102628  6.423  12.511  34.776 0.0000000000
102629  6.138  12.840  34.300 0.0000000000
102630  5.824  12.471  34.133 0.0000000000
102631  5.631  12.070  33.882 0.0000000000
102632  5.464  11.656  33.597 0.0000000000
102633  5.607  12.252  33.205 0.0000000000
102634  5.551  12.421  32.565 0.0000000000
102635  5.457  12.590  31.948 0.0000000000
102636  5.340  14.884  29.484 0.0000000000
102637  5.305  14.252  29.824 0.0000000000
102638  5.223  14.386  29.216 0.0000000000
102639  5.169  13.907  28.964 0.0000000000
102640  5.391  13.462  28.845 0.0000000000
102641  5.705  13.033  28.779 0.0000000000
102642  5.802  13.682  28.476 0.0000000000
102643  6.346  13.910  28.144 0.0000000000
104116  5.513  28.433  -8.425 0.0000000000
104117  5.400  27.638  -8.374 0.0000000000
104118  5.684  28.218  -8.837 0.0000000000
104119  6.062  27.998  -9.149 0.0000000000
104120  6.459  27.790  -9.464 0.0000000000
104121  8.991  28.939  -11.237 0.0000000000
104122  8.557  28.390  -10.718 0.0000000000
104123  8.720  28.233  -11.268 0.0000000000
104124  8.515  27.520  -11.307 0.0000000000
104125  8.137  26.746  -11.301 0.0000000000
104126  7.836  26.029  -11.282 0.0000000000
106492  7.931  15.618  25.555 0.0000000000
106564  7.479  36.597  1.810 0.0000000000
106565  7.661  35.702  1.597 0.0000000000
106566  7.315  36.719  1.189 0.0000000000
106567  7.174  36.759  0.587 0.0000000000
106568  7.008  36.758  -0.014 0.0000000000
106569  6.846  36.747  -0.597 0.0000000000
106570  6.790  37.577  -0.468 0.0000000000
106571  6.859  38.228  -0.911 0.0000000000
106572  7.492  38.555  -1.291 0.0000000000
106628  4.681  6.381  33.668 0.0000000000
106629  4.663  6.243  34.396 0.0000000000
106630  4.663  5.691  33.933 0.0000000000
106631  4.650  4.978  34.198 0.0000000000
108605  13.422  6.826  39.848 0.0000000000
108611  13.451  10.442  38.185 0.0000000000
110469  14.466  28.559  26.611 0.0000000000
110470  14.269  28.220  26.014 0.0000000000
110471  13.906  27.946  25.520 0.0000000000
110472  14.140  28.515  25.409 0.0000000000
110473  14.041  28.827  24.815 0.0000000000
110474  13.891  29.130  24.319 0.0000000000
110482  14.997  32.708  22.833 0.0000000000
110483  14.860  32.067  22.812 0.0000000000
110484  14.630  31.437  22.824 0.0000000000
110485  14.337  30.862  22.902 0.0000000000
110486  14.230  31.147  22.347 0.0000000000
110487  13.683  30.952  21.929 0.0000000000
110488  13.005  30.820  21.615 0.0000000000
110489  12.229  30.808  21.399 0.0000000000
110490  12.830  31.199  21.122 0.0000000000
110491  12.660  31.578  20.641 0.0000000000
110492  12.530  31.930  20.122 0.0000000000
110493  13.923  33.722  18.323 0.0000000000
110494  13.402  33.301  18.546 0.0000000000
110495  13.312  33.634  18.021 0.0000000000
110496  12.576  33.586  17.798 0.0000000000
110497  11.760  33.627  17.646 0.0000000000
110498  10.903  33.777  17.564 0.0000000000
110499  11.608  33.993  17.177 0.0000000000
110500  11.521  34.353  16.680 0.0000000000
110501  11.450  34.738  16.189 0.0000000000
110533  15.405  37.791  16.230 0.0000000000
110534  14.456  37.910  13.561 0.0000000000
110535  14.533  37.578  14.124 0.0000000000
110536  14.095  37.359  13.694 0.0000000000
110537  13.626  36.870  13.888 0.0000000000
110538  13.083  36.436  14.153 0.0000000000
110539  12.487  36.054  14.479 0.0000000000
110540  12.376  36.419  13.951 0.0000000000
110541  11.573  36.492  13.812 0.0000000000
110542  10.718  36.666  13.704 0.0000000000
110543  9.790  36.931  13.678 0.0000000000
110544  10.560  37.016  13.156 0.0000000000
110545  10.440  37.340  12.576 0.0000000000
110546  10.348  37.619  11.988 0.0000000000
110547  12.154  38.852  9.792 0.0000000000
110548  11.429  38.625  10.105 0.0000000000
110549  11.402  39.004  9.597 0.0000000000
110550  10.616  39.238  9.420 0.0000000000
110551  9.745  39.542  9.267 0.0000000000
110552  8.898  39.846  9.123 0.0000000000
110553  9.713  39.980  8.688 0.0000000000
110554  9.747  40.299  8.082 0.0000000000
110555  9.868  40.400  7.433 0.0000000000
110557  15.934  41.908  8.586 0.0000000000
110558  15.979  42.010  8.002 0.0000000000
110559  15.757  41.519  7.535 0.0000000000
110560  15.472  41.071  7.083 0.0000000000
110561  14.510  40.662  4.555 0.0000000000
110562  14.522  40.574  5.138 0.0000000000
110563  13.888  40.290  4.751 0.0000000000
110564  13.236  40.069  4.994 0.0000000000
110565  12.529  39.963  5.227 0.0000000000
110566  11.750  39.968  5.478 0.0000000000
110567  11.810  39.956  4.874 0.0000000000
110568  11.063  39.995  4.536 0.0000000000
110569  10.196  40.139  4.215 0.0000000000
110570  9.366  40.253  3.830 0.0000000000
110571  10.238  40.060  3.600 0.0000000000
110572  10.304  40.016  3.034 0.0000000000
110573  10.448  39.903  2.453 0.0000000000
110574  13.032  39.962  0.541 0.0000000000
110575  12.342  39.791  0.793 0.0000000000
110576  12.443  39.674  0.203 0.0000000000
110577  11.766  39.422  -0.082 0.0000000000
110578  11.127  39.186  -0.427 0.0000000000
110579  10.450  38.965  -0.790 0.0000000000
110580  11.289  38.992  -0.995 0.0000000000
110581  11.426  38.817  -1.558 0.0000000000
110582  11.568  38.624  -2.103 0.0000000000
110700  13.117  39.567  -4.766 0.0000000000
110701  12.933  39.000  -4.306 0.0000000000
110702  12.801  39.010  -5.020 0.0000000000
110703  12.515  38.455  -5.256 0.0000000000
110704  12.210  37.935  -5.528 0.0000000000
110705  11.847  37.420  -5.680 0.0000000000
110706  12.220  37.859  -6.101 0.0000000000
110707  12.152  37.834  -6.694 0.0000000000
110708  12.055  37.839  -7.265 0.0000000000
115283  10.807  20.440  29.500 0.0000000000
115284  10.573  20.946  29.157 0.0000000000
115285  11.164  21.100  29.090 0.0000000000
115286  11.537  21.749  28.681 0.0000000000
115287  11.895  22.433  28.289 0.0000000000
115288  12.661  22.173  28.770 0.0000000000
115289  12.450  22.636  28.353 0.0000000000
115290  12.225  23.088  27.933 0.0000000000
115291  12.582  23.774  27.615 0.0000000000
115292  12.862  24.467  27.266 0.0000000000
115293  13.071  25.103  26.954 0.0000000000
115294  13.411  18.066  32.758 0.0000000000
115295  13.066  17.728  32.566 0.0000000000
115296  13.151  18.286  32.173 0.0000000000
115297  12.868  18.562  31.604 0.0000000000
115298  12.557  18.874  31.047 0.0000000000
115299  13.095  19.737  30.862 0.0000000000
115300  12.664  19.448  30.692 0.0000000000
115301  12.172  19.170  30.558 0.0000000000
115302  11.728  19.572  30.195 0.0000000000
115303  11.273  20.003  29.840 0.0000000000
115676  6.563  33.330  -3.264 0.0000000000
115677  6.097  34.924  -3.488 0.0000000000
115678  6.126  34.156  -3.746 0.0000000000
115679  6.204  33.313  -3.950 0.0000000000
115680  5.902  33.242  -4.656 0.0000000000
115681  5.633  33.111  -5.368 0.0000000000
115682  5.572  32.912  -6.011 0.0000000000
115683  5.655  32.696  -6.503 0.0000000000
115684  5.814  33.577  -6.418 0.0000000000
115685  6.534  33.937  -6.576 0.0000000000
115686  7.319  34.171  -6.632 0.0000000000
115687  7.353  35.078  -5.981 0.0000000000
115688  7.739  34.695  -6.316 0.0000000000
115689  8.158  34.332  -6.658 0.0000000000
115690  9.019  34.477  -6.741 0.0000000000
115691  9.750  34.725  -6.951 0.0000000000
115692  10.413  35.057  -7.228 0.0000000000
116302  7.336  29.625  17.637 0.0000000000
116303  7.849  29.166  17.481 0.0000000000
116304  7.677  29.877  17.069 0.0000000000
116305  8.008  30.108  16.518 0.0000000000
116306  8.277  30.322  15.952 0.0000000000
116307  7.409  31.569  15.717 0.0000000000
116308  8.036  31.039  15.518 0.0000000000
116309  8.501  30.539  15.343 0.0000000000
116310  8.658  30.757  14.734 0.0000000000
116311  8.721  30.963  14.150 0.0000000000
116312  8.808  31.157  13.580 0.0000000000
116313  8.777  31.357  13.001 0.0000000000
116314  8.647  31.933  13.231 0.0000000000
116315  8.334  32.704  12.883 0.0000000000
116316  7.936  33.520  12.538 0.0000000000
116317  7.218  33.955  13.340 0.0000000000
116318  7.375  34.181  12.775 0.0000000000
116319  7.527  34.401  12.175 0.0000000000
116320  7.220  35.359  11.947 0.0000000000
116321  7.059  36.269  11.737 0.0000000000
116322  7.081  37.146  11.436 0.0000000000
116334  5.529  10.462  30.124 0.0000000000
116335  5.471  9.813  30.429 0.0000000000
116336  5.988  9.983  30.128 0.0000000000
116337  6.524  9.566  30.137 0.0000000000
116338  7.009  9.109  30.118 0.0000000000
116339  7.515  10.013  29.406 0.0000000000
116340  7.470  9.338  29.729 0.0000000000
116341  7.439  8.666  30.031 0.0000000000
116342  7.666  8.191  29.826 0.0000000000
116343  7.732  7.673  29.603 0.0000000000
118811  5.398  15.788  28.017 0.0000000000
118812  5.505  16.114  27.585 0.0000000000
118813  5.428  16.591  27.728 0.0000000000
118814  5.471  17.379  27.397 0.0000000000
118815  5.591  18.129  27.106 0.0000000000
118816  5.671  18.296  27.962 0.0000000000
118817  5.657  18.627  27.380 0.0000000000
118818  5.664  18.937  26.855 0.0000000000
118819  5.718  19.710  26.580 0.0000000000
118820  5.791  20.467  26.292 0.0000000000
118821  5.865  21.222  26.005 0.0000000000
118822  8.100  25.252  26.657 0.0000000000
118823  7.327  25.228  26.849 0.0000000000
118824  7.638  25.866  26.356 0.0000000000
118825  7.230  26.357  25.995 0.0000000000
118826  6.818  26.828  25.627 0.0000000000
118827  7.779  27.490  25.079 0.0000000000
118828  7.074  27.447  25.192 0.0000000000
118829  6.486  27.176  25.150 0.0000000000
118830  6.247  27.445  24.562 0.0000000000
118831  6.101  27.678  23.860 0.0000000000
118832  6.000  27.853  23.180 0.0000000000
118833  5.901  28.057  22.536 0.0000000000
118834  6.021  28.564  22.867 0.0000000000
118835  6.141  29.278  22.551 0.0000000000
118836  6.302  29.977  22.174 0.0000000000
118837  7.033  29.949  22.858 0.0000000000
118838  6.724  30.324  22.350 0.0000000000
118839  6.482  30.699  21.827 0.0000000000
118840  6.789  31.379  21.454 0.0000000000
118841  7.294  31.951  20.981 0.0000000000
118842  7.941  32.402  20.398 0.0000000000
118843  12.228  8.180  37.694 0.0000000000
118844  11.808  7.918  37.609 0.0000000000
118845  11.879  8.604  37.293 0.0000000000
118846  11.518  8.971  36.940 0.0000000000
118847  11.109  9.337  36.605 0.0000000000
118848  11.689  10.216  36.309 0.0000000000
118849  11.191  9.973  36.283 0.0000000000
118850  10.678  9.754  36.307 0.0000000000
118851  10.234  10.196  36.013 0.0000000000
118852  9.786  10.610  35.742 0.0000000000
118853  9.336  11.026  35.512 0.0000000000
118854  8.786  16.429  32.748 0.0000000000
118855  8.668  15.882  33.196 0.0000000000
118856  8.203  16.300  32.900 0.0000000000
118857  7.617  16.162  33.031 0.0000000000
118858  7.090  15.995  33.126 0.0000000000
118859  6.775  16.923  32.354 0.0000000000
118860  6.674  16.367  32.736 0.0000000000
118861  6.623  15.761  33.117 0.0000000000
118862  6.242  15.476  32.989 0.0000000000
118863  6.051  15.032  32.738 0.0000000000
118864  5.912  14.607  32.488 0.0000000000
118865  5.795  14.156  32.193 0.0000000000
118866  5.836  14.795  31.876 0.0000000000
118867  5.751  14.975  31.207 0.0000000000
118868  5.651  15.145  30.533 0.0000000000
118869  5.802  16.176  30.511 0.0000000000
118870  5.681  15.741  30.153 0.0000000000
118871  5.521  15.297  29.828 0.0000000000
118872  5.385  15.473  29.169 0.0000000000
118873  5.318  15.610  28.573 0.0000000000
120019  8.181  30.414  -9.284 0.0000000000
120020  7.844  29.738  -9.420 0.0000000000
120021  8.572  30.160  -9.655 0.0000000000
120022  8.887  30.007  -10.123 0.0000000000
120023  9.136  29.839  -10.646 0.0000000000
120024  9.780  31.192  -11.092 0.0000000000
120025  9.493  30.446  -11.192 0.0000000000
120026  9.267  29.686  -11.212 0.0000000000
120027  9.237  29.586  -11.797 0.0000000000
120028  9.150  29.535  -12.408 0.0000000000
120029  8.909  29.553  -12.960 0.0000000000
121867  7.868  18.639  24.097 0.0000000000
121868  7.885  18.065  23.927 0.0000000000
121869  7.893  18.828  23.499 0.0000000000
121923  7.959  35.584  2.809 0.0000000000
121924  7.799  36.377  3.631 0.0000000000
121925  7.658  36.524  3.038 0.0000000000
121926  7.572  36.565  2.416 0.0000000000
121927  7.288  37.459  2.014 0.0000000000
121928  7.135  38.340  1.567 0.0000000000
121929  7.300  39.019  1.160 0.0000000000
121962  7.919  6.099  38.039 0.0000000000
121964  7.502  5.870  38.102 0.0000000000
121967  5.993  6.491  37.721 0.0000000000
121968  5.915  5.808  37.914 0.0000000000
121973  5.151  4.356  32.446 0.0000000000
124974  14.960  33.266  21.599 0.0000000000
124975  14.717  32.926  21.048 0.0000000000
124976  14.306  32.637  20.559 0.0000000000
124977  14.656  33.198  20.465 0.0000000000
124978  14.608  33.450  19.859 0.0000000000
124979  14.501  33.708  19.302 0.0000000000
124980  15.049  34.705  19.692 0.0000000000
124981  14.813  34.318  19.182 0.0000000000
124982  14.422  33.988  18.741 0.0000000000
124983  14.393  34.299  18.160 0.0000000000
124984  14.312  34.591  17.640 0.0000000000
124985  14.237  34.863  17.099 0.0000000000
125010  15.177  39.339  14.576 0.0000000000
125011  15.031  38.904  14.009 0.0000000000
125012  15.072  39.930  13.313 0.0000000000
125013  14.987  39.183  13.411 0.0000000000
125014  14.753  38.509  13.476 0.0000000000
125015  14.391  38.164  12.999 0.0000000000
125016  13.877  37.878  12.599 0.0000000000
125017  13.254  37.696  12.198 0.0000000000
125018  12.531  37.590  11.870 0.0000000000
125019  13.164  37.931  11.671 0.0000000000
125020  13.031  38.168  11.159 0.0000000000
125021  12.922  38.498  10.588 0.0000000000
125022  14.083  39.146  10.751 0.0000000000
125023  13.496  38.908  10.377 0.0000000000
125024  12.851  38.811  10.035 0.0000000000
125025  12.855  39.126  9.531 0.0000000000
125026  12.900  39.404  9.018 0.0000000000
125027  12.987  39.613  8.482 0.0000000000
125029  16.007  42.438  6.190 0.0000000000
125030  15.958  42.563  5.558 0.0000000000
125031  15.708  42.009  5.097 0.0000000000
125032  15.379  41.543  4.680 0.0000000000
125033  15.671  42.252  3.741 0.0000000000
125034  15.354  41.669  4.024 0.0000000000
125035  14.980  41.132  4.308 0.0000000000
125036  14.499  40.723  3.950 0.0000000000
125037  13.924  40.481  3.585 0.0000000000
125038  13.321  40.268  3.233 0.0000000000
125039  12.653  40.070  2.925 0.0000000000
125040  13.382  40.298  2.632 0.0000000000
125041  13.474  40.328  2.043 0.0000000000
125042  13.554  40.320  1.474 0.0000000000
125043  14.579  41.046  1.531 0.0000000000
125044  14.139  40.631  1.212 0.0000000000
125045  13.636  40.255  0.877 0.0000000000
125046  13.638  40.223  0.271 0.0000000000
125047  13.603  40.154  -0.327 0.0000000000
125048  13.648  40.098  -0.971 0.0000000000
128867  6.219  19.351  30.245 0.0000000000
128868  6.058  19.739  29.750 0.0000000000
128869  6.400  20.025  29.949 0.0000000000
128870  6.581  20.736  29.666 0.0000000000
128871  6.787  21.484  29.331 0.0000000000
128872  7.705  21.161  29.543 0.0000000000
128873  7.374  21.717  29.240 0.0000000000
128874  7.037  22.243  28.938 0.0000000000
128875  7.382  22.969  28.490 0.0000000000
128876  7.745  23.582  28.016 0.0000000000
128877  8.094  24.178  27.510 0.0000000000
128878  10.313  21.476  28.853 0.0000000000
128879  10.028  22.064  28.529 0.0000000000
128880  9.745  22.620  28.223 0.0000000000
128881  10.772  23.294  27.647 0.0000000000
128882  10.130  23.219  27.767 0.0000000000
128883  9.466  23.147  27.929 0.0000000000
128884  9.140  23.681  27.604 0.0000000000
128885  8.813  24.210  27.277 0.0000000000
128886  8.496  24.717  26.972 0.0000000000
128887  8.819  25.307  26.464 0.0000000000
128888  9.126  25.908  25.980 0.0000000000
128889  9.457  26.453  25.523 0.0000000000
128890  10.488  25.972  25.727 0.0000000000
128891  10.122  26.463  25.422 0.0000000000
128892  9.708  26.979  25.107 0.0000000000
128893  9.990  27.438  24.664 0.0000000000
128894  10.234  28.017  24.171 0.0000000000
128895  10.552  28.547  23.676 0.0000000000
128896  12.671  13.311  35.462 0.0000000000
128897  12.288  13.018  35.285 0.0000000000
128898  12.321  13.653  35.032 0.0000000000
128899  11.997  14.028  34.617 0.0000000000
128900  11.593  14.376  34.307 0.0000000000
128901  12.239  15.236  34.042 0.0000000000
128902  11.728  14.973  33.961 0.0000000000
128903  11.176  14.770  33.980 0.0000000000
128904  10.752  15.233  33.614 0.0000000000
128905  10.261  15.665  33.300 0.0000000000
128906  9.799  16.130  32.922 0.0000000000
128907  12.691  17.457  32.388 0.0000000000
128908  12.189  17.235  32.269 0.0000000000
128909  11.687  17.048  32.192 0.0000000000
128910  11.418  17.941  31.367 0.0000000000
128911  11.272  17.408  31.788 0.0000000000
128912  11.125  16.879  32.225 0.0000000000
128913  10.556  16.766  32.284 0.0000000000
128914  9.960  16.669  32.396 0.0000000000
128915  9.362  16.537  32.578 0.0000000000
128916  8.911  16.912  32.300 0.0000000000
128917  8.461  17.362  32.022 0.0000000000
128918  7.917  17.841  31.748 0.0000000000
128919  8.686  18.439  31.114 0.0000000000
128920  8.056  18.360  31.294 0.0000000000
128921  7.429  18.277  31.434 0.0000000000
128922  6.967  18.676  31.115 0.0000000000
128923  6.545  19.008  30.764 0.0000000000
129954  5.375  28.099  -7.490 0.0000000000
129956  5.327  28.922  -7.545 0.0000000000
129957  5.415  28.691  -7.983 0.0000000000
129958  5.699  29.242  -8.397 0.0000000000
129959  6.346  29.816  -8.648 0.0000000000
129960  7.032  30.281  -8.804 0.0000000000
129961  5.795  32.466  -6.948 0.0000000000
129962  6.085  32.127  -7.309 0.0000000000
129963  6.376  31.836  -7.668 0.0000000000
129964  7.564  32.936  -7.602 0.0000000000
129965  7.112  32.269  -7.822 0.0000000000
129966  6.658  31.554  -7.991 0.0000000000
129967  6.999  31.268  -8.311 0.0000000000
129968  7.363  30.994  -8.635 0.0000000000
129969  7.777  30.695  -8.951 0.0000000000
129970  8.562  31.080  -9.128 0.0000000000
129971  9.262  31.513  -9.455 0.0000000000
129972  9.832  32.025  -9.839 0.0000000000
129973  9.948  32.810  -9.173 0.0000000000
129974  10.160  32.646  -9.743 0.0000000000
129975  10.259  32.602  -10.274 0.0000000000
129976  10.505  33.293  -10.701 0.0000000000
129977  10.472  33.991  -11.135 0.0000000000
131632  7.986  24.023  20.772 0.0000000000
131633  8.161  23.492  20.563 0.0000000000
131634  8.164  24.181  20.179 0.0000000000
131643  8.262  28.727  17.319 0.0000000000
131644  8.451  28.164  17.140 0.0000000000
131645  8.547  27.599  16.925 0.0000000000
131646  8.570  28.495  15.917 0.0000000000
131674  8.502  33.317  11.157 0.0000000000
131682  8.597  34.990  7.745 0.0000000000
131683  8.317  35.564  8.656 0.0000000000
131684  8.310  35.737  8.009 0.0000000000
131685  8.267  35.971  7.398 0.0000000000
131686  7.876  36.750  7.069 0.0000000000
131687  7.467  37.732  6.775 0.0000000000
131688  7.125  38.731  6.425 0.0000000000
131718  5.025  9.135  35.018 0.0000000000
131719  4.945  8.430  35.312 0.0000000000
131720  4.894  8.621  34.635 0.0000000000
131721  4.808  8.130  34.259 0.0000000000
131722  4.753  7.604  33.825 0.0000000000
131723  4.821  8.415  32.780 0.0000000000
131724  4.772  7.736  33.098 0.0000000000
131725  4.725  7.062  33.410 0.0000000000
131726  4.748  6.488  33.009 0.0000000000
131727  4.837  5.943  32.711 0.0000000000
131728  4.959  5.468  32.437 0.0000000000
131729  5.398  9.165  30.716 0.0000000000
131730  5.350  8.468  30.970 0.0000000000
131731  5.355  7.756  31.216 0.0000000000
131732  6.320  7.578  30.935 0.0000000000
131733  5.801  7.333  31.190 0.0000000000
131734  5.352  7.080  31.494 0.0000000000
131735  5.315  6.434  31.773 0.0000000000
131736  5.292  5.779  31.996 0.0000000000
131737  5.237  5.072  32.255 0.0000000000
131738  5.592  4.624  32.141 0.0000000000
131739  6.072  4.104  32.106 0.0000000000
131740  6.596  3.618  32.062 0.0000000000
131741  7.154  4.590  31.550 0.0000000000
131742  7.116  3.864  31.774 0.0000000000
131743  7.065  3.103  32.003 0.0000000000
131744  7.319  2.571  31.843 0.0000000000
138419  7.815  12.203  27.299 0.0000000000
138421  7.856  13.024  27.028 0.0000000000
138422  7.910  13.830  26.696 0.0000000000
138423  7.932  14.652  26.389 0.0000000000
138424  7.572  14.860  27.027 0.0000000000
138425  7.779  15.179  26.552 0.0000000000
138426  7.916  15.439  26.080 0.0000000000
138427  7.888  16.177  25.739 0.0000000000
138428  7.869  16.911  25.364 0.0000000000
138429  7.802  17.639  25.060 0.0000000000
138430  5.711  16.497  27.160 0.0000000000
138431  6.022  16.861  26.753 0.0000000000
138432  6.356  17.227  26.380 0.0000000000
138433  5.941  18.356  26.005 0.0000000000
138434  6.280  17.955  25.968 0.0000000000
138435  6.750  17.562  25.962 0.0000000000
138436  7.130  17.903  25.562 0.0000000000
138437  7.450  18.170  25.112 0.0000000000
138438  7.765  18.432  24.631 0.0000000000
138439  7.701  19.175  24.220 0.0000000000
138440  7.655  19.859  23.814 0.0000000000
138441  7.626  20.534  23.405 0.0000000000
138442  7.047  20.750  23.970 0.0000000000
138443  7.329  20.995  23.490 0.0000000000
138444  7.627  21.214  22.963 0.0000000000
138445  7.662  21.854  22.521 0.0000000000
138446  7.726  22.443  22.160 0.0000000000
138447  7.762  23.067  21.720 0.0000000000
138448  5.882  20.160  29.308 0.0000000000
138449  5.870  20.482  28.797 0.0000000000
138450  5.824  20.801  28.227 0.0000000000
138451  6.000  22.026  28.243 0.0000000000
138452  5.852  21.592  27.952 0.0000000000
138453  5.824  21.146  27.621 0.0000000000
138454  5.846  21.450  26.991 0.0000000000
138455  5.871  21.707  26.341 0.0000000000
138456  5.898  21.977  25.706 0.0000000000
138457  6.677  24.997  26.876 0.0000000000
138458  6.156  24.700  26.762 0.0000000000
138459  5.947  24.243  26.444 0.0000000000
138460  5.931  25.284  25.480 0.0000000000
138461  5.901  24.501  25.774 0.0000000000
138462  5.871  23.740  26.112 0.0000000000
138463  5.888  23.206  25.749 0.0000000000
138464  5.920  22.750  25.407 0.0000000000
138465  5.968  22.275  25.070 0.0000000000
138466  6.136  22.517  24.490 0.0000000000
138467  6.320  22.711  23.919 0.0000000000
138468  6.574  22.878  23.430 0.0000000000
138469  6.300  24.067  23.175 0.0000000000
138470  6.536  23.578  23.023 0.0000000000
138471  6.834  23.116  22.901 0.0000000000
138472  7.104  23.372  22.363 0.0000000000
138473  7.402  23.554  21.842 0.0000000000
138474  7.719  23.806  21.326 0.0000000000
138475  7.679  24.523  20.918 0.0000000000
138476  7.660  25.188  20.508 0.0000000000
138477  7.611  25.840  20.142 0.0000000000
138478  6.828  26.065  20.783 0.0000000000
138479  7.149  26.282  20.262 0.0000000000
138480  7.460  26.492  19.724 0.0000000000
138481  7.368  27.233  19.359 0.0000000000
138482  7.223  27.954  18.978 0.0000000000
138483  7.099  28.670  18.605 0.0000000000
138484  5.910  28.220  21.905 0.0000000000
138485  5.937  28.363  21.252 0.0000000000
138486  5.998  28.565  20.571 0.0000000000
138487  5.921  29.966  20.635 0.0000000000
138488  5.960  29.349  20.288 0.0000000000
138489  6.135  28.767  19.972 0.0000000000
138490  6.306  28.930  19.382 0.0000000000
138491  6.636  29.167  18.799 0.0000000000
138492  6.959  29.399  18.192 0.0000000000
138493  6.781  30.123  17.750 0.0000000000
138494  6.587  30.848  17.354 0.0000000000
138495  6.396  31.695  17.037 0.0000000000
138496  5.984  32.131  18.054 0.0000000000
138497  6.124  32.388  17.436 0.0000000000
138498  6.212  32.643  16.841 0.0000000000
138499  6.125  33.583  16.682 0.0000000000
138500  6.263  34.501  16.526 0.0000000000
138501  6.695  35.278  16.282 0.0000000000
138513  11.315  7.631  37.568 0.0000000000
138514  10.795  7.362  37.597 0.0000000000
138515  10.282  7.144  37.631 0.0000000000
138516  9.980  8.303  37.069 0.0000000000
138517  9.882  7.611  37.394 0.0000000000
138518  9.758  6.939  37.698 0.0000000000
138519  9.239  6.684  37.827 0.0000000000
138520  8.789  6.461  37.921 0.0000000000
138521  8.344  6.271  37.992 0.0000000000
138522  7.980  6.793  37.789 0.0000000000
138523  7.576  7.268  37.587 0.0000000000
138524  7.112  7.700  37.390 0.0000000000
138525  7.700  8.561  36.939 0.0000000000
138526  7.166  8.350  37.054 0.0000000000
138527  6.624  8.133  37.163 0.0000000000
138528  6.170  8.613  36.824 0.0000000000
138529  5.756  9.018  36.432 0.0000000000
138530  5.410  9.372  35.991 0.0000000000
138531  11.876  12.753  35.151 0.0000000000
138532  11.391  12.474  35.079 0.0000000000
138533  10.890  12.262  35.034 0.0000000000
138534  10.424  13.314  34.526 0.0000000000
138535  10.411  12.700  34.776 0.0000000000
138536  10.392  12.080  35.030 0.0000000000
138537  9.878  11.880  35.084 0.0000000000
138538  9.371  11.678  35.193 0.0000000000
138539  8.907  11.491  35.307 0.0000000000
138540  8.541  15.288  33.634 0.0000000000
138541  8.460  14.626  34.013 0.0000000000
138542  8.454  13.907  34.319 0.0000000000
138543  7.463  14.319  34.143 0.0000000000
138544  7.927  13.770  34.406 0.0000000000
138545  8.420  13.243  34.606 0.0000000000
138546  8.460  12.584  34.831 0.0000000000
138547  8.459  11.940  35.101 0.0000000000
138548  8.414  11.293  35.433 0.0000000000
138549  7.893  11.118  35.544 0.0000000000
138550  7.316  10.937  35.686 0.0000000000
138551  6.790  10.782  35.757 0.0000000000
138552  6.339  11.877  35.117 0.0000000000
138553  6.288  11.227  35.417 0.0000000000
138554  6.256  10.616  35.793 0.0000000000
138555  5.808  10.378  35.735 0.0000000000
138556  5.461  10.029  35.613 0.0000000000
138557  5.186  9.611  35.392 0.0000000000
138558  5.122  9.786  34.676 0.0000000000
138559  5.108  9.945  33.979 0.0000000000
138560  5.101  10.094  33.285 0.0000000000
138561  5.321  11.177  33.283 0.0000000000
138562  5.206  10.698  32.952 0.0000000000
138563  5.071  10.216  32.576 0.0000000000
138564  5.035  10.379  31.858 0.0000000000
138565  5.019  10.551  31.202 0.0000000000
138566  5.038  10.731  30.628 0.0000000000
138567  5.651  13.693  31.874 0.0000000000
138568  5.498  13.223  31.576 0.0000000000
138569  5.353  12.759  31.214 0.0000000000
138570  5.254  13.588  30.179 0.0000000000
138571  5.217  12.918  30.521 0.0000000000
138572  5.213  12.292  30.836 0.0000000000
138573  5.068  11.800  30.526 0.0000000000
138574  5.069  11.346  30.292 0.0000000000
138575  5.150  10.902  30.144 0.0000000000
138576  5.577  11.115  29.800 0.0000000000
138577  6.084  11.379  29.471 0.0000000000
138578  6.626  11.610  29.169 0.0000000000
138579  6.185  12.658  28.796 0.0000000000
138580  6.683  12.255  28.834 0.0000000000
138581  7.197  11.853  28.859 0.0000000000
138582  7.603  11.964  28.413 0.0000000000
138583  7.802  12.086  27.879 0.0000000000
141586  5.314  26.792  -8.316 0.0000000000
141590  5.696  24.789  -8.770 0.0000000000
141591  5.890  24.608  -9.151 0.0000000000
141592  7.504  28.993  -9.532 0.0000000000
141593  7.213  28.311  -9.675 0.0000000000
141594  6.895  27.597  -9.786 0.0000000000
141595  7.967  27.859  -10.382 0.0000000000
141596  7.315  27.360  -10.116 0.0000000000
141597  6.645  26.870  -9.860 0.0000000000
141598  6.397  26.048  -9.803 0.0000000000
141599  6.195  25.262  -9.706 0.0000000000
141600  6.110  24.444  -9.522 0.0000000000
141601  6.335  24.261  -9.875 0.0000000000
146545  7.805  34.823  1.441 0.0000000000
146552  7.025  34.958  -1.465 0.0000000000
146553  6.619  35.830  -1.915 0.0000000000
146554  6.725  36.697  -1.192 0.0000000000
146555  6.591  36.651  -1.812 0.0000000000
146556  6.408  36.605  -2.411 0.0000000000
146557  6.588  37.175  -2.865 0.0000000000
146558  7.213  37.395  -3.221 0.0000000000
146559  8.097  37.387  -3.466 0.0000000000
146670  4.885  7.733  35.603 0.0000000000
146671  4.811  7.038  35.909 0.0000000000
146672  4.736  6.309  36.231 0.0000000000
146673  4.658  6.055  35.100 0.0000000000
146674  4.660  5.817  35.824 0.0000000000
149252  13.886  22.416  31.096 0.0000000000
149253  13.958  23.056  30.578 0.0000000000
149254  13.948  23.124  31.137 0.0000000000
150640  12.318  6.601  38.552 0.0000000000
150641  12.419  7.299  38.328 0.0000000000
150644  13.435  7.476  39.677 0.0000000000
150646  13.444  8.190  39.458 0.0000000000
150647  13.248  7.593  39.258 0.0000000000
150648  13.041  7.743  38.817 0.0000000000
150649  12.801  7.874  38.420 0.0000000000
150650  12.534  8.018  38.045 0.0000000000
150651  12.636  8.721  37.743 0.0000000000
150652  12.723  9.387  37.434 0.0000000000
150653  12.807  10.029  37.155 0.0000000000
150654  13.309  10.493  37.713 0.0000000000
150655  13.135  10.562  37.273 0.0000000000
150656  12.906  10.685  36.879 0.0000000000
150657  12.971  11.323  36.603 0.0000000000
150658  12.971  11.925  36.341 0.0000000000
150659  12.938  12.570  36.057 0.0000000000
150683  13.499  13.040  37.268 0.0000000000
150684  13.395  13.093  36.778 0.0000000000
150685  13.198  13.158  36.273 0.0000000000
150686  12.961  13.229  35.840 0.0000000000
150687  13.020  13.894  35.597 0.0000000000
150688  13.101  14.538  35.333 0.0000000000
150689  13.230  15.091  35.121 0.0000000000
150690  13.642  15.690  35.732 0.0000000000
150691  13.512  15.670  35.224 0.0000000000
150692  13.318  15.693  34.739 0.0000000000
150693  13.391  16.304  34.395 0.0000000000
150694  13.486  16.874  34.044 0.0000000000
150695  13.579  17.420  33.665 0.0000000000
150702  13.826  18.019  34.454 0.0000000000
150703  13.763  18.018  33.873 0.0000000000
150704  13.629  18.061  33.306 0.0000000000
150705  13.664  18.639  32.983 0.0000000000
150706  13.693  19.232  32.658 0.0000000000
150707  13.723  19.830  32.315 0.0000000000
150709  13.792  20.505  32.534 0.0000000000
150710  13.787  20.458  31.951 0.0000000000
150711  13.817  21.140  31.687 0.0000000000
150712  13.837  21.776  31.407 0.0000000000
154362  13.952  23.378  30.015 0.0000000000
154363  13.950  23.717  29.503 0.0000000000
154364  13.912  24.081  28.960 0.0000000000
154366  14.093  24.716  28.918 0.0000000000
154367  13.829  24.454  28.404 0.0000000000
154368  13.722  24.830  27.873 0.0000000000
154369  13.556  25.213  27.360 0.0000000000
154370  13.396  25.567  26.902 0.0000000000
154376  14.262  26.623  27.779 0.0000000000
154377  14.058  26.338  27.280 0.0000000000
154378  13.688  26.092  26.820 0.0000000000
154379  13.204  25.964  26.423 0.0000000000
154380  12.985  26.360  25.936 0.0000000000
154381  12.723  26.702  25.498 0.0000000000
154382  12.455  27.077  25.053 0.0000000000
154383  13.409  27.729  25.110 0.0000000000
154384  12.825  27.569  24.807 0.0000000000
154385  12.146  27.523  24.585 0.0000000000
154386  11.803  27.991  24.146 0.0000000000
154387  11.473  28.459  23.689 0.0000000000
154388  11.046  28.901  23.319 0.0000000000
154406  14.738  30.299  25.348 0.0000000000
154407  14.546  29.983  24.749 0.0000000000
154408  14.216  29.688  24.210 0.0000000000
154409  13.737  29.425  23.772 0.0000000000
154410  13.976  30.296  23.035 0.0000000000
154411  13.571  29.781  23.183 0.0000000000
154412  13.141  29.313  23.344 0.0000000000
154413  12.406  29.261  23.091 0.0000000000
154414  11.564  29.276  22.966 0.0000000000
154415  10.652  29.342  22.926 0.0000000000
154416  10.330  29.826  22.506 0.0000000000
154417  9.984  30.348  22.107 0.0000000000
154418  9.659  30.835  21.703 0.0000000000
154419  11.360  30.884  21.266 0.0000000000
154420  10.405  31.105  21.225 0.0000000000
154421  9.427  31.321  21.266 0.0000000000
154422  9.210  31.778  20.835 0.0000000000
154423  8.986  32.185  20.407 0.0000000000
154424  8.810  32.566  19.933 0.0000000000
154425  13.777  32.417  20.163 0.0000000000
154426  13.146  32.280  19.836 0.0000000000
154427  12.416  32.282  19.567 0.0000000000
154428  12.844  32.934  18.796 0.0000000000
154429  12.238  32.604  19.081 0.0000000000
154430  11.531  32.339  19.477 0.0000000000
154431  10.607  32.484  19.476 0.0000000000
154432  9.640  32.714  19.474 0.0000000000
154433  8.645  32.958  19.460 0.0000000000
154434  8.423  33.345  18.988 0.0000000000
154435  8.209  33.748  18.527 0.0000000000
154436  8.069  34.152  17.988 0.0000000000
154437  9.969  33.980  17.546 0.0000000000
154438  8.977  34.270  17.524 0.0000000000
154439  7.919  34.540  17.484 0.0000000000
154440  7.761  34.923  17.046 0.0000000000
154441  7.604  35.295  16.532 0.0000000000
154442  7.438  35.743  16.069 0.0000000000
154501  15.340  36.798  17.920 0.0000000000
154502  15.217  36.120  17.961 0.0000000000
154503  15.009  35.772  17.455 0.0000000000
154504  14.647  35.441  16.964 0.0000000000
154505  14.144  35.211  16.547 0.0000000000
154507  15.326  38.049  15.705 0.0000000000
154508  15.171  37.353  15.701 0.0000000000
154509  14.652  37.308  14.676 0.0000000000
154510  14.766  37.034  15.216 0.0000000000
154511  14.918  36.717  15.769 0.0000000000
154512  14.498  36.111  15.878 0.0000000000
154513  14.041  35.570  16.017 0.0000000000
154514  13.524  35.067  16.225 0.0000000000
154515  12.856  35.015  15.987 0.0000000000
154516  12.147  35.022  15.820 0.0000000000
154517  11.259  35.124  15.745 0.0000000000
154518  11.838  35.738  14.858 0.0000000000
154519  11.103  35.530  15.247 0.0000000000
154520  10.348  35.342  15.689 0.0000000000
154521  9.400  35.625  15.665 0.0000000000
154522  8.333  35.920  15.665 0.0000000000
154523  7.290  36.069  15.499 0.0000000000
154524  7.191  36.431  14.942 0.0000000000
154525  7.091  36.805  14.414 0.0000000000
154526  7.119  37.072  13.797 0.0000000000
154527  8.812  37.261  13.594 0.0000000000
154528  7.874  37.430  13.467 0.0000000000
154529  7.010  37.389  13.204 0.0000000000
154530  7.135  37.509  12.521 0.0000000000
154531  7.224  37.701  11.876 0.0000000000
154532  7.271  37.899  11.222 0.0000000000
154533  11.774  37.599  11.708 0.0000000000
154534  11.046  37.711  11.526 0.0000000000
154535  10.213  37.913  11.407 0.0000000000
154536  10.743  38.420  10.471 0.0000000000
154537  10.048  38.277  10.880 0.0000000000
154538  9.321  38.195  11.317 0.0000000000
154539  8.445  38.424  11.217 0.0000000000
154540  7.699  38.416  11.031 0.0000000000
154541  7.352  38.104  10.631 0.0000000000
154542  7.305  38.391  10.058 0.0000000000
154543  7.302  38.655  9.481 0.0000000000
154544  7.238  38.923  8.848 0.0000000000
154545  8.086  39.986  8.920 0.0000000000
154546  7.461  39.761  8.605 0.0000000000
154547  7.179  39.116  8.166 0.0000000000
154548  7.187  39.339  7.481 0.0000000000
154549  7.081  39.548  6.808 0.0000000000
154550  7.023  39.653  6.140 0.0000000000
154552  15.486  41.006  9.865 0.0000000000
154553  15.182  40.590  9.392 0.0000000000
154554  15.668  41.303  8.690 0.0000000000
154555  15.251  40.749  8.816 0.0000000000
154556  14.767  40.235  8.959 0.0000000000
154557  14.272  39.929  8.582 0.0000000000
154558  13.698  39.814  8.226 0.0000000000
154559  13.047  39.767  7.891 0.0000000000
154560  15.806  41.794  6.329 0.0000000000
154561  15.495  41.198  6.485 0.0000000000
154562  15.059  40.658  6.666 0.0000000000
154563  14.590  40.461  5.702 0.0000000000
154564  14.507  40.381  6.274 0.0000000000
154565  14.453  40.283  6.843 0.0000000000
154566  13.799  39.997  7.078 0.0000000000
154567  13.105  39.831  7.321 0.0000000000
154568  12.354  39.811  7.557 0.0000000000
154569  11.573  39.978  7.336 0.0000000000
154570  10.790  40.198  7.060 0.0000000000
154571  10.009  40.392  6.738 0.0000000000
154572  10.913  40.104  5.822 0.0000000000
154573  10.060  40.320  6.093 0.0000000000
154574  9.118  40.507  6.422 0.0000000000
154575  8.144  40.557  6.154 0.0000000000
154576  7.362  40.392  5.787 0.0000000000
154577  7.038  39.755  5.392 0.0000000000
154578  7.002  39.848  4.624 0.0000000000
154579  7.213  39.769  3.960 0.0000000000
154580  7.356  39.698  3.274 0.0000000000
154581  8.597  40.254  3.425 0.0000000000
154582  7.952  40.018  3.024 0.0000000000
154583  7.459  39.619  2.663 0.0000000000
154584  7.635  39.519  2.091 0.0000000000
154585  7.679  39.513  1.477 0.0000000000
154586  7.775  39.434  0.910 0.0000000000
154587  11.967  39.996  2.577 0.0000000000
154588  11.291  39.898  2.225 0.0000000000
154589  10.578  39.793  1.877 0.0000000000
154590  11.565  39.704  1.068 0.0000000000
154591  10.705  39.709  1.283 0.0000000000
154592  9.852  39.777  1.483 0.0000000000
154593  9.185  39.687  1.119 0.0000000000
154594  8.515  39.531  0.715 0.0000000000
154595  7.896  39.273  0.323 0.0000000000
154596  7.969  39.084  -0.338 0.0000000000
154597  8.122  38.835  -0.909 0.0000000000
154598  8.292  38.550  -1.452 0.0000000000
154599  9.758  38.798  -1.162 0.0000000000
154600  9.116  38.543  -1.584 0.0000000000
154601  8.400  38.303  -2.007 0.0000000000
154602  8.537  38.029  -2.529 0.0000000000
154603  8.794  37.676  -3.074 0.0000000000
154604  9.062  37.348  -3.570 0.0000000000
154822  15.034  42.823  0.118 0.0000000000
154823  14.884  42.233  -0.287 0.0000000000
154824  14.555  42.922  -1.304 0.0000000000
154825  14.656  42.287  -1.003 0.0000000000
154826  14.648  41.677  -0.663 0.0000000000
154827  14.354  41.081  -1.028 0.0000000000
154828  14.036  40.570  -1.372 0.0000000000
154829  13.644  40.117  -1.684 0.0000000000
154832  13.875  41.861  -3.459 0.0000000000
154834  13.733  41.284  -3.813 0.0000000000
154835  13.942  41.229  -3.135 0.0000000000
154836  13.867  40.638  -2.769 0.0000000000
154837  13.624  40.077  -2.386 0.0000000000
154838  13.197  39.664  -1.904 0.0000000000
154839  12.756  39.230  -2.201 0.0000000000
154840  12.280  38.800  -2.485 0.0000000000
154841  11.793  38.365  -2.760 0.0000000000
154842  12.537  38.536  -3.852 0.0000000000
154843  11.967  38.207  -3.443 0.0000000000
154844  11.231  38.013  -3.073 0.0000000000
154845  10.671  37.650  -3.408 0.0000000000
154846  10.076  37.304  -3.769 0.0000000000
154847  9.339  37.014  -4.108 0.0000000000
154848  9.704  36.720  -4.569 0.0000000000
154849  9.992  36.465  -5.055 0.0000000000
154850  10.278  36.192  -5.562 0.0000000000
154851  11.469  36.910  -5.820 0.0000000000
154852  10.997  36.428  -5.938 0.0000000000
154853  10.537  35.944  -6.058 0.0000000000
154854  10.724  35.753  -6.583 0.0000000000
154855  10.899  35.581  -7.112 0.0000000000
154856  11.000  35.474  -7.692 0.0000000000
154862  11.754  37.200  -7.931 0.0000000000
154863  11.518  36.621  -8.110 0.0000000000
154864  11.337  36.000  -8.251 0.0000000000
154865  11.052  35.404  -8.268 0.0000000000
154866  11.130  35.341  -8.807 0.0000000000
154867  11.095  35.315  -9.343 0.0000000000
154868  11.003  35.315  -9.880 0.0000000000
154871  10.868  35.345  -10.413 0.0000000000
154872  10.599  35.333  -10.902 0.0000000000
