# Supplementary material for: A connectional hub in the rostral anterior cingulate cortex links areas of emotion and cognitive control
Source: eLife. 2019 Jun 19;8:e43761. doi: 10.7554/eLife.43761 (PMC6624020; doi:10.7554/eLife.43761)
Supplement: Supplementary file 1. [file elife-43761-supp1.zip › rh.4.label]

#!ascii label  , from subject fsaverage vox2ras=TkReg coords=white
9761
0  27.650  -14.431  60.161 0.0000000000
15  3.344  -32.818  65.078 0.0000000000
19  40.183  -10.921  42.561 0.0000000000
45  13.852  -19.843  71.920 0.0000000000
47  22.078  -23.401  55.980 0.0000000000
49  39.094  -9.585  60.823 0.0000000000
99  8.502  -26.269  49.716 0.0000000000
105  44.782  -10.413  27.890 0.0000000000
111  59.773  4.073  23.247 0.0000000000
115  57.524  4.525  8.229 0.0000000000
164  23.447  -10.505  49.893 0.0000000000
165  21.083  -16.404  68.074 0.0000000000
167  28.454  -19.696  68.023 0.0000000000
168  18.580  -23.088  65.169 0.0000000000
169  32.705  -13.664  60.011 0.0000000000
170  35.130  -20.349  63.128 0.0000000000
171  30.068  -10.432  47.848 0.0000000000
222  7.711  -29.782  56.916 0.0000000000
234  40.907  -10.440  34.626 0.0000000000
243  46.041  -4.682  50.071 0.0000000000
245  51.538  -5.063  43.513 0.0000000000
246  52.472  -4.849  34.376 0.0000000000
253  58.352  5.270  16.042 0.0000000000
367  5.919  -25.414  72.795 0.0000000000
368  5.892  -20.701  66.605 0.0000000000
373  15.233  -30.473  57.196 0.0000000000
374  10.325  -28.437  66.040 0.0000000000
375  40.464  -9.930  52.732 0.0000000000
376  32.209  -17.110  44.935 0.0000000000
377  36.541  -18.498  54.449 0.0000000000
378  27.570  -23.669  49.676 0.0000000000
381  37.308  -6.829  48.517 0.0000000000
468  6.603  -18.136  58.403 0.0000000000
499  56.096  4.013  31.670 0.0000000000
500  52.047  -3.870  24.432 0.0000000000
509  50.842  -5.814  9.158 0.0000000000
510  56.510  -5.988  11.198 0.0000000000
511  61.943  -5.563  11.639 0.0000000000
642  21.673  -11.882  58.529 0.0000000000
644  24.318  -12.987  54.378 0.0000000000
645  24.067  -14.110  65.233 0.0000000000
646  20.511  -13.991  61.396 0.0000000000
647  28.184  -14.717  67.106 0.0000000000
648  25.201  -17.643  69.538 0.0000000000
649  29.254  -14.788  60.126 0.0000000000
650  31.885  -15.645  65.996 0.0000000000
651  27.986  -13.882  53.368 0.0000000000
701  5.027  -35.376  57.322 0.0000000000
702  5.956  -31.448  61.359 0.0000000000
710  2.889  -34.623  69.181 0.0000000000
714  40.711  -11.712  38.403 0.0000000000
715  37.612  -14.728  34.132 0.0000000000
716  35.710  -14.162  37.682 0.0000000000
723  45.458  -8.331  48.537 0.0000000000
724  50.114  -4.836  48.346 0.0000000000
725  45.959  -8.473  42.946 0.0000000000
726  46.146  -8.162  38.703 0.0000000000
850  9.802  -22.263  73.433 0.0000000000
851  7.969  -19.256  71.544 0.0000000000
852  11.281  -17.680  69.399 0.0000000000
859  18.229  -27.174  55.639 0.0000000000
860  16.575  -22.043  70.074 0.0000000000
861  13.912  -25.068  65.691 0.0000000000
862  12.491  -24.194  71.315 0.0000000000
863  8.798  -26.874  71.922 0.0000000000
864  41.270  -9.314  57.654 0.0000000000
865  37.052  -13.193  54.603 0.0000000000
866  39.429  -14.155  59.219 0.0000000000
867  29.008  -21.588  60.333 0.0000000000
868  31.580  -22.533  56.873 0.0000000000
869  24.722  -22.723  52.809 0.0000000000
873  34.279  -10.148  55.050 0.0000000000
874  33.378  -8.149  48.317 0.0000000000
875  37.917  -7.595  55.559 0.0000000000
876  41.962  -6.352  54.881 0.0000000000
1018  9.488  -30.940  50.715 0.0000000000
1024  6.572  -19.102  62.802 0.0000000000
1067  33.438  -21.713  45.619 0.0000000000
1068  33.993  -21.282  42.331 0.0000000000
1097  53.304  0.879  33.716 0.0000000000
1098  46.871  -6.653  30.412 0.0000000000
1099  52.521  -3.728  29.877 0.0000000000
1100  47.853  -7.052  25.733 0.0000000000
1115  55.633  4.171  3.649 0.0000000000
1117  54.681  -0.380  7.428 0.0000000000
1118  53.072  -5.643  11.093 0.0000000000
1119  55.665  0.271  10.596 0.0000000000
1120  59.628  5.491  19.492 0.0000000000
1121  60.098  0.195  14.298 0.0000000000
1122  59.836  -0.901  16.819 0.0000000000
1124  57.299  -1.598  19.571 0.0000000000
1447  17.490  -18.185  69.725 0.0000000000
1448  14.413  -16.757  66.053 0.0000000000
1449  17.466  -15.602  63.649 0.0000000000
1451  25.597  -21.558  62.351 0.0000000000
1452  20.342  -23.640  60.521 0.0000000000
1453  23.372  -21.570  66.285 0.0000000000
1454  20.722  -20.340  69.894 0.0000000000
1455  35.974  -11.212  60.870 0.0000000000
1456  38.940  -14.969  63.274 0.0000000000
1457  35.541  -15.335  65.114 0.0000000000
1458  32.031  -20.311  66.285 0.0000000000
1460  26.525  -11.436  47.716 0.0000000000
1461  31.452  -12.499  53.665 0.0000000000
1549  5.849  -33.113  53.423 0.0000000000
1550  6.063  -27.901  52.851 0.0000000000
1572  42.117  -9.850  30.762 0.0000000000
1589  41.514  -3.240  43.745 0.0000000000
1590  41.947  1.341  47.014 0.0000000000
1591  46.820  -1.117  45.716 0.0000000000
1592  50.826  0.041  45.180 0.0000000000
1593  54.235  -1.215  41.547 0.0000000000
1594  56.017  -1.193  38.059 0.0000000000
1595  52.045  -5.226  38.656 0.0000000000
1596  46.535  -7.794  34.461 0.0000000000
1607  57.644  5.318  12.075 0.0000000000
1813  3.394  -28.932  69.368 0.0000000000
1814  4.968  -26.668  66.044 0.0000000000
1815  5.306  -22.859  69.813 0.0000000000
1816  6.070  -16.658  69.233 0.0000000000
1828  15.852  -25.817  60.303 0.0000000000
1829  12.037  -29.449  60.770 0.0000000000
1830  10.033  -33.739  62.923 0.0000000000
1831  7.466  -32.634  66.460 0.0000000000
1832  5.247  -30.712  70.984 0.0000000000
1833  39.900  -10.269  47.630 0.0000000000
1834  34.813  -13.133  43.373 0.0000000000
1835  35.609  -13.169  48.708 0.0000000000
1836  33.951  -17.132  49.938 0.0000000000
1837  34.887  -22.372  48.838 0.0000000000
1838  37.003  -19.865  58.994 0.0000000000
1839  33.897  -23.159  53.113 0.0000000000
1840  30.338  -25.404  47.501 0.0000000000
1847  29.608  -5.467  44.683 0.0000000000
1848  32.965  -4.238  43.699 0.0000000000
1849  36.987  -4.317  43.425 0.0000000000
1850  41.574  -5.819  48.792 0.0000000000
1851  44.710  -7.364  52.617 0.0000000000
2052  6.280  -25.219  62.132 0.0000000000
2053  7.317  -23.856  57.866 0.0000000000
2054  6.897  -22.348  54.115 0.0000000000
2057  8.196  -20.525  50.473 0.0000000000
2108  32.904  -17.767  39.478 0.0000000000
2145  58.287  5.595  28.648 0.0000000000
2146  57.319  -0.250  34.206 0.0000000000
2147  57.951  0.068  29.991 0.0000000000
2148  57.454  -0.218  24.983 0.0000000000
2149  53.522  -5.689  20.325 0.0000000000
2175  57.576  0.362  13.053 0.0000000000
2176  60.255  -5.643  10.226 0.0000000000
2562  22.959  -12.760  59.213 0.0000000000
2563  22.648  -12.081  55.904 0.0000000000
2564  24.751  -13.525  56.046 0.0000000000
2565  24.860  -13.273  63.601 0.0000000000
2566  22.937  -13.290  61.451 0.0000000000
2567  27.421  -14.047  64.687 0.0000000000
2568  26.180  -13.990  66.194 0.0000000000
2569  28.257  -14.632  60.065 0.0000000000
2570  28.803  -14.533  63.530 0.0000000000
2571  26.915  -14.344  56.271 0.0000000000
2620  4.079  -35.140  63.574 0.0000000000
2621  5.016  -34.481  61.545 0.0000000000
2622  4.535  -32.103  63.256 0.0000000000
2630  2.767  -33.723  67.231 0.0000000000
2632  3.460  -36.435  65.443 0.0000000000
2634  40.415  -11.555  40.364 0.0000000000
2635  37.990  -12.751  37.963 0.0000000000
2636  37.640  -12.271  40.038 0.0000000000
2643  42.820  -9.717  45.480 0.0000000000
2644  45.696  -8.460  45.694 0.0000000000
2645  43.108  -10.108  42.658 0.0000000000
2646  43.429  -10.321  40.376 0.0000000000
2770  11.872  -20.956  72.906 0.0000000000
2771  10.754  -19.640  72.112 0.0000000000
2772  12.540  -18.875  70.700 0.0000000000
2777  21.219  -25.395  53.548 0.0000000000
2778  19.676  -27.439  53.881 0.0000000000
2779  20.092  -25.404  55.495 0.0000000000
2780  15.386  -21.036  71.764 0.0000000000
2781  14.473  -22.972  70.646 0.0000000000
2782  13.293  -22.137  72.532 0.0000000000
2783  11.235  -23.394  73.095 0.0000000000
2784  40.610  -9.276  59.560 0.0000000000
2785  40.243  -11.484  58.717 0.0000000000
2786  40.210  -11.749  60.674 0.0000000000
2787  25.240  -21.641  57.897 0.0000000000
2788  26.746  -21.655  56.462 0.0000000000
2789  23.378  -22.921  54.360 0.0000000000
2790  22.508  -24.979  51.945 0.0000000000
2793  36.622  -9.347  58.620 0.0000000000
2794  36.174  -8.827  55.569 0.0000000000
2795  38.707  -8.142  58.704 0.0000000000
2796  40.416  -7.599  57.924 0.0000000000
2938  8.843  -28.679  50.005 0.0000000000
2939  11.576  -30.001  49.225 0.0000000000
2940  11.165  -27.747  48.946 0.0000000000
2942  10.726  -25.426  48.778 0.0000000000
2987  34.316  -24.334  45.350 0.0000000000
2988  35.162  -24.017  44.051 0.0000000000
3017  52.047  0.040  35.320 0.0000000000
3018  45.040  -8.119  28.598 0.0000000000
3019  47.120  -6.545  27.977 0.0000000000
3020  46.175  -8.598  26.818 0.0000000000
3021  47.692  -9.372  25.619 0.0000000000
3035  56.880  3.949  5.859 0.0000000000
3036  55.904  1.952  5.194 0.0000000000
3037  57.049  2.222  7.072 0.0000000000
3038  55.273  0.072  8.972 0.0000000000
3039  57.433  2.658  8.824 0.0000000000
3040  59.890  4.925  21.283 0.0000000000
3041  60.133  2.382  18.547 0.0000000000
3042  59.983  1.617  20.217 0.0000000000
3043  58.707  -1.129  18.302 0.0000000000
3044  59.332  0.878  21.839 0.0000000000
3365  22.342  -9.796  52.048 0.0000000000
3370  19.328  -17.365  68.838 0.0000000000
3371  17.812  -16.917  66.721 0.0000000000
3372  19.509  -16.196  65.839 0.0000000000
3373  19.633  -11.303  59.287 0.0000000000
3374  18.575  -12.546  60.336 0.0000000000
3377  27.317  -21.103  65.471 0.0000000000
3378  24.507  -21.577  64.428 0.0000000000
3379  26.012  -20.570  67.266 0.0000000000
3380  23.089  -16.747  69.211 0.0000000000
3381  23.035  -19.157  69.991 0.0000000000
3382  21.263  -18.034  70.113 0.0000000000
3383  19.297  -19.064  70.659 0.0000000000
3384  34.392  -12.434  60.327 0.0000000000
3385  35.952  -13.062  63.252 0.0000000000
3386  34.286  -13.802  63.122 0.0000000000
3387  30.620  -17.360  68.290 0.0000000000
3388  32.555  -17.777  67.309 0.0000000000
3389  30.224  -20.067  67.332 0.0000000000
3390  29.042  -21.271  64.790 0.0000000000
3392  24.832  -11.311  48.594 0.0000000000
3393  30.682  -14.062  56.712 0.0000000000
3394  29.807  -13.278  53.330 0.0000000000
3395  32.345  -13.095  56.861 0.0000000000
3396  33.736  -11.945  57.494 0.0000000000
3538  6.506  -32.628  57.162 0.0000000000
3539  5.331  -34.200  55.360 0.0000000000
3540  6.235  -31.448  55.011 0.0000000000
3541  5.776  -30.437  52.958 0.0000000000
3542  6.920  -28.720  54.767 0.0000000000
3579  41.293  -9.969  32.682 0.0000000000
3580  40.931  -11.989  30.932 0.0000000000
3581  39.699  -12.074  32.372 0.0000000000
3608  43.925  -4.606  46.349 0.0000000000
3609  44.331  -2.373  44.671 0.0000000000
3610  46.542  -3.483  47.521 0.0000000000
3611  51.008  -4.998  46.104 0.0000000000
3612  50.951  -2.377  47.125 0.0000000000
3613  52.529  -2.857  45.352 0.0000000000
3614  52.663  -0.501  43.591 0.0000000000
3615  53.644  -3.328  42.870 0.0000000000
3616  54.446  -3.485  40.600 0.0000000000
3617  51.776  -5.097  40.995 0.0000000000
3618  43.587  -9.590  36.621 0.0000000000
3619  46.300  -7.910  36.614 0.0000000000
3620  43.773  -9.028  34.680 0.0000000000
3621  43.911  -8.466  32.682 0.0000000000
3985  4.292  -27.228  71.394 0.0000000000
3986  4.477  -25.922  69.801 0.0000000000
3987  5.480  -24.013  71.545 0.0000000000
3988  8.648  -16.669  70.001 0.0000000000
3989  6.977  -17.868  70.433 0.0000000000
3993  14.321  -14.453  63.280 0.0000000000
3994  12.972  -14.947  65.027 0.0000000000
4015  19.528  -23.459  62.754 0.0000000000
4016  18.098  -24.818  60.269 0.0000000000
4017  17.290  -24.137  62.607 0.0000000000
4018  12.164  -26.636  65.973 0.0000000000
4019  12.813  -27.011  63.066 0.0000000000
4020  11.078  -29.037  63.190 0.0000000000
4021  10.888  -31.613  61.548 0.0000000000
4022  9.568  -31.229  63.589 0.0000000000
4023  8.566  -33.556  64.407 0.0000000000
4024  8.810  -30.312  66.147 0.0000000000
4025  7.330  -26.264  73.080 0.0000000000
4026  6.899  -28.806  71.543 0.0000000000
4027  5.437  -28.085  72.367 0.0000000000
4028  3.858  -29.888  71.048 0.0000000000
4029  40.056  -10.133  50.162 0.0000000000
4030  37.508  -11.607  48.120 0.0000000000
4031  37.975  -11.587  50.732 0.0000000000
4032  36.459  -15.695  54.996 0.0000000000
4033  35.185  -15.131  52.384 0.0000000000
4034  35.264  -17.706  52.274 0.0000000000
4035  34.547  -19.714  49.712 0.0000000000
4036  35.692  -20.340  51.565 0.0000000000
4037  37.643  -18.015  63.518 0.0000000000
4038  38.510  -17.607  61.597 0.0000000000
4039  36.312  -20.215  61.175 0.0000000000
4040  29.373  -22.664  53.312 0.0000000000
4041  32.769  -22.888  55.124 0.0000000000
4042  30.605  -23.290  51.833 0.0000000000
4043  31.657  -23.921  50.094 0.0000000000
4044  28.954  -24.614  48.488 0.0000000000
4046  27.116  -25.906  48.253 0.0000000000
4058  27.925  -8.837  45.470 0.0000000000
4060  29.760  -8.243  45.467 0.0000000000
4061  35.114  -7.217  48.320 0.0000000000
4062  33.130  -6.554  45.078 0.0000000000
4063  35.081  -6.428  44.983 0.0000000000
4064  34.964  -4.454  43.494 0.0000000000
4065  37.261  -6.312  45.068 0.0000000000
4066  39.447  -5.945  45.210 0.0000000000
4067  39.466  -6.425  48.629 0.0000000000
4068  42.681  -8.016  54.869 0.0000000000
4069  43.595  -6.643  54.016 0.0000000000
4070  42.814  -8.650  52.711 0.0000000000
4071  42.739  -9.196  50.416 0.0000000000
4503  5.430  -23.812  66.407 0.0000000000
4504  5.604  -25.892  64.128 0.0000000000
4505  6.035  -23.046  64.669 0.0000000000
4506  6.750  -18.611  60.720 0.0000000000
4507  7.810  -21.514  60.734 0.0000000000
4508  7.974  -20.910  58.539 0.0000000000
4509  7.041  -23.171  55.840 0.0000000000
4510  7.388  -20.123  56.311 0.0000000000
4637  33.197  -15.129  44.073 0.0000000000
4638  33.065  -15.344  41.007 0.0000000000
4639  32.089  -17.446  42.035 0.0000000000
4732  57.230  5.186  30.514 0.0000000000
4733  55.198  -3.134  36.629 0.0000000000
4734  56.722  -0.694  36.179 0.0000000000
4735  55.579  -2.639  34.498 0.0000000000
4736  52.167  -3.419  27.187 0.0000000000
4737  55.670  -1.885  30.047 0.0000000000
4738  55.213  -1.824  27.439 0.0000000000
4739  57.718  0.025  27.487 0.0000000000
4740  54.828  -2.217  24.598 0.0000000000
4741  55.020  -2.668  22.149 0.0000000000
4742  52.592  -4.568  22.221 0.0000000000
4788  51.240  -3.115  7.137 0.0000000000
4795  54.758  -5.889  11.461 0.0000000000
4796  53.924  -8.406  11.783 0.0000000000
4797  55.751  -8.548  11.616 0.0000000000
4799  57.551  -8.531  11.282 0.0000000000
4800  57.973  5.204  13.962 0.0000000000
4801  58.219  3.327  12.125 0.0000000000
4802  58.935  3.526  13.655 0.0000000000
4803  60.934  -2.568  12.391 0.0000000000
4804  60.208  -2.432  11.609 0.0000000000
4805  61.559  -5.356  10.589 0.0000000000
5762  20.327  -10.287  58.000 0.0000000000
5764  21.262  -10.494  55.890 0.0000000000
5765  22.417  -11.419  53.909 0.0000000000
5766  23.858  -12.031  51.967 0.0000000000
5767  22.914  -15.360  66.859 0.0000000000
5768  21.203  -15.264  64.885 0.0000000000
5769  22.570  -14.219  63.217 0.0000000000
5770  21.241  -12.682  60.120 0.0000000000
5771  28.714  -17.000  68.740 0.0000000000
5772  26.916  -18.592  69.125 0.0000000000
5773  26.929  -15.324  68.319 0.0000000000
5774  24.998  -14.871  67.863 0.0000000000
5775  31.036  -14.435  60.004 0.0000000000
5776  32.316  -14.507  62.898 0.0000000000
5777  30.461  -14.957  63.209 0.0000000000
5778  29.906  -15.227  66.447 0.0000000000
5779  25.472  -12.760  50.930 0.0000000000
5780  26.125  -13.701  53.548 0.0000000000
5781  28.697  -14.444  56.642 0.0000000000
5869  5.996  -33.704  59.378 0.0000000000
5870  7.207  -30.721  59.243 0.0000000000
5884  3.805  -35.536  69.901 0.0000000000
5892  40.828  -11.139  36.522 0.0000000000
5893  38.853  -12.406  34.182 0.0000000000
5894  38.376  -12.678  36.015 0.0000000000
5895  36.543  -14.618  35.810 0.0000000000
5896  35.433  -16.747  36.181 0.0000000000
5909  47.268  -6.370  50.866 0.0000000000
5910  48.492  -4.511  49.801 0.0000000000
5911  48.194  -6.807  48.604 0.0000000000
5912  48.518  -6.833  45.926 0.0000000000
5913  48.639  -6.611  43.275 0.0000000000
5914  48.742  -6.543  41.034 0.0000000000
5915  46.082  -8.335  40.820 0.0000000000
5916  43.531  -10.091  38.464 0.0000000000
6136  7.809  -23.749  73.512 0.0000000000
6137  6.991  -22.256  72.565 0.0000000000
6138  8.806  -20.754  72.712 0.0000000000
6139  9.644  -18.166  70.855 0.0000000000
6140  10.182  -15.872  68.689 0.0000000000
6153  16.447  -28.792  56.078 0.0000000000
6154  17.563  -22.571  67.773 0.0000000000
6155  16.064  -23.788  65.317 0.0000000000
6156  15.142  -23.467  68.112 0.0000000000
6157  13.239  -24.678  68.681 0.0000000000
6158  11.552  -26.081  69.191 0.0000000000
6159  9.707  -27.567  69.369 0.0000000000
6160  10.676  -25.460  71.870 0.0000000000
6161  9.313  -24.751  73.373 0.0000000000
6162  41.018  -9.697  55.316 0.0000000000
6163  38.634  -11.374  53.528 0.0000000000
6164  39.503  -11.312  56.263 0.0000000000
6165  38.347  -13.636  57.052 0.0000000000
6166  37.747  -16.366  57.143 0.0000000000
6167  32.255  -21.552  62.133 0.0000000000
6168  33.538  -21.710  60.135 0.0000000000
6169  30.417  -22.008  58.637 0.0000000000
6170  28.186  -22.067  54.923 0.0000000000
6171  26.136  -23.000  51.074 0.0000000000
6172  25.419  -25.145  49.191 0.0000000000
6173  23.865  -24.783  50.465 0.0000000000
6179  32.160  -10.587  51.241 0.0000000000
6180  31.720  -9.352  48.093 0.0000000000
6181  33.816  -9.424  51.740 0.0000000000
6182  35.426  -8.184  52.039 0.0000000000
6183  37.437  -7.164  52.123 0.0000000000
6184  39.549  -6.434  52.232 0.0000000000
6185  39.917  -6.640  55.379 0.0000000000
6186  41.970  -7.564  56.660 0.0000000000
6438  10.313  -33.090  51.437 0.0000000000
6447  5.162  -17.619  66.301 0.0000000000
6448  6.217  -19.814  64.772 0.0000000000
6527  32.252  -19.246  45.658 0.0000000000
6528  31.957  -19.465  43.132 0.0000000000
6529  33.206  -21.729  43.775 0.0000000000
6583  54.790  2.343  32.519 0.0000000000
6584  49.608  -5.946  32.373 0.0000000000
6585  52.641  -4.282  32.218 0.0000000000
6586  49.684  -5.324  30.035 0.0000000000
6587  49.561  -5.073  27.397 0.0000000000
6588  49.731  -5.390  24.852 0.0000000000
6589  50.583  -6.208  22.946 0.0000000000
6590  49.065  -7.823  24.190 0.0000000000
6617  54.369  2.405  3.777 0.0000000000
6618  53.691  -0.562  6.004 0.0000000000
6619  52.552  -3.079  8.128 0.0000000000
6620  51.985  -5.534  10.083 0.0000000000
6621  53.323  -2.643  9.495 0.0000000000
6622  54.027  -2.550  10.938 0.0000000000
6623  55.366  -2.891  11.953 0.0000000000
6624  59.048  5.589  17.857 0.0000000000
6625  59.628  3.503  15.369 0.0000000000
6626  60.067  3.098  17.023 0.0000000000
6627  60.414  -0.173  15.556 0.0000000000
6628  60.541  -3.187  13.761 0.0000000000
6630  59.142  -3.861  14.891 0.0000000000
6631  57.396  -4.502  16.025 0.0000000000
6632  56.009  -5.133  17.638 0.0000000000
7213  15.745  -18.993  70.669 0.0000000000
7214  14.349  -18.346  68.927 0.0000000000
7215  16.117  -17.677  67.626 0.0000000000
7216  16.031  -16.190  64.680 0.0000000000
7217  15.690  -13.989  61.895 0.0000000000
7218  19.380  -15.078  62.639 0.0000000000
7219  17.237  -13.479  60.966 0.0000000000
7223  23.596  -22.104  59.067 0.0000000000
7224  21.235  -23.469  58.355 0.0000000000
7225  22.778  -22.305  61.413 0.0000000000
7226  21.963  -22.482  63.421 0.0000000000
7227  20.981  -22.417  65.520 0.0000000000
7228  24.612  -20.192  68.804 0.0000000000
7229  22.196  -21.200  68.258 0.0000000000
7230  19.853  -21.905  67.909 0.0000000000
7231  18.679  -21.216  69.945 0.0000000000
7232  17.356  -20.040  71.103 0.0000000000
7233  37.391  -10.338  61.222 0.0000000000
7234  39.191  -12.051  62.281 0.0000000000
7235  37.676  -12.414  63.119 0.0000000000
7236  37.483  -15.243  64.498 0.0000000000
7237  36.020  -18.043  65.081 0.0000000000
7238  33.624  -15.490  65.513 0.0000000000
7239  34.365  -18.007  66.393 0.0000000000
7240  33.690  -20.404  64.846 0.0000000000
7241  30.736  -21.441  63.590 0.0000000000
7242  27.300  -21.494  61.549 0.0000000000
7245  26.119  -9.267  45.638 0.0000000000
7246  28.298  -11.125  47.609 0.0000000000
7247  27.177  -12.927  50.381 0.0000000000
7248  29.035  -12.559  50.212 0.0000000000
7249  30.632  -11.761  50.693 0.0000000000
7250  32.785  -11.401  54.396 0.0000000000
7251  34.984  -10.659  58.080 0.0000000000
7450  6.948  -35.634  54.087 0.0000000000
7451  8.462  -34.262  52.687 0.0000000000
7452  7.385  -32.032  51.896 0.0000000000
7453  6.806  -29.612  51.133 0.0000000000
7454  6.688  -27.104  50.949 0.0000000000
7506  43.319  -10.047  29.079 0.0000000000
7508  42.410  -12.078  29.814 0.0000000000
7511  38.973  -14.655  32.731 0.0000000000
7547  39.052  -1.193  44.467 0.0000000000
7549  41.357  -0.487  44.770 0.0000000000
7550  43.797  0.382  45.413 0.0000000000
7551  46.092  1.401  45.735 0.0000000000
7552  48.930  -2.544  47.897 0.0000000000
7553  48.912  -0.021  46.126 0.0000000000
7554  47.961  1.792  44.596 0.0000000000
7555  49.512  0.828  43.059 0.0000000000
7556  51.373  -0.121  41.565 0.0000000000
7557  53.189  -0.368  39.746 0.0000000000
7558  54.299  -0.105  38.074 0.0000000000
7559  55.304  -1.387  39.818 0.0000000000
7560  54.862  -3.460  38.650 0.0000000000
7561  52.190  -5.096  36.583 0.0000000000
7562  48.867  -6.488  38.691 0.0000000000
7563  49.094  -6.543  36.453 0.0000000000
7564  49.375  -6.371  34.424 0.0000000000
7565  46.764  -7.269  32.457 0.0000000000
7566  44.361  -8.104  30.539 0.0000000000
7589  57.708  5.158  10.367 0.0000000000
7592  55.739  4.469  16.799 0.0000000000
7595  56.495  5.079  18.858 0.0000000000
7596  57.254  5.614  20.631 0.0000000000
7597  58.105  6.288  22.478 0.0000000000
7598  58.836  6.551  24.486 0.0000000000
8071  3.124  -30.721  67.100 0.0000000000
8072  4.045  -29.656  65.408 0.0000000000
8073  4.038  -27.791  67.667 0.0000000000
8074  4.995  -24.815  68.060 0.0000000000
8075  5.497  -21.806  68.224 0.0000000000
8076  6.352  -20.936  71.048 0.0000000000
8077  5.850  -19.715  69.577 0.0000000000
8078  5.477  -18.648  67.946 0.0000000000
8082  12.814  -17.357  67.389 0.0000000000
8083  11.713  -15.524  66.909 0.0000000000
8110  19.131  -25.234  57.919 0.0000000000
8111  16.906  -26.591  57.795 0.0000000000
8112  14.959  -28.000  58.055 0.0000000000
8113  14.802  -25.278  62.839 0.0000000000
8114  13.785  -27.303  60.489 0.0000000000
8115  13.457  -29.923  58.757 0.0000000000
8116  12.466  -31.824  60.065 0.0000000000
8121  6.399  -34.881  67.524 0.0000000000
8122  8.083  -29.360  69.240 0.0000000000
8123  6.520  -31.577  69.201 0.0000000000
8124  5.188  -33.607  69.459 0.0000000000
8125  3.874  -32.597  70.220 0.0000000000
8126  2.983  -31.701  69.182 0.0000000000
8127  39.949  -10.512  45.078 0.0000000000
8128  37.250  -11.707  42.835 0.0000000000
8129  37.234  -11.505  45.405 0.0000000000
8130  35.145  -13.141  45.923 0.0000000000
8131  33.652  -14.966  46.667 0.0000000000
8132  36.147  -13.105  51.662 0.0000000000
8133  34.330  -14.936  49.498 0.0000000000
8134  32.929  -16.957  47.382 0.0000000000
8135  33.190  -19.303  47.687 0.0000000000
8136  34.221  -21.938  47.116 0.0000000000
8137  33.716  -24.399  46.749 0.0000000000
8138  39.720  -14.657  61.424 0.0000000000
8139  38.503  -17.067  59.382 0.0000000000
8140  37.145  -19.283  56.585 0.0000000000
8141  34.674  -21.906  58.266 0.0000000000
8142  35.690  -21.800  55.973 0.0000000000
8143  36.268  -21.180  53.639 0.0000000000
8144  34.782  -23.070  50.924 0.0000000000
8145  32.764  -24.218  48.465 0.0000000000
8146  31.863  -25.951  46.648 0.0000000000
8168  31.469  -7.430  45.404 0.0000000000
8169  31.220  -4.666  44.146 0.0000000000
8171  33.224  -1.299  44.959 0.0000000000
8172  35.051  -1.553  44.611 0.0000000000
8173  37.030  -1.619  44.504 0.0000000000
8174  39.182  -3.750  43.425 0.0000000000
8175  41.646  -5.348  45.465 0.0000000000
8176  43.865  -5.163  49.413 0.0000000000
8177  41.712  -5.971  52.255 0.0000000000
8178  43.897  -5.700  52.147 0.0000000000
8179  45.810  -5.910  51.887 0.0000000000
8180  45.280  -8.066  50.831 0.0000000000
8181  42.685  -9.489  47.999 0.0000000000
8724  5.332  -28.945  63.625 0.0000000000
8725  6.634  -28.185  61.726 0.0000000000
8726  7.465  -27.352  59.707 0.0000000000
8727  7.045  -22.228  62.791 0.0000000000
8728  6.957  -24.487  60.109 0.0000000000
8729  7.532  -26.586  57.294 0.0000000000
8730  6.639  -25.913  55.177 0.0000000000
8731  6.146  -25.169  53.321 0.0000000000
8732  6.800  -24.312  51.586 0.0000000000
8739  6.410  -19.449  54.134 0.0000000000
8740  7.237  -21.424  52.136 0.0000000000
8741  8.428  -23.473  50.214 0.0000000000
8742  10.393  -22.521  49.229 0.0000000000
8743  12.162  -21.692  48.054 0.0000000000
8888  34.984  -13.477  40.330 0.0000000000
8889  33.909  -15.964  38.323 0.0000000000
8890  34.570  -18.426  37.497 0.0000000000
8891  32.797  -19.554  40.940 0.0000000000
8892  34.496  -19.736  39.219 0.0000000000
9002  57.454  7.376  27.456 0.0000000000
9003  59.164  5.088  26.025 0.0000000000
9004  55.220  0.462  36.465 0.0000000000
9005  56.235  1.282  34.793 0.0000000000
9006  57.281  2.016  33.318 0.0000000000
9007  55.727  -2.338  32.258 0.0000000000
9008  57.800  -0.023  32.167 0.0000000000
9009  58.079  2.431  31.645 0.0000000000
9010  58.610  2.567  29.564 0.0000000000
9011  58.877  2.569  27.133 0.0000000000
9012  59.089  1.982  24.471 0.0000000000
9013  57.504  -0.715  22.462 0.0000000000
9014  55.211  -3.551  19.643 0.0000000000
9015  55.038  -7.262  19.197 0.0000000000
9016  52.023  -7.350  21.720 0.0000000000
9087  57.719  3.043  10.553 0.0000000000
9088  56.308  0.440  12.041 0.0000000000
9089  57.072  -2.987  12.127 0.0000000000
9090  59.029  0.323  13.538 0.0000000000
9091  58.805  -2.742  11.695 0.0000000000
9092  58.373  -5.874  10.639 0.0000000000
10242  23.284  -12.873  59.301 0.0000000000
10243  23.338  -12.678  56.904 0.0000000000
10244  24.867  -13.597  56.517 0.0000000000
10245  24.889  -13.129  63.218 0.0000000000
10246  23.903  -13.278  61.276 0.0000000000
10247  27.194  -13.797  63.921 0.0000000000
10248  26.177  -13.479  64.688 0.0000000000
10249  27.828  -14.444  60.041 0.0000000000
10250  27.991  -14.311  62.757 0.0000000000
10251  26.621  -14.263  57.341 0.0000000000
10300  3.712  -33.958  64.327 0.0000000000
10301  4.222  -33.575  63.383 0.0000000000
10302  3.863  -32.364  64.160 0.0000000000
10310  2.995  -33.253  66.074 0.0000000000
10311  2.990  -35.035  66.280 0.0000000000
10312  3.334  -34.543  65.192 0.0000000000
10313  3.743  -35.780  64.475 0.0000000000
10314  40.323  -11.214  41.451 0.0000000000
10315  38.993  -11.922  40.186 0.0000000000
10316  38.869  -11.569  41.313 0.0000000000
10323  41.487  -10.307  43.974 0.0000000000
10324  42.954  -9.906  44.090 0.0000000000
10325  41.669  -10.602  42.585 0.0000000000
10326  41.791  -10.886  41.471 0.0000000000
10450  12.750  -20.452  72.524 0.0000000000
10451  12.242  -19.768  72.079 0.0000000000
10452  13.182  -19.290  71.369 0.0000000000
10457  21.568  -24.284  54.653 0.0000000000
10458  20.707  -25.313  54.576 0.0000000000
10459  21.037  -24.409  55.633 0.0000000000
10460  14.654  -20.377  72.029 0.0000000000
10461  14.372  -21.552  72.174 0.0000000000
10462  13.614  -20.982  72.529 0.0000000000
10463  12.595  -21.506  72.878 0.0000000000
10464  39.946  -9.357  60.295 0.0000000000
10465  40.375  -10.413  60.167 0.0000000000
10466  39.907  -10.564  60.976 0.0000000000
10467  23.529  -22.337  56.774 0.0000000000
10468  24.277  -22.108  56.153 0.0000000000
10469  22.706  -23.146  55.133 0.0000000000
10470  22.151  -24.096  53.794 0.0000000000
10473  37.908  -9.189  60.088 0.0000000000
10474  37.634  -8.632  58.768 0.0000000000
10475  38.952  -8.745  59.872 0.0000000000
10476  39.891  -8.494  59.459 0.0000000000
10618  8.638  -27.482  49.773 0.0000000000
10619  10.024  -28.183  49.492 0.0000000000
10620  9.853  -27.021  49.326 0.0000000000
10621  10.905  -26.603  48.778 0.0000000000
10622  9.625  -25.844  49.234 0.0000000000
10659  45.634  -10.575  27.419 0.0000000000
10667  34.071  -25.344  45.559 0.0000000000
10698  44.752  -9.230  28.059 0.0000000000
10699  45.558  -8.316  27.639 0.0000000000
10700  45.450  -9.441  27.354 0.0000000000
10701  46.226  -9.774  26.776 0.0000000000
10713  56.553  4.853  8.238 0.0000000000
10714  56.318  4.524  6.894 0.0000000000
10715  57.270  4.240  7.033 0.0000000000
10716  57.200  3.228  6.342 0.0000000000
10717  57.601  3.436  7.444 0.0000000000
10718  57.297  2.445  7.953 0.0000000000
10719  57.848  3.685  8.354 0.0000000000
10720  59.953  4.488  22.250 0.0000000000
10721  59.986  3.310  20.796 0.0000000000
10722  59.862  2.863  21.667 0.0000000000
10723  59.715  1.245  21.042 0.0000000000
10724  59.651  2.436  22.616 0.0000000000
11045  22.966  -10.383  51.139 0.0000000000
11047  22.777  -9.264  50.021 0.0000000000
11049  23.292  -9.385  48.812 0.0000000000
11050  20.333  -16.820  68.397 0.0000000000
11051  19.498  -16.658  67.416 0.0000000000
11052  20.306  -16.313  66.984 0.0000000000
11054  19.006  -10.098  59.196 0.0000000000
11057  27.962  -20.591  66.862 0.0000000000
11058  26.612  -20.850  66.310 0.0000000000
11059  27.254  -20.172  67.639 0.0000000000
11060  22.150  -16.616  68.698 0.0000000000
11061  22.149  -17.479  69.704 0.0000000000
11062  21.220  -17.010  69.279 0.0000000000
11063  20.323  -17.517  69.574 0.0000000000
11064  33.722  -13.137  60.178 0.0000000000
11065  34.254  -13.154  61.731 0.0000000000
11066  33.534  -13.591  61.569 0.0000000000
11067  29.556  -18.628  68.484 0.0000000000
11068  30.543  -18.924  68.032 0.0000000000
11069  29.307  -19.894  67.707 0.0000000000
11070  28.801  -20.770  66.492 0.0000000000
11071  23.926  -9.961  48.125 0.0000000000
11072  24.091  -10.938  49.099 0.0000000000
11073  31.792  -13.871  58.385 0.0000000000
11074  31.434  -13.675  56.723 0.0000000000
11075  32.623  -13.358  58.496 0.0000000000
11076  33.430  -12.818  58.595 0.0000000000
11218  7.287  -31.236  57.061 0.0000000000
11219  6.543  -32.028  56.094 0.0000000000
11220  7.089  -30.682  55.874 0.0000000000
11221  6.706  -30.097  54.817 0.0000000000
11222  7.449  -29.216  55.757 0.0000000000
11259  41.079  -10.158  33.661 0.0000000000
11260  40.318  -10.943  32.460 0.0000000000
11261  40.005  -11.100  33.429 0.0000000000
11288  44.975  -4.599  48.411 0.0000000000
11289  45.297  -4.054  47.003 0.0000000000
11290  46.325  -4.158  48.789 0.0000000000
11291  51.359  -5.017  44.859 0.0000000000
11292  51.947  -3.906  45.906 0.0000000000
11293  52.388  -4.071  44.707 0.0000000000
11294  53.107  -3.060  44.235 0.0000000000
11295  52.762  -4.266  43.341 0.0000000000
11296  52.964  -4.296  42.145 0.0000000000
11297  51.698  -5.050  42.281 0.0000000000
11298  42.200  -10.036  35.691 0.0000000000
11299  43.685  -9.304  35.641 0.0000000000
11300  42.286  -9.698  34.676 0.0000000000
11301  42.359  -9.410  33.710 0.0000000000
11665  5.055  -26.308  72.187 0.0000000000
11666  4.868  -25.658  71.562 0.0000000000
11667  5.642  -24.690  72.249 0.0000000000
11668  9.035  -15.321  69.205 0.0000000000
11669  8.186  -15.809  69.674 0.0000000000
11673  14.435  -13.150  62.327 0.0000000000
11674  13.729  -13.317  63.060 0.0000000000
11694  14.770  -31.247  57.994 0.0000000000
11695  19.085  -23.300  63.929 0.0000000000
11696  18.403  -23.862  62.577 0.0000000000
11697  17.845  -23.691  63.796 0.0000000000
11698  11.245  -27.488  66.038 0.0000000000
11699  11.574  -27.716  64.513 0.0000000000
11700  10.658  -28.754  64.539 0.0000000000
11701  10.284  -30.128  63.320 0.0000000000
11702  9.853  -29.806  64.623 0.0000000000
11703  9.154  -30.934  64.732 0.0000000000
11704  9.561  -29.316  66.122 0.0000000000
11705  6.662  -25.837  73.134 0.0000000000
11706  6.384  -27.187  72.748 0.0000000000
11707  5.657  -26.732  72.709 0.0000000000
11708  4.779  -27.614  72.140 0.0000000000
11709  40.256  -10.044  51.473 0.0000000000
11710  38.968  -10.826  50.447 0.0000000000
11711  39.215  -10.763  51.743 0.0000000000
11712  36.460  -17.087  54.734 0.0000000000
11713  35.808  -16.737  53.639 0.0000000000
11714  35.949  -18.096  53.346 0.0000000000
11715  35.523  -19.072  51.989 0.0000000000
11716  36.121  -19.447  53.020 0.0000000000
11717  36.418  -19.288  63.401 0.0000000000
11718  37.061  -19.250  62.482 0.0000000000
11719  35.771  -20.317  62.142 0.0000000000
11720  28.346  -22.956  51.434 0.0000000000
11721  30.030  -22.966  52.536 0.0000000000
11722  28.975  -23.321  50.669 0.0000000000
11723  29.624  -23.727  50.010 0.0000000000
11724  28.283  -24.139  49.085 0.0000000000
11725  27.955  -25.261  48.133 0.0000000000
11726  27.201  -24.728  48.690 0.0000000000
11738  28.905  -9.738  46.442 0.0000000000
11739  28.876  -8.568  45.470 0.0000000000
11740  29.881  -9.454  46.587 0.0000000000
11741  36.168  -6.994  48.405 0.0000000000
11742  35.127  -6.878  46.565 0.0000000000
11743  36.135  -6.835  46.627 0.0000000000
11744  36.156  -6.394  44.990 0.0000000000
11745  37.284  -6.702  46.719 0.0000000000
11746  38.343  -6.564  46.811 0.0000000000
11747  38.372  -6.648  48.602 0.0000000000
11748  41.774  -9.017  53.976 0.0000000000
11749  42.791  -8.282  53.862 0.0000000000
11750  41.600  -9.229  52.728 0.0000000000
11751  41.477  -9.415  51.500 0.0000000000
12183  5.721  -22.323  66.602 0.0000000000
12184  5.739  -23.431  65.517 0.0000000000
12185  6.068  -21.905  65.721 0.0000000000
12186  6.722  -18.352  59.587 0.0000000000
12187  7.620  -19.738  59.689 0.0000000000
12188  7.506  -19.465  58.548 0.0000000000
12189  7.768  -20.574  57.361 0.0000000000
12190  7.195  -19.167  57.378 0.0000000000
12317  32.605  -16.118  44.492 0.0000000000
12318  32.435  -16.247  42.997 0.0000000000
12319  32.047  -17.258  43.517 0.0000000000
12408  54.633  4.032  31.149 0.0000000000
12410  55.215  5.005  30.903 0.0000000000
12411  55.812  5.816  30.613 0.0000000000
12412  56.662  4.655  31.106 0.0000000000
12413  54.009  -4.066  35.603 0.0000000000
12414  55.421  -2.887  35.613 0.0000000000
12415  54.123  -3.823  34.524 0.0000000000
12416  52.015  -3.600  25.766 0.0000000000
12417  53.649  -2.640  27.309 0.0000000000
12418  53.436  -2.769  25.829 0.0000000000
12419  54.981  -1.981  26.039 0.0000000000
12420  53.424  -3.046  24.468 0.0000000000
12421  53.549  -3.324  23.256 0.0000000000
12422  52.285  -4.174  23.302 0.0000000000
12468  50.907  -4.547  8.063 0.0000000000
12474  50.777  -6.916  10.286 0.0000000000
12475  55.622  -5.932  11.371 0.0000000000
12476  55.277  -7.324  11.452 0.0000000000
12477  56.177  -7.359  11.281 0.0000000000
12478  56.631  -8.568  11.489 0.0000000000
12479  57.070  -7.346  11.002 0.0000000000
12480  58.135  5.195  15.005 0.0000000000
12481  58.797  4.700  13.670 0.0000000000
12482  59.026  4.710  14.622 0.0000000000
12483  61.422  -4.080  11.802 0.0000000000
12484  61.304  -3.889  11.210 0.0000000000
12485  61.887  -5.382  11.039 0.0000000000
12486  62.236  -6.764  10.777 0.0000000000
12487  62.585  -6.817  11.431 0.0000000000
12489  62.616  -6.974  12.157 0.0000000000
13442  20.910  -11.240  58.135 0.0000000000
13443  20.774  -10.238  57.292 0.0000000000
13444  21.492  -11.129  57.375 0.0000000000
13445  23.546  -12.702  54.963 0.0000000000
13446  22.509  -11.907  54.882 0.0000000000
13447  23.379  -12.312  53.970 0.0000000000
13448  23.093  -11.672  52.834 0.0000000000
13449  24.101  -12.615  53.243 0.0000000000
13450  23.520  -14.623  66.121 0.0000000000
13451  22.728  -14.513  65.146 0.0000000000
13452  23.396  -14.128  64.220 0.0000000000
13453  22.297  -12.649  59.890 0.0000000000
13454  22.215  -13.169  60.702 0.0000000000
13455  21.412  -12.295  59.329 0.0000000000
13456  20.798  -11.701  58.940 0.0000000000
13457  28.521  -15.604  68.151 0.0000000000
13458  27.820  -16.266  68.785 0.0000000000
13459  27.550  -14.943  67.765 0.0000000000
13460  25.070  -13.982  65.721 0.0000000000
13461  25.503  -14.497  67.042 0.0000000000
13462  24.639  -14.418  66.397 0.0000000000
13463  23.857  -15.218  67.306 0.0000000000
13464  30.137  -14.691  60.031 0.0000000000
13465  30.710  -14.837  61.627 0.0000000000
13466  29.821  -14.840  61.701 0.0000000000
13467  28.421  -14.310  65.228 0.0000000000
13468  29.246  -14.818  64.922 0.0000000000
13469  28.875  -14.936  66.633 0.0000000000
13470  29.414  -15.936  67.895 0.0000000000
13471  24.942  -13.010  52.733 0.0000000000
13472  25.186  -13.410  53.838 0.0000000000
13473  28.246  -14.503  58.258 0.0000000000
13474  27.775  -14.323  56.666 0.0000000000
13475  28.948  -14.547  58.356 0.0000000000
13476  29.913  -14.529  58.340 0.0000000000
13618  5.442  -32.931  61.501 0.0000000000
13619  5.505  -34.056  60.565 0.0000000000
13620  6.133  -32.614  60.387 0.0000000000
13621  6.699  -32.159  59.364 0.0000000000
13622  6.641  -31.073  60.340 0.0000000000
13645  3.301  -35.043  69.677 0.0000000000
13647  2.879  -36.445  69.409 0.0000000000
13659  40.789  -11.488  37.499 0.0000000000
13660  39.543  -11.903  36.268 0.0000000000
13661  39.455  -12.127  37.195 0.0000000000
13662  36.745  -13.380  37.799 0.0000000000
13663  37.028  -13.523  36.791 0.0000000000
13664  36.100  -14.457  36.717 0.0000000000
13665  35.913  -15.700  35.925 0.0000000000
13666  35.315  -15.453  36.793 0.0000000000
13688  46.705  -7.491  49.934 0.0000000000
13689  47.856  -6.637  49.816 0.0000000000
13690  46.912  -7.609  48.607 0.0000000000
13691  45.827  -8.516  44.280 0.0000000000
13692  47.160  -7.684  45.795 0.0000000000
13693  47.195  -7.606  44.415 0.0000000000
13694  48.567  -6.680  44.572 0.0000000000
13695  47.215  -7.535  43.084 0.0000000000
13696  47.220  -7.462  41.981 0.0000000000
13697  46.033  -8.392  41.885 0.0000000000
13698  42.045  -11.052  39.301 0.0000000000
13699  43.468  -10.226  39.407 0.0000000000
13700  42.125  -10.899  38.390 0.0000000000
13701  42.142  -10.688  37.470 0.0000000000
14065  8.794  -23.015  73.518 0.0000000000
14066  8.331  -22.232  73.179 0.0000000000
14067  9.280  -21.515  73.142 0.0000000000
14068  11.088  -18.643  70.905 0.0000000000
14069  10.243  -18.964  71.504 0.0000000000
14070  10.514  -17.873  70.194 0.0000000000
14071  9.959  -17.078  69.764 0.0000000000
14072  10.717  -16.873  68.906 0.0000000000
14090  18.946  -27.408  54.677 0.0000000000
14092  18.122  -28.171  55.013 0.0000000000
14094  17.342  -27.954  55.802 0.0000000000
14095  16.977  -22.351  68.952 0.0000000000
14096  16.296  -22.991  67.846 0.0000000000
14097  16.022  -22.719  69.128 0.0000000000
14098  13.418  -23.549  70.991 0.0000000000
14099  13.857  -23.847  69.721 0.0000000000
14100  12.897  -24.494  70.077 0.0000000000
14101  12.414  -25.366  68.963 0.0000000000
14102  12.045  -25.143  70.418 0.0000000000
14103  11.090  -25.817  70.627 0.0000000000
14104  11.598  -24.817  71.673 0.0000000000
14105  10.544  -22.821  73.378 0.0000000000
14106  10.271  -24.074  73.255 0.0000000000
14107  9.611  -23.507  73.538 0.0000000000
14108  8.540  -24.327  73.554 0.0000000000
14109  41.222  -9.520  56.502 0.0000000000
14110  40.252  -10.424  55.785 0.0000000000
14111  40.609  -10.351  57.053 0.0000000000
14112  39.818  -12.827  58.994 0.0000000000
14113  39.374  -12.608  57.866 0.0000000000
14114  38.963  -13.900  58.138 0.0000000000
14115  37.993  -14.948  57.201 0.0000000000
14116  38.601  -15.251  58.232 0.0000000000
14117  30.721  -21.696  61.264 0.0000000000
14118  31.411  -21.841  60.554 0.0000000000
14119  29.759  -21.767  59.549 0.0000000000
14120  25.580  -21.980  54.582 0.0000000000
14121  27.474  -21.855  55.578 0.0000000000
14122  26.322  -22.112  53.690 0.0000000000
14123  27.005  -22.406  52.760 0.0000000000
14124  25.391  -22.819  51.845 0.0000000000
14125  24.854  -23.754  50.626 0.0000000000
14126  24.126  -23.780  51.289 0.0000000000
14127  21.760  -26.270  51.974 0.0000000000
14128  22.437  -26.146  51.243 0.0000000000
14138  33.338  -10.418  53.126 0.0000000000
14139  33.027  -10.050  51.566 0.0000000000
14140  34.113  -9.833  53.409 0.0000000000
14141  37.053  -8.194  55.600 0.0000000000
14142  35.804  -8.540  53.803 0.0000000000
14143  36.649  -7.944  53.904 0.0000000000
14144  36.345  -7.633  52.113 0.0000000000
14145  37.551  -7.338  53.889 0.0000000000
14146  38.603  -6.839  53.872 0.0000000000
14147  38.846  -7.054  55.461 0.0000000000
14148  41.276  -8.313  58.114 0.0000000000
14149  41.276  -7.468  57.317 0.0000000000
14150  41.721  -8.430  57.206 0.0000000000
14151  41.892  -8.586  56.284 0.0000000000
14568  9.901  -32.031  51.118 0.0000000000
14569  11.331  -32.595  50.630 0.0000000000
14570  10.897  -31.544  50.322 0.0000000000
14584  5.107  -17.277  65.312 0.0000000000
14717  32.756  -20.463  45.770 0.0000000000
14718  32.441  -20.555  44.591 0.0000000000
14719  33.201  -21.735  44.666 0.0000000000
14721  35.684  -23.656  43.656 0.0000000000
14811  53.240  2.058  31.866 0.0000000000
14812  54.021  1.539  33.037 0.0000000000
14813  48.214  -6.298  31.368 0.0000000000
14814  49.666  -5.663  31.247 0.0000000000
14815  48.230  -6.020  30.199 0.0000000000
14816  47.446  -6.728  26.780 0.0000000000
14817  48.334  -5.871  27.661 0.0000000000
14818  48.458  -5.984  26.427 0.0000000000
14819  49.524  -5.197  26.072 0.0000000000
14820  48.778  -6.203  25.296 0.0000000000
14821  49.226  -6.576  24.293 0.0000000000
14822  48.386  -7.423  24.866 0.0000000000
14861  55.398  4.658  4.395 0.0000000000
14867  55.186  3.365  3.434 0.0000000000
14868  55.426  0.749  6.308 0.0000000000
14869  54.848  0.717  5.494 0.0000000000
14870  54.231  -0.571  6.653 0.0000000000
14871  53.131  -1.884  7.039 0.0000000000
14872  53.581  -1.759  7.748 0.0000000000
14873  52.949  -2.876  8.815 0.0000000000
14874  53.882  -1.561  8.522 0.0000000000
14875  55.415  0.175  9.763 0.0000000000
14876  54.456  -1.216  10.029 0.0000000000
14877  54.776  -1.137  10.808 0.0000000000
14878  54.580  -2.687  11.591 0.0000000000
14879  55.185  -1.206  11.563 0.0000000000
14880  59.368  5.591  18.701 0.0000000000
14881  59.754  4.621  17.399 0.0000000000
14882  59.912  4.434  18.240 0.0000000000
14883  60.135  0.766  17.812 0.0000000000
14884  60.218  1.082  17.098 0.0000000000
14885  60.244  -0.526  16.220 0.0000000000
14886  60.467  -1.732  14.655 0.0000000000
14887  60.023  -2.002  15.279 0.0000000000
14888  59.924  -3.572  14.330 0.0000000000
14889  59.404  -2.296  15.805 0.0000000000
14890  58.017  -1.372  18.941 0.0000000000
14891  57.869  -2.660  16.989 0.0000000000
14892  57.014  -2.831  17.638 0.0000000000
14893  56.667  -4.804  16.853 0.0000000000
14894  56.246  -3.191  18.254 0.0000000000
15865  16.564  -18.644  70.184 0.0000000000
15866  15.855  -18.330  69.241 0.0000000000
15867  16.838  -17.932  68.692 0.0000000000
15868  17.732  -16.278  65.177 0.0000000000
15869  16.943  -16.613  65.597 0.0000000000
15870  16.845  -15.891  64.159 0.0000000000
15871  15.798  -15.241  63.146 0.0000000000
15872  16.636  -15.038  62.658 0.0000000000
15873  21.003  -14.758  63.117 0.0000000000
15874  20.457  -15.267  63.763 0.0000000000
15875  19.959  -14.531  62.103 0.0000000000
15876  17.864  -11.199  60.204 0.0000000000
15877  17.957  -13.036  60.581 0.0000000000
15878  17.254  -11.690  60.456 0.0000000000
15879  16.633  -12.070  60.819 0.0000000000
15887  24.577  -21.785  60.738 0.0000000000
15888  23.190  -22.206  60.242 0.0000000000
15889  24.192  -21.870  61.933 0.0000000000
15890  23.924  -21.588  65.308 0.0000000000
15891  23.153  -21.972  63.829 0.0000000000
15892  22.698  -21.997  64.875 0.0000000000
15893  21.466  -22.464  64.466 0.0000000000
15894  22.214  -21.949  65.925 0.0000000000
15895  26.258  -18.044  69.372 0.0000000000
15896  25.821  -19.303  69.136 0.0000000000
15897  25.212  -18.650  69.546 0.0000000000
15898  22.085  -19.693  70.002 0.0000000000
15899  22.749  -20.324  69.312 0.0000000000
15900  21.562  -20.810  69.165 0.0000000000
15901  21.093  -21.504  68.127 0.0000000000
15902  20.429  -21.190  69.104 0.0000000000
15903  19.283  -21.583  68.936 0.0000000000
15904  19.793  -20.753  69.973 0.0000000000
15905  18.472  -18.514  70.459 0.0000000000
15906  18.338  -19.483  70.877 0.0000000000
15907  17.492  -19.003  70.663 0.0000000000
15908  16.543  -19.482  71.029 0.0000000000
15909  36.628  -10.739  61.120 0.0000000000
15910  37.493  -11.287  62.221 0.0000000000
15911  36.734  -11.642  62.203 0.0000000000
15912  35.855  -14.168  64.295 0.0000000000
15913  36.704  -13.953  64.201 0.0000000000
15914  36.556  -15.309  64.910 0.0000000000
15915  36.971  -16.716  64.854 0.0000000000
15916  36.054  -16.732  65.385 0.0000000000
15917  32.095  -14.883  64.486 0.0000000000
15918  33.000  -14.778  64.402 0.0000000000
15919  32.692  -15.520  65.710 0.0000000000
15920  32.413  -19.121  67.177 0.0000000000
15921  33.498  -17.923  66.835 0.0000000000
15922  33.440  -19.330  66.483 0.0000000000
15923  34.217  -19.385  65.840 0.0000000000
15924  32.892  -20.384  65.583 0.0000000000
15925  32.253  -21.137  64.409 0.0000000000
15926  31.419  -21.116  64.969 0.0000000000
15927  27.340  -21.408  63.514 0.0000000000
15928  28.190  -21.428  63.105 0.0000000000
15929  26.428  -21.476  61.960 0.0000000000
15930  25.367  -21.611  60.182 0.0000000000
15933  25.425  -10.297  46.853 0.0000000000
15935  26.251  -10.291  46.510 0.0000000000
15936  27.174  -10.317  46.410 0.0000000000
15937  27.441  -11.359  47.612 0.0000000000
15938  26.700  -13.537  52.105 0.0000000000
15939  26.280  -12.825  50.594 0.0000000000
15940  27.584  -13.475  51.813 0.0000000000
15941  30.561  -12.895  53.457 0.0000000000
15942  29.410  -12.937  51.652 0.0000000000
15943  30.274  -12.570  51.804 0.0000000000
15944  29.879  -12.144  50.315 0.0000000000
15945  31.046  -12.184  52.144 0.0000000000
15946  31.746  -11.670  52.474 0.0000000000
15947  32.120  -12.040  54.051 0.0000000000
15948  34.755  -11.568  59.175 0.0000000000
15949  34.347  -11.321  57.790 0.0000000000
15950  35.507  -10.902  59.559 0.0000000000
15951  36.223  -10.344  59.798 0.0000000000
16371  5.523  -33.646  54.419 0.0000000000
16372  5.736  -35.036  54.549 0.0000000000
16373  6.213  -34.454  53.725 0.0000000000
16374  7.673  -34.958  53.345 0.0000000000
16375  6.973  -33.823  52.949 0.0000000000
16376  7.856  -33.185  52.291 0.0000000000
16377  6.507  -32.571  52.558 0.0000000000
16378  5.939  -29.149  52.830 0.0000000000
16379  6.079  -30.005  51.945 0.0000000000
16380  6.103  -28.774  51.811 0.0000000000
16381  6.700  -28.394  50.989 0.0000000000
16382  6.178  -27.541  51.825 0.0000000000
16494  42.696  -9.899  29.911 0.0000000000
16495  42.827  -11.051  29.369 0.0000000000
16496  42.049  -10.965  30.059 0.0000000000
16497  40.611  -13.206  31.197 0.0000000000
16498  41.421  -13.204  30.693 0.0000000000
16502  38.101  -13.552  34.091 0.0000000000
16503  38.668  -13.434  33.230 0.0000000000
16504  38.272  -14.730  33.407 0.0000000000
16583  40.154  -2.216  43.690 0.0000000000
16584  40.192  -0.878  44.545 0.0000000000
16585  41.471  -1.844  43.933 0.0000000000
16586  45.685  -1.722  45.291 0.0000000000
16587  44.107  -0.967  44.741 0.0000000000
16588  45.319  -0.373  45.229 0.0000000000
16589  44.990  0.842  45.671 0.0000000000
16590  46.480  0.307  45.648 0.0000000000
16591  49.435  -4.651  49.254 0.0000000000
16592  48.740  -3.527  48.999 0.0000000000
16593  49.739  -3.523  48.560 0.0000000000
16594  51.033  -1.135  46.186 0.0000000000
16595  50.025  -1.191  46.712 0.0000000000
16596  49.889  0.084  45.776 0.0000000000
16597  48.560  1.203  45.513 0.0000000000
16598  49.436  1.110  44.886 0.0000000000
16599  48.709  1.380  43.854 0.0000000000
16600  50.311  0.798  44.165 0.0000000000
16601  53.461  -0.864  42.622 0.0000000000
16602  52.143  -0.041  42.616 0.0000000000
16603  53.086  -0.388  41.707 0.0000000000
16604  52.327  -0.288  40.697 0.0000000000
16605  53.975  -0.565  40.699 0.0000000000
16606  54.561  -0.668  39.958 0.0000000000
16607  54.838  -1.343  40.714 0.0000000000
16608  53.512  -4.491  39.728 0.0000000000
16609  54.646  -3.547  39.613 0.0000000000
16610  53.578  -4.541  38.686 0.0000000000
16611  53.750  -4.471  37.754 0.0000000000
16612  52.094  -5.215  37.643 0.0000000000
16613  47.398  -7.305  39.816 0.0000000000
16614  48.830  -6.458  39.942 0.0000000000
16615  47.429  -7.279  38.676 0.0000000000
16616  46.461  -7.856  35.568 0.0000000000
16617  47.714  -7.222  36.504 0.0000000000
16618  47.873  -7.229  35.451 0.0000000000
16619  49.219  -6.463  35.439 0.0000000000
16620  47.992  -7.150  34.467 0.0000000000
16621  48.042  -6.887  33.428 0.0000000000
16622  46.707  -7.581  33.485 0.0000000000
16623  42.799  -8.987  31.695 0.0000000000
16624  44.142  -8.251  31.643 0.0000000000
16625  43.169  -8.901  30.705 0.0000000000
16626  43.605  -8.947  29.670 0.0000000000
16678  55.506  4.437  15.716 0.0000000000
16688  56.833  5.317  19.766 0.0000000000
16689  55.899  4.931  21.187 0.0000000000
16691  56.760  5.949  23.162 0.0000000000
16692  57.183  6.484  24.184 0.0000000000
16693  58.485  6.552  23.466 0.0000000000
16694  57.597  6.921  25.197 0.0000000000
17710  3.172  -29.800  68.248 0.0000000000
17711  3.503  -29.251  67.361 0.0000000000
17712  3.609  -28.266  68.533 0.0000000000
17713  4.958  -24.388  69.856 0.0000000000
17714  4.736  -25.339  68.949 0.0000000000
17715  5.066  -23.821  68.952 0.0000000000
17716  5.246  -23.322  68.085 0.0000000000
17717  5.351  -22.266  69.008 0.0000000000
17718  7.530  -20.787  72.112 0.0000000000
17719  6.687  -21.598  71.868 0.0000000000
17720  7.120  -20.059  71.409 0.0000000000
17721  6.531  -17.193  69.849 0.0000000000
17722  6.305  -18.733  70.136 0.0000000000
17723  6.014  -18.072  69.470 0.0000000000
17724  5.717  -19.148  68.767 0.0000000000
17725  5.645  -17.571  68.662 0.0000000000
17726  5.373  -17.082  67.891 0.0000000000
17733  14.423  -17.637  67.416 0.0000000000
17734  13.567  -17.970  68.177 0.0000000000
17735  13.537  -17.110  66.766 0.0000000000
17736  12.528  -13.827  64.977 0.0000000000
17737  12.326  -15.311  66.025 0.0000000000
17738  11.891  -14.088  65.991 0.0000000000
17739  11.248  -14.382  66.975 0.0000000000
17800  20.782  -23.561  59.407 0.0000000000
17801  20.211  -24.359  58.119 0.0000000000
17802  19.734  -24.340  59.268 0.0000000000
17803  16.977  -25.359  60.201 0.0000000000
17804  17.435  -25.653  59.033 0.0000000000
17805  16.420  -26.155  59.109 0.0000000000
17806  15.862  -27.274  57.890 0.0000000000
17807  15.304  -26.815  59.090 0.0000000000
17808  14.812  -24.497  65.468 0.0000000000
17809  15.300  -24.585  63.960 0.0000000000
17810  14.277  -25.242  64.188 0.0000000000
17811  12.326  -28.172  61.792 0.0000000000
17812  13.305  -27.167  61.775 0.0000000000
17813  12.879  -28.287  60.587 0.0000000000
17814  13.372  -28.608  59.411 0.0000000000
17815  12.718  -29.684  59.698 0.0000000000
17816  12.942  -30.961  59.355 0.0000000000
17817  12.109  -30.751  60.139 0.0000000000
17818  10.397  -32.704  62.166 0.0000000000
17819  11.246  -32.779  61.438 0.0000000000
17825  7.949  -33.177  65.280 0.0000000000
17827  7.462  -34.301  65.910 0.0000000000
17828  7.124  -35.392  66.787 0.0000000000
17829  6.931  -33.818  66.880 0.0000000000
17830  9.284  -27.260  70.745 0.0000000000
17831  8.871  -28.408  69.316 0.0000000000
17832  8.345  -28.137  70.664 0.0000000000
17833  6.035  -29.758  71.301 0.0000000000
17834  6.727  -30.064  70.439 0.0000000000
17835  5.914  -31.165  70.273 0.0000000000
17836  5.865  -32.559  69.310 0.0000000000
17837  5.173  -32.101  70.172 0.0000000000
17838  4.499  -33.085  70.043 0.0000000000
17839  4.524  -31.681  70.581 0.0000000000
17840  3.480  -29.361  70.420 0.0000000000
17841  3.379  -30.699  70.183 0.0000000000
17842  3.126  -30.263  69.286 0.0000000000
17843  2.925  -31.217  68.127 0.0000000000
17844  39.887  -10.394  46.318 0.0000000000
17845  38.542  -10.928  45.260 0.0000000000
17846  38.574  -10.815  46.578 0.0000000000
17847  36.551  -12.431  48.365 0.0000000000
17848  36.316  -12.346  47.006 0.0000000000
17849  35.361  -13.180  47.288 0.0000000000
17850  34.289  -14.061  46.233 0.0000000000
17851  34.557  -14.026  47.655 0.0000000000
17852  37.803  -12.187  54.184 0.0000000000
17853  37.322  -12.222  52.680 0.0000000000
17854  36.564  -13.082  53.192 0.0000000000
17855  34.523  -16.120  51.130 0.0000000000
17856  34.693  -14.981  50.894 0.0000000000
17857  34.031  -15.949  49.797 0.0000000000
17858  33.584  -15.918  48.404 0.0000000000
17859  33.425  -16.965  48.701 0.0000000000
17860  32.942  -18.063  47.629 0.0000000000
17861  33.506  -18.137  48.806 0.0000000000
17862  34.847  -20.991  49.315 0.0000000000
17863  34.293  -20.764  48.425 0.0000000000
17864  34.602  -22.093  47.981 0.0000000000
17865  34.333  -23.250  46.897 0.0000000000
17866  34.340  -23.437  47.747 0.0000000000
17867  39.149  -13.524  62.867 0.0000000000
17868  39.688  -13.337  62.043 0.0000000000
17869  39.481  -14.806  62.419 0.0000000000
17870  37.727  -18.805  60.366 0.0000000000
17871  38.592  -17.338  60.541 0.0000000000
17872  37.822  -18.515  59.244 0.0000000000
17873  37.729  -18.222  57.994 0.0000000000
17874  37.122  -19.612  57.793 0.0000000000
17875  32.630  -22.243  58.675 0.0000000000
17876  34.158  -21.784  59.263 0.0000000000
17877  33.190  -22.430  57.709 0.0000000000
17878  33.371  -23.045  54.177 0.0000000000
17879  34.303  -22.633  55.659 0.0000000000
17880  34.843  -22.604  54.464 0.0000000000
17881  36.098  -21.567  54.773 0.0000000000
17882  35.329  -22.527  53.353 0.0000000000
17883  35.622  -22.195  52.169 0.0000000000
17884  34.355  -23.212  52.053 0.0000000000
17885  30.850  -24.502  48.536 0.0000000000
17886  32.243  -24.142  49.239 0.0000000000
17887  31.436  -24.844  47.809 0.0000000000
17888  32.078  -25.027  47.258 0.0000000000
17889  31.075  -25.740  47.025 0.0000000000
17890  31.242  -26.754  46.784 0.0000000000
17891  30.387  -26.472  47.033 0.0000000000
17897  24.722  -26.078  49.503 0.0000000000
17898  25.605  -26.359  49.044 0.0000000000
17936  28.859  -5.818  44.839 0.0000000000
17941  32.531  -8.719  48.251 0.0000000000
17942  31.649  -8.443  46.647 0.0000000000
17943  32.442  -7.962  46.646 0.0000000000
17944  33.033  -5.524  44.096 0.0000000000
17945  32.156  -5.683  44.237 0.0000000000
17946  32.097  -4.358  43.903 0.0000000000
17950  32.984  -2.746  44.019 0.0000000000
17951  35.974  -4.496  43.481 0.0000000000
17952  34.911  -3.055  43.702 0.0000000000
17953  35.883  -3.132  43.645 0.0000000000
17954  35.940  -1.670  44.505 0.0000000000
17955  36.920  -3.025  43.604 0.0000000000
17956  37.999  -2.752  43.578 0.0000000000
17957  38.047  -4.026  43.392 0.0000000000
17958  40.556  -6.027  46.912 0.0000000000
17959  40.523  -5.645  45.218 0.0000000000
17960  41.584  -5.747  47.076 0.0000000000
17961  42.705  -5.383  47.367 0.0000000000
17962  42.663  -5.491  49.042 0.0000000000
17963  40.765  -6.208  53.826 0.0000000000
17964  40.647  -6.164  52.261 0.0000000000
17965  41.838  -6.062  53.715 0.0000000000
17966  44.165  -6.955  53.421 0.0000000000
17967  43.823  -6.145  53.238 0.0000000000
17968  44.690  -6.330  52.865 0.0000000000
17969  44.923  -5.725  52.095 0.0000000000
17970  45.332  -6.647  52.400 0.0000000000
17971  45.913  -6.975  51.765 0.0000000000
17972  45.041  -7.760  51.794 0.0000000000
17973  41.311  -9.752  48.992 0.0000000000
17974  42.670  -9.370  49.264 0.0000000000
17975  41.324  -9.873  47.792 0.0000000000
17976  41.329  -9.991  46.504 0.0000000000
19263  4.499  -28.175  65.795 0.0000000000
19264  4.638  -29.283  64.508 0.0000000000
19265  5.060  -27.788  64.832 0.0000000000
19266  5.917  -25.519  63.115 0.0000000000
19267  6.026  -26.938  62.993 0.0000000000
19268  6.490  -26.628  61.924 0.0000000000
19269  7.135  -27.785  60.751 0.0000000000
19270  6.807  -26.281  60.925 0.0000000000
19271  6.378  -19.402  63.793 0.0000000000
19272  6.849  -21.005  63.967 0.0000000000
19273  7.187  -20.593  62.939 0.0000000000
19274  7.732  -22.768  59.298 0.0000000000
19275  7.376  -23.036  60.510 0.0000000000
19276  7.249  -24.183  58.984 0.0000000000
19277  7.274  -25.583  58.681 0.0000000000
19278  7.209  -25.299  57.507 0.0000000000
19279  7.137  -26.272  56.130 0.0000000000
19280  6.925  -24.952  56.464 0.0000000000
19281  6.881  -22.778  54.985 0.0000000000
19282  6.439  -24.197  54.578 0.0000000000
19283  6.414  -23.824  53.739 0.0000000000
19284  6.336  -24.754  52.425 0.0000000000
19285  6.613  -23.430  52.821 0.0000000000
19304  7.150  -19.655  51.096 0.0000000000
19305  6.830  -20.010  52.024 0.0000000000
19306  7.658  -20.947  51.239 0.0000000000
19307  7.717  -22.470  51.217 0.0000000000
19308  8.474  -22.000  50.490 0.0000000000
19309  9.355  -23.028  49.697 0.0000000000
19310  9.221  -21.503  49.946 0.0000000000
19312  11.004  -20.649  48.807 0.0000000000
19313  11.766  -20.294  48.114 0.0000000000
19314  12.842  -21.246  47.373 0.0000000000
19315  12.462  -19.910  47.397 0.0000000000
19667  35.960  -12.273  43.134 0.0000000000
19668  36.062  -12.443  41.617 0.0000000000
19669  34.853  -13.230  41.859 0.0000000000
19670  32.741  -16.578  40.134 0.0000000000
19671  33.356  -15.613  39.641 0.0000000000
19672  33.266  -16.881  38.869 0.0000000000
19673  33.988  -17.195  37.779 0.0000000000
19674  33.628  -18.039  38.453 0.0000000000
19675  32.693  -20.483  42.575 0.0000000000
19676  32.255  -19.512  41.968 0.0000000000
19677  33.227  -20.402  41.645 0.0000000000
19679  34.771  -20.228  40.198 0.0000000000
19891  40.901  0.950  47.245 0.0000000000
19953  57.366  6.772  29.299 0.0000000000
19955  57.994  6.742  28.129 0.0000000000
19956  58.572  6.400  26.733 0.0000000000
19957  58.750  5.461  27.397 0.0000000000
19958  55.506  -0.428  38.262 0.0000000000
19959  54.686  0.191  37.238 0.0000000000
19960  55.908  -0.172  37.397 0.0000000000
19961  57.009  -0.482  35.157 0.0000000000
19962  56.703  0.391  35.642 0.0000000000
19963  57.152  0.735  34.782 0.0000000000
19964  56.782  1.704  34.063 0.0000000000
19965  57.523  0.942  33.893 0.0000000000
19966  52.634  -4.008  31.069 0.0000000000
19967  54.277  -3.370  32.183 0.0000000000
19968  54.251  -3.105  31.129 0.0000000000
19969  57.001  -0.979  30.073 0.0000000000
19970  57.116  -1.045  31.219 0.0000000000
19971  57.978  0.029  31.151 0.0000000000
19972  58.109  1.179  31.928 0.0000000000
19973  58.303  1.174  30.977 0.0000000000
19974  58.398  2.539  30.668 0.0000000000
19975  58.440  1.165  29.885 0.0000000000
19976  57.557  -0.026  26.292 0.0000000000
19977  58.338  1.225  27.469 0.0000000000
19978  58.377  1.129  26.225 0.0000000000
19979  58.951  2.359  25.873 0.0000000000
19980  58.368  0.844  24.844 0.0000000000
19981  58.468  0.561  23.570 0.0000000000
19982  57.466  -0.424  23.809 0.0000000000
19983  54.038  -4.061  20.964 0.0000000000
19984  55.099  -3.042  20.936 0.0000000000
19985  54.334  -4.676  19.947 0.0000000000
19986  54.809  -5.492  18.996 0.0000000000
19987  54.190  -6.424  19.702 0.0000000000
19988  50.485  -7.529  22.919 0.0000000000
19989  51.234  -6.716  22.263 0.0000000000
19990  51.320  -8.064  22.481 0.0000000000
20145  52.481  -5.488  10.661 0.0000000000
20146  52.072  -6.905  10.962 0.0000000000
20147  52.758  -7.045  11.315 0.0000000000
20148  54.145  -9.501  12.235 0.0000000000
20149  53.312  -9.421  12.349 0.0000000000
20160  57.610  5.286  11.284 0.0000000000
20161  58.149  4.334  10.208 0.0000000000
20162  58.251  4.474  11.082 0.0000000000
20163  57.716  1.953  12.653 0.0000000000
20164  57.242  1.877  11.968 0.0000000000
20165  56.804  0.343  12.714 0.0000000000
20166  56.389  -1.318  12.449 0.0000000000
20167  57.138  -1.304  12.647 0.0000000000
20168  59.793  1.866  15.013 0.0000000000
20169  59.364  1.950  14.437 0.0000000000
20170  59.612  0.374  13.852 0.0000000000
20171  60.266  -3.991  10.648 0.0000000000
20172  59.567  -2.514  11.598 0.0000000000
20173  59.510  -4.150  10.765 0.0000000000
20174  58.628  -4.305  10.995 0.0000000000
20175  59.336  -5.808  10.376 0.0000000000
20176  59.017  -7.235  10.558 0.0000000000
20177  60.013  -7.114  10.368 0.0000000000
23042  22.533  -12.441  58.968 0.0000000000
23043  21.837  -11.750  57.209 0.0000000000
23044  22.699  -12.261  57.500 0.0000000000
23045  23.576  -12.624  55.870 0.0000000000
23046  24.539  -13.280  55.379 0.0000000000
23047  24.663  -13.555  64.201 0.0000000000
23048  23.742  -13.581  63.222 0.0000000000
23049  23.850  -13.472  62.248 0.0000000000
23050  23.126  -12.919  60.472 0.0000000000
23051  27.769  -14.250  65.847 0.0000000000
23052  27.109  -14.219  66.701 0.0000000000
23053  26.759  -13.836  65.686 0.0000000000
23054  25.615  -13.754  64.720 0.0000000000
23055  28.624  -14.782  60.137 0.0000000000
23056  28.963  -14.791  61.842 0.0000000000
23057  28.280  -14.577  62.023 0.0000000000
23058  28.168  -14.294  64.090 0.0000000000
23059  25.603  -13.715  55.298 0.0000000000
23060  25.881  -13.984  56.159 0.0000000000
23061  27.457  -14.437  57.867 0.0000000000
23146  4.352  -36.386  62.755 0.0000000000
23147  4.625  -36.026  61.654 0.0000000000
23148  4.536  -34.781  62.591 0.0000000000
23149  4.807  -33.279  62.445 0.0000000000
23150  5.213  -31.816  62.311 0.0000000000
23164  2.699  -34.203  68.295 0.0000000000
23165  2.736  -36.049  68.425 0.0000000000
23166  2.740  -35.490  67.375 0.0000000000
23167  3.121  -36.823  66.570 0.0000000000
23170  3.912  -37.450  64.760 0.0000000000
23171  4.094  -36.956  63.692 0.0000000000
23172  40.618  -11.721  39.361 0.0000000000
23173  39.321  -12.249  38.145 0.0000000000
23174  39.178  -12.175  39.114 0.0000000000
23175  37.770  -12.591  38.998 0.0000000000
23176  36.503  -13.114  38.797 0.0000000000
23189  44.145  -9.081  47.014 0.0000000000
23190  45.610  -8.399  47.119 0.0000000000
23191  44.233  -9.175  45.571 0.0000000000
23192  44.381  -9.318  44.128 0.0000000000
23193  44.561  -9.411  42.750 0.0000000000
23194  44.672  -9.434  41.640 0.0000000000
23195  43.257  -10.317  41.483 0.0000000000
23196  41.907  -11.073  40.378 0.0000000000
23416  10.881  -21.550  73.197 0.0000000000
23417  10.308  -20.854  72.933 0.0000000000
23418  11.336  -20.313  72.613 0.0000000000
23419  11.715  -19.149  71.489 0.0000000000
23420  11.947  -18.350  70.040 0.0000000000
23429  21.067  -26.572  52.677 0.0000000000
23430  20.409  -27.585  53.019 0.0000000000
23431  20.428  -26.395  53.650 0.0000000000
23432  19.774  -26.446  54.518 0.0000000000
23433  19.197  -26.295  55.557 0.0000000000
23434  15.992  -21.554  71.041 0.0000000000
23435  15.543  -22.521  70.369 0.0000000000
23436  14.982  -22.085  71.363 0.0000000000
23437  14.065  -22.673  71.673 0.0000000000
23438  12.822  -23.238  71.997 0.0000000000
23439  11.896  -23.853  72.366 0.0000000000
23440  12.315  -22.703  72.793 0.0000000000
23441  11.588  -22.173  73.160 0.0000000000
23442  41.113  -9.248  58.683 0.0000000000
23443  40.752  -10.327  58.188 0.0000000000
23444  40.693  -10.337  59.250 0.0000000000
23445  40.364  -11.619  59.692 0.0000000000
23446  40.023  -13.017  59.987 0.0000000000
23447  27.099  -21.481  59.071 0.0000000000
23448  27.907  -21.627  58.347 0.0000000000
23449  25.980  -21.567  57.168 0.0000000000
23450  24.891  -21.977  55.334 0.0000000000
23451  24.031  -22.751  53.596 0.0000000000
23452  23.432  -23.795  52.129 0.0000000000
23453  22.781  -23.911  52.972 0.0000000000
23454  21.854  -25.190  52.682 0.0000000000
23459  35.371  -9.705  56.844 0.0000000000
23460  35.208  -9.459  55.331 0.0000000000
23461  36.421  -8.985  57.129 0.0000000000
23462  37.410  -8.358  57.274 0.0000000000
23463  38.323  -7.855  57.250 0.0000000000
23464  39.256  -7.395  57.027 0.0000000000
23465  39.581  -7.805  58.394 0.0000000000
23466  40.626  -8.354  58.861 0.0000000000
23718  9.167  -29.800  50.292 0.0000000000
23719  10.637  -30.487  49.966 0.0000000000
23720  10.277  -29.340  49.712 0.0000000000
23721  11.370  -28.870  49.055 0.0000000000
23807  34.079  -23.029  45.423 0.0000000000
23808  34.079  -22.919  44.606 0.0000000000
23809  34.701  -24.222  44.662 0.0000000000
23863  52.642  0.387  34.495 0.0000000000
23864  45.781  -7.247  29.407 0.0000000000
23865  46.927  -6.490  29.198 0.0000000000
23866  46.010  -7.304  28.304 0.0000000000
23867  46.418  -7.437  27.241 0.0000000000
23868  46.953  -7.789  26.288 0.0000000000
23869  47.543  -8.169  25.516 0.0000000000
23870  46.895  -8.962  26.126 0.0000000000
23894  55.902  4.425  5.678 0.0000000000
23895  56.253  3.935  4.659 0.0000000000
23896  55.972  3.119  4.311 0.0000000000
23897  56.649  3.074  5.283 0.0000000000
23898  56.536  2.074  6.147 0.0000000000
23899  55.900  0.947  7.221 0.0000000000
23900  55.008  -0.174  8.253 0.0000000000
23901  56.172  1.146  7.971 0.0000000000
23902  56.400  1.365  8.766 0.0000000000
23903  56.539  1.557  9.570 0.0000000000
23904  59.795  5.210  20.355 0.0000000000
23905  60.029  4.109  19.042 0.0000000000
23906  60.019  3.708  19.877 0.0000000000
23907  60.103  2.037  19.388 0.0000000000
23908  59.927  0.417  18.619 0.0000000000
23909  59.283  -1.003  17.581 0.0000000000
23910  59.573  0.139  19.461 0.0000000000
23911  59.066  -0.175  20.125 0.0000000000
23912  58.452  -0.417  20.824 0.0000000000
24496  18.463  -17.761  69.205 0.0000000000
24497  17.777  -17.521  68.225 0.0000000000
24498  18.604  -17.110  67.868 0.0000000000
24499  18.632  -16.515  66.280 0.0000000000
24500  18.567  -15.962  64.818 0.0000000000
24501  19.943  -12.792  60.188 0.0000000000
24502  19.478  -13.504  60.715 0.0000000000
24503  19.080  -11.828  59.877 0.0000000000
24504  18.530  -10.707  59.773 0.0000000000
24509  26.479  -21.416  63.913 0.0000000000
24510  25.068  -21.584  63.366 0.0000000000
24511  25.921  -21.265  64.912 0.0000000000
24512  25.222  -21.202  65.770 0.0000000000
24513  24.594  -21.125  66.712 0.0000000000
24514  24.123  -17.209  69.428 0.0000000000
24515  24.195  -18.225  69.810 0.0000000000
24516  23.282  -17.708  69.792 0.0000000000
24517  22.219  -18.482  70.215 0.0000000000
24518  21.031  -19.221  70.354 0.0000000000
24519  20.049  -19.729  70.585 0.0000000000
24520  20.155  -18.504  70.525 0.0000000000
24521  19.320  -18.082  69.995 0.0000000000
24522  35.117  -11.891  60.573 0.0000000000
24523  35.902  -12.088  62.022 0.0000000000
24524  35.212  -12.529  61.945 0.0000000000
24525  35.018  -13.365  63.158 0.0000000000
24526  34.900  -14.327  64.321 0.0000000000
24527  31.342  -16.272  67.192 0.0000000000
24528  32.222  -16.466  66.859 0.0000000000
24529  31.589  -17.582  67.838 0.0000000000
24530  31.485  -18.961  67.706 0.0000000000
24531  31.095  -20.292  66.786 0.0000000000
24532  30.611  -21.021  65.627 0.0000000000
24533  29.729  -20.874  66.230 0.0000000000
24534  28.169  -21.223  65.059 0.0000000000
24537  24.627  -10.152  47.356 0.0000000000
24538  25.634  -11.317  47.964 0.0000000000
24539  29.333  -14.022  55.098 0.0000000000
24540  28.924  -13.634  53.277 0.0000000000
24541  30.197  -13.669  55.046 0.0000000000
24542  31.122  -13.248  55.065 0.0000000000
24543  31.934  -12.716  55.288 0.0000000000
24544  32.616  -12.268  55.497 0.0000000000
24545  33.079  -12.468  57.077 0.0000000000
24546  34.068  -12.215  58.860 0.0000000000
24798  5.695  -33.978  57.268 0.0000000000
24799  5.164  -34.771  56.322 0.0000000000
24800  5.719  -33.425  56.236 0.0000000000
24801  5.726  -32.806  55.241 0.0000000000
24802  5.577  -32.221  54.214 0.0000000000
24803  5.702  -31.728  53.172 0.0000000000
24804  5.945  -30.886  54.026 0.0000000000
24805  6.274  -29.564  53.871 0.0000000000
24806  6.342  -28.305  53.798 0.0000000000
24873  41.660  -9.860  31.710 0.0000000000
24874  41.373  -10.909  30.809 0.0000000000
24875  40.808  -10.938  31.561 0.0000000000
24876  40.269  -12.045  31.576 0.0000000000
24877  39.894  -13.247  31.793 0.0000000000
24926  42.860  -4.172  44.730 0.0000000000
24927  42.912  -2.894  44.099 0.0000000000
24928  44.260  -3.647  45.221 0.0000000000
24929  45.545  -3.118  45.884 0.0000000000
24930  46.827  -2.476  46.401 0.0000000000
24931  50.642  -4.888  47.273 0.0000000000
24932  50.628  -3.644  47.816 0.0000000000
24933  51.356  -3.808  46.882 0.0000000000
24934  51.818  -2.606  46.308 0.0000000000
24935  51.931  -1.334  45.384 0.0000000000
24936  51.715  -0.171  44.431 0.0000000000
24937  52.757  -1.595  44.545 0.0000000000
24938  53.479  -1.982  43.522 0.0000000000
24939  54.102  -2.272  42.400 0.0000000000
24940  54.675  -2.330  41.341 0.0000000000
24941  54.055  -3.403  41.746 0.0000000000
24942  53.211  -4.416  40.853 0.0000000000
24943  51.953  -5.161  39.800 0.0000000000
24944  44.928  -8.918  37.665 0.0000000000
24945  46.120  -8.023  37.641 0.0000000000
24946  44.981  -8.751  36.664 0.0000000000
24947  45.059  -8.587  35.623 0.0000000000
24948  45.125  -8.416  34.574 0.0000000000
24949  45.239  -8.140  33.571 0.0000000000
24950  43.838  -8.741  33.678 0.0000000000
24951  42.490  -9.121  32.711 0.0000000000
25603  3.741  -28.037  70.479 0.0000000000
25604  3.862  -27.439  69.579 0.0000000000
25605  4.308  -26.511  70.633 0.0000000000
25606  4.901  -24.985  70.700 0.0000000000
25607  5.362  -23.408  70.717 0.0000000000
25608  8.302  -17.838  70.855 0.0000000000
25609  7.436  -18.475  71.011 0.0000000000
25610  7.785  -17.172  70.408 0.0000000000
25611  7.309  -16.480  69.968 0.0000000000
25617  14.399  -15.740  64.511 0.0000000000
25618  13.624  -16.058  65.476 0.0000000000
25619  13.691  -14.712  64.106 0.0000000000
25620  13.127  -13.565  63.979 0.0000000000
25657  19.980  -23.542  61.708 0.0000000000
25658  19.221  -24.292  60.376 0.0000000000
25659  18.804  -24.079  61.428 0.0000000000
25660  17.578  -24.614  61.266 0.0000000000
25661  16.493  -24.981  61.389 0.0000000000
25662  12.983  -25.808  65.811 0.0000000000
25663  13.363  -26.036  64.332 0.0000000000
25664  12.442  -26.852  64.444 0.0000000000
25665  11.906  -27.998  63.083 0.0000000000
25666  11.516  -29.264  61.913 0.0000000000
25667  11.393  -30.513  61.121 0.0000000000
25668  10.804  -30.298  62.178 0.0000000000
25669  10.176  -31.502  62.549 0.0000000000
25670  9.633  -32.652  62.962 0.0000000000
25671  9.241  -33.769  63.610 0.0000000000
25672  9.041  -32.413  63.893 0.0000000000
25673  8.519  -32.003  64.970 0.0000000000
25674  8.086  -31.490  66.210 0.0000000000
25675  8.021  -26.693  72.638 0.0000000000
25676  7.754  -27.863  71.719 0.0000000000
25677  7.101  -27.543  72.403 0.0000000000
25678  6.180  -28.467  72.132 0.0000000000
25679  5.280  -29.451  71.709 0.0000000000
25680  4.516  -30.371  71.194 0.0000000000
25681  4.561  -29.026  71.780 0.0000000000
25682  3.987  -28.555  71.332 0.0000000000
25683  39.957  -10.206  48.923 0.0000000000
25684  38.556  -10.839  47.864 0.0000000000
25685  38.706  -10.869  49.098 0.0000000000
25686  37.745  -11.638  49.394 0.0000000000
25687  36.791  -12.402  49.776 0.0000000000
25688  36.570  -14.335  54.900 0.0000000000
25689  35.959  -14.152  53.540 0.0000000000
25690  35.751  -15.378  53.741 0.0000000000
25691  35.108  -16.366  52.434 0.0000000000
25692  34.564  -17.365  51.131 0.0000000000
25693  34.106  -18.363  49.940 0.0000000000
25694  34.818  -18.709  50.907 0.0000000000
25695  35.132  -20.007  50.632 0.0000000000
25696  35.313  -21.293  50.164 0.0000000000
25697  38.486  -16.522  63.496 0.0000000000
25698  39.020  -16.366  62.569 0.0000000000
25699  38.200  -17.940  62.652 0.0000000000
25700  37.466  -19.026  61.485 0.0000000000
25701  36.730  -20.097  60.154 0.0000000000
25702  30.523  -22.625  55.205 0.0000000000
25703  32.193  -22.749  56.051 0.0000000000
25704  31.105  -22.881  54.374 0.0000000000
25705  31.694  -23.087  53.524 0.0000000000
25706  32.187  -23.355  52.529 0.0000000000
25707  32.738  -23.533  51.652 0.0000000000
25708  31.136  -23.668  50.916 0.0000000000
25709  30.267  -24.121  49.294 0.0000000000
25710  29.649  -25.018  47.996 0.0000000000
25711  29.534  -26.102  47.394 0.0000000000
25712  28.732  -25.695  47.733 0.0000000000
25713  27.944  -26.339  47.840 0.0000000000
25738  27.917  -7.498  44.837 0.0000000000
25739  28.851  -7.136  44.874 0.0000000000
25740  29.667  -6.940  44.858 0.0000000000
25741  34.219  -7.625  48.332 0.0000000000
25742  33.254  -7.409  46.619 0.0000000000
25743  34.150  -7.033  46.548 0.0000000000
25744  34.085  -6.437  45.055 0.0000000000
25745  33.992  -5.491  43.946 0.0000000000
25746  33.951  -4.280  43.598 0.0000000000
25747  35.013  -5.617  43.896 0.0000000000
25748  36.022  -5.546  43.822 0.0000000000
25749  37.121  -5.425  43.828 0.0000000000
25750  38.216  -5.266  43.850 0.0000000000
25751  38.309  -6.132  45.102 0.0000000000
25752  39.424  -6.329  46.798 0.0000000000
25753  40.511  -6.139  48.695 0.0000000000
25754  42.732  -7.034  55.250 0.0000000000
25755  42.862  -6.444  54.462 0.0000000000
25756  43.217  -7.316  54.533 0.0000000000
25757  43.586  -7.652  53.713 0.0000000000
25758  43.843  -8.031  52.729 0.0000000000
25759  43.966  -8.412  51.702 0.0000000000
25760  42.782  -8.918  51.602 0.0000000000
25761  41.372  -9.591  50.287 0.0000000000
26535  5.208  -25.136  66.291 0.0000000000
26536  5.325  -26.267  65.079 0.0000000000
26537  5.474  -24.807  65.311 0.0000000000
26538  5.686  -24.475  64.350 0.0000000000
26539  6.025  -24.112  63.477 0.0000000000
26540  6.721  -18.865  61.732 0.0000000000
26541  7.394  -20.282  61.913 0.0000000000
26542  7.548  -19.990  60.830 0.0000000000
26543  7.931  -21.280  59.573 0.0000000000
26544  7.782  -22.397  58.185 0.0000000000
26545  7.204  -23.526  56.799 0.0000000000
26546  7.646  -22.106  57.081 0.0000000000
26547  7.443  -21.699  56.209 0.0000000000
26548  7.233  -21.227  55.282 0.0000000000
26563  8.946  -20.082  49.867 0.0000000000
26777  33.894  -14.135  43.620 0.0000000000
26778  33.813  -14.220  42.130 0.0000000000
26779  33.038  -15.215  42.524 0.0000000000
26780  32.488  -16.378  41.538 0.0000000000
26781  32.365  -17.564  40.737 0.0000000000
26783  34.671  -20.957  41.820 0.0000000000
26911  42.887  1.867  46.589 0.0000000000
26949  56.541  6.472  30.083 0.0000000000
26950  57.803  5.488  29.660 0.0000000000
26951  55.899  -2.109  37.484 0.0000000000
26952  56.388  -0.945  37.125 0.0000000000
26953  56.187  -1.905  36.446 0.0000000000
26954  56.382  -1.630  35.396 0.0000000000
26955  56.589  -1.413  34.381 0.0000000000
26956  52.359  -3.486  28.604 0.0000000000
26957  54.200  -2.834  30.045 0.0000000000
26958  53.936  -2.670  28.668 0.0000000000
26959  55.479  -1.804  28.770 0.0000000000
26960  56.802  -0.860  28.813 0.0000000000
26961  57.834  0.071  28.783 0.0000000000
26962  56.617  -0.958  27.508 0.0000000000
26963  56.438  -1.149  26.165 0.0000000000
26964  56.352  -1.249  24.898 0.0000000000
26965  56.275  -1.472  23.645 0.0000000000
26966  54.932  -2.404  23.412 0.0000000000
26967  53.755  -3.641  22.078 0.0000000000
26968  52.991  -5.077  21.147 0.0000000000
27063  53.871  -5.794  11.420 0.0000000000
27064  53.536  -7.149  11.554 0.0000000000
27065  54.416  -7.243  11.543 0.0000000000
27066  54.808  -8.491  11.763 0.0000000000
27072  57.735  5.279  12.962 0.0000000000
27073  58.416  4.620  11.894 0.0000000000
27074  58.614  4.673  12.745 0.0000000000
27075  58.582  3.489  12.910 0.0000000000
27076  58.282  2.002  13.262 0.0000000000
27077  60.494  -1.226  13.344 0.0000000000
27078  60.114  -1.090  12.889 0.0000000000
27079  60.684  -2.439  11.841 0.0000000000
27080  60.906  -3.864  10.836 0.0000000000
27081  61.016  -5.425  10.317 0.0000000000
27082  60.992  -6.946  10.242 0.0000000000
27083  61.719  -6.800  10.381 0.0000000000
28807  22.054  -11.652  56.222 0.0000000000
28808  21.943  -11.088  54.987 0.0000000000
28810  22.414  -10.715  53.024 0.0000000000
28811  23.007  -11.193  52.053 0.0000000000
28812  23.660  -11.351  50.905 0.0000000000
28813  22.015  -15.892  67.539 0.0000000000
28814  21.372  -15.757  66.470 0.0000000000
28815  22.185  -15.229  65.819 0.0000000000
28816  21.950  -14.798  64.097 0.0000000000
28817  21.508  -14.319  62.365 0.0000000000
28818  22.869  -13.678  62.298 0.0000000000
28819  22.145  -13.564  61.459 0.0000000000
28820  20.897  -13.350  60.820 0.0000000000
28821  20.424  -12.170  59.629 0.0000000000
28822  20.040  -10.729  58.649 0.0000000000
28823  28.713  -18.546  68.742 0.0000000000
28824  27.776  -19.150  68.672 0.0000000000
28825  27.913  -17.670  69.009 0.0000000000
28826  27.126  -17.145  69.205 0.0000000000
28827  26.053  -16.569  69.067 0.0000000000
28828  26.682  -14.672  67.321 0.0000000000
28829  25.953  -15.423  68.192 0.0000000000
28830  25.086  -16.403  68.926 0.0000000000
28831  24.005  -16.137  68.593 0.0000000000
28832  23.033  -15.891  68.089 0.0000000000
28833  31.766  -14.182  59.983 0.0000000000
28834  32.533  -14.126  61.493 0.0000000000
28835  31.607  -14.361  61.540 0.0000000000
28836  31.356  -14.791  63.065 0.0000000000
28837  31.315  -15.062  64.733 0.0000000000
28838  29.751  -14.833  63.467 0.0000000000
28839  30.190  -15.068  64.838 0.0000000000
28840  30.864  -15.474  66.259 0.0000000000
28841  30.332  -16.095  67.532 0.0000000000
28842  29.668  -17.167  68.581 0.0000000000
28843  24.398  -11.879  50.226 0.0000000000
28844  24.656  -12.544  51.576 0.0000000000
28845  25.760  -13.238  52.423 0.0000000000
28846  26.939  -13.850  53.618 0.0000000000
28847  26.506  -13.929  55.061 0.0000000000
28848  27.305  -14.195  54.958 0.0000000000
28849  28.332  -14.119  54.934 0.0000000000
28850  29.672  -14.340  56.713 0.0000000000
28851  30.769  -14.299  58.389 0.0000000000
29049  4.924  -35.643  60.502 0.0000000000
29050  5.236  -35.122  59.428 0.0000000000
29051  5.491  -34.621  58.292 0.0000000000
29052  6.352  -33.170  58.304 0.0000000000
29053  7.093  -31.737  58.189 0.0000000000
29054  7.654  -30.232  58.120 0.0000000000
29106  40.803  -10.804  35.551 0.0000000000
29107  39.765  -11.342  34.368 0.0000000000
29108  39.646  -11.628  35.354 0.0000000000
29109  38.562  -12.544  35.121 0.0000000000
29110  37.668  -13.603  34.942 0.0000000000
29111  38.214  -12.778  36.952 0.0000000000
29112  37.319  -13.579  35.774 0.0000000000
29113  37.005  -14.687  34.949 0.0000000000
29147  46.943  -5.286  50.977 0.0000000000
29148  47.283  -4.523  50.096 0.0000000000
29149  47.990  -5.478  50.410 0.0000000000
29150  48.768  -5.704  49.619 0.0000000000
29151  49.309  -5.857  48.585 0.0000000000
29152  47.045  -7.683  47.220 0.0000000000
29153  48.413  -6.877  47.272 0.0000000000
29154  49.640  -5.962  47.342 0.0000000000
29155  49.828  -5.947  46.050 0.0000000000
29156  49.965  -5.867  44.765 0.0000000000
29157  50.145  -5.826  43.421 0.0000000000
29158  50.196  -5.825  42.278 0.0000000000
29159  48.687  -6.563  42.135 0.0000000000
29160  47.249  -7.408  40.820 0.0000000000
29161  46.092  -8.264  39.816 0.0000000000
29162  44.838  -9.412  40.602 0.0000000000
29163  44.926  -9.239  39.548 0.0000000000
29164  44.890  -9.138  38.559 0.0000000000
29165  43.520  -9.884  37.528 0.0000000000
29166  42.137  -10.352  36.563 0.0000000000
29674  6.960  -24.488  73.232 0.0000000000
29675  6.473  -23.746  72.842 0.0000000000
29676  7.350  -22.973  73.101 0.0000000000
29677  7.871  -21.493  72.732 0.0000000000
29678  8.398  -20.072  72.151 0.0000000000
29679  9.772  -20.174  72.543 0.0000000000
29680  9.350  -19.452  71.957 0.0000000000
29681  8.793  -18.683  71.363 0.0000000000
29682  9.188  -17.400  70.396 0.0000000000
29683  9.466  -16.221  69.405 0.0000000000
29684  9.795  -14.893  68.612 0.0000000000
29715  15.759  -29.629  56.583 0.0000000000
29716  18.027  -22.841  66.460 0.0000000000
29717  17.382  -23.404  65.259 0.0000000000
29718  16.846  -23.209  66.566 0.0000000000
29719  15.639  -23.618  66.743 0.0000000000
29720  14.443  -24.216  66.970 0.0000000000
29721  14.813  -23.204  69.451 0.0000000000
29722  14.157  -23.997  68.386 0.0000000000
29723  13.527  -24.852  67.152 0.0000000000
29724  12.739  -25.595  67.383 0.0000000000
29725  11.912  -26.344  67.560 0.0000000000
29726  10.977  -27.200  67.641 0.0000000000
29727  10.095  -27.958  67.725 0.0000000000
29728  10.616  -26.843  69.280 0.0000000000
29729  10.165  -26.523  70.732 0.0000000000
29730  9.687  -26.158  71.947 0.0000000000
29731  10.956  -24.498  72.632 0.0000000000
29732  9.966  -25.195  72.788 0.0000000000
29733  9.021  -25.871  72.791 0.0000000000
29734  8.321  -25.502  73.312 0.0000000000
29735  7.547  -25.108  73.398 0.0000000000
29736  40.715  -9.833  54.034 0.0000000000
29737  39.551  -10.671  53.114 0.0000000000
29738  39.923  -10.533  54.518 0.0000000000
29739  39.046  -11.301  54.939 0.0000000000
29740  38.291  -12.245  55.461 0.0000000000
29741  39.963  -11.368  57.562 0.0000000000
29742  38.834  -12.387  56.720 0.0000000000
29743  37.652  -13.369  55.873 0.0000000000
29744  37.298  -14.619  56.170 0.0000000000
29745  37.112  -16.008  56.058 0.0000000000
29746  37.008  -17.505  55.765 0.0000000000
29747  33.705  -21.019  62.624 0.0000000000
29748  34.373  -21.024  61.732 0.0000000000
29749  32.883  -21.652  61.057 0.0000000000
29750  32.055  -22.061  59.546 0.0000000000
29751  31.039  -22.276  57.780 0.0000000000
29752  28.735  -21.766  57.774 0.0000000000
29753  29.344  -22.093  56.805 0.0000000000
29754  29.940  -22.368  55.979 0.0000000000
29755  28.786  -22.379  54.033 0.0000000000
29756  27.688  -22.605  52.071 0.0000000000
29757  26.820  -23.309  50.302 0.0000000000
29758  26.395  -24.266  49.283 0.0000000000
29759  25.603  -24.019  49.907 0.0000000000
29760  24.647  -24.951  49.783 0.0000000000
29761  23.909  -26.001  50.034 0.0000000000
29762  23.178  -24.855  51.138 0.0000000000
29763  23.169  -26.047  50.605 0.0000000000
29777  31.144  -10.684  49.497 0.0000000000
29778  30.899  -9.855  47.981 0.0000000000
29779  31.940  -10.054  49.712 0.0000000000
29780  32.733  -9.495  49.854 0.0000000000
29781  33.546  -8.790  50.000 0.0000000000
29782  35.037  -9.209  53.651 0.0000000000
29783  34.615  -8.783  51.919 0.0000000000
29784  34.375  -8.253  50.133 0.0000000000
29785  35.210  -7.703  50.213 0.0000000000
29786  36.229  -7.301  50.155 0.0000000000
29787  37.350  -6.995  50.354 0.0000000000
29788  38.440  -6.700  50.410 0.0000000000
29789  38.456  -6.752  52.181 0.0000000000
29790  39.697  -6.460  53.823 0.0000000000
29791  40.963  -6.408  55.163 0.0000000000
29792  40.186  -7.031  56.720 0.0000000000
29793  41.198  -6.806  56.376 0.0000000000
29794  42.019  -6.840  55.845 0.0000000000
29795  42.432  -7.750  55.841 0.0000000000
29796  41.899  -8.806  55.229 0.0000000000
30378  10.780  -34.118  51.710 0.0000000000
30380  11.679  -33.599  50.966 0.0000000000
30399  5.617  -19.107  66.505 0.0000000000
30400  6.100  -20.232  65.734 0.0000000000
30401  5.625  -18.736  65.508 0.0000000000
30402  5.636  -18.370  64.526 0.0000000000
30403  5.743  -18.073  63.563 0.0000000000
30406  5.838  -17.782  62.583 0.0000000000
30407  5.889  -17.546  61.539 0.0000000000
30408  5.939  -17.258  60.446 0.0000000000
30409  5.928  -16.997  59.419 0.0000000000
30587  32.075  -18.112  45.340 0.0000000000
30588  31.818  -18.295  43.937 0.0000000000
30589  31.971  -19.320  44.400 0.0000000000
30590  32.445  -20.552  43.539 0.0000000000
30591  33.438  -21.586  42.947 0.0000000000
30592  34.267  -22.845  43.843 0.0000000000
30593  34.630  -22.607  43.282 0.0000000000
30594  35.110  -22.229  42.892 0.0000000000
30720  53.925  2.990  31.480 0.0000000000
30721  55.447  3.204  32.110 0.0000000000
30722  51.032  -5.488  33.386 0.0000000000
30723  52.639  -4.565  33.340 0.0000000000
30724  51.131  -5.208  32.334 0.0000000000
30725  51.111  -4.903  31.110 0.0000000000
30726  51.037  -4.563  29.850 0.0000000000
30727  48.274  -5.849  28.930 0.0000000000
30728  49.572  -5.150  28.737 0.0000000000
30729  50.895  -4.363  28.625 0.0000000000
30730  50.739  -4.273  27.224 0.0000000000
30731  50.684  -4.342  25.831 0.0000000000
30732  50.807  -4.571  24.546 0.0000000000
30733  51.091  -4.952  23.467 0.0000000000
30734  50.042  -5.751  23.817 0.0000000000
30735  49.829  -6.989  23.503 0.0000000000
30736  49.839  -8.305  23.624 0.0000000000
30737  48.360  -8.618  24.913 0.0000000000
30799  53.320  1.269  4.484 0.0000000000
30800  55.163  2.061  4.423 0.0000000000
30801  54.104  0.926  4.905 0.0000000000
30802  52.926  -0.346  5.590 0.0000000000
30803  52.487  -1.825  6.531 0.0000000000
30804  51.989  -3.151  7.470 0.0000000000
30805  51.607  -4.498  8.592 0.0000000000
30806  51.489  -5.731  9.554 0.0000000000
30807  52.141  -4.276  9.113 0.0000000000
30808  52.562  -4.093  9.762 0.0000000000
30809  52.976  -3.969  10.446 0.0000000000
30810  54.190  -1.311  9.240 0.0000000000
30811  53.662  -2.584  10.264 0.0000000000
30812  53.482  -4.092  11.042 0.0000000000
30813  54.196  -4.202  11.413 0.0000000000
30814  55.034  -4.433  11.662 0.0000000000
30815  55.916  -4.524  11.685 0.0000000000
30816  58.663  5.427  16.958 0.0000000000
30817  59.342  4.727  15.604 0.0000000000
30818  59.536  4.691  16.541 0.0000000000
30819  59.855  3.294  16.192 0.0000000000
30820  60.105  1.724  15.694 0.0000000000
30821  60.119  2.785  17.788 0.0000000000
30822  60.223  1.370  16.319 0.0000000000
30823  60.351  0.065  14.874 0.0000000000
30824  60.643  -1.483  13.918 0.0000000000
30825  60.920  -2.881  13.037 0.0000000000
30826  61.260  -4.385  12.454 0.0000000000
30827  61.679  -5.905  12.391 0.0000000000
30828  60.766  -4.711  13.118 0.0000000000
30829  60.092  -5.234  13.651 0.0000000000
30830  59.256  -5.655  14.409 0.0000000000
30831  58.634  -2.481  16.418 0.0000000000
30832  58.230  -4.241  15.391 0.0000000000
30833  58.449  -6.128  15.197 0.0000000000
30834  57.667  -6.470  16.080 0.0000000000
30835  56.998  -6.812  16.936 0.0000000000
30836  56.388  -7.115  17.774 0.0000000000
32191  14.810  -19.479  71.283 0.0000000000
32192  14.071  -18.990  70.613 0.0000000000
32193  15.040  -18.696  69.824 0.0000000000
32194  15.199  -18.042  68.271 0.0000000000
32195  15.278  -17.338  66.751 0.0000000000
32196  17.045  -17.294  67.227 0.0000000000
32197  16.179  -16.977  66.151 0.0000000000
32198  15.241  -16.424  65.334 0.0000000000
32199  15.111  -15.473  63.821 0.0000000000
32200  14.962  -14.303  62.503 0.0000000000
32201  15.164  -12.819  61.739 0.0000000000
32202  20.388  -15.693  65.442 0.0000000000
32203  19.440  -15.627  64.325 0.0000000000
32204  18.448  -15.461  63.068 0.0000000000
32205  18.964  -14.069  61.104 0.0000000000
32206  18.244  -14.513  61.642 0.0000000000
32207  17.397  -14.823  62.090 0.0000000000
32208  16.505  -13.807  61.376 0.0000000000
32209  15.852  -12.492  61.210 0.0000000000
32219  22.794  -22.591  57.514 0.0000000000
32220  21.641  -23.480  57.152 0.0000000000
32221  22.381  -22.742  58.683 0.0000000000
32222  21.909  -22.791  59.825 0.0000000000
32223  21.463  -22.890  60.914 0.0000000000
32224  23.606  -22.000  62.904 0.0000000000
32225  22.291  -22.445  62.434 0.0000000000
32226  21.028  -23.009  61.945 0.0000000000
32227  20.668  -23.027  62.933 0.0000000000
32228  20.274  -22.914  64.149 0.0000000000
32229  19.778  -22.710  65.310 0.0000000000
32230  26.531  -19.927  68.285 0.0000000000
32231  25.372  -20.366  68.134 0.0000000000
32232  24.041  -20.935  67.658 0.0000000000
32233  23.853  -19.685  69.423 0.0000000000
32234  23.560  -20.663  68.672 0.0000000000
32235  22.886  -21.366  67.379 0.0000000000
32236  21.566  -21.923  66.866 0.0000000000
32237  20.367  -22.209  66.689 0.0000000000
32238  19.203  -22.572  66.510 0.0000000000
32239  18.601  -22.279  67.706 0.0000000000
32240  18.184  -21.964  68.943 0.0000000000
32241  17.673  -21.581  69.985 0.0000000000
32242  19.057  -20.217  70.553 0.0000000000
32243  18.077  -20.672  70.708 0.0000000000
32244  17.131  -21.142  70.796 0.0000000000
32245  16.402  -20.589  71.307 0.0000000000
32246  15.701  -19.836  71.473 0.0000000000
32247  38.236  -9.930  61.155 0.0000000000
32248  39.150  -10.753  61.647 0.0000000000
32249  38.373  -10.953  62.035 0.0000000000
32250  38.464  -12.174  62.800 0.0000000000
32251  38.515  -13.692  63.432 0.0000000000
32252  36.758  -12.706  63.266 0.0000000000
32253  37.697  -13.786  63.875 0.0000000000
32254  38.303  -15.187  64.000 0.0000000000
32255  37.785  -16.712  64.246 0.0000000000
32256  36.900  -18.068  64.312 0.0000000000
32257  35.688  -19.247  64.258 0.0000000000
32258  33.409  -14.183  63.008 0.0000000000
32259  33.993  -14.457  64.357 0.0000000000
32260  34.384  -15.365  65.325 0.0000000000
32261  33.180  -16.584  66.546 0.0000000000
32262  34.058  -16.677  66.177 0.0000000000
32263  35.002  -16.668  65.813 0.0000000000
32264  35.139  -18.085  65.692 0.0000000000
32265  34.895  -19.253  65.144 0.0000000000
32266  34.362  -20.360  64.014 0.0000000000
32267  33.000  -21.058  63.658 0.0000000000
32268  31.509  -21.505  62.928 0.0000000000
32269  29.908  -21.563  61.971 0.0000000000
32270  29.905  -21.460  64.331 0.0000000000
32271  29.093  -21.484  62.694 0.0000000000
32272  28.102  -21.495  60.863 0.0000000000
32273  26.303  -21.499  59.825 0.0000000000
32274  24.427  -21.828  58.464 0.0000000000
32282  27.063  -9.098  45.474 0.0000000000
32283  28.063  -10.041  46.308 0.0000000000
32284  29.160  -10.821  47.629 0.0000000000
32285  25.100  -12.099  49.592 0.0000000000
32286  25.952  -12.187  49.259 0.0000000000
32287  26.840  -12.267  48.985 0.0000000000
32288  28.535  -13.247  51.612 0.0000000000
32289  28.139  -12.785  50.229 0.0000000000
32290  27.760  -12.180  48.813 0.0000000000
32291  28.585  -12.021  48.896 0.0000000000
32292  29.490  -11.646  48.972 0.0000000000
32293  30.310  -11.164  49.308 0.0000000000
32294  31.431  -11.200  50.988 0.0000000000
32295  32.523  -11.039  52.813 0.0000000000
32296  33.544  -10.759  54.768 0.0000000000
32297  33.316  -11.732  55.910 0.0000000000
32298  33.991  -11.065  56.296 0.0000000000
32299  34.623  -10.414  56.603 0.0000000000
32300  35.751  -9.991  58.351 0.0000000000
32301  37.001  -9.743  60.006 0.0000000000
32832  5.342  -35.605  55.463 0.0000000000
32833  6.360  -36.192  54.853 0.0000000000
32834  7.856  -36.421  54.652 0.0000000000
32835  8.511  -35.915  53.841 0.0000000000
32836  9.212  -35.303  53.102 0.0000000000
32837  9.980  -34.676  52.381 0.0000000000
32838  9.388  -33.652  52.064 0.0000000000
32839  8.880  -32.590  51.736 0.0000000000
32840  8.490  -31.475  51.335 0.0000000000
32841  6.171  -31.321  52.180 0.0000000000
32842  7.069  -30.826  51.461 0.0000000000
32843  8.078  -30.272  50.871 0.0000000000
32844  7.807  -29.153  50.518 0.0000000000
32845  7.508  -27.909  50.312 0.0000000000
32846  7.453  -26.696  50.278 0.0000000000
32988  44.022  -10.151  28.431 0.0000000000
32989  44.461  -11.363  28.352 0.0000000000
32990  43.632  -11.192  28.786 0.0000000000
32993  41.650  -12.019  30.334 0.0000000000
32994  42.275  -13.212  30.306 0.0000000000
32999  39.220  -12.253  33.294 0.0000000000
33000  39.257  -13.348  32.464 0.0000000000
33001  39.647  -14.521  32.175 0.0000000000
33103  39.353  -0.150  45.849 0.0000000000
33104  40.448  0.119  45.901 0.0000000000
33105  41.559  0.528  45.987 0.0000000000
33106  42.761  -1.410  44.241 0.0000000000
33107  42.546  -0.114  45.055 0.0000000000
33108  42.644  0.990  46.138 0.0000000000
33109  43.825  1.481  46.051 0.0000000000
33112  47.611  -3.755  49.023 0.0000000000
33113  47.841  -2.916  47.813 0.0000000000
33114  48.002  -1.864  46.761 0.0000000000
33115  49.977  -2.366  47.671 0.0000000000
33116  49.024  -1.385  46.867 0.0000000000
33117  47.863  -0.500  46.061 0.0000000000
33118  47.559  0.847  45.756 0.0000000000
33119  47.130  1.808  45.268 0.0000000000
33123  48.566  0.488  41.936 0.0000000000
33124  51.182  0.361  43.428 0.0000000000
33125  50.407  0.327  42.346 0.0000000000
33126  49.406  -0.088  41.231 0.0000000000
33127  50.391  -0.494  40.372 0.0000000000
33128  51.329  -0.656  39.443 0.0000000000
33129  52.237  -0.551  38.453 0.0000000000
33130  52.721  -0.304  37.652 0.0000000000
33131  53.810  -0.297  38.887 0.0000000000
33132  55.071  -0.556  39.087 0.0000000000
33133  55.706  -1.315  38.917 0.0000000000
33134  55.097  -2.372  40.346 0.0000000000
33135  55.411  -2.352  39.385 0.0000000000
33136  55.645  -2.266  38.463 0.0000000000
33137  55.003  -3.240  37.657 0.0000000000
33138  53.859  -4.270  36.654 0.0000000000
33139  52.367  -4.985  35.516 0.0000000000
33140  50.283  -5.776  41.069 0.0000000000
33141  50.335  -5.796  39.860 0.0000000000
33142  50.395  -5.841  38.668 0.0000000000
33143  47.580  -7.160  37.597 0.0000000000
33144  48.977  -6.518  37.534 0.0000000000
33145  50.497  -5.855  37.530 0.0000000000
33146  50.621  -5.826  36.517 0.0000000000
33147  50.728  -5.802  35.477 0.0000000000
33148  50.879  -5.679  34.414 0.0000000000
33149  49.502  -6.198  33.413 0.0000000000
33150  48.162  -6.598  32.419 0.0000000000
33151  46.818  -6.941  31.451 0.0000000000
33152  45.364  -7.834  32.533 0.0000000000
33153  45.487  -7.605  31.477 0.0000000000
33154  45.597  -7.391  30.429 0.0000000000
33155  44.645  -8.061  29.528 0.0000000000
33156  44.175  -9.061  28.832 0.0000000000
33214  56.724  5.155  9.438 0.0000000000
33215  57.639  4.888  9.304 0.0000000000
33216  56.663  5.278  10.652 0.0000000000
33217  56.539  5.309  11.763 0.0000000000
33218  56.432  5.261  12.624 0.0000000000
33221  56.419  5.141  13.479 0.0000000000
33222  56.568  4.955  14.383 0.0000000000
33223  56.808  4.902  15.405 0.0000000000
33224  57.132  5.016  16.474 0.0000000000
33232  56.089  4.689  17.886 0.0000000000
33233  57.393  5.284  17.493 0.0000000000
33234  57.742  5.594  18.361 0.0000000000
33235  58.169  5.787  19.187 0.0000000000
33236  58.573  5.975  20.026 0.0000000000
33237  56.311  5.423  22.158 0.0000000000
33238  57.655  6.005  21.528 0.0000000000
33239  58.951  6.055  20.882 0.0000000000
33240  59.268  5.980  21.828 0.0000000000
33241  59.479  5.859  22.844 0.0000000000
33242  59.564  5.588  23.861 0.0000000000
34525  3.196  -31.706  66.004 0.0000000000
34526  3.627  -31.138  65.188 0.0000000000
34527  3.506  -30.191  66.201 0.0000000000
34528  3.998  -28.709  66.574 0.0000000000
34529  4.497  -27.238  66.911 0.0000000000
34530  4.186  -26.881  68.713 0.0000000000
34531  4.565  -26.290  67.965 0.0000000000
34532  4.922  -25.722  67.074 0.0000000000
34533  5.202  -24.228  67.253 0.0000000000
34534  5.472  -22.823  67.376 0.0000000000
34535  5.659  -21.302  67.333 0.0000000000
34536  6.145  -23.135  72.159 0.0000000000
34537  5.950  -22.490  71.347 0.0000000000
34538  5.765  -21.895  70.532 0.0000000000
34539  6.675  -19.291  70.780 0.0000000000
34540  6.052  -20.254  70.314 0.0000000000
34541  5.593  -21.247  69.731 0.0000000000
34542  5.616  -20.734  68.935 0.0000000000
34543  5.624  -20.245  68.077 0.0000000000
34544  5.624  -19.663  67.337 0.0000000000
34545  5.324  -18.125  67.163 0.0000000000
34554  13.454  -18.624  69.781 0.0000000000
34555  12.809  -18.163  69.123 0.0000000000
34556  12.063  -17.579  68.385 0.0000000000
34557  12.895  -16.333  66.294 0.0000000000
34558  12.149  -16.550  67.061 0.0000000000
34559  11.442  -16.727  67.965 0.0000000000
34560  10.971  -15.696  67.780 0.0000000000
34561  10.556  -14.650  67.795 0.0000000000
34636  20.619  -24.357  56.890 0.0000000000
34637  19.717  -25.299  56.720 0.0000000000
34638  18.623  -26.134  56.667 0.0000000000
34639  18.535  -25.043  59.070 0.0000000000
34640  18.005  -25.937  57.827 0.0000000000
34641  17.550  -26.862  56.671 0.0000000000
34642  16.565  -27.668  56.743 0.0000000000
34643  15.660  -28.417  57.010 0.0000000000
34644  14.930  -29.170  57.417 0.0000000000
34645  16.649  -24.005  63.911 0.0000000000
34646  15.963  -24.727  62.612 0.0000000000
34647  15.341  -25.592  61.455 0.0000000000
34648  13.787  -26.117  62.974 0.0000000000
34649  14.279  -26.239  61.642 0.0000000000
34650  14.794  -26.542  60.362 0.0000000000
34651  14.265  -27.772  59.187 0.0000000000
34652  14.101  -29.025  58.315 0.0000000000
34653  14.328  -30.167  57.923 0.0000000000
34654  13.832  -31.081  58.593 0.0000000000
34655  13.442  -31.978  59.464 0.0000000000
34657  11.629  -31.710  60.720 0.0000000000
34672  9.209  -28.866  67.668 0.0000000000
34673  8.434  -29.799  67.675 0.0000000000
34674  7.696  -30.967  67.664 0.0000000000
34675  7.516  -29.063  70.588 0.0000000000
34676  7.263  -30.489  69.187 0.0000000000
34677  7.029  -32.098  67.786 0.0000000000
34678  6.401  -33.211  68.073 0.0000000000
34679  5.793  -34.233  68.577 0.0000000000
34680  5.167  -35.149  69.145 0.0000000000
34681  4.503  -34.529  69.673 0.0000000000
34682  3.827  -34.005  69.894 0.0000000000
34683  3.304  -33.492  69.745 0.0000000000
34684  3.879  -31.228  70.587 0.0000000000
34685  3.285  -32.114  69.923 0.0000000000
34686  2.916  -33.074  69.171 0.0000000000
34687  2.778  -32.650  68.209 0.0000000000
34688  2.891  -32.225  67.000 0.0000000000
34689  40.072  -10.687  43.833 0.0000000000
34690  38.719  -11.254  42.646 0.0000000000
34691  38.622  -11.104  43.917 0.0000000000
34692  37.203  -11.570  44.130 0.0000000000
34693  35.989  -12.246  44.370 0.0000000000
34694  37.327  -11.520  46.767 0.0000000000
34695  36.111  -12.256  45.681 0.0000000000
34696  34.922  -13.128  44.637 0.0000000000
34697  34.071  -14.055  44.930 0.0000000000
34698  33.388  -15.053  45.345 0.0000000000
34699  32.866  -16.015  45.825 0.0000000000
34700  38.280  -11.502  52.114 0.0000000000
34701  37.021  -12.339  51.176 0.0000000000
34702  35.842  -13.141  50.156 0.0000000000
34703  35.482  -14.034  52.057 0.0000000000
34704  35.138  -14.004  50.617 0.0000000000
34705  34.847  -14.010  49.113 0.0000000000
34706  33.954  -14.947  48.033 0.0000000000
34707  33.178  -15.937  47.103 0.0000000000
34708  32.517  -17.015  46.170 0.0000000000
34709  32.466  -17.990  46.492 0.0000000000
34710  32.712  -19.202  46.729 0.0000000000
34711  33.177  -20.536  46.634 0.0000000000
34712  33.842  -19.439  48.743 0.0000000000
34713  33.697  -20.656  47.490 0.0000000000
34714  33.791  -21.785  46.377 0.0000000000
34715  34.199  -23.166  46.086 0.0000000000
34716  34.038  -24.380  46.011 0.0000000000
34717  33.411  -25.273  46.068 0.0000000000
34718  39.847  -11.867  61.582 0.0000000000
34719  40.014  -13.175  61.051 0.0000000000
34720  39.689  -14.435  60.358 0.0000000000
34721  39.283  -16.135  61.625 0.0000000000
34722  39.248  -15.842  60.444 0.0000000000
34723  39.003  -15.516  59.342 0.0000000000
34724  38.238  -16.717  58.174 0.0000000000
34725  37.459  -17.891  56.885 0.0000000000
34726  36.953  -18.907  55.489 0.0000000000
34727  34.994  -21.070  60.804 0.0000000000
34728  35.519  -21.106  59.623 0.0000000000
34729  35.939  -21.058  58.645 0.0000000000
34730  33.752  -22.575  56.739 0.0000000000
34731  35.181  -21.930  57.136 0.0000000000
34732  36.339  -20.877  57.458 0.0000000000
34733  36.634  -20.610  56.235 0.0000000000
34734  36.727  -20.257  55.109 0.0000000000
34735  36.519  -19.853  53.988 0.0000000000
34736  36.068  -20.727  52.585 0.0000000000
34737  35.618  -21.671  51.133 0.0000000000
34738  34.985  -22.729  49.826 0.0000000000
34739  33.298  -23.687  50.697 0.0000000000
34740  33.723  -23.710  49.686 0.0000000000
34741  34.145  -23.669  48.662 0.0000000000
34742  33.257  -24.398  47.586 0.0000000000
34743  32.739  -25.171  46.678 0.0000000000
34744  32.785  -26.162  46.272 0.0000000000
34754  26.277  -25.521  48.662 0.0000000000
34808  30.834  -9.030  46.514 0.0000000000
34809  30.676  -7.797  45.361 0.0000000000
34810  30.502  -6.457  44.717 0.0000000000
34811  32.311  -6.941  45.224 0.0000000000
34812  31.338  -6.045  44.557 0.0000000000
34813  30.381  -5.104  44.461 0.0000000000
34820  33.925  -2.851  43.875 0.0000000000
34821  34.123  -1.437  44.771 0.0000000000
34826  38.058  -1.434  44.523 0.0000000000
34827  39.078  -2.446  43.565 0.0000000000
34828  40.309  -3.508  43.530 0.0000000000
34829  39.300  -5.047  43.934 0.0000000000
34830  40.481  -4.772  44.038 0.0000000000
34831  41.656  -4.477  44.321 0.0000000000
34832  42.820  -4.998  45.853 0.0000000000
34833  43.837  -5.007  47.832 0.0000000000
34834  44.972  -4.878  49.838 0.0000000000
34835  39.495  -6.438  50.493 0.0000000000
34836  40.598  -6.224  50.577 0.0000000000
34837  41.674  -5.938  50.608 0.0000000000
34838  42.842  -5.995  53.482 0.0000000000
34839  42.767  -5.815  52.184 0.0000000000
34840  42.787  -5.620  50.707 0.0000000000
34841  43.851  -5.326  50.882 0.0000000000
34842  44.979  -5.177  51.089 0.0000000000
34843  46.001  -5.187  51.162 0.0000000000
34844  46.601  -6.148  51.504 0.0000000000
34845  46.409  -7.267  50.962 0.0000000000
34846  45.418  -8.211  49.742 0.0000000000
34847  44.051  -8.717  50.561 0.0000000000
34848  44.077  -8.851  49.432 0.0000000000
34849  44.102  -8.980  48.266 0.0000000000
34850  42.734  -9.587  46.733 0.0000000000
34851  41.379  -10.128  45.229 0.0000000000
36420  4.237  -30.818  64.228 0.0000000000
36421  4.897  -30.490  63.342 0.0000000000
36422  5.661  -30.119  62.431 0.0000000000
36423  5.560  -27.352  63.920 0.0000000000
36424  6.010  -28.577  62.673 0.0000000000
36425  6.386  -29.750  61.447 0.0000000000
36426  7.060  -29.362  60.501 0.0000000000
36427  7.546  -28.942  59.503 0.0000000000
36428  7.848  -28.471  58.348 0.0000000000
36429  6.445  -21.466  64.857 0.0000000000
36430  6.523  -22.634  63.729 0.0000000000
36431  6.510  -23.792  62.480 0.0000000000
36432  7.450  -21.905  61.732 0.0000000000
36433  6.955  -23.440  61.477 0.0000000000
36434  6.597  -24.841  61.158 0.0000000000
36435  7.088  -25.910  59.830 0.0000000000
36436  7.681  -26.990  58.492 0.0000000000
36437  7.829  -28.060  57.080 0.0000000000
36438  7.437  -27.625  55.951 0.0000000000
36439  6.858  -27.266  54.957 0.0000000000
36440  6.332  -26.892  54.025 0.0000000000
36441  6.659  -24.568  55.529 0.0000000000
36442  6.298  -25.560  54.279 0.0000000000
36443  6.115  -26.495  53.058 0.0000000000
36444  6.186  -26.109  52.039 0.0000000000
36445  6.608  -25.708  51.194 0.0000000000
36446  7.375  -25.271  50.515 0.0000000000
36465  6.734  -18.827  56.226 0.0000000000
36466  6.916  -19.771  55.250 0.0000000000
36467  6.936  -20.833  54.186 0.0000000000
36468  6.147  -19.135  53.007 0.0000000000
36469  6.770  -20.402  53.081 0.0000000000
36470  6.942  -21.896  53.068 0.0000000000
36471  7.083  -22.930  51.914 0.0000000000
36472  7.545  -23.907  50.846 0.0000000000
36473  8.317  -24.834  49.877 0.0000000000
36474  9.437  -24.438  49.421 0.0000000000
36475  10.536  -24.001  48.988 0.0000000000
36476  11.476  -23.532  48.453 0.0000000000
36477  10.128  -21.100  49.355 0.0000000000
36478  11.332  -22.105  48.722 0.0000000000
36479  12.400  -23.111  47.835 0.0000000000
36480  13.185  -22.696  47.135 0.0000000000
36908  37.402  -11.945  41.346 0.0000000000
36909  36.254  -12.724  40.132 0.0000000000
36910  35.282  -13.786  38.998 0.0000000000
36911  33.946  -14.355  40.639 0.0000000000
36912  34.219  -14.647  39.214 0.0000000000
36913  34.698  -15.023  37.942 0.0000000000
36914  34.576  -16.369  37.224 0.0000000000
36915  34.892  -17.601  36.777 0.0000000000
36917  31.887  -18.452  42.630 0.0000000000
36918  32.191  -18.589  41.373 0.0000000000
36919  32.748  -18.664  40.200 0.0000000000
36920  33.974  -20.297  40.835 0.0000000000
36921  33.577  -19.605  39.991 0.0000000000
36922  33.522  -18.843  39.186 0.0000000000
36923  34.408  -19.064  38.291 0.0000000000
37254  56.736  7.337  26.646 0.0000000000
37255  58.208  6.915  25.980 0.0000000000
37256  59.145  6.041  25.275 0.0000000000
37257  59.532  4.725  24.626 0.0000000000
37258  53.142  0.064  36.753 0.0000000000
37259  53.684  0.365  35.929 0.0000000000
37260  54.258  0.737  35.145 0.0000000000
37261  56.267  0.152  36.548 0.0000000000
37262  55.703  0.826  35.609 0.0000000000
37263  54.900  1.215  34.384 0.0000000000
37264  55.511  1.855  33.731 0.0000000000
37265  56.175  2.444  33.156 0.0000000000
37266  56.740  2.998  32.565 0.0000000000
37267  54.229  -3.568  33.333 0.0000000000
37268  55.701  -2.497  33.408 0.0000000000
37269  56.812  -1.230  33.356 0.0000000000
37270  55.781  -2.090  31.176 0.0000000000
37271  56.977  -1.149  32.268 0.0000000000
37272  57.570  -0.061  33.194 0.0000000000
37273  57.858  1.087  32.916 0.0000000000
37274  57.706  2.253  32.472 0.0000000000
37275  57.338  3.477  31.855 0.0000000000
37276  57.756  3.773  31.121 0.0000000000
37277  58.179  3.942  30.172 0.0000000000
37278  58.587  4.119  29.136 0.0000000000
37279  58.398  1.258  28.732 0.0000000000
37280  58.749  2.573  28.361 0.0000000000
37281  58.805  4.110  27.951 0.0000000000
37282  59.059  3.898  26.675 0.0000000000
37283  59.309  3.585  25.281 0.0000000000
37284  59.497  3.047  23.964 0.0000000000
37285  59.175  1.515  23.142 0.0000000000
37286  58.514  0.114  22.257 0.0000000000
37287  57.422  -1.088  21.028 0.0000000000
37288  56.291  -1.628  22.429 0.0000000000
37289  56.176  -1.970  20.997 0.0000000000
37290  56.152  -2.465  19.610 0.0000000000
37291  55.485  -4.220  18.610 0.0000000000
37292  55.491  -6.331  18.301 0.0000000000
37293  55.974  -7.970  18.845 0.0000000000
37294  51.514  -5.392  22.550 0.0000000000
37295  52.055  -5.931  21.717 0.0000000000
37296  52.742  -6.606  20.976 0.0000000000
37299  53.556  -7.304  20.451 0.0000000000
37300  54.532  -8.007  20.089 0.0000000000
37485  51.438  -6.884  10.630 0.0000000000
37488  53.056  -8.324  11.771 0.0000000000
37503  57.987  4.038  9.352 0.0000000000
37504  57.598  2.915  9.657 0.0000000000
37505  56.664  1.668  10.417 0.0000000000
37506  57.939  3.206  11.340 0.0000000000
37507  56.909  1.764  11.266 0.0000000000
37508  55.941  0.372  11.340 0.0000000000
37509  55.719  -1.221  12.089 0.0000000000
37510  56.160  -2.962  12.053 0.0000000000
37511  56.780  -4.502  11.505 0.0000000000
37512  59.271  3.533  14.541 0.0000000000
37513  58.883  2.041  13.844 0.0000000000
37514  58.323  0.324  13.271 0.0000000000
37515  59.542  -1.115  12.708 0.0000000000
37516  58.812  -1.261  12.622 0.0000000000
37517  58.033  -1.350  12.625 0.0000000000
37518  57.941  -2.919  11.943 0.0000000000
37519  57.719  -4.435  11.271 0.0000000000
37520  57.434  -5.952  10.910 0.0000000000
37521  58.036  -7.304  10.806 0.0000000000
40962  23.461  -12.941  59.355 0.0000000000
40963  23.612  -12.878  57.226 0.0000000000
40964  24.932  -13.578  56.767 0.0000000000
40965  24.917  -13.138  63.024 0.0000000000
40966  24.172  -13.196  61.173 0.0000000000
40967  27.097  -13.738  63.592 0.0000000000
40968  26.103  -13.380  64.303 0.0000000000
40969  27.650  -14.431  60.161 0.0000000000
40970  27.742  -14.187  62.482 0.0000000000
40971  26.501  -14.268  57.690 0.0000000000
41020  3.507  -33.344  64.704 0.0000000000
41021  3.758  -33.131  64.270 0.0000000000
41022  3.615  -32.564  64.635 0.0000000000
41030  3.161  -33.017  65.568 0.0000000000
41031  3.117  -33.888  65.579 0.0000000000
41032  3.342  -33.677  65.099 0.0000000000
41033  3.523  -34.275  64.727 0.0000000000
41034  40.267  -11.065  41.994 0.0000000000
41035  39.573  -11.398  41.342 0.0000000000
41036  39.523  -11.237  41.927 0.0000000000
41043  40.856  -10.619  43.230 0.0000000000
41044  41.574  -10.436  43.236 0.0000000000
41045  40.927  -10.773  42.546 0.0000000000
41046  40.983  -10.915  42.000 0.0000000000
41170  13.332  -20.099  72.208 0.0000000000
41171  13.016  -19.835  72.024 0.0000000000
41172  13.450  -19.598  71.716 0.0000000000
41177  21.790  -23.830  55.282 0.0000000000
41178  21.328  -24.394  55.156 0.0000000000
41179  21.571  -23.869  55.847 0.0000000000
41180  14.183  -20.127  71.959 0.0000000000
41181  14.129  -20.673  72.281 0.0000000000
41182  13.669  -20.405  72.245 0.0000000000
41183  13.237  -20.660  72.493 0.0000000000
41184  39.525  -9.444  60.576 0.0000000000
41185  39.859  -9.923  60.659 0.0000000000
41186  39.502  -10.030  60.991 0.0000000000
41187  22.730  -22.835  56.283 0.0000000000
41188  23.098  -22.714  55.920 0.0000000000
41189  22.412  -23.243  55.592 0.0000000000
41190  22.159  -23.722  54.938 0.0000000000
41193  38.501  -9.337  60.561 0.0000000000
41194  38.419  -8.942  60.026 0.0000000000
41195  39.047  -9.120  60.425 0.0000000000
41196  39.486  -9.007  60.219 0.0000000000
41338  8.601  -26.883  49.726 0.0000000000
41339  9.259  -27.254  49.544 0.0000000000
41340  9.193  -26.676  49.505 0.0000000000
41341  9.718  -26.445  49.267 0.0000000000
41342  9.056  -26.053  49.477 0.0000000000
41379  45.192  -10.513  27.651 0.0000000000
41387  33.853  -25.781  45.717 0.0000000000
41388  34.319  -25.792  45.526 0.0000000000
41418  44.748  -9.805  27.895 0.0000000000
41419  45.083  -9.304  27.700 0.0000000000
41420  45.126  -9.932  27.583 0.0000000000
41421  45.503  -10.013  27.333 0.0000000000
41433  57.108  4.822  8.202 0.0000000000
41434  56.984  4.603  7.571 0.0000000000
41435  57.421  4.400  7.638 0.0000000000
41436  57.501  3.877  7.219 0.0000000000
41437  57.672  4.009  7.760 0.0000000000
41438  57.765  3.585  7.898 0.0000000000
41439  57.753  4.124  8.257 0.0000000000
41440  59.854  4.288  22.761 0.0000000000
41441  59.933  3.665  21.961 0.0000000000
41442  59.827  3.432  22.446 0.0000000000
41443  59.757  2.641  22.147 0.0000000000
41444  59.746  3.216  22.979 0.0000000000
41765  23.109  -10.333  50.365 0.0000000000
41766  22.897  -9.837  50.589 0.0000000000
41767  23.056  -9.835  49.826 0.0000000000
41768  23.057  -9.352  49.362 0.0000000000
41769  23.315  -9.938  49.299 0.0000000000
41770  20.662  -16.676  68.216 0.0000000000
41771  20.309  -16.602  67.703 0.0000000000
41772  20.705  -16.374  67.488 0.0000000000
41777  28.273  -20.191  67.554 0.0000000000
41778  27.593  -20.383  67.257 0.0000000000
41779  27.868  -19.913  67.837 0.0000000000
41780  21.679  -16.355  68.314 0.0000000000
41781  21.660  -16.851  69.063 0.0000000000
41782  21.218  -16.715  68.572 0.0000000000
41783  20.763  -17.030  68.813 0.0000000000
41784  33.276  -13.432  60.087 0.0000000000
41785  33.581  -13.448  60.883 0.0000000000
41786  33.190  -13.677  60.838 0.0000000000
41787  29.115  -19.109  68.413 0.0000000000
41788  29.457  -19.421  68.141 0.0000000000
41789  28.915  -19.809  67.888 0.0000000000
41790  28.698  -20.341  67.316 0.0000000000
41791  23.692  -10.174  48.903 0.0000000000
41792  23.771  -10.666  49.405 0.0000000000
41793  32.311  -13.841  59.238 0.0000000000
41794  32.208  -13.608  58.403 0.0000000000
41795  32.687  -13.563  59.253 0.0000000000
41796  33.037  -13.313  59.301 0.0000000000
41938  7.550  -30.525  56.980 0.0000000000
41939  7.236  -30.965  56.472 0.0000000000
41940  7.438  -30.246  56.369 0.0000000000
41941  7.294  -29.965  55.785 0.0000000000
41942  7.608  -29.472  56.311 0.0000000000
41979  40.979  -10.315  34.178 0.0000000000
41980  40.481  -10.580  33.511 0.0000000000
41981  40.364  -10.715  34.000 0.0000000000
42008  45.519  -4.604  49.318 0.0000000000
42009  45.617  -4.375  48.610 0.0000000000
42010  46.177  -4.410  49.464 0.0000000000
42011  51.471  -5.039  44.213 0.0000000000
42012  51.914  -4.558  44.800 0.0000000000
42013  52.085  -4.608  44.125 0.0000000000
42014  52.577  -4.155  44.074 0.0000000000
42015  52.235  -4.662  43.401 0.0000000000
42016  52.297  -4.685  42.833 0.0000000000
42017  51.625  -5.050  42.911 0.0000000000
42018  41.527  -10.215  35.169 0.0000000000
42019  42.244  -9.864  35.188 0.0000000000
42020  41.577  -10.035  34.633 0.0000000000
42021  41.634  -9.887  34.166 0.0000000000
42385  5.472  -25.860  72.511 0.0000000000
42386  5.344  -25.507  72.226 0.0000000000
42387  5.815  -25.021  72.543 0.0000000000
42414  15.026  -30.892  57.601 0.0000000000
42415  18.798  -23.202  64.539 0.0000000000
42416  18.512  -23.498  63.851 0.0000000000
42417  18.229  -23.383  64.517 0.0000000000
42418  10.823  -27.904  66.069 0.0000000000
42419  10.858  -28.197  65.228 0.0000000000
42420  10.482  -28.599  65.276 0.0000000000
42421  10.235  -29.273  64.545 0.0000000000
42422  10.106  -29.061  65.340 0.0000000000
42423  9.703  -29.598  65.336 0.0000000000
42424  9.919  -28.907  66.068 0.0000000000
42425  6.309  -25.648  72.998 0.0000000000
42426  6.162  -26.282  72.936 0.0000000000
42427  5.794  -26.116  72.767 0.0000000000
42428  5.341  -26.534  72.523 0.0000000000
42429  40.361  -9.988  52.108 0.0000000000
42430  39.755  -10.371  51.591 0.0000000000
42431  39.898  -10.333  52.231 0.0000000000
42432  36.476  -17.807  54.518 0.0000000000
42433  36.172  -17.576  53.989 0.0000000000
42434  36.246  -18.294  53.849 0.0000000000
42435  36.068  -18.766  53.158 0.0000000000
42436  36.321  -18.983  53.672 0.0000000000
42437  35.775  -19.886  63.226 0.0000000000
42438  36.104  -19.815  62.857 0.0000000000
42439  35.477  -20.290  62.761 0.0000000000
42440  27.875  -23.264  50.428 0.0000000000
42441  28.639  -23.094  51.006 0.0000000000
42442  28.273  -23.452  50.167 0.0000000000
42443  28.588  -23.625  49.858 0.0000000000
42444  27.890  -23.948  49.365 0.0000000000
42445  27.674  -24.447  48.787 0.0000000000
42446  27.361  -24.165  49.145 0.0000000000
42458  29.477  -10.177  47.129 0.0000000000
42459  29.402  -9.594  46.536 0.0000000000
42460  29.927  -9.927  47.125 0.0000000000
42461  36.720  -6.920  48.446 0.0000000000
42462  36.157  -6.931  47.473 0.0000000000
42463  36.706  -6.882  47.602 0.0000000000
42464  36.719  -6.796  46.686 0.0000000000
42465  37.260  -6.809  47.679 0.0000000000
42466  37.813  -6.725  47.694 0.0000000000
42467  37.842  -6.738  48.553 0.0000000000
42468  41.120  -9.494  53.370 0.0000000000
42469  41.677  -9.134  53.365 0.0000000000
42470  40.987  -9.571  52.716 0.0000000000
42471  40.906  -9.627  52.114 0.0000000000
42903  5.835  -21.488  66.619 0.0000000000
42904  5.874  -22.094  66.184 0.0000000000
42905  6.005  -21.308  66.153 0.0000000000
42906  6.711  -18.257  59.012 0.0000000000
42907  7.133  -18.891  59.125 0.0000000000
42908  7.088  -18.766  58.507 0.0000000000
42909  7.343  -19.307  57.959 0.0000000000
42910  6.930  -18.652  57.896 0.0000000000
43037  32.375  -16.628  44.709 0.0000000000
43038  32.258  -16.691  43.967 0.0000000000
43039  32.105  -17.173  44.241 0.0000000000
43128  55.411  4.067  31.391 0.0000000000
43129  54.896  4.546  31.036 0.0000000000
43130  55.686  4.511  31.226 0.0000000000
43131  55.995  4.895  31.010 0.0000000000
43132  56.399  4.365  31.397 0.0000000000
43133  53.265  -4.473  34.986 0.0000000000
43134  54.085  -3.940  35.067 0.0000000000
43135  53.334  -4.333  34.467 0.0000000000
43136  52.010  -3.713  25.069 0.0000000000
43137  52.683  -3.204  25.759 0.0000000000
43138  52.710  -3.324  25.097 0.0000000000
43139  53.440  -2.870  25.151 0.0000000000
43140  52.745  -3.468  24.463 0.0000000000
43141  52.770  -3.619  23.837 0.0000000000
43142  52.141  -4.018  23.851 0.0000000000
43188  50.875  -5.175  8.581 0.0000000000
43189  50.469  -5.155  8.440 0.0000000000
43190  50.431  -5.793  8.960 0.0000000000
43192  50.432  -6.403  9.582 0.0000000000
43193  50.418  -6.931  10.206 0.0000000000
43194  50.794  -6.386  9.712 0.0000000000
43195  56.062  -5.959  11.315 0.0000000000
43196  55.917  -6.678  11.302 0.0000000000
43197  56.367  -6.709  11.188 0.0000000000
43198  56.612  -7.351  11.150 0.0000000000
43199  56.803  -6.687  11.058 0.0000000000
43200  58.229  5.222  15.524 0.0000000000
43201  58.673  5.051  14.785 0.0000000000
43202  58.807  5.123  15.285 0.0000000000
43203  61.671  -4.822  11.638 0.0000000000
43204  61.649  -4.706  11.316 0.0000000000
43205  61.951  -5.459  11.320 0.0000000000
43206  62.235  -6.139  11.107 0.0000000000
43207  62.274  -6.201  11.494 0.0000000000
43208  62.628  -6.869  11.803 0.0000000000
43209  62.226  -6.325  11.834 0.0000000000
44162  21.286  -11.603  58.335 0.0000000000
44163  21.135  -11.101  57.873 0.0000000000
44164  21.436  -11.542  57.916 0.0000000000
44165  23.868  -12.873  54.615 0.0000000000
44166  23.432  -12.531  54.447 0.0000000000
44167  23.745  -12.665  54.035 0.0000000000
44168  23.669  -12.432  53.445 0.0000000000
44169  24.216  -12.846  53.871 0.0000000000
44170  23.780  -14.382  65.721 0.0000000000
44171  23.450  -14.446  65.193 0.0000000000
44172  23.722  -14.240  64.739 0.0000000000
44173  22.024  -12.219  59.204 0.0000000000
44174  21.968  -12.542  59.634 0.0000000000
44175  21.408  -12.023  58.925 0.0000000000
44176  20.961  -11.672  58.696 0.0000000000
44177  28.358  -15.080  67.635 0.0000000000
44178  27.952  -15.153  67.891 0.0000000000
44179  27.709  -14.712  67.234 0.0000000000
44180  24.611  -14.096  65.538 0.0000000000
44181  24.837  -14.382  66.094 0.0000000000
44182  24.352  -14.176  65.954 0.0000000000
44183  23.975  -14.482  66.460 0.0000000000
44184  29.662  -14.737  60.083 0.0000000000
44185  30.136  -14.835  60.881 0.0000000000
44186  29.597  -14.736  60.923 0.0000000000
44187  28.404  -14.440  66.162 0.0000000000
44188  28.755  -14.723  65.961 0.0000000000
44189  28.658  -14.806  66.836 0.0000000000
44190  28.807  -15.246  67.362 0.0000000000
44191  24.583  -13.167  53.480 0.0000000000
44192  24.754  -13.320  53.880 0.0000000000
44193  28.590  -14.499  59.226 0.0000000000
44194  28.544  -14.446  58.290 0.0000000000
44195  28.985  -14.544  59.182 0.0000000000
44196  29.509  -14.571  59.265 0.0000000000
44338  5.709  -32.205  61.419 0.0000000000
44339  5.780  -32.753  60.948 0.0000000000
44340  6.061  -32.015  60.896 0.0000000000
44341  6.416  -31.841  60.372 0.0000000000
44342  6.315  -31.278  60.834 0.0000000000
44365  3.093  -34.857  69.486 0.0000000000
44366  3.033  -35.743  69.532 0.0000000000
44367  2.904  -35.539  69.258 0.0000000000
44379  40.743  -11.619  37.955 0.0000000000
44380  40.113  -11.791  37.368 0.0000000000
44381  40.089  -11.893  37.791 0.0000000000
44382  36.228  -13.765  37.720 0.0000000000
44383  36.379  -13.905  37.203 0.0000000000
44384  35.897  -14.312  37.208 0.0000000000
44385  35.693  -14.931  36.736 0.0000000000
44386  35.446  -14.772  37.210 0.0000000000
44408  46.115  -7.942  49.285 0.0000000000
44409  46.817  -7.554  49.304 0.0000000000
44410  46.187  -7.979  48.624 0.0000000000
44411  45.894  -8.481  43.627 0.0000000000
44412  46.551  -8.065  44.310 0.0000000000
44413  46.594  -8.013  43.673 0.0000000000
44414  47.203  -7.563  43.768 0.0000000000
44415  46.601  -7.956  43.065 0.0000000000
44416  46.553  -7.957  42.524 0.0000000000
44417  45.999  -8.437  42.422 0.0000000000
44418  41.373  -11.419  38.842 0.0000000000
44419  42.145  -10.965  38.842 0.0000000000
44420  41.420  -11.350  38.390 0.0000000000
44421  41.446  -11.253  37.902 0.0000000000
44785  9.314  -22.645  73.505 0.0000000000
44786  9.085  -22.215  73.313 0.0000000000
44787  9.594  -21.838  73.288 0.0000000000
44788  11.241  -18.151  70.096 0.0000000000
44789  10.806  -18.269  70.491 0.0000000000
44790  10.918  -17.772  69.793 0.0000000000
44791  10.584  -17.337  69.581 0.0000000000
44792  10.932  -17.257  69.145 0.0000000000
44810  18.569  -27.307  55.161 0.0000000000
44811  18.493  -27.884  54.802 0.0000000000
44812  18.157  -27.667  55.278 0.0000000000
44813  17.690  -28.109  55.402 0.0000000000
44814  17.744  -27.603  55.715 0.0000000000
44815  16.809  -22.219  69.522 0.0000000000
44816  16.504  -22.546  69.071 0.0000000000
44817  16.225  -22.439  69.587 0.0000000000
44818  12.921  -23.892  71.152 0.0000000000
44819  13.222  -24.040  70.546 0.0000000000
44820  12.691  -24.393  70.686 0.0000000000
44821  12.432  -24.816  70.265 0.0000000000
44822  12.199  -24.703  70.899 0.0000000000
44823  11.760  -24.981  71.063 0.0000000000
44824  12.008  -24.484  71.489 0.0000000000
44825  10.176  -22.565  73.434 0.0000000000
44826  10.073  -23.168  73.442 0.0000000000
44827  9.667  -22.903  73.531 0.0000000000
44828  9.151  -23.254  73.598 0.0000000000
44829  41.268  -9.418  57.096 0.0000000000
44830  40.909  -9.906  56.844 0.0000000000
44831  40.992  -9.862  57.403 0.0000000000
44832  39.635  -13.491  59.108 0.0000000000
44833  39.418  -13.381  58.542 0.0000000000
44834  39.225  -14.052  58.668 0.0000000000
44835  38.758  -14.581  58.187 0.0000000000
44836  39.010  -14.720  58.761 0.0000000000
44837  29.905  -21.650  60.873 0.0000000000
44838  30.289  -21.717  60.503 0.0000000000
44839  29.375  -21.659  59.973 0.0000000000
44840  25.091  -22.322  53.649 0.0000000000
44841  25.969  -22.065  54.105 0.0000000000
44842  25.429  -22.346  53.101 0.0000000000
44843  25.856  -22.426  52.738 0.0000000000
44844  25.034  -22.740  52.318 0.0000000000
44845  24.746  -23.178  51.630 0.0000000000
44846  24.365  -23.230  51.969 0.0000000000
44847  21.435  -27.016  52.061 0.0000000000
44848  21.798  -26.876  51.707 0.0000000000
44858  33.785  -10.346  54.091 0.0000000000
44859  33.754  -10.124  53.258 0.0000000000
44860  34.273  -9.978  54.257 0.0000000000
44861  37.502  -7.890  55.602 0.0000000000
44862  36.871  -8.051  54.730 0.0000000000
44863  37.331  -7.744  54.711 0.0000000000
44864  37.094  -7.655  53.888 0.0000000000
44865  37.759  -7.475  54.707 0.0000000000
44866  38.209  -7.202  54.676 0.0000000000
44867  38.338  -7.337  55.525 0.0000000000
44868  41.390  -8.787  57.949 0.0000000000
44869  41.531  -8.324  57.682 0.0000000000
44870  41.513  -8.853  57.458 0.0000000000
44871  41.593  -8.925  56.954 0.0000000000
45288  9.673  -31.500  50.951 0.0000000000
45289  10.378  -31.760  50.740 0.0000000000
45290  10.211  -31.237  50.550 0.0000000000
45437  33.081  -21.144  45.682 0.0000000000
45438  32.898  -21.127  45.206 0.0000000000
45439  33.285  -21.741  45.111 0.0000000000
45532  53.661  1.196  33.364 0.0000000000
45533  47.523  -6.467  30.911 0.0000000000
45534  48.235  -6.137  30.800 0.0000000000
45535  47.525  -6.333  30.337 0.0000000000
45536  47.640  -6.864  26.253 0.0000000000
45537  47.942  -6.371  26.641 0.0000000000
45538  48.117  -6.483  26.070 0.0000000000
45539  48.588  -6.100  25.833 0.0000000000
45540  48.309  -6.621  25.505 0.0000000000
45541  48.545  -6.782  25.046 0.0000000000
45542  48.096  -7.232  25.284 0.0000000000
45581  55.597  4.482  3.911 0.0000000000
45587  55.471  3.793  3.496 0.0000000000
45588  55.080  0.200  6.856 0.0000000000
45589  54.821  0.118  6.466 0.0000000000
45590  54.481  -0.490  7.030 0.0000000000
45591  53.921  -1.177  7.188 0.0000000000
45592  54.118  -1.073  7.571 0.0000000000
45593  53.726  -1.662  8.108 0.0000000000
45594  54.266  -0.969  7.965 0.0000000000
45595  55.552  0.243  10.171 0.0000000000
45596  55.056  -0.461  10.307 0.0000000000
45597  55.187  -0.422  10.729 0.0000000000
45598  54.961  -1.140  11.212 0.0000000000
45599  55.363  -0.450  11.115 0.0000000000
45600  59.491  5.548  19.080 0.0000000000
45601  59.704  5.085  18.466 0.0000000000
45602  59.828  5.033  18.870 0.0000000000
45603  60.040  -0.059  17.327 0.0000000000
45604  60.189  0.106  16.977 0.0000000000
45605  60.052  -0.724  16.495 0.0000000000
45606  60.134  -1.242  15.766 0.0000000000
45607  59.888  -1.439  16.041 0.0000000000
45608  59.740  -2.172  15.537 0.0000000000
45609  59.606  -1.551  16.370 0.0000000000
45610  57.671  -1.463  19.295 0.0000000000
45611  57.484  -2.054  18.272 0.0000000000
45612  57.081  -2.160  18.563 0.0000000000
45613  56.622  -3.022  17.960 0.0000000000
45614  56.706  -2.323  18.851 0.0000000000
46585  17.019  -18.425  69.946 0.0000000000
46586  16.637  -18.315  69.455 0.0000000000
46587  17.142  -18.077  69.226 0.0000000000
46588  17.694  -15.960  64.459 0.0000000000
46589  17.280  -16.090  64.668 0.0000000000
46590  17.185  -15.799  63.886 0.0000000000
46591  16.718  -15.528  63.374 0.0000000000
46592  17.114  -15.389  63.073 0.0000000000
46593  20.835  -14.418  62.292 0.0000000000
46594  20.694  -14.819  62.489 0.0000000000
46595  20.339  -14.417  61.762 0.0000000000
46597  17.562  -11.471  60.264 0.0000000000
46607  25.090  -21.655  61.559 0.0000000000
46608  24.333  -21.838  61.254 0.0000000000
46609  24.756  -21.732  61.949 0.0000000000
46610  23.701  -21.566  65.845 0.0000000000
46611  23.403  -21.810  65.186 0.0000000000
46612  23.048  -21.856  65.549 0.0000000000
46613  22.479  -21.970  65.445 0.0000000000
46614  22.797  -21.749  66.027 0.0000000000
46615  25.740  -17.516  69.460 0.0000000000
46616  25.586  -18.462  69.465 0.0000000000
46617  25.105  -18.144  69.603 0.0000000000
46618  21.412  -20.033  70.012 0.0000000000
46619  21.787  -20.248  69.732 0.0000000000
46620  21.222  -20.486  69.700 0.0000000000
46621  21.026  -20.987  69.132 0.0000000000
46622  20.699  -20.745  69.540 0.0000000000
46623  19.983  -21.023  69.461 0.0000000000
46624  20.315  -20.485  70.048 0.0000000000
46625  17.875  -18.398  70.123 0.0000000000
46626  17.977  -18.733  70.557 0.0000000000
46627  17.427  -18.604  70.283 0.0000000000
46628  17.084  -18.780  70.412 0.0000000000
46629  36.297  -10.953  61.012 0.0000000000
46630  36.647  -11.135  61.659 0.0000000000
46631  36.259  -11.352  61.584 0.0000000000
46632  35.778  -14.775  64.761 0.0000000000
46633  36.174  -14.717  64.694 0.0000000000
46634  35.993  -15.285  65.014 0.0000000000
46635  36.322  -16.018  65.158 0.0000000000
46636  35.753  -16.003  65.330 0.0000000000
46637  32.038  -15.217  65.276 0.0000000000
46638  32.359  -15.100  65.103 0.0000000000
46639  32.128  -15.463  65.716 0.0000000000
46640  32.278  -19.701  66.820 0.0000000000
46641  32.939  -19.189  66.885 0.0000000000
46642  32.785  -19.832  66.467 0.0000000000
46643  33.127  -19.842  66.078 0.0000000000
46644  32.465  -20.346  65.969 0.0000000000
46645  32.148  -20.766  65.372 0.0000000000
46646  31.721  -20.857  65.565 0.0000000000
46647  26.494  -21.474  63.098 0.0000000000
46648  26.885  -21.433  62.732 0.0000000000
46649  25.986  -21.515  62.200 0.0000000000
46650  25.435  -21.594  61.249 0.0000000000
46653  25.935  -10.954  47.286 0.0000000000
46654  25.788  -10.450  46.788 0.0000000000
46655  26.401  -10.917  47.003 0.0000000000
46656  26.907  -10.957  47.019 0.0000000000
46657  26.998  -11.384  47.668 0.0000000000
46658  27.332  -13.682  52.631 0.0000000000
46659  27.182  -13.421  51.855 0.0000000000
46660  27.848  -13.633  52.388 0.0000000000
46661  31.001  -12.697  53.578 0.0000000000
46662  30.451  -12.777  52.683 0.0000000000
46663  30.792  -12.606  52.815 0.0000000000
46664  30.664  -12.353  51.972 0.0000000000
46665  31.215  -12.315  52.904 0.0000000000
46666  31.578  -12.116  53.068 0.0000000000
46667  31.821  -12.204  53.786 0.0000000000
46668  35.329  -11.353  60.018 0.0000000000
46669  35.133  -11.214  59.375 0.0000000000
46670  35.635  -11.065  60.171 0.0000000000
46671  35.997  -10.813  60.355 0.0000000000
47090  4.962  -35.762  56.862 0.0000000000
47091  5.595  -33.367  53.916 0.0000000000
47092  5.723  -34.083  54.016 0.0000000000
47093  6.005  -33.789  53.589 0.0000000000
47094  6.591  -34.147  53.321 0.0000000000
47095  6.311  -33.525  53.135 0.0000000000
47096  6.722  -33.220  52.763 0.0000000000
47097  6.093  -32.877  52.932 0.0000000000
47098  6.029  -28.521  52.833 0.0000000000
47099  5.948  -28.961  52.319 0.0000000000
47100  5.965  -28.354  52.286 0.0000000000
47101  6.161  -28.161  51.841 0.0000000000
47102  6.067  -27.696  52.354 0.0000000000
47214  42.402  -9.868  30.332 0.0000000000
47215  42.320  -10.438  29.960 0.0000000000
47216  42.036  -10.388  30.345 0.0000000000
47217  40.513  -13.818  31.402 0.0000000000
47218  40.940  -13.770  31.142 0.0000000000
47222  37.835  -14.122  34.089 0.0000000000
47223  38.127  -14.100  33.683 0.0000000000
47224  37.948  -14.757  33.752 0.0000000000
47303  40.819  -2.733  43.630 0.0000000000
47304  40.821  -2.025  43.804 0.0000000000
47305  41.485  -2.587  43.700 0.0000000000
47306  46.260  -1.439  45.483 0.0000000000
47307  45.492  -1.038  45.170 0.0000000000
47308  46.097  -0.716  45.406 0.0000000000
47309  45.893  -0.044  45.469 0.0000000000
47310  46.666  -0.423  45.595 0.0000000000
47311  49.805  -4.772  48.809 0.0000000000
47312  49.616  -4.067  48.979 0.0000000000
47313  50.052  -4.185  48.542 0.0000000000
47314  50.948  -0.553  45.657 0.0000000000
47315  50.463  -0.522  45.952 0.0000000000
47316  50.361  0.064  45.516 0.0000000000
47317  49.733  0.694  45.385 0.0000000000
47318  50.185  0.625  45.048 0.0000000000
47319  49.871  0.962  44.531 0.0000000000
47320  50.625  0.533  44.687 0.0000000000
47321  53.857  -1.067  42.075 0.0000000000
47322  53.287  -0.554  42.185 0.0000000000
47323  53.696  -0.732  41.649 0.0000000000
47324  53.498  -0.509  41.200 0.0000000000
47325  54.121  -0.805  41.164 0.0000000000
47326  54.434  -0.853  40.804 0.0000000000
47327  54.553  -1.265  41.109 0.0000000000
47328  52.800  -4.876  39.200 0.0000000000
47329  53.566  -4.521  39.174 0.0000000000
47330  52.845  -4.897  38.657 0.0000000000
47331  52.877  -4.895  38.180 0.0000000000
47332  52.094  -5.231  38.144 0.0000000000
47333  46.795  -7.706  39.293 0.0000000000
47334  47.417  -7.299  39.245 0.0000000000
47335  46.765  -7.674  38.720 0.0000000000
47336  46.506  -7.820  35.018 0.0000000000
47337  47.174  -7.526  35.504 0.0000000000
47338  47.221  -7.517  35.022 0.0000000000
47339  47.936  -7.206  34.944 0.0000000000
47340  47.284  -7.475  34.492 0.0000000000
47341  47.348  -7.388  33.947 0.0000000000
47342  46.619  -7.710  33.978 0.0000000000
47343  42.405  -9.361  31.222 0.0000000000
47344  42.974  -8.933  31.196 0.0000000000
47345  42.608  -9.366  30.740 0.0000000000
47346  42.839  -9.389  30.260 0.0000000000
47411  56.427  6.274  24.488 0.0000000000
47412  56.642  6.602  25.015 0.0000000000
47413  57.379  6.756  24.703 0.0000000000
47414  56.853  6.884  25.509 0.0000000000
48430  3.261  -29.372  68.790 0.0000000000
48431  3.380  -29.071  68.329 0.0000000000
48432  3.498  -28.618  68.922 0.0000000000
48433  5.144  -23.589  69.824 0.0000000000
48434  5.017  -24.076  69.413 0.0000000000
48435  5.154  -23.353  69.368 0.0000000000
48436  5.211  -23.027  69.025 0.0000000000
48437  5.281  -22.519  69.421 0.0000000000
48438  7.693  -20.034  71.803 0.0000000000
48439  7.272  -20.422  71.749 0.0000000000
48440  7.539  -19.645  71.509 0.0000000000
48441  6.301  -16.955  69.519 0.0000000000
48442  6.230  -17.634  69.697 0.0000000000
48443  6.053  -17.370  69.300 0.0000000000
48444  5.859  -17.821  69.088 0.0000000000
48445  5.805  -17.114  68.974 0.0000000000
48446  5.644  -16.830  68.582 0.0000000000
48447  5.876  -16.392  68.837 0.0000000000
48453  14.449  -17.235  66.696 0.0000000000
48454  14.051  -17.364  67.037 0.0000000000
48455  14.000  -16.966  66.380 0.0000000000
48457  12.173  -13.965  65.459 0.0000000000
48520  20.574  -23.546  60.021 0.0000000000
48521  20.259  -23.934  59.336 0.0000000000
48522  20.037  -23.978  59.903 0.0000000000
48523  16.502  -25.500  60.327 0.0000000000
48524  16.674  -25.768  59.615 0.0000000000
48525  16.109  -26.002  59.658 0.0000000000
48526  15.845  -26.501  59.065 0.0000000000
48527  15.600  -26.261  59.736 0.0000000000
48528  14.342  -24.792  65.554 0.0000000000
48529  14.555  -24.854  64.761 0.0000000000
48530  14.026  -25.213  64.878 0.0000000000
48531  12.172  -28.811  61.233 0.0000000000
48532  12.566  -28.288  61.176 0.0000000000
48533  12.447  -28.911  60.647 0.0000000000
48534  12.746  -29.050  60.092 0.0000000000
48535  12.356  -29.566  60.223 0.0000000000
48536  12.388  -30.208  59.896 0.0000000000
48537  12.033  -30.064  60.404 0.0000000000
48538  10.206  -33.222  62.531 0.0000000000
48539  10.635  -33.312  62.225 0.0000000000
48540  10.473  -33.704  62.641 0.0000000000
48545  7.676  -33.028  65.850 0.0000000000
48546  7.686  -33.747  65.576 0.0000000000
48547  7.438  -33.562  66.092 0.0000000000
48548  7.188  -34.058  66.398 0.0000000000
48549  7.201  -33.196  66.619 0.0000000000
48550  8.987  -27.117  71.354 0.0000000000
48551  8.774  -27.704  70.711 0.0000000000
48552  8.561  -27.501  71.319 0.0000000000
48553  5.613  -30.244  71.148 0.0000000000
48554  5.991  -30.409  70.803 0.0000000000
48555  5.590  -30.917  70.668 0.0000000000
48556  5.533  -31.634  70.226 0.0000000000
48557  5.235  -31.413  70.563 0.0000000000
48558  4.888  -31.887  70.437 0.0000000000
48559  4.899  -31.178  70.791 0.0000000000
48560  3.406  -29.118  69.912 0.0000000000
48561  3.290  -29.791  69.887 0.0000000000
48562  3.257  -29.534  69.351 0.0000000000
48563  3.130  -29.981  68.765 0.0000000000
48564  39.880  -10.322  46.981 0.0000000000
48565  39.203  -10.586  46.431 0.0000000000
48566  39.200  -10.548  47.075 0.0000000000
48567  36.053  -12.795  48.558 0.0000000000
48568  35.936  -12.792  47.818 0.0000000000
48569  35.481  -13.177  48.004 0.0000000000
48570  34.908  -13.579  47.451 0.0000000000
48571  35.050  -13.585  48.182 0.0000000000
48572  37.384  -12.671  54.363 0.0000000000
48573  37.138  -12.639  53.636 0.0000000000
48574  36.806  -13.120  53.915 0.0000000000
48575  34.212  -16.617  50.511 0.0000000000
48576  34.284  -16.038  50.458 0.0000000000
48577  33.949  -16.523  49.866 0.0000000000
48578  33.704  -16.461  49.236 0.0000000000
48579  33.694  -17.012  49.350 0.0000000000
48580  33.443  -17.557  48.725 0.0000000000
48581  33.704  -17.625  49.317 0.0000000000
48582  34.938  -21.676  49.078 0.0000000000
48583  34.697  -21.542  48.585 0.0000000000
48584  34.748  -22.204  48.413 0.0000000000
48585  34.585  -22.769  47.833 0.0000000000
48586  34.659  -22.878  48.357 0.0000000000
48587  39.090  -14.242  63.122 0.0000000000
48588  39.359  -14.148  62.713 0.0000000000
48589  39.264  -14.876  62.839 0.0000000000
48590  37.349  -19.325  59.750 0.0000000000
48591  37.808  -18.675  59.840 0.0000000000
48592  37.418  -19.221  59.122 0.0000000000
48593  37.464  -19.064  58.537 0.0000000000
48594  37.077  -19.728  58.354 0.0000000000
48595  32.115  -22.449  57.745 0.0000000000
48596  32.919  -22.364  58.146 0.0000000000
48597  32.384  -22.541  57.229 0.0000000000
48598  33.588  -23.102  53.666 0.0000000000
48599  34.127  -22.884  54.411 0.0000000000
48600  34.410  -22.913  53.839 0.0000000000
48601  35.106  -22.580  53.925 0.0000000000
48602  34.637  -22.929  53.215 0.0000000000
48603  34.890  -22.912  52.655 0.0000000000
48604  34.137  -23.207  52.522 0.0000000000
48605  30.543  -24.931  47.938 0.0000000000
48606  31.121  -24.690  48.216 0.0000000000
48607  30.846  -25.109  47.653 0.0000000000
48608  31.183  -25.246  47.383 0.0000000000
48609  30.720  -25.598  47.274 0.0000000000
48610  30.720  -26.105  47.032 0.0000000000
48611  30.324  -25.945  47.201 0.0000000000
48617  24.442  -26.586  49.764 0.0000000000
48618  24.854  -26.674  49.547 0.0000000000
48656  29.251  -5.646  44.749 0.0000000000
48657  28.889  -5.088  44.934 0.0000000000
48658  29.237  -4.936  44.826 0.0000000000
48660  29.593  -4.721  44.682 0.0000000000
48661  32.974  -8.460  48.283 0.0000000000
48662  32.498  -8.283  47.420 0.0000000000
48663  32.940  -8.024  47.391 0.0000000000
48664  32.990  -4.870  43.831 0.0000000000
48665  32.516  -5.011  43.875 0.0000000000
48666  32.478  -4.303  43.821 0.0000000000
48667  32.046  -3.627  43.969 0.0000000000
48668  32.512  -3.538  43.856 0.0000000000
48669  32.547  -2.770  44.103 0.0000000000
48670  32.951  -3.512  43.765 0.0000000000
48671  36.471  -4.397  43.458 0.0000000000
48672  35.896  -3.830  43.484 0.0000000000
48673  36.462  -3.784  43.484 0.0000000000
48674  36.398  -3.101  43.634 0.0000000000
48675  36.956  -3.678  43.465 0.0000000000
48676  37.491  -3.555  43.443 0.0000000000
48677  37.494  -4.200  43.388 0.0000000000
48678  41.075  -5.942  47.824 0.0000000000
48679  41.060  -5.896  46.993 0.0000000000
48680  41.591  -5.809  47.902 0.0000000000
48681  42.133  -5.621  48.014 0.0000000000
48682  42.132  -5.639  48.890 0.0000000000
48683  41.390  -6.201  54.438 0.0000000000
48684  41.312  -6.135  53.766 0.0000000000
48685  41.898  -6.169  54.329 0.0000000000
48686  44.457  -7.164  53.025 0.0000000000
48687  44.458  -6.622  53.165 0.0000000000
48688  44.788  -6.810  52.861 0.0000000000
48689  45.043  -6.474  52.636 0.0000000000
48690  45.052  -6.997  52.542 0.0000000000
48691  45.300  -7.181  52.208 0.0000000000
48692  44.918  -7.555  52.208 0.0000000000
48693  40.607  -10.042  48.378 0.0000000000
48694  41.308  -9.815  48.386 0.0000000000
48695  40.584  -10.084  47.728 0.0000000000
48696  40.596  -10.130  47.093 0.0000000000
49983  4.747  -27.413  65.929 0.0000000000
49984  4.775  -27.934  65.325 0.0000000000
49985  4.972  -27.251  65.435 0.0000000000
49986  6.057  -25.343  62.651 0.0000000000
49987  6.141  -26.058  62.547 0.0000000000
49988  6.279  -25.893  62.023 0.0000000000
49989  6.625  -26.450  61.422 0.0000000000
49990  6.481  -25.742  61.509 0.0000000000
49991  6.469  -19.249  63.286 0.0000000000
49992  6.789  -19.969  63.377 0.0000000000
49993  6.890  -19.798  62.870 0.0000000000
49994  7.567  -23.295  58.622 0.0000000000
49995  7.493  -23.454  59.177 0.0000000000
49996  7.336  -24.038  58.404 0.0000000000
49997  7.195  -24.747  58.221 0.0000000000
49998  7.198  -24.572  57.657 0.0000000000
49999  7.068  -25.121  57.006 0.0000000000
50000  7.088  -24.421  57.142 0.0000000000
50001  6.854  -22.594  54.557 0.0000000000
50002  6.618  -23.300  54.362 0.0000000000
50003  6.601  -23.164  53.936 0.0000000000
50004  6.469  -23.653  53.257 0.0000000000
50005  6.692  -22.921  53.486 0.0000000000
50024  7.662  -20.081  50.782 0.0000000000
50025  7.465  -20.304  51.223 0.0000000000
50026  7.930  -20.753  50.854 0.0000000000
50027  8.072  -21.478  50.862 0.0000000000
50028  8.418  -21.247  50.526 0.0000000000
50029  8.830  -21.766  50.201 0.0000000000
50030  8.716  -21.015  50.226 0.0000000000
50032  11.157  -19.814  48.459 0.0000000000
50033  11.510  -19.618  48.126 0.0000000000
50034  12.116  -20.098  47.760 0.0000000000
50035  11.860  -19.419  47.779 0.0000000000
50387  35.379  -12.689  43.230 0.0000000000
50388  35.390  -12.729  42.493 0.0000000000
50389  34.809  -13.176  42.649 0.0000000000
50390  32.750  -17.168  39.789 0.0000000000
50391  32.962  -16.701  39.479 0.0000000000
50392  33.052  -17.319  39.171 0.0000000000
50393  33.400  -17.489  38.627 0.0000000000
50394  33.236  -17.895  38.941 0.0000000000
50395  33.264  -20.929  42.397 0.0000000000
50396  32.924  -20.461  42.105 0.0000000000
50397  33.555  -20.836  42.012 0.0000000000
50611  41.417  1.107  47.176 0.0000000000
50673  57.863  6.220  28.985 0.0000000000
50674  57.704  6.801  28.743 0.0000000000
50675  58.174  6.201  28.405 0.0000000000
50676  58.444  6.112  27.743 0.0000000000
50677  58.525  5.547  28.036 0.0000000000
50678  55.832  -0.767  38.214 0.0000000000
50679  55.690  -0.309  37.837 0.0000000000
50680  56.023  -0.652  37.771 0.0000000000
50681  57.169  -0.370  34.690 0.0000000000
50682  57.156  0.116  34.993 0.0000000000
50683  57.343  0.210  34.532 0.0000000000
50684  57.335  0.848  34.336 0.0000000000
50685  57.491  0.319  34.059 0.0000000000
50686  52.597  -3.873  30.490 0.0000000000
50687  53.476  -3.554  31.105 0.0000000000
50688  53.391  -3.442  30.512 0.0000000000
50689  57.583  -0.461  30.012 0.0000000000
50690  57.633  -0.521  30.569 0.0000000000
50691  57.984  0.030  30.556 0.0000000000
50692  58.167  0.586  31.066 0.0000000000
50693  58.211  0.591  30.517 0.0000000000
50694  58.389  1.165  30.442 0.0000000000
50695  58.238  0.623  29.957 0.0000000000
50696  57.494  -0.106  25.652 0.0000000000
50697  58.000  0.545  26.318 0.0000000000
50698  57.996  0.441  25.679 0.0000000000
50699  58.376  0.983  25.539 0.0000000000
50700  57.975  0.347  24.980 0.0000000000
50701  58.007  0.258  24.371 0.0000000000
50702  57.457  -0.300  24.419 0.0000000000
50703  53.714  -4.857  20.551 0.0000000000
50704  54.178  -4.326  20.453 0.0000000000
50705  53.925  -5.158  20.137 0.0000000000
50706  54.179  -5.553  19.747 0.0000000000
50707  53.837  -6.007  19.997 0.0000000000
50708  50.587  -8.232  23.043 0.0000000000
50709  50.881  -7.780  22.684 0.0000000000
50710  51.039  -8.464  22.865 0.0000000000
50865  52.759  -5.549  10.885 0.0000000000
50866  52.606  -6.309  11.014 0.0000000000
50867  52.895  -6.398  11.196 0.0000000000
50880  57.570  5.313  11.709 0.0000000000
50881  58.024  4.957  11.126 0.0000000000
50882  58.100  5.010  11.516 0.0000000000
50883  57.537  1.139  12.951 0.0000000000
50884  57.252  1.147  12.665 0.0000000000
50885  57.170  0.335  12.895 0.0000000000
50886  56.882  -0.478  12.776 0.0000000000
50887  57.270  -0.453  12.920 0.0000000000
50888  59.925  1.003  14.699 0.0000000000
50889  59.717  1.077  14.427 0.0000000000
50890  59.877  0.298  14.053 0.0000000000
50891  60.274  -4.831  10.383 0.0000000000
50892  59.906  -4.078  10.693 0.0000000000
50893  59.884  -4.969  10.410 0.0000000000
50894  59.441  -5.022  10.515 0.0000000000
50895  59.802  -5.738  10.309 0.0000000000
50896  59.652  -6.481  10.325 0.0000000000
50897  60.145  -6.393  10.233 0.0000000000
53762  22.779  -12.634  59.111 0.0000000000
53763  22.486  -12.179  58.199 0.0000000000
53764  22.792  -12.415  58.281 0.0000000000
53765  24.301  -13.203  56.538 0.0000000000
53766  23.331  -12.782  56.431 0.0000000000
53767  24.066  -13.229  55.933 0.0000000000
53768  23.984  -13.188  55.582 0.0000000000
53769  24.662  -13.424  55.759 0.0000000000
53770  24.788  -13.392  63.872 0.0000000000
53771  24.136  -13.766  63.406 0.0000000000
53772  24.324  -13.324  62.901 0.0000000000
53773  23.080  -12.963  60.161 0.0000000000
53774  23.345  -12.965  60.796 0.0000000000
53775  23.040  -12.896  59.761 0.0000000000
53776  22.686  -12.587  59.566 0.0000000000
53777  27.576  -14.136  65.210 0.0000000000
53778  27.281  -14.096  65.888 0.0000000000
53779  26.940  -13.693  64.820 0.0000000000
53780  25.199  -13.231  64.329 0.0000000000
53781  25.683  -13.578  64.473 0.0000000000
53782  25.061  -13.616  64.292 0.0000000000
53783  24.968  -13.610  64.814 0.0000000000
53784  28.436  -14.714  60.102 0.0000000000
53785  28.464  -14.718  61.038 0.0000000000
53786  28.330  -14.642  61.211 0.0000000000
53787  27.603  -13.817  63.399 0.0000000000
53788  27.833  -14.185  63.352 0.0000000000
53789  27.780  -14.061  64.276 0.0000000000
53790  28.036  -14.122  65.056 0.0000000000
53791  25.085  -13.744  55.495 0.0000000000
53792  25.367  -13.638  56.256 0.0000000000
53793  27.272  -14.399  58.994 0.0000000000
53794  26.884  -14.158  58.015 0.0000000000
53795  27.372  -14.371  59.321 0.0000000000
53796  27.671  -14.488  59.190 0.0000000000
53935  4.240  -35.770  63.185 0.0000000000
53936  4.426  -35.616  62.674 0.0000000000
53937  4.296  -35.038  63.075 0.0000000000
53938  4.342  -32.813  63.317 0.0000000000
53939  4.502  -33.400  62.923 0.0000000000
53940  4.671  -32.685  62.852 0.0000000000
53941  5.006  -32.529  62.405 0.0000000000
53942  4.856  -31.938  62.793 0.0000000000
53965  2.725  -33.948  67.826 0.0000000000
53966  2.682  -34.818  67.832 0.0000000000
53967  2.736  -34.627  67.286 0.0000000000
53968  3.211  -35.772  65.832 0.0000000000
53969  3.022  -35.968  66.431 0.0000000000
53970  3.281  -36.655  66.044 0.0000000000
53974  3.689  -36.954  65.118 0.0000000000
53975  3.905  -35.489  64.012 0.0000000000
53976  3.935  -36.380  64.114 0.0000000000
53977  4.082  -36.093  63.624 0.0000000000
53978  4.233  -36.674  63.238 0.0000000000
53979  40.517  -11.654  39.864 0.0000000000
53980  39.887  -11.968  39.208 0.0000000000
53981  39.802  -11.885  39.691 0.0000000000
53982  38.300  -12.080  40.154 0.0000000000
53983  38.395  -12.246  39.582 0.0000000000
53984  37.695  -12.453  39.518 0.0000000000
53985  37.167  -12.797  38.896 0.0000000000
53986  37.054  -12.668  39.423 0.0000000000
54008  43.496  -9.395  46.232 0.0000000000
54009  44.166  -9.130  46.279 0.0000000000
54010  43.508  -9.457  45.536 0.0000000000
54011  43.059  -9.990  43.366 0.0000000000
54012  43.679  -9.620  44.103 0.0000000000
54013  43.763  -9.716  43.386 0.0000000000
54014  44.455  -9.381  43.426 0.0000000000
54015  43.827  -9.828  42.686 0.0000000000
54016  43.904  -9.900  42.110 0.0000000000
54017  43.174  -10.221  42.071 0.0000000000
54018  41.076  -11.237  40.909 0.0000000000
54019  41.844  -11.012  40.905 0.0000000000
54020  41.157  -11.347  40.373 0.0000000000
54021  41.270  -11.416  39.861 0.0000000000
54385  11.361  -21.259  73.071 0.0000000000
54386  11.151  -20.882  72.990 0.0000000000
54387  11.612  -20.626  72.832 0.0000000000
54388  12.354  -19.320  71.415 0.0000000000
54389  11.960  -19.487  71.776 0.0000000000
54390  12.137  -18.988  71.110 0.0000000000
54391  11.794  -18.741  70.783 0.0000000000
54392  12.225  -18.645  70.395 0.0000000000
54407  21.094  -26.025  53.052 0.0000000000
54408  20.766  -26.481  53.188 0.0000000000
54409  20.833  -25.930  53.584 0.0000000000
54410  20.414  -25.336  55.118 0.0000000000
54411  20.232  -25.888  54.549 0.0000000000
54412  19.914  -25.941  54.954 0.0000000000
54413  19.506  -26.436  55.004 0.0000000000
54414  19.673  -25.859  55.589 0.0000000000
54415  15.794  -21.270  71.414 0.0000000000
54416  15.475  -21.865  71.174 0.0000000000
54417  15.225  -21.565  71.623 0.0000000000
54418  13.823  -21.910  72.392 0.0000000000
54419  14.150  -22.120  72.022 0.0000000000
54420  13.620  -22.383  72.151 0.0000000000
54421  13.463  -22.910  71.839 0.0000000000
54422  13.104  -22.650  72.302 0.0000000000
54423  12.552  -22.959  72.461 0.0000000000
54424  12.819  -22.392  72.664 0.0000000000
54425  12.244  -21.234  72.926 0.0000000000
54426  12.118  -21.801  73.015 0.0000000000
54427  11.706  -21.597  73.099 0.0000000000
54428  11.191  -21.925  73.237 0.0000000000
54429  40.913  -9.245  59.118 0.0000000000
54430  40.860  -9.793  58.984 0.0000000000
54431  40.692  -9.809  59.422 0.0000000000
54432  40.318  -11.065  60.382 0.0000000000
54433  40.445  -10.995  59.934 0.0000000000
54434  40.307  -11.680  60.199 0.0000000000
54435  40.214  -12.317  59.954 0.0000000000
54436  40.185  -12.372  60.468 0.0000000000
54437  26.155  -21.504  58.534 0.0000000000
54438  26.571  -21.490  58.189 0.0000000000
54439  25.635  -21.594  57.570 0.0000000000
54440  23.817  -22.463  55.291 0.0000000000
54441  24.618  -22.016  55.803 0.0000000000
54442  24.135  -22.368  54.889 0.0000000000
54443  24.431  -22.306  54.462 0.0000000000
54444  23.680  -22.854  53.945 0.0000000000
54445  23.357  -23.282  53.246 0.0000000000
54446  23.043  -23.389  53.646 0.0000000000
54447  21.674  -24.774  53.625 0.0000000000
54448  21.977  -24.618  53.214 0.0000000000
54449  21.547  -25.295  53.145 0.0000000000
54450  21.452  -25.856  52.711 0.0000000000
54458  36.002  -9.489  57.777 0.0000000000
54459  35.916  -9.319  56.976 0.0000000000
54460  36.468  -9.129  57.909 0.0000000000
54461  38.152  -8.369  58.764 0.0000000000
54462  37.516  -8.531  58.069 0.0000000000
54463  38.030  -8.245  58.066 0.0000000000
54464  37.854  -8.095  57.270 0.0000000000
54465  38.515  -8.000  58.022 0.0000000000
54466  38.908  -7.803  57.907 0.0000000000
54467  39.162  -7.954  58.569 0.0000000000
54468  40.360  -8.854  59.575 0.0000000000
54469  40.282  -8.425  59.185 0.0000000000
54470  40.691  -8.786  59.232 0.0000000000
54471  40.969  -8.740  58.864 0.0000000000
54888  9.008  -29.249  50.131 0.0000000000
54889  9.743  -29.578  49.985 0.0000000000
54890  9.554  -29.000  49.881 0.0000000000
54891  10.611  -27.975  49.235 0.0000000000
54892  10.701  -28.520  49.304 0.0000000000
54893  11.297  -28.321  48.995 0.0000000000
54895  11.765  -28.090  48.668 0.0000000000
54897  11.661  -27.514  48.603 0.0000000000
54898  10.798  -26.036  48.754 0.0000000000
54899  11.420  -26.393  48.468 0.0000000000
54900  11.325  -25.808  48.476 0.0000000000
54902  11.247  -25.209  48.523 0.0000000000
55037  34.220  -23.679  45.328 0.0000000000
55038  34.345  -23.655  44.951 0.0000000000
55039  34.506  -24.288  44.990 0.0000000000
55132  52.354  0.217  34.881 0.0000000000
55133  45.367  -7.653  28.946 0.0000000000
55134  45.882  -7.265  28.841 0.0000000000
55135  45.515  -7.719  28.437 0.0000000000
55136  45.822  -8.442  27.239 0.0000000000
55137  45.964  -7.870  27.470 0.0000000000
55138  46.230  -7.998  27.011 0.0000000000
55139  46.664  -7.585  26.742 0.0000000000
55140  46.547  -8.178  26.541 0.0000000000
55141  46.894  -8.366  26.163 0.0000000000
55142  46.536  -8.759  26.450 0.0000000000
55143  46.359  -10.337  26.891 0.0000000000
55144  46.670  -9.950  26.543 0.0000000000
55181  56.694  4.289  6.288 0.0000000000
55182  56.128  4.433  6.291 0.0000000000
55183  56.508  4.235  5.710 0.0000000000
55184  56.163  4.242  5.095 0.0000000000
55185  56.548  3.916  5.248 0.0000000000
55186  56.506  3.527  4.951 0.0000000000
55187  56.821  3.571  5.496 0.0000000000
55188  57.193  2.760  6.661 0.0000000000
55189  56.947  2.681  6.201 0.0000000000
55190  56.763  2.121  6.631 0.0000000000
55191  56.245  1.481  6.640 0.0000000000
55192  56.458  1.581  7.122 0.0000000000
55193  56.051  1.050  7.597 0.0000000000
55194  56.662  1.687  7.498 0.0000000000
55195  57.381  2.546  8.382 0.0000000000
55196  56.884  1.909  8.347 0.0000000000
55197  56.950  2.024  8.761 0.0000000000
55198  56.462  1.475  9.162 0.0000000000
55199  57.006  2.111  9.170 0.0000000000
55200  59.886  5.035  20.791 0.0000000000
55201  59.972  4.500  20.103 0.0000000000
55202  59.995  4.302  20.540 0.0000000000
55203  60.013  2.444  20.492 0.0000000000
55204  60.027  2.659  20.073 0.0000000000
55205  60.060  1.819  19.783 0.0000000000
55206  60.077  1.195  19.023 0.0000000000
55207  59.999  0.994  19.458 0.0000000000
55208  59.766  0.272  19.057 0.0000000000
55209  59.846  0.853  19.893 0.0000000000
55210  59.574  1.017  21.420 0.0000000000
55211  59.488  0.520  20.644 0.0000000000
55212  59.250  0.345  21.002 0.0000000000
55213  58.779  -0.281  20.480 0.0000000000
55214  58.947  0.184  21.410 0.0000000000
56185  18.896  -17.580  69.033 0.0000000000
56186  18.474  -17.409  68.565 0.0000000000
56187  19.003  -17.222  68.324 0.0000000000
56188  19.527  -16.349  66.626 0.0000000000
56189  19.132  -16.586  66.857 0.0000000000
56190  19.076  -16.401  66.060 0.0000000000
56191  18.684  -16.218  65.473 0.0000000000
56192  19.078  -16.082  65.312 0.0000000000
56193  19.695  -12.006  59.716 0.0000000000
56194  19.616  -12.411  60.077 0.0000000000
56195  19.456  -11.660  59.565 0.0000000000
56197  18.781  -10.304  59.504 0.0000000000
56207  26.905  -21.280  64.711 0.0000000000
56208  26.296  -21.395  64.458 0.0000000000
56209  26.699  -21.201  65.242 0.0000000000
56210  26.376  -20.755  66.834 0.0000000000
56211  25.990  -21.000  66.127 0.0000000000
56212  25.607  -20.985  66.485 0.0000000000
56213  24.926  -21.089  66.284 0.0000000000
56214  25.365  -20.812  67.048 0.0000000000
56215  23.676  -16.868  69.407 0.0000000000
56216  23.727  -17.581  69.736 0.0000000000
56217  23.088  -17.325  69.680 0.0000000000
56218  21.715  -17.720  69.936 0.0000000000
56219  22.212  -17.905  69.960 0.0000000000
56220  21.592  -18.366  70.198 0.0000000000
56221  21.604  -18.895  70.301 0.0000000000
56222  21.168  -18.524  70.381 0.0000000000
56223  20.678  -18.813  70.452 0.0000000000
56224  20.664  -18.316  70.330 0.0000000000
56225  19.834  -17.401  69.301 0.0000000000
56226  19.787  -17.778  69.811 0.0000000000
56227  19.366  -17.588  69.530 0.0000000000
56228  18.880  -17.841  69.724 0.0000000000
56229  34.766  -12.118  60.459 0.0000000000
56230  35.189  -12.224  61.243 0.0000000000
56231  34.770  -12.503  61.166 0.0000000000
56232  34.313  -13.498  62.390 0.0000000000
56233  34.684  -13.298  62.505 0.0000000000
56234  34.526  -13.596  63.083 0.0000000000
56235  35.047  -13.912  63.777 0.0000000000
56236  34.556  -13.978  63.741 0.0000000000
56237  30.995  -16.752  67.743 0.0000000000
56238  31.445  -16.871  67.630 0.0000000000
56239  31.026  -17.503  68.057 0.0000000000
56240  30.437  -19.590  67.755 0.0000000000
56241  31.030  -18.801  67.997 0.0000000000
56242  30.912  -19.544  67.618 0.0000000000
56243  31.359  -19.625  67.319 0.0000000000
56244  30.731  -20.140  67.082 0.0000000000
56245  30.485  -20.634  66.487 0.0000000000
56246  29.978  -20.496  66.865 0.0000000000
56247  28.099  -20.901  66.017 0.0000000000
56248  28.540  -21.068  65.888 0.0000000000
56249  27.699  -21.129  65.205 0.0000000000
56250  27.274  -21.307  64.364 0.0000000000
56253  24.345  -10.571  48.219 0.0000000000
56254  24.273  -10.078  47.724 0.0000000000
56255  24.708  -10.807  47.896 0.0000000000
56256  25.103  -10.885  47.639 0.0000000000
56257  25.218  -11.358  48.257 0.0000000000
56258  29.956  -14.078  55.873 0.0000000000
56259  29.739  -13.917  55.102 0.0000000000
56260  30.466  -13.883  55.812 0.0000000000
56261  31.990  -13.376  56.776 0.0000000000
56262  31.349  -13.406  55.880 0.0000000000
56263  31.690  -13.208  55.949 0.0000000000
56264  31.469  -12.966  55.132 0.0000000000
56265  32.136  -12.879  56.051 0.0000000000
56266  32.477  -12.667  56.232 0.0000000000
56267  32.746  -12.783  56.956 0.0000000000
56268  33.824  -12.652  59.515 0.0000000000
56269  33.682  -12.533  58.693 0.0000000000
56270  34.252  -12.323  59.664 0.0000000000
56271  34.657  -12.018  59.803 0.0000000000
56688  6.098  -33.344  57.206 0.0000000000
56689  5.723  -33.715  56.727 0.0000000000
56690  6.112  -33.039  56.688 0.0000000000
56691  6.417  -31.745  55.522 0.0000000000
56692  6.119  -32.418  55.660 0.0000000000
56693  5.956  -32.111  55.130 0.0000000000
56694  5.661  -32.531  54.729 0.0000000000
56695  5.862  -31.821  54.605 0.0000000000
56696  5.777  -31.560  54.149 0.0000000000
56697  6.103  -31.169  54.528 0.0000000000
56698  6.851  -29.384  54.754 0.0000000000
56699  6.457  -29.829  54.310 0.0000000000
56700  6.606  -29.141  54.310 0.0000000000
56701  6.333  -28.945  53.811 0.0000000000
56702  6.598  -28.535  54.268 0.0000000000
56814  41.477  -9.887  32.230 0.0000000000
56815  41.221  -10.365  31.656 0.0000000000
56816  40.999  -10.400  32.101 0.0000000000
56817  39.970  -11.482  32.415 0.0000000000
56818  40.198  -11.441  31.985 0.0000000000
56819  39.956  -12.066  31.939 0.0000000000
56820  40.056  -12.633  31.682 0.0000000000
56821  39.742  -12.660  32.026 0.0000000000
56903  43.468  -4.439  45.455 0.0000000000
56904  43.595  -3.927  44.957 0.0000000000
56905  44.099  -4.201  45.730 0.0000000000
56906  45.965  -3.754  47.285 0.0000000000
56907  45.398  -3.674  46.376 0.0000000000
56908  46.070  -3.339  46.663 0.0000000000
56909  46.194  -2.799  46.175 0.0000000000
56910  46.720  -3.008  46.907 0.0000000000
56911  50.818  -4.966  46.720 0.0000000000
56912  51.034  -4.387  47.103 0.0000000000
56913  51.298  -4.442  46.563 0.0000000000
56914  52.275  -3.368  45.695 0.0000000000
56915  51.945  -3.283  46.186 0.0000000000
56916  52.188  -2.725  45.851 0.0000000000
56917  51.914  -1.992  45.920 0.0000000000
56918  52.310  -2.099  45.419 0.0000000000
56919  52.341  -1.475  44.946 0.0000000000
56920  52.706  -2.230  44.927 0.0000000000
56921  53.381  -3.205  43.548 0.0000000000
56922  53.368  -2.528  43.874 0.0000000000
56923  53.675  -2.639  43.295 0.0000000000
56924  53.813  -2.129  42.982 0.0000000000
56925  53.926  -2.779  42.667 0.0000000000
56926  54.170  -2.832  42.111 0.0000000000
56927  53.841  -3.372  42.318 0.0000000000
56928  52.413  -4.715  41.612 0.0000000000
56929  53.067  -4.337  41.508 0.0000000000
56930  52.502  -4.740  40.987 0.0000000000
56931  52.647  -4.789  40.346 0.0000000000
56932  51.882  -5.106  40.379 0.0000000000
56933  44.281  -9.280  37.134 0.0000000000
56934  44.954  -8.833  37.170 0.0000000000
56935  44.315  -9.171  36.637 0.0000000000
56936  43.727  -9.163  35.160 0.0000000000
56937  44.397  -8.953  35.635 0.0000000000
56938  44.424  -8.813  35.143 0.0000000000
56939  45.095  -8.507  35.091 0.0000000000
56940  44.465  -8.714  34.636 0.0000000000
56941  44.518  -8.604  34.133 0.0000000000
56942  43.802  -8.887  34.169 0.0000000000
56943  41.770  -9.594  33.140 0.0000000000
56944  42.412  -9.264  33.219 0.0000000000
56945  41.873  -9.523  32.637 0.0000000000
56946  42.023  -9.457  32.162 0.0000000000
58030  3.994  -27.653  70.947 0.0000000000
58031  4.042  -27.297  70.546 0.0000000000
58032  4.298  -26.889  71.007 0.0000000000
58033  5.161  -24.852  71.519 0.0000000000
58034  4.846  -25.326  71.124 0.0000000000
58035  5.169  -24.487  71.122 0.0000000000
58036  5.151  -24.131  70.714 0.0000000000
58037  5.418  -23.649  71.110 0.0000000000
58038  8.522  -17.223  70.441 0.0000000000
58039  8.065  -17.517  70.638 0.0000000000
58040  8.210  -16.897  70.239 0.0000000000
58042  7.736  -16.150  69.840 0.0000000000
58053  14.363  -15.063  63.891 0.0000000000
58054  14.022  -15.170  64.297 0.0000000000
58055  14.008  -14.565  63.659 0.0000000000
58057  13.470  -13.478  63.499 0.0000000000
58120  19.719  -23.571  62.094 0.0000000000
58121  19.351  -23.899  61.477 0.0000000000
58122  19.119  -23.864  61.979 0.0000000000
58123  17.715  -24.133  62.500 0.0000000000
58124  17.943  -24.218  61.866 0.0000000000
58125  17.394  -24.387  61.912 0.0000000000
58126  17.043  -24.752  61.334 0.0000000000
58127  16.808  -24.668  61.909 0.0000000000
58128  12.537  -26.252  65.877 0.0000000000
58129  12.767  -26.266  65.142 0.0000000000
58130  12.237  -26.728  65.205 0.0000000000
58131  11.305  -28.394  63.785 0.0000000000
58132  11.758  -27.854  63.802 0.0000000000
58133  11.523  -28.455  63.143 0.0000000000
58134  11.694  -28.634  62.501 0.0000000000
58135  11.295  -29.149  62.545 0.0000000000
58136  11.148  -29.779  62.060 0.0000000000
58137  10.903  -29.680  62.601 0.0000000000
58138  9.902  -30.707  63.454 0.0000000000
58139  10.190  -30.754  62.879 0.0000000000
58140  9.862  -31.379  63.003 0.0000000000
58141  9.893  -32.084  62.759 0.0000000000
58142  9.570  -32.023  63.215 0.0000000000
58143  9.313  -32.571  63.415 0.0000000000
58144  9.280  -31.934  63.716 0.0000000000
58145  8.971  -30.685  65.410 0.0000000000
58146  8.806  -31.461  64.807 0.0000000000
58147  8.649  -31.233  65.463 0.0000000000
58148  8.305  -31.786  65.570 0.0000000000
58149  8.429  -30.920  66.149 0.0000000000
58150  7.705  -26.466  72.899 0.0000000000
58151  7.552  -27.120  72.528 0.0000000000
58152  7.231  -26.889  72.768 0.0000000000
58153  5.898  -27.649  72.562 0.0000000000
58154  6.289  -27.776  72.465 0.0000000000
58155  5.822  -28.258  72.285 0.0000000000
58156  5.764  -28.942  71.947 0.0000000000
58157  5.353  -28.749  72.073 0.0000000000
58158  4.894  -29.271  71.810 0.0000000000
58159  4.984  -28.568  72.085 0.0000000000
58160  4.475  -27.449  71.805 0.0000000000
58161  4.363  -28.090  71.756 0.0000000000
58162  4.085  -27.894  71.393 0.0000000000
58163  3.803  -28.306  70.942 0.0000000000
58164  39.994  -10.169  49.534 0.0000000000
58165  39.323  -10.479  49.018 0.0000000000
58166  39.415  -10.464  49.653 0.0000000000
58167  38.444  -11.218  50.533 0.0000000000
58168  38.319  -11.234  49.875 0.0000000000
58169  37.865  -11.620  50.058 0.0000000000
58170  37.262  -12.047  49.526 0.0000000000
58171  37.358  -12.012  50.198 0.0000000000
58172  36.495  -14.976  55.085 0.0000000000
58173  36.142  -14.841  54.397 0.0000000000
58174  36.101  -15.532  54.391 0.0000000000
58175  35.533  -17.206  52.934 0.0000000000
58176  35.468  -16.559  53.069 0.0000000000
58177  35.187  -17.036  52.382 0.0000000000
58178  34.837  -16.891  51.789 0.0000000000
58179  34.927  -17.551  51.743 0.0000000000
58180  34.646  -18.005  51.066 0.0000000000
58181  34.998  -18.185  51.559 0.0000000000
58182  35.599  -19.706  51.787 0.0000000000
58183  35.301  -19.535  51.275 0.0000000000
58184  35.416  -20.188  51.084 0.0000000000
58185  35.310  -20.640  50.533 0.0000000000
58186  35.501  -20.802  50.893 0.0000000000
58187  38.093  -17.362  63.533 0.0000000000
58188  38.407  -17.239  63.081 0.0000000000
58189  37.937  -18.021  63.044 0.0000000000
58190  36.694  -19.753  61.853 0.0000000000
58191  37.271  -19.128  61.992 0.0000000000
58192  36.931  -19.691  61.356 0.0000000000
58193  37.083  -19.590  60.740 0.0000000000
58194  36.538  -20.168  60.666 0.0000000000
58195  29.960  -22.624  54.328 0.0000000000
58196  30.845  -22.735  54.807 0.0000000000
58197  30.266  -22.758  53.889 0.0000000000
58198  30.288  -23.134  52.157 0.0000000000
58199  30.836  -23.046  53.120 0.0000000000
58200  31.139  -23.211  52.726 0.0000000000
58201  31.950  -23.245  53.059 0.0000000000
58202  31.392  -23.361  52.251 0.0000000000
58203  31.685  -23.485  51.870 0.0000000000
58204  30.868  -23.485  51.361 0.0000000000
58205  29.259  -24.100  49.209 0.0000000000
58206  29.940  -23.922  49.628 0.0000000000
58207  29.574  -24.326  48.862 0.0000000000
58208  29.951  -24.543  48.594 0.0000000000
58209  29.322  -24.800  48.274 0.0000000000
58210  29.169  -25.323  47.857 0.0000000000
58211  28.810  -25.151  48.046 0.0000000000
58212  27.509  -25.586  48.154 0.0000000000
58213  27.905  -25.767  47.920 0.0000000000
58214  27.555  -26.166  47.997 0.0000000000
58216  27.195  -26.509  48.184 0.0000000000
58253  27.476  -8.301  45.031 0.0000000000
58254  27.512  -7.612  44.806 0.0000000000
58255  27.951  -8.172  45.046 0.0000000000
58256  29.364  -8.390  45.438 0.0000000000
58257  28.845  -7.989  45.159 0.0000000000
58258  29.318  -7.834  45.100 0.0000000000
58259  29.301  -7.039  44.836 0.0000000000
58260  29.711  -7.592  45.072 0.0000000000
58261  34.675  -7.388  48.345 0.0000000000
58262  34.186  -7.341  47.438 0.0000000000
58263  34.586  -7.167  47.422 0.0000000000
58264  35.137  -6.722  45.666 0.0000000000
58265  34.616  -6.705  45.681 0.0000000000
58266  34.562  -6.447  45.000 0.0000000000
58267  34.026  -6.044  44.438 0.0000000000
58268  34.560  -6.040  44.386 0.0000000000
58269  34.498  -5.589  43.941 0.0000000000
58270  35.025  -6.046  44.362 0.0000000000
58271  36.693  -6.361  45.003 0.0000000000
58272  36.082  -6.031  44.329 0.0000000000
58273  36.641  -5.967  44.346 0.0000000000
58274  36.539  -5.478  43.818 0.0000000000
58275  37.196  -5.917  44.368 0.0000000000
58276  37.743  -5.840  44.363 0.0000000000
58277  37.762  -6.226  45.115 0.0000000000
58278  38.880  -6.510  47.722 0.0000000000
58279  38.881  -6.452  46.808 0.0000000000
58280  39.420  -6.423  47.735 0.0000000000
58281  40.000  -6.276  47.728 0.0000000000
58282  40.026  -6.289  48.648 0.0000000000
58283  42.822  -7.500  55.157 0.0000000000
58284  42.998  -7.150  54.903 0.0000000000
58285  42.968  -7.635  54.768 0.0000000000
58286  42.811  -8.453  53.312 0.0000000000
58287  43.209  -7.975  53.831 0.0000000000
58288  43.301  -8.156  53.331 0.0000000000
58289  43.711  -7.829  53.227 0.0000000000
58290  43.354  -8.341  52.791 0.0000000000
58291  43.383  -8.515  52.202 0.0000000000
58292  42.791  -8.783  52.160 0.0000000000
58293  40.766  -9.746  50.893 0.0000000000
58294  41.420  -9.505  50.905 0.0000000000
58295  40.708  -9.825  50.249 0.0000000000
58296  40.661  -9.892  49.625 0.0000000000
59583  5.304  -24.414  66.393 0.0000000000
59584  5.348  -24.991  65.765 0.0000000000
59585  5.440  -24.279  65.883 0.0000000000
59586  5.854  -23.228  65.129 0.0000000000
59587  5.703  -23.950  64.945 0.0000000000
59588  5.826  -23.750  64.560 0.0000000000
59589  5.827  -24.309  63.924 0.0000000000
59590  6.023  -23.581  64.056 0.0000000000
59591  6.781  -18.756  61.264 0.0000000000
59592  7.135  -19.386  61.319 0.0000000000
59593  7.197  -19.266  60.782 0.0000000000
59594  7.873  -20.328  59.131 0.0000000000
59595  7.861  -20.461  59.698 0.0000000000
59596  7.976  -21.078  59.073 0.0000000000
59597  7.915  -21.839  58.911 0.0000000000
59598  7.932  -21.664  58.376 0.0000000000
59599  7.763  -22.236  57.657 0.0000000000
59600  7.897  -21.489  57.819 0.0000000000
59601  7.577  -20.353  56.847 0.0000000000
59602  7.675  -21.137  56.785 0.0000000000
59603  7.495  -20.885  56.285 0.0000000000
59604  7.350  -21.487  55.737 0.0000000000
59605  7.332  -20.660  55.797 0.0000000000
59987  33.542  -14.587  43.856 0.0000000000
59988  33.420  -14.659  43.060 0.0000000000
59989  33.103  -15.167  43.281 0.0000000000
59990  32.197  -16.819  42.524 0.0000000000
59991  32.442  -16.315  42.259 0.0000000000
59992  32.239  -16.894  41.823 0.0000000000
59993  32.356  -16.997  41.103 0.0000000000
59994  32.188  -17.492  41.425 0.0000000000
60273  56.613  5.605  30.549 0.0000000000
60274  56.154  6.194  30.369 0.0000000000
60275  56.898  5.887  30.270 0.0000000000
60276  57.228  6.057  29.898 0.0000000000
60277  57.541  5.374  30.112 0.0000000000
60278  55.646  -2.591  37.069 0.0000000000
60279  56.061  -2.015  36.966 0.0000000000
60280  55.727  -2.511  36.536 0.0000000000
60281  55.510  -2.744  35.061 0.0000000000
60282  55.942  -2.255  35.490 0.0000000000
60283  56.026  -2.118  34.935 0.0000000000
60284  56.481  -1.488  34.904 0.0000000000
60285  56.125  -2.043  34.398 0.0000000000
60286  52.246  -3.447  27.910 0.0000000000
60287  53.131  -3.077  28.616 0.0000000000
60288  52.987  -3.050  27.918 0.0000000000
60289  54.410  -2.251  27.368 0.0000000000
60290  54.598  -2.215  28.077 0.0000000000
60291  55.360  -1.800  28.111 0.0000000000
60292  56.120  -1.349  28.809 0.0000000000
60293  56.031  -1.357  28.157 0.0000000000
60294  56.699  -0.884  28.177 0.0000000000
60295  55.942  -1.421  27.446 0.0000000000
60296  54.907  -2.100  25.321 0.0000000000
60297  55.743  -1.590  26.095 0.0000000000
60298  55.631  -1.676  25.374 0.0000000000
60299  56.370  -1.205  25.529 0.0000000000
60300  55.614  -1.745  24.740 0.0000000000
60301  55.651  -1.831  24.150 0.0000000000
60302  54.881  -2.295  24.006 0.0000000000
60303  53.038  -3.901  22.657 0.0000000000
60304  53.637  -3.472  22.621 0.0000000000
60305  53.168  -4.123  22.093 0.0000000000
60306  53.334  -4.345  21.544 0.0000000000
60307  52.767  -4.800  21.689 0.0000000000
60465  54.330  -5.858  11.462 0.0000000000
60466  54.156  -6.573  11.519 0.0000000000
60467  54.625  -6.623  11.465 0.0000000000
60468  55.518  -7.957  11.508 0.0000000000
60469  55.068  -7.961  11.564 0.0000000000
60470  55.278  -8.514  11.693 0.0000000000
60475  57.092  -8.537  11.376 0.0000000000
60480  57.849  5.215  13.467 0.0000000000
60481  58.378  5.108  12.753 0.0000000000
60482  58.394  5.058  13.285 0.0000000000
60483  58.933  4.169  13.638 0.0000000000
60484  58.807  4.190  13.218 0.0000000000
60485  58.749  3.499  13.295 0.0000000000
60486  58.422  2.737  13.079 0.0000000000
60487  58.653  2.785  13.407 0.0000000000
60488  60.716  -1.929  12.822 0.0000000000
60489  60.593  -1.837  12.514 0.0000000000
60490  60.833  -2.482  12.105 0.0000000000
60491  61.437  -4.619  10.814 0.0000000000
60492  61.141  -3.843  11.007 0.0000000000
60493  61.231  -4.615  10.643 0.0000000000
60494  60.985  -4.654  10.499 0.0000000000
60495  61.318  -5.384  10.398 0.0000000000
60496  61.372  -6.126  10.319 0.0000000000
60497  61.687  -6.139  10.436 0.0000000000
60498  62.610  -7.397  11.081 0.0000000000
60499  62.364  -7.415  10.824 0.0000000000
63365  21.022  -10.308  56.684 0.0000000000
63370  22.437  -12.036  56.773 0.0000000000
63371  21.906  -11.634  56.724 0.0000000000
63372  22.197  -11.623  55.811 0.0000000000
63373  22.656  -11.632  54.424 0.0000000000
63374  22.219  -11.338  54.879 0.0000000000
63375  22.203  -11.441  54.602 0.0000000000
63377  22.205  -10.757  53.945 0.0000000000
63378  22.053  -10.448  53.419 0.0000000000
63379  22.499  -10.940  53.448 0.0000000000
63380  23.353  -11.998  52.491 0.0000000000
63381  23.051  -11.462  52.495 0.0000000000
63382  23.288  -11.741  52.025 0.0000000000
63383  23.243  -11.379  51.558 0.0000000000
63384  23.762  -11.740  51.447 0.0000000000
63385  22.498  -15.671  67.212 0.0000000000
63386  22.082  -15.425  66.674 0.0000000000
63387  22.543  -15.080  66.369 0.0000000000
63388  22.668  -14.319  64.257 0.0000000000
63389  22.525  -14.558  64.573 0.0000000000
63390  22.301  -14.601  63.649 0.0000000000
63391  21.911  -14.470  63.189 0.0000000000
63392  22.069  -14.355  62.785 0.0000000000
63393  23.377  -13.581  62.452 0.0000000000
63394  23.372  -13.810  62.756 0.0000000000
63395  23.061  -13.461  61.917 0.0000000000
63396  21.721  -12.899  60.278 0.0000000000
63397  22.119  -13.299  61.066 0.0000000000
63398  21.620  -13.311  60.817 0.0000000000
63399  21.416  -13.472  61.040 0.0000000000
63400  21.249  -13.059  60.419 0.0000000000
63401  20.622  -12.835  60.161 0.0000000000
63402  20.830  -12.360  59.842 0.0000000000
63403  20.460  -11.001  58.471 0.0000000000
63404  20.312  -11.133  58.740 0.0000000000
63405  20.217  -10.549  58.405 0.0000000000
63407  28.766  -17.718  68.833 0.0000000000
63408  28.320  -17.999  68.924 0.0000000000
63409  28.316  -17.339  68.975 0.0000000000
63410  27.360  -15.934  68.640 0.0000000000
63411  27.450  -16.863  69.026 0.0000000000
63412  26.988  -16.565  69.002 0.0000000000
63413  26.601  -16.957  69.225 0.0000000000
63414  26.590  -16.371  68.850 0.0000000000
63415  26.815  -14.280  66.525 0.0000000000
63416  27.015  -14.446  67.250 0.0000000000
63417  26.483  -14.336  66.619 0.0000000000
63418  25.192  -14.937  67.574 0.0000000000
63419  25.734  -15.001  67.631 0.0000000000
63420  25.450  -15.309  68.024 0.0000000000
63421  25.550  -15.822  68.640 0.0000000000
63422  25.069  -15.630  68.251 0.0000000000
63423  24.529  -15.999  68.820 0.0000000000
63424  24.469  -15.541  68.082 0.0000000000
63425  23.506  -15.145  67.031 0.0000000000
63426  23.493  -15.482  67.724 0.0000000000
63427  23.055  -15.540  67.444 0.0000000000
63428  22.572  -15.801  67.830 0.0000000000
63429  31.421  -14.353  59.987 0.0000000000
63430  31.969  -14.259  60.767 0.0000000000
63431  31.400  -14.480  60.774 0.0000000000
63432  30.729  -14.921  62.437 0.0000000000
63433  31.071  -14.794  62.359 0.0000000000
63434  31.052  -14.903  63.184 0.0000000000
63435  31.349  -14.949  63.885 0.0000000000
63436  30.862  -14.930  64.029 0.0000000000
63437  28.938  -14.714  62.726 0.0000000000
63438  29.286  -14.873  62.670 0.0000000000
63439  29.345  -14.821  63.656 0.0000000000
63440  29.563  -14.955  65.725 0.0000000000
63441  29.797  -14.808  64.948 0.0000000000
63442  30.150  -15.057  65.691 0.0000000000
63443  30.542  -15.063  65.484 0.0000000000
63444  30.314  -15.295  66.241 0.0000000000
63445  30.730  -15.691  66.911 0.0000000000
63446  30.173  -15.591  67.065 0.0000000000
63447  29.122  -16.321  68.342 0.0000000000
63448  29.548  -16.475  68.282 0.0000000000
63449  29.181  -17.118  68.670 0.0000000000
63450  29.252  -17.876  68.715 0.0000000000
63451  24.049  -12.042  51.203 0.0000000000
63452  24.175  -12.461  51.874 0.0000000000
63453  25.431  -13.416  53.100 0.0000000000
63454  25.317  -13.178  52.549 0.0000000000
63455  25.953  -13.486  53.075 0.0000000000
63456  26.401  -13.562  52.843 0.0000000000
63457  26.599  -13.797  53.539 0.0000000000
63458  26.196  -14.157  55.629 0.0000000000
63459  25.943  -13.914  55.115 0.0000000000
63460  26.668  -14.083  55.793 0.0000000000
63461  28.110  -14.371  56.775 0.0000000000
63462  27.563  -14.258  55.847 0.0000000000
63463  28.017  -14.155  55.808 0.0000000000
63464  27.878  -14.136  55.014 0.0000000000
63465  28.522  -14.298  55.947 0.0000000000
63466  29.066  -14.230  55.841 0.0000000000
63467  29.123  -14.369  56.646 0.0000000000
63468  30.479  -14.502  59.235 0.0000000000
63469  30.351  -14.514  58.382 0.0000000000
63470  30.964  -14.379  59.235 0.0000000000
63471  31.439  -14.278  59.256 0.0000000000
63888  4.833  -35.329  61.563 0.0000000000
63889  4.773  -35.857  61.087 0.0000000000
63890  5.005  -35.075  61.031 0.0000000000
63891  5.795  -33.878  59.991 0.0000000000
63892  5.400  -34.615  60.016 0.0000000000
63893  5.626  -34.415  59.465 0.0000000000
63894  5.378  -34.893  58.899 0.0000000000
63895  5.789  -34.155  58.840 0.0000000000
63896  5.912  -33.916  58.267 0.0000000000
63897  6.211  -33.490  58.844 0.0000000000
63898  6.986  -31.445  59.262 0.0000000000
63899  6.895  -31.975  58.762 0.0000000000
63900  7.190  -31.237  58.707 0.0000000000
63901  7.419  -30.987  58.121 0.0000000000
63902  7.476  -30.470  58.702 0.0000000000
63970  4.141  -35.773  69.873 0.0000000000
63978  2.789  -36.685  68.096 0.0000000000
64014  40.816  -10.975  36.052 0.0000000000
64015  40.212  -11.180  35.460 0.0000000000
64016  40.201  -11.349  35.930 0.0000000000
64017  38.940  -12.322  36.139 0.0000000000
64018  39.019  -12.194  35.686 0.0000000000
64019  38.471  -12.606  35.565 0.0000000000
64020  38.088  -13.062  35.017 0.0000000000
64021  37.954  -13.064  35.478 0.0000000000
64022  38.658  -12.510  38.063 0.0000000000
64023  38.730  -12.505  37.567 0.0000000000
64024  38.104  -12.787  37.447 0.0000000000
64025  36.717  -14.044  36.242 0.0000000000
64026  37.170  -13.552  36.283 0.0000000000
64027  36.906  -14.062  35.800 0.0000000000
64028  37.099  -14.102  35.368 0.0000000000
64029  36.768  -14.670  35.366 0.0000000000
64030  36.721  -15.289  34.987 0.0000000000
64031  36.466  -15.231  35.397 0.0000000000
64032  35.645  -16.221  36.044 0.0000000000
64103  47.266  -5.799  51.014 0.0000000000
64104  47.500  -5.365  50.721 0.0000000000
64105  47.692  -5.934  50.660 0.0000000000
64106  48.063  -6.718  49.242 0.0000000000
64107  48.346  -6.204  49.716 0.0000000000
64108  48.572  -6.292  49.196 0.0000000000
64109  49.059  -5.795  49.134 0.0000000000
64110  48.772  -6.354  48.617 0.0000000000
64111  45.638  -8.429  46.399 0.0000000000
64112  46.340  -8.063  47.170 0.0000000000
64113  46.385  -8.092  46.467 0.0000000000
64114  47.849  -7.272  45.838 0.0000000000
64115  47.805  -7.305  46.486 0.0000000000
64116  48.473  -6.882  46.590 0.0000000000
64117  49.050  -6.435  47.338 0.0000000000
64118  49.127  -6.451  46.684 0.0000000000
64119  49.737  -5.974  46.717 0.0000000000
64120  49.179  -6.420  46.032 0.0000000000
64121  48.569  -6.672  43.930 0.0000000000
64122  49.255  -6.267  44.694 0.0000000000
64123  49.308  -6.238  44.032 0.0000000000
64124  50.018  -5.843  44.092 0.0000000000
64125  49.385  -6.231  43.335 0.0000000000
64126  49.417  -6.251  42.743 0.0000000000
64127  48.671  -6.580  42.707 0.0000000000
64128  46.608  -7.902  41.394 0.0000000000
64129  47.217  -7.444  41.399 0.0000000000
64130  46.621  -7.871  40.865 0.0000000000
64131  46.650  -7.832  40.344 0.0000000000
64132  46.094  -8.299  40.327 0.0000000000
64133  44.026  -9.881  41.002 0.0000000000
64134  44.745  -9.435  41.149 0.0000000000
64135  44.123  -9.839  40.470 0.0000000000
64136  43.522  -10.178  38.938 0.0000000000
64137  44.224  -9.756  39.481 0.0000000000
64138  44.232  -9.705  38.997 0.0000000000
64139  44.892  -9.222  39.031 0.0000000000
64140  44.187  -9.649  38.517 0.0000000000
64141  44.210  -9.542  38.064 0.0000000000
64142  43.528  -9.989  37.998 0.0000000000
64143  41.448  -10.937  37.009 0.0000000000
64144  42.130  -10.520  37.012 0.0000000000
64145  41.467  -10.736  36.545 0.0000000000
64146  41.463  -10.551  36.084 0.0000000000
65230  7.389  -24.108  73.388 0.0000000000
65231  7.158  -23.722  73.263 0.0000000000
65232  7.570  -23.360  73.331 0.0000000000
65233  8.587  -21.485  72.964 0.0000000000
65234  8.123  -21.839  72.963 0.0000000000
65235  8.389  -21.045  72.730 0.0000000000
65236  8.099  -20.728  72.466 0.0000000000
65237  8.590  -20.364  72.451 0.0000000000
65238  10.585  -20.188  72.613 0.0000000000
65239  10.103  -20.468  72.751 0.0000000000
65240  10.270  -19.911  72.363 0.0000000000
65241  9.993  -18.585  71.207 0.0000000000
65242  9.734  -19.203  71.775 0.0000000000
65243  9.538  -18.802  71.482 0.0000000000
65244  9.065  -19.036  71.659 0.0000000000
65245  9.215  -18.423  71.133 0.0000000000
65246  9.067  -17.988  70.853 0.0000000000
65247  9.465  -17.767  70.598 0.0000000000
65248  10.060  -16.476  69.191 0.0000000000
65249  9.643  -16.689  69.557 0.0000000000
65250  9.833  -16.035  69.052 0.0000000000
65251  9.585  -15.572  68.963 0.0000000000
65252  9.983  -15.396  68.616 0.0000000000
65305  20.008  -27.566  53.392 0.0000000000
65307  19.693  -28.038  53.620 0.0000000000
65315  16.903  -28.917  55.751 0.0000000000
65317  16.540  -29.305  55.981 0.0000000000
65318  16.191  -29.722  56.244 0.0000000000
65319  16.082  -29.216  56.367 0.0000000000
65320  17.730  -22.698  67.120 0.0000000000
65321  17.485  -22.982  66.537 0.0000000000
65322  17.110  -22.893  67.119 0.0000000000
65323  15.731  -23.206  67.965 0.0000000000
65324  15.931  -23.355  67.341 0.0000000000
65325  15.380  -23.553  67.400 0.0000000000
65326  14.980  -23.912  66.875 0.0000000000
65327  14.894  -23.775  67.543 0.0000000000
65328  14.995  -22.697  70.472 0.0000000000
65329  15.157  -22.886  69.885 0.0000000000
65330  14.639  -23.159  70.038 0.0000000000
65331  13.504  -24.301  69.209 0.0000000000
65332  13.941  -23.990  69.048 0.0000000000
65333  13.678  -24.370  68.555 0.0000000000
65334  13.884  -24.380  67.796 0.0000000000
65335  13.440  -24.790  67.923 0.0000000000
65336  13.162  -25.178  67.300 0.0000000000
65337  12.971  -25.160  68.051 0.0000000000
65338  12.057  -25.715  69.072 0.0000000000
65339  12.282  -25.832  68.296 0.0000000000
65340  11.745  -26.233  68.393 0.0000000000
65341  11.423  -26.773  67.634 0.0000000000
65342  11.279  -26.601  68.453 0.0000000000
65343  10.775  -27.027  68.477 0.0000000000
65344  11.102  -26.452  69.238 0.0000000000
65345  10.930  -25.616  71.293 0.0000000000
65346  10.691  -26.138  70.698 0.0000000000
65347  10.442  -25.983  71.332 0.0000000000
65348  9.969  -26.326  71.368 0.0000000000
65349  10.207  -25.788  71.949 0.0000000000
65350  11.588  -23.579  72.759 0.0000000000
65351  11.443  -24.164  72.517 0.0000000000
65352  11.091  -23.980  72.863 0.0000000000
65353  9.776  -24.413  73.340 0.0000000000
65354  10.141  -24.645  73.096 0.0000000000
65355  9.675  -24.971  73.168 0.0000000000
65356  9.491  -25.514  72.818 0.0000000000
65357  9.183  -25.331  73.157 0.0000000000
65358  8.702  -25.686  73.101 0.0000000000
65359  8.852  -25.110  73.369 0.0000000000
65360  8.183  -24.011  73.532 0.0000000000
65361  8.025  -24.709  73.498 0.0000000000
65362  7.733  -24.405  73.472 0.0000000000
65363  7.250  -24.790  73.385 0.0000000000
65364  40.860  -9.783  54.660 0.0000000000
65365  40.343  -10.175  54.275 0.0000000000
65366  40.493  -10.120  54.868 0.0000000000
65367  39.869  -10.870  56.032 0.0000000000
65368  39.683  -10.900  55.377 0.0000000000
65369  39.288  -11.298  55.631 0.0000000000
65370  38.652  -11.770  55.257 0.0000000000
65371  38.912  -11.795  55.925 0.0000000000
65372  40.494  -10.898  58.491 0.0000000000
65373  40.368  -10.893  57.882 0.0000000000
65374  40.105  -11.441  58.142 0.0000000000
65375  38.874  -13.141  57.480 0.0000000000
65376  39.131  -12.485  57.317 0.0000000000
65377  38.544  -13.050  56.896 0.0000000000
65378  38.209  -12.915  56.274 0.0000000000
65379  37.986  -13.495  56.481 0.0000000000
65380  37.460  -13.968  56.058 0.0000000000
65381  37.833  -14.108  56.619 0.0000000000
65382  37.877  -15.623  57.211 0.0000000000
65383  37.563  -15.481  56.696 0.0000000000
65384  37.427  -16.198  56.570 0.0000000000
65385  37.086  -16.758  55.976 0.0000000000
65386  37.358  -16.957  56.504 0.0000000000
65387  32.945  -21.313  62.457 0.0000000000
65388  33.296  -21.340  61.906 0.0000000000
65389  32.603  -21.572  61.700 0.0000000000
65390  30.921  -21.943  59.546 0.0000000000
65391  31.722  -21.953  59.927 0.0000000000
65392  31.248  -22.074  59.091 0.0000000000
65393  31.585  -22.156  58.778 0.0000000000
65394  30.697  -22.183  58.041 0.0000000000
65395  27.345  -21.623  57.400 0.0000000000
65396  28.344  -21.671  58.134 0.0000000000
65397  27.702  -21.699  57.023 0.0000000000
65398  27.823  -21.979  55.241 0.0000000000
65399  28.498  -21.916  56.348 0.0000000000
65400  28.803  -22.077  55.941 0.0000000000
65401  29.630  -22.236  56.381 0.0000000000
65402  29.062  -22.240  55.485 0.0000000000
65403  29.381  -22.371  55.043 0.0000000000
65404  28.474  -22.192  54.498 0.0000000000
65405  26.518  -22.674  51.846 0.0000000000
65406  27.352  -22.485  52.393 0.0000000000
65407  26.857  -22.788  51.436 0.0000000000
65408  27.193  -22.931  51.085 0.0000000000
65409  26.468  -23.152  50.677 0.0000000000
65410  26.167  -23.596  50.063 0.0000000000
65411  25.826  -23.490  50.429 0.0000000000
65412  24.294  -24.264  50.478 0.0000000000
65413  24.715  -24.287  50.181 0.0000000000
65414  24.245  -24.842  50.130 0.0000000000
65415  24.266  -25.433  49.849 0.0000000000
65416  23.848  -25.372  50.203 0.0000000000
65417  22.904  -24.350  52.043 0.0000000000
65418  23.275  -24.315  51.587 0.0000000000
65419  22.801  -24.904  51.548 0.0000000000
65420  22.522  -26.721  51.105 0.0000000000
65421  22.800  -26.112  50.903 0.0000000000
65422  22.850  -26.657  50.780 0.0000000000
65423  23.266  -26.631  50.501 0.0000000000
65453  31.677  -10.658  50.390 0.0000000000
65454  31.523  -10.370  49.621 0.0000000000
65455  32.023  -10.359  50.515 0.0000000000
65456  33.376  -9.753  51.658 0.0000000000
65457  32.863  -9.816  50.747 0.0000000000
65458  33.230  -9.469  50.787 0.0000000000
65459  33.073  -9.145  49.954 0.0000000000
65460  33.609  -9.157  50.916 0.0000000000
65461  35.722  -9.115  55.459 0.0000000000
65462  35.131  -9.298  54.495 0.0000000000
65463  35.593  -8.952  54.616 0.0000000000
65464  35.610  -8.386  52.888 0.0000000000
65465  35.215  -8.701  52.862 0.0000000000
65466  35.016  -8.507  51.955 0.0000000000
65467  34.465  -8.533  51.036 0.0000000000
65468  34.853  -8.271  51.105 0.0000000000
65469  34.786  -7.981  50.162 0.0000000000
65470  35.344  -7.987  51.103 0.0000000000
65471  36.850  -7.379  52.170 0.0000000000
65472  36.243  -7.464  51.149 0.0000000000
65473  36.777  -7.280  51.243 0.0000000000
65474  36.786  -7.143  50.241 0.0000000000
65475  37.379  -7.109  51.247 0.0000000000
65476  37.972  -6.906  51.262 0.0000000000
65477  37.930  -6.948  52.148 0.0000000000
65478  39.216  -6.739  54.678 0.0000000000
65479  39.122  -6.625  53.866 0.0000000000
65480  39.782  -6.550  54.651 0.0000000000
65481  40.341  -6.388  54.579 0.0000000000
65482  40.418  -6.511  55.290 0.0000000000
65483  39.870  -7.440  57.585 0.0000000000
65484  39.700  -7.203  56.867 0.0000000000
65485  40.305  -7.290  57.381 0.0000000000
65486  41.633  -7.512  57.028 0.0000000000
65487  41.236  -7.129  56.885 0.0000000000
65488  41.637  -7.111  56.605 0.0000000000
65489  41.621  -6.791  56.134 0.0000000000
65490  41.999  -7.174  56.305 0.0000000000
65491  42.314  -7.245  55.968 0.0000000000
65492  42.257  -7.628  56.254 0.0000000000
65493  41.577  -9.106  55.847 0.0000000000
65494  41.916  -8.708  55.769 0.0000000000
65495  41.494  -9.217  55.256 0.0000000000
65496  41.392  -9.320  54.634 0.0000000000
66738  10.597  -33.614  51.561 0.0000000000
66739  11.328  -33.860  51.349 0.0000000000
66740  11.018  -33.339  51.181 0.0000000000
66746  11.091  -30.226  49.599 0.0000000000
66783  5.364  -18.333  66.405 0.0000000000
66784  5.635  -18.896  66.040 0.0000000000
66785  5.342  -18.150  65.921 0.0000000000
66787  5.295  -17.864  64.871 0.0000000000
66788  5.345  -17.705  64.419 0.0000000000
66789  5.689  -18.229  64.053 0.0000000000
66799  5.874  -17.657  62.064 0.0000000000
66804  5.927  -17.111  59.921 0.0000000000
67187  32.121  -18.680  45.459 0.0000000000
67188  31.942  -18.754  44.818 0.0000000000
67189  32.074  -19.301  45.010 0.0000000000
67190  32.743  -21.178  44.182 0.0000000000
67191  32.380  -20.543  44.069 0.0000000000
67192  32.790  -21.176  43.670 0.0000000000
67193  32.885  -21.107  43.220 0.0000000000
67194  33.319  -21.697  43.310 0.0000000000
67195  34.550  -23.526  44.256 0.0000000000
67196  34.171  -22.907  44.175 0.0000000000
67197  34.736  -23.434  43.910 0.0000000000
67199  35.191  -23.128  43.428 0.0000000000
67201  34.888  -22.418  43.052 0.0000000000
67473  54.049  2.199  32.174 0.0000000000
67474  53.594  2.500  31.649 0.0000000000
67475  54.409  2.640  31.959 0.0000000000
67476  54.750  3.122  31.792 0.0000000000
67477  55.135  2.773  32.301 0.0000000000
67478  50.331  -5.740  32.852 0.0000000000
67479  51.081  -5.351  32.834 0.0000000000
67480  50.362  -5.606  32.301 0.0000000000
67481  49.704  -5.499  30.619 0.0000000000
67482  50.386  -5.304  31.161 0.0000000000
67483  50.403  -5.127  30.555 0.0000000000
67484  51.104  -4.728  30.517 0.0000000000
67485  50.377  -4.968  29.946 0.0000000000
67486  47.014  -6.494  28.594 0.0000000000
67487  47.579  -6.200  29.054 0.0000000000
67488  47.646  -6.191  28.421 0.0000000000
67489  48.954  -5.489  27.508 0.0000000000
67490  48.932  -5.484  28.168 0.0000000000
67491  49.564  -5.086  28.056 0.0000000000
67492  50.239  -4.750  28.682 0.0000000000
67493  50.189  -4.696  27.994 0.0000000000
67494  50.821  -4.302  27.923 0.0000000000
67495  50.138  -4.682  27.305 0.0000000000
67496  49.606  -5.259  25.443 0.0000000000
67497  50.090  -4.769  25.927 0.0000000000
67498  50.150  -4.849  25.284 0.0000000000
67499  50.711  -4.433  25.187 0.0000000000
67500  50.241  -4.971  24.667 0.0000000000
67501  50.367  -5.127  24.095 0.0000000000
67502  49.877  -5.552  24.320 0.0000000000
67503  49.134  -7.193  24.164 0.0000000000
67504  49.516  -6.762  23.871 0.0000000000
67505  49.447  -7.402  23.834 0.0000000000
67506  49.819  -7.651  23.507 0.0000000000
67507  49.426  -8.058  23.899 0.0000000000
67508  47.574  -8.775  25.537 0.0000000000
67509  47.938  -8.397  25.206 0.0000000000
67510  48.018  -9.004  25.263 0.0000000000
67642  53.880  1.873  4.124 0.0000000000
67643  55.976  2.553  4.725 0.0000000000
67644  55.598  2.618  4.300 0.0000000000
67645  55.552  1.967  4.806 0.0000000000
67646  54.264  0.104  5.748 0.0000000000
67647  54.509  0.813  5.177 0.0000000000
67648  53.924  0.171  5.446 0.0000000000
67649  53.519  0.296  5.217 0.0000000000
67650  53.331  -0.474  5.754 0.0000000000
67651  52.745  -1.119  6.072 0.0000000000
67652  53.105  -1.204  6.265 0.0000000000
67653  52.844  -2.482  7.576 0.0000000000
67654  52.572  -2.493  7.251 0.0000000000
67655  52.279  -3.152  7.777 0.0000000000
67656  51.741  -3.854  7.992 0.0000000000
67657  52.074  -3.771  8.329 0.0000000000
67658  51.900  -4.392  8.832 0.0000000000
67659  52.341  -3.642  8.610 0.0000000000
67660  53.120  -2.770  9.162 0.0000000000
67661  52.740  -3.443  9.285 0.0000000000
67662  52.915  -3.283  9.641 0.0000000000
67663  52.772  -4.004  10.138 0.0000000000
67664  53.127  -3.241  9.965 0.0000000000
67665  55.168  -0.006  8.590 0.0000000000
67666  54.579  -0.740  8.770 0.0000000000
67667  54.731  -0.606  9.101 0.0000000000
67668  54.197  -1.864  10.513 0.0000000000
67669  54.035  -1.877  10.154 0.0000000000
67670  53.823  -2.570  10.633 0.0000000000
67671  53.493  -3.319  10.755 0.0000000000
67672  53.759  -3.329  11.006 0.0000000000
67673  53.825  -4.139  11.262 0.0000000000
67674  54.037  -3.330  11.275 0.0000000000
67675  54.955  -2.793  11.814 0.0000000000
67676  54.770  -3.568  11.694 0.0000000000
67677  55.180  -3.686  11.847 0.0000000000
67678  55.490  -4.497  11.699 0.0000000000
67679  55.621  -3.728  11.875 0.0000000000
67680  58.809  5.502  17.400 0.0000000000
67681  59.238  5.177  16.669 0.0000000000
67682  59.313  5.194  17.154 0.0000000000
67683  59.937  3.916  17.214 0.0000000000
67684  59.856  4.034  16.777 0.0000000000
67685  59.978  3.212  16.640 0.0000000000
67686  59.972  2.505  15.990 0.0000000000
67687  60.094  2.383  16.361 0.0000000000
67688  60.077  3.238  18.808 0.0000000000
67689  60.065  3.487  18.428 0.0000000000
67690  60.141  2.591  18.152 0.0000000000
67691  60.319  0.474  16.364 0.0000000000
67692  60.230  1.218  16.706 0.0000000000
67693  60.331  0.625  15.997 0.0000000000
67694  60.287  0.770  15.630 0.0000000000
67695  60.420  -0.027  15.224 0.0000000000
67696  60.487  -0.719  14.400 0.0000000000
67697  60.479  -0.833  14.740 0.0000000000
67698  60.511  -2.451  14.159 0.0000000000
67699  60.688  -2.341  13.812 0.0000000000
67700  60.777  -3.025  13.392 0.0000000000
67701  61.094  -3.604  12.686 0.0000000000
67702  60.888  -3.756  13.055 0.0000000000
67703  61.015  -4.545  12.818 0.0000000000
67704  60.613  -3.931  13.416 0.0000000000
67705  59.521  -3.718  14.609 0.0000000000
67706  59.946  -4.381  13.979 0.0000000000
67707  59.584  -4.576  14.257 0.0000000000
67708  59.705  -5.451  14.059 0.0000000000
67709  59.156  -4.750  14.530 0.0000000000
67710  58.997  -1.065  17.919 0.0000000000
67711  58.934  -1.718  17.000 0.0000000000
67712  58.578  -1.803  17.290 0.0000000000
67713  57.542  -3.521  16.435 0.0000000000
67714  57.978  -3.435  16.135 0.0000000000
67715  57.842  -4.348  15.739 0.0000000000
67716  58.263  -5.104  15.188 0.0000000000
67717  57.867  -5.292  15.561 0.0000000000
67718  58.038  -6.307  15.592 0.0000000000
67719  57.461  -5.487  15.964 0.0000000000
67720  56.307  -5.014  17.228 0.0000000000
67721  56.778  -5.833  16.800 0.0000000000
67722  56.424  -5.996  17.202 0.0000000000
67723  56.699  -6.942  17.367 0.0000000000
67724  56.143  -6.140  17.622 0.0000000000
70630  15.297  -19.223  70.953 0.0000000000
70631  14.907  -19.003  70.618 0.0000000000
70632  15.301  -18.828  70.267 0.0000000000
70633  16.009  -18.046  68.530 0.0000000000
70634  15.588  -18.191  68.736 0.0000000000
70635  15.663  -17.870  67.971 0.0000000000
70636  15.320  -17.737  67.476 0.0000000000
70637  15.719  -17.550  67.225 0.0000000000
70638  17.894  -17.133  67.511 0.0000000000
70639  17.470  -17.353  67.779 0.0000000000
70640  17.438  -17.119  66.963 0.0000000000
70641  16.483  -16.401  65.171 0.0000000000
70642  16.530  -16.802  65.873 0.0000000000
70643  16.153  -16.548  65.473 0.0000000000
70644  15.607  -16.733  65.765 0.0000000000
70645  15.627  -16.317  65.003 0.0000000000
70646  15.190  -15.983  64.529 0.0000000000
70647  15.479  -15.880  64.214 0.0000000000
70648  15.663  -14.677  62.499 0.0000000000
70649  15.372  -14.721  62.795 0.0000000000
70650  15.352  -14.190  62.209 0.0000000000
70651  15.060  -13.600  62.006 0.0000000000
70652  15.424  -13.481  61.776 0.0000000000
70653  21.383  -15.389  65.717 0.0000000000
70654  20.940  -15.703  65.970 0.0000000000
70655  20.884  -15.533  65.185 0.0000000000
70656  19.975  -15.178  63.229 0.0000000000
70657  20.045  -15.547  64.028 0.0000000000
70658  19.313  -15.410  63.442 0.0000000000
70659  18.950  -15.570  63.714 0.0000000000
70660  18.967  -15.146  62.908 0.0000000000
70661  19.088  -13.079  60.515 0.0000000000
70662  19.232  -13.821  60.948 0.0000000000
70663  18.768  -13.378  60.612 0.0000000000
70664  17.616  -13.178  60.798 0.0000000000
70665  18.113  -13.895  60.952 0.0000000000
70666  17.690  -13.989  61.247 0.0000000000
70667  17.821  -14.716  61.830 0.0000000000
70668  17.319  -14.184  61.466 0.0000000000
70669  16.829  -14.323  61.668 0.0000000000
70670  16.818  -13.570  61.184 0.0000000000
70672  16.198  -12.271  61.027 0.0000000000
70697  23.178  -22.314  58.284 0.0000000000
70698  22.556  -22.690  58.090 0.0000000000
70699  22.943  -22.383  58.914 0.0000000000
70700  22.919  -22.276  60.757 0.0000000000
70701  22.504  -22.504  60.096 0.0000000000
70702  22.318  -22.511  60.627 0.0000000000
70703  21.596  -22.914  60.207 0.0000000000
70704  22.034  -22.614  61.068 0.0000000000
70705  24.827  -21.593  63.953 0.0000000000
70706  24.381  -21.725  63.162 0.0000000000
70707  23.987  -21.834  63.577 0.0000000000
70708  22.569  -22.260  63.687 0.0000000000
70709  22.685  -22.226  63.100 0.0000000000
70710  22.175  -22.448  62.980 0.0000000000
70711  21.652  -22.770  62.061 0.0000000000
70712  21.512  -22.775  62.624 0.0000000000
70713  20.904  -23.022  62.485 0.0000000000
70714  21.356  -22.716  63.259 0.0000000000
70715  21.233  -22.481  64.987 0.0000000000
70716  20.911  -22.741  64.269 0.0000000000
70717  20.666  -22.645  64.801 0.0000000000
70718  20.057  -22.866  64.699 0.0000000000
70719  20.313  -22.578  65.341 0.0000000000
70720  27.402  -18.778  68.979 0.0000000000
70721  27.255  -19.383  68.625 0.0000000000
70722  26.765  -19.258  68.831 0.0000000000
70723  25.351  -19.656  68.987 0.0000000000
70724  25.673  -19.866  68.654 0.0000000000
70725  25.072  -20.130  68.561 0.0000000000
70726  24.823  -20.607  67.985 0.0000000000
70727  24.381  -20.489  68.356 0.0000000000
70728  23.628  -18.960  69.954 0.0000000000
70729  24.046  -19.087  69.722 0.0000000000
70730  23.496  -19.378  69.701 0.0000000000
70731  22.550  -20.736  68.935 0.0000000000
70732  23.051  -20.551  68.943 0.0000000000
70733  22.890  -20.893  68.542 0.0000000000
70734  23.235  -21.041  67.989 0.0000000000
70735  22.714  -21.273  67.913 0.0000000000
70736  22.329  -21.603  67.189 0.0000000000
70737  21.987  -21.472  67.699 0.0000000000
70738  20.331  -21.806  67.889 0.0000000000
70739  20.626  -21.954  67.319 0.0000000000
70740  20.221  -22.030  67.332 0.0000000000
70741  19.763  -22.404  66.566 0.0000000000
70742  19.549  -22.261  67.214 0.0000000000
70743  18.983  -22.384  67.149 0.0000000000
70744  19.249  -22.093  67.793 0.0000000000
70745  19.006  -21.399  69.488 0.0000000000
70746  18.698  -21.750  68.964 0.0000000000
70747  18.434  -21.578  69.462 0.0000000000
70748  17.835  -21.805  69.464 0.0000000000
70749  18.223  -21.399  69.961 0.0000000000
70750  19.739  -19.412  70.674 0.0000000000
70751  19.558  -20.047  70.585 0.0000000000
70752  19.165  -19.664  70.791 0.0000000000
70753  17.875  -19.706  70.982 0.0000000000
70754  18.265  -20.099  70.934 0.0000000000
70755  17.745  -20.339  70.959 0.0000000000
70756  17.563  -20.960  70.717 0.0000000000
70757  17.190  -20.617  71.008 0.0000000000
70758  16.701  -20.853  71.074 0.0000000000
70759  16.871  -20.321  71.199 0.0000000000
70760  16.190  -19.196  70.831 0.0000000000
70761  16.154  -19.631  71.226 0.0000000000
70762  15.689  -19.420  71.175 0.0000000000
70763  15.203  -19.666  71.437 0.0000000000
70764  37.808  -10.128  61.212 0.0000000000
70765  38.303  -10.443  61.632 0.0000000000
70766  37.874  -10.593  61.737 0.0000000000
70767  37.499  -11.821  62.711 0.0000000000
70768  37.989  -11.734  62.627 0.0000000000
70769  38.057  -12.307  63.002 0.0000000000
70770  38.520  -12.897  63.155 0.0000000000
70771  38.110  -12.973  63.395 0.0000000000
70772  35.924  -12.549  62.685 0.0000000000
70773  36.331  -12.314  62.726 0.0000000000
70774  36.343  -12.842  63.272 0.0000000000
70775  37.186  -14.586  64.419 0.0000000000
70776  37.273  -13.881  64.027 0.0000000000
70777  37.664  -14.494  64.213 0.0000000000
70778  38.041  -14.492  64.027 0.0000000000
70779  37.895  -15.194  64.275 0.0000000000
70780  38.059  -15.843  64.141 0.0000000000
70781  37.691  -15.926  64.429 0.0000000000
70782  36.597  -17.406  64.955 0.0000000000
70783  37.029  -17.486  64.610 0.0000000000
70784  36.473  -18.115  64.644 0.0000000000
70785  36.293  -18.704  64.305 0.0000000000
70786  35.938  -18.764  64.709 0.0000000000
70787  32.492  -14.292  62.247 0.0000000000
70788  32.918  -14.123  62.225 0.0000000000
70789  32.761  -14.393  62.959 0.0000000000
70790  33.239  -15.017  64.962 0.0000000000
70791  33.478  -14.579  64.345 0.0000000000
70792  33.683  -14.890  64.901 0.0000000000
70793  34.180  -14.887  64.853 0.0000000000
70794  33.934  -15.366  65.343 0.0000000000
70795  32.411  -16.976  67.237 0.0000000000
70796  32.715  -16.531  66.738 0.0000000000
70797  32.932  -17.206  66.967 0.0000000000
70798  33.928  -17.976  66.686 0.0000000000
70799  33.835  -17.312  66.583 0.0000000000
70800  34.232  -17.227  66.354 0.0000000000
70801  34.638  -16.735  65.968 0.0000000000
70802  34.650  -17.323  66.152 0.0000000000
70803  35.228  -17.441  65.779 0.0000000000
70804  34.746  -18.111  66.046 0.0000000000
70805  33.935  -19.883  65.453 0.0000000000
70806  34.572  -19.370  65.531 0.0000000000
70807  34.336  -19.969  64.983 0.0000000000
70808  34.703  -19.911  64.532 0.0000000000
70809  34.016  -20.334  64.414 0.0000000000
70810  33.684  -20.686  63.826 0.0000000000
70811  33.323  -20.780  64.272 0.0000000000
70812  31.509  -21.311  64.002 0.0000000000
70813  31.871  -21.336  63.598 0.0000000000
70814  31.131  -21.436  63.301 0.0000000000
70815  30.753  -21.540  62.513 0.0000000000
70816  30.337  -21.540  62.779 0.0000000000
70817  29.834  -21.177  65.242 0.0000000000
70818  30.286  -21.282  64.988 0.0000000000
70819  29.466  -21.350  64.472 0.0000000000
70820  27.749  -21.458  62.285 0.0000000000
70821  28.597  -21.465  62.810 0.0000000000
70822  28.145  -21.483  62.010 0.0000000000
70823  28.581  -21.483  61.742 0.0000000000
70824  27.667  -21.482  61.150 0.0000000000
70825  27.238  -21.464  60.383 0.0000000000
70826  26.792  -21.488  60.698 0.0000000000
70827  24.525  -21.795  59.676 0.0000000000
70828  24.872  -21.702  59.291 0.0000000000
70829  24.086  -21.955  58.885 0.0000000000
70830  23.598  -22.190  57.979 0.0000000000
70847  26.622  -9.180  45.540 0.0000000000
70848  27.734  -10.744  46.924 0.0000000000
70849  27.640  -10.184  46.337 0.0000000000
70850  28.125  -10.608  46.911 0.0000000000
70851  28.603  -10.510  47.045 0.0000000000
70852  28.733  -11.010  47.603 0.0000000000
70853  24.859  -12.352  50.510 0.0000000000
70854  24.677  -11.981  49.947 0.0000000000
70855  25.306  -12.433  50.145 0.0000000000
70856  26.741  -12.982  50.421 0.0000000000
70857  26.095  -12.515  49.850 0.0000000000
70858  26.555  -12.643  49.734 0.0000000000
70859  26.391  -12.289  49.070 0.0000000000
70860  26.960  -12.621  49.667 0.0000000000
70861  29.359  -13.613  53.410 0.0000000000
70862  28.728  -13.480  52.520 0.0000000000
70863  29.178  -13.311  52.453 0.0000000000
70864  29.204  -12.781  50.877 0.0000000000
70865  28.803  -12.935  50.887 0.0000000000
70866  28.597  -12.619  50.125 0.0000000000
70867  27.875  -12.507  49.555 0.0000000000
70868  28.399  -12.377  49.447 0.0000000000
70869  28.224  -12.047  48.791 0.0000000000
70870  28.846  -12.277  49.485 0.0000000000
70871  30.283  -11.985  50.532 0.0000000000
70872  29.666  -11.935  49.667 0.0000000000
70873  30.123  -11.743  49.754 0.0000000000
70874  29.893  -11.419  49.113 0.0000000000
70875  30.498  -11.450  49.917 0.0000000000
70876  30.842  -11.271  50.120 0.0000000000
70877  30.976  -11.492  50.812 0.0000000000
70878  32.292  -11.576  53.437 0.0000000000
70879  32.126  -11.364  52.617 0.0000000000
70880  32.614  -11.313  53.629 0.0000000000
70881  32.959  -10.964  53.752 0.0000000000
70882  33.115  -11.134  54.582 0.0000000000
70883  33.131  -12.125  56.511 0.0000000000
70884  33.058  -12.029  55.756 0.0000000000
70885  33.486  -11.847  56.668 0.0000000000
70886  34.653  -10.975  57.925 0.0000000000
70887  34.136  -11.221  57.040 0.0000000000
70888  34.533  -10.885  57.151 0.0000000000
70889  34.263  -10.746  56.445 0.0000000000
70890  34.847  -10.575  57.310 0.0000000000
70891  35.193  -10.226  57.485 0.0000000000
70892  35.364  -10.333  58.226 0.0000000000
70893  36.807  -10.234  60.595 0.0000000000
70894  36.594  -10.032  59.906 0.0000000000
70895  37.196  -9.980  60.655 0.0000000000
70896  37.579  -9.762  60.679 0.0000000000
72146  5.241  -34.469  55.857 0.0000000000
72147  5.126  -35.205  55.861 0.0000000000
72148  5.299  -34.917  55.390 0.0000000000
72149  6.286  -35.369  54.286 0.0000000000
72150  6.001  -35.693  54.640 0.0000000000
72151  6.689  -35.922  54.444 0.0000000000
72152  7.084  -36.378  54.731 0.0000000000
72153  7.422  -36.095  54.306 0.0000000000
72154  8.165  -36.195  54.229 0.0000000000
72155  7.688  -35.827  53.918 0.0000000000
72156  8.064  -34.617  52.973 0.0000000000
72157  8.473  -35.141  53.188 0.0000000000
72158  8.831  -34.816  52.849 0.0000000000
72159  9.582  -35.009  52.741 0.0000000000
72160  9.226  -34.484  52.567 0.0000000000
72161  9.661  -34.162  52.221 0.0000000000
72162  8.930  -33.966  52.368 0.0000000000
72163  7.598  -32.609  52.116 0.0000000000
72164  8.350  -32.873  52.027 0.0000000000
72165  8.115  -32.331  51.823 0.0000000000
72166  8.664  -32.044  51.571 0.0000000000
72167  7.958  -31.765  51.606 0.0000000000
72168  5.686  -31.042  53.046 0.0000000000
72169  5.882  -31.524  52.652 0.0000000000
72170  5.872  -30.876  52.533 0.0000000000
72171  6.431  -29.800  51.526 0.0000000000
72172  6.510  -30.429  51.656 0.0000000000
72173  6.930  -30.206  51.286 0.0000000000
72174  7.482  -30.552  51.166 0.0000000000
72175  7.417  -29.939  50.970 0.0000000000
72176  7.943  -29.718  50.676 0.0000000000
72177  7.306  -29.390  50.814 0.0000000000
72178  6.669  -27.759  50.935 0.0000000000
72179  7.124  -28.175  50.617 0.0000000000
72180  7.045  -27.520  50.578 0.0000000000
72181  7.462  -27.318  50.245 0.0000000000
72182  7.037  -26.881  50.591 0.0000000000
72519  43.664  -10.094  28.740 0.0000000000
72520  43.804  -10.673  28.585 0.0000000000
72521  43.445  -10.576  28.871 0.0000000000
72522  42.591  -11.590  29.593 0.0000000000
72527  41.119  -11.466  30.850 0.0000000000
72528  41.455  -11.451  30.503 0.0000000000
72529  41.286  -11.995  30.625 0.0000000000
72531  41.847  -13.197  30.484 0.0000000000
72542  39.289  -11.861  34.279 0.0000000000
72543  39.425  -11.755  33.795 0.0000000000
72544  39.024  -12.335  33.729 0.0000000000
72545  38.772  -14.038  32.914 0.0000000000
72546  38.963  -13.393  32.823 0.0000000000
72547  39.092  -13.981  32.576 0.0000000000
72548  39.407  -13.911  32.261 0.0000000000
72549  39.293  -14.589  32.448 0.0000000000
72788  38.587  -0.725  45.150 0.0000000000
72789  38.759  -0.259  45.834 0.0000000000
72790  39.157  -0.613  45.139 0.0000000000
72791  40.785  -0.700  44.641 0.0000000000
72792  40.268  -0.332  45.216 0.0000000000
72793  40.853  -0.171  45.223 0.0000000000
72794  41.005  0.298  45.926 0.0000000000
72795  41.404  0.073  45.401 0.0000000000
72796  43.640  -2.638  44.361 0.0000000000
72797  42.875  -2.187  44.056 0.0000000000
72798  43.581  -1.948  44.283 0.0000000000
72799  43.924  -0.277  45.058 0.0000000000
72800  43.268  -0.476  44.828 0.0000000000
72801  43.176  0.173  45.252 0.0000000000
72802  42.568  0.493  45.595 0.0000000000
72803  43.157  0.692  45.678 0.0000000000
72804  43.244  1.241  46.121 0.0000000000
72805  43.780  0.957  45.745 0.0000000000
72806  45.556  1.089  45.724 0.0000000000
72807  44.975  1.425  45.805 0.0000000000
72808  45.513  1.667  45.743 0.0000000000
72810  45.976  1.873  45.543 0.0000000000
72811  47.940  -4.486  49.991 0.0000000000
72812  47.457  -4.133  49.575 0.0000000000
72813  48.071  -4.047  49.511 0.0000000000
72814  48.863  -3.042  48.442 0.0000000000
72815  48.287  -3.183  48.521 0.0000000000
72816  48.410  -2.708  47.898 0.0000000000
72817  47.918  -2.419  47.304 0.0000000000
72818  48.479  -2.159  47.348 0.0000000000
72819  50.806  -3.005  47.499 0.0000000000
72820  50.342  -2.960  47.838 0.0000000000
72821  50.480  -2.363  47.462 0.0000000000
72822  49.531  -0.599  46.384 0.0000000000
72823  49.525  -1.267  46.831 0.0000000000
72824  49.021  -0.704  46.431 0.0000000000
72825  48.479  -0.930  46.395 0.0000000000
72826  48.386  -0.211  46.160 0.0000000000
72827  47.708  0.203  45.868 0.0000000000
72828  48.246  0.445  45.900 0.0000000000
72829  48.343  1.598  45.100 0.0000000000
72830  47.892  1.551  45.365 0.0000000000
72831  47.580  1.847  44.934 0.0000000000
72832  46.822  2.064  44.851 0.0000000000
72833  47.199  1.995  44.437 0.0000000000
72835  47.551  1.784  44.058 0.0000000000
72836  49.096  1.088  43.419 0.0000000000
72837  48.255  1.237  43.228 0.0000000000
72838  48.629  0.956  42.825 0.0000000000
72840  49.031  0.675  42.481 0.0000000000
72841  52.198  -0.327  44.019 0.0000000000
72842  51.495  0.221  43.988 0.0000000000
72843  51.954  0.061  43.570 0.0000000000
72844  51.788  -0.032  42.098 0.0000000000
72845  51.329  0.170  42.482 0.0000000000
72846  50.903  0.063  41.946 0.0000000000
72847  49.921  0.113  41.803 0.0000000000
72848  50.409  -0.125  41.389 0.0000000000
72849  49.892  -0.333  40.794 0.0000000000
72850  50.887  -0.312  41.000 0.0000000000
72851  52.735  -0.338  40.226 0.0000000000
72852  51.852  -0.440  40.112 0.0000000000
72853  52.280  -0.447  39.645 0.0000000000
72854  51.758  -0.629  38.979 0.0000000000
72855  52.714  -0.436  39.138 0.0000000000
72856  53.060  -0.397  38.688 0.0000000000
72857  53.513  -0.354  39.312 0.0000000000
72858  55.010  -0.958  39.949 0.0000000000
72859  54.810  -0.617  39.522 0.0000000000
72860  55.238  -0.930  39.488 0.0000000000
72861  55.465  -0.878  39.046 0.0000000000
72862  55.497  -1.352  39.365 0.0000000000
72863  54.631  -2.916  41.045 0.0000000000
72864  54.895  -2.372  40.852 0.0000000000
72865  54.816  -2.924  40.521 0.0000000000
72866  54.771  -3.495  39.115 0.0000000000
72867  55.097  -2.908  39.531 0.0000000000
72868  55.199  -2.859  39.041 0.0000000000
72869  55.517  -2.312  38.918 0.0000000000
72870  55.302  -2.808  38.559 0.0000000000
72871  55.396  -2.762  38.091 0.0000000000
72872  54.945  -3.375  38.181 0.0000000000
72873  52.985  -4.790  37.137 0.0000000000
72874  53.827  -4.365  37.202 0.0000000000
72875  53.049  -4.709  36.622 0.0000000000
72876  53.118  -4.642  36.079 0.0000000000
72877  52.247  -5.071  36.034 0.0000000000
72878  49.484  -6.179  41.642 0.0000000000
72879  50.263  -5.791  41.679 0.0000000000
72880  49.511  -6.160  41.054 0.0000000000
72881  48.836  -6.474  39.300 0.0000000000
72882  49.573  -6.120  39.875 0.0000000000
72883  49.595  -6.132  39.241 0.0000000000
72884  50.357  -5.832  39.243 0.0000000000
72885  49.596  -6.191  38.647 0.0000000000
72886  46.192  -7.958  37.125 0.0000000000
72887  46.830  -7.583  37.607 0.0000000000
72888  46.915  -7.529  37.097 0.0000000000
72889  48.418  -6.877  36.491 0.0000000000
72890  48.301  -6.875  37.004 0.0000000000
72891  49.033  -6.532  36.983 0.0000000000
72892  49.722  -6.199  37.529 0.0000000000
72893  49.771  -6.201  36.961 0.0000000000
72894  50.558  -5.844  37.014 0.0000000000
72895  49.847  -6.174  36.453 0.0000000000
72896  49.288  -6.405  34.939 0.0000000000
72897  49.927  -6.176  35.472 0.0000000000
72898  50.041  -6.108  34.967 0.0000000000
72899  50.804  -5.750  34.940 0.0000000000
72900  50.115  -6.049  34.444 0.0000000000
72901  50.190  -5.972  33.927 0.0000000000
72902  49.422  -6.299  33.933 0.0000000000
72903  47.421  -7.086  32.934 0.0000000000
72904  48.093  -6.731  32.928 0.0000000000
72905  47.456  -6.923  32.433 0.0000000000
72906  47.487  -6.758  31.938 0.0000000000
72907  46.786  -7.102  31.949 0.0000000000
72908  44.543  -8.333  33.109 0.0000000000
72909  45.276  -7.996  33.033 0.0000000000
72910  44.609  -8.176  32.619 0.0000000000
72911  44.268  -8.155  31.087 0.0000000000
72912  44.807  -7.926  31.576 0.0000000000
72913  44.904  -7.820  31.024 0.0000000000
72914  45.558  -7.488  30.943 0.0000000000
72915  44.990  -7.731  30.489 0.0000000000
72916  45.056  -7.668  29.962 0.0000000000
72917  44.488  -8.076  30.031 0.0000000000
72918  43.403  -9.492  29.344 0.0000000000
72919  43.852  -9.010  29.253 0.0000000000
72920  43.689  -9.568  28.967 0.0000000000
72921  44.024  -9.611  28.612 0.0000000000
73056  55.993  5.012  9.507 0.0000000000
73057  56.061  5.122  10.153 0.0000000000
73058  56.693  5.249  10.040 0.0000000000
73059  55.991  5.146  10.815 0.0000000000
73061  55.916  5.170  12.018 0.0000000000
73062  55.819  5.113  12.537 0.0000000000
73063  56.480  5.289  12.210 0.0000000000
73064  55.778  5.064  12.950 0.0000000000
73071  55.794  4.933  13.723 0.0000000000
73072  55.839  4.856  14.159 0.0000000000
73073  56.446  5.049  13.921 0.0000000000
73074  55.895  4.751  14.591 0.0000000000
73075  55.582  4.407  16.269 0.0000000000
73076  56.158  4.651  15.544 0.0000000000
73077  56.297  4.693  16.073 0.0000000000
73078  56.983  4.950  15.931 0.0000000000
73079  56.442  4.744  16.614 0.0000000000
73098  55.770  4.654  19.081 0.0000000000
73099  55.586  4.517  18.590 0.0000000000
73100  56.266  4.858  18.409 0.0000000000
73101  56.733  4.996  17.734 0.0000000000
73102  56.907  5.175  18.196 0.0000000000
73103  57.548  5.448  17.929 0.0000000000
73104  57.119  5.366  18.614 0.0000000000
73105  57.024  5.438  20.229 0.0000000000
73106  57.514  5.613  19.454 0.0000000000
73107  57.721  5.724  19.857 0.0000000000
73108  58.363  5.872  19.623 0.0000000000
73109  57.929  5.854  20.293 0.0000000000
73113  57.457  6.188  22.827 0.0000000000
73114  57.222  6.007  22.350 0.0000000000
73115  57.880  6.162  21.989 0.0000000000
73116  58.331  6.120  21.171 0.0000000000
73117  58.525  6.176  21.656 0.0000000000
73118  59.112  6.010  21.354 0.0000000000
73119  58.769  6.251  22.101 0.0000000000
73120  58.672  6.573  23.993 0.0000000000
73121  59.060  6.318  23.154 0.0000000000
73122  59.183  6.253  23.684 0.0000000000
73123  59.561  5.762  23.368 0.0000000000
73124  59.266  6.139  24.160 0.0000000000
76165  3.148  -31.206  66.547 0.0000000000
76166  3.348  -30.941  66.092 0.0000000000
76167  3.308  -30.440  66.617 0.0000000000
76168  3.728  -28.481  67.505 0.0000000000
76169  3.718  -28.964  66.943 0.0000000000
76170  4.009  -28.259  67.117 0.0000000000
76171  4.243  -27.955  66.749 0.0000000000
76172  4.265  -27.494  67.312 0.0000000000
76173  4.201  -26.664  69.733 0.0000000000
76174  4.004  -27.147  69.217 0.0000000000
76175  4.321  -26.411  69.252 0.0000000000
76176  4.857  -25.056  68.527 0.0000000000
76177  4.646  -25.796  68.481 0.0000000000
76178  4.814  -25.523  68.053 0.0000000000
76179  4.781  -25.993  67.558 0.0000000000
76180  4.917  -25.271  67.574 0.0000000000
76181  5.072  -24.981  67.179 0.0000000000
76182  5.091  -24.529  67.649 0.0000000000
76183  5.377  -22.556  68.178 0.0000000000
76184  5.330  -23.091  67.721 0.0000000000
76185  5.494  -22.308  67.813 0.0000000000
76186  5.606  -22.061  67.384 0.0000000000
76187  5.585  -21.549  67.763 0.0000000000
76188  6.698  -23.013  72.687 0.0000000000
76189  6.265  -23.451  72.467 0.0000000000
76190  6.559  -22.687  72.373 0.0000000000
76191  6.490  -21.300  71.467 0.0000000000
76192  6.326  -22.034  71.616 0.0000000000
76193  6.156  -21.745  71.232 0.0000000000
76194  5.848  -22.228  70.933 0.0000000000
76195  6.045  -21.394  70.820 0.0000000000
76196  7.212  -18.163  70.756 0.0000000000
76197  7.041  -18.863  70.946 0.0000000000
76198  6.829  -18.550  70.638 0.0000000000
76199  6.053  -19.221  69.869 0.0000000000
76200  6.203  -19.460  70.262 0.0000000000
76201  5.967  -19.980  69.982 0.0000000000
76202  5.815  -20.707  70.051 0.0000000000
76203  5.773  -20.479  69.662 0.0000000000
76204  5.606  -20.995  69.321 0.0000000000
76205  5.736  -20.174  69.303 0.0000000000
76206  5.630  -18.872  68.431 0.0000000000
76207  5.645  -19.692  68.427 0.0000000000
76208  5.584  -19.414  68.030 0.0000000000
76209  5.620  -19.964  67.688 0.0000000000
76210  5.545  -19.141  67.672 0.0000000000
76211  5.506  -18.885  67.215 0.0000000000
76212  5.423  -18.347  67.557 0.0000000000
76214  5.254  -16.841  67.478 0.0000000000
76233  14.276  -18.593  69.798 0.0000000000
76234  13.862  -18.743  70.211 0.0000000000
76235  13.896  -18.466  69.337 0.0000000000
76236  13.214  -17.732  67.761 0.0000000000
76237  13.173  -18.110  68.615 0.0000000000
76238  12.777  -17.827  68.215 0.0000000000
76239  12.414  -17.907  68.676 0.0000000000
76240  12.418  -17.508  67.853 0.0000000000
76241  13.288  -15.511  65.151 0.0000000000
76242  13.250  -16.176  65.875 0.0000000000
76243  12.954  -15.657  65.670 0.0000000000
76244  12.006  -15.416  66.548 0.0000000000
76245  12.269  -15.910  66.590 0.0000000000
76246  11.892  -16.024  67.013 0.0000000000
76247  11.809  -16.648  67.531 0.0000000000
76248  11.547  -16.113  67.430 0.0000000000
76249  11.188  -16.149  67.893 0.0000000000
76250  11.357  -15.625  67.321 0.0000000000
76252  10.880  -14.555  67.377 0.0000000000
76435  21.364  -23.454  57.729 0.0000000000
76436  21.096  -23.815  57.039 0.0000000000
76437  20.887  -23.933  57.568 0.0000000000
76438  19.637  -24.786  57.954 0.0000000000
76439  19.964  -24.835  57.420 0.0000000000
76440  19.385  -25.203  57.346 0.0000000000
76441  19.101  -25.734  56.685 0.0000000000
76442  18.847  -25.734  57.211 0.0000000000
76443  18.719  -24.515  60.357 0.0000000000
76444  18.849  -24.621  59.757 0.0000000000
76445  18.319  -24.967  59.679 0.0000000000
76446  17.180  -26.062  58.443 0.0000000000
76447  17.788  -25.753  58.470 0.0000000000
76448  17.435  -26.296  57.786 0.0000000000
76449  17.758  -26.392  57.217 0.0000000000
76450  17.216  -26.811  57.149 0.0000000000
76451  17.068  -27.248  56.685 0.0000000000
76452  16.689  -27.143  57.192 0.0000000000
76453  15.401  -27.674  57.942 0.0000000000
76454  15.751  -27.843  57.370 0.0000000000
76455  15.320  -28.236  57.551 0.0000000000
76456  15.265  -28.860  57.164 0.0000000000
76457  14.870  -28.629  57.671 0.0000000000
76458  16.697  -23.655  65.188 0.0000000000
76459  16.956  -23.726  64.494 0.0000000000
76460  16.355  -23.910  64.597 0.0000000000
76461  15.038  -24.936  63.364 0.0000000000
76462  15.678  -24.558  63.304 0.0000000000
76463  15.301  -25.004  62.700 0.0000000000
76464  15.657  -25.128  62.046 0.0000000000
76465  15.056  -25.458  62.122 0.0000000000
76466  13.058  -26.481  63.653 0.0000000000
76467  13.605  -26.015  63.678 0.0000000000
76468  13.351  -26.500  63.069 0.0000000000
76469  13.479  -27.263  61.102 0.0000000000
76470  13.713  -26.736  61.713 0.0000000000
76471  13.963  -26.772  61.076 0.0000000000
76472  14.576  -26.305  61.042 0.0000000000
76473  14.242  -26.976  60.386 0.0000000000
76474  14.483  -27.098  59.766 0.0000000000
76475  14.009  -27.499  59.847 0.0000000000
76476  13.371  -29.313  59.026 0.0000000000
76477  13.760  -28.768  58.852 0.0000000000
76478  13.778  -29.421  58.524 0.0000000000
76479  14.170  -29.571  58.066 0.0000000000
76480  13.891  -30.036  58.333 0.0000000000
76481  14.039  -30.659  58.227 0.0000000000
76482  13.592  -30.549  58.593 0.0000000000
76483  12.692  -31.417  59.649 0.0000000000
76484  13.150  -31.443  59.302 0.0000000000
76485  12.961  -31.975  59.737 0.0000000000
76487  12.780  -32.308  60.174 0.0000000000
76488  11.134  -31.027  61.293 0.0000000000
76489  11.446  -31.191  60.813 0.0000000000
76490  11.201  -31.753  61.111 0.0000000000
76510  8.907  -33.610  63.978 0.0000000000
76520  6.751  -35.199  67.118 0.0000000000
76522  6.542  -35.620  67.601 0.0000000000
76524  6.191  -35.339  67.971 0.0000000000
76525  9.935  -27.779  68.521 0.0000000000
76526  9.674  -28.360  67.709 0.0000000000
76527  9.527  -28.169  68.533 0.0000000000
76528  8.474  -28.845  69.283 0.0000000000
76529  8.698  -29.035  68.511 0.0000000000
76530  8.302  -29.529  68.462 0.0000000000
76531  8.062  -30.424  67.638 0.0000000000
76532  7.899  -30.089  68.423 0.0000000000
76533  7.353  -28.290  71.644 0.0000000000
76534  7.638  -28.456  71.170 0.0000000000
76535  7.214  -28.931  71.091 0.0000000000
76536  6.606  -30.855  69.822 0.0000000000
76537  6.971  -30.352  69.848 0.0000000000
76538  6.888  -31.020  69.193 0.0000000000
76539  7.151  -31.232  68.464 0.0000000000
76540  6.823  -31.765  68.521 0.0000000000
76541  6.725  -32.677  67.907 0.0000000000
76542  6.478  -32.320  68.603 0.0000000000
76543  5.532  -33.080  69.390 0.0000000000
76544  5.831  -33.388  68.845 0.0000000000
76545  5.488  -33.927  69.070 0.0000000000
76546  5.495  -34.692  68.860 0.0000000000
76547  5.125  -34.415  69.260 0.0000000000
76548  4.783  -34.878  69.438 0.0000000000
76549  4.855  -34.079  69.551 0.0000000000
76550  4.174  -32.821  70.158 0.0000000000
76551  4.171  -33.533  69.976 0.0000000000
76552  3.848  -33.280  70.008 0.0000000000
76553  3.553  -33.778  69.836 0.0000000000
76554  3.568  -33.009  70.005 0.0000000000
76555  4.183  -30.141  71.188 0.0000000000
76556  4.189  -30.801  70.903 0.0000000000
76557  3.863  -30.583  70.830 0.0000000000
76558  3.170  -31.170  69.692 0.0000000000
76559  3.346  -31.423  70.065 0.0000000000
76560  3.131  -31.889  69.648 0.0000000000
76561  3.091  -32.563  69.566 0.0000000000
76562  2.949  -32.398  69.207 0.0000000000
76563  2.832  -32.855  68.784 0.0000000000
76564  2.853  -32.187  68.688 0.0000000000
76565  2.992  -30.963  67.588 0.0000000000
76566  2.886  -31.723  67.536 0.0000000000
76567  2.985  -31.474  67.028 0.0000000000
76568  3.005  -31.996  66.490 0.0000000000
76569  39.991  -10.606  44.489 0.0000000000
76570  39.312  -10.885  43.855 0.0000000000
76571  39.261  -10.790  44.510 0.0000000000
76572  37.870  -11.194  45.311 0.0000000000
76573  37.859  -11.239  44.655 0.0000000000
76574  37.215  -11.528  44.766 0.0000000000
76575  36.589  -11.879  44.281 0.0000000000
76576  36.604  -11.824  44.922 0.0000000000
76577  38.007  -11.196  47.934 0.0000000000
76578  37.951  -11.173  47.264 0.0000000000
76579  37.412  -11.560  47.467 0.0000000000
76580  35.689  -12.727  46.401 0.0000000000
76581  36.207  -12.300  46.360 0.0000000000
76582  35.588  -12.690  45.757 0.0000000000
76583  35.511  -12.655  45.147 0.0000000000
76584  35.016  -13.111  45.237 0.0000000000
76585  34.495  -13.591  44.778 0.0000000000
76586  34.581  -13.586  45.434 0.0000000000
76587  33.944  -14.533  46.424 0.0000000000
76588  33.814  -14.543  45.796 0.0000000000
76589  33.522  -15.006  45.995 0.0000000000
76590  33.077  -15.572  45.552 0.0000000000
76591  33.229  -15.511  46.189 0.0000000000
76592  39.097  -11.024  53.278 0.0000000000
76593  38.913  -11.066  52.564 0.0000000000
76594  38.433  -11.449  52.824 0.0000000000
76595  36.744  -12.653  52.163 0.0000000000
76596  37.167  -12.280  51.942 0.0000000000
76597  36.567  -12.701  51.438 0.0000000000
76598  36.412  -12.745  50.671 0.0000000000
76599  35.978  -13.128  50.887 0.0000000000
76600  35.549  -14.618  52.982 0.0000000000
76601  35.729  -14.086  52.824 0.0000000000
76602  35.303  -14.557  52.258 0.0000000000
76603  34.510  -14.934  50.223 0.0000000000
76604  34.887  -14.493  50.771 0.0000000000
76605  34.705  -14.458  50.055 0.0000000000
76606  34.990  -14.013  49.888 0.0000000000
76607  34.563  -14.449  49.379 0.0000000000
76608  34.408  -14.462  48.612 0.0000000000
76609  34.122  -14.935  48.760 0.0000000000
76610  33.233  -16.435  47.845 0.0000000000
76611  33.385  -15.911  47.771 0.0000000000
76612  33.022  -16.425  47.213 0.0000000000
76613  32.801  -16.462  46.577 0.0000000000
76614  32.730  -16.975  46.804 0.0000000000
76615  32.448  -17.492  46.338 0.0000000000
76616  32.674  -17.467  46.933 0.0000000000
76617  33.043  -18.639  47.722 0.0000000000
76618  32.785  -18.590  47.204 0.0000000000
76619  32.924  -19.254  47.192 0.0000000000
76620  32.903  -19.887  46.710 0.0000000000
76621  33.154  -19.914  47.178 0.0000000000
76622  34.301  -19.007  49.780 0.0000000000
76623  33.961  -18.895  49.322 0.0000000000
76624  34.178  -19.541  49.231 0.0000000000
76625  34.223  -21.342  47.732 0.0000000000
76626  34.002  -20.688  47.977 0.0000000000
76627  33.971  -21.240  47.353 0.0000000000
76628  33.729  -21.203  46.924 0.0000000000
76629  34.022  -21.870  46.769 0.0000000000
76630  34.051  -22.453  46.212 0.0000000000
76631  34.215  -22.526  46.563 0.0000000000
76632  34.113  -23.891  46.803 0.0000000000
76633  34.159  -23.824  46.411 0.0000000000
76634  33.878  -24.393  46.374 0.0000000000
76635  33.754  -24.870  46.029 0.0000000000
76636  33.459  -24.831  46.323 0.0000000000
76637  39.226  -11.375  61.933 0.0000000000
76638  39.564  -11.292  61.682 0.0000000000
76639  39.551  -11.960  61.948 0.0000000000
76640  39.836  -13.982  61.785 0.0000000000
76641  39.888  -13.273  61.563 0.0000000000
76642  39.868  -13.886  61.252 0.0000000000
76643  39.894  -13.790  60.718 0.0000000000
76644  39.740  -14.556  60.943 0.0000000000
76645  38.814  -17.039  62.070 0.0000000000
76646  39.181  -16.263  62.124 0.0000000000
76647  38.912  -16.931  61.560 0.0000000000
76648  38.559  -17.207  59.895 0.0000000000
76649  38.961  -16.609  60.539 0.0000000000
76650  38.872  -16.437  59.941 0.0000000000
76651  39.155  -15.698  59.909 0.0000000000
76652  38.780  -16.277  59.377 0.0000000000
76653  38.635  -16.115  58.804 0.0000000000
76654  38.358  -16.940  58.685 0.0000000000
76655  37.401  -18.786  57.327 0.0000000000
76656  37.607  -18.036  57.412 0.0000000000
76657  37.318  -18.605  56.757 0.0000000000
76658  37.197  -18.426  56.214 0.0000000000
76659  37.079  -19.121  56.067 0.0000000000
76660  33.967  -21.359  60.954 0.0000000000
76661  34.705  -21.070  61.280 0.0000000000
76662  34.280  -21.398  60.501 0.0000000000
76663  34.413  -21.889  58.709 0.0000000000
76664  34.817  -21.514  59.518 0.0000000000
76665  35.115  -21.544  58.951 0.0000000000
76666  35.733  -21.071  59.214 0.0000000000
76667  35.352  -21.491  58.461 0.0000000000
76668  32.496  -22.829  55.649 0.0000000000
76669  32.982  -22.707  56.407 0.0000000000
76670  33.262  -22.769  55.971 0.0000000000
76671  34.999  -22.294  55.829 0.0000000000
76672  34.786  -22.307  56.441 0.0000000000
76673  35.417  -21.881  56.570 0.0000000000
76674  35.808  -21.443  57.334 0.0000000000
76675  36.018  -21.349  56.753 0.0000000000
76676  36.495  -20.759  56.902 0.0000000000
76677  36.212  -21.243  56.138 0.0000000000
76678  36.230  -21.398  54.195 0.0000000000
76679  36.536  -20.929  54.878 0.0000000000
76680  36.528  -20.742  54.335 0.0000000000
76681  36.681  -20.070  54.547 0.0000000000
76682  36.429  -20.488  53.870 0.0000000000
76683  36.301  -20.294  53.287 0.0000000000
76684  36.179  -20.984  53.064 0.0000000000
76685  35.264  -22.651  51.503 0.0000000000
76686  35.675  -21.916  51.669 0.0000000000
76687  35.318  -22.461  50.980 0.0000000000
76688  35.308  -22.232  50.427 0.0000000000
76689  34.931  -22.911  50.360 0.0000000000
76690  32.168  -23.702  50.878 0.0000000000
76691  33.029  -23.605  51.246 0.0000000000
76692  32.469  -23.814  50.457 0.0000000000
76693  32.530  -24.195  48.912 0.0000000000
76694  32.998  -23.950  49.516 0.0000000000
76695  33.268  -23.971  49.089 0.0000000000
76696  33.977  -23.679  49.199 0.0000000000
76697  33.437  -23.986  48.603 0.0000000000
76698  33.689  -23.990  48.180 0.0000000000
76699  33.066  -24.330  47.998 0.0000000000
76700  31.879  -25.488  46.856 0.0000000000
76701  32.418  -25.138  46.939 0.0000000000
76702  32.313  -25.605  46.623 0.0000000000
76703  32.682  -25.662  46.358 0.0000000000
76704  32.328  -26.128  46.424 0.0000000000
76706  31.957  -26.449  46.511 0.0000000000
76712  29.203  -26.498  47.444 0.0000000000
76713  29.578  -26.659  47.288 0.0000000000
76727  25.918  -24.704  49.193 0.0000000000
76728  26.285  -24.855  48.891 0.0000000000
76729  25.865  -25.324  48.926 0.0000000000
76861  31.349  -9.564  47.961 0.0000000000
76862  30.864  -9.442  47.231 0.0000000000
76863  31.240  -9.184  47.327 0.0000000000
76864  31.570  -7.963  45.975 0.0000000000
76865  31.130  -8.208  45.944 0.0000000000
76866  31.099  -7.608  45.383 0.0000000000
76867  30.581  -7.156  45.040 0.0000000000
76868  31.017  -6.918  44.970 0.0000000000
76869  33.210  -7.016  45.806 0.0000000000
76870  32.786  -7.235  45.829 0.0000000000
76871  32.710  -6.786  45.091 0.0000000000
76872  31.702  -5.177  44.159 0.0000000000
76873  31.749  -5.833  44.394 0.0000000000
76874  31.270  -5.304  44.234 0.0000000000
76875  30.861  -5.546  44.421 0.0000000000
76876  30.882  -4.825  44.278 0.0000000000
76877  30.385  -4.372  44.486 0.0000000000
76878  30.793  -4.102  44.301 0.0000000000
76891  34.460  -4.365  43.517 0.0000000000
76892  33.916  -3.584  43.641 0.0000000000
76893  34.471  -3.653  43.555 0.0000000000
76894  34.953  -2.321  44.078 0.0000000000
76895  34.490  -2.188  44.177 0.0000000000
76896  34.586  -1.511  44.690 0.0000000000
76897  34.288  -0.767  45.420 0.0000000000
76898  34.779  -0.837  45.312 0.0000000000
76900  35.202  -0.913  45.280 0.0000000000
76901  36.458  -1.679  44.489 0.0000000000
76902  36.110  -0.977  45.190 0.0000000000
76903  36.570  -1.012  45.173 0.0000000000
76905  37.095  -1.001  45.138 0.0000000000
76906  37.606  -0.904  45.175 0.0000000000
76907  37.565  -1.538  44.539 0.0000000000
76908  38.571  -3.205  43.387 0.0000000000
76909  38.512  -2.612  43.556 0.0000000000
76910  39.082  -3.096  43.417 0.0000000000
76911  39.672  -2.970  43.472 0.0000000000
76912  39.732  -3.603  43.448 0.0000000000
76913  38.806  -5.677  44.450 0.0000000000
76914  38.747  -5.185  43.874 0.0000000000
76915  39.354  -5.606  44.497 0.0000000000
76916  41.042  -5.503  45.313 0.0000000000
76917  40.499  -5.295  44.571 0.0000000000
76918  41.059  -5.166  44.687 0.0000000000
76919  41.062  -4.640  44.183 0.0000000000
76920  41.657  -4.971  44.819 0.0000000000
76921  42.216  -4.854  45.007 0.0000000000
76922  42.252  -5.190  45.624 0.0000000000
76923  43.263  -5.291  48.424 0.0000000000
76924  43.282  -5.189  47.583 0.0000000000
76925  43.838  -5.102  48.676 0.0000000000
76926  44.423  -4.916  48.940 0.0000000000
76927  44.407  -5.030  49.652 0.0000000000
76928  38.975  -6.574  51.343 0.0000000000
76929  38.969  -6.586  50.484 0.0000000000
76930  39.534  -6.439  51.350 0.0000000000
76931  41.192  -6.067  52.262 0.0000000000
76932  40.643  -6.196  51.414 0.0000000000
76933  41.192  -6.070  51.434 0.0000000000
76934  41.135  -6.091  50.558 0.0000000000
76935  41.687  -5.977  51.435 0.0000000000
76936  43.293  -6.527  54.252 0.0000000000
76937  42.878  -6.190  54.035 0.0000000000
76938  43.313  -6.248  53.870 0.0000000000
76939  43.843  -5.908  52.745 0.0000000000
76940  43.352  -5.885  52.795 0.0000000000
76941  43.331  -5.740  52.169 0.0000000000
76942  42.789  -5.709  51.444 0.0000000000
76943  43.325  -5.572  51.482 0.0000000000
76944  43.318  -5.476  50.800 0.0000000000
76945  43.874  -5.468  51.542 0.0000000000
76946  45.386  -5.809  52.013 0.0000000000
76947  44.982  -5.425  51.600 0.0000000000
76948  45.448  -5.446  51.588 0.0000000000
76949  45.479  -5.172  51.144 0.0000000000
76950  45.926  -5.514  51.543 0.0000000000
76951  46.387  -5.603  51.449 0.0000000000
76952  46.211  -6.021  51.729 0.0000000000
76953  45.739  -7.515  51.373 0.0000000000
76954  46.186  -7.131  51.373 0.0000000000
76955  45.883  -7.639  50.911 0.0000000000
76956  45.991  -7.762  50.404 0.0000000000
76957  45.375  -8.156  50.336 0.0000000000
76958  43.406  -8.820  51.085 0.0000000000
76959  44.011  -8.579  51.150 0.0000000000
76960  43.397  -8.952  50.510 0.0000000000
76961  42.649  -9.436  48.630 0.0000000000
76962  43.360  -9.130  49.366 0.0000000000
76963  43.367  -9.190  48.758 0.0000000000
76964  44.090  -8.917  48.863 0.0000000000
76965  43.382  -9.263  48.142 0.0000000000
76966  43.414  -9.310  47.445 0.0000000000
76967  42.713  -9.538  47.358 0.0000000000
76968  40.649  -10.239  45.818 0.0000000000
76969  41.354  -10.059  45.867 0.0000000000
76970  40.668  -10.321  45.178 0.0000000000
76971  40.712  -10.405  44.525 0.0000000000
80823  3.798  -30.398  65.262 0.0000000000
80824  3.890  -30.949  64.710 0.0000000000
80825  4.122  -30.217  64.786 0.0000000000
80826  5.012  -29.119  64.046 0.0000000000
80827  4.759  -29.888  63.887 0.0000000000
80828  5.135  -29.686  63.495 0.0000000000
80829  5.300  -30.289  62.924 0.0000000000
80830  5.500  -29.550  62.989 0.0000000000
80831  5.484  -26.067  64.616 0.0000000000
80832  5.407  -26.806  64.498 0.0000000000
80833  5.617  -26.598  64.019 0.0000000000
80834  6.335  -27.560  62.367 0.0000000000
80835  6.070  -27.726  62.836 0.0000000000
80836  6.368  -28.378  62.218 0.0000000000
80837  6.233  -29.188  62.045 0.0000000000
80838  6.606  -28.990  61.595 0.0000000000
80839  6.766  -29.606  60.966 0.0000000000
80840  6.877  -28.765  61.129 0.0000000000
80841  7.296  -27.585  60.243 0.0000000000
80842  7.365  -28.354  60.156 0.0000000000
80843  7.546  -28.089  59.641 0.0000000000
80844  7.726  -28.701  58.932 0.0000000000
80845  7.706  -27.909  59.032 0.0000000000
80846  6.167  -20.006  65.294 0.0000000000
80847  6.299  -20.818  65.325 0.0000000000
80848  6.433  -20.594  64.898 0.0000000000
80849  6.985  -21.628  63.391 0.0000000000
80850  6.715  -21.837  63.860 0.0000000000
80851  6.772  -22.433  63.280 0.0000000000
80852  6.518  -23.197  63.128 0.0000000000
80853  6.761  -23.015  62.642 0.0000000000
80854  7.664  -20.923  61.310 0.0000000000
80855  7.533  -21.067  61.827 0.0000000000
80856  7.621  -21.738  61.208 0.0000000000
80857  7.166  -23.792  60.282 0.0000000000
80858  7.197  -23.253  60.963 0.0000000000
80859  6.922  -23.971  60.808 0.0000000000
80860  6.693  -24.169  61.326 0.0000000000
80861  6.733  -24.680  60.621 0.0000000000
80862  6.775  -25.360  60.462 0.0000000000
80863  6.922  -25.241  59.886 0.0000000000
80864  7.489  -26.118  57.996 0.0000000000
80865  7.494  -26.265  58.585 0.0000000000
80866  7.657  -26.774  57.872 0.0000000000
80867  7.823  -27.515  57.778 0.0000000000
80868  7.737  -27.274  57.146 0.0000000000
80869  7.663  -27.852  56.473 0.0000000000
80870  7.531  -27.111  56.585 0.0000000000
80871  6.902  -26.103  55.661 0.0000000000
80872  7.026  -26.759  55.549 0.0000000000
80873  6.744  -26.582  55.055 0.0000000000
80874  6.567  -27.072  54.446 0.0000000000
80875  6.500  -26.408  54.599 0.0000000000
80876  7.124  -23.367  56.313 0.0000000000
80877  6.898  -24.074  56.147 0.0000000000
80878  6.819  -23.869  55.691 0.0000000000
80879  6.270  -24.714  53.967 0.0000000000
80880  6.331  -24.899  54.488 0.0000000000
80881  6.178  -25.394  53.802 0.0000000000
80882  6.210  -26.024  53.682 0.0000000000
80883  6.101  -25.874  53.148 0.0000000000
80884  6.104  -26.326  52.519 0.0000000000
80885  6.107  -25.624  52.699 0.0000000000
80886  6.524  -24.525  51.969 0.0000000000
80887  6.421  -25.226  51.785 0.0000000000
80888  6.681  -25.015  51.365 0.0000000000
80889  6.957  -25.468  50.831 0.0000000000
80890  7.020  -24.798  51.024 0.0000000000
80937  6.560  -18.337  56.755 0.0000000000
80938  6.337  -18.161  56.245 0.0000000000
80940  6.541  -19.170  55.186 0.0000000000
80941  6.643  -19.606  54.683 0.0000000000
80942  6.944  -20.283  54.702 0.0000000000
80943  6.765  -20.100  54.178 0.0000000000
80946  6.176  -18.972  52.477 0.0000000000
80947  7.097  -20.700  52.087 0.0000000000
80948  6.769  -20.182  52.552 0.0000000000
80949  7.012  -20.917  52.584 0.0000000000
80950  6.980  -21.099  53.149 0.0000000000
80951  7.069  -21.631  52.606 0.0000000000
80952  6.965  -22.409  52.458 0.0000000000
80953  7.225  -22.161  52.088 0.0000000000
80954  8.078  -22.991  50.713 0.0000000000
80955  7.654  -23.217  51.066 0.0000000000
80956  7.936  -23.666  50.532 0.0000000000
80957  7.843  -24.355  50.350 0.0000000000
80958  8.323  -24.160  50.032 0.0000000000
80959  8.862  -24.641  49.641 0.0000000000
80960  8.846  -23.973  49.773 0.0000000000
80961  9.877  -22.767  49.464 0.0000000000
80962  9.912  -23.511  49.350 0.0000000000
80963  10.385  -23.238  49.138 0.0000000000
80964  11.011  -23.731  48.754 0.0000000000
80965  10.895  -23.019  48.882 0.0000000000
80966  9.374  -19.903  49.606 0.0000000000
80967  9.575  -20.591  49.615 0.0000000000
80968  10.001  -20.396  49.341 0.0000000000
80969  11.578  -21.130  48.492 0.0000000000
80970  11.169  -21.388  48.813 0.0000000000
80971  11.763  -21.881  48.437 0.0000000000
80972  11.877  -22.589  48.286 0.0000000000
80973  12.298  -22.382  47.999 0.0000000000
80974  12.802  -22.909  47.506 0.0000000000
80975  12.682  -22.190  47.630 0.0000000000
80976  13.212  -21.008  46.977 0.0000000000
80977  13.371  -21.705  46.895 0.0000000000
82037  37.975  -11.490  42.667 0.0000000000
82038  38.069  -11.612  41.934 0.0000000000
82039  37.324  -11.810  42.074 0.0000000000
82040  35.498  -12.901  41.021 0.0000000000
82041  36.127  -12.578  40.859 0.0000000000
82042  35.580  -13.062  40.298 0.0000000000
82043  35.733  -13.228  39.547 0.0000000000
82044  35.122  -13.610  39.612 0.0000000000
82045  33.394  -14.772  41.581 0.0000000000
82046  33.850  -14.258  41.410 0.0000000000
82047  33.458  -14.868  40.840 0.0000000000
82048  33.613  -15.791  38.952 0.0000000000
82049  33.765  -15.110  39.390 0.0000000000
82050  33.987  -15.289  38.740 0.0000000000
82051  34.425  -14.829  38.566 0.0000000000
82052  34.280  -15.510  38.116 0.0000000000
82053  34.601  -15.696  37.548 0.0000000000
82054  34.225  -16.167  37.763 0.0000000000
82055  34.208  -17.835  37.612 0.0000000000
82056  34.415  -17.394  37.263 0.0000000000
82057  34.695  -18.048  37.129 0.0000000000
82060  31.843  -18.889  43.556 0.0000000000
82061  31.833  -18.377  43.262 0.0000000000
82062  31.891  -18.958  42.883 0.0000000000
82063  32.497  -19.536  41.447 0.0000000000
82064  32.172  -19.057  41.694 0.0000000000
82065  32.429  -19.083  41.142 0.0000000000
82066  32.455  -18.634  40.773 0.0000000000
82067  32.748  -19.121  40.589 0.0000000000
82069  34.296  -20.624  41.317 0.0000000000
82071  34.585  -19.972  39.688 0.0000000000
82072  34.117  -19.944  40.031 0.0000000000
82073  34.032  -19.667  39.567 0.0000000000
82074  33.512  -19.222  39.550 0.0000000000
82075  33.964  -19.324  39.143 0.0000000000
82076  33.938  -18.944  38.734 0.0000000000
82077  34.457  -19.448  38.753 0.0000000000
82901  57.050  7.509  28.137 0.0000000000
82903  56.648  7.590  27.777 0.0000000000
82905  57.082  7.415  27.062 0.0000000000
82906  57.529  7.204  26.326 0.0000000000
82907  57.822  7.162  26.729 0.0000000000
82908  58.938  5.773  26.377 0.0000000000
82909  58.870  6.208  26.007 0.0000000000
82910  59.183  5.586  25.656 0.0000000000
82911  59.414  5.407  24.933 0.0000000000
82912  59.356  4.902  25.305 0.0000000000
82913  53.555  -0.155  37.914 0.0000000000
82914  52.945  -0.138  37.253 0.0000000000
82915  53.751  -0.013  37.455 0.0000000000
82916  54.956  0.331  36.864 0.0000000000
82917  54.195  0.364  36.673 0.0000000000
82918  54.486  0.496  36.265 0.0000000000
82919  53.963  0.539  35.534 0.0000000000
82920  54.738  0.639  35.813 0.0000000000
82921  56.560  -0.799  36.636 0.0000000000
82922  56.401  -0.355  36.891 0.0000000000
82923  56.578  -0.214  36.434 0.0000000000
82924  56.533  0.907  35.257 0.0000000000
82925  56.290  0.685  35.690 0.0000000000
82926  55.983  1.053  35.205 0.0000000000
82927  55.246  1.063  35.043 0.0000000000
82928  55.593  1.344  34.640 0.0000000000
82929  55.184  1.534  34.051 0.0000000000
82930  55.884  1.607  34.281 0.0000000000
82931  57.034  1.869  33.702 0.0000000000
82932  56.496  2.108  33.633 0.0000000000
82933  56.780  2.274  33.317 0.0000000000
82934  56.463  2.716  32.869 0.0000000000
82935  57.034  2.480  32.960 0.0000000000
82936  52.663  -4.420  32.801 0.0000000000
82937  53.431  -4.084  33.388 0.0000000000
82938  53.450  -3.962  32.821 0.0000000000
82939  55.067  -2.866  32.270 0.0000000000
82940  55.021  -2.970  32.806 0.0000000000
82941  55.729  -2.421  32.848 0.0000000000
82942  56.327  -1.870  33.403 0.0000000000
82943  56.379  -1.812  32.872 0.0000000000
82944  54.975  -2.344  30.053 0.0000000000
82945  55.048  -2.450  30.619 0.0000000000
82946  55.750  -1.979  30.626 0.0000000000
82947  57.543  -0.563  31.734 0.0000000000
82948  57.036  -1.122  31.756 0.0000000000
82949  57.453  -0.599  32.248 0.0000000000
82950  57.355  -0.588  32.729 0.0000000000
82951  57.700  -0.034  32.668 0.0000000000
82952  57.768  0.508  33.082 0.0000000000
82953  57.896  0.555  32.569 0.0000000000
82954  58.116  1.773  31.796 0.0000000000
82955  57.969  1.737  32.258 0.0000000000
82956  57.903  2.322  32.062 0.0000000000
82957  57.548  2.840  32.221 0.0000000000
82958  57.790  2.986  31.816 0.0000000000
82959  57.573  3.652  31.483 0.0000000000
82960  57.997  3.093  31.405 0.0000000000
82961  58.529  2.497  30.137 0.0000000000
82962  58.317  3.178  30.431 0.0000000000
82963  58.462  3.258  29.889 0.0000000000
82964  58.363  4.052  29.664 0.0000000000
82965  58.598  3.329  29.338 0.0000000000
82966  57.778  0.061  28.138 0.0000000000
82967  58.175  0.620  28.811 0.0000000000
82968  58.101  0.648  28.176 0.0000000000
82969  58.620  1.816  27.302 0.0000000000
82970  58.618  1.889  27.934 0.0000000000
82971  58.844  2.553  27.734 0.0000000000
82972  58.834  3.344  28.187 0.0000000000
82973  58.908  3.300  27.563 0.0000000000
82974  58.915  4.013  27.312 0.0000000000
82975  58.978  3.248  26.931 0.0000000000
82976  59.007  2.203  25.175 0.0000000000
82977  59.141  2.990  25.613 0.0000000000
82978  59.217  2.774  24.935 0.0000000000
82979  59.404  3.328  24.628 0.0000000000
82980  59.310  2.503  24.264 0.0000000000
82981  59.371  2.256  23.555 0.0000000000
82982  59.167  1.769  23.787 0.0000000000
82983  58.057  -0.062  23.091 0.0000000000
82984  58.510  0.348  22.932 0.0000000000
82985  58.012  -0.276  22.375 0.0000000000
82986  57.975  -0.497  21.660 0.0000000000
82987  57.449  -0.885  21.721 0.0000000000
82988  55.680  -2.090  22.914 0.0000000000
82989  56.283  -1.563  23.035 0.0000000000
82990  55.676  -2.183  22.285 0.0000000000
82991  55.153  -3.223  20.261 0.0000000000
82992  55.641  -2.473  20.957 0.0000000000
82993  55.633  -2.709  20.268 0.0000000000
82994  56.160  -2.166  20.294 0.0000000000
82995  55.651  -2.991  19.615 0.0000000000
82996  55.708  -3.283  19.053 0.0000000000
82997  55.317  -3.879  19.099 0.0000000000
82998  54.862  -6.415  19.029 0.0000000000
82999  55.128  -5.932  18.621 0.0000000000
83000  55.263  -6.833  18.749 0.0000000000
83001  55.696  -7.211  18.506 0.0000000000
83002  55.498  -7.630  19.009 0.0000000000
83003  50.780  -5.540  23.161 0.0000000000
83004  51.258  -5.165  23.020 0.0000000000
83005  51.012  -5.824  22.747 0.0000000000
83006  51.625  -7.038  21.978 0.0000000000
83007  51.641  -6.331  21.988 0.0000000000
83008  51.983  -6.642  21.670 0.0000000000
83009  52.386  -6.270  21.325 0.0000000000
83010  52.362  -6.978  21.353 0.0000000000
83017  53.225  -7.679  20.898 0.0000000000
83018  53.723  -8.026  20.691 0.0000000000
83019  54.030  -7.651  20.248 0.0000000000
83020  54.253  -8.332  20.559 0.0000000000
83475  51.748  -5.628  9.811 0.0000000000
83476  51.453  -6.299  10.076 0.0000000000
83477  51.728  -6.260  10.328 0.0000000000
83483  53.736  -7.824  11.665 0.0000000000
83484  53.316  -7.746  11.634 0.0000000000
83485  53.482  -8.377  11.796 0.0000000000
83520  57.701  5.041  9.854 0.0000000000
83521  57.947  4.545  9.277 0.0000000000
83522  57.973  4.706  9.780 0.0000000000
83523  58.037  3.705  10.320 0.0000000000
83524  58.006  3.633  9.859 0.0000000000
83525  57.647  2.987  10.091 0.0000000000
83526  57.158  2.301  9.983 0.0000000000
83527  57.219  2.357  10.445 0.0000000000
83528  58.409  3.980  11.979 0.0000000000
83529  58.319  3.944  11.584 0.0000000000
83530  58.076  3.283  11.749 0.0000000000
83531  56.736  1.186  12.015 0.0000000000
83532  57.040  1.820  11.611 0.0000000000
83533  56.561  1.118  11.659 0.0000000000
83534  56.406  1.069  11.276 0.0000000000
83535  56.138  0.404  11.686 0.0000000000
83536  55.747  -0.362  11.758 0.0000000000
83537  56.011  -0.398  12.034 0.0000000000
83538  56.696  -2.172  12.358 0.0000000000
83539  56.280  -2.177  12.295 0.0000000000
83540  56.602  -3.000  12.099 0.0000000000
83541  56.439  -3.771  11.819 0.0000000000
83542  56.926  -3.738  11.793 0.0000000000
83543  59.512  4.166  15.455 0.0000000000
83544  59.357  4.184  15.000 0.0000000000
83545  59.461  3.521  14.951 0.0000000000
83546  59.198  1.133  14.000 0.0000000000
83547  59.112  1.992  14.194 0.0000000000
83548  58.920  1.168  13.781 0.0000000000
83549  58.561  1.175  13.562 0.0000000000
83550  58.689  0.303  13.388 0.0000000000
83551  60.163  -1.718  12.167 0.0000000000
83552  59.840  -1.108  12.783 0.0000000000
83553  59.875  -1.753  12.144 0.0000000000
83554  59.203  -2.630  11.641 0.0000000000
83555  59.212  -1.881  12.133 0.0000000000
83556  58.816  -1.997  12.144 0.0000000000
83557  58.436  -1.294  12.614 0.0000000000
83558  58.411  -2.096  12.201 0.0000000000
83559  57.973  -2.103  12.281 0.0000000000
83560  58.385  -2.820  11.815 0.0000000000
83561  58.495  -5.086  10.753 0.0000000000
83562  58.177  -4.385  11.115 0.0000000000
83563  58.034  -5.155  10.887 0.0000000000
83564  57.531  -5.156  11.012 0.0000000000
83565  57.901  -5.942  10.763 0.0000000000
83566  57.747  -6.649  10.803 0.0000000000
83567  58.215  -6.623  10.673 0.0000000000
83568  59.336  -7.826  10.654 0.0000000000
83569  58.831  -7.880  10.743 0.0000000000
83573  61.356  -7.613  10.413 0.0000000000
83574  60.890  -7.676  10.438 0.0000000000
83610  61.488  -6.145  12.829 0.0000000000
83611  62.036  -6.647  12.687 0.0000000000
92162  23.173  -12.839  59.269 0.0000000000
92163  22.894  -12.493  58.016 0.0000000000
92164  23.161  -12.607  57.979 0.0000000000
92165  23.894  -13.027  56.666 0.0000000000
92166  24.810  -13.588  56.296 0.0000000000
92167  24.908  -13.183  63.339 0.0000000000
92168  24.229  -13.070  62.686 0.0000000000
92169  23.935  -13.200  62.170 0.0000000000
92170  23.525  -12.782  60.586 0.0000000000
92171  27.301  -13.902  64.188 0.0000000000
92172  26.792  -13.527  64.658 0.0000000000
92173  26.504  -13.523  64.828 0.0000000000
92174  25.661  -13.465  63.694 0.0000000000
92175  27.968  -14.471  60.013 0.0000000000
92176  27.861  -14.241  61.196 0.0000000000
92177  27.674  -14.415  61.654 0.0000000000
92178  27.594  -13.936  63.198 0.0000000000
92179  25.594  -13.812  56.930 0.0000000000
92180  25.899  -14.126  56.985 0.0000000000
92181  27.053  -14.389  58.356 0.0000000000
92266  3.912  -34.577  63.954 0.0000000000
92267  4.130  -34.390  63.488 0.0000000000
92268  3.942  -33.716  63.884 0.0000000000
92269  4.036  -32.959  63.762 0.0000000000
92270  4.190  -32.243  63.709 0.0000000000
92284  2.865  -33.444  66.670 0.0000000000
92285  2.835  -34.364  66.742 0.0000000000
92286  2.995  -34.077  66.177 0.0000000000
92287  3.165  -34.801  65.727 0.0000000000
92288  3.383  -35.532  65.291 0.0000000000
92289  3.594  -36.101  64.940 0.0000000000
92290  3.543  -35.171  64.827 0.0000000000
92291  3.716  -34.897  64.376 0.0000000000
92292  40.369  -11.373  40.915 0.0000000000
92293  39.715  -11.757  40.210 0.0000000000
92294  39.635  -11.594  40.739 0.0000000000
92295  38.920  -11.751  40.748 0.0000000000
92296  38.216  -11.913  40.693 0.0000000000
92309  42.155  -10.020  44.718 0.0000000000
92310  42.869  -9.813  44.787 0.0000000000
92311  42.218  -10.138  43.997 0.0000000000
92312  42.317  -10.240  43.322 0.0000000000
92313  42.400  -10.375  42.625 0.0000000000
92314  42.440  -10.519  42.028 0.0000000000
92315  41.735  -10.748  42.030 0.0000000000
92316  41.037  -11.093  41.440 0.0000000000
92536  12.328  -20.690  72.728 0.0000000000
92537  12.066  -20.386  72.617 0.0000000000
92538  12.588  -20.093  72.309 0.0000000000
92539  12.682  -19.513  71.743 0.0000000000
92540  12.837  -19.121  71.031 0.0000000000
92549  21.375  -24.816  54.078 0.0000000000
92550  20.938  -25.411  54.019 0.0000000000
92551  21.113  -24.921  54.527 0.0000000000
92552  20.869  -24.866  55.074 0.0000000000
92553  20.596  -24.892  55.633 0.0000000000
92554  15.061  -20.714  71.921 0.0000000000
92555  14.873  -21.276  71.972 0.0000000000
92556  14.480  -20.996  72.188 0.0000000000
92557  13.952  -21.244  72.351 0.0000000000
92558  13.460  -21.504  72.527 0.0000000000
92559  12.972  -21.779  72.724 0.0000000000
92560  13.061  -21.260  72.740 0.0000000000
92561  12.778  -20.931  72.725 0.0000000000
92562  40.290  -9.314  59.951 0.0000000000
92563  40.484  -9.844  59.801 0.0000000000
92564  40.196  -9.851  60.265 0.0000000000
92565  40.171  -10.470  60.575 0.0000000000
92566  40.128  -11.127  60.848 0.0000000000
92567  24.321  -21.962  57.273 0.0000000000
92568  24.734  -21.842  56.983 0.0000000000
92569  23.846  -22.222  56.441 0.0000000000
92570  23.438  -22.618  55.606 0.0000000000
92571  23.068  -23.020  54.859 0.0000000000
92572  22.760  -23.442  54.186 0.0000000000
92573  22.390  -23.598  54.423 0.0000000000
92574  21.915  -24.241  54.276 0.0000000000
92579  37.318  -9.171  59.377 0.0000000000
92580  37.119  -8.973  58.716 0.0000000000
92581  37.759  -8.879  59.442 0.0000000000
92582  38.328  -8.608  59.417 0.0000000000
92583  38.839  -8.396  59.319 0.0000000000
92584  39.288  -8.221  59.186 0.0000000000
92585  39.460  -8.589  59.684 0.0000000000
92586  39.911  -8.927  59.946 0.0000000000
92838  8.712  -28.090  49.876 0.0000000000
92839  9.421  -28.421  49.752 0.0000000000
92840  9.334  -27.846  49.637 0.0000000000
92841  9.914  -27.606  49.405 0.0000000000
92842  10.505  -27.362  49.152 0.0000000000
92843  11.039  -27.154  48.857 0.0000000000
92844  10.390  -26.800  49.074 0.0000000000
92845  10.273  -26.265  49.028 0.0000000000
92846  10.173  -25.647  49.027 0.0000000000
92927  34.234  -24.857  45.447 0.0000000000
92928  34.528  -24.821  45.093 0.0000000000
92929  34.426  -25.339  45.321 0.0000000000
92984  44.880  -8.626  28.271 0.0000000000
92985  45.287  -8.212  28.122 0.0000000000
92986  45.158  -8.748  27.862 0.0000000000
92987  45.458  -8.875  27.460 0.0000000000
92988  45.790  -9.017  27.067 0.0000000000
92989  46.187  -9.161  26.744 0.0000000000
92990  45.820  -9.593  27.055 0.0000000000
92991  45.910  -10.161  27.104 0.0000000000
93011  55.822  4.777  8.242 0.0000000000
93013  56.412  4.664  7.560 0.0000000000
93014  56.863  4.436  6.890 0.0000000000
93015  57.090  4.074  6.401 0.0000000000
93016  57.095  3.616  6.083 0.0000000000
93017  57.336  3.779  6.650 0.0000000000
93018  57.437  3.326  6.882 0.0000000000
93019  57.404  2.849  7.216 0.0000000000
93020  57.153  2.330  7.537 0.0000000000
93021  57.551  2.980  7.669 0.0000000000
93022  57.664  3.081  8.094 0.0000000000
93023  57.748  3.198  8.543 0.0000000000
93024  59.905  4.744  21.788 0.0000000000
93025  59.972  4.150  21.042 0.0000000000
93026  59.967  3.932  21.537 0.0000000000
93027  59.972  3.093  21.235 0.0000000000
93028  59.940  2.241  20.912 0.0000000000
93029  59.881  1.421  20.646 0.0000000000
93030  59.809  2.033  21.380 0.0000000000
93031  59.678  1.835  21.823 0.0000000000
93032  59.538  1.655  22.236 0.0000000000
93607  22.572  -10.083  51.443 0.0000000000
93609  22.621  -9.571  51.016 0.0000000000
93610  22.574  -9.138  50.565 0.0000000000
93611  22.563  -8.587  50.064 0.0000000000
93613  22.787  -8.781  49.597 0.0000000000
93614  23.046  -8.703  48.806 0.0000000000
93615  23.292  -8.769  48.318 0.0000000000
93616  19.861  -17.068  68.615 0.0000000000
93617  19.447  -17.037  68.103 0.0000000000
93618  19.771  -16.871  67.909 0.0000000000
93619  19.834  -16.515  67.227 0.0000000000
93620  20.009  -16.211  66.324 0.0000000000
93621  19.457  -10.364  58.960 0.0000000000
93622  19.257  -10.713  59.200 0.0000000000
93629  27.641  -20.893  66.148 0.0000000000
93630  27.064  -20.968  66.022 0.0000000000
93631  27.337  -20.733  66.654 0.0000000000
93632  26.959  -20.522  67.029 0.0000000000
93633  26.623  -20.463  67.310 0.0000000000
93634  22.616  -16.499  69.080 0.0000000000
93635  22.590  -17.177  69.474 0.0000000000
93636  22.055  -16.942  69.361 0.0000000000
93637  21.591  -17.294  69.533 0.0000000000
93638  21.128  -17.606  69.759 0.0000000000
93639  20.605  -17.844  69.988 0.0000000000
93640  20.814  -17.247  69.390 0.0000000000
93641  20.281  -17.260  69.052 0.0000000000
93642  34.093  -12.789  60.257 0.0000000000
93643  34.359  -12.814  61.079 0.0000000000
93644  33.975  -13.156  60.957 0.0000000000
93645  33.943  -13.381  61.661 0.0000000000
93646  33.806  -13.695  62.306 0.0000000000
93647  30.154  -18.000  68.474 0.0000000000
93648  30.595  -18.170  68.232 0.0000000000
93649  30.083  -18.794  68.295 0.0000000000
93650  29.969  -19.331  68.077 0.0000000000
93651  29.814  -19.971  67.594 0.0000000000
93652  29.607  -20.544  66.967 0.0000000000
93653  29.071  -20.354  67.097 0.0000000000
93654  28.436  -20.659  66.722 0.0000000000
93655  23.515  -8.949  47.881 0.0000000000
93656  23.601  -9.491  48.381 0.0000000000
93657  24.012  -10.484  48.662 0.0000000000
93658  24.461  -11.044  48.768 0.0000000000
93659  31.225  -13.927  57.525 0.0000000000
93660  31.039  -13.814  56.679 0.0000000000
93661  31.662  -13.760  57.593 0.0000000000
93662  32.085  -13.559  57.648 0.0000000000
93663  32.504  -13.270  57.664 0.0000000000
93664  32.838  -12.947  57.731 0.0000000000
93665  33.053  -13.076  58.533 0.0000000000
93666  33.401  -12.990  59.363 0.0000000000
93918  6.909  -31.951  57.106 0.0000000000
93919  6.535  -32.366  56.594 0.0000000000
93920  6.956  -31.654  56.557 0.0000000000
93921  6.847  -31.380  55.986 0.0000000000
93922  6.655  -31.085  55.427 0.0000000000
93923  6.507  -30.786  54.921 0.0000000000
93924  6.913  -30.383  55.317 0.0000000000
93925  7.082  -29.664  55.259 0.0000000000
93926  7.197  -28.953  55.247 0.0000000000
93993  41.174  -10.053  33.164 0.0000000000
93994  40.771  -10.464  32.550 0.0000000000
93995  40.626  -10.485  33.033 0.0000000000
93996  40.116  -11.020  32.923 0.0000000000
93997  39.769  -11.546  32.866 0.0000000000
94046  44.443  -4.635  47.357 0.0000000000
94047  44.609  -4.331  46.680 0.0000000000
94048  45.125  -4.404  47.685 0.0000000000
94049  45.793  -4.111  47.972 0.0000000000
94050  46.431  -3.861  48.205 0.0000000000
94051  51.209  -5.009  45.478 0.0000000000
94052  51.513  -4.482  46.023 0.0000000000
94053  51.753  -4.479  45.487 0.0000000000
94054  52.187  -3.992  45.346 0.0000000000
94055  52.556  -3.478  45.134 0.0000000000
94056  52.820  -2.951  44.861 0.0000000000
94057  52.800  -3.562  44.512 0.0000000000
94058  53.036  -3.678  43.850 0.0000000000
94059  53.262  -3.785  43.150 0.0000000000
94060  53.405  -3.846  42.546 0.0000000000
94061  52.867  -4.274  42.758 0.0000000000
94062  52.359  -4.689  42.218 0.0000000000
94063  51.701  -5.105  41.631 0.0000000000
94064  42.885  -9.805  36.127 0.0000000000
94065  43.634  -9.452  36.117 0.0000000000
94066  42.923  -9.644  35.653 0.0000000000
94067  42.980  -9.478  35.171 0.0000000000
94068  43.038  -9.339  34.678 0.0000000000
94069  43.065  -9.184  34.172 0.0000000000
94070  42.326  -9.546  34.171 0.0000000000
94071  41.698  -9.745  33.685 0.0000000000
94723  4.642  -26.758  71.822 0.0000000000
94724  4.628  -26.375  71.483 0.0000000000
94725  4.967  -25.934  71.878 0.0000000000
94726  5.215  -25.185  71.928 0.0000000000
94727  5.519  -24.366  71.887 0.0000000000
94728  8.822  -15.996  69.610 0.0000000000
94729  8.436  -16.223  69.841 0.0000000000
94730  8.618  -15.535  69.467 0.0000000000
94737  14.332  -13.812  62.751 0.0000000000
94738  14.019  -13.919  63.111 0.0000000000
94739  14.088  -13.211  62.667 0.0000000000
94777  19.314  -23.449  63.284 0.0000000000
94778  18.987  -23.604  62.707 0.0000000000
94779  18.715  -23.573  63.213 0.0000000000
94780  18.151  -23.703  63.248 0.0000000000
94781  17.536  -23.880  63.196 0.0000000000
94782  11.739  -27.010  66.032 0.0000000000
94783  11.832  -27.185  65.217 0.0000000000
94784  11.386  -27.656  65.219 0.0000000000
94785  11.087  -28.264  64.517 0.0000000000
94786  10.842  -28.922  63.816 0.0000000000
94787  10.663  -29.591  63.229 0.0000000000
94788  10.463  -29.385  63.931 0.0000000000
94789  10.072  -29.941  63.981 0.0000000000
94790  9.712  -30.518  64.078 0.0000000000
94791  9.371  -31.109  64.176 0.0000000000
94792  9.514  -30.358  64.687 0.0000000000
94793  9.324  -30.159  65.359 0.0000000000
94794  9.159  -29.800  66.132 0.0000000000
94795  6.974  -26.087  73.163 0.0000000000
94796  6.886  -26.690  72.920 0.0000000000
94797  6.484  -26.517  72.987 0.0000000000
94798  5.964  -26.986  72.777 0.0000000000
94799  5.541  -27.407  72.564 0.0000000000
94800  5.063  -27.900  72.297 0.0000000000
94801  5.187  -27.168  72.457 0.0000000000
94802  4.898  -26.986  72.186 0.0000000000
94803  40.147  -10.098  50.816 0.0000000000
94804  39.507  -10.463  50.274 0.0000000000
94805  39.624  -10.423  50.928 0.0000000000
94806  39.072  -10.795  51.081 0.0000000000
94807  38.581  -11.182  51.212 0.0000000000
94808  36.427  -16.392  54.866 0.0000000000
94809  36.083  -16.211  54.313 0.0000000000
94810  36.130  -16.905  54.161 0.0000000000
94811  35.864  -17.377  53.471 0.0000000000
94812  35.560  -17.859  52.730 0.0000000000
94813  35.367  -18.395  52.098 0.0000000000
94814  35.744  -18.576  52.668 0.0000000000
94815  35.819  -19.257  52.503 0.0000000000
94816  35.876  -19.880  52.258 0.0000000000
94817  37.049  -18.670  63.483 0.0000000000
94818  37.334  -18.627  63.089 0.0000000000
94819  36.768  -19.296  62.974 0.0000000000
94820  36.396  -19.779  62.329 0.0000000000
94821  36.057  -20.283  61.635 0.0000000000
94822  28.836  -22.740  52.382 0.0000000000
94823  29.695  -22.787  52.954 0.0000000000
94824  29.139  -22.921  51.932 0.0000000000
94825  29.441  -23.078  51.581 0.0000000000
94826  29.772  -23.288  51.221 0.0000000000
94827  30.045  -23.428  50.957 0.0000000000
94828  29.304  -23.481  50.376 0.0000000000
94829  28.911  -23.875  49.486 0.0000000000
94830  28.641  -24.395  48.785 0.0000000000
94831  28.448  -24.913  48.269 0.0000000000
94832  28.100  -24.692  48.543 0.0000000000
94833  27.573  -25.007  48.418 0.0000000000
94834  27.104  -25.294  48.375 0.0000000000
94856  28.453  -9.332  45.887 0.0000000000
94857  28.390  -8.772  45.543 0.0000000000
94858  28.902  -9.219  46.025 0.0000000000
94859  29.381  -8.978  45.885 0.0000000000
94860  29.856  -8.814  45.977 0.0000000000
94861  35.633  -7.087  48.356 0.0000000000
94862  35.144  -7.068  47.453 0.0000000000
94863  35.608  -6.965  47.454 0.0000000000
94864  35.639  -6.842  46.549 0.0000000000
94865  35.628  -6.667  45.718 0.0000000000
94866  35.622  -6.422  44.963 0.0000000000
94867  36.145  -6.653  45.732 0.0000000000
94868  36.678  -6.626  45.818 0.0000000000
94869  37.236  -6.573  45.912 0.0000000000
94870  37.798  -6.492  45.903 0.0000000000
94871  37.789  -6.649  46.809 0.0000000000
94872  38.358  -6.606  47.706 0.0000000000
94873  38.906  -6.522  48.587 0.0000000000
94874  42.323  -8.552  54.491 0.0000000000
94875  42.750  -8.140  54.376 0.0000000000
94876  42.295  -8.690  53.918 0.0000000000
94877  42.263  -8.799  53.363 0.0000000000
94878  42.224  -8.917  52.706 0.0000000000
94879  42.184  -9.038  52.086 0.0000000000
94880  41.535  -9.312  52.091 0.0000000000
94881  40.832  -9.682  51.512 0.0000000000
95655  5.600  -23.055  66.516 0.0000000000
95656  5.581  -23.646  65.941 0.0000000000
95657  5.733  -22.900  66.099 0.0000000000
95658  5.867  -22.673  65.684 0.0000000000
95659  6.082  -22.493  65.212 0.0000000000
95660  6.726  -18.475  60.166 0.0000000000
95661  7.244  -19.164  60.245 0.0000000000
95662  7.181  -19.010  59.716 0.0000000000
95663  7.570  -19.593  59.140 0.0000000000
95664  7.863  -20.211  58.495 0.0000000000
95665  7.915  -20.776  57.909 0.0000000000
95666  7.712  -19.998  57.966 0.0000000000
95667  7.507  -19.815  57.436 0.0000000000
95668  7.320  -19.649  56.887 0.0000000000
95897  32.877  -15.642  44.255 0.0000000000
95898  32.794  -15.692  43.499 0.0000000000
95899  32.498  -16.194  43.727 0.0000000000
95900  32.210  -16.745  43.241 0.0000000000
95901  32.037  -17.343  42.773 0.0000000000
96068  55.531  5.433  30.752 0.0000000000
96069  56.299  5.250  30.795 0.0000000000
96070  56.942  4.939  30.825 0.0000000000
96071  54.634  -3.643  36.163 0.0000000000
96072  55.275  -3.030  36.125 0.0000000000
96073  54.750  -3.507  35.638 0.0000000000
96074  54.855  -3.370  35.090 0.0000000000
96075  54.907  -3.207  34.524 0.0000000000
96076  52.079  -3.489  26.478 0.0000000000
96077  52.880  -3.051  27.223 0.0000000000
96078  52.779  -3.101  26.513 0.0000000000
96079  53.503  -2.696  26.550 0.0000000000
96080  54.269  -2.300  26.668 0.0000000000
96081  55.062  -1.885  26.733 0.0000000000
96082  54.210  -2.341  26.011 0.0000000000
96083  54.163  -2.480  25.278 0.0000000000
96084  54.129  -2.633  24.572 0.0000000000
96085  54.137  -2.768  23.923 0.0000000000
96086  53.478  -3.186  23.871 0.0000000000
96087  52.909  -3.723  23.244 0.0000000000
96088  52.444  -4.363  22.754 0.0000000000
96170  51.047  -3.815  7.574 0.0000000000
96171  50.657  -3.773  7.503 0.0000000000
96172  50.535  -4.482  7.968 0.0000000000
96183  55.172  -5.923  11.443 0.0000000000
96184  55.026  -6.644  11.436 0.0000000000
96185  55.446  -6.666  11.390 0.0000000000
96186  55.720  -7.340  11.382 0.0000000000
96187  55.986  -7.978  11.423 0.0000000000
96188  56.190  -8.577  11.576 0.0000000000
96189  56.414  -7.971  11.314 0.0000000000
96190  56.859  -7.958  11.219 0.0000000000
96191  57.313  -7.947  11.091 0.0000000000
96192  58.044  5.170  14.480 0.0000000000
96193  58.486  5.063  13.781 0.0000000000
96194  58.614  5.059  14.289 0.0000000000
96195  58.952  4.700  14.116 0.0000000000
96196  59.072  4.150  14.089 0.0000000000
96197  61.172  -3.316  12.085 0.0000000000
96198  61.102  -3.183  11.779 0.0000000000
96199  61.401  -3.973  11.471 0.0000000000
96200  61.585  -4.642  11.061 0.0000000000
96201  61.742  -5.350  10.798 0.0000000000
96202  61.903  -6.089  10.641 0.0000000000
96203  62.085  -6.073  10.855 0.0000000000
96204  62.445  -6.776  11.061 0.0000000000
97922  20.575  -10.754  58.033 0.0000000000
97923  20.472  -10.130  57.704 0.0000000000
97924  20.825  -10.625  57.785 0.0000000000
97925  21.174  -10.855  57.348 0.0000000000
97926  21.307  -10.759  56.641 0.0000000000
97927  23.095  -12.422  55.588 0.0000000000
97928  22.769  -12.214  55.615 0.0000000000
97929  22.923  -12.137  54.781 0.0000000000
97930  23.021  -12.135  54.480 0.0000000000
97931  22.961  -12.026  54.164 0.0000000000
97932  22.819  -11.525  53.487 0.0000000000
97933  23.207  -12.010  53.478 0.0000000000
97934  23.554  -12.263  53.077 0.0000000000
97935  23.972  -12.326  52.569 0.0000000000
97936  23.272  -14.995  66.475 0.0000000000
97937  23.025  -14.766  65.890 0.0000000000
97938  23.300  -14.603  65.531 0.0000000000
97939  23.251  -14.267  64.599 0.0000000000
97940  22.988  -14.254  63.681 0.0000000000
97941  22.638  -13.059  60.623 0.0000000000
97942  22.580  -13.251  60.969 0.0000000000
97943  22.077  -12.941  60.163 0.0000000000
97944  21.673  -12.851  59.886 0.0000000000
97945  21.445  -12.506  59.654 0.0000000000
97946  20.989  -12.099  59.434 0.0000000000
97947  21.063  -12.131  59.056 0.0000000000
97948  20.652  -11.349  58.534 0.0000000000
97949  28.628  -16.271  68.506 0.0000000000
97950  28.244  -16.652  68.840 0.0000000000
97951  28.104  -15.815  68.386 0.0000000000
97952  27.693  -15.587  68.435 0.0000000000
97953  27.321  -15.361  68.288 0.0000000000
97954  25.704  -14.081  65.989 0.0000000000
97955  25.863  -14.214  66.663 0.0000000000
97956  25.339  -14.204  66.476 0.0000000000
97957  25.007  -14.338  66.803 0.0000000000
97958  24.820  -14.870  67.058 0.0000000000
97959  24.289  -15.137  67.750 0.0000000000
97960  24.204  -14.897  66.857 0.0000000000
97961  23.764  -14.754  66.762 0.0000000000
97962  30.591  -14.534  60.021 0.0000000000
97963  30.920  -14.617  60.857 0.0000000000
97964  30.509  -14.726  60.897 0.0000000000
97965  30.271  -14.855  61.667 0.0000000000
97966  30.125  -14.891  62.439 0.0000000000
97967  28.813  -14.452  64.503 0.0000000000
97968  29.045  -14.548  64.361 0.0000000000
97969  29.050  -14.650  65.347 0.0000000000
97970  29.109  -14.816  65.669 0.0000000000
97971  29.495  -15.089  66.650 0.0000000000
97972  29.622  -15.428  67.156 0.0000000000
97973  29.185  -15.392  67.354 0.0000000000
97974  28.976  -15.759  67.844 0.0000000000
97975  24.310  -12.720  52.457 0.0000000000
97976  24.456  -12.972  53.055 0.0000000000
97977  25.084  -13.190  53.364 0.0000000000
97978  25.655  -13.576  53.808 0.0000000000
97979  27.416  -14.189  57.539 0.0000000000
97980  27.277  -14.288  56.599 0.0000000000
97981  27.951  -14.448  57.325 0.0000000000
97982  28.411  -14.569  57.465 0.0000000000
97983  28.854  -14.498  57.548 0.0000000000
97984  29.237  -14.507  57.662 0.0000000000
97985  29.388  -14.513  58.352 0.0000000000
97986  30.062  -14.555  59.288 0.0000000000
98238  5.207  -33.682  61.514 0.0000000000
98239  5.258  -34.289  61.048 0.0000000000
98240  5.540  -33.471  61.063 0.0000000000
98241  5.811  -33.313  60.475 0.0000000000
98242  6.124  -33.215  59.912 0.0000000000
98243  6.371  -32.936  59.374 0.0000000000
98244  6.440  -32.382  59.880 0.0000000000
98245  6.698  -31.629  59.854 0.0000000000
98246  6.935  -30.898  59.784 0.0000000000
98287  3.529  -35.290  69.804 0.0000000000
98288  3.464  -36.124  69.995 0.0000000000
98289  3.243  -35.942  69.826 0.0000000000
98290  3.063  -36.553  69.791 0.0000000000
98313  40.829  -11.305  36.991 0.0000000000
98314  40.172  -11.499  36.399 0.0000000000
98315  40.142  -11.648  36.882 0.0000000000
98316  39.508  -12.023  36.727 0.0000000000
98317  38.885  -12.397  36.606 0.0000000000
98318  37.371  -13.049  37.862 0.0000000000
98319  37.479  -13.111  37.341 0.0000000000
98320  36.888  -13.488  37.279 0.0000000000
98321  36.543  -13.998  36.711 0.0000000000
98322  36.318  -14.553  36.266 0.0000000000
98323  36.197  -15.173  35.834 0.0000000000
98324  35.937  -15.068  36.285 0.0000000000
98325  35.616  -15.590  36.347 0.0000000000
98326  35.320  -16.105  36.451 0.0000000000
98366  47.079  -6.989  50.494 0.0000000000
98367  47.597  -6.503  50.361 0.0000000000
98368  47.294  -7.100  49.900 0.0000000000
98369  47.427  -7.166  49.296 0.0000000000
98370  47.559  -7.223  48.629 0.0000000000
98371  45.794  -8.473  45.007 0.0000000000
98372  46.452  -8.093  45.738 0.0000000000
98373  46.504  -8.081  45.012 0.0000000000
98374  47.186  -7.644  45.087 0.0000000000
98375  47.858  -7.222  45.160 0.0000000000
98376  48.550  -6.760  45.271 0.0000000000
98377  47.868  -7.159  44.487 0.0000000000
98378  47.880  -7.116  43.854 0.0000000000
98379  47.879  -7.080  43.189 0.0000000000
98380  47.915  -7.034  42.649 0.0000000000
98381  47.214  -7.499  42.528 0.0000000000
98382  46.585  -7.930  41.952 0.0000000000
98383  46.063  -8.367  41.327 0.0000000000
98384  42.695  -10.731  39.810 0.0000000000
98385  43.459  -10.273  39.879 0.0000000000
98386  42.760  -10.652  39.341 0.0000000000
98387  42.794  -10.582  38.868 0.0000000000
98388  42.790  -10.519  38.371 0.0000000000
98389  42.809  -10.404  37.954 0.0000000000
98390  42.116  -10.811  37.937 0.0000000000
98391  41.445  -11.108  37.454 0.0000000000
99043  8.296  -23.377  73.518 0.0000000000
99044  8.031  -22.997  73.357 0.0000000000
99045  8.532  -22.623  73.349 0.0000000000
99046  8.810  -21.879  73.175 0.0000000000
99047  9.058  -21.136  72.951 0.0000000000
99048  10.958  -19.065  71.513 0.0000000000
99049  10.533  -19.265  71.809 0.0000000000
99050  10.700  -18.774  71.202 0.0000000000
99051  10.404  -18.399  70.874 0.0000000000
99052  10.106  -18.002  70.548 0.0000000000
99053  9.851  -17.597  70.311 0.0000000000
99054  10.244  -17.448  69.950 0.0000000000
99055  10.325  -16.962  69.337 0.0000000000
99056  10.459  -16.366  68.755 0.0000000000
99088  19.300  -27.431  54.245 0.0000000000
99089  19.280  -27.938  53.983 0.0000000000
99090  18.907  -27.910  54.399 0.0000000000
99094  17.734  -28.544  55.175 0.0000000000
99095  17.299  -28.533  55.549 0.0000000000
99096  16.881  -28.335  55.959 0.0000000000
99097  17.305  -22.404  68.356 0.0000000000
99098  16.902  -22.799  67.802 0.0000000000
99099  16.643  -22.667  68.420 0.0000000000
99100  16.068  -22.880  68.520 0.0000000000
99101  15.552  -23.111  68.650 0.0000000000
99102  13.938  -23.268  70.821 0.0000000000
99103  14.197  -23.394  70.244 0.0000000000
99104  13.729  -23.682  70.399 0.0000000000
99105  13.407  -24.174  69.836 0.0000000000
99106  13.031  -24.601  69.356 0.0000000000
99107  12.819  -25.036  68.798 0.0000000000
99108  12.633  -24.949  69.509 0.0000000000
99109  12.221  -25.231  69.696 0.0000000000
99110  11.790  -25.595  69.841 0.0000000000
99111  11.377  -25.940  69.929 0.0000000000
99112  11.542  -25.486  70.519 0.0000000000
99113  11.407  -25.263  71.217 0.0000000000
99114  11.121  -25.156  71.797 0.0000000000
99115  10.909  -23.116  73.234 0.0000000000
99116  10.755  -23.711  73.174 0.0000000000
99117  10.378  -23.491  73.330 0.0000000000
99118  9.876  -23.839  73.426 0.0000000000
99119  9.406  -24.179  73.533 0.0000000000
99120  8.942  -24.516  73.540 0.0000000000
99121  9.089  -23.905  73.571 0.0000000000
99122  8.627  -23.615  73.572 0.0000000000
99123  41.139  -9.612  55.915 0.0000000000
99124  40.641  -10.053  55.524 0.0000000000
99125  40.783  -9.980  56.211 0.0000000000
99126  40.444  -10.385  56.432 0.0000000000
99127  40.076  -10.866  56.718 0.0000000000
99128  40.003  -12.140  58.761 0.0000000000
99129  39.831  -12.070  58.282 0.0000000000
99130  39.605  -12.726  58.434 0.0000000000
99131  39.187  -13.258  58.037 0.0000000000
99132  38.678  -13.753  57.594 0.0000000000
99133  38.181  -14.255  57.142 0.0000000000
99134  38.499  -14.410  57.675 0.0000000000
99135  38.319  -15.121  57.733 0.0000000000
99136  38.182  -15.775  57.731 0.0000000000
99137  31.498  -21.661  61.721 0.0000000000
99138  31.805  -21.752  61.183 0.0000000000
99139  31.056  -21.797  60.818 0.0000000000
99140  30.619  -21.845  60.041 0.0000000000
99141  30.117  -21.897  59.038 0.0000000000
99142  26.150  -21.724  55.548 0.0000000000
99143  27.154  -21.737  56.191 0.0000000000
99144  26.546  -21.881  55.133 0.0000000000
99145  26.913  -21.910  54.708 0.0000000000
99146  27.215  -22.082  54.188 0.0000000000
99147  27.541  -22.201  53.737 0.0000000000
99148  26.647  -22.244  53.217 0.0000000000
99149  26.154  -22.518  52.287 0.0000000000
99150  25.752  -22.908  51.492 0.0000000000
99151  25.446  -23.337  50.822 0.0000000000
99152  25.063  -23.267  51.159 0.0000000000
99153  24.483  -23.686  50.971 0.0000000000
99154  23.952  -24.328  50.780 0.0000000000
99155  22.079  -25.670  51.959 0.0000000000
99156  22.451  -25.555  51.537 0.0000000000
99157  22.093  -26.234  51.630 0.0000000000
99158  22.150  -26.787  51.421 0.0000000000
99176  32.764  -10.522  52.172 0.0000000000
99177  32.627  -10.298  51.375 0.0000000000
99178  33.180  -10.254  52.308 0.0000000000
99179  33.573  -9.949  52.461 0.0000000000
99180  33.962  -9.677  52.592 0.0000000000
99181  36.636  -8.513  55.623 0.0000000000
99182  36.070  -8.659  54.679 0.0000000000
99183  36.480  -8.355  54.717 0.0000000000
99184  36.217  -8.245  53.857 0.0000000000
99185  36.031  -8.092  52.960 0.0000000000
99186  35.879  -7.881  52.085 0.0000000000
99187  36.515  -7.785  53.038 0.0000000000
99188  36.937  -7.520  53.054 0.0000000000
99189  37.429  -7.256  53.039 0.0000000000
99190  37.929  -7.024  53.067 0.0000000000
99191  38.053  -7.082  53.894 0.0000000000
99192  38.674  -6.961  54.661 0.0000000000
99193  39.359  -6.842  55.420 0.0000000000
99194  40.942  -7.883  58.107 0.0000000000
99195  40.857  -7.513  57.633 0.0000000000
99196  41.276  -7.870  57.772 0.0000000000
99197  41.580  -7.902  57.389 0.0000000000
99198  41.872  -7.975  56.950 0.0000000000
99199  42.052  -8.046  56.558 0.0000000000
99200  41.831  -8.503  56.757 0.0000000000
99201  41.629  -8.998  56.408 0.0000000000
99948  10.117  -32.519  51.291 0.0000000000
99949  10.835  -32.775  51.107 0.0000000000
99950  10.673  -32.313  50.853 0.0000000000
99951  11.093  -32.054  50.475 0.0000000000
99976  5.132  -17.454  65.786 0.0000000000
100217  32.480  -19.853  45.729 0.0000000000
100218  32.289  -19.900  45.107 0.0000000000
100219  32.575  -20.481  45.223 0.0000000000
100220  32.756  -21.124  44.692 0.0000000000
100221  33.155  -21.735  44.253 0.0000000000
100223  35.371  -23.838  43.845 0.0000000000
100389  53.667  1.775  32.403 0.0000000000
100390  54.406  1.935  32.765 0.0000000000
100391  48.904  -6.139  31.882 0.0000000000
100392  49.634  -5.812  31.831 0.0000000000
100393  48.932  -5.976  31.297 0.0000000000
100394  48.957  -5.805  30.693 0.0000000000
100395  48.962  -5.657  30.095 0.0000000000
100396  47.264  -6.622  27.376 0.0000000000
100397  47.719  -6.204  27.799 0.0000000000
100398  47.789  -6.285  27.204 0.0000000000
100399  48.376  -5.925  27.033 0.0000000000
100400  48.975  -5.521  26.863 0.0000000000
100401  49.535  -5.121  26.727 0.0000000000
100402  48.994  -5.610  26.244 0.0000000000
100403  49.088  -5.691  25.647 0.0000000000
100404  49.244  -5.778  25.072 0.0000000000
100405  49.414  -5.965  24.551 0.0000000000
100406  48.988  -6.355  24.798 0.0000000000
100407  48.829  -6.983  24.582 0.0000000000
100408  48.720  -7.615  24.510 0.0000000000
100489  54.826  2.904  3.506 0.0000000000
100490  55.722  1.329  5.710 0.0000000000
100491  55.401  1.322  5.307 0.0000000000
100492  55.136  0.711  5.886 0.0000000000
100493  54.550  0.093  6.087 0.0000000000
100494  53.971  -0.596  6.287 0.0000000000
100495  53.401  -1.260  6.520 0.0000000000
100496  53.647  -1.277  6.796 0.0000000000
100497  53.402  -1.869  7.376 0.0000000000
100498  53.071  -2.412  7.972 0.0000000000
100499  52.792  -2.959  8.469 0.0000000000
100500  53.229  -2.321  8.279 0.0000000000
100501  53.392  -2.230  8.645 0.0000000000
100502  53.550  -2.145  9.059 0.0000000000
100503  55.338  0.102  9.372 0.0000000000
100504  54.803  -0.576  9.502 0.0000000000
100505  54.898  -0.553  9.906 0.0000000000
100506  54.567  -1.174  10.410 0.0000000000
100507  54.378  -1.854  10.872 0.0000000000
100508  54.308  -2.617  11.260 0.0000000000
100509  54.601  -1.868  11.256 0.0000000000
100510  54.881  -1.938  11.585 0.0000000000
100511  55.177  -2.027  11.882 0.0000000000
100512  59.194  5.583  18.319 0.0000000000
100513  59.484  5.224  17.638 0.0000000000
100514  59.611  5.158  18.072 0.0000000000
100515  59.841  4.508  17.817 0.0000000000
100516  59.985  3.805  17.613 0.0000000000
100517  60.147  1.543  18.219 0.0000000000
100518  60.182  1.718  17.825 0.0000000000
100519  60.166  0.919  17.454 0.0000000000
100520  60.265  0.266  16.674 0.0000000000
100521  60.381  -0.367  15.867 0.0000000000
100522  60.449  -0.970  15.084 0.0000000000
100523  60.321  -1.096  15.451 0.0000000000
100524  60.268  -1.845  15.003 0.0000000000
100525  60.256  -2.610  14.515 0.0000000000
100526  60.269  -3.364  14.049 0.0000000000
100527  59.966  -2.790  14.757 0.0000000000
100528  59.622  -2.964  15.003 0.0000000000
100529  59.243  -3.055  15.309 0.0000000000
100530  58.383  -1.238  18.632 0.0000000000
100531  58.265  -1.865  17.633 0.0000000000
100532  57.878  -1.947  17.916 0.0000000000
100533  57.405  -2.712  17.280 0.0000000000
100534  57.116  -3.630  16.798 0.0000000000
100535  57.026  -4.626  16.475 0.0000000000
100536  56.687  -3.798  17.125 0.0000000000
100537  56.353  -3.997  17.501 0.0000000000
100538  56.033  -4.156  17.842 0.0000000000
102283  16.146  -18.823  70.432 0.0000000000
102284  15.837  -18.649  69.930 0.0000000000
102285  16.234  -18.489  69.678 0.0000000000
102286  16.332  -18.139  68.975 0.0000000000
102287  16.456  -17.878  68.293 0.0000000000
102288  17.803  -16.635  65.938 0.0000000000
102289  17.376  -16.807  66.193 0.0000000000
102290  17.325  -16.423  65.365 0.0000000000
102291  16.804  -16.300  64.884 0.0000000000
102292  16.392  -16.047  64.372 0.0000000000
102293  15.814  -15.733  63.912 0.0000000000
102294  16.194  -15.651  63.697 0.0000000000
102295  16.191  -15.098  62.904 0.0000000000
102296  16.083  -14.581  62.236 0.0000000000
102297  21.264  -15.060  63.924 0.0000000000
102298  20.845  -15.358  64.291 0.0000000000
102299  20.842  -15.046  63.447 0.0000000000
102300  20.218  -14.954  62.891 0.0000000000
102301  19.798  -14.858  62.376 0.0000000000
102302  18.200  -11.980  60.187 0.0000000000
102303  18.293  -12.742  60.522 0.0000000000
102304  17.840  -12.143  60.370 0.0000000000
102305  17.589  -12.407  60.491 0.0000000000
102306  17.227  -12.510  60.681 0.0000000000
102307  16.865  -12.754  60.870 0.0000000000
102308  16.874  -11.926  60.614 0.0000000000
102323  24.091  -21.940  59.931 0.0000000000
102324  23.476  -22.142  59.829 0.0000000000
102325  23.897  -21.972  60.548 0.0000000000
102326  23.710  -22.034  61.101 0.0000000000
102327  23.387  -22.070  61.493 0.0000000000
102328  24.129  -21.570  64.827 0.0000000000
102329  23.784  -21.801  64.089 0.0000000000
102330  23.581  -21.796  64.563 0.0000000000
102331  22.946  -22.016  64.400 0.0000000000
102332  22.284  -22.282  64.124 0.0000000000
102333  21.796  -22.448  63.949 0.0000000000
102334  22.244  -22.217  64.799 0.0000000000
102335  21.882  -22.193  65.177 0.0000000000
102336  21.619  -22.177  65.753 0.0000000000
102337  26.469  -18.154  69.271 0.0000000000
102338  26.467  -18.778  69.155 0.0000000000
102339  26.080  -18.666  69.325 0.0000000000
102340  25.530  -19.078  69.287 0.0000000000
102341  24.903  -19.504  69.350 0.0000000000
102342  22.599  -19.403  69.955 0.0000000000
102343  22.948  -19.804  69.783 0.0000000000
102344  22.465  -19.980  69.799 0.0000000000
102345  22.161  -20.508  69.357 0.0000000000
102346  21.884  -21.015  68.735 0.0000000000
102347  21.673  -21.325  68.235 0.0000000000
102348  21.322  -21.177  68.693 0.0000000000
102349  20.772  -21.400  68.600 0.0000000000
102350  20.281  -21.552  68.563 0.0000000000
102351  19.614  -21.720  68.445 0.0000000000
102352  19.859  -21.423  68.936 0.0000000000
102353  19.559  -21.279  69.477 0.0000000000
102354  19.232  -21.016  69.946 0.0000000000
102355  18.880  -18.781  70.560 0.0000000000
102356  18.799  -19.310  70.770 0.0000000000
102357  18.317  -19.081  70.688 0.0000000000
102358  17.739  -19.366  70.818 0.0000000000
102359  17.408  -19.531  70.907 0.0000000000
102360  16.982  -19.734  71.023 0.0000000000
102361  17.000  -19.293  70.816 0.0000000000
102362  16.637  -18.993  70.607 0.0000000000
102363  36.968  -10.568  61.186 0.0000000000
102364  37.464  -10.766  61.782 0.0000000000
102365  37.079  -10.937  61.752 0.0000000000
102366  37.084  -11.438  62.232 0.0000000000
102367  37.074  -11.926  62.761 0.0000000000
102368  35.814  -13.544  63.866 0.0000000000
102369  36.422  -13.450  63.819 0.0000000000
102370  36.364  -14.105  64.289 0.0000000000
102371  36.671  -14.644  64.551 0.0000000000
102372  36.989  -15.286  64.737 0.0000000000
102373  37.326  -16.052  64.703 0.0000000000
102374  36.828  -16.009  64.992 0.0000000000
102375  36.493  -16.733  65.163 0.0000000000
102376  36.111  -17.424  65.234 0.0000000000
102377  32.178  -14.804  63.730 0.0000000000
102378  32.583  -14.687  63.695 0.0000000000
102379  32.540  -14.858  64.392 0.0000000000
102380  32.754  -15.134  65.006 0.0000000000
102381  33.191  -15.583  65.649 0.0000000000
102382  32.573  -18.434  67.342 0.0000000000
102383  32.969  -17.755  67.182 0.0000000000
102384  33.015  -18.574  67.041 0.0000000000
102385  33.495  -18.620  66.841 0.0000000000
102386  33.954  -18.675  66.460 0.0000000000
102387  34.287  -18.651  66.239 0.0000000000
102388  33.757  -19.257  66.282 0.0000000000
102389  33.604  -19.922  65.780 0.0000000000
102390  33.283  -20.435  65.179 0.0000000000
102391  32.974  -20.726  64.706 0.0000000000
102392  32.591  -20.761  64.988 0.0000000000
102393  31.793  -21.128  64.621 0.0000000000
102394  31.092  -21.313  64.303 0.0000000000
102395  28.196  -21.349  64.124 0.0000000000
102396  28.628  -21.388  64.038 0.0000000000
102397  27.765  -21.392  63.365 0.0000000000
102398  27.299  -21.442  62.476 0.0000000000
102399  26.762  -21.451  61.606 0.0000000000
102400  26.297  -21.492  60.778 0.0000000000
102401  25.967  -21.539  61.166 0.0000000000
102402  24.943  -21.685  60.404 0.0000000000
102407  24.905  -9.780  46.696 0.0000000000
102409  25.345  -9.785  46.410 0.0000000000
102410  25.734  -9.882  46.226 0.0000000000
102411  26.186  -9.768  46.004 0.0000000000
102412  26.623  -9.763  45.975 0.0000000000
102413  26.728  -10.302  46.394 0.0000000000
102414  27.276  -10.808  46.986 0.0000000000
102415  27.814  -11.237  47.553 0.0000000000
102416  26.031  -13.190  51.540 0.0000000000
102417  25.853  -12.886  50.721 0.0000000000
102418  26.483  -13.202  51.384 0.0000000000
102419  26.961  -13.175  51.187 0.0000000000
102420  27.374  -13.215  51.043 0.0000000000
102421  30.292  -13.047  53.352 0.0000000000
102422  29.659  -13.158  52.510 0.0000000000
102423  29.988  -12.980  52.560 0.0000000000
102424  29.818  -12.795  51.771 0.0000000000
102425  29.648  -12.581  51.015 0.0000000000
102426  29.449  -12.345  50.224 0.0000000000
102427  30.042  -12.392  51.094 0.0000000000
102428  30.428  -12.154  51.239 0.0000000000
102429  30.842  -11.941  51.360 0.0000000000
102430  31.180  -11.702  51.616 0.0000000000
102431  31.392  -11.995  52.328 0.0000000000
102432  31.902  -11.884  53.273 0.0000000000
102433  32.405  -11.775  54.193 0.0000000000
102434  34.248  -11.783  58.325 0.0000000000
102435  34.087  -11.721  57.699 0.0000000000
102436  34.580  -11.466  58.492 0.0000000000
102437  34.915  -11.097  58.654 0.0000000000
102438  35.260  -10.794  58.799 0.0000000000
102439  35.585  -10.461  58.938 0.0000000000
102440  35.904  -10.629  59.713 0.0000000000
102441  36.422  -10.507  60.501 0.0000000000
103193  5.393  -33.895  54.905 0.0000000000
103194  5.396  -34.637  54.903 0.0000000000
103195  5.576  -34.357  54.479 0.0000000000
103196  5.964  -34.755  54.138 0.0000000000
103197  6.555  -35.112  53.878 0.0000000000
103198  7.324  -35.303  53.707 0.0000000000
103199  6.897  -34.731  53.518 0.0000000000
103200  7.311  -34.421  53.119 0.0000000000
103201  7.714  -34.051  52.811 0.0000000000
103202  8.165  -33.746  52.490 0.0000000000
103203  7.427  -33.512  52.620 0.0000000000
103204  7.124  -32.903  52.396 0.0000000000
103205  6.897  -32.299  52.194 0.0000000000
103206  5.899  -29.787  52.915 0.0000000000
103207  5.906  -30.215  52.470 0.0000000000
103208  5.913  -29.585  52.368 0.0000000000
103209  6.051  -29.369  51.848 0.0000000000
103210  6.369  -29.192  51.424 0.0000000000
103211  6.749  -29.029  51.030 0.0000000000
103212  6.381  -28.597  51.393 0.0000000000
103213  6.348  -27.964  51.374 0.0000000000
103214  6.380  -27.321  51.351 0.0000000000
103416  43.003  -9.949  29.492 0.0000000000
103417  43.061  -10.513  29.206 0.0000000000
103418  42.671  -10.474  29.576 0.0000000000
103419  42.432  -11.009  29.706 0.0000000000
103420  42.209  -11.530  29.873 0.0000000000
103421  40.729  -12.610  31.068 0.0000000000
103422  41.084  -12.605  30.801 0.0000000000
103423  41.017  -13.196  30.926 0.0000000000
103424  41.360  -13.767  30.932 0.0000000000
103430  38.451  -12.977  34.127 0.0000000000
103431  38.677  -12.901  33.675 0.0000000000
103432  38.377  -13.498  33.651 0.0000000000
103433  38.441  -14.066  33.276 0.0000000000
103434  38.622  -14.695  33.062 0.0000000000
103577  39.532  -1.667  43.970 0.0000000000
103578  39.623  -1.053  44.492 0.0000000000
103579  40.171  -1.490  44.037 0.0000000000
103580  40.794  -1.326  44.168 0.0000000000
103581  41.372  -1.160  44.291 0.0000000000
103582  45.016  -2.058  44.942 0.0000000000
103583  44.261  -1.685  44.610 0.0000000000
103584  44.856  -1.385  44.878 0.0000000000
103585  44.727  -0.686  44.987 0.0000000000
103586  44.543  -0.029  45.250 0.0000000000
103587  44.406  0.621  45.536 0.0000000000
103588  45.155  0.269  45.447 0.0000000000
103589  45.701  0.544  45.585 0.0000000000
103590  46.249  0.878  45.686 0.0000000000
103591  48.998  -4.537  49.593 0.0000000000
103592  48.641  -4.014  49.415 0.0000000000
103593  49.167  -4.026  49.238 0.0000000000
103594  49.275  -3.492  48.830 0.0000000000
103595  49.376  -2.967  48.297 0.0000000000
103596  51.040  -1.746  46.709 0.0000000000
103597  50.551  -1.727  47.017 0.0000000000
103598  50.529  -1.122  46.502 0.0000000000
103599  49.982  -0.538  46.196 0.0000000000
103600  49.400  0.068  45.999 0.0000000000
103601  48.794  0.633  45.829 0.0000000000
103602  49.259  0.694  45.659 0.0000000000
103603  49.035  1.194  45.212 0.0000000000
103604  48.739  1.499  44.730 0.0000000000
103605  48.333  1.604  44.195 0.0000000000
103606  49.119  1.362  44.342 0.0000000000
103607  49.526  1.107  43.966 0.0000000000
103608  49.949  0.862  43.586 0.0000000000
103609  53.064  -0.674  43.140 0.0000000000
103610  52.428  -0.179  43.155 0.0000000000
103611  52.859  -0.371  42.675 0.0000000000
103612  52.596  -0.211  42.157 0.0000000000
103613  52.270  -0.165  41.640 0.0000000000
103614  51.853  -0.210  41.137 0.0000000000
103615  52.736  -0.292  41.206 0.0000000000
103616  53.172  -0.392  40.760 0.0000000000
103617  53.684  -0.429  40.283 0.0000000000
103618  53.963  -0.453  39.870 0.0000000000
103619  54.300  -0.619  40.330 0.0000000000
103620  54.727  -0.927  40.388 0.0000000000
103621  55.082  -1.372  40.287 0.0000000000
103622  54.055  -4.036  40.208 0.0000000000
103623  54.545  -3.531  40.107 0.0000000000
103624  54.132  -4.089  39.670 0.0000000000
103625  54.203  -4.092  39.156 0.0000000000
103626  54.240  -4.081  38.689 0.0000000000
103627  54.319  -4.036  38.233 0.0000000000
103628  53.628  -4.530  38.227 0.0000000000
103629  52.935  -4.853  37.675 0.0000000000
103630  52.141  -5.152  37.115 0.0000000000
103631  48.067  -6.889  40.398 0.0000000000
103632  48.791  -6.514  40.491 0.0000000000
103633  48.112  -6.868  39.846 0.0000000000
103634  48.122  -6.868  39.288 0.0000000000
103635  48.121  -6.863  38.710 0.0000000000
103636  46.388  -7.905  36.097 0.0000000000
103637  47.025  -7.552  36.555 0.0000000000
103638  47.113  -7.551  36.025 0.0000000000
103639  47.813  -7.227  35.997 0.0000000000
103640  48.498  -6.870  35.954 0.0000000000
103641  49.171  -6.528  35.926 0.0000000000
103642  48.529  -6.863  35.410 0.0000000000
103643  48.611  -6.836  34.952 0.0000000000
103644  48.648  -6.768  34.461 0.0000000000
103645  48.689  -6.666  33.956 0.0000000000
103646  48.007  -7.035  33.939 0.0000000000
103647  47.381  -7.242  33.436 0.0000000000
103648  46.775  -7.432  32.979 0.0000000000
103649  43.301  -8.688  32.142 0.0000000000
103650  44.017  -8.358  32.183 0.0000000000
103651  43.470  -8.596  31.626 0.0000000000
103652  43.603  -8.529  31.148 0.0000000000
103653  43.757  -8.486  30.618 0.0000000000
103654  43.933  -8.469  30.056 0.0000000000
103655  43.378  -8.910  30.160 0.0000000000
103656  43.142  -9.409  29.754 0.0000000000
103748  55.364  4.495  15.257 0.0000000000
103749  54.855  4.290  15.920 0.0000000000
103750  54.930  4.256  16.426 0.0000000000
103751  55.055  4.245  16.979 0.0000000000
103765  55.962  4.805  19.573 0.0000000000
103766  56.649  5.180  19.320 0.0000000000
103767  56.145  4.937  20.012 0.0000000000
103768  56.321  5.066  20.466 0.0000000000
103769  56.572  5.294  20.969 0.0000000000
103772  56.249  5.971  23.982 0.0000000000
103773  56.999  6.232  23.677 0.0000000000
103774  57.692  6.389  23.321 0.0000000000
103775  58.305  6.412  22.966 0.0000000000
103776  57.875  6.600  23.835 0.0000000000
103777  58.060  6.745  24.342 0.0000000000
103778  58.250  6.848  24.853 0.0000000000
105604  3.131  -30.250  67.674 0.0000000000
105605  3.291  -29.956  67.171 0.0000000000
105606  3.301  -29.511  67.743 0.0000000000
105607  3.544  -28.753  67.968 0.0000000000
105608  3.797  -28.006  68.104 0.0000000000
105609  4.764  -25.163  69.843 0.0000000000
105610  4.601  -25.656  69.375 0.0000000000
105611  4.836  -24.864  69.412 0.0000000000
105612  4.923  -24.562  68.990 0.0000000000
105613  5.038  -24.329  68.515 0.0000000000
105614  5.113  -24.058  68.068 0.0000000000
105615  5.166  -23.545  68.568 0.0000000000
105616  5.268  -22.819  68.516 0.0000000000
105617  5.416  -22.035  68.587 0.0000000000
105618  7.201  -21.504  72.368 0.0000000000
105619  6.791  -21.920  72.227 0.0000000000
105620  7.094  -21.175  72.031 0.0000000000
105621  6.875  -20.843  71.638 0.0000000000
105622  6.704  -20.496  71.253 0.0000000000
105623  6.758  -17.534  70.127 0.0000000000
105624  6.598  -18.283  70.326 0.0000000000
105625  6.422  -17.965  69.988 0.0000000000
105626  6.150  -18.413  69.779 0.0000000000
105627  5.947  -18.869  69.523 0.0000000000
105628  5.802  -19.421  69.184 0.0000000000
105629  5.832  -18.605  69.137 0.0000000000
105630  5.715  -18.293  68.809 0.0000000000
105631  5.541  -18.110  68.312 0.0000000000
105632  5.421  -17.846  67.919 0.0000000000
105633  5.493  -17.326  68.299 0.0000000000
105634  5.489  -16.605  68.192 0.0000000000
105645  14.434  -18.022  68.218 0.0000000000
105646  13.992  -18.159  68.593 0.0000000000
105647  14.011  -17.791  67.746 0.0000000000
105648  13.644  -17.551  67.364 0.0000000000
105649  13.157  -17.253  67.055 0.0000000000
105650  12.730  -14.392  64.973 0.0000000000
105651  12.680  -15.128  65.517 0.0000000000
105652  12.410  -14.550  65.499 0.0000000000
105653  12.086  -14.712  65.960 0.0000000000
105654  11.794  -14.848  66.472 0.0000000000
105655  11.390  -14.944  66.989 0.0000000000
105656  11.558  -14.272  66.490 0.0000000000
105766  21.050  -23.483  59.010 0.0000000000
105767  20.703  -23.913  58.224 0.0000000000
105768  20.495  -23.931  58.788 0.0000000000
105769  19.954  -24.320  58.668 0.0000000000
105770  19.433  -24.750  58.598 0.0000000000
105771  17.501  -25.134  60.193 0.0000000000
105772  17.698  -25.272  59.568 0.0000000000
105773  17.192  -25.472  59.657 0.0000000000
105774  16.921  -25.890  59.061 0.0000000000
105775  16.630  -26.354  58.430 0.0000000000
105776  16.356  -26.911  57.804 0.0000000000
105777  16.111  -26.691  58.500 0.0000000000
105778  15.624  -26.972  58.535 0.0000000000
105779  15.100  -27.379  58.557 0.0000000000
105780  15.462  -24.122  65.352 0.0000000000
105781  15.712  -24.200  64.682 0.0000000000
105782  15.120  -24.427  64.787 0.0000000000
105783  14.812  -24.840  64.147 0.0000000000
105784  14.498  -25.290  63.494 0.0000000000
105785  12.572  -27.603  62.437 0.0000000000
105786  13.050  -27.101  62.381 0.0000000000
105787  12.785  -27.694  61.779 0.0000000000
105788  13.032  -27.779  61.115 0.0000000000
105789  13.253  -27.867  60.503 0.0000000000
105790  13.579  -27.975  59.893 0.0000000000
105791  13.131  -28.463  59.956 0.0000000000
105792  13.059  -29.126  59.523 0.0000000000
105793  13.042  -29.743  59.250 0.0000000000
105794  13.167  -30.423  59.057 0.0000000000
105795  12.781  -30.310  59.414 0.0000000000
105796  12.491  -30.769  59.731 0.0000000000
105797  12.245  -31.347  60.011 0.0000000000
105798  10.620  -32.208  61.879 0.0000000000
105799  11.033  -32.220  61.446 0.0000000000
105800  10.817  -32.758  61.843 0.0000000000
105801  11.079  -33.274  61.931 0.0000000000
105811  8.195  -33.452  64.844 0.0000000000
105813  7.997  -33.936  65.135 0.0000000000
105814  7.805  -34.474  65.436 0.0000000000
105815  7.628  -35.020  65.924 0.0000000000
105817  7.298  -34.913  66.304 0.0000000000
105818  6.945  -34.669  66.724 0.0000000000
105819  6.657  -34.381  67.179 0.0000000000
105820  9.495  -27.436  70.030 0.0000000000
105821  9.282  -27.977  69.348 0.0000000000
105822  9.048  -27.831  70.030 0.0000000000
105823  8.630  -28.248  69.998 0.0000000000
105824  8.225  -28.693  69.950 0.0000000000
105825  6.467  -29.288  71.434 0.0000000000
105826  6.805  -29.416  70.996 0.0000000000
105827  6.394  -29.916  70.910 0.0000000000
105828  6.305  -30.607  70.347 0.0000000000
105829  6.249  -31.315  69.803 0.0000000000
105830  6.177  -32.077  69.219 0.0000000000
105831  5.881  -31.832  69.782 0.0000000000
105832  5.495  -32.376  69.748 0.0000000000
105833  5.130  -32.874  69.779 0.0000000000
105834  4.809  -33.323  69.821 0.0000000000
105835  4.826  -32.636  70.098 0.0000000000
105836  4.524  -32.353  70.292 0.0000000000
105837  4.190  -32.155  70.404 0.0000000000
105838  3.616  -29.640  70.763 0.0000000000
105839  3.606  -30.277  70.631 0.0000000000
105840  3.393  -29.991  70.317 0.0000000000
105841  3.202  -30.451  69.808 0.0000000000
105842  3.037  -30.940  69.277 0.0000000000
105843  2.907  -31.452  68.724 0.0000000000
105844  3.003  -30.727  68.719 0.0000000000
105845  3.033  -30.458  68.184 0.0000000000
105846  39.913  -10.445  45.690 0.0000000000
105847  39.227  -10.699  45.166 0.0000000000
105848  39.209  -10.637  45.793 0.0000000000
105849  38.533  -10.864  45.924 0.0000000000
105850  37.888  -11.173  45.971 0.0000000000
105851  37.032  -12.016  48.193 0.0000000000
105852  36.913  -11.966  47.528 0.0000000000
105853  36.429  -12.398  47.671 0.0000000000
105854  35.818  -12.775  47.107 0.0000000000
105855  35.254  -13.170  46.601 0.0000000000
105856  34.668  -13.595  46.075 0.0000000000
105857  34.785  -13.581  46.737 0.0000000000
105858  34.423  -14.058  46.936 0.0000000000
105859  34.073  -14.510  47.069 0.0000000000
105860  38.176  -11.750  53.853 0.0000000000
105861  37.980  -11.786  53.147 0.0000000000
105862  37.565  -12.191  53.485 0.0000000000
105863  36.935  -12.627  52.906 0.0000000000
105864  36.333  -13.075  52.423 0.0000000000
105865  34.863  -15.642  51.766 0.0000000000
105866  34.909  -15.057  51.597 0.0000000000
105867  34.612  -15.538  51.047 0.0000000000
105868  34.364  -15.466  50.318 0.0000000000
105869  34.163  -15.411  49.673 0.0000000000
105870  33.949  -15.402  48.962 0.0000000000
105871  33.801  -15.907  49.102 0.0000000000
105872  33.462  -16.445  48.538 0.0000000000
105873  33.164  -16.949  48.049 0.0000000000
105874  32.902  -17.466  47.506 0.0000000000
105875  33.167  -17.498  48.100 0.0000000000
105876  33.203  -18.086  48.220 0.0000000000
105877  33.308  -18.694  48.256 0.0000000000
105878  34.702  -20.343  49.522 0.0000000000
105879  34.366  -20.205  49.037 0.0000000000
105880  34.591  -20.860  48.873 0.0000000000
105881  34.475  -21.440  48.157 0.0000000000
105882  34.396  -22.024  47.494 0.0000000000
105883  34.356  -22.614  46.966 0.0000000000
105884  34.481  -22.683  47.390 0.0000000000
105885  34.362  -23.344  47.334 0.0000000000
105886  34.010  -23.928  47.208 0.0000000000
105887  39.237  -12.750  62.557 0.0000000000
105888  39.529  -12.686  62.165 0.0000000000
105889  39.458  -13.415  62.474 0.0000000000
105890  39.633  -14.085  62.240 0.0000000000
105891  39.632  -14.725  61.907 0.0000000000
105892  38.162  -18.226  60.981 0.0000000000
105893  38.584  -17.489  61.133 0.0000000000
105894  38.210  -18.085  60.436 0.0000000000
105895  38.218  -17.980  59.922 0.0000000000
105896  38.168  -17.793  59.210 0.0000000000
105897  38.098  -17.632  58.694 0.0000000000
105898  37.785  -18.382  58.621 0.0000000000
105899  37.467  -18.907  57.918 0.0000000000
105900  37.154  -19.448  57.162 0.0000000000
105901  33.075  -22.025  59.342 0.0000000000
105902  33.824  -21.760  59.734 0.0000000000
105903  33.378  -22.083  58.923 0.0000000000
105904  33.666  -22.130  58.484 0.0000000000
105905  33.939  -22.211  57.949 0.0000000000
105906  33.032  -22.926  54.704 0.0000000000
105907  33.591  -22.808  55.538 0.0000000000
105908  33.829  -22.848  54.975 0.0000000000
105909  34.601  -22.620  55.025 0.0000000000
105910  35.258  -22.221  55.206 0.0000000000
105911  35.889  -21.702  55.420 0.0000000000
105912  35.522  -22.182  54.661 0.0000000000
105913  35.759  -22.077  54.048 0.0000000000
105914  35.914  -21.898  53.447 0.0000000000
105915  35.985  -21.660  52.958 0.0000000000
105916  35.543  -22.371  52.790 0.0000000000
105917  35.089  -22.818  52.119 0.0000000000
105918  34.604  -23.173  51.512 0.0000000000
105919  31.224  -24.201  49.260 0.0000000000
105920  31.948  -24.052  49.647 0.0000000000
105921  31.488  -24.333  48.879 0.0000000000
105922  31.778  -24.479  48.457 0.0000000000
105923  32.090  -24.537  48.168 0.0000000000
105924  32.388  -24.616  47.854 0.0000000000
105925  31.756  -24.961  47.508 0.0000000000
105926  31.529  -25.386  47.098 0.0000000000
105927  31.451  -25.865  46.805 0.0000000000
105928  31.531  -26.386  46.671 0.0000000000
105929  31.081  -26.256  46.823 0.0000000000
105930  30.751  -26.654  46.886 0.0000000000
105931  30.498  -26.975  47.019 0.0000000000
105941  25.066  -25.640  49.279 0.0000000000
105942  25.480  -25.726  49.061 0.0000000000
105943  25.180  -26.242  49.242 0.0000000000
105944  25.338  -26.767  49.310 0.0000000000
106021  32.142  -9.041  48.202 0.0000000000
106022  31.717  -8.916  47.299 0.0000000000
106023  32.100  -8.594  47.372 0.0000000000
106024  32.093  -8.195  46.617 0.0000000000
106025  31.996  -7.687  45.867 0.0000000000
106026  33.122  -6.060  44.468 0.0000000000
106027  32.675  -6.179  44.588 0.0000000000
106028  32.598  -5.556  44.150 0.0000000000
106029  32.101  -5.056  44.042 0.0000000000
106030  31.614  -4.481  44.037 0.0000000000
106031  31.203  -3.964  44.208 0.0000000000
106032  31.592  -3.831  44.072 0.0000000000
106037  32.669  -1.996  44.499 0.0000000000
106038  33.093  -1.992  44.421 0.0000000000
106039  35.450  -4.442  43.477 0.0000000000
106040  34.935  -3.815  43.497 0.0000000000
106041  35.402  -3.839  43.469 0.0000000000
106042  35.426  -3.096  43.663 0.0000000000
106043  35.407  -2.346  44.003 0.0000000000
106044  35.514  -1.627  44.576 0.0000000000
106045  35.906  -2.385  43.989 0.0000000000
106046  36.420  -2.333  43.990 0.0000000000
106047  36.925  -2.324  43.967 0.0000000000
106048  37.485  -2.215  43.988 0.0000000000
106049  37.465  -2.882  43.608 0.0000000000
106050  38.056  -3.326  43.370 0.0000000000
106051  38.628  -3.898  43.396 0.0000000000
106052  39.986  -6.044  45.976 0.0000000000
106053  39.975  -5.778  45.195 0.0000000000
106054  40.553  -5.891  46.028 0.0000000000
106055  41.070  -5.754  46.130 0.0000000000
106056  41.584  -5.617  46.245 0.0000000000
106057  42.126  -5.439  46.378 0.0000000000
106058  42.117  -5.582  47.152 0.0000000000
106059  42.685  -5.453  48.158 0.0000000000
106060  43.244  -5.321  49.213 0.0000000000
106061  40.147  -6.277  53.075 0.0000000000
106062  40.099  -6.299  52.258 0.0000000000
106063  40.656  -6.145  53.041 0.0000000000
106064  41.209  -6.011  53.002 0.0000000000
106065  41.812  -5.948  52.942 0.0000000000
106066  43.885  -6.782  53.738 0.0000000000
106067  43.719  -6.337  53.691 0.0000000000
106068  44.095  -6.464  53.458 0.0000000000
106069  44.259  -6.241  53.063 0.0000000000
106070  44.335  -5.929  52.641 0.0000000000
106071  44.412  -5.684  52.133 0.0000000000
106072  44.799  -6.021  52.512 0.0000000000
106073  45.204  -6.157  52.354 0.0000000000
106074  45.592  -6.311  52.185 0.0000000000
106075  45.946  -6.446  51.961 0.0000000000
106076  45.602  -6.805  52.130 0.0000000000
106077  45.525  -7.363  51.823 0.0000000000
106078  45.170  -7.930  51.327 0.0000000000
106079  42.001  -9.490  49.740 0.0000000000
106080  42.701  -9.293  49.849 0.0000000000
106081  41.991  -9.563  49.187 0.0000000000
106082  41.980  -9.642  48.535 0.0000000000
106083  41.985  -9.703  47.892 0.0000000000
106084  42.002  -9.750  47.267 0.0000000000
106085  41.314  -9.928  47.139 0.0000000000
106086  40.631  -10.179  46.474 0.0000000000
108399  4.249  -28.885  65.626 0.0000000000
108400  4.327  -29.474  64.936 0.0000000000
108401  4.549  -28.705  65.166 0.0000000000
108402  4.873  -28.461  64.717 0.0000000000
108403  5.184  -28.353  64.230 0.0000000000
108404  5.774  -25.718  63.610 0.0000000000
108405  5.792  -26.442  63.523 0.0000000000
108406  5.980  -26.247  63.017 0.0000000000
108407  6.251  -26.767  62.462 0.0000000000
108408  6.570  -27.306  61.911 0.0000000000
108409  6.917  -27.955  61.297 0.0000000000
108410  6.840  -27.202  61.336 0.0000000000
108411  7.004  -27.013  60.822 0.0000000000
108412  7.147  -26.797  60.350 0.0000000000
108413  6.333  -19.624  64.281 0.0000000000
108414  6.573  -20.357  64.410 0.0000000000
108415  6.677  -20.196  63.867 0.0000000000
108416  7.002  -20.806  63.429 0.0000000000
108417  7.226  -21.453  62.894 0.0000000000
108418  7.811  -22.174  60.019 0.0000000000
108419  7.635  -22.341  60.597 0.0000000000
108420  7.600  -22.900  59.892 0.0000000000
108421  7.347  -23.594  59.764 0.0000000000
108422  7.150  -24.323  59.574 0.0000000000
108423  7.064  -25.035  59.370 0.0000000000
108424  7.191  -24.877  58.846 0.0000000000
108425  7.291  -25.445  58.115 0.0000000000
108426  7.370  -25.963  57.363 0.0000000000
108427  7.385  -26.422  56.692 0.0000000000
108428  7.202  -25.815  56.791 0.0000000000
108429  7.021  -25.622  56.325 0.0000000000
108430  6.776  -25.451  55.780 0.0000000000
108431  6.934  -22.981  55.401 0.0000000000
108432  6.727  -23.669  55.247 0.0000000000
108433  6.661  -23.484  54.796 0.0000000000
108434  6.422  -24.009  54.154 0.0000000000
108435  6.275  -24.507  53.522 0.0000000000
108436  6.210  -24.949  52.889 0.0000000000
108437  6.342  -24.314  53.088 0.0000000000
108438  6.457  -24.077  52.578 0.0000000000
108439  6.682  -23.850  52.173 0.0000000000
108472  6.672  -19.256  51.478 0.0000000000
108473  6.559  -19.416  51.947 0.0000000000
108474  6.970  -19.848  51.513 0.0000000000
108475  7.231  -20.508  51.608 0.0000000000
108476  7.461  -21.193  51.676 0.0000000000
108477  7.448  -21.950  51.654 0.0000000000
108478  7.724  -21.686  51.227 0.0000000000
108479  8.067  -22.212  50.843 0.0000000000
108480  8.488  -22.751  50.394 0.0000000000
108481  8.926  -23.277  49.939 0.0000000000
108482  8.883  -22.514  50.119 0.0000000000
108483  9.372  -22.271  49.837 0.0000000000
108484  9.789  -22.012  49.621 0.0000000000
108486  10.383  -20.162  49.073 0.0000000000
108487  10.738  -19.942  48.775 0.0000000000
108488  11.378  -20.464  48.477 0.0000000000
108489  11.932  -20.929  48.122 0.0000000000
108490  12.502  -21.465  47.703 0.0000000000
108491  12.316  -20.751  47.754 0.0000000000
108492  12.689  -20.562  47.399 0.0000000000
108493  13.014  -20.336  46.998 0.0000000000
109127  36.586  -11.965  42.972 0.0000000000
109128  36.654  -12.054  42.254 0.0000000000
109129  36.016  -12.328  42.395 0.0000000000
109130  35.438  -12.797  41.717 0.0000000000
109131  34.905  -13.335  41.085 0.0000000000
109132  32.853  -15.945  40.591 0.0000000000
109133  33.176  -15.454  40.310 0.0000000000
109134  33.037  -16.084  39.852 0.0000000000
109135  33.271  -16.256  39.194 0.0000000000
109136  33.556  -16.437  38.594 0.0000000000
109137  33.909  -16.639  37.972 0.0000000000
109138  33.624  -17.039  38.302 0.0000000000
109139  33.799  -17.668  38.096 0.0000000000
109140  34.092  -18.222  37.951 0.0000000000
109141  32.258  -19.985  42.802 0.0000000000
109142  32.076  -19.492  42.541 0.0000000000
109143  32.447  -19.985  42.271 0.0000000000
109144  32.704  -19.987  41.756 0.0000000000
109145  33.007  -19.991  41.251 0.0000000000
109531  40.331  0.782  47.272 0.0000000000
109646  57.377  7.231  28.459 0.0000000000
109647  57.730  7.144  27.844 0.0000000000
109648  58.083  6.972  27.124 0.0000000000
109649  58.272  6.604  27.460 0.0000000000
109650  58.691  5.964  27.052 0.0000000000
109651  58.954  5.317  26.743 0.0000000000
109652  54.963  -0.183  38.210 0.0000000000
109653  54.491  0.037  37.658 0.0000000000
109654  55.172  -0.070  37.789 0.0000000000
109655  55.367  0.065  37.382 0.0000000000
109656  55.614  0.179  36.999 0.0000000000
109657  56.869  -0.589  35.672 0.0000000000
109658  56.765  -0.105  35.954 0.0000000000
109659  56.952  -0.004  35.451 0.0000000000
109660  56.933  0.568  35.212 0.0000000000
109661  56.776  1.112  34.843 0.0000000000
109662  56.512  1.515  34.413 0.0000000000
109663  57.015  1.248  34.456 0.0000000000
109664  57.231  1.386  34.047 0.0000000000
109665  57.450  1.491  33.618 0.0000000000
109666  52.645  -4.143  31.630 0.0000000000
109667  53.467  -3.837  32.199 0.0000000000
109668  53.475  -3.702  31.620 0.0000000000
109669  54.312  -3.239  31.675 0.0000000000
109670  55.073  -2.744  31.723 0.0000000000
109671  56.338  -1.435  30.049 0.0000000000
109672  56.449  -1.485  30.635 0.0000000000
109673  57.085  -1.015  30.654 0.0000000000
109674  57.612  -0.534  31.170 0.0000000000
109675  57.890  -0.006  31.667 0.0000000000
109676  58.006  0.584  32.080 0.0000000000
109677  58.112  0.590  31.589 0.0000000000
109678  58.205  1.188  31.463 0.0000000000
109679  58.262  1.815  31.354 0.0000000000
109680  58.242  2.510  31.177 0.0000000000
109681  58.385  1.810  30.835 0.0000000000
109682  58.493  1.816  30.325 0.0000000000
109683  58.558  1.862  29.792 0.0000000000
109684  57.629  -0.013  26.860 0.0000000000
109685  58.020  0.619  27.523 0.0000000000
109686  57.999  0.591  26.923 0.0000000000
109687  58.338  1.176  26.856 0.0000000000
109688  58.674  1.799  26.726 0.0000000000
109689  58.909  2.509  26.524 0.0000000000
109690  58.699  1.719  26.077 0.0000000000
109691  58.710  1.576  25.389 0.0000000000
109692  58.747  1.429  24.681 0.0000000000
109693  58.813  1.241  24.011 0.0000000000
109694  58.405  0.745  24.207 0.0000000000
109695  58.031  0.119  23.760 0.0000000000
109696  57.482  -0.564  23.161 0.0000000000
109697  54.469  -3.337  21.520 0.0000000000
109698  55.055  -2.841  21.546 0.0000000000
109699  54.564  -3.544  20.937 0.0000000000
109700  54.655  -3.799  20.335 0.0000000000
109701  54.758  -4.110  19.734 0.0000000000
109702  54.908  -4.485  19.199 0.0000000000
109703  54.541  -5.061  19.458 0.0000000000
109704  54.492  -5.984  19.376 0.0000000000
109705  54.603  -6.859  19.432 0.0000000000
109706  50.477  -6.847  22.895 0.0000000000
109707  50.889  -6.479  22.585 0.0000000000
109708  50.841  -7.105  22.591 0.0000000000
109709  51.244  -7.368  22.331 0.0000000000
109710  51.629  -7.720  22.112 0.0000000000
109989  52.224  -5.497  10.361 0.0000000000
109990  51.992  -6.199  10.541 0.0000000000
109991  52.283  -6.214  10.775 0.0000000000
109992  52.399  -6.991  11.138 0.0000000000
109994  54.060  -8.959  11.966 0.0000000000
109995  53.625  -8.925  12.002 0.0000000000
109996  53.725  -9.476  12.325 0.0000000000
110016  57.692  5.212  10.839 0.0000000000
110017  58.040  4.858  10.217 0.0000000000
110018  58.085  4.935  10.654 0.0000000000
110019  58.239  4.453  10.635 0.0000000000
110020  58.104  3.780  10.748 0.0000000000
110021  57.969  2.648  12.356 0.0000000000
110022  57.787  2.593  11.988 0.0000000000
110023  57.483  1.938  12.326 0.0000000000
110024  56.963  1.181  12.371 0.0000000000
110025  56.537  0.380  12.386 0.0000000000
110026  56.213  -0.451  12.373 0.0000000000
110027  56.513  -0.474  12.623 0.0000000000
110028  56.707  -1.300  12.644 0.0000000000
110029  57.094  -2.134  12.389 0.0000000000
110030  59.707  2.728  15.234 0.0000000000
110031  59.520  2.778  14.908 0.0000000000
110032  59.590  1.912  14.736 0.0000000000
110033  59.474  1.133  14.191 0.0000000000
110034  59.337  0.361  13.661 0.0000000000
110035  60.242  -3.186  11.098 0.0000000000
110036  59.906  -2.454  11.555 0.0000000000
110037  59.914  -3.206  11.083 0.0000000000
110038  59.570  -3.279  11.117 0.0000000000
110039  59.164  -3.407  11.205 0.0000000000
110040  58.759  -3.506  11.292 0.0000000000
110041  59.065  -4.244  10.848 0.0000000000
110042  58.957  -5.035  10.631 0.0000000000
110043  58.851  -5.831  10.522 0.0000000000
110044  58.706  -6.580  10.527 0.0000000000
110045  59.190  -6.545  10.425 0.0000000000
110046  59.504  -7.207  10.455 0.0000000000
110047  59.853  -7.788  10.548 0.0000000000
115202  22.137  -12.146  58.751 0.0000000000
115203  21.796  -11.776  58.040 0.0000000000
115204  22.180  -11.961  58.102 0.0000000000
115205  22.305  -11.986  57.262 0.0000000000
115206  22.771  -12.319  56.615 0.0000000000
115207  23.217  -12.682  57.477 0.0000000000
115208  22.996  -12.350  56.395 0.0000000000
115209  23.092  -12.656  56.212 0.0000000000
115210  23.712  -12.955  55.853 0.0000000000
115211  23.876  -13.038  55.089 0.0000000000
115212  24.422  -13.095  54.872 0.0000000000
115213  24.414  -13.778  64.612 0.0000000000
115214  23.906  -14.002  64.152 0.0000000000
115215  24.106  -13.818  63.760 0.0000000000
115216  23.690  -13.435  62.889 0.0000000000
115217  23.469  -13.460  61.698 0.0000000000
115218  24.047  -13.142  61.721 0.0000000000
115219  23.420  -13.258  61.384 0.0000000000
115220  22.952  -13.113  60.857 0.0000000000
115221  22.536  -12.901  60.203 0.0000000000
115222  22.412  -12.460  59.410 0.0000000000
115223  27.958  -14.447  66.469 0.0000000000
115224  27.591  -14.396  66.569 0.0000000000
115225  27.532  -14.212  66.628 0.0000000000
115226  27.072  -14.119  66.159 0.0000000000
115227  26.526  -13.892  65.720 0.0000000000
115228  26.460  -13.677  65.231 0.0000000000
115229  26.218  -13.614  65.277 0.0000000000
115230  25.821  -13.860  65.981 0.0000000000
115231  25.333  -13.739  65.231 0.0000000000
115232  24.843  -13.847  65.008 0.0000000000
115233  28.862  -14.838  60.160 0.0000000000
115234  29.079  -14.665  60.905 0.0000000000
115235  28.741  -14.721  60.962 0.0000000000
115236  28.846  -14.856  62.086 0.0000000000
115237  28.563  -14.717  62.933 0.0000000000
115238  28.131  -14.400  62.424 0.0000000000
115239  28.300  -14.429  63.057 0.0000000000
115240  28.409  -14.390  63.757 0.0000000000
115241  28.330  -14.131  64.453 0.0000000000
115242  28.200  -14.199  65.490 0.0000000000
115243  24.853  -13.516  54.531 0.0000000000
115244  24.965  -13.649  55.133 0.0000000000
115245  25.725  -13.776  55.782 0.0000000000
115246  26.346  -14.062  56.615 0.0000000000
115247  26.133  -14.035  57.030 0.0000000000
115248  26.745  -14.302  56.891 0.0000000000
115249  27.086  -14.364  57.229 0.0000000000
115250  27.741  -14.455  58.168 0.0000000000
115251  28.138  -14.525  59.252 0.0000000000
115446  4.505  -36.202  62.222 0.0000000000
115447  4.603  -35.404  62.137 0.0000000000
115448  4.771  -34.657  62.052 0.0000000000
115449  4.413  -34.202  63.004 0.0000000000
115450  4.654  -34.014  62.500 0.0000000000
115451  4.953  -33.870  62.034 0.0000000000
115452  5.116  -33.081  61.957 0.0000000000
115453  5.326  -32.385  61.911 0.0000000000
115454  5.590  -31.601  61.856 0.0000000000
115486  2.764  -34.419  68.776 0.0000000000
115487  2.755  -35.350  68.803 0.0000000000
115488  2.687  -35.106  68.303 0.0000000000
115489  2.710  -35.808  67.888 0.0000000000
115490  2.809  -36.482  67.518 0.0000000000
115491  2.819  -35.244  66.819 0.0000000000
115492  2.885  -36.202  66.936 0.0000000000
115501  3.816  -36.662  64.611 0.0000000000
115502  3.990  -37.198  64.240 0.0000000000
115506  40.705  -11.759  38.850 0.0000000000
115507  40.031  -11.961  38.266 0.0000000000
115508  39.964  -11.990  38.737 0.0000000000
115509  39.254  -12.231  38.625 0.0000000000
115510  38.583  -12.464  38.560 0.0000000000
115511  39.081  -12.076  39.624 0.0000000000
115512  38.488  -12.375  39.062 0.0000000000
115513  37.880  -12.657  38.503 0.0000000000
115514  37.265  -12.948  38.378 0.0000000000
115515  36.620  -13.250  38.301 0.0000000000
115516  36.071  -13.615  38.220 0.0000000000
115547  44.813  -8.719  47.784 0.0000000000
115548  45.533  -8.377  47.864 0.0000000000
115549  44.867  -8.745  47.087 0.0000000000
115550  44.911  -8.797  46.370 0.0000000000
115551  44.937  -8.856  45.677 0.0000000000
115552  43.585  -9.544  44.826 0.0000000000
115553  44.326  -9.238  44.875 0.0000000000
115554  45.059  -8.905  44.948 0.0000000000
115555  45.105  -8.935  44.225 0.0000000000
115556  45.165  -8.958  43.549 0.0000000000
115557  45.258  -8.965  42.873 0.0000000000
115558  45.333  -8.955  42.270 0.0000000000
115559  44.620  -9.426  42.187 0.0000000000
115560  43.947  -9.905  41.549 0.0000000000
115561  43.353  -10.370  40.905 0.0000000000
115562  42.518  -10.656  41.469 0.0000000000
115563  42.588  -10.731  40.906 0.0000000000
115564  42.643  -10.760  40.350 0.0000000000
115565  41.971  -11.084  39.831 0.0000000000
115566  41.319  -11.448  39.305 0.0000000000
116074  10.337  -21.894  73.324 0.0000000000
116075  10.106  -21.494  73.235 0.0000000000
116076  10.669  -21.168  73.106 0.0000000000
116077  10.843  -20.570  72.776 0.0000000000
116078  11.071  -19.939  72.360 0.0000000000
116079  11.793  -20.041  72.374 0.0000000000
116080  11.522  -19.703  72.091 0.0000000000
116081  11.229  -19.376  71.819 0.0000000000
116082  11.367  -18.889  71.167 0.0000000000
116083  11.514  -18.468  70.477 0.0000000000
116084  11.650  -18.053  69.692 0.0000000000
116105  21.097  -27.146  52.402 0.0000000000
116107  20.728  -27.073  52.842 0.0000000000
116108  20.396  -26.978  53.304 0.0000000000
116109  20.032  -27.071  53.672 0.0000000000
116110  20.549  -25.819  54.097 0.0000000000
116111  20.101  -26.511  54.059 0.0000000000
116112  19.696  -26.873  54.186 0.0000000000
116113  19.369  -26.967  54.567 0.0000000000
116114  19.048  -26.848  55.069 0.0000000000
116115  18.688  -26.811  55.543 0.0000000000
116116  16.333  -21.851  70.590 0.0000000000
116117  16.014  -22.296  70.196 0.0000000000
116118  15.778  -22.084  70.736 0.0000000000
116119  15.266  -22.322  70.876 0.0000000000
116120  14.787  -22.595  71.063 0.0000000000
116121  14.698  -21.858  71.886 0.0000000000
116122  14.512  -22.345  71.527 0.0000000000
116123  14.284  -22.790  71.239 0.0000000000
116124  13.730  -23.079  71.395 0.0000000000
116125  13.153  -23.447  71.544 0.0000000000
116126  12.673  -23.737  71.687 0.0000000000
116127  12.180  -24.047  71.876 0.0000000000
116128  12.288  -23.578  72.140 0.0000000000
116129  12.046  -23.261  72.622 0.0000000000
116130  11.742  -23.069  72.987 0.0000000000
116131  12.466  -22.111  72.870 0.0000000000
116132  11.887  -22.466  73.013 0.0000000000
116133  11.378  -22.796  73.134 0.0000000000
116134  11.054  -22.494  73.286 0.0000000000
116135  10.696  -22.219  73.333 0.0000000000
116136  41.224  -9.266  58.181 0.0000000000
116137  41.028  -9.830  57.932 0.0000000000
116138  40.992  -9.802  58.465 0.0000000000
116139  40.743  -10.332  58.722 0.0000000000
116140  40.532  -10.899  59.006 0.0000000000
116141  40.553  -10.371  59.727 0.0000000000
116142  40.510  -10.935  59.474 0.0000000000
116143  40.347  -11.517  59.251 0.0000000000
116144  40.133  -12.231  59.327 0.0000000000
116145  39.948  -12.918  59.487 0.0000000000
116146  39.810  -13.589  59.659 0.0000000000
116147  28.119  -21.499  59.834 0.0000000000
116148  28.478  -21.591  59.408 0.0000000000
116149  27.556  -21.512  58.853 0.0000000000
116150  27.001  -21.552  57.903 0.0000000000
116151  26.417  -21.585  56.960 0.0000000000
116152  25.120  -21.765  56.662 0.0000000000
116153  25.429  -21.725  56.237 0.0000000000
116154  25.829  -21.733  56.004 0.0000000000
116155  25.268  -21.959  55.001 0.0000000000
116156  24.748  -22.257  54.030 0.0000000000
116157  24.357  -22.688  53.215 0.0000000000
116158  24.036  -23.220  52.396 0.0000000000
116159  23.710  -23.230  52.868 0.0000000000
116160  23.085  -23.823  52.593 0.0000000000
116161  22.604  -24.432  52.429 0.0000000000
116162  22.478  -23.970  53.468 0.0000000000
116163  22.298  -24.507  52.887 0.0000000000
116164  22.166  -25.047  52.415 0.0000000000
116165  21.780  -25.708  52.299 0.0000000000
116166  21.396  -26.443  52.329 0.0000000000
116177  34.804  -9.996  55.958 0.0000000000
116178  34.769  -9.783  55.226 0.0000000000
116179  35.303  -9.600  56.116 0.0000000000
116180  35.792  -9.232  56.260 0.0000000000
116181  36.228  -8.927  56.364 0.0000000000
116182  36.975  -8.848  57.994 0.0000000000
116183  36.918  -8.650  57.245 0.0000000000
116184  36.771  -8.594  56.455 0.0000000000
116185  37.252  -8.288  56.482 0.0000000000
116186  37.689  -8.017  56.517 0.0000000000
116187  38.133  -7.756  56.487 0.0000000000
116188  38.549  -7.493  56.400 0.0000000000
116189  38.794  -7.630  57.178 0.0000000000
116190  39.414  -7.593  57.739 0.0000000000
116191  39.984  -7.707  58.189 0.0000000000
116192  39.775  -8.119  58.954 0.0000000000
116193  40.194  -8.003  58.684 0.0000000000
116194  40.572  -7.916  58.404 0.0000000000
116195  40.974  -8.322  58.501 0.0000000000
116196  41.197  -8.726  58.459 0.0000000000
116778  9.327  -30.377  50.512 0.0000000000
116779  10.070  -30.706  50.346 0.0000000000
116780  9.904  -30.126  50.142 0.0000000000
116781  10.448  -29.901  49.800 0.0000000000
116782  10.942  -29.660  49.483 0.0000000000
116783  10.124  -28.762  49.605 0.0000000000
116784  10.809  -29.100  49.387 0.0000000000
116785  11.450  -29.443  49.127 0.0000000000
116793  11.525  -26.943  48.520 0.0000000000
116987  33.779  -22.339  45.495 0.0000000000
116988  33.679  -22.343  45.053 0.0000000000
116989  34.048  -22.959  44.993 0.0000000000
116990  34.439  -23.581  44.584 0.0000000000
116991  34.892  -24.133  44.357 0.0000000000
117121  52.941  0.600  34.065 0.0000000000
117122  46.287  -6.905  29.885 0.0000000000
117123  46.890  -6.553  29.812 0.0000000000
117124  46.336  -6.868  29.312 0.0000000000
117125  46.423  -6.862  28.733 0.0000000000
117126  46.532  -6.896  28.160 0.0000000000
117127  45.728  -7.776  27.948 0.0000000000
117128  46.195  -7.355  27.774 0.0000000000
117129  46.715  -6.970  27.559 0.0000000000
117130  46.932  -7.079  26.999 0.0000000000
117131  47.147  -7.239  26.482 0.0000000000
117132  47.369  -7.447  26.000 0.0000000000
117133  47.651  -7.632  25.554 0.0000000000
117134  47.245  -7.985  25.888 0.0000000000
117135  47.227  -8.567  25.830 0.0000000000
117136  47.275  -9.166  25.854 0.0000000000
117137  46.571  -9.354  26.457 0.0000000000
117138  46.966  -9.557  26.199 0.0000000000
117139  47.400  -9.750  25.972 0.0000000000
117193  55.659  4.513  5.010 0.0000000000
117194  55.908  4.343  4.470 0.0000000000
117195  55.954  4.030  4.115 0.0000000000
117196  55.903  3.681  3.959 0.0000000000
117197  56.196  3.551  4.427 0.0000000000
117198  56.325  3.031  4.779 0.0000000000
117199  56.378  2.512  5.187 0.0000000000
117200  56.959  3.154  5.792 0.0000000000
117201  56.667  2.593  5.687 0.0000000000
117202  56.276  2.003  5.642 0.0000000000
117203  56.017  1.422  6.161 0.0000000000
117204  55.687  0.849  6.743 0.0000000000
117205  55.299  0.281  7.352 0.0000000000
117206  54.847  -0.298  7.863 0.0000000000
117207  55.449  0.381  7.737 0.0000000000
117208  55.593  0.507  8.097 0.0000000000
117209  55.707  0.612  8.467 0.0000000000
117210  56.769  1.793  7.923 0.0000000000
117211  56.288  1.250  8.372 0.0000000000
117212  55.818  0.723  8.843 0.0000000000
117213  55.890  0.811  9.222 0.0000000000
117214  55.984  0.875  9.645 0.0000000000
117215  56.079  0.948  10.047 0.0000000000
117216  59.743  5.405  19.920 0.0000000000
117217  59.905  4.889  19.269 0.0000000000
117218  59.960  4.711  19.684 0.0000000000
117219  60.021  3.902  19.453 0.0000000000
117220  60.070  3.047  19.227 0.0000000000
117221  60.000  3.503  20.309 0.0000000000
117222  60.059  2.846  19.693 0.0000000000
117223  60.111  2.195  18.961 0.0000000000
117224  60.127  1.370  18.613 0.0000000000
117225  60.090  0.639  18.222 0.0000000000
117226  59.897  -0.172  17.741 0.0000000000
117227  59.566  -0.929  17.218 0.0000000000
117228  59.666  -0.293  18.150 0.0000000000
117229  59.412  -0.384  18.520 0.0000000000
117230  59.168  -0.481  18.879 0.0000000000
117231  59.699  0.695  20.296 0.0000000000
117232  59.319  -0.001  19.780 0.0000000000
117233  58.868  -0.626  19.213 0.0000000000
117234  58.557  -0.763  19.540 0.0000000000
117235  58.238  -0.873  19.903 0.0000000000
117236  57.917  -0.972  20.257 0.0000000000
118594  18.021  -17.944  69.407 0.0000000000
118595  17.581  -17.834  69.020 0.0000000000
118596  18.016  -17.611  68.809 0.0000000000
118597  18.184  -17.304  68.057 0.0000000000
118598  18.335  -16.986  67.210 0.0000000000
118599  19.119  -16.828  67.640 0.0000000000
118600  18.707  -16.897  67.002 0.0000000000
118601  18.294  -16.663  66.508 0.0000000000
118602  18.180  -16.391  65.715 0.0000000000
118603  18.123  -16.103  65.004 0.0000000000
118604  18.054  -15.805  64.248 0.0000000000
118605  20.257  -13.465  60.823 0.0000000000
118606  19.946  -13.827  61.030 0.0000000000
118607  19.765  -13.229  60.509 0.0000000000
118608  19.150  -12.605  60.290 0.0000000000
118609  18.877  -12.260  60.122 0.0000000000
118610  19.141  -10.999  59.527 0.0000000000
118611  18.759  -11.360  59.739 0.0000000000
118612  18.439  -11.586  59.983 0.0000000000
118613  18.172  -10.967  59.920 0.0000000000
118625  26.059  -21.513  63.138 0.0000000000
118626  25.337  -21.602  62.854 0.0000000000
118627  25.882  -21.488  63.738 0.0000000000
118628  25.544  -21.434  64.208 0.0000000000
118629  25.216  -21.454  64.593 0.0000000000
118630  26.293  -21.072  65.618 0.0000000000
118631  25.620  -21.243  65.357 0.0000000000
118632  24.921  -21.376  65.158 0.0000000000
118633  24.531  -21.316  65.547 0.0000000000
118634  24.276  -21.378  66.007 0.0000000000
118635  24.144  -21.299  66.645 0.0000000000
118636  24.695  -17.322  69.568 0.0000000000
118637  24.672  -17.860  69.599 0.0000000000
118638  24.170  -17.652  69.731 0.0000000000
118639  23.654  -18.035  69.894 0.0000000000
118640  23.179  -18.358  70.072 0.0000000000
118641  22.721  -17.552  69.903 0.0000000000
118642  22.742  -18.121  70.030 0.0000000000
118643  22.601  -18.909  70.138 0.0000000000
118644  22.127  -19.064  70.189 0.0000000000
118645  21.562  -19.434  70.210 0.0000000000
118646  21.032  -19.703  70.251 0.0000000000
118647  20.426  -20.098  70.234 0.0000000000
118648  20.524  -19.514  70.473 0.0000000000
118649  20.237  -19.121  70.553 0.0000000000
118650  19.791  -18.759  70.575 0.0000000000
118651  20.220  -18.007  70.121 0.0000000000
118652  19.836  -18.222  70.244 0.0000000000
118653  19.370  -18.504  70.401 0.0000000000
118654  18.940  -18.285  70.178 0.0000000000
118655  18.372  -18.148  69.937 0.0000000000
118656  35.486  -11.637  60.695 0.0000000000
118657  35.884  -11.615  61.496 0.0000000000
118658  35.527  -11.918  61.381 0.0000000000
118659  35.634  -12.267  62.002 0.0000000000
118660  35.421  -12.790  62.647 0.0000000000
118661  34.647  -12.843  61.839 0.0000000000
118662  35.009  -13.027  62.596 0.0000000000
118663  35.445  -13.277  63.212 0.0000000000
118664  35.422  -13.708  63.840 0.0000000000
118665  35.451  -14.192  64.365 0.0000000000
118666  35.301  -14.791  64.814 0.0000000000
118667  31.431  -15.746  66.502 0.0000000000
118668  32.044  -15.726  66.431 0.0000000000
118669  31.823  -16.386  67.090 0.0000000000
118670  32.017  -17.074  67.359 0.0000000000
118671  32.096  -17.712  67.584 0.0000000000
118672  31.103  -18.238  68.107 0.0000000000
118673  31.543  -18.194  67.882 0.0000000000
118674  32.084  -18.312  67.644 0.0000000000
118675  31.958  -19.011  67.438 0.0000000000
118676  31.769  -19.760  67.120 0.0000000000
118677  31.586  -20.248  66.621 0.0000000000
118678  31.345  -20.638  66.090 0.0000000000
118679  30.857  -20.685  66.331 0.0000000000
118680  30.194  -20.880  65.909 0.0000000000
118681  29.424  -21.129  65.512 0.0000000000
118682  29.303  -20.855  66.354 0.0000000000
118683  28.965  -21.126  65.547 0.0000000000
118684  28.584  -21.309  64.829 0.0000000000
118685  27.791  -21.316  64.324 0.0000000000
118686  26.929  -21.414  63.818 0.0000000000
118691  23.890  -9.270  47.562 0.0000000000
118692  24.194  -9.386  47.158 0.0000000000
118693  24.567  -9.557  46.871 0.0000000000
118694  24.989  -10.308  47.145 0.0000000000
118695  25.505  -10.895  47.417 0.0000000000
118696  26.088  -11.549  47.900 0.0000000000
118697  28.651  -14.009  54.083 0.0000000000
118698  28.474  -13.701  53.269 0.0000000000
118699  29.132  -13.820  54.123 0.0000000000
118700  29.601  -13.677  54.180 0.0000000000
118701  30.036  -13.405  54.186 0.0000000000
118702  30.875  -13.720  55.875 0.0000000000
118703  30.715  -13.555  55.050 0.0000000000
118704  30.454  -13.218  54.208 0.0000000000
118705  30.836  -13.115  54.315 0.0000000000
118706  31.204  -12.879  54.348 0.0000000000
118707  31.580  -12.638  54.450 0.0000000000
118708  31.963  -12.389  54.548 0.0000000000
118709  32.272  -12.475  55.360 0.0000000000
118710  32.830  -12.452  56.350 0.0000000000
118711  33.335  -12.216  57.263 0.0000000000
118712  33.184  -12.679  57.871 0.0000000000
118713  33.549  -12.357  58.010 0.0000000000
118714  33.930  -12.090  58.169 0.0000000000
118715  34.394  -11.910  59.017 0.0000000000
118716  35.007  -11.667  59.896 0.0000000000
119298  5.281  -34.697  57.260 0.0000000000
119299  5.064  -35.038  56.818 0.0000000000
119300  5.361  -34.368  56.786 0.0000000000
119301  5.398  -34.078  56.287 0.0000000000
119302  5.443  -33.792  55.802 0.0000000000
119303  6.127  -32.735  56.166 0.0000000000
119304  5.781  -33.090  55.734 0.0000000000
119305  5.508  -33.470  55.306 0.0000000000
119306  5.526  -33.217  54.831 0.0000000000
119307  5.526  -32.950  54.316 0.0000000000
119308  5.594  -32.675  53.775 0.0000000000
119309  5.766  -32.421  53.278 0.0000000000
119310  5.659  -31.979  53.696 0.0000000000
119311  5.733  -31.292  53.595 0.0000000000
119312  5.847  -30.657  53.508 0.0000000000
119313  6.311  -30.533  54.425 0.0000000000
119314  6.109  -30.260  53.915 0.0000000000
119315  5.958  -29.997  53.431 0.0000000000
119316  6.045  -29.361  53.358 0.0000000000
119317  6.112  -28.710  53.326 0.0000000000
119318  6.167  -28.084  53.348 0.0000000000
119475  41.871  -9.849  31.215 0.0000000000
119476  41.752  -10.355  30.757 0.0000000000
119477  41.436  -10.365  31.210 0.0000000000
119478  41.073  -10.922  31.185 0.0000000000
119479  40.806  -11.453  31.227 0.0000000000
119480  40.554  -10.919  31.999 0.0000000000
119481  40.507  -11.434  31.610 0.0000000000
119482  40.598  -12.017  31.241 0.0000000000
119483  40.389  -12.635  31.357 0.0000000000
119484  40.228  -13.226  31.487 0.0000000000
119485  40.126  -13.861  31.666 0.0000000000
119486  37.384  -15.369  34.247 0.0000000000
119487  37.748  -15.396  33.907 0.0000000000
119600  42.225  -3.751  44.121 0.0000000000
119601  42.240  -3.071  43.893 0.0000000000
119602  42.952  -3.540  44.356 0.0000000000
119603  43.664  -3.311  44.589 0.0000000000
119604  44.336  -3.060  44.904 0.0000000000
119605  44.764  -3.956  46.056 0.0000000000
119606  44.917  -3.375  45.537 0.0000000000
119607  45.010  -2.733  45.204 0.0000000000
119608  45.665  -2.468  45.502 0.0000000000
119609  46.283  -2.133  45.778 0.0000000000
119610  46.867  -1.813  45.986 0.0000000000
119611  50.383  -4.914  47.849 0.0000000000
119612  50.415  -4.250  48.076 0.0000000000
119613  50.719  -4.330  47.625 0.0000000000
119614  50.994  -3.724  47.391 0.0000000000
119615  51.246  -3.072  47.072 0.0000000000
119616  51.668  -3.848  46.393 0.0000000000
119617  51.588  -3.183  46.658 0.0000000000
119618  51.433  -2.478  46.728 0.0000000000
119619  51.516  -1.859  46.319 0.0000000000
119620  51.498  -1.208  45.802 0.0000000000
119621  51.417  -0.636  45.266 0.0000000000
119622  51.244  -0.043  44.818 0.0000000000
119623  51.846  -0.709  44.845 0.0000000000
119624  52.316  -0.867  44.464 0.0000000000
119625  52.747  -1.034  44.059 0.0000000000
119626  53.046  -2.361  44.436 0.0000000000
119627  53.126  -1.812  44.062 0.0000000000
119628  53.140  -1.226  43.612 0.0000000000
119629  53.524  -1.402  43.112 0.0000000000
119630  53.924  -1.596  42.538 0.0000000000
119631  54.239  -1.718  41.968 0.0000000000
119632  54.537  -1.762  41.500 0.0000000000
119633  54.419  -2.293  41.827 0.0000000000
119634  54.439  -2.859  41.571 0.0000000000
119635  54.266  -3.427  41.150 0.0000000000
119636  53.554  -3.885  41.938 0.0000000000
119637  53.706  -3.946  41.342 0.0000000000
119638  53.871  -4.013  40.779 0.0000000000
119639  53.379  -4.468  40.254 0.0000000000
119640  52.745  -4.832  39.763 0.0000000000
119641  51.984  -5.217  39.201 0.0000000000
119642  45.534  -8.540  38.172 0.0000000000
119643  46.135  -8.081  38.188 0.0000000000
119644  45.517  -8.472  37.688 0.0000000000
119645  45.515  -8.413  37.158 0.0000000000
119646  45.613  -8.333  36.655 0.0000000000
119647  44.356  -9.066  36.134 0.0000000000
119648  45.012  -8.662  36.164 0.0000000000
119649  45.687  -8.277  36.126 0.0000000000
119650  45.737  -8.237  35.593 0.0000000000
119651  45.800  -8.173  35.045 0.0000000000
119652  45.847  -8.085  34.500 0.0000000000
119653  45.886  -7.985  33.978 0.0000000000
119654  45.207  -8.274  34.095 0.0000000000
119655  44.572  -8.475  33.626 0.0000000000
119656  43.875  -8.598  33.185 0.0000000000
119657  43.079  -9.027  33.669 0.0000000000
119658  43.146  -8.894  33.179 0.0000000000
119659  43.204  -8.786  32.666 0.0000000000
119660  42.638  -9.052  32.197 0.0000000000
119661  42.220  -9.391  31.711 0.0000000000
121177  3.554  -28.488  69.938 0.0000000000
121178  3.649  -28.151  69.495 0.0000000000
121179  3.827  -27.709  70.044 0.0000000000
121180  4.052  -26.984  70.120 0.0000000000
121181  4.390  -26.209  70.230 0.0000000000
121182  4.579  -26.076  71.118 0.0000000000
121183  4.589  -25.769  70.688 0.0000000000
121184  4.669  -25.476  70.269 0.0000000000
121185  4.948  -24.640  70.291 0.0000000000
121186  5.142  -23.887  70.306 0.0000000000
121187  5.318  -23.150  70.231 0.0000000000
121188  8.101  -18.511  71.221 0.0000000000
121189  7.679  -18.816  71.292 0.0000000000
121190  7.862  -18.124  71.009 0.0000000000
121191  7.620  -17.824  70.759 0.0000000000
121192  7.368  -17.484  70.482 0.0000000000
121193  8.032  -16.460  70.024 0.0000000000
121194  7.587  -16.783  70.128 0.0000000000
121195  7.137  -17.123  70.165 0.0000000000
121196  6.890  -16.830  69.928 0.0000000000
121197  6.716  -16.518  69.664 0.0000000000
121198  6.435  -16.228  69.409 0.0000000000
121199  6.194  -15.964  69.093 0.0000000000
121209  14.439  -16.281  65.289 0.0000000000
121210  14.064  -16.451  65.722 0.0000000000
121211  14.020  -15.900  64.972 0.0000000000
121212  13.697  -15.357  64.718 0.0000000000
121213  13.335  -14.814  64.593 0.0000000000
121214  13.680  -13.985  63.577 0.0000000000
121215  13.354  -14.154  64.027 0.0000000000
121216  13.040  -14.226  64.481 0.0000000000
121217  12.839  -13.650  64.459 0.0000000000
121303  20.170  -23.571  61.138 0.0000000000
121304  19.789  -23.886  60.384 0.0000000000
121305  19.651  -23.880  61.092 0.0000000000
121306  19.005  -24.185  60.893 0.0000000000
121307  18.467  -24.431  60.877 0.0000000000
121308  18.440  -24.113  61.873 0.0000000000
121309  18.168  -24.413  61.337 0.0000000000
121310  17.943  -24.692  60.835 0.0000000000
121311  17.268  -24.944  60.786 0.0000000000
121312  16.751  -25.152  60.812 0.0000000000
121313  16.139  -25.397  60.825 0.0000000000
121314  13.368  -25.439  65.717 0.0000000000
121315  13.599  -25.513  64.995 0.0000000000
121316  13.189  -25.893  65.099 0.0000000000
121317  12.921  -26.332  64.459 0.0000000000
121318  12.628  -26.968  63.704 0.0000000000
121319  12.041  -27.266  64.488 0.0000000000
121320  12.165  -27.416  63.754 0.0000000000
121321  12.382  -27.505  63.109 0.0000000000
121322  12.065  -28.139  62.423 0.0000000000
121323  11.895  -28.744  61.856 0.0000000000
121324  11.761  -29.350  61.322 0.0000000000
121325  11.700  -29.989  60.897 0.0000000000
121326  11.416  -29.885  61.467 0.0000000000
121327  11.104  -30.421  61.630 0.0000000000
121328  10.810  -30.943  61.792 0.0000000000
121329  10.522  -30.250  62.767 0.0000000000
121330  10.469  -30.880  62.308 0.0000000000
121331  10.497  -31.594  62.039 0.0000000000
121332  10.239  -32.167  62.293 0.0000000000
121333  10.015  -32.768  62.568 0.0000000000
121334  9.808  -33.264  62.890 0.0000000000
121335  9.635  -33.747  63.249 0.0000000000
121336  9.440  -33.241  63.282 0.0000000000
121337  9.097  -33.097  63.660 0.0000000000
121338  8.773  -32.927  64.088 0.0000000000
121339  9.045  -31.669  64.222 0.0000000000
121340  8.755  -32.239  64.369 0.0000000000
121341  8.465  -32.838  64.572 0.0000000000
121342  8.225  -32.599  65.123 0.0000000000
121343  7.971  -32.380  65.700 0.0000000000
121344  7.756  -32.083  66.323 0.0000000000
121345  8.430  -26.837  72.308 0.0000000000
121346  8.247  -27.397  71.816 0.0000000000
121347  7.899  -27.297  72.220 0.0000000000
121348  7.413  -27.762  72.126 0.0000000000
121349  6.957  -28.237  72.026 0.0000000000
121350  6.757  -27.326  72.623 0.0000000000
121351  6.637  -27.986  72.287 0.0000000000
121352  6.545  -28.677  71.921 0.0000000000
121353  6.077  -29.157  71.738 0.0000000000
121354  5.655  -29.635  71.554 0.0000000000
121355  5.233  -30.133  71.349 0.0000000000
121356  4.840  -30.587  71.123 0.0000000000
121357  4.871  -29.921  71.461 0.0000000000
121358  4.522  -29.702  71.516 0.0000000000
121359  4.169  -29.462  71.446 0.0000000000
121360  4.586  -28.399  71.997 0.0000000000
121361  4.211  -28.807  71.638 0.0000000000
121362  3.891  -29.241  71.209 0.0000000000
121363  3.704  -28.973  70.889 0.0000000000
121364  3.578  -28.709  70.449 0.0000000000
121365  39.928  -10.231  48.272 0.0000000000
121366  39.218  -10.524  47.704 0.0000000000
121367  39.257  -10.499  48.367 0.0000000000
121368  38.640  -10.839  48.527 0.0000000000
121369  38.094  -11.212  48.598 0.0000000000
121370  38.831  -10.856  49.764 0.0000000000
121371  38.198  -11.223  49.246 0.0000000000
121372  37.620  -11.632  48.743 0.0000000000
121373  37.144  -12.054  48.852 0.0000000000
121374  36.676  -12.421  49.078 0.0000000000
121375  36.160  -12.816  49.239 0.0000000000
121376  36.787  -13.747  54.802 0.0000000000
121377  36.497  -13.662  54.125 0.0000000000
121378  36.266  -14.225  54.283 0.0000000000
121379  35.824  -14.717  53.673 0.0000000000
121380  35.480  -15.238  53.130 0.0000000000
121381  35.722  -16.047  53.725 0.0000000000
121382  35.413  -15.894  53.100 0.0000000000
121383  35.110  -15.765  52.423 0.0000000000
121384  34.805  -16.230  51.806 0.0000000000
121385  34.538  -16.735  51.220 0.0000000000
121386  34.239  -17.237  50.513 0.0000000000
121387  33.974  -17.745  49.902 0.0000000000
121388  34.327  -17.859  50.533 0.0000000000
121389  34.442  -18.529  50.383 0.0000000000
121390  34.671  -19.167  50.307 0.0000000000
121391  35.184  -18.871  51.510 0.0000000000
121392  35.029  -19.358  50.820 0.0000000000
121393  34.872  -19.847  50.176 0.0000000000
121394  35.014  -20.497  49.991 0.0000000000
121395  35.088  -21.145  49.725 0.0000000000
121396  35.128  -21.828  49.537 0.0000000000
121397  38.771  -15.759  63.409 0.0000000000
121398  39.066  -15.691  62.991 0.0000000000
121399  38.758  -16.460  63.009 0.0000000000
121400  38.643  -17.189  62.616 0.0000000000
121401  38.410  -17.765  62.127 0.0000000000
121402  37.645  -18.562  62.543 0.0000000000
121403  37.846  -18.470  62.083 0.0000000000
121404  38.048  -18.337  61.518 0.0000000000
121405  37.613  -18.983  60.932 0.0000000000
121406  37.234  -19.426  60.246 0.0000000000
121407  36.884  -20.002  59.617 0.0000000000
121408  31.103  -22.587  56.108 0.0000000000
121409  31.880  -22.670  56.391 0.0000000000
121410  31.384  -22.710  55.632 0.0000000000
121411  31.646  -22.827  55.229 0.0000000000
121412  31.959  -22.896  54.825 0.0000000000
121413  30.557  -22.901  53.497 0.0000000000
121414  31.421  -22.983  54.031 0.0000000000
121415  32.236  -23.000  54.322 0.0000000000
121416  32.521  -23.093  53.874 0.0000000000
121417  32.719  -23.190  53.362 0.0000000000
121418  33.048  -23.299  52.854 0.0000000000
121419  33.279  -23.378  52.350 0.0000000000
121420  32.425  -23.454  52.075 0.0000000000
121421  31.853  -23.636  51.285 0.0000000000
121422  31.415  -23.800  50.492 0.0000000000
121423  30.387  -23.645  50.481 0.0000000000
121424  30.657  -23.816  50.157 0.0000000000
121425  30.949  -24.000  49.719 0.0000000000
121426  30.533  -24.300  48.910 0.0000000000
121427  30.226  -24.760  48.198 0.0000000000
121428  30.060  -25.251  47.768 0.0000000000
121429  29.958  -25.803  47.353 0.0000000000
121430  29.555  -25.560  47.605 0.0000000000
121431  29.169  -25.945  47.578 0.0000000000
121432  28.784  -26.282  47.548 0.0000000000
121433  28.361  -25.442  47.961 0.0000000000
121434  28.341  -25.999  47.767 0.0000000000
121435  28.391  -26.539  47.676 0.0000000000
121495  28.409  -8.042  45.181 0.0000000000
121496  28.414  -7.344  44.906 0.0000000000
121497  28.410  -6.736  44.818 0.0000000000
121498  28.869  -6.570  44.809 0.0000000000
121499  29.282  -6.336  44.754 0.0000000000
121500  29.650  -6.176  44.711 0.0000000000
121501  33.789  -7.888  48.374 0.0000000000
121502  33.345  -7.770  47.380 0.0000000000
121503  33.803  -7.518  47.361 0.0000000000
121504  33.700  -7.172  46.508 0.0000000000
121505  33.663  -6.830  45.725 0.0000000000
121506  34.631  -6.950  46.566 0.0000000000
121507  34.122  -6.777  45.780 0.0000000000
121508  33.605  -6.480  45.099 0.0000000000
121509  33.548  -5.987  44.402 0.0000000000
121510  33.528  -5.483  44.007 0.0000000000
121511  33.465  -4.879  43.789 0.0000000000
121512  33.437  -4.190  43.658 0.0000000000
121513  33.986  -4.909  43.690 0.0000000000
121514  34.471  -4.986  43.657 0.0000000000
121515  34.970  -5.068  43.613 0.0000000000
121516  35.559  -6.044  44.350 0.0000000000
121517  35.512  -5.606  43.855 0.0000000000
121518  35.472  -5.062  43.628 0.0000000000
121519  35.974  -5.006  43.566 0.0000000000
121520  36.510  -4.948  43.554 0.0000000000
121521  37.042  -4.882  43.532 0.0000000000
121522  37.543  -4.785  43.519 0.0000000000
121523  37.655  -5.358  43.848 0.0000000000
121524  38.266  -5.775  44.405 0.0000000000
121525  38.898  -6.053  45.139 0.0000000000
121526  38.365  -6.404  45.927 0.0000000000
121527  38.887  -6.296  45.955 0.0000000000
121528  39.444  -6.174  45.954 0.0000000000
121529  39.972  -6.204  46.831 0.0000000000
121530  40.528  -6.116  47.779 0.0000000000
121531  41.050  -5.998  48.734 0.0000000000
121532  42.402  -6.622  55.148 0.0000000000
121533  42.417  -6.389  54.674 0.0000000000
121534  42.792  -6.724  54.862 0.0000000000
121535  43.127  -6.831  54.572 0.0000000000
121536  43.451  -6.961  54.251 0.0000000000
121537  43.091  -7.789  54.341 0.0000000000
121538  43.422  -7.481  54.147 0.0000000000
121539  43.719  -7.142  53.935 0.0000000000
121540  43.953  -7.295  53.552 0.0000000000
121541  44.145  -7.490  53.128 0.0000000000
121542  44.313  -7.734  52.654 0.0000000000
121543  44.432  -7.933  52.193 0.0000000000
121544  43.915  -8.230  52.223 0.0000000000
121545  43.393  -8.677  51.652 0.0000000000
121546  42.773  -9.060  51.019 0.0000000000
121547  42.144  -9.153  51.502 0.0000000000
121548  42.098  -9.258  50.931 0.0000000000
121549  42.041  -9.382  50.333 0.0000000000
121550  41.344  -9.681  49.627 0.0000000000
121551  40.628  -9.965  49.002 0.0000000000
123351  5.110  -25.859  66.189 0.0000000000
123352  5.165  -26.441  65.583 0.0000000000
123353  5.266  -25.698  65.671 0.0000000000
123354  5.403  -25.502  65.218 0.0000000000
123355  5.529  -25.372  64.706 0.0000000000
123356  5.557  -24.161  65.368 0.0000000000
123357  5.549  -24.652  64.810 0.0000000000
123358  5.650  -25.182  64.231 0.0000000000
123359  5.757  -24.992  63.748 0.0000000000
123360  5.908  -24.832  63.259 0.0000000000
123361  6.116  -24.672  62.798 0.0000000000
123362  6.667  -18.974  62.294 0.0000000000
123363  7.011  -19.670  62.388 0.0000000000
123364  7.074  -19.523  61.878 0.0000000000
123365  7.503  -20.170  61.343 0.0000000000
123366  7.748  -20.779  60.757 0.0000000000
123367  7.621  -19.842  60.260 0.0000000000
123368  7.826  -20.633  60.221 0.0000000000
123369  7.862  -21.347  60.171 0.0000000000
123370  7.887  -21.996  59.468 0.0000000000
123371  7.776  -22.597  58.720 0.0000000000
123372  7.532  -23.152  57.998 0.0000000000
123373  7.268  -23.677  57.316 0.0000000000
123374  7.509  -22.973  57.457 0.0000000000
123375  7.432  -22.823  56.929 0.0000000000
123376  7.337  -22.655  56.434 0.0000000000
123377  7.785  -21.333  57.308 0.0000000000
123378  7.544  -21.906  56.649 0.0000000000
123379  7.217  -22.472  56.002 0.0000000000
123380  7.168  -22.249  55.619 0.0000000000
123381  7.130  -22.044  55.169 0.0000000000
123382  7.048  -21.805  54.695 0.0000000000
123415  8.545  -20.291  50.126 0.0000000000
123917  34.356  -13.615  43.479 0.0000000000
123918  34.312  -13.644  42.727 0.0000000000
123919  33.837  -14.181  42.854 0.0000000000
123920  33.390  -14.702  42.321 0.0000000000
123921  33.016  -15.293  41.778 0.0000000000
123922  32.736  -15.731  42.731 0.0000000000
123923  32.709  -15.796  41.990 0.0000000000
123924  32.756  -15.865  41.289 0.0000000000
123925  32.581  -16.463  40.830 0.0000000000
123926  32.520  -17.067  40.442 0.0000000000
123927  32.610  -17.660  40.076 0.0000000000
123928  34.807  -21.515  42.433 0.0000000000
123929  34.325  -21.117  42.050 0.0000000000
124231  42.461  1.596  46.818 0.0000000000
124322  56.944  6.667  29.733 0.0000000000
124323  57.559  6.172  29.460 0.0000000000
124324  58.048  5.571  29.180 0.0000000000
124325  56.011  -1.630  37.841 0.0000000000
124326  56.198  -1.077  37.598 0.0000000000
124327  56.174  -1.559  37.368 0.0000000000
124328  56.361  -1.433  36.870 0.0000000000
124329  56.551  -1.278  36.335 0.0000000000
124330  55.840  -2.400  36.034 0.0000000000
124331  56.285  -1.785  35.927 0.0000000000
124332  56.666  -1.177  35.833 0.0000000000
124333  56.760  -1.042  35.331 0.0000000000
124334  56.867  -0.926  34.829 0.0000000000
124335  56.984  -0.867  34.296 0.0000000000
124336  52.454  -3.580  29.256 0.0000000000
124337  53.348  -3.301  29.917 0.0000000000
124338  53.272  -3.167  29.287 0.0000000000
124339  54.050  -2.751  29.340 0.0000000000
124340  54.870  -2.275  29.421 0.0000000000
124341  53.806  -2.629  28.007 0.0000000000
124342  54.770  -2.221  28.752 0.0000000000
124343  55.585  -1.830  29.422 0.0000000000
124344  56.231  -1.378  29.437 0.0000000000
124345  56.907  -0.892  29.446 0.0000000000
124346  57.459  -0.417  29.437 0.0000000000
124347  57.877  0.094  29.423 0.0000000000
124348  57.355  -0.399  28.825 0.0000000000
124349  57.277  -0.413  28.195 0.0000000000
124350  57.234  -0.505  27.505 0.0000000000
124351  55.833  -1.501  26.756 0.0000000000
124352  56.542  -1.071  26.815 0.0000000000
124353  57.150  -0.598  26.824 0.0000000000
124354  57.033  -0.659  26.181 0.0000000000
124355  56.933  -0.646  25.589 0.0000000000
124356  56.885  -0.744  24.926 0.0000000000
124357  56.874  -0.841  24.330 0.0000000000
124358  56.286  -1.366  24.264 0.0000000000
124359  55.675  -1.987  23.521 0.0000000000
124360  54.978  -2.536  22.812 0.0000000000
124361  54.211  -2.867  23.294 0.0000000000
124362  54.286  -2.996  22.711 0.0000000000
124363  54.369  -3.148  22.136 0.0000000000
124364  53.891  -3.839  21.520 0.0000000000
124365  53.521  -4.590  21.018 0.0000000000
124366  53.239  -5.388  20.702 0.0000000000
124587  53.428  -5.775  11.300 0.0000000000
124588  53.268  -6.441  11.341 0.0000000000
124589  53.699  -6.507  11.476 0.0000000000
124590  53.956  -7.195  11.580 0.0000000000
124591  54.173  -7.845  11.656 0.0000000000
124592  54.875  -7.304  11.485 0.0000000000
124593  54.619  -7.899  11.633 0.0000000000
124594  54.369  -8.456  11.763 0.0000000000
124595  54.493  -8.990  11.938 0.0000000000
124608  57.675  5.323  12.507 0.0000000000
124609  58.138  5.066  11.918 0.0000000000
124610  58.202  5.068  12.346 0.0000000000
124611  58.483  4.621  12.317 0.0000000000
124612  58.539  4.037  12.380 0.0000000000
124613  58.696  4.719  13.193 0.0000000000
124614  58.668  4.144  12.798 0.0000000000
124615  58.380  3.407  12.484 0.0000000000
124616  58.168  2.675  12.714 0.0000000000
124617  57.999  1.951  12.959 0.0000000000
124618  57.915  1.191  13.148 0.0000000000
124619  60.283  -0.516  13.848 0.0000000000
124620  60.078  -0.432  13.616 0.0000000000
124621  60.346  -1.158  13.085 0.0000000000
124622  60.407  -1.775  12.331 0.0000000000
124623  60.464  -2.407  11.691 0.0000000000
124624  61.001  -3.110  11.502 0.0000000000
124625  60.808  -3.113  11.302 0.0000000000
124626  60.540  -3.153  11.187 0.0000000000
124627  60.613  -3.919  10.737 0.0000000000
124628  60.659  -4.719  10.400 0.0000000000
124629  60.654  -5.512  10.225 0.0000000000
124630  60.624  -6.288  10.182 0.0000000000
124631  61.030  -6.176  10.233 0.0000000000
124632  61.377  -6.860  10.299 0.0000000000
124633  61.724  -7.517  10.482 0.0000000000
124634  62.022  -6.805  10.590 0.0000000000
124635  62.106  -7.474  10.585 0.0000000000
128653  21.865  -11.479  57.415 0.0000000000
128654  21.732  -11.324  56.783 0.0000000000
128655  21.631  -11.013  55.964 0.0000000000
128656  22.291  -11.663  55.390 0.0000000000
128657  21.844  -11.067  55.300 0.0000000000
128658  21.684  -10.716  55.373 0.0000000000
128664  22.373  -10.289  52.372 0.0000000000
128665  22.696  -11.288  52.945 0.0000000000
128666  22.756  -10.989  52.617 0.0000000000
128667  22.596  -10.513  52.006 0.0000000000
128668  22.965  -10.643  51.462 0.0000000000
128669  23.210  -10.918  51.056 0.0000000000
128670  23.565  -10.982  50.425 0.0000000000
128671  21.545  -16.133  67.832 0.0000000000
128672  21.117  -16.116  67.262 0.0000000000
128673  21.647  -15.804  66.891 0.0000000000
128674  21.781  -15.475  66.235 0.0000000000
128675  21.805  -15.179  65.336 0.0000000000
128676  22.403  -14.748  65.544 0.0000000000
128677  22.277  -15.024  64.912 0.0000000000
128678  21.496  -15.042  64.561 0.0000000000
128679  21.552  -14.848  63.573 0.0000000000
128680  21.379  -14.517  62.701 0.0000000000
128681  21.139  -14.160  61.854 0.0000000000
128682  23.528  -14.021  63.710 0.0000000000
128683  23.218  -14.033  63.260 0.0000000000
128684  22.619  -14.083  62.874 0.0000000000
128685  22.665  -13.293  61.421 0.0000000000
128686  22.544  -13.552  61.896 0.0000000000
128687  22.194  -13.969  62.469 0.0000000000
128688  21.836  -13.841  61.932 0.0000000000
128689  21.294  -13.871  61.485 0.0000000000
128690  20.663  -13.664  61.039 0.0000000000
128691  20.467  -13.073  60.493 0.0000000000
128692  20.307  -12.485  59.950 0.0000000000
128693  20.106  -11.792  59.462 0.0000000000
128694  20.475  -11.778  59.261 0.0000000000
128695  20.121  -11.250  59.102 0.0000000000
128696  19.889  -10.943  59.020 0.0000000000
128699  28.611  -19.147  68.442 0.0000000000
128700  28.130  -19.336  68.397 0.0000000000
128701  28.228  -18.743  68.773 0.0000000000
128702  27.885  -18.545  68.922 0.0000000000
128703  27.501  -18.208  69.045 0.0000000000
128704  27.925  -16.778  68.859 0.0000000000
128705  27.475  -17.547  69.071 0.0000000000
128706  27.100  -17.747  69.331 0.0000000000
128707  26.638  -17.435  69.167 0.0000000000
128708  26.269  -17.147  69.218 0.0000000000
128709  25.706  -17.005  69.378 0.0000000000
128710  27.325  -14.579  66.961 0.0000000000
128711  27.186  -14.831  67.468 0.0000000000
128712  26.818  -15.328  67.971 0.0000000000
128713  26.117  -14.619  67.245 0.0000000000
128714  26.299  -15.163  67.976 0.0000000000
128715  26.426  -15.629  68.513 0.0000000000
128716  26.096  -16.075  68.848 0.0000000000
128717  25.644  -16.592  69.045 0.0000000000
128718  25.241  -16.614  69.255 0.0000000000
128719  24.721  -16.549  69.175 0.0000000000
128720  24.169  -16.429  69.169 0.0000000000
128721  23.581  -16.387  68.975 0.0000000000
128722  23.952  -15.494  67.933 0.0000000000
128723  23.398  -15.996  68.494 0.0000000000
128724  22.954  -16.350  68.876 0.0000000000
128725  22.588  -16.325  68.381 0.0000000000
128726  22.129  -16.110  68.127 0.0000000000
128727  32.190  -13.929  59.979 0.0000000000
128728  32.761  -13.864  60.777 0.0000000000
128729  32.354  -14.075  60.768 0.0000000000
128730  32.018  -14.247  61.514 0.0000000000
128731  32.055  -14.475  62.311 0.0000000000
128732  31.103  -14.566  61.559 0.0000000000
128733  31.485  -14.638  62.298 0.0000000000
128734  31.842  -14.667  62.996 0.0000000000
128735  31.614  -14.895  63.696 0.0000000000
128736  31.539  -14.927  64.498 0.0000000000
128737  31.397  -15.137  65.252 0.0000000000
128738  29.376  -14.817  61.665 0.0000000000
128739  29.607  -14.974  62.530 0.0000000000
128740  30.178  -14.955  63.320 0.0000000000
128741  29.512  -14.771  64.239 0.0000000000
128742  30.074  -14.931  64.143 0.0000000000
128743  30.576  -14.926  64.141 0.0000000000
128744  30.768  -14.989  64.701 0.0000000000
128745  31.096  -15.237  65.436 0.0000000000
128746  31.317  -15.450  66.029 0.0000000000
128747  31.146  -15.727  66.749 0.0000000000
128748  30.811  -16.207  67.405 0.0000000000
128749  30.546  -16.752  67.909 0.0000000000
128750  29.843  -16.036  67.901 0.0000000000
128751  29.963  -16.578  68.095 0.0000000000
128752  30.104  -17.308  68.320 0.0000000000
128753  29.650  -17.928  68.598 0.0000000000
128754  29.270  -18.432  68.619 0.0000000000
128755  23.859  -11.148  49.990 0.0000000000
128756  23.957  -11.617  50.589 0.0000000000
128757  24.537  -12.204  50.862 0.0000000000
128758  24.998  -12.626  51.058 0.0000000000
128759  24.803  -12.676  52.021 0.0000000000
128760  25.179  -12.977  51.974 0.0000000000
128761  25.606  -13.117  51.700 0.0000000000
128762  26.193  -13.444  52.346 0.0000000000
128763  26.833  -13.652  52.795 0.0000000000
128764  27.524  -13.868  53.352 0.0000000000
128765  25.423  -13.580  54.678 0.0000000000
128766  25.779  -13.706  54.429 0.0000000000
128767  26.271  -13.963  54.323 0.0000000000
128768  27.043  -14.355  55.764 0.0000000000
128769  26.963  -14.039  54.748 0.0000000000
128770  26.658  -14.006  54.404 0.0000000000
128771  27.237  -14.002  54.066 0.0000000000
128772  27.671  -14.011  54.096 0.0000000000
128773  28.156  -13.946  54.196 0.0000000000
128774  28.809  -14.097  55.062 0.0000000000
128775  29.488  -14.177  55.849 0.0000000000
128776  30.135  -14.210  56.712 0.0000000000
128777  29.783  -14.491  57.654 0.0000000000
128778  30.218  -14.354  57.577 0.0000000000
128779  30.802  -14.181  57.547 0.0000000000
128780  31.326  -14.114  58.403 0.0000000000
128781  31.890  -14.093  59.253 0.0000000000
129308  4.918  -35.682  57.888 0.0000000000
129311  4.764  -36.119  59.985 0.0000000000
129312  5.209  -34.851  60.537 0.0000000000
129313  5.055  -35.401  59.974 0.0000000000
129314  4.874  -35.917  59.413 0.0000000000
129315  5.006  -35.611  58.895 0.0000000000
129316  5.123  -35.317  58.363 0.0000000000
129317  5.214  -35.003  57.788 0.0000000000
129318  5.588  -34.316  57.747 0.0000000000
129319  6.064  -33.604  57.783 0.0000000000
129320  6.463  -32.932  57.727 0.0000000000
129321  6.571  -32.685  58.836 0.0000000000
129322  6.717  -32.469  58.249 0.0000000000
129323  6.861  -32.200  57.675 0.0000000000
129324  7.205  -31.497  57.612 0.0000000000
129325  7.516  -30.753  57.571 0.0000000000
129326  7.721  -30.014  57.536 0.0000000000
129423  2.795  -36.196  68.998 0.0000000000
129468  40.849  -10.599  35.079 0.0000000000
129469  40.318  -10.869  34.545 0.0000000000
129470  40.254  -11.020  35.002 0.0000000000
129471  39.717  -11.473  34.891 0.0000000000
129472  39.183  -11.957  34.751 0.0000000000
129473  39.585  -11.774  35.805 0.0000000000
129474  39.109  -12.052  35.228 0.0000000000
129475  38.701  -12.475  34.647 0.0000000000
129476  38.254  -13.035  34.562 0.0000000000
129477  37.867  -13.567  34.521 0.0000000000
129478  37.572  -14.138  34.484 0.0000000000
129479  39.387  -12.213  37.677 0.0000000000
129480  38.804  -12.468  37.088 0.0000000000
129481  38.282  -12.748  36.478 0.0000000000
129482  37.578  -13.134  36.809 0.0000000000
129483  37.709  -13.128  36.358 0.0000000000
129484  37.836  -13.107  35.917 0.0000000000
129485  37.488  -13.617  35.351 0.0000000000
129486  37.311  -14.140  34.934 0.0000000000
129487  37.294  -14.698  34.532 0.0000000000
129488  37.030  -15.338  34.604 0.0000000000
129581  46.481  -4.951  50.661 0.0000000000
129582  46.639  -4.585  50.139 0.0000000000
129583  47.099  -4.922  50.576 0.0000000000
129584  47.701  -4.958  50.397 0.0000000000
129585  48.253  -5.002  50.122 0.0000000000
129586  48.035  -6.094  50.257 0.0000000000
129587  48.409  -5.593  50.034 0.0000000000
129588  48.730  -5.090  49.815 0.0000000000
129589  49.140  -5.179  49.453 0.0000000000
129590  49.468  -5.317  49.006 0.0000000000
129591  49.769  -5.359  48.514 0.0000000000
129592  46.264  -8.011  47.906 0.0000000000
129593  46.972  -7.669  47.889 0.0000000000
129594  47.648  -7.273  47.945 0.0000000000
129595  47.105  -7.704  46.508 0.0000000000
129596  47.729  -7.289  47.255 0.0000000000
129597  48.319  -6.854  47.944 0.0000000000
129598  48.931  -6.407  47.983 0.0000000000
129599  49.525  -5.913  47.963 0.0000000000
129600  50.005  -5.425  47.946 0.0000000000
129601  50.161  -5.465  47.349 0.0000000000
129602  50.298  -5.480  46.749 0.0000000000
129603  50.435  -5.476  46.087 0.0000000000
129604  49.229  -6.324  45.334 0.0000000000
129605  49.902  -5.906  45.389 0.0000000000
129606  50.569  -5.460  45.483 0.0000000000
129607  50.669  -5.456  44.836 0.0000000000
129608  50.763  -5.447  44.202 0.0000000000
129609  50.840  -5.437  43.523 0.0000000000
129610  50.886  -5.417  42.927 0.0000000000
129611  50.180  -5.831  42.837 0.0000000000
129612  49.461  -6.200  42.220 0.0000000000
129613  48.704  -6.560  41.583 0.0000000000
129614  47.937  -6.992  42.065 0.0000000000
129615  47.950  -6.964  41.490 0.0000000000
129616  47.978  -6.924  40.929 0.0000000000
129617  47.311  -7.367  40.277 0.0000000000
129618  46.728  -7.765  39.837 0.0000000000
129619  46.132  -8.229  39.245 0.0000000000
129620  45.414  -8.921  41.765 0.0000000000
129621  45.468  -8.898  41.243 0.0000000000
129622  45.497  -8.875  40.703 0.0000000000
129623  44.183  -9.804  39.969 0.0000000000
129624  44.905  -9.343  40.060 0.0000000000
129625  45.528  -8.817  40.132 0.0000000000
129626  45.550  -8.760  39.622 0.0000000000
129627  45.557  -8.702  39.131 0.0000000000
129628  45.559  -8.612  38.609 0.0000000000
129629  44.911  -9.016  38.109 0.0000000000
129630  44.245  -9.416  37.596 0.0000000000
129631  43.549  -9.734  37.084 0.0000000000
129632  42.825  -10.278  37.522 0.0000000000
129633  42.845  -10.136  37.069 0.0000000000
129634  42.861  -9.962  36.587 0.0000000000
129635  42.162  -10.186  36.120 0.0000000000
129636  41.485  -10.379  35.629 0.0000000000
131008  6.499  -24.916  73.042 0.0000000000
131009  6.268  -24.561  72.822 0.0000000000
131010  6.721  -24.122  73.067 0.0000000000
131011  6.889  -23.372  73.005 0.0000000000
131012  7.173  -22.597  72.862 0.0000000000
131013  7.845  -22.573  73.144 0.0000000000
131014  7.656  -22.216  72.935 0.0000000000
131015  7.417  -21.880  72.677 0.0000000000
131016  7.620  -21.117  72.449 0.0000000000
131017  7.983  -20.402  72.159 0.0000000000
131018  8.127  -19.656  71.835 0.0000000000
131019  9.755  -21.161  73.076 0.0000000000
131020  9.593  -20.773  72.863 0.0000000000
131021  9.250  -20.469  72.654 0.0000000000
131022  10.071  -19.481  72.069 0.0000000000
131023  9.596  -19.742  72.273 0.0000000000
131024  9.112  -20.026  72.414 0.0000000000
131025  8.890  -19.758  72.083 0.0000000000
131026  8.592  -19.317  71.807 0.0000000000
131027  8.405  -18.936  71.498 0.0000000000
131028  8.552  -18.251  71.059 0.0000000000
131029  8.741  -17.601  70.642 0.0000000000
131030  8.931  -17.009  70.204 0.0000000000
131031  9.559  -17.244  70.110 0.0000000000
131032  9.293  -16.841  69.909 0.0000000000
131033  9.074  -16.411  69.723 0.0000000000
131034  9.219  -15.769  69.306 0.0000000000
131035  9.433  -15.083  68.907 0.0000000000
131121  15.493  -30.030  56.912 0.0000000000
131122  18.331  -22.977  65.883 0.0000000000
131123  17.931  -23.261  65.200 0.0000000000
131124  17.688  -23.161  65.796 0.0000000000
131125  17.023  -23.306  65.879 0.0000000000
131126  16.531  -23.424  65.988 0.0000000000
131127  16.648  -23.065  67.270 0.0000000000
131128  16.207  -23.384  66.690 0.0000000000
131129  15.891  -23.713  66.101 0.0000000000
131130  15.254  -23.994  66.139 0.0000000000
131131  14.696  -24.283  66.257 0.0000000000
131132  14.126  -24.624  66.352 0.0000000000
131133  15.697  -22.666  69.715 0.0000000000
131134  15.391  -22.946  69.260 0.0000000000
131135  15.050  -23.328  68.783 0.0000000000
131136  14.352  -23.508  69.579 0.0000000000
131137  14.428  -23.680  68.934 0.0000000000
131138  14.647  -23.703  68.250 0.0000000000
131139  14.310  -24.110  67.686 0.0000000000
131140  13.946  -24.479  67.042 0.0000000000
131141  13.640  -24.993  66.375 0.0000000000
131142  13.155  -25.397  66.474 0.0000000000
131143  12.920  -25.640  66.662 0.0000000000
131144  12.465  -26.061  66.715 0.0000000000
131145  12.615  -25.464  68.203 0.0000000000
131146  12.380  -25.965  67.473 0.0000000000
131147  12.050  -26.497  66.792 0.0000000000
131148  11.609  -26.945  66.802 0.0000000000
131149  11.097  -27.379  66.810 0.0000000000
131150  10.627  -27.805  66.868 0.0000000000
131151  10.228  -28.176  66.882 0.0000000000
131152  10.549  -27.565  67.699 0.0000000000
131153  10.386  -27.378  68.490 0.0000000000
131154  10.146  -27.180  69.350 0.0000000000
131155  10.824  -26.326  69.997 0.0000000000
131156  10.396  -26.633  70.070 0.0000000000
131157  9.939  -27.020  70.078 0.0000000000
131158  9.724  -26.876  70.744 0.0000000000
131159  9.446  -26.737  71.369 0.0000000000
131160  9.221  -26.510  71.956 0.0000000000
131161  11.689  -24.365  72.060 0.0000000000
131162  11.297  -24.660  72.210 0.0000000000
131163  10.781  -24.999  72.307 0.0000000000
131164  10.637  -24.305  72.999 0.0000000000
131165  10.461  -24.884  72.731 0.0000000000
131166  10.281  -25.346  72.371 0.0000000000
131167  9.822  -25.701  72.422 0.0000000000
131168  9.381  -26.032  72.430 0.0000000000
131169  8.906  -26.427  72.380 0.0000000000
131170  8.530  -26.257  72.734 0.0000000000
131171  8.200  -26.066  73.009 0.0000000000
131172  7.813  -25.883  73.208 0.0000000000
131173  8.435  -24.900  73.505 0.0000000000
131174  7.924  -25.296  73.431 0.0000000000
131175  7.421  -25.715  73.293 0.0000000000
131176  7.093  -25.488  73.275 0.0000000000
131177  6.812  -25.193  73.210 0.0000000000
131178  40.582  -9.865  53.415 0.0000000000
131179  40.041  -10.279  52.901 0.0000000000
131180  40.191  -10.223  53.597 0.0000000000
131181  39.749  -10.597  53.834 0.0000000000
131182  39.282  -10.990  53.980 0.0000000000
131183  40.084  -10.475  55.177 0.0000000000
131184  39.492  -10.949  54.705 0.0000000000
131185  38.836  -11.333  54.242 0.0000000000
131186  38.390  -11.749  54.530 0.0000000000
131187  38.029  -12.207  54.814 0.0000000000
131188  37.638  -12.720  54.987 0.0000000000
131189  40.719  -10.315  57.650 0.0000000000
131190  40.230  -10.883  57.306 0.0000000000
131191  39.727  -11.330  56.901 0.0000000000
131192  39.636  -11.996  57.749 0.0000000000
131193  39.419  -11.915  57.171 0.0000000000
131194  39.159  -11.839  56.543 0.0000000000
131195  38.556  -12.310  56.099 0.0000000000
131196  37.927  -12.797  55.643 0.0000000000
131197  37.327  -13.278  55.253 0.0000000000
131198  37.083  -13.853  55.420 0.0000000000
131199  36.912  -14.477  55.527 0.0000000000
131200  36.840  -15.151  55.615 0.0000000000
131201  37.663  -14.776  56.699 0.0000000000
131202  37.207  -15.319  56.161 0.0000000000
131203  36.770  -15.848  55.515 0.0000000000
131204  36.762  -16.560  55.369 0.0000000000
131205  36.755  -17.286  55.228 0.0000000000
131206  36.725  -18.007  55.025 0.0000000000
131207  34.407  -20.665  62.952 0.0000000000
131208  34.788  -20.654  62.525 0.0000000000
131209  34.087  -20.965  62.301 0.0000000000
131210  33.648  -21.303  61.475 0.0000000000
131211  33.225  -21.616  60.706 0.0000000000
131212  32.224  -21.809  60.794 0.0000000000
131213  32.503  -21.873  60.410 0.0000000000
131214  32.788  -21.869  59.924 0.0000000000
131215  32.361  -22.145  59.097 0.0000000000
131216  31.832  -22.321  58.166 0.0000000000
131217  31.361  -22.419  57.356 0.0000000000
131218  28.915  -21.656  59.133 0.0000000000
131219  29.289  -21.778  58.680 0.0000000000
131220  29.570  -21.941  58.076 0.0000000000
131221  28.125  -21.789  56.765 0.0000000000
131222  29.033  -21.942  57.233 0.0000000000
131223  29.907  -22.047  57.703 0.0000000000
131224  30.152  -22.211  57.205 0.0000000000
131225  30.507  -22.347  56.830 0.0000000000
131226  30.761  -22.480  56.411 0.0000000000
131227  30.190  -22.496  55.516 0.0000000000
131228  29.656  -22.459  54.691 0.0000000000
131229  29.097  -22.492  53.691 0.0000000000
131230  27.892  -22.290  53.467 0.0000000000
131231  28.199  -22.428  53.088 0.0000000000
131232  28.537  -22.578  52.690 0.0000000000
131233  28.019  -22.707  51.675 0.0000000000
131234  27.624  -23.003  50.826 0.0000000000
131235  27.236  -23.455  50.042 0.0000000000
131236  26.961  -23.935  49.428 0.0000000000
131237  26.574  -23.765  49.747 0.0000000000
131238  25.998  -24.118  49.562 0.0000000000
131239  25.461  -24.604  49.415 0.0000000000
131240  25.228  -23.836  50.240 0.0000000000
131241  25.092  -24.434  49.797 0.0000000000
131242  25.019  -25.042  49.458 0.0000000000
131243  24.651  -25.524  49.581 0.0000000000
131244  24.310  -25.974  49.745 0.0000000000
131245  24.039  -26.629  49.966 0.0000000000
131246  23.774  -23.752  51.716 0.0000000000
131247  23.603  -24.302  51.165 0.0000000000
131248  23.524  -24.874  50.765 0.0000000000
131249  22.783  -25.531  51.164 0.0000000000
131250  23.107  -25.428  50.809 0.0000000000
131251  23.501  -25.418  50.481 0.0000000000
131252  23.537  -25.986  50.283 0.0000000000
131253  23.689  -26.603  50.198 0.0000000000
131291  30.553  -10.511  48.654 0.0000000000
131292  30.429  -10.060  47.914 0.0000000000
131293  31.041  -10.298  48.768 0.0000000000
131294  31.461  -9.960  48.743 0.0000000000
131295  31.850  -9.688  48.886 0.0000000000
131296  32.399  -10.105  50.622 0.0000000000
131297  32.342  -9.763  49.830 0.0000000000
131298  32.221  -9.377  48.983 0.0000000000
131299  32.651  -9.084  49.078 0.0000000000
131300  33.007  -8.792  49.137 0.0000000000
131301  33.398  -8.504  49.226 0.0000000000
131302  34.676  -9.658  54.385 0.0000000000
131303  34.497  -9.531  53.541 0.0000000000
131304  34.370  -9.336  52.681 0.0000000000
131305  35.415  -8.883  53.758 0.0000000000
131306  34.818  -9.045  52.801 0.0000000000
131307  34.266  -9.120  51.807 0.0000000000
131308  34.024  -8.860  50.935 0.0000000000
131309  33.938  -8.529  50.100 0.0000000000
131310  33.865  -8.205  49.196 0.0000000000
131311  34.315  -7.910  49.237 0.0000000000
131312  34.732  -7.657  49.249 0.0000000000
131313  35.181  -7.450  49.250 0.0000000000
131314  35.768  -7.729  51.127 0.0000000000
131315  35.713  -7.496  50.135 0.0000000000
131316  35.660  -7.232  49.263 0.0000000000
131317  36.204  -7.100  49.232 0.0000000000
131318  36.759  -6.966  49.322 0.0000000000
131319  37.313  -6.894  49.393 0.0000000000
131320  37.879  -6.805  49.427 0.0000000000
131321  37.891  -6.855  50.364 0.0000000000
131322  38.474  -6.746  51.336 0.0000000000
131323  39.013  -6.569  52.198 0.0000000000
131324  38.528  -6.838  53.053 0.0000000000
131325  39.081  -6.630  53.083 0.0000000000
131326  39.589  -6.449  53.084 0.0000000000
131327  40.223  -6.310  53.852 0.0000000000
131328  40.874  -6.274  54.504 0.0000000000
131329  41.502  -6.342  55.029 0.0000000000
131330  39.045  -7.236  56.312 0.0000000000
131331  39.577  -7.022  56.214 0.0000000000
131332  40.096  -6.817  56.086 0.0000000000
131333  40.786  -7.186  57.143 0.0000000000
131334  40.748  -6.885  56.540 0.0000000000
131335  40.630  -6.668  55.927 0.0000000000
131336  41.138  -6.587  55.748 0.0000000000
131337  41.581  -6.566  55.588 0.0000000000
131338  42.011  -6.582  55.385 0.0000000000
131339  42.403  -6.941  55.570 0.0000000000
131340  42.589  -7.343  55.594 0.0000000000
131341  42.573  -7.883  55.370 0.0000000000
131342  42.181  -8.151  56.097 0.0000000000
131343  42.271  -8.277  55.593 0.0000000000
131344  42.328  -8.412  55.049 0.0000000000
131345  41.851  -8.908  54.638 0.0000000000
131346  41.262  -9.409  54.028 0.0000000000
132918  11.089  -34.652  51.900 0.0000000000
132920  11.451  -34.375  51.507 0.0000000000
132923  11.540  -33.095  50.843 0.0000000000
132929  10.784  -31.022  50.120 0.0000000000
132975  5.833  -19.904  66.569 0.0000000000
132976  6.025  -20.454  66.192 0.0000000000
132977  5.843  -19.681  66.125 0.0000000000
132978  5.905  -19.476  65.640 0.0000000000
132979  5.923  -19.288  65.146 0.0000000000
132980  5.323  -18.000  65.416 0.0000000000
132981  5.636  -18.553  65.053 0.0000000000
132982  5.972  -19.109  64.641 0.0000000000
132983  6.005  -18.894  64.148 0.0000000000
132984  6.106  -18.725  63.683 0.0000000000
132985  6.143  -18.560  63.200 0.0000000000
132993  5.803  -17.939  63.055 0.0000000000
132994  6.222  -18.437  62.685 0.0000000000
132995  6.259  -18.290  62.179 0.0000000000
132996  6.304  -18.198  61.692 0.0000000000
132997  6.301  -18.083  61.153 0.0000000000
132999  5.881  -17.383  61.025 0.0000000000
133000  6.302  -17.973  60.598 0.0000000000
133001  6.317  -17.832  60.020 0.0000000000
133002  6.275  -17.724  59.463 0.0000000000
133003  6.228  -17.590  58.946 0.0000000000
133487  32.098  -17.647  45.106 0.0000000000
133488  31.970  -17.719  44.406 0.0000000000
133489  31.914  -18.205  44.643 0.0000000000
133490  31.877  -18.817  44.189 0.0000000000
133491  31.943  -19.391  43.777 0.0000000000
133492  32.156  -19.924  44.517 0.0000000000
133493  32.126  -19.973  43.957 0.0000000000
133494  32.161  -19.986  43.375 0.0000000000
133495  32.546  -20.528  43.056 0.0000000000
133496  33.047  -21.041  42.778 0.0000000000
133497  33.689  -21.444  42.625 0.0000000000
133498  33.669  -22.337  44.607 0.0000000000
133499  33.676  -22.312  44.227 0.0000000000
133500  33.708  -22.274  43.867 0.0000000000
133501  34.960  -23.282  43.639 0.0000000000
133502  34.408  -22.741  43.536 0.0000000000
133503  33.833  -22.224  43.469 0.0000000000
133504  34.013  -22.101  43.109 0.0000000000
133505  34.239  -21.947  42.845 0.0000000000
133506  34.521  -21.736  42.624 0.0000000000
133507  35.404  -21.979  42.759 0.0000000000
133853  54.305  3.518  31.308 0.0000000000
133854  55.100  3.602  31.584 0.0000000000
133855  55.771  3.615  31.891 0.0000000000
133856  51.727  -5.191  33.876 0.0000000000
133857  52.575  -4.707  33.859 0.0000000000
133858  51.824  -5.043  33.368 0.0000000000
133859  51.882  -4.893  32.872 0.0000000000
133860  51.887  -4.749  32.299 0.0000000000
133861  50.371  -5.480  31.758 0.0000000000
133862  51.126  -5.062  31.715 0.0000000000
133863  51.856  -4.611  31.678 0.0000000000
133864  51.823  -4.476  31.085 0.0000000000
133865  51.808  -4.312  30.462 0.0000000000
133866  51.760  -4.158  29.851 0.0000000000
133867  47.539  -6.221  29.700 0.0000000000
133868  48.249  -5.920  29.565 0.0000000000
133869  48.940  -5.557  29.464 0.0000000000
133870  48.312  -5.815  28.289 0.0000000000
133871  48.923  -5.508  28.830 0.0000000000
133872  49.628  -5.217  29.400 0.0000000000
133873  50.276  -4.849  29.301 0.0000000000
133874  50.968  -4.449  29.252 0.0000000000
133875  51.671  -4.037  29.244 0.0000000000
133876  51.604  -3.929  28.592 0.0000000000
133877  51.508  -3.866  27.892 0.0000000000
133878  51.426  -3.838  27.153 0.0000000000
133879  50.078  -4.718  26.586 0.0000000000
133880  50.695  -4.290  26.517 0.0000000000
133881  51.372  -3.862  26.398 0.0000000000
133882  51.353  -3.971  25.762 0.0000000000
133883  51.384  -4.074  25.110 0.0000000000
133884  51.436  -4.209  24.467 0.0000000000
133885  51.484  -4.406  23.873 0.0000000000
133886  50.937  -4.747  23.981 0.0000000000
133887  50.563  -5.313  23.606 0.0000000000
133888  50.301  -5.951  23.357 0.0000000000
133889  49.633  -6.152  24.051 0.0000000000
133890  49.883  -6.347  23.607 0.0000000000
133891  50.163  -6.591  23.231 0.0000000000
133892  50.158  -7.244  23.177 0.0000000000
133893  50.194  -7.931  23.245 0.0000000000
133894  50.285  -8.593  23.433 0.0000000000
133895  47.963  -7.824  25.194 0.0000000000
133896  48.316  -8.019  24.870 0.0000000000
133897  48.740  -8.204  24.527 0.0000000000
133900  49.096  -8.430  24.264 0.0000000000
133901  49.497  -8.671  24.033 0.0000000000
133902  49.970  -8.923  23.832 0.0000000000
134065  52.770  0.693  5.023 0.0000000000
134066  55.595  3.228  3.874 0.0000000000
134067  55.197  2.745  3.892 0.0000000000
134068  54.766  2.241  4.044 0.0000000000
134069  55.058  1.374  4.962 0.0000000000
134070  54.710  1.534  4.614 0.0000000000
134071  54.262  1.686  4.352 0.0000000000
134072  53.690  1.067  4.677 0.0000000000
134073  53.122  0.437  5.041 0.0000000000
134074  52.546  -0.185  5.524 0.0000000000
134075  52.312  -1.008  5.968 0.0000000000
134076  52.087  -1.739  6.412 0.0000000000
134077  51.845  -2.479  6.868 0.0000000000
134078  52.825  -1.883  6.758 0.0000000000
134079  52.230  -2.490  6.992 0.0000000000
134080  51.622  -3.143  7.252 0.0000000000
134081  51.418  -3.860  7.716 0.0000000000
134082  51.308  -4.537  8.266 0.0000000000
134083  51.265  -5.173  8.838 0.0000000000
134084  51.168  -5.814  9.318 0.0000000000
134085  51.539  -5.133  9.062 0.0000000000
134086  51.795  -5.044  9.319 0.0000000000
134087  52.022  -4.906  9.610 0.0000000000
134088  52.557  -3.548  8.953 0.0000000000
134089  52.348  -4.187  9.423 0.0000000000
134090  52.236  -4.832  9.911 0.0000000000
134091  52.443  -4.780  10.237 0.0000000000
134092  52.718  -4.762  10.538 0.0000000000
134093  52.960  -4.790  10.810 0.0000000000
134094  54.425  -0.869  8.395 0.0000000000
134095  54.046  -1.444  8.903 0.0000000000
134096  53.734  -2.006  9.386 0.0000000000
134097  54.342  -1.236  9.622 0.0000000000
134098  53.898  -1.915  9.747 0.0000000000
134099  53.500  -2.542  9.837 0.0000000000
134100  53.299  -3.232  10.335 0.0000000000
134101  53.219  -4.012  10.734 0.0000000000
134102  53.254  -4.876  11.057 0.0000000000
134103  53.637  -4.956  11.267 0.0000000000
134104  54.021  -5.020  11.436 0.0000000000
134105  54.446  -5.063  11.469 0.0000000000
134106  54.375  -3.446  11.514 0.0000000000
134107  54.588  -4.330  11.598 0.0000000000
134108  54.886  -5.148  11.522 0.0000000000
134109  55.323  -5.235  11.532 0.0000000000
134110  55.772  -5.247  11.502 0.0000000000
134111  56.197  -5.272  11.418 0.0000000000
134112  58.536  5.382  16.511 0.0000000000
134113  58.946  5.134  15.798 0.0000000000
134114  59.089  5.131  16.241 0.0000000000
134115  59.430  4.689  16.063 0.0000000000
134116  59.627  4.117  15.915 0.0000000000
134117  59.638  4.696  16.967 0.0000000000
134118  59.726  4.059  16.360 0.0000000000
134119  59.765  3.458  15.773 0.0000000000
134120  59.853  2.643  15.587 0.0000000000
134121  59.964  1.799  15.324 0.0000000000
134122  60.102  0.933  14.975 0.0000000000
134123  59.995  4.326  18.648 0.0000000000
134124  60.039  3.665  18.022 0.0000000000
134125  60.096  2.941  17.397 0.0000000000
134126  60.180  1.851  17.435 0.0000000000
134127  60.165  2.043  17.067 0.0000000000
134128  60.163  2.200  16.719 0.0000000000
134129  60.188  1.572  16.010 0.0000000000
134130  60.215  0.866  15.303 0.0000000000
134131  60.255  0.113  14.557 0.0000000000
134132  60.405  -0.618  14.100 0.0000000000
134133  60.602  -1.349  13.606 0.0000000000
134134  60.792  -2.050  13.132 0.0000000000
134135  60.587  -1.625  14.277 0.0000000000
134136  60.809  -2.228  13.450 0.0000000000
134137  60.971  -2.733  12.728 0.0000000000
134138  61.167  -3.458  12.402 0.0000000000
134139  61.415  -4.251  12.080 0.0000000000
134140  61.618  -4.950  11.953 0.0000000000
134141  61.856  -5.712  12.008 0.0000000000
134142  61.426  -5.131  12.353 0.0000000000
134143  61.217  -5.321  12.736 0.0000000000
134144  60.992  -5.515  13.004 0.0000000000
134145  60.295  -4.162  13.695 0.0000000000
134146  60.454  -4.969  13.421 0.0000000000
134151  59.266  -1.648  16.681 0.0000000000
134152  59.029  -2.388  16.117 0.0000000000
134153  58.822  -3.152  15.597 0.0000000000
134154  58.265  -2.563  16.704 0.0000000000
134155  58.381  -3.328  15.854 0.0000000000
134156  58.710  -4.041  15.147 0.0000000000
134157  58.704  -4.939  14.881 0.0000000000
134158  58.819  -5.902  14.800 0.0000000000
134163  57.106  -5.631  16.374 0.0000000000
134164  57.318  -6.669  16.503 0.0000000000
137845  14.339  -19.654  71.629 0.0000000000
137846  14.033  -19.358  71.298 0.0000000000
137847  14.466  -19.189  70.978 0.0000000000
137848  14.517  -18.824  70.207 0.0000000000
137849  14.683  -18.465  69.418 0.0000000000
137850  15.450  -18.519  69.515 0.0000000000
137851  15.096  -18.359  69.067 0.0000000000
137852  14.778  -18.204  68.567 0.0000000000
137853  14.897  -17.886  67.846 0.0000000000
137854  14.900  -17.493  67.082 0.0000000000
137855  14.845  -17.074  66.354 0.0000000000
137856  17.333  -17.738  68.445 0.0000000000
137857  16.928  -17.640  68.005 0.0000000000
137858  16.597  -17.481  67.410 0.0000000000
137859  16.977  -16.969  66.436 0.0000000000
137860  16.509  -17.171  66.698 0.0000000000
137861  16.126  -17.360  66.979 0.0000000000
137862  15.706  -17.154  66.438 0.0000000000
137863  15.234  -16.922  66.015 0.0000000000
137864  14.813  -16.613  65.668 0.0000000000
137865  14.853  -16.127  64.948 0.0000000000
137866  14.747  -15.614  64.131 0.0000000000
137867  14.711  -14.917  63.453 0.0000000000
137868  15.468  -15.396  63.531 0.0000000000
137869  15.041  -14.894  63.136 0.0000000000
137870  14.692  -14.382  62.851 0.0000000000
137871  14.645  -13.705  62.351 0.0000000000
137872  14.764  -12.965  62.006 0.0000000000
137874  20.898  -16.046  66.670 0.0000000000
137875  20.482  -16.007  66.146 0.0000000000
137876  19.984  -15.891  65.630 0.0000000000
137877  20.440  -15.438  64.703 0.0000000000
137878  20.115  -15.663  64.947 0.0000000000
137879  19.632  -15.913  65.148 0.0000000000
137880  19.097  -15.804  64.544 0.0000000000
137881  18.478  -15.756  64.061 0.0000000000
137882  17.963  -15.498  63.377 0.0000000000
137883  19.672  -14.088  61.265 0.0000000000
137884  19.470  -14.420  61.586 0.0000000000
137885  19.091  -14.615  61.842 0.0000000000
137886  18.459  -13.649  60.879 0.0000000000
137887  18.507  -14.236  61.361 0.0000000000
137888  18.635  -14.869  62.047 0.0000000000
137889  18.336  -15.066  62.312 0.0000000000
137890  17.883  -15.128  62.612 0.0000000000
137891  17.514  -15.260  62.859 0.0000000000
137892  16.992  -14.954  62.363 0.0000000000
137893  16.513  -14.525  61.961 0.0000000000
137894  16.057  -13.918  61.642 0.0000000000
137895  16.514  -12.982  60.996 0.0000000000
137896  16.104  -13.101  61.234 0.0000000000
137897  15.746  -13.291  61.470 0.0000000000
137898  15.526  -12.684  61.415 0.0000000000
137927  22.429  -22.980  56.746 0.0000000000
137928  21.873  -23.375  56.564 0.0000000000
137929  22.190  -23.026  57.278 0.0000000000
137930  22.008  -23.071  57.934 0.0000000000
137931  21.674  -23.122  58.427 0.0000000000
137932  22.759  -22.452  59.429 0.0000000000
137933  22.069  -22.805  59.224 0.0000000000
137934  21.565  -23.094  59.096 0.0000000000
137935  21.324  -23.185  59.650 0.0000000000
137936  21.132  -23.188  60.172 0.0000000000
137937  20.950  -23.248  60.734 0.0000000000
137938  24.631  -21.720  62.679 0.0000000000
137939  23.831  -21.907  62.286 0.0000000000
137940  23.199  -22.152  62.184 0.0000000000
137941  23.369  -21.991  63.415 0.0000000000
137942  22.899  -22.171  62.679 0.0000000000
137943  22.436  -22.398  61.835 0.0000000000
137944  21.899  -22.630  61.728 0.0000000000
137945  21.298  -23.034  61.397 0.0000000000
137946  20.691  -23.283  61.256 0.0000000000
137947  20.504  -23.312  61.777 0.0000000000
137948  20.312  -23.288  62.312 0.0000000000
137949  20.101  -23.269  62.808 0.0000000000
137950  21.053  -22.753  63.679 0.0000000000
137951  20.565  -22.928  63.598 0.0000000000
137952  19.921  -23.211  63.436 0.0000000000
137953  19.609  -23.165  63.898 0.0000000000
137954  19.394  -23.044  64.537 0.0000000000
137955  19.123  -22.955  65.189 0.0000000000
137956  27.609  -19.683  68.233 0.0000000000
137957  26.916  -19.999  67.969 0.0000000000
137958  26.273  -20.240  67.800 0.0000000000
137959  26.234  -19.598  68.733 0.0000000000
137960  25.966  -19.970  68.291 0.0000000000
137961  25.663  -20.540  67.613 0.0000000000
137962  25.021  -20.704  67.567 0.0000000000
137963  24.420  -21.050  67.207 0.0000000000
137964  23.751  -21.215  67.027 0.0000000000
137965  24.627  -18.679  69.638 0.0000000000
137966  24.513  -19.451  69.394 0.0000000000
137967  24.330  -19.872  69.160 0.0000000000
137968  23.364  -20.073  69.387 0.0000000000
137969  23.785  -20.220  69.166 0.0000000000
137970  24.153  -20.387  68.766 0.0000000000
137971  23.819  -20.855  68.136 0.0000000000
137972  23.502  -21.190  67.552 0.0000000000
137973  23.110  -21.551  66.709 0.0000000000
137974  22.525  -21.674  66.617 0.0000000000
137975  21.956  -21.901  66.483 0.0000000000
137976  21.371  -22.043  66.337 0.0000000000
137977  21.362  -21.735  67.571 0.0000000000
137978  21.065  -22.036  66.828 0.0000000000
137979  20.664  -22.325  66.059 0.0000000000
137980  20.046  -22.570  65.946 0.0000000000
137981  19.450  -22.704  65.856 0.0000000000
137982  18.891  -22.830  65.883 0.0000000000
137983  18.667  -22.659  66.547 0.0000000000
137984  18.268  -22.577  67.012 0.0000000000
137985  18.126  -22.393  67.785 0.0000000000
137986  18.978  -21.971  68.294 0.0000000000
137987  18.405  -22.102  68.278 0.0000000000
137988  17.828  -22.289  68.333 0.0000000000
137989  17.608  -22.171  68.888 0.0000000000
137990  17.316  -21.997  69.454 0.0000000000
137991  17.140  -21.815  70.008 0.0000000000
137992  19.932  -20.322  70.281 0.0000000000
137993  19.357  -20.547  70.330 0.0000000000
137994  18.876  -20.729  70.355 0.0000000000
137995  18.710  -19.891  70.876 0.0000000000
137996  18.559  -20.456  70.669 0.0000000000
137997  18.368  -20.923  70.368 0.0000000000
137998  17.873  -21.140  70.427 0.0000000000
137999  17.319  -21.367  70.466 0.0000000000
138000  16.819  -21.612  70.506 0.0000000000
138001  16.585  -21.322  70.907 0.0000000000
138002  16.303  -21.041  71.210 0.0000000000
138003  15.930  -20.828  71.496 0.0000000000
138004  16.514  -19.944  71.209 0.0000000000
138005  16.009  -20.189  71.467 0.0000000000
138006  15.556  -20.439  71.687 0.0000000000
138007  15.151  -20.115  71.790 0.0000000000
138008  14.681  -19.909  71.705 0.0000000000
138009  38.651  -9.762  61.031 0.0000000000
138010  39.091  -10.170  61.301 0.0000000000
138011  38.725  -10.297  61.479 0.0000000000
138012  38.714  -10.837  61.912 0.0000000000
138013  38.867  -11.484  62.200 0.0000000000
138014  37.947  -11.111  62.139 0.0000000000
138015  38.481  -11.598  62.436 0.0000000000
138016  38.866  -12.129  62.557 0.0000000000
138017  38.900  -12.819  62.878 0.0000000000
138018  38.837  -13.597  63.194 0.0000000000
138019  38.784  -14.337  63.483 0.0000000000
138020  36.316  -11.875  62.127 0.0000000000
138021  36.726  -12.099  62.766 0.0000000000
138022  37.265  -12.561  63.199 0.0000000000
138023  36.899  -13.330  63.753 0.0000000000
138024  37.359  -13.155  63.653 0.0000000000
138025  37.734  -13.040  63.532 0.0000000000
138026  38.131  -13.738  63.691 0.0000000000
138027  38.442  -14.364  63.728 0.0000000000
138028  38.603  -15.134  63.736 0.0000000000
138029  38.426  -15.824  63.771 0.0000000000
138030  38.136  -16.644  63.899 0.0000000000
138031  37.742  -17.394  63.878 0.0000000000
138032  37.363  -16.642  64.636 0.0000000000
138033  37.402  -17.401  64.245 0.0000000000
138034  37.264  -18.074  63.948 0.0000000000
138035  36.642  -18.639  63.861 0.0000000000
138036  36.081  -19.309  63.846 0.0000000000
138037  35.447  -19.921  63.662 0.0000000000
138038  33.128  -13.887  61.513 0.0000000000
138039  33.331  -13.898  62.272 0.0000000000
138040  33.822  -13.983  62.984 0.0000000000
138041  33.055  -14.442  63.708 0.0000000000
138042  33.548  -14.278  63.701 0.0000000000
138043  34.078  -14.084  63.752 0.0000000000
138044  34.341  -14.369  64.303 0.0000000000
138045  34.700  -14.784  64.826 0.0000000000
138046  35.004  -15.411  65.226 0.0000000000
138047  32.488  -15.990  66.314 0.0000000000
138048  32.972  -16.126  66.134 0.0000000000
138049  33.275  -15.917  65.993 0.0000000000
138050  33.353  -17.238  66.814 0.0000000000
138051  33.677  -16.615  66.337 0.0000000000
138052  33.861  -16.025  65.914 0.0000000000
138053  34.296  -16.040  65.791 0.0000000000
138054  34.878  -16.094  65.623 0.0000000000
138055  35.316  -15.978  65.464 0.0000000000
138056  35.569  -16.721  65.527 0.0000000000
138057  35.628  -17.474  65.570 0.0000000000
138058  35.625  -18.144  65.376 0.0000000000
138059  34.720  -18.733  65.931 0.0000000000
138060  35.095  -18.729  65.499 0.0000000000
138061  35.490  -18.689  65.175 0.0000000000
138062  35.295  -19.353  64.649 0.0000000000
138063  35.066  -19.874  64.055 0.0000000000
138064  34.748  -20.339  63.546 0.0000000000
138065  34.085  -20.699  63.327 0.0000000000
138066  33.328  -20.992  63.250 0.0000000000
138067  32.645  -21.344  62.819 0.0000000000
138068  32.618  -21.078  63.999 0.0000000000
138069  32.238  -21.340  63.377 0.0000000000
138070  31.891  -21.524  62.555 0.0000000000
138071  31.098  -21.675  62.063 0.0000000000
138072  30.328  -21.615  61.768 0.0000000000
138073  29.467  -21.581  61.201 0.0000000000
138074  31.023  -21.004  65.430 0.0000000000
138075  30.677  -21.286  64.595 0.0000000000
138076  30.307  -21.411  63.844 0.0000000000
138077  29.053  -21.422  63.673 0.0000000000
138078  29.507  -21.495  63.502 0.0000000000
138079  29.912  -21.529  63.128 0.0000000000
138080  29.486  -21.543  62.364 0.0000000000
138081  29.064  -21.553  61.537 0.0000000000
138082  28.586  -21.522  60.711 0.0000000000
138083  27.632  -21.503  59.987 0.0000000000
138084  26.689  -21.467  59.460 0.0000000000
138085  25.760  -21.521  58.804 0.0000000000
138086  25.871  -21.533  59.980 0.0000000000
138087  25.369  -21.611  59.079 0.0000000000
138088  24.853  -21.751  58.190 0.0000000000
138089  23.967  -22.010  57.639 0.0000000000
138090  23.121  -22.499  57.066 0.0000000000
138111  27.038  -8.425  45.110 0.0000000000
138112  27.505  -8.995  45.348 0.0000000000
138113  27.122  -9.640  45.786 0.0000000000
138114  27.526  -9.604  45.858 0.0000000000
138115  27.957  -9.441  45.854 0.0000000000
138116  28.486  -9.986  46.424 0.0000000000
138117  29.061  -10.341  46.969 0.0000000000
138118  29.559  -10.631  47.831 0.0000000000
138119  24.192  -11.447  49.646 0.0000000000
138120  24.581  -11.475  49.321 0.0000000000
138121  24.991  -11.770  49.234 0.0000000000
138122  25.709  -12.526  50.124 0.0000000000
138123  25.498  -12.169  49.516 0.0000000000
138124  25.350  -11.860  48.888 0.0000000000
138125  25.826  -11.844  48.774 0.0000000000
138126  26.184  -11.905  48.422 0.0000000000
138127  26.645  -11.937  48.508 0.0000000000
138128  28.256  -13.665  52.544 0.0000000000
138129  28.076  -13.410  51.742 0.0000000000
138130  27.845  -13.180  50.974 0.0000000000
138131  28.956  -13.225  51.696 0.0000000000
138132  28.400  -12.968  50.846 0.0000000000
138133  27.660  -12.859  50.340 0.0000000000
138134  27.502  -12.554  49.482 0.0000000000
138135  27.238  -12.285  48.966 0.0000000000
138136  27.095  -11.864  48.321 0.0000000000
138137  27.584  -11.789  48.207 0.0000000000
138138  27.985  -11.623  48.233 0.0000000000
138139  28.489  -11.600  48.182 0.0000000000
138140  29.245  -12.117  49.571 0.0000000000
138141  29.048  -11.837  48.939 0.0000000000
138142  28.854  -11.475  48.284 0.0000000000
138143  29.296  -11.235  48.363 0.0000000000
138144  29.776  -11.074  48.420 0.0000000000
138145  30.130  -10.750  48.511 0.0000000000
138146  30.732  -10.911  49.377 0.0000000000
138147  31.172  -10.974  50.259 0.0000000000
138148  31.756  -10.847  51.163 0.0000000000
138149  31.543  -11.286  51.681 0.0000000000
138150  31.929  -11.151  51.900 0.0000000000
138151  32.304  -10.913  52.074 0.0000000000
138152  32.903  -10.754  52.990 0.0000000000
138153  33.329  -10.643  53.947 0.0000000000
138154  33.853  -10.482  54.912 0.0000000000
138155  32.374  -12.135  54.805 0.0000000000
138156  32.638  -11.866  54.931 0.0000000000
138157  33.065  -11.583  55.164 0.0000000000
138158  33.803  -11.583  56.844 0.0000000000
138159  33.642  -11.384  56.135 0.0000000000
138160  33.333  -11.309  55.341 0.0000000000
138161  33.756  -10.980  55.519 0.0000000000
138162  34.077  -10.597  55.664 0.0000000000
138163  34.385  -10.291  55.817 0.0000000000
138164  34.988  -10.099  56.723 0.0000000000
138165  35.577  -9.876  57.618 0.0000000000
138166  36.188  -9.658  58.475 0.0000000000
138167  35.920  -10.143  59.055 0.0000000000
138168  36.301  -9.858  59.144 0.0000000000
138169  36.806  -9.520  59.264 0.0000000000
138170  37.432  -9.466  60.060 0.0000000000
138171  38.039  -9.539  60.640 0.0000000000
139698  5.052  -35.463  56.353 0.0000000000
139699  5.202  -35.867  55.928 0.0000000000
139700  5.527  -36.221  55.555 0.0000000000
139701  5.550  -35.330  54.981 0.0000000000
139702  5.772  -35.930  55.120 0.0000000000
139703  6.155  -36.455  55.346 0.0000000000
139704  6.844  -36.608  55.205 0.0000000000
139705  7.576  -36.679  55.114 0.0000000000
139708  8.917  -36.192  54.201 0.0000000000
139709  9.293  -35.974  53.813 0.0000000000
139710  8.064  -35.471  53.574 0.0000000000
139711  8.822  -35.607  53.474 0.0000000000
139712  9.609  -35.696  53.418 0.0000000000
139713  9.944  -35.435  53.023 0.0000000000
139714  10.298  -35.152  52.607 0.0000000000
139715  10.723  -34.893  52.229 0.0000000000
139716  10.377  -34.381  52.055 0.0000000000
139717  10.102  -33.865  51.899 0.0000000000
139718  9.843  -33.376  51.767 0.0000000000
139719  8.630  -33.421  52.204 0.0000000000
139720  9.106  -33.118  51.929 0.0000000000
139721  9.606  -32.832  51.624 0.0000000000
139722  9.392  -32.282  51.445 0.0000000000
139723  9.182  -31.759  51.268 0.0000000000
139724  8.973  -31.199  51.031 0.0000000000
139725  5.985  -32.176  52.801 0.0000000000
139726  6.302  -31.932  52.374 0.0000000000
139727  6.710  -31.701  51.970 0.0000000000
139728  6.109  -30.655  52.060 0.0000000000
139729  6.621  -31.088  51.788 0.0000000000
139730  7.275  -31.454  51.653 0.0000000000
139731  7.772  -31.192  51.356 0.0000000000
139732  8.229  -30.890  51.100 0.0000000000
139733  8.779  -30.613  50.800 0.0000000000
139734  8.636  -30.034  50.586 0.0000000000
139735  8.468  -29.480  50.398 0.0000000000
139736  8.313  -28.916  50.248 0.0000000000
139737  7.223  -28.786  50.718 0.0000000000
139738  7.690  -28.553  50.378 0.0000000000
139739  8.176  -28.326  50.135 0.0000000000
139740  8.054  -27.713  50.027 0.0000000000
139741  8.039  -27.105  49.984 0.0000000000
139742  7.981  -26.468  49.994 0.0000000000
140154  44.398  -10.254  28.135 0.0000000000
140155  44.611  -10.857  28.109 0.0000000000
140156  44.196  -10.750  28.344 0.0000000000
140157  44.034  -11.277  28.559 0.0000000000
140159  43.231  -11.095  29.048 0.0000000000
140165  41.700  -10.915  30.431 0.0000000000
140166  41.828  -11.481  30.177 0.0000000000
140167  42.019  -12.055  30.063 0.0000000000
140168  41.464  -12.604  30.542 0.0000000000
140169  41.889  -12.627  30.288 0.0000000000
140170  42.338  -12.645  30.052 0.0000000000
140183  39.880  -11.211  33.896 0.0000000000
140184  39.588  -11.637  33.318 0.0000000000
140185  39.450  -12.152  32.834 0.0000000000
140186  38.933  -12.840  33.223 0.0000000000
140187  39.195  -12.783  32.792 0.0000000000
140188  39.445  -12.719  32.393 0.0000000000
140189  39.567  -13.300  32.120 0.0000000000
140190  39.763  -13.890  31.943 0.0000000000
140191  40.038  -14.479  31.900 0.0000000000
140192  38.143  -15.381  33.552 0.0000000000
140487  39.570  0.272  46.617 0.0000000000
140488  39.745  -0.491  45.166 0.0000000000
140489  39.899  -0.048  45.885 0.0000000000
140490  40.096  0.367  46.607 0.0000000000
140491  40.662  0.508  46.568 0.0000000000
140492  41.193  0.677  46.582 0.0000000000
140493  41.719  0.888  46.558 0.0000000000
140494  42.200  -2.378  43.871 0.0000000000
140495  42.127  -1.638  44.068 0.0000000000
140496  42.021  -0.949  44.428 0.0000000000
140497  43.422  -1.188  44.456 0.0000000000
140498  42.643  -0.720  44.572 0.0000000000
140499  41.938  -0.324  44.911 0.0000000000
140500  41.979  0.287  45.496 0.0000000000
140501  42.099  0.761  46.096 0.0000000000
140502  42.251  1.149  46.522 0.0000000000
140503  42.755  1.423  46.458 0.0000000000
140504  43.307  1.712  46.345 0.0000000000
140505  43.820  1.962  46.143 0.0000000000
140506  44.369  1.194  45.783 0.0000000000
140507  44.357  1.706  45.964 0.0000000000
140512  46.811  -4.237  49.570 0.0000000000
140513  46.961  -3.943  48.948 0.0000000000
140514  47.094  -3.600  48.353 0.0000000000
140515  48.206  -3.624  49.036 0.0000000000
140516  47.756  -3.369  48.447 0.0000000000
140517  47.187  -3.191  47.722 0.0000000000
140518  47.314  -2.710  47.137 0.0000000000
140519  47.426  -2.136  46.586 0.0000000000
140520  47.434  -1.502  46.164 0.0000000000
140521  50.201  -3.580  48.236 0.0000000000
140522  49.868  -2.951  48.089 0.0000000000
140523  49.480  -2.419  47.783 0.0000000000
140524  50.015  -1.795  47.208 0.0000000000
140525  49.498  -1.897  47.322 0.0000000000
140526  48.968  -1.984  47.381 0.0000000000
140527  48.521  -1.585  46.833 0.0000000000
140528  47.977  -1.213  46.325 0.0000000000
140529  47.357  -0.803  45.916 0.0000000000
140530  47.201  -0.083  45.795 0.0000000000
140531  47.039  0.590  45.754 0.0000000000
140532  46.830  1.162  45.712 0.0000000000
140533  48.056  1.051  45.687 0.0000000000
140534  47.385  1.401  45.642 0.0000000000
140535  46.641  1.653  45.565 0.0000000000
140536  46.406  2.015  45.245 0.0000000000
140542  47.899  1.532  43.632 0.0000000000
140548  51.053  0.423  44.337 0.0000000000
140549  50.712  0.588  43.833 0.0000000000
140550  50.353  0.603  43.245 0.0000000000
140551  51.690  0.176  43.018 0.0000000000
140552  50.799  0.365  42.888 0.0000000000
140553  49.937  0.561  42.704 0.0000000000
140554  49.474  0.401  42.165 0.0000000000
140555  48.997  0.185  41.598 0.0000000000
140560  51.387  -0.401  40.566 0.0000000000
140561  50.868  -0.612  39.913 0.0000000000
140566  51.860  -0.492  37.330 0.0000000000
140567  52.484  -0.438  38.007 0.0000000000
140568  53.323  -0.279  38.330 0.0000000000
140569  54.073  -0.204  38.476 0.0000000000
140570  54.236  -0.432  39.462 0.0000000000
140571  54.492  -0.350  39.052 0.0000000000
140572  54.742  -0.272  38.628 0.0000000000
140573  55.320  -0.509  38.664 0.0000000000
140574  55.666  -0.833  38.606 0.0000000000
140575  55.880  -1.266  38.462 0.0000000000
140576  54.837  -1.778  41.068 0.0000000000
140577  55.058  -1.809  40.600 0.0000000000
140578  55.249  -1.855  40.110 0.0000000000
140579  54.971  -2.921  40.018 0.0000000000
140580  55.269  -2.375  39.860 0.0000000000
140581  55.438  -1.861  39.625 0.0000000000
140582  55.610  -1.788  39.161 0.0000000000
140583  55.771  -1.739  38.699 0.0000000000
140584  55.897  -1.696  38.265 0.0000000000
140585  55.761  -2.190  37.987 0.0000000000
140586  55.521  -2.682  37.581 0.0000000000
140587  55.130  -3.184  37.145 0.0000000000
140588  54.431  -3.888  37.740 0.0000000000
140589  54.518  -3.768  37.206 0.0000000000
140590  54.567  -3.744  36.665 0.0000000000
140591  53.890  -4.192  36.119 0.0000000000
140592  53.199  -4.562  35.538 0.0000000000
140593  52.433  -4.916  34.951 0.0000000000
140594  50.963  -5.410  42.317 0.0000000000
140595  50.990  -5.436  41.687 0.0000000000
140596  51.003  -5.461  41.040 0.0000000000
140597  49.535  -6.133  40.485 0.0000000000
140598  50.311  -5.768  40.470 0.0000000000
140599  51.040  -5.455  40.403 0.0000000000
140600  51.110  -5.477  39.828 0.0000000000
140601  51.185  -5.498  39.246 0.0000000000
140602  51.224  -5.506  38.644 0.0000000000
140603  46.780  -7.632  38.145 0.0000000000
140604  47.464  -7.235  38.114 0.0000000000
140605  48.195  -6.849  38.133 0.0000000000
140606  47.642  -7.184  37.051 0.0000000000
140607  48.271  -6.838  37.570 0.0000000000
140608  48.918  -6.502  38.109 0.0000000000
140609  49.665  -6.195  38.090 0.0000000000
140610  50.455  -5.835  38.129 0.0000000000
140611  51.275  -5.531  38.119 0.0000000000
140612  51.301  -5.535  37.583 0.0000000000
140613  51.329  -5.519  37.086 0.0000000000
140614  51.367  -5.513  36.526 0.0000000000
140615  49.884  -6.176  35.957 0.0000000000
140616  50.655  -5.825  36.013 0.0000000000
140617  51.426  -5.484  35.975 0.0000000000
140618  51.498  -5.432  35.439 0.0000000000
140619  51.594  -5.343  34.925 0.0000000000
140620  51.660  -5.277  34.394 0.0000000000
140621  50.967  -5.601  33.910 0.0000000000
140622  50.290  -5.866  33.389 0.0000000000
140623  49.584  -6.075  32.880 0.0000000000
140624  48.753  -6.532  33.437 0.0000000000
140625  48.829  -6.401  32.908 0.0000000000
140626  48.879  -6.273  32.393 0.0000000000
140627  48.193  -6.451  31.901 0.0000000000
140628  47.509  -6.610  31.434 0.0000000000
140629  46.846  -6.781  30.958 0.0000000000
140630  45.905  -7.887  33.479 0.0000000000
140631  46.036  -7.754  32.966 0.0000000000
140632  46.094  -7.593  32.449 0.0000000000
140633  44.712  -8.031  32.120 0.0000000000
140634  45.424  -7.718  32.006 0.0000000000
140635  46.107  -7.425  31.938 0.0000000000
140636  46.160  -7.284  31.445 0.0000000000
140637  46.194  -7.133  30.939 0.0000000000
140638  46.229  -7.003  30.431 0.0000000000
140639  45.678  -7.304  29.919 0.0000000000
140640  45.223  -7.631  29.453 0.0000000000
140641  44.832  -8.053  29.023 0.0000000000
140642  44.134  -8.500  29.585 0.0000000000
140643  44.362  -8.527  29.131 0.0000000000
140644  44.613  -8.563  28.690 0.0000000000
140645  44.463  -9.139  28.441 0.0000000000
140646  44.390  -9.695  28.232 0.0000000000
140810  55.914  4.884  8.885 0.0000000000
140811  56.616  4.990  8.835 0.0000000000
140812  57.208  4.948  8.793 0.0000000000
140813  57.597  4.704  8.757 0.0000000000
140814  57.232  5.085  9.358 0.0000000000
140815  57.291  5.222  9.955 0.0000000000
140816  57.251  5.285  10.502 0.0000000000
140817  55.964  5.165  11.436 0.0000000000
140818  56.637  5.345  11.199 0.0000000000
140819  57.198  5.341  11.027 0.0000000000
140820  57.160  5.401  11.479 0.0000000000
140821  57.064  5.372  11.928 0.0000000000
140822  57.040  5.369  12.320 0.0000000000
140829  55.762  4.991  13.309 0.0000000000
140830  56.399  5.196  13.035 0.0000000000
140831  57.036  5.342  12.771 0.0000000000
140832  57.074  5.272  13.208 0.0000000000
140833  57.138  5.207  13.662 0.0000000000
140834  57.261  5.124  14.177 0.0000000000
140835  56.029  4.678  15.039 0.0000000000
140836  56.690  4.912  14.885 0.0000000000
140837  57.389  5.102  14.685 0.0000000000
140838  57.503  5.145  15.233 0.0000000000
140839  57.622  5.139  15.751 0.0000000000
140840  57.731  5.200  16.276 0.0000000000
140861  55.204  4.281  17.526 0.0000000000
140863  55.385  4.401  18.077 0.0000000000
140864  55.878  4.527  17.346 0.0000000000
140865  56.574  4.829  17.173 0.0000000000
140866  57.251  5.119  17.004 0.0000000000
140867  57.887  5.329  16.798 0.0000000000
140868  58.038  5.445  17.237 0.0000000000
140869  58.161  5.606  17.700 0.0000000000
140870  58.392  5.688  18.110 0.0000000000
140871  57.312  5.503  19.047 0.0000000000
140872  57.951  5.729  18.765 0.0000000000
140873  58.628  5.757  18.543 0.0000000000
140874  58.811  5.808  18.971 0.0000000000
140875  58.985  5.819  19.345 0.0000000000
140876  59.181  5.866  19.716 0.0000000000
140878  56.097  5.164  21.689 0.0000000000
140879  56.798  5.522  21.422 0.0000000000
140880  56.533  5.667  22.663 0.0000000000
140881  56.995  5.763  21.865 0.0000000000
140882  57.463  5.827  21.054 0.0000000000
140883  58.149  6.005  20.726 0.0000000000
140884  58.782  6.004  20.412 0.0000000000
140885  59.332  5.804  20.134 0.0000000000
140886  59.463  5.735  20.614 0.0000000000
140887  59.590  5.640  21.071 0.0000000000
140888  59.660  5.535  21.539 0.0000000000
140889  58.889  6.281  22.629 0.0000000000
140890  59.395  5.970  22.332 0.0000000000
140891  59.754  5.440  22.027 0.0000000000
140892  59.784  5.221  22.537 0.0000000000
140893  59.788  5.081  23.083 0.0000000000
140894  59.735  4.891  23.569 0.0000000000
144607  3.258  -32.247  65.519 0.0000000000
144608  3.488  -31.935  65.122 0.0000000000
144609  3.410  -31.443  65.619 0.0000000000
144610  3.560  -30.648  65.685 0.0000000000
144611  3.760  -29.916  65.795 0.0000000000
144612  3.491  -29.740  66.745 0.0000000000
144613  3.732  -29.434  66.374 0.0000000000
144614  4.007  -29.177  65.984 0.0000000000
144615  4.236  -28.428  66.184 0.0000000000
144616  4.494  -27.746  66.314 0.0000000000
144617  4.754  -26.937  66.464 0.0000000000
144618  3.718  -27.863  69.053 0.0000000000
144619  3.889  -27.563  68.677 0.0000000000
144620  4.080  -27.321  68.228 0.0000000000
144621  4.469  -26.088  68.855 0.0000000000
144622  4.392  -26.545  68.384 0.0000000000
144623  4.324  -27.017  67.884 0.0000000000
144624  4.520  -26.763  67.447 0.0000000000
144625  4.762  -26.476  67.022 0.0000000000
144626  4.948  -26.202  66.556 0.0000000000
144627  5.062  -25.392  66.699 0.0000000000
144628  5.184  -24.673  66.803 0.0000000000
144629  5.337  -23.993  66.813 0.0000000000
144630  5.219  -23.800  67.650 0.0000000000
144631  5.354  -23.570  67.236 0.0000000000
144632  5.437  -23.344  66.912 0.0000000000
144633  5.618  -22.537  66.975 0.0000000000
144634  5.700  -21.805  66.971 0.0000000000
144635  5.777  -21.006  66.961 0.0000000000
144636  6.072  -24.203  72.558 0.0000000000
144637  5.913  -23.879  72.224 0.0000000000
144638  5.790  -23.573  71.889 0.0000000000
144639  6.404  -22.343  72.044 0.0000000000
144640  6.035  -22.734  71.798 0.0000000000
144641  5.709  -23.185  71.470 0.0000000000
144642  5.611  -22.944  71.075 0.0000000000
144643  5.574  -22.689  70.598 0.0000000000
144644  5.519  -22.369  70.204 0.0000000000
144645  7.289  -19.191  71.230 0.0000000000
144646  6.879  -19.657  71.083 0.0000000000
144647  6.514  -20.115  70.891 0.0000000000
144648  6.486  -19.006  70.470 0.0000000000
144649  6.334  -19.784  70.548 0.0000000000
144650  6.161  -20.605  70.672 0.0000000000
144651  5.916  -21.062  70.445 0.0000000000
144652  5.668  -21.553  70.144 0.0000000000
144653  5.418  -22.056  69.761 0.0000000000
144654  5.455  -21.760  69.389 0.0000000000
144655  5.479  -21.521  68.970 0.0000000000
144656  5.541  -21.249  68.580 0.0000000000
144657  5.693  -19.953  68.876 0.0000000000
144658  5.622  -20.486  68.568 0.0000000000
144659  5.585  -21.026  68.154 0.0000000000
144660  5.638  -20.789  67.729 0.0000000000
144661  5.706  -20.494  67.336 0.0000000000
144662  5.741  -20.184  66.987 0.0000000000
144663  5.628  -19.394  66.918 0.0000000000
144664  5.446  -18.617  66.806 0.0000000000
144665  5.251  -17.842  66.765 0.0000000000
144666  5.345  -17.574  67.559 0.0000000000
144667  5.205  -17.321  67.137 0.0000000000
144690  13.619  -19.143  71.004 0.0000000000
144691  13.358  -18.922  70.631 0.0000000000
144692  13.014  -18.767  70.245 0.0000000000
144693  13.539  -18.288  68.996 0.0000000000
144694  13.096  -18.390  69.458 0.0000000000
144695  12.648  -18.519  69.916 0.0000000000
144696  12.351  -18.262  69.618 0.0000000000
144697  12.021  -17.995  69.193 0.0000000000
144698  11.672  -17.611  68.916 0.0000000000
144699  13.625  -16.597  66.127 0.0000000000
144700  13.219  -16.737  66.478 0.0000000000
144701  12.805  -16.869  66.829 0.0000000000
144702  12.613  -15.830  66.110 0.0000000000
144703  12.517  -16.453  66.679 0.0000000000
144704  12.508  -16.989  67.226 0.0000000000
144705  12.139  -17.073  67.686 0.0000000000
144706  11.781  -17.144  68.147 0.0000000000
144707  11.270  -17.199  68.695 0.0000000000
144708  11.104  -16.800  68.461 0.0000000000
144709  10.875  -16.251  68.309 0.0000000000
144710  10.598  -15.773  68.239 0.0000000000
144711  11.115  -15.045  67.365 0.0000000000
144712  10.740  -15.119  67.788 0.0000000000
144713  10.382  -15.247  68.203 0.0000000000
144714  10.183  -14.757  68.223 0.0000000000
144934  21.315  -23.929  56.373 0.0000000000
144935  20.824  -24.395  56.250 0.0000000000
144936  20.389  -24.790  56.263 0.0000000000
144937  20.369  -24.407  57.448 0.0000000000
144938  20.123  -24.847  56.785 0.0000000000
144939  19.897  -25.319  56.177 0.0000000000
144940  19.381  -25.785  56.083 0.0000000000
144941  18.850  -26.318  56.038 0.0000000000
144942  18.395  -26.614  56.131 0.0000000000
144943  19.447  -24.299  59.802 0.0000000000
144944  19.083  -24.729  59.101 0.0000000000
144945  18.859  -25.067  58.545 0.0000000000
144946  18.000  -25.366  59.040 0.0000000000
144947  18.260  -25.463  58.448 0.0000000000
144948  18.646  -25.467  57.996 0.0000000000
144949  18.338  -26.003  57.281 0.0000000000
144950  18.079  -26.512  56.656 0.0000000000
144951  17.873  -27.006  56.155 0.0000000000
144952  17.413  -27.383  56.228 0.0000000000
144953  16.920  -27.818  56.258 0.0000000000
144954  16.486  -28.209  56.382 0.0000000000
144955  16.179  -27.406  57.301 0.0000000000
144956  16.113  -27.988  56.887 0.0000000000
144957  16.049  -28.655  56.556 0.0000000000
144958  15.667  -29.044  56.735 0.0000000000
144959  15.324  -29.457  56.976 0.0000000000
144960  15.038  -29.846  57.231 0.0000000000
144961  17.593  -23.541  64.516 0.0000000000
144962  17.302  -23.813  63.927 0.0000000000
144963  16.860  -24.135  63.175 0.0000000000
144964  15.909  -24.304  63.864 0.0000000000
144965  16.257  -24.320  63.258 0.0000000000
144966  16.606  -24.428  62.615 0.0000000000
144967  16.220  -24.882  61.949 0.0000000000
144968  15.907  -25.251  61.439 0.0000000000
144969  15.590  -25.708  60.866 0.0000000000
144970  13.739  -25.591  64.224 0.0000000000
144971  13.999  -25.712  63.521 0.0000000000
144972  14.233  -25.723  62.815 0.0000000000
144973  13.517  -26.593  62.350 0.0000000000
144974  14.050  -26.155  62.369 0.0000000000
144975  14.520  -25.829  62.210 0.0000000000
144976  14.887  -25.786  61.659 0.0000000000
144977  15.130  -25.976  60.991 0.0000000000
144978  15.327  -26.180  60.311 0.0000000000
144979  15.061  -26.652  59.734 0.0000000000
144980  14.814  -27.217  59.159 0.0000000000
144981  14.633  -27.807  58.607 0.0000000000
144982  13.841  -28.150  59.299 0.0000000000
144983  14.179  -28.331  58.709 0.0000000000
144984  14.549  -28.428  58.204 0.0000000000
144985  14.532  -29.081  57.863 0.0000000000
144986  14.587  -29.669  57.643 0.0000000000
144987  14.776  -30.278  57.585 0.0000000000
144988  14.521  -30.740  57.888 0.0000000000
144989  14.315  -31.180  58.300 0.0000000000
144990  14.076  -31.547  58.728 0.0000000000
144991  13.366  -30.987  58.970 0.0000000000
144992  13.633  -31.533  58.999 0.0000000000
144997  11.735  -30.593  60.609 0.0000000000
144998  11.834  -31.252  60.444 0.0000000000
144999  12.068  -31.857  60.385 0.0000000000
145000  11.403  -32.300  61.054 0.0000000000
145001  11.861  -32.314  60.821 0.0000000000
145002  12.320  -32.296  60.439 0.0000000000
145042  9.773  -28.629  66.865 0.0000000000
145043  9.373  -29.075  66.862 0.0000000000
145044  8.975  -29.603  66.835 0.0000000000
145045  9.080  -28.612  68.526 0.0000000000
145046  8.798  -29.305  67.661 0.0000000000
145047  8.610  -30.116  66.843 0.0000000000
145048  8.239  -30.643  66.886 0.0000000000
145049  7.862  -31.239  66.898 0.0000000000
145050  7.532  -31.851  66.977 0.0000000000
145051  8.096  -27.963  71.234 0.0000000000
145052  7.946  -28.553  70.657 0.0000000000
145053  7.797  -29.222  69.917 0.0000000000
145054  7.121  -29.584  70.516 0.0000000000
145055  7.382  -29.806  69.867 0.0000000000
145056  7.659  -29.962  69.212 0.0000000000
145057  7.522  -30.670  68.430 0.0000000000
145058  7.337  -31.531  67.683 0.0000000000
145059  7.243  -32.375  67.110 0.0000000000
145060  6.945  -32.900  67.282 0.0000000000
145061  6.639  -33.566  67.449 0.0000000000
145062  6.374  -34.087  67.725 0.0000000000
145063  6.151  -32.858  68.714 0.0000000000
145064  6.105  -33.705  68.302 0.0000000000
145065  6.099  -34.578  68.056 0.0000000000
145066  5.792  -35.075  68.427 0.0000000000
145067  5.507  -35.544  68.850 0.0000000000
145068  5.220  -35.950  69.273 0.0000000000
145069  4.808  -35.615  69.493 0.0000000000
145070  4.474  -35.339  69.659 0.0000000000
145071  4.144  -35.017  69.790 0.0000000000
145072  4.502  -33.757  69.853 0.0000000000
145073  4.152  -34.264  69.833 0.0000000000
145074  3.828  -34.763  69.805 0.0000000000
145075  3.560  -34.501  69.798 0.0000000000
145076  3.300  -34.285  69.670 0.0000000000
145077  3.070  -34.044  69.462 0.0000000000
145078  4.468  -31.066  70.878 0.0000000000
145079  4.156  -31.501  70.645 0.0000000000
145080  3.871  -31.912  70.402 0.0000000000
145081  3.585  -30.993  70.454 0.0000000000
145082  3.583  -31.655  70.269 0.0000000000
145083  3.583  -32.320  70.126 0.0000000000
145084  3.313  -32.794  69.825 0.0000000000
145085  3.079  -33.349  69.505 0.0000000000
145086  2.898  -33.851  69.175 0.0000000000
145087  2.765  -33.650  68.727 0.0000000000
145088  2.760  -33.379  68.318 0.0000000000
145089  2.758  -33.172  67.693 0.0000000000
145090  2.824  -31.959  68.148 0.0000000000
145091  2.802  -32.449  67.639 0.0000000000
145092  2.820  -32.951  67.153 0.0000000000
145093  2.931  -32.725  66.529 0.0000000000
145094  3.054  -32.518  65.981 0.0000000000
145095  40.133  -10.793  43.192 0.0000000000
145096  39.458  -11.083  42.623 0.0000000000
145097  39.380  -10.977  43.229 0.0000000000
145098  38.670  -11.165  43.286 0.0000000000
145099  37.938  -11.392  43.356 0.0000000000
145100  38.579  -11.008  44.587 0.0000000000
145101  37.885  -11.307  44.019 0.0000000000
145102  37.204  -11.637  43.499 0.0000000000
145103  36.579  -11.921  43.616 0.0000000000
145104  35.944  -12.258  43.732 0.0000000000
145105  35.401  -12.660  43.862 0.0000000000
145106  38.541  -10.829  47.213 0.0000000000
145107  37.914  -11.167  46.620 0.0000000000
145108  37.262  -11.499  46.034 0.0000000000
145109  36.801  -11.921  46.874 0.0000000000
145110  36.733  -11.871  46.234 0.0000000000
145111  36.668  -11.843  45.586 0.0000000000
145112  36.043  -12.243  45.007 0.0000000000
145113  35.444  -12.635  44.510 0.0000000000
145114  34.854  -13.128  44.023 0.0000000000
145115  34.399  -13.622  44.126 0.0000000000
145116  33.983  -14.085  44.288 0.0000000000
145117  33.618  -14.559  44.505 0.0000000000
145118  34.174  -14.058  45.576 0.0000000000
145119  33.702  -14.550  45.146 0.0000000000
145120  33.273  -15.096  44.705 0.0000000000
145121  32.952  -15.627  44.873 0.0000000000
145122  32.720  -16.067  45.136 0.0000000000
145123  32.486  -16.593  45.323 0.0000000000
145124  39.380  -10.722  52.427 0.0000000000
145125  38.732  -11.114  51.876 0.0000000000
145126  38.132  -11.546  51.429 0.0000000000
145127  37.805  -11.837  52.400 0.0000000000
145128  37.629  -11.916  51.607 0.0000000000
145129  37.478  -11.970  50.889 0.0000000000
145130  36.891  -12.376  50.428 0.0000000000
145131  36.276  -12.790  49.930 0.0000000000
145132  35.741  -13.156  49.429 0.0000000000
145133  36.223  -13.572  53.380 0.0000000000
145134  36.014  -13.543  52.695 0.0000000000
145135  35.822  -13.533  51.967 0.0000000000
145136  35.074  -14.521  51.490 0.0000000000
145137  35.290  -13.997  51.337 0.0000000000
145138  35.651  -13.517  51.193 0.0000000000
145139  35.491  -13.560  50.380 0.0000000000
145140  35.331  -13.569  49.623 0.0000000000
145141  35.176  -13.581  48.894 0.0000000000
145142  34.694  -14.017  48.363 0.0000000000
145143  34.214  -14.483  47.772 0.0000000000
145144  33.799  -14.967  47.335 0.0000000000
145145  33.752  -15.403  48.271 0.0000000000
145146  33.566  -15.405  47.571 0.0000000000
145147  33.387  -15.446  46.856 0.0000000000
145148  33.009  -15.967  46.469 0.0000000000
145149  32.640  -16.518  45.966 0.0000000000
145150  32.345  -17.071  45.528 0.0000000000
145151  32.258  -17.570  45.737 0.0000000000
145152  32.251  -18.065  45.905 0.0000000000
145153  32.337  -18.649  46.074 0.0000000000
145154  32.705  -17.997  47.104 0.0000000000
145155  32.560  -18.625  46.643 0.0000000000
145156  32.483  -19.206  46.209 0.0000000000
145157  32.671  -19.837  46.219 0.0000000000
145158  32.963  -20.488  46.225 0.0000000000
145159  33.250  -21.154  46.119 0.0000000000
145160  33.810  -18.235  49.379 0.0000000000
145161  33.609  -18.791  48.802 0.0000000000
[truncated: 26,109 more chars]
