# Supplementary material for: A connectional hub in the rostral anterior cingulate cortex links areas of emotion and cognitive control
Source: eLife. 2019 Jun 19;8:e43761. doi: 10.7554/eLife.43761 (PMC6624020; doi:10.7554/eLife.43761)
Supplement: Supplementary file 1. [file elife-43761-supp1.zip › rh.44.label]

#!ascii label  , from subject fsaverage vox2ras=TkReg coords=white
2242
21  37.501  6.228  23.710 0.0000000000
53  49.514  20.152  18.503 0.0000000000
114  44.861  8.002  6.794 0.0000000000
250  41.264  13.929  20.957 0.0000000000
251  48.456  9.719  13.111 0.0000000000
385  41.057  23.248  20.431 0.0000000000
495  32.720  10.573  31.089 0.0000000000
507  53.861  14.114  9.613 0.0000000000
508  52.548  6.167  1.305 0.0000000000
730  38.862  10.410  22.072 0.0000000000
731  43.609  8.631  19.347 0.0000000000
1105  41.687  9.362  9.298 0.0000000000
1106  39.131  4.599  13.296 0.0000000000
1110  54.195  22.518  17.801 0.0000000000
1111  54.314  19.003  14.643 0.0000000000
1112  54.121  16.919  17.309 0.0000000000
1114  51.376  7.647  5.877 0.0000000000
1601  44.344  12.910  5.583 0.0000000000
1602  45.123  16.823  19.669 0.0000000000
1603  49.677  14.451  19.418 0.0000000000
1604  46.204  11.552  19.436 0.0000000000
1605  47.185  6.626  14.645 0.0000000000
1856  49.965  25.155  18.903 0.0000000000
1858  44.650  25.890  19.094 0.0000000000
1859  45.140  21.825  19.120 0.0000000000
1860  40.424  18.891  19.886 0.0000000000
1861  37.032  15.798  21.876 0.0000000000
1862  34.753  11.452  24.198 0.0000000000
2132  32.961  13.677  27.681 0.0000000000
2133  33.220  7.646  26.891 0.0000000000
2140  34.466  6.977  34.752 0.0000000000
2164  49.393  14.827  9.399 0.0000000000
2165  49.829  12.295  3.403 0.0000000000
2166  51.179  12.474  11.776 0.0000000000
2167  52.295  10.819  3.776 0.0000000000
2168  48.639  7.428  2.730 0.0000000000
2650  37.807  8.333  22.704 0.0000000000
2651  40.470  7.550  21.282 0.0000000000
2652  40.108  5.724  22.367 0.0000000000
3025  43.246  8.684  8.125 0.0000000000
3026  41.816  6.334  10.361 0.0000000000
3027  43.336  5.666  9.490 0.0000000000
3029  44.895  5.267  8.451 0.0000000000
3030  52.269  21.572  18.692 0.0000000000
3031  54.583  19.713  18.130 0.0000000000
3032  52.119  18.646  18.625 0.0000000000
3628  42.713  13.721  7.241 0.0000000000
3629  44.705  15.060  6.970 0.0000000000
3630  43.077  15.428  20.421 0.0000000000
3631  45.678  14.388  20.983 0.0000000000
3632  43.856  12.732  20.937 0.0000000000
3633  45.132  6.037  18.104 0.0000000000
3634  45.309  7.668  17.039 0.0000000000
4084  42.627  26.239  19.485 0.0000000000
4085  43.620  24.535  20.226 0.0000000000
4086  45.729  24.071  19.944 0.0000000000
4087  42.987  22.410  19.556 0.0000000000
4088  42.688  20.295  19.217 0.0000000000
4089  40.515  21.257  19.989 0.0000000000
4091  36.859  18.434  21.905 0.0000000000
4093  35.904  13.799  23.011 0.0000000000
4094  34.526  14.362  24.283 0.0000000000
4700  32.475  12.059  29.346 0.0000000000
4701  32.566  10.701  27.263 0.0000000000
4702  32.401  8.960  28.983 0.0000000000
4757  37.537  8.674  12.686 0.0000000000
4773  54.149  16.286  12.891 0.0000000000
4774  51.717  16.979  12.791 0.0000000000
4775  52.121  14.777  9.280 0.0000000000
4776  49.804  13.629  6.127 0.0000000000
4777  52.352  13.500  5.807 0.0000000000
4778  48.839  12.468  16.389 0.0000000000
4779  50.591  13.883  15.691 0.0000000000
4780  49.577  11.283  12.728 0.0000000000
4781  53.083  7.307  2.389 0.0000000000
4782  51.794  9.380  4.926 0.0000000000
4783  52.289  8.732  1.781 0.0000000000
4784  51.121  9.760  1.590 0.0000000000
4785  50.632  7.100  1.585 0.0000000000
4786  48.752  4.649  4.867 0.0000000000
5922  39.917  12.345  21.571 0.0000000000
5923  42.383  11.141  20.896 0.0000000000
5924  41.372  9.491  21.083 0.0000000000
5925  43.001  6.735  19.924 0.0000000000
6597  40.214  10.176  10.395 0.0000000000
6598  38.996  7.769  12.082 0.0000000000
6599  40.371  7.035  11.270 0.0000000000
6600  40.697  3.913  12.913 0.0000000000
6608  55.272  20.783  16.426 0.0000000000
6609  55.346  17.849  15.905 0.0000000000
6610  54.702  15.379  13.711 0.0000000000
6611  49.047  6.918  10.507 0.0000000000
6612  49.733  8.552  9.513 0.0000000000
7575  41.470  12.084  8.751 0.0000000000
7576  42.815  11.241  7.160 0.0000000000
7577  44.437  10.527  5.673 0.0000000000
7578  47.159  18.482  18.792 0.0000000000
7579  49.554  17.312  19.414 0.0000000000
7580  47.619  15.755  20.468 0.0000000000
7581  47.990  13.079  19.644 0.0000000000
7582  47.354  10.894  16.479 0.0000000000
7583  44.636  10.157  19.235 0.0000000000
7584  46.211  9.260  16.546 0.0000000000
7585  47.522  8.106  13.668 0.0000000000
7586  49.013  5.583  11.842 0.0000000000
8191  52.059  23.977  18.607 0.0000000000
8192  49.990  22.716  18.875 0.0000000000
8199  47.466  25.791  18.911 0.0000000000
8200  47.924  23.622  19.546 0.0000000000
8201  47.254  21.153  18.442 0.0000000000
8202  44.872  19.361  18.765 0.0000000000
8203  42.764  17.849  19.491 0.0000000000
8204  40.732  16.336  20.361 0.0000000000
8206  38.530  17.366  20.763 0.0000000000
8207  38.992  14.857  21.292 0.0000000000
8208  37.810  13.097  22.287 0.0000000000
8209  36.606  10.875  22.995 0.0000000000
8210  35.758  8.589  23.899 0.0000000000
8965  33.405  12.602  25.730 0.0000000000
8966  33.750  9.567  25.403 0.0000000000
8967  35.089  6.756  25.152 0.0000000000
8988  33.536  8.640  32.955 0.0000000000
8991  32.942  6.849  30.916 0.0000000000
8992  33.666  5.535  28.744 0.0000000000
8993  35.363  4.718  26.657 0.0000000000
9056  46.715  15.703  9.420 0.0000000000
9057  46.847  13.982  6.726 0.0000000000
9058  46.787  12.597  4.405 0.0000000000
9059  46.804  10.493  3.686 0.0000000000
9060  51.904  15.875  18.583 0.0000000000
9061  52.841  14.742  14.769 0.0000000000
9062  53.199  13.112  10.691 0.0000000000
9063  50.267  10.207  8.810 0.0000000000
9064  51.732  11.501  7.810 0.0000000000
9065  53.078  12.535  6.581 0.0000000000
9066  51.784  11.789  3.137 0.0000000000
9067  49.399  10.374  2.143 0.0000000000
9068  46.742  7.603  4.813 0.0000000000
9069  46.901  4.791  6.858 0.0000000000
10330  37.600  7.289  23.191 0.0000000000
10331  38.908  6.931  22.516 0.0000000000
10332  38.829  6.000  23.014 0.0000000000
10333  39.963  5.084  22.937 0.0000000000
10334  38.602  5.250  23.591 0.0000000000
10705  44.052  8.335  7.511 0.0000000000
10706  43.315  7.180  8.744 0.0000000000
10707  44.075  6.864  8.177 0.0000000000
10708  44.077  5.432  8.999 0.0000000000
10709  44.804  6.671  7.533 0.0000000000
10710  50.952  20.900  18.621 0.0000000000
10711  52.295  20.172  18.821 0.0000000000
10712  50.852  19.482  18.636 0.0000000000
11310  42.125  14.720  20.723 0.0000000000
11311  43.424  14.143  20.878 0.0000000000
11312  42.565  13.375  20.940 0.0000000000
11314  46.220  5.662  17.103 0.0000000000
11763  41.516  24.217  20.719 0.0000000000
11764  42.642  24.841  20.546 0.0000000000
11765  42.341  23.786  20.293 0.0000000000
11766  43.359  23.453  19.944 0.0000000000
11767  41.963  22.808  19.978 0.0000000000
11768  41.780  21.782  19.699 0.0000000000
11769  40.759  22.298  20.233 0.0000000000
11773  35.200  15.504  23.665 0.0000000000
11774  34.734  15.692  24.461 0.0000000000
12378  33.021  12.157  31.186 0.0000000000
12379  32.873  12.853  30.361 0.0000000000
12380  32.546  11.290  30.162 0.0000000000
12381  32.349  10.486  29.133 0.0000000000
12382  32.439  9.706  30.048 0.0000000000
12436  37.471  10.306  12.400 0.0000000000
12437  38.207  9.875  12.022 0.0000000000
12453  54.055  15.078  11.315 0.0000000000
12454  53.152  15.430  11.147 0.0000000000
12455  53.292  14.600  9.354 0.0000000000
12456  52.349  14.150  7.332 0.0000000000
12457  53.303  13.854  7.620 0.0000000000
12458  48.572  11.101  14.703 0.0000000000
12459  49.215  11.935  14.635 0.0000000000
12460  49.028  10.545  12.960 0.0000000000
12461  53.076  6.848  1.430 0.0000000000
12462  52.768  8.025  2.061 0.0000000000
12463  52.365  7.469  1.164 0.0000000000
12464  51.643  8.061  1.135 0.0000000000
12465  51.619  6.634  1.319 0.0000000000
12466  50.653  5.730  2.277 0.0000000000
12467  51.723  5.358  1.919 0.0000000000
13710  39.379  11.442  21.858 0.0000000000
13711  40.611  10.885  21.401 0.0000000000
13712  40.092  9.978  21.618 0.0000000000
13713  41.553  6.233  21.132 0.0000000000
13714  41.793  7.141  20.623 0.0000000000
14835  40.920  9.713  9.822 0.0000000000
14836  40.315  8.619  10.782 0.0000000000
14837  41.048  8.221  10.330 0.0000000000
14838  41.923  4.758  11.180 0.0000000000
14839  41.168  5.018  11.556 0.0000000000
14850  54.483  22.940  16.700 0.0000000000
14851  54.952  22.166  16.054 0.0000000000
14852  54.896  21.568  17.229 0.0000000000
14853  54.502  18.185  17.904 0.0000000000
14854  55.193  18.691  17.117 0.0000000000
14855  54.979  17.344  16.656 0.0000000000
14856  55.017  16.577  15.010 0.0000000000
14857  54.585  16.145  15.612 0.0000000000
14858  50.099  5.634  9.503 0.0000000000
14859  50.170  6.321  8.819 0.0000000000
16643  40.790  12.561  9.462 0.0000000000
16645  43.509  13.263  6.405 0.0000000000
16646  42.740  12.450  7.102 0.0000000000
16647  43.496  12.082  6.254 0.0000000000
16648  43.593  10.840  6.407 0.0000000000
16649  44.301  11.799  5.345 0.0000000000
16650  46.139  17.627  19.191 0.0000000000
16651  47.362  17.050  19.526 0.0000000000
16652  46.304  16.303  19.952 0.0000000000
16653  46.111  12.772  20.705 0.0000000000
16654  47.034  13.648  20.757 0.0000000000
16655  47.079  12.327  19.532 0.0000000000
16656  47.615  12.042  18.056 0.0000000000
16657  46.822  11.288  17.926 0.0000000000
16658  43.090  9.854  20.304 0.0000000000
16659  43.658  10.587  20.362 0.0000000000
16660  44.042  9.424  19.221 0.0000000000
16661  46.290  7.145  15.910 0.0000000000
16662  45.705  8.483  16.778 0.0000000000
16663  46.551  7.930  15.493 0.0000000000
16664  46.917  8.705  15.206 0.0000000000
16665  47.291  7.400  14.095 0.0000000000
16666  48.035  6.783  12.535 0.0000000000
16667  48.012  6.074  13.258 0.0000000000
17997  50.989  24.584  18.826 0.0000000000
17998  51.118  23.376  18.935 0.0000000000
17999  50.059  23.962  19.194 0.0000000000
18011  43.540  26.015  19.187 0.0000000000
18017  46.037  25.869  18.952 0.0000000000
18018  45.443  22.961  19.439 0.0000000000
18019  46.814  23.904  19.761 0.0000000000
18020  46.540  22.649  19.303 0.0000000000
18021  47.576  22.313  19.016 0.0000000000
18022  46.243  21.429  18.826 0.0000000000
18023  46.042  20.234  18.526 0.0000000000
18024  44.994  20.624  18.829 0.0000000000
18025  41.542  19.551  19.497 0.0000000000
18026  42.659  19.035  19.274 0.0000000000
18027  41.536  18.346  19.681 0.0000000000
18028  41.733  17.075  19.896 0.0000000000
18029  40.570  17.580  20.029 0.0000000000
18033  36.897  17.031  21.802 0.0000000000
18034  37.584  17.876  21.240 0.0000000000
18035  37.708  16.581  21.249 0.0000000000
18036  38.705  16.099  20.970 0.0000000000
18037  37.970  15.332  21.520 0.0000000000
18038  38.375  14.035  21.799 0.0000000000
18039  37.349  14.453  22.079 0.0000000000
18040  35.320  12.667  23.602 0.0000000000
18041  36.194  12.361  23.100 0.0000000000
18042  35.618  11.170  23.580 0.0000000000
18043  36.120  9.750  23.418 0.0000000000
18044  35.180  9.967  24.001 0.0000000000
19856  33.110  14.325  28.678 0.0000000000
19860  33.433  14.502  26.807 0.0000000000
19861  33.583  14.007  25.853 0.0000000000
19862  33.076  13.144  26.578 0.0000000000
19863  32.731  9.114  27.075 0.0000000000
19864  33.026  10.121  26.281 0.0000000000
19865  33.358  8.619  26.101 0.0000000000
19866  34.257  8.147  25.238 0.0000000000
19867  34.023  7.174  25.956 0.0000000000
19920  34.039  7.825  33.881 0.0000000000
19927  33.543  5.975  31.978 0.0000000000
19928  33.672  5.227  30.856 0.0000000000
19929  33.158  6.090  29.830 0.0000000000
19934  36.441  4.510  25.765 0.0000000000
20033  39.012  6.149  12.520 0.0000000000
20034  38.324  6.561  12.795 0.0000000000
20035  38.361  4.942  13.475 0.0000000000
20078  54.459  20.433  14.627 0.0000000000
20080  53.183  19.527  14.093 0.0000000000
20081  50.442  15.793  11.274 0.0000000000
20082  50.371  17.497  12.742 0.0000000000
20083  49.096  16.104  11.225 0.0000000000
20084  47.780  16.593  11.055 0.0000000000
20085  47.954  15.154  9.478 0.0000000000
20086  46.798  14.698  8.015 0.0000000000
20087  48.131  14.292  7.890 0.0000000000
20088  49.940  13.055  4.691 0.0000000000
20089  48.359  13.080  5.106 0.0000000000
20090  48.319  12.437  3.860 0.0000000000
20091  46.699  11.578  3.758 0.0000000000
20092  48.259  11.555  3.042 0.0000000000
20093  49.719  15.863  20.000 0.0000000000
20094  50.806  16.548  19.365 0.0000000000
20095  50.759  15.208  19.026 0.0000000000
20096  50.921  13.175  13.796 0.0000000000
20097  51.631  14.406  15.241 0.0000000000
20098  51.935  13.549  13.232 0.0000000000
20099  53.116  13.854  12.760 0.0000000000
20100  52.188  12.802  11.293 0.0000000000
20101  50.463  8.012  7.730 0.0000000000
20102  49.936  9.427  9.177 0.0000000000
20103  50.623  8.887  7.332 0.0000000000
20104  52.090  10.215  4.333 0.0000000000
20105  51.517  10.512  6.350 0.0000000000
20106  52.053  11.141  5.688 0.0000000000
20107  52.546  11.964  7.128 0.0000000000
20108  52.501  11.697  5.173 0.0000000000
20109  52.599  12.290  4.644 0.0000000000
20110  52.206  11.386  3.266 0.0000000000
20111  49.923  8.813  1.655 0.0000000000
20112  50.378  10.111  1.759 0.0000000000
20113  48.985  8.976  2.192 0.0000000000
20114  47.999  9.073  3.067 0.0000000000
20115  47.637  7.496  3.718 0.0000000000
20116  46.706  6.145  5.629 0.0000000000
20117  47.539  5.867  4.689 0.0000000000
23202  38.228  9.353  22.273 0.0000000000
23203  39.539  8.938  21.747 0.0000000000
23204  39.087  7.911  22.041 0.0000000000
23205  40.199  6.630  21.800 0.0000000000
23206  41.570  5.394  21.717 0.0000000000
23208  41.374  4.881  22.318 0.0000000000
23877  42.456  9.021  8.716 0.0000000000
23878  41.785  7.887  9.838 0.0000000000
23879  42.557  7.520  9.293 0.0000000000
23880  42.552  5.977  9.904 0.0000000000
23881  42.717  4.482  10.878 0.0000000000
23883  43.567  4.257  10.490 0.0000000000
23884  44.450  4.087  10.092 0.0000000000
23885  45.302  3.931  9.603 0.0000000000
23886  53.427  22.119  18.544 0.0000000000
23887  54.522  21.123  18.164 0.0000000000
23888  53.613  20.661  18.672 0.0000000000
23889  53.503  19.145  18.469 0.0000000000
23890  53.287  17.722  18.385 0.0000000000
24964  43.617  14.469  6.794 0.0000000000
24965  44.504  14.022  6.138 0.0000000000
24966  44.097  16.137  20.144 0.0000000000
24967  45.309  15.602  20.450 0.0000000000
24968  44.344  14.915  20.751 0.0000000000
24969  44.731  13.576  20.999 0.0000000000
24970  45.176  11.964  20.560 0.0000000000
24971  44.253  7.311  18.526 0.0000000000
24972  44.445  8.149  18.150 0.0000000000
24973  45.132  6.818  17.475 0.0000000000
24974  46.144  6.370  16.449 0.0000000000
24975  47.158  5.939  15.317 0.0000000000
24976  48.158  5.505  14.061 0.0000000000
25784  43.344  25.540  20.212 0.0000000000
25785  44.307  25.417  20.061 0.0000000000
25786  45.461  25.296  19.990 0.0000000000
25787  44.636  24.272  20.080 0.0000000000
25788  44.367  23.213  19.631 0.0000000000
25789  44.033  22.147  19.253 0.0000000000
25790  43.914  21.066  19.097 0.0000000000
25791  42.875  21.449  19.287 0.0000000000
25792  41.610  20.756  19.518 0.0000000000
25793  40.434  20.104  19.808 0.0000000000
25798  36.279  16.140  22.400 0.0000000000
25799  36.470  14.865  22.495 0.0000000000
25800  35.807  15.218  23.037 0.0000000000
25801  35.134  14.081  23.605 0.0000000000
25802  34.558  12.950  24.241 0.0000000000
26891  32.872  13.575  29.473 0.0000000000
26892  32.634  12.916  28.488 0.0000000000
26893  32.687  12.228  27.440 0.0000000000
26894  32.394  11.369  28.294 0.0000000000
26895  32.372  9.799  28.096 0.0000000000
26896  32.660  8.226  27.915 0.0000000000
27023  54.176  17.581  14.104 0.0000000000
27024  53.095  18.092  13.868 0.0000000000
27025  53.018  16.648  12.832 0.0000000000
27026  51.834  15.626  11.151 0.0000000000
27027  50.757  14.812  9.342 0.0000000000
27028  49.586  14.143  7.664 0.0000000000
27029  51.036  14.185  7.463 0.0000000000
27030  51.195  13.646  5.833 0.0000000000
27031  51.223  12.943  4.431 0.0000000000
27032  49.201  13.466  17.917 0.0000000000
27033  50.142  14.217  17.610 0.0000000000
27034  49.621  13.204  16.095 0.0000000000
27035  50.039  12.561  14.277 0.0000000000
27036  50.319  12.014  12.350 0.0000000000
27037  52.398  7.505  4.006 0.0000000000
27038  51.526  8.528  5.423 0.0000000000
27039  52.373  8.338  3.612 0.0000000000
27040  52.387  9.078  3.156 0.0000000000
27041  52.229  9.855  2.632 0.0000000000
27042  51.969  10.419  2.238 0.0000000000
27043  51.751  9.277  1.489 0.0000000000
27044  50.869  8.549  1.371 0.0000000000
27045  49.589  7.375  2.041 0.0000000000
27046  48.527  5.905  3.672 0.0000000000
27047  49.570  5.883  2.884 0.0000000000
27048  49.765  4.561  4.029 0.0000000000
29178  40.525  13.157  21.284 0.0000000000
29179  41.802  12.527  21.055 0.0000000000
29180  41.127  11.761  21.269 0.0000000000
29181  41.893  10.366  20.956 0.0000000000
29182  42.632  9.091  20.272 0.0000000000
29183  40.870  8.536  21.118 0.0000000000
29184  42.153  8.209  20.427 0.0000000000
29185  43.300  7.732  19.598 0.0000000000
29186  44.070  6.376  19.017 0.0000000000
30753  39.502  10.558  10.914 0.0000000000
30754  38.880  9.414  11.673 0.0000000000
30755  39.597  9.015  11.264 0.0000000000
30756  39.684  7.372  11.678 0.0000000000
30757  39.699  5.783  12.163 0.0000000000
30758  41.060  6.659  10.824 0.0000000000
30759  40.393  5.425  11.845 0.0000000000
30760  39.901  4.260  13.087 0.0000000000
30777  55.016  21.334  15.426 0.0000000000
30778  55.137  19.855  15.496 0.0000000000
30779  55.184  20.235  17.351 0.0000000000
30780  55.392  19.263  16.337 0.0000000000
30781  55.170  18.435  15.166 0.0000000000
30782  54.931  17.101  14.447 0.0000000000
30783  54.729  15.879  13.205 0.0000000000
30784  54.381  14.658  11.753 0.0000000000
30785  48.560  8.341  11.701 0.0000000000
30786  49.006  9.188  11.362 0.0000000000
30787  49.336  7.686  9.981 0.0000000000
30788  50.361  7.130  8.245 0.0000000000
30789  51.451  6.783  6.344 0.0000000000
33177  40.139  11.621  10.194 0.0000000000
33178  40.788  11.168  9.554 0.0000000000
33179  41.499  10.666  8.926 0.0000000000
33180  42.032  12.915  7.953 0.0000000000
33181  42.101  11.622  7.951 0.0000000000
33182  42.263  10.321  8.234 0.0000000000
33183  43.031  10.006  7.523 0.0000000000
33184  43.818  9.609  6.888 0.0000000000
33185  44.679  9.323  6.166 0.0000000000
33186  48.272  19.376  18.544 0.0000000000
33187  49.502  18.704  18.787 0.0000000000
33188  48.408  17.901  19.112 0.0000000000
33189  48.604  16.493  19.999 0.0000000000
33190  48.844  15.142  20.493 0.0000000000
33191  46.563  15.164  20.719 0.0000000000
33192  47.944  14.458  20.700 0.0000000000
33193  48.854  13.760  19.549 0.0000000000
33194  48.486  12.769  18.108 0.0000000000
33195  48.079  11.631  16.415 0.0000000000
33196  47.912  10.266  14.749 0.0000000000
33197  43.077  11.899  20.849 0.0000000000
33198  44.366  11.268  20.419 0.0000000000
33199  45.368  10.820  19.239 0.0000000000
33200  44.846  9.000  17.948 0.0000000000
33201  45.425  9.747  17.914 0.0000000000
33202  46.140  10.551  17.882 0.0000000000
33203  46.752  10.100  16.512 0.0000000000
33204  47.385  9.460  14.973 0.0000000000
33205  47.963  8.877  13.315 0.0000000000
33206  48.181  7.531  12.062 0.0000000000
33207  48.958  6.182  11.020 0.0000000000
34877  53.151  23.340  18.171 0.0000000000
34878  52.218  22.846  18.731 0.0000000000
34879  51.076  22.154  18.715 0.0000000000
34880  49.746  21.446  18.497 0.0000000000
34901  48.749  25.578  18.873 0.0000000000
34902  46.757  25.238  19.950 0.0000000000
34903  47.996  25.065  19.824 0.0000000000
34904  49.096  24.534  19.455 0.0000000000
34905  48.945  23.193  19.185 0.0000000000
34906  48.569  21.878  18.626 0.0000000000
34907  48.341  20.699  18.329 0.0000000000
34908  47.101  19.868  18.312 0.0000000000
34909  46.061  18.850  18.721 0.0000000000
34910  45.003  18.077  19.112 0.0000000000
34911  43.801  19.844  19.003 0.0000000000
34912  43.859  18.556  19.130 0.0000000000
34913  43.953  17.308  19.547 0.0000000000
34914  42.893  16.589  19.911 0.0000000000
34915  41.929  15.880  20.300 0.0000000000
34916  40.980  15.120  20.654 0.0000000000
34919  39.354  19.444  20.217 0.0000000000
34921  38.414  18.712  20.643 0.0000000000
34922  39.453  18.133  20.304 0.0000000000
34923  39.588  16.819  20.466 0.0000000000
34924  39.800  15.576  20.781 0.0000000000
34925  40.099  14.385  21.102 0.0000000000
34926  39.419  13.589  21.561 0.0000000000
34927  38.832  12.678  21.942 0.0000000000
34928  38.335  11.685  22.287 0.0000000000
34929  36.804  13.519  22.607 0.0000000000
34930  37.247  12.040  22.696 0.0000000000
34931  37.748  10.601  22.523 0.0000000000
34932  37.150  9.506  22.846 0.0000000000
34933  36.769  8.458  23.309 0.0000000000
34934  36.537  7.363  23.796 0.0000000000
37141  34.154  14.874  25.100 0.0000000000
37142  33.949  13.543  24.973 0.0000000000
37143  34.002  12.086  24.929 0.0000000000
37144  32.931  11.675  26.468 0.0000000000
37145  33.467  11.084  25.589 0.0000000000
37146  34.213  10.508  24.779 0.0000000000
37147  34.674  9.076  24.599 0.0000000000
37148  35.344  7.712  24.503 0.0000000000
37149  36.240  6.472  24.377 0.0000000000
37212  33.081  9.575  32.033 0.0000000000
37218  34.246  6.076  33.980 0.0000000000
37219  33.649  6.869  33.002 0.0000000000
37220  33.083  7.775  31.974 0.0000000000
37221  32.663  8.712  30.986 0.0000000000
37222  32.565  7.826  29.939 0.0000000000
37223  32.815  7.097  28.882 0.0000000000
37224  33.353  6.528  27.758 0.0000000000
37226  34.389  5.050  27.628 0.0000000000
37227  34.147  5.998  26.748 0.0000000000
37228  35.149  5.681  25.872 0.0000000000
37229  36.257  5.427  25.040 0.0000000000
37230  37.510  5.215  24.294 0.0000000000
37350  38.288  8.191  12.403 0.0000000000
37351  37.631  6.942  13.046 0.0000000000
37407  51.829  18.706  13.611 0.0000000000
37411  46.742  17.239  10.596 0.0000000000
37412  45.771  16.479  9.147 0.0000000000
37413  45.697  15.385  7.989 0.0000000000
37414  45.715  14.463  6.861 0.0000000000
37415  45.644  13.609  5.749 0.0000000000
37416  48.291  13.647  6.476 0.0000000000
37417  46.921  13.277  5.516 0.0000000000
37418  45.534  12.740  4.937 0.0000000000
37419  45.433  11.670  4.544 0.0000000000
37420  45.556  10.471  4.718 0.0000000000
37421  45.786  9.256  5.198 0.0000000000
37422  50.756  17.992  18.912 0.0000000000
37423  52.033  17.165  18.811 0.0000000000
37424  53.039  16.434  17.957 0.0000000000
37425  51.291  14.870  17.207 0.0000000000
37426  52.494  15.366  16.751 0.0000000000
37427  53.671  15.741  16.202 0.0000000000
37428  54.024  14.959  14.250 0.0000000000
37429  54.055  14.122  12.239 0.0000000000
37430  53.873  13.571  10.082 0.0000000000
37431  49.432  10.025  11.063 0.0000000000
37432  49.859  10.771  10.761 0.0000000000
37433  50.509  11.445  10.294 0.0000000000
37434  50.980  9.737  6.854 0.0000000000
37435  50.934  10.916  8.327 0.0000000000
37436  51.392  11.908  9.796 0.0000000000
37437  52.341  12.304  9.206 0.0000000000
37438  53.213  12.720  8.549 0.0000000000
37439  53.608  13.307  8.036 0.0000000000
37440  52.997  13.089  6.000 0.0000000000
37441  52.108  12.727  4.423 0.0000000000
37442  50.997  12.053  3.048 0.0000000000
37443  51.428  10.838  2.199 0.0000000000
37444  50.720  11.151  2.301 0.0000000000
37445  49.728  11.418  2.547 0.0000000000
37446  48.218  10.535  2.770 0.0000000000
37447  46.895  9.130  4.157 0.0000000000
37448  45.809  7.794  5.889 0.0000000000
37449  45.707  6.401  6.638 0.0000000000
37450  45.915  4.997  7.703 0.0000000000
37452  47.811  4.708  5.831 0.0000000000
41050  37.550  6.747  23.440 0.0000000000
41051  38.174  6.606  23.122 0.0000000000
41052  38.141  6.116  23.369 0.0000000000
41053  38.700  5.631  23.292 0.0000000000
41054  38.025  5.726  23.649 0.0000000000
41425  44.427  8.153  7.187 0.0000000000
41426  44.069  7.588  7.861 0.0000000000
41427  44.467  7.430  7.516 0.0000000000
41428  44.445  6.760  7.839 0.0000000000
41429  44.854  7.351  7.145 0.0000000000
41430  50.245  20.542  18.542 0.0000000000
41431  50.916  20.226  18.613 0.0000000000
41432  50.210  19.858  18.587 0.0000000000
42030  41.679  14.338  20.843 0.0000000000
42031  42.325  14.058  20.868 0.0000000000
42032  41.911  13.653  20.952 0.0000000000
42483  41.252  23.708  20.543 0.0000000000
42484  41.852  23.976  20.492 0.0000000000
42485  41.680  23.498  20.351 0.0000000000
42486  42.160  23.310  20.154 0.0000000000
42487  41.492  23.026  20.214 0.0000000000
42488  41.348  22.554  20.078 0.0000000000
42489  40.871  22.801  20.359 0.0000000000
43098  32.848  11.350  31.131 0.0000000000
43099  32.762  11.707  30.670 0.0000000000
43100  32.585  10.933  30.600 0.0000000000
43101  32.452  10.502  30.113 0.0000000000
43102  32.542  10.124  30.556 0.0000000000
43156  38.165  10.674  11.938 0.0000000000
43157  38.510  10.487  11.718 0.0000000000
43173  53.958  14.564  10.502 0.0000000000
43174  53.667  14.799  10.352 0.0000000000
43175  53.639  14.354  9.415 0.0000000000
43176  53.297  14.165  8.352 0.0000000000
43177  53.596  13.964  8.568 0.0000000000
43178  48.429  10.410  13.873 0.0000000000
43179  48.797  10.835  13.849 0.0000000000
43180  48.732  10.152  13.036 0.0000000000
43181  52.879  6.560  1.236 0.0000000000
43182  52.726  7.168  1.272 0.0000000000
43183  52.456  6.828  1.151 0.0000000000
43184  52.047  7.093  1.118 0.0000000000
43185  52.081  6.408  1.261 0.0000000000
43186  51.687  6.006  1.564 0.0000000000
43187  52.178  5.790  1.516 0.0000000000
44430  39.127  10.935  21.975 0.0000000000
44431  39.748  10.683  21.717 0.0000000000
44432  39.444  10.194  21.817 0.0000000000
44434  42.190  6.044  20.821 0.0000000000
45555  41.302  9.531  9.558 0.0000000000
45556  40.992  8.965  10.060 0.0000000000
45557  41.380  8.808  9.810 0.0000000000
45558  42.092  4.040  11.759 0.0000000000
45559  41.688  4.158  11.918 0.0000000000
45570  54.362  22.705  17.268 0.0000000000
45571  54.685  22.244  16.994 0.0000000000
45572  54.586  22.012  17.524 0.0000000000
45573  54.340  17.519  17.684 0.0000000000
45574  54.799  17.757  17.351 0.0000000000
45575  54.610  17.108  16.999 0.0000000000
45576  54.788  16.729  16.191 0.0000000000
45577  54.379  16.527  16.516 0.0000000000
47365  43.921  13.075  5.987 0.0000000000
47366  43.495  12.672  6.298 0.0000000000
47367  43.896  12.509  5.892 0.0000000000
47368  43.889  11.918  5.852 0.0000000000
47369  44.305  12.375  5.468 0.0000000000
47370  45.621  17.239  19.443 0.0000000000
47371  46.222  16.941  19.552 0.0000000000
47372  45.691  16.554  19.800 0.0000000000
47373  46.201  12.086  20.140 0.0000000000
47374  46.704  12.433  20.195 0.0000000000
47375  46.630  11.884  19.481 0.0000000000
47376  46.942  11.782  18.765 0.0000000000
47377  46.543  11.435  18.732 0.0000000000
47378  43.368  9.271  19.805 0.0000000000
47379  43.600  9.621  19.801 0.0000000000
47380  43.816  9.038  19.267 0.0000000000
47381  46.745  6.873  15.273 0.0000000000
47382  46.385  7.536  15.684 0.0000000000
47383  46.817  7.272  15.030 0.0000000000
47384  46.910  7.645  14.779 0.0000000000
47385  47.191  7.036  14.347 0.0000000000
47386  47.619  6.716  13.645 0.0000000000
47387  47.590  6.357  13.982 0.0000000000
48715  50.248  25.305  18.338 0.0000000000
48716  50.793  25.078  18.405 0.0000000000
48717  50.463  24.865  18.846 0.0000000000
48718  50.576  24.294  19.143 0.0000000000
48719  50.055  24.574  19.189 0.0000000000
48731  44.042  25.949  19.147 0.0000000000
48732  43.641  26.037  18.568 0.0000000000
48733  44.243  25.983  18.481 0.0000000000
48735  44.913  25.957  18.418 0.0000000000
48736  45.630  25.945  18.321 0.0000000000
48737  45.332  25.866  19.007 0.0000000000
48738  45.290  22.400  19.266 0.0000000000
48739  45.994  22.795  19.393 0.0000000000
48740  45.835  22.190  19.187 0.0000000000
48741  46.391  22.030  19.052 0.0000000000
48742  45.695  21.590  18.995 0.0000000000
48743  45.600  21.006  18.821 0.0000000000
48744  45.054  21.229  18.983 0.0000000000
48745  40.942  19.246  19.704 0.0000000000
48746  41.540  18.960  19.576 0.0000000000
48747  40.966  18.605  19.771 0.0000000000
48748  41.047  17.980  19.827 0.0000000000
48749  40.506  18.262  19.944 0.0000000000
48753  36.914  16.420  21.860 0.0000000000
48754  37.276  16.821  21.534 0.0000000000
48755  37.334  16.207  21.600 0.0000000000
48756  37.812  15.950  21.362 0.0000000000
48757  37.481  15.600  21.625 0.0000000000
48758  37.646  14.909  21.810 0.0000000000
48759  37.178  15.138  21.956 0.0000000000
48760  35.041  12.070  23.908 0.0000000000
48761  35.464  11.915  23.617 0.0000000000
48762  35.178  11.302  23.877 0.0000000000
48763  35.362  10.560  23.810 0.0000000000
48764  34.900  10.675  24.128 0.0000000000
50576  32.983  14.004  28.210 0.0000000000
50580  33.189  14.096  27.238 0.0000000000
50581  33.227  13.897  26.705 0.0000000000
50582  33.004  13.414  27.137 0.0000000000
50583  32.957  8.363  26.970 0.0000000000
50584  33.039  8.840  26.574 0.0000000000
50585  33.267  8.130  26.478 0.0000000000
50586  33.640  7.905  26.009 0.0000000000
50587  33.568  7.403  26.404 0.0000000000
50636  34.656  7.399  35.126 0.0000000000
50638  34.427  7.809  34.743 0.0000000000
50639  34.265  8.249  34.292 0.0000000000
50640  34.235  7.391  34.351 0.0000000000
50753  39.025  5.349  12.841 0.0000000000
50754  38.680  5.544  12.979 0.0000000000
50755  38.744  4.784  13.393 0.0000000000
50798  54.391  19.730  14.700 0.0000000000
50799  53.929  20.018  14.329 0.0000000000
50800  53.756  19.285  14.412 0.0000000000
50801  49.915  15.283  10.310 0.0000000000
50802  49.779  15.911  11.243 0.0000000000
50803  49.224  15.345  10.305 0.0000000000
50804  48.520  15.531  10.322 0.0000000000
50805  48.695  14.952  9.438 0.0000000000
50806  48.093  14.675  8.682 0.0000000000
50807  48.788  14.500  8.556 0.0000000000
50808  49.905  12.687  3.991 0.0000000000
50809  49.139  12.739  4.170 0.0000000000
50810  49.129  12.375  3.559 0.0000000000
50811  48.288  12.011  3.384 0.0000000000
50812  49.091  11.965  3.084 0.0000000000
50813  49.808  15.092  19.966 0.0000000000
50814  50.301  15.509  19.644 0.0000000000
50815  50.178  14.859  19.208 0.0000000000
50816  51.100  12.835  12.866 0.0000000000
50817  51.381  13.400  13.504 0.0000000000
50818  51.555  12.988  12.498 0.0000000000
50819  52.053  13.136  12.274 0.0000000000
50820  51.686  12.634  11.493 0.0000000000
50821  50.895  7.789  6.825 0.0000000000
50822  50.520  8.475  7.527 0.0000000000
50823  50.929  8.252  6.625 0.0000000000
50824  52.230  10.543  4.040 0.0000000000
50825  52.040  10.711  5.018 0.0000000000
50826  52.248  10.996  4.726 0.0000000000
50827  52.357  11.422  5.447 0.0000000000
50828  52.389  11.263  4.431 0.0000000000
50829  52.431  11.534  4.181 0.0000000000
50830  52.318  11.086  3.519 0.0000000000
50831  49.276  8.172  2.062 0.0000000000
50832  49.443  8.901  1.890 0.0000000000
50833  48.774  8.221  2.408 0.0000000000
50834  48.273  8.272  2.775 0.0000000000
50835  48.100  7.420  3.179 0.0000000000
50836  47.569  6.704  4.139 0.0000000000
50837  47.998  6.583  3.682 0.0000000000
54030  38.015  8.821  22.483 0.0000000000
54031  38.640  8.609  22.202 0.0000000000
54032  38.452  8.124  22.394 0.0000000000
54033  39.480  6.311  22.433 0.0000000000
54034  39.555  6.781  22.139 0.0000000000
54035  40.106  6.169  22.097 0.0000000000
54036  40.830  5.998  21.729 0.0000000000
54037  40.803  5.581  22.039 0.0000000000
54038  41.439  5.140  22.020 0.0000000000
54039  40.717  5.292  22.330 0.0000000000
54040  39.906  4.766  23.255 0.0000000000
54041  40.650  4.702  22.922 0.0000000000
55155  42.864  8.911  8.386 0.0000000000
55156  42.522  8.305  8.999 0.0000000000
55157  42.926  8.151  8.694 0.0000000000
55158  43.324  6.435  9.086 0.0000000000
55159  42.943  6.572  9.339 0.0000000000
55160  42.940  5.831  9.676 0.0000000000
55161  42.594  5.218  10.344 0.0000000000
55162  42.991  5.043  10.162 0.0000000000
55163  43.153  4.362  10.700 0.0000000000
55164  43.394  4.945  9.949 0.0000000000
55165  44.499  5.369  8.731 0.0000000000
55166  44.245  4.798  9.489 0.0000000000
55167  44.675  4.689  9.280 0.0000000000
55168  44.887  4.002  9.867 0.0000000000
55169  45.108  4.608  9.033 0.0000000000
55170  52.922  21.881  18.688 0.0000000000
55171  53.581  21.398  18.636 0.0000000000
55172  52.997  21.144  18.773 0.0000000000
55173  52.241  19.395  18.696 0.0000000000
55174  52.907  19.642  18.666 0.0000000000
55175  52.812  18.897  18.558 0.0000000000
55176  53.356  18.432  18.410 0.0000000000
55177  52.702  18.174  18.526 0.0000000000
56967  44.143  14.771  6.799 0.0000000000
56968  44.055  14.213  6.490 0.0000000000
56969  44.593  14.502  6.538 0.0000000000
56970  43.573  15.783  20.278 0.0000000000
56971  44.198  15.526  20.477 0.0000000000
56972  43.720  15.163  20.572 0.0000000000
56973  43.621  13.456  20.965 0.0000000000
56974  44.052  13.880  20.982 0.0000000000
56975  44.277  13.122  20.977 0.0000000000
56976  44.972  12.765  20.897 0.0000000000
56977  44.539  12.342  20.856 0.0000000000
56978  44.640  6.691  18.281 0.0000000000
56979  44.685  7.074  17.979 0.0000000000
56980  45.101  6.444  17.771 0.0000000000
56982  46.154  5.986  16.725 0.0000000000
56984  46.659  6.166  15.924 0.0000000000
58331  43.136  24.672  20.371 0.0000000000
58332  43.069  25.178  20.421 0.0000000000
58333  43.524  25.055  20.295 0.0000000000
58334  43.790  25.481  20.090 0.0000000000
58335  44.049  24.993  20.234 0.0000000000
58336  44.552  24.881  20.170 0.0000000000
58337  44.151  24.411  20.147 0.0000000000
58338  43.197  22.922  19.735 0.0000000000
58339  43.882  23.294  19.775 0.0000000000
58340  43.725  22.789  19.568 0.0000000000
58341  44.178  22.687  19.416 0.0000000000
58342  43.469  22.281  19.393 0.0000000000
58343  43.448  21.787  19.229 0.0000000000
58344  42.886  21.926  19.403 0.0000000000
58345  41.106  21.530  19.850 0.0000000000
58346  41.640  21.241  19.635 0.0000000000
58347  41.039  21.011  19.737 0.0000000000
58348  41.002  20.452  19.642 0.0000000000
58349  40.474  20.704  19.859 0.0000000000
58356  36.320  16.767  22.416 0.0000000000
58357  36.036  16.327  22.745 0.0000000000
58358  36.029  15.699  22.730 0.0000000000
58359  35.748  15.878  23.079 0.0000000000
58360  34.860  14.926  23.988 0.0000000000
58361  35.131  14.789  23.620 0.0000000000
58362  34.801  14.217  23.932 0.0000000000
58363  34.824  13.500  23.927 0.0000000000
58364  34.512  13.655  24.254 0.0000000000
60176  32.666  12.481  29.848 0.0000000000
60177  32.853  13.204  29.924 0.0000000000
60178  32.639  12.852  29.413 0.0000000000
60179  32.718  13.267  28.991 0.0000000000
60180  32.540  12.497  28.900 0.0000000000
60181  32.500  12.116  28.379 0.0000000000
60182  32.424  11.698  28.806 0.0000000000
60183  32.352  9.733  29.049 0.0000000000
60184  32.334  10.144  28.632 0.0000000000
60185  32.370  9.376  28.524 0.0000000000
60186  32.452  8.996  28.017 0.0000000000
60187  32.458  8.574  28.471 0.0000000000
60348  37.534  9.490  12.530 0.0000000000
60398  54.137  16.920  13.564 0.0000000000
60399  53.620  17.141  13.463 0.0000000000
60400  53.616  16.464  12.792 0.0000000000
60401  52.619  15.076  10.229 0.0000000000
60402  52.513  15.543  11.129 0.0000000000
60403  51.974  15.161  10.255 0.0000000000
60404  51.276  15.210  10.299 0.0000000000
60405  51.471  14.802  9.364 0.0000000000
60406  50.907  14.464  8.368 0.0000000000
60407  51.612  14.459  8.310 0.0000000000
60408  52.356  13.834  6.510 0.0000000000
60409  51.767  13.914  6.501 0.0000000000
60410  51.810  13.624  5.731 0.0000000000
60411  51.287  13.345  5.129 0.0000000000
60412  51.841  13.311  5.049 0.0000000000
60413  48.994  12.997  17.170 0.0000000000
60414  49.403  13.396  16.991 0.0000000000
60415  49.192  12.863  16.291 0.0000000000
60416  49.441  11.617  13.691 0.0000000000
60417  49.614  12.250  14.497 0.0000000000
60418  49.787  11.918  13.524 0.0000000000
60419  50.188  12.265  13.320 0.0000000000
60420  49.931  11.659  12.558 0.0000000000
60421  52.808  7.468  3.177 0.0000000000
60422  52.359  7.924  3.826 0.0000000000
60423  52.737  7.815  2.949 0.0000000000
60424  52.510  8.384  1.939 0.0000000000
60425  52.572  8.543  2.608 0.0000000000
60426  52.418  8.963  2.413 0.0000000000
60427  52.322  9.513  2.893 0.0000000000
60428  52.252  9.314  2.163 0.0000000000
60429  52.051  9.602  1.912 0.0000000000
60430  52.051  9.046  1.608 0.0000000000
60431  51.164  7.614  1.268 0.0000000000
60432  51.247  8.326  1.259 0.0000000000
60433  50.718  7.836  1.427 0.0000000000
60434  50.294  8.006  1.608 0.0000000000
60435  50.166  7.263  1.830 0.0000000000
60436  49.546  6.614  2.418 0.0000000000
60437  50.116  6.564  2.114 0.0000000000
60438  50.697  5.004  2.794 0.0000000000
60439  50.140  5.124  3.078 0.0000000000
64170  40.202  12.766  21.400 0.0000000000
64171  40.817  12.455  21.279 0.0000000000
64172  40.503  12.044  21.407 0.0000000000
64173  41.031  10.185  21.267 0.0000000000
64174  41.242  10.651  21.189 0.0000000000
64175  41.649  9.981  20.987 0.0000000000
64176  42.283  9.734  20.680 0.0000000000
64177  42.022  9.303  20.695 0.0000000000
64178  39.995  8.240  21.503 0.0000000000
64179  40.259  8.765  21.462 0.0000000000
64180  40.668  8.051  21.167 0.0000000000
64181  42.428  6.927  20.299 0.0000000000
64182  41.970  7.656  20.474 0.0000000000
64183  42.588  7.430  20.158 0.0000000000
64184  42.765  7.948  20.029 0.0000000000
64185  43.151  7.208  19.743 0.0000000000
64186  43.674  7.028  19.260 0.0000000000
64187  43.556  6.537  19.452 0.0000000000
67545  39.850  10.379  10.655 0.0000000000
67546  39.543  9.779  11.067 0.0000000000
67547  39.903  9.602  10.817 0.0000000000
67548  40.346  7.827  11.039 0.0000000000
67549  40.005  8.009  11.251 0.0000000000
67550  40.017  7.194  11.467 0.0000000000
67551  39.683  6.573  11.904 0.0000000000
67552  40.026  6.403  11.702 0.0000000000
67553  41.779  7.106  10.091 0.0000000000
67554  41.418  7.281  10.338 0.0000000000
67555  41.433  6.482  10.607 0.0000000000
67556  40.920  4.445  12.194 0.0000000000
67557  40.782  5.217  11.693 0.0000000000
67558  40.525  4.631  12.329 0.0000000000
67559  40.114  4.816  12.443 0.0000000000
67560  40.276  4.068  12.985 0.0000000000
67593  55.123  21.496  16.302 0.0000000000
67594  55.039  21.762  15.712 0.0000000000
67595  55.169  21.064  15.917 0.0000000000
67596  55.086  20.582  15.532 0.0000000000
67597  55.268  20.315  15.990 0.0000000000
67598  54.579  20.430  18.189 0.0000000000
67599  54.899  20.690  17.795 0.0000000000
67600  54.940  19.970  17.791 0.0000000000
67601  55.364  18.257  16.541 0.0000000000
67602  55.370  19.011  16.678 0.0000000000
67603  55.389  18.525  16.105 0.0000000000
67604  55.348  18.811  15.739 0.0000000000
67605  55.280  18.134  15.500 0.0000000000
67606  55.019  17.744  14.891 0.0000000000
67607  55.174  17.476  15.177 0.0000000000
67608  54.871  15.976  14.395 0.0000000000
67609  54.880  16.205  14.094 0.0000000000
67610  54.808  15.623  13.469 0.0000000000
67611  54.619  15.276  12.532 0.0000000000
67612  54.597  15.017  12.763 0.0000000000
67613  48.734  7.625  11.058 0.0000000000
67614  48.882  8.018  10.843 0.0000000000
67615  49.175  7.271  10.194 0.0000000000
67617  50.276  6.676  8.529 0.0000000000
67618  50.812  6.481  7.604 0.0000000000
67619  50.873  6.929  7.301 0.0000000000
67620  51.449  6.375  6.643 0.0000000000
72968  39.780  11.850  10.456 0.0000000000
72969  40.117  12.326  10.144 0.0000000000
72970  41.136  12.332  9.101 0.0000000000
72971  40.773  11.864  9.488 0.0000000000
72972  41.128  11.611  9.152 0.0000000000
72973  41.150  10.894  9.247 0.0000000000
72974  41.454  11.343  8.801 0.0000000000
72977  42.349  13.309  7.578 0.0000000000
72978  42.778  11.852  7.089 0.0000000000
72979  42.407  12.046  7.519 0.0000000000
72980  42.463  11.435  7.570 0.0000000000
72981  42.155  10.968  8.065 0.0000000000
72982  42.544  10.813  7.690 0.0000000000
72983  42.654  10.179  7.870 0.0000000000
72984  42.920  10.640  7.310 0.0000000000
72985  44.008  10.680  6.029 0.0000000000
72986  43.691  10.223  6.615 0.0000000000
72987  44.096  10.052  6.274 0.0000000000
72988  44.258  9.457  6.539 0.0000000000
72989  44.550  9.910  5.907 0.0000000000
72990  47.669  18.970  18.652 0.0000000000
72991  48.349  18.632  18.767 0.0000000000
72992  47.839  18.167  18.978 0.0000000000
72993  47.460  16.401  19.982 0.0000000000
72994  47.979  16.770  19.816 0.0000000000
72995  48.143  16.153  20.251 0.0000000000
72996  48.743  15.854  20.311 0.0000000000
72997  48.297  15.504  20.573 0.0000000000
72998  45.458  15.039  20.743 0.0000000000
72999  45.934  15.390  20.600 0.0000000000
73000  46.117  14.809  20.889 0.0000000000
73001  47.618  13.281  20.314 0.0000000000
73002  47.459  14.083  20.749 0.0000000000
73003  48.045  13.700  20.283 0.0000000000
73004  48.520  14.050  20.271 0.0000000000
73005  48.466  13.410  19.589 0.0000000000
73006  48.688  13.253  18.843 0.0000000000
73007  48.305  12.925  18.931 0.0000000000
73008  47.453  11.471  17.225 0.0000000000
73009  47.829  11.836  17.246 0.0000000000
73010  47.696  11.237  16.417 0.0000000000
73011  47.938  10.951  15.565 0.0000000000
73012  47.642  10.580  15.610 0.0000000000
73013  42.081  11.835  20.983 0.0000000000
73014  42.440  12.223  20.928 0.0000000000
73015  42.727  11.495  20.876 0.0000000000
73016  44.188  10.331  19.848 0.0000000000
73017  44.021  10.897  20.352 0.0000000000
73018  44.543  10.636  19.869 0.0000000000
73019  44.896  10.999  19.894 0.0000000000
73020  44.983  10.481  19.245 0.0000000000
73021  44.852  7.910  17.552 0.0000000000
73022  44.620  8.573  17.994 0.0000000000
73023  45.033  8.338  17.455 0.0000000000
73024  45.961  8.889  16.640 0.0000000000
73025  45.573  9.149  17.319 0.0000000000
73026  45.827  9.526  17.223 0.0000000000
73027  45.776  10.137  17.884 0.0000000000
73028  46.134  9.934  17.205 0.0000000000
73029  46.477  10.356  17.238 0.0000000000
73030  46.516  9.665  16.557 0.0000000000
73031  47.217  8.416  14.445 0.0000000000
73032  47.127  9.092  15.078 0.0000000000
73033  47.422  8.778  14.280 0.0000000000
73034  47.688  9.147  14.134 0.0000000000
73035  47.715  8.501  13.483 0.0000000000
73036  48.020  8.215  12.669 0.0000000000
73037  47.809  7.833  12.850 0.0000000000
73038  48.479  6.135  12.148 0.0000000000
73039  48.462  6.473  11.750 0.0000000000
73040  48.994  5.855  11.411 0.0000000000
73041  49.546  5.601  10.670 0.0000000000
73044  48.633  5.316  13.421 0.0000000000
77028  51.878  24.502  18.298 0.0000000000
77030  52.465  24.206  18.163 0.0000000000
77031  52.970  23.868  17.891 0.0000000000
77032  52.644  23.700  18.428 0.0000000000
77033  52.726  23.095  18.548 0.0000000000
77034  52.185  23.384  18.781 0.0000000000
77035  50.546  23.062  18.890 0.0000000000
77036  51.129  22.800  18.808 0.0000000000
77037  50.522  22.441  18.754 0.0000000000
77038  50.461  21.797  18.613 0.0000000000
77039  49.867  22.085  18.642 0.0000000000
77071  42.252  26.434  19.749 0.0000000000
77088  47.090  25.930  18.255 0.0000000000
77090  47.709  25.914  18.245 0.0000000000
77091  48.372  25.787  18.301 0.0000000000
77092  48.092  25.745  18.881 0.0000000000
77093  45.683  24.711  20.102 0.0000000000
77094  46.148  25.248  19.975 0.0000000000
77095  46.244  24.621  20.010 0.0000000000
77096  47.395  23.770  19.663 0.0000000000
77097  47.406  24.481  19.864 0.0000000000
77098  48.009  24.346  19.744 0.0000000000
77099  48.565  24.824  19.582 0.0000000000
77100  48.570  24.134  19.552 0.0000000000
77101  49.055  23.868  19.382 0.0000000000
77102  48.452  23.415  19.351 0.0000000000
77103  47.430  21.766  18.701 0.0000000000
77104  48.079  22.122  18.813 0.0000000000
77105  47.919  21.548  18.521 0.0000000000
77106  48.438  21.280  18.428 0.0000000000
77107  47.767  20.949  18.292 0.0000000000
77108  47.723  20.296  18.286 0.0000000000
77109  47.136  20.519  18.299 0.0000000000
77110  45.447  19.788  18.620 0.0000000000
77111  46.000  19.588  18.494 0.0000000000
77112  45.467  19.126  18.709 0.0000000000
77113  45.539  18.461  18.892 0.0000000000
77114  44.958  18.714  18.888 0.0000000000
77115  43.310  20.688  19.131 0.0000000000
77116  43.836  20.481  19.040 0.0000000000
77117  43.235  20.092  19.099 0.0000000000
77118  42.707  18.461  19.386 0.0000000000
77119  43.273  18.793  19.186 0.0000000000
77120  43.318  18.194  19.324 0.0000000000
77121  43.905  17.933  19.317 0.0000000000
77122  43.371  17.590  19.486 0.0000000000
77123  43.419  16.960  19.728 0.0000000000
77124  42.828  17.220  19.675 0.0000000000
77125  41.223  16.673  20.085 0.0000000000
77126  41.813  16.446  20.082 0.0000000000
77127  41.335  16.094  20.293 0.0000000000
77128  41.437  15.503  20.501 0.0000000000
77129  40.842  15.739  20.519 0.0000000000
77141  38.039  17.658  20.945 0.0000000000
77142  37.970  18.338  20.910 0.0000000000
77143  38.432  18.066  20.661 0.0000000000
77144  38.897  18.431  20.429 0.0000000000
77145  38.945  17.768  20.506 0.0000000000
77146  39.484  17.472  20.350 0.0000000000
77147  39.028  17.092  20.616 0.0000000000
77148  38.845  15.461  21.133 0.0000000000
77149  39.234  15.810  20.869 0.0000000000
77150  39.368  15.212  21.043 0.0000000000
77151  39.960  14.990  20.952 0.0000000000
77152  39.534  14.612  21.213 0.0000000000
77153  39.732  13.999  21.349 0.0000000000
77154  39.183  14.233  21.439 0.0000000000
77155  38.068  13.593  22.031 0.0000000000
77156  38.573  13.366  21.912 0.0000000000
77157  38.313  12.892  22.131 0.0000000000
77158  38.610  12.196  22.097 0.0000000000
77159  38.067  12.379  22.311 0.0000000000
77160  36.198  14.341  22.770 0.0000000000
77161  36.608  14.186  22.568 0.0000000000
77162  36.323  13.664  22.803 0.0000000000
77163  36.358  11.622  23.078 0.0000000000
77164  36.697  12.200  22.889 0.0000000000
77165  36.896  11.464  22.844 0.0000000000
77166  37.496  11.311  22.624 0.0000000000
77167  37.171  10.721  22.740 0.0000000000
77168  37.412  10.045  22.662 0.0000000000
77169  36.866  10.158  22.918 0.0000000000
77170  35.936  9.167  23.639 0.0000000000
77171  36.443  9.099  23.348 0.0000000000
77172  36.268  8.536  23.600 0.0000000000
77173  36.634  7.921  23.548 0.0000000000
77174  36.136  7.976  23.840 0.0000000000
82623  33.470  13.303  25.792 0.0000000000
82624  33.718  13.791  25.393 0.0000000000
82625  33.678  13.064  25.344 0.0000000000
82626  33.965  12.819  24.925 0.0000000000
82627  33.700  12.332  25.286 0.0000000000
82628  32.593  11.480  27.361 0.0000000000
82629  32.770  11.948  26.942 0.0000000000
82630  32.736  11.172  26.862 0.0000000000
82631  33.358  9.813  25.836 0.0000000000
82632  33.223  10.619  25.935 0.0000000000
82633  33.573  10.323  25.508 0.0000000000
82634  33.819  10.797  25.172 0.0000000000
82635  33.961  10.078  25.112 0.0000000000
82636  34.422  9.790  24.673 0.0000000000
82637  34.184  9.355  24.985 0.0000000000
82638  34.656  7.419  25.179 0.0000000000
82639  34.792  7.919  24.866 0.0000000000
82640  35.192  7.263  24.812 0.0000000000
82641  35.776  7.080  24.423 0.0000000000
82642  35.636  6.615  24.743 0.0000000000
82796  33.803  9.097  33.377 0.0000000000
82798  33.562  9.542  32.910 0.0000000000
82799  33.347  10.008  32.475 0.0000000000
82800  33.293  9.082  32.486 0.0000000000
82817  33.961  6.462  33.524 0.0000000000
82818  33.904  5.979  33.050 0.0000000000
82819  33.216  6.395  31.407 0.0000000000
82820  33.259  6.845  31.986 0.0000000000
82821  32.970  7.300  31.479 0.0000000000
82822  32.847  8.253  31.467 0.0000000000
82823  32.750  7.772  30.970 0.0000000000
82824  32.575  8.273  30.464 0.0000000000
82825  32.726  7.294  30.449 0.0000000000
82826  33.365  5.762  29.293 0.0000000000
82827  32.932  6.606  29.365 0.0000000000
82828  33.198  6.287  28.784 0.0000000000
82829  33.039  6.797  28.318 0.0000000000
82830  33.498  6.022  28.231 0.0000000000
82834  35.551  4.288  27.076 0.0000000000
82835  35.032  4.422  27.548 0.0000000000
82836  34.856  4.891  27.116 0.0000000000
82837  34.259  5.492  27.183 0.0000000000
82838  34.718  5.356  26.688 0.0000000000
82839  34.619  5.860  26.277 0.0000000000
82840  35.220  5.180  26.252 0.0000000000
82841  37.046  4.453  25.327 0.0000000000
82842  36.329  4.961  25.376 0.0000000000
82843  36.950  4.862  24.935 0.0000000000
82844  36.867  5.301  24.664 0.0000000000
82845  37.578  4.794  24.602 0.0000000000
82846  38.112  4.801  24.243 0.0000000000
83138  38.941  8.599  11.875 0.0000000000
83139  38.577  8.813  12.046 0.0000000000
83140  38.640  7.986  12.233 0.0000000000
83141  37.970  5.942  13.193 0.0000000000
83142  37.980  6.757  12.910 0.0000000000
83143  37.634  6.120  13.298 0.0000000000
83281  52.405  17.576  13.399 0.0000000000
83282  52.450  18.394  13.833 0.0000000000
83283  51.748  17.832  13.351 0.0000000000
83284  49.719  17.832  12.646 0.0000000000
83285  50.472  18.469  13.053 0.0000000000
83291  47.184  16.023  10.279 0.0000000000
83292  47.230  16.920  10.867 0.0000000000
83293  46.680  16.393  10.114 0.0000000000
83294  46.216  16.771  9.900 0.0000000000
83295  46.205  16.072  9.342 0.0000000000
83296  45.726  15.905  8.589 0.0000000000
83297  46.217  15.538  8.664 0.0000000000
83298  46.826  14.313  7.330 0.0000000000
83299  46.259  14.609  7.394 0.0000000000
83300  46.280  14.198  6.808 0.0000000000
83301  45.677  14.033  6.253 0.0000000000
83302  46.259  13.819  6.202 0.0000000000
83303  49.708  13.873  6.885 0.0000000000
83304  48.971  13.842  6.994 0.0000000000
83305  49.009  13.607  6.309 0.0000000000
83306  47.590  12.855  4.705 0.0000000000
83307  47.620  13.153  5.324 0.0000000000
83308  46.897  12.959  4.926 0.0000000000
83309  46.215  13.063  5.113 0.0000000000
83310  46.136  12.660  4.659 0.0000000000
83311  45.449  12.234  4.649 0.0000000000
83312  46.074  12.188  4.314 0.0000000000
83313  46.749  11.023  3.670 0.0000000000
83314  46.115  11.061  4.090 0.0000000000
83315  46.153  10.470  4.234 0.0000000000
83316  45.655  9.860  4.931 0.0000000000
83317  46.248  9.854  4.440 0.0000000000
83318  49.509  18.021  19.067 0.0000000000
83319  50.129  18.365  18.873 0.0000000000
83320  50.145  17.694  19.116 0.0000000000
83321  51.421  16.147  19.126 0.0000000000
83322  51.380  16.843  19.075 0.0000000000
83323  51.989  16.477  18.811 0.0000000000
83324  52.593  16.760  18.569 0.0000000000
83325  52.472  16.148  18.263 0.0000000000
83326  50.369  14.090  16.638 0.0000000000
83327  50.700  14.558  17.396 0.0000000000
83328  50.913  14.395  16.406 0.0000000000
83329  52.202  14.602  15.021 0.0000000000
83330  52.059  14.918  16.015 0.0000000000
83331  52.678  15.104  15.804 0.0000000000
83332  53.090  15.598  16.529 0.0000000000
83333  53.302  15.239  15.526 0.0000000000
83334  53.860  15.372  15.243 0.0000000000
83335  53.479  14.858  14.522 0.0000000000
83336  53.164  13.449  11.768 0.0000000000
83337  53.638  13.976  12.521 0.0000000000
83338  53.630  13.608  11.450 0.0000000000
83339  53.962  13.815  11.174 0.0000000000
83340  53.601  13.323  10.365 0.0000000000
83341  49.343  8.897  10.478 0.0000000000
83342  49.251  9.627  11.234 0.0000000000
83343  49.546  9.326  10.281 0.0000000000
83344  50.071  9.857  9.041 0.0000000000
83345  49.806  10.112  9.918 0.0000000000
83346  50.026  10.496  9.771 0.0000000000
83347  50.158  11.132  10.550 0.0000000000
83348  50.349  10.847  9.586 0.0000000000
83349  51.612  8.927  5.163 0.0000000000
83350  51.190  9.117  6.127 0.0000000000
83351  51.359  9.561  5.893 0.0000000000
83352  51.592  11.074  7.067 0.0000000000
83353  51.243  10.694  7.352 0.0000000000
83354  51.336  11.222  8.088 0.0000000000
83355  51.130  11.454  9.074 0.0000000000
83356  51.537  11.691  8.822 0.0000000000
83357  51.869  12.119  9.518 0.0000000000
83358  51.992  11.923  8.483 0.0000000000
83359  52.871  12.235  6.868 0.0000000000
83360  52.877  12.335  7.799 0.0000000000
83361  53.231  12.629  7.565 0.0000000000
83362  53.541  13.021  8.305 0.0000000000
83363  53.371  12.920  7.286 0.0000000000
83364  53.350  13.199  7.032 0.0000000000
83365  53.125  12.825  6.272 0.0000000000
83366  52.222  12.064  3.842 0.0000000000
83367  52.426  12.550  4.527 0.0000000000
83368  51.982  12.276  3.761 0.0000000000
83369  51.605  12.400  3.666 0.0000000000
83370  51.481  11.958  3.087 0.0000000000
83371  51.561  10.087  1.811 0.0000000000
83372  51.717  10.639  2.198 0.0000000000
83373  51.287  10.306  1.858 0.0000000000
83374  49.908  10.250  1.911 0.0000000000
83375  50.549  10.664  1.970 0.0000000000
83376  50.079  10.804  2.120 0.0000000000
83377  50.254  11.302  2.403 0.0000000000
83378  49.549  10.959  2.268 0.0000000000
83379  48.975  11.046  2.493 0.0000000000
83380  48.839  10.497  2.396 0.0000000000
83381  47.360  8.339  3.850 0.0000000000
83382  47.451  9.091  3.590 0.0000000000
83383  46.843  8.370  4.438 0.0000000000
83384  46.359  8.457  5.048 0.0000000000
83385  46.285  7.673  5.382 0.0000000000
83386  45.752  7.100  6.231 0.0000000000
83387  46.197  6.970  5.778 0.0000000000
83388  46.730  5.397  6.253 0.0000000000
83389  46.269  5.565  6.658 0.0000000000
83390  46.418  4.876  7.263 0.0000000000
83391  46.123  4.378  8.276 0.0000000000
83392  46.614  4.276  7.887 0.0000000000
83393  48.605  5.247  4.264 0.0000000000
83394  48.155  5.242  4.679 0.0000000000
83395  48.326  4.671  5.326 0.0000000000
92322  37.684  7.821  22.940 0.0000000000
92323  38.334  7.624  22.621 0.0000000000
92324  38.239  7.129  22.877 0.0000000000
92325  38.850  6.450  22.807 0.0000000000
92326  39.515  5.847  22.679 0.0000000000
92327  40.013  5.395  22.632 0.0000000000
92328  39.359  5.527  22.963 0.0000000000
92329  39.258  5.171  23.253 0.0000000000
92330  39.201  4.834  23.569 0.0000000000
92997  43.655  8.486  7.814 0.0000000000
92998  43.336  7.951  8.396 0.0000000000
92999  43.705  7.782  8.120 0.0000000000
93000  43.692  7.028  8.477 0.0000000000
93001  43.718  6.285  8.824 0.0000000000
93002  43.691  5.545  9.236 0.0000000000
93003  44.056  6.144  8.548 0.0000000000
93004  44.399  6.033  8.262 0.0000000000
93005  44.791  5.959  7.960 0.0000000000
93006  51.629  21.249  18.680 0.0000000000
93007  52.308  20.850  18.737 0.0000000000
93008  51.617  20.554  18.698 0.0000000000
93009  51.566  19.824  18.681 0.0000000000
93010  51.498  19.072  18.667 0.0000000000
94085  44.805  15.552  7.418 0.0000000000
94086  42.572  15.073  20.601 0.0000000000
94087  43.243  14.797  20.680 0.0000000000
94088  42.751  14.449  20.807 0.0000000000
94089  42.973  13.757  20.929 0.0000000000
94090  43.210  13.114  20.973 0.0000000000
94091  45.701  5.442  17.961 0.0000000000
94092  45.688  5.809  17.585 0.0000000000
94093  46.257  5.328  17.493 0.0000000000
94901  41.750  24.767  20.922 0.0000000000
94902  42.196  25.084  20.785 0.0000000000
94903  42.089  24.503  20.643 0.0000000000
94904  42.526  24.299  20.427 0.0000000000
94905  43.056  24.118  20.239 0.0000000000
94906  43.566  23.991  20.092 0.0000000000
94907  42.866  23.622  20.094 0.0000000000
94908  42.658  23.108  19.925 0.0000000000
94909  42.471  22.580  19.743 0.0000000000
94910  42.346  22.082  19.577 0.0000000000
94911  41.886  22.311  19.810 0.0000000000
94912  41.272  22.047  19.926 0.0000000000
94913  40.632  21.781  20.109 0.0000000000
94919  35.483  16.031  23.392 0.0000000000
94920  35.226  16.157  23.778 0.0000000000
94921  34.952  15.616  24.080 0.0000000000
94922  34.603  15.001  24.352 0.0000000000
96010  32.914  12.483  30.764 0.0000000000
96011  32.706  12.085  30.249 0.0000000000
96012  32.514  11.679  29.724 0.0000000000
96013  32.406  11.254  29.214 0.0000000000
96014  32.404  10.885  29.672 0.0000000000
96015  32.367  10.085  29.600 0.0000000000
96016  32.381  9.336  29.526 0.0000000000
96113  37.805  10.907  12.131 0.0000000000
96114  37.845  10.084  12.228 0.0000000000
96115  37.889  9.263  12.369 0.0000000000
96143  54.125  15.662  12.122 0.0000000000
96144  53.656  15.846  12.038 0.0000000000
96145  53.671  15.257  11.201 0.0000000000
96146  53.241  14.988  10.269 0.0000000000
96147  52.756  14.721  9.276 0.0000000000
96148  52.260  14.451  8.286 0.0000000000
96149  52.837  14.361  8.284 0.0000000000
96150  52.867  14.024  7.416 0.0000000000
96151  52.840  13.681  6.657 0.0000000000
96152  48.740  11.812  15.541 0.0000000000
96153  49.030  12.233  15.518 0.0000000000
96154  48.905  11.541  14.691 0.0000000000
96155  49.107  11.247  13.789 0.0000000000
96156  49.311  10.945  12.857 0.0000000000
96157  53.166  7.089  1.817 0.0000000000
96158  52.931  7.642  2.222 0.0000000000
96159  52.919  7.429  1.663 0.0000000000
96160  52.605  7.777  1.529 0.0000000000
96161  52.302  8.099  1.401 0.0000000000
96162  52.021  8.411  1.323 0.0000000000
96163  52.022  7.758  1.141 0.0000000000
96164  51.634  7.359  1.129 0.0000000000
96165  51.132  6.900  1.414 0.0000000000
96166  50.644  6.432  1.868 0.0000000000
96167  51.149  6.261  1.692 0.0000000000
96168  51.191  5.556  2.052 0.0000000000
96169  51.230  4.838  2.572 0.0000000000
98406  39.648  11.899  21.710 0.0000000000
98407  40.272  11.608  21.496 0.0000000000
98408  40.006  11.163  21.610 0.0000000000
98409  40.378  10.437  21.505 0.0000000000
98410  40.746  9.742  21.359 0.0000000000
98411  40.977  6.887  21.169 0.0000000000
98412  41.132  7.338  20.969 0.0000000000
98413  41.643  6.677  20.845 0.0000000000
98414  42.304  6.477  20.526 0.0000000000
98415  42.896  6.275  20.166 0.0000000000
98416  43.448  6.104  19.756 0.0000000000
100431  40.563  9.957  10.114 0.0000000000
100432  40.267  9.404  10.560 0.0000000000
100433  40.630  9.177  10.282 0.0000000000
100434  40.676  8.415  10.565 0.0000000000
100435  40.710  7.644  10.811 0.0000000000
100436  41.844  5.531  10.717 0.0000000000
100437  41.480  5.677  10.932 0.0000000000
100438  41.536  4.890  11.345 0.0000000000
100439  41.305  4.293  12.098 0.0000000000
100440  41.090  3.752  12.828 0.0000000000
100460  54.718  22.551  16.414 0.0000000000
100461  54.932  21.886  16.665 0.0000000000
100462  55.142  21.204  16.860 0.0000000000
100463  54.551  18.932  18.030 0.0000000000
100464  54.930  19.191  17.670 0.0000000000
100465  54.897  18.452  17.545 0.0000000000
100466  55.161  18.007  17.012 0.0000000000
100467  55.257  17.595  16.288 0.0000000000
100468  55.188  17.210  15.529 0.0000000000
100469  55.052  16.991  15.871 0.0000000000
100470  54.897  16.372  15.365 0.0000000000
100471  54.711  15.791  14.702 0.0000000000
100472  49.488  6.260  9.984 0.0000000000
100473  49.582  6.604  9.651 0.0000000000
100474  50.104  6.004  9.181 0.0000000000
103685  40.459  12.786  9.791 0.0000000000
103687  41.117  13.001  9.081 0.0000000000
103688  41.442  12.764  8.722 0.0000000000
103689  43.084  13.469  6.839 0.0000000000
103690  42.711  13.068  7.166 0.0000000000
103691  43.099  12.847  6.715 0.0000000000
103692  43.122  12.261  6.662 0.0000000000
103693  43.141  11.662  6.686 0.0000000000
103694  43.197  11.058  6.780 0.0000000000
103695  43.501  11.460  6.302 0.0000000000
103696  43.927  11.301  5.892 0.0000000000
103697  44.363  11.181  5.465 0.0000000000
103698  46.635  18.022  18.981 0.0000000000
103699  47.258  17.732  19.143 0.0000000000
103700  46.744  17.331  19.320 0.0000000000
103701  46.836  16.675  19.730 0.0000000000
103702  46.933  16.049  20.211 0.0000000000
103703  45.921  13.587  21.007 0.0000000000
103704  46.377  14.049  21.027 0.0000000000
103705  46.623  13.148  20.816 0.0000000000
103706  47.138  12.919  20.237 0.0000000000
103707  47.537  12.729  19.590 0.0000000000
103708  47.811  12.565  18.882 0.0000000000
103709  47.362  12.188  18.831 0.0000000000
103710  47.204  11.651  17.979 0.0000000000
103711  47.090  11.092  17.208 0.0000000000
103712  42.715  10.514  20.723 0.0000000000
103713  43.023  10.865  20.699 0.0000000000
103714  43.332  10.233  20.314 0.0000000000
103715  43.871  9.964  19.822 0.0000000000
103716  44.288  9.785  19.215 0.0000000000
103717  45.787  7.400  16.478 0.0000000000
103718  45.473  8.082  16.900 0.0000000000
103719  45.957  7.787  16.303 0.0000000000
103720  46.148  8.214  16.144 0.0000000000
103721  46.372  8.588  15.993 0.0000000000
103722  46.607  8.936  15.889 0.0000000000
103723  46.728  8.274  15.325 0.0000000000
103724  47.055  8.052  14.611 0.0000000000
103725  47.361  7.769  13.865 0.0000000000
103726  47.719  7.446  13.075 0.0000000000
103727  47.659  7.083  13.324 0.0000000000
103728  48.012  6.409  12.890 0.0000000000
103729  48.511  5.823  12.550 0.0000000000
106122  51.316  24.789  18.384 0.0000000000
106123  51.513  24.309  18.762 0.0000000000
106124  51.628  23.664  18.914 0.0000000000
106125  51.088  23.999  18.992 0.0000000000
106126  50.556  23.671  19.023 0.0000000000
106127  50.022  23.335  19.042 0.0000000000
106147  43.073  26.141  19.319 0.0000000000
106149  43.126  26.123  18.716 0.0000000000
106158  46.418  25.931  18.282 0.0000000000
106159  46.831  25.837  18.943 0.0000000000
106160  45.590  23.520  19.660 0.0000000000
106161  46.228  23.995  19.861 0.0000000000
106162  46.140  23.419  19.618 0.0000000000
106163  46.694  23.272  19.537 0.0000000000
106164  47.235  23.128  19.443 0.0000000000
106165  47.769  22.941  19.289 0.0000000000
106166  47.089  22.520  19.166 0.0000000000
106167  46.936  21.929  18.883 0.0000000000
106168  46.758  21.334  18.632 0.0000000000
106169  46.594  20.692  18.412 0.0000000000
106170  46.123  20.840  18.645 0.0000000000
106171  45.529  20.421  18.660 0.0000000000
106172  44.928  20.005  18.747 0.0000000000
106173  42.106  19.901  19.332 0.0000000000
106174  42.660  19.665  19.221 0.0000000000
106175  42.102  19.291  19.378 0.0000000000
106176  42.106  18.702  19.483 0.0000000000
106177  42.155  18.091  19.599 0.0000000000
106178  42.262  17.456  19.714 0.0000000000
106179  41.655  17.721  19.761 0.0000000000
106180  41.152  17.341  19.911 0.0000000000
106181  40.644  16.941  20.186 0.0000000000
106187  36.866  17.727  21.827 0.0000000000
106188  37.198  18.149  21.552 0.0000000000
106189  37.235  17.475  21.513 0.0000000000
106190  37.640  17.227  21.202 0.0000000000
106191  38.118  16.987  21.001 0.0000000000
106192  38.603  16.739  20.841 0.0000000000
106193  38.175  16.356  21.086 0.0000000000
106194  38.322  15.712  21.239 0.0000000000
106195  38.485  15.098  21.405 0.0000000000
106196  38.672  14.467  21.548 0.0000000000
106197  38.172  14.705  21.694 0.0000000000
106198  37.847  14.256  21.925 0.0000000000
106199  37.575  13.810  22.166 0.0000000000
106200  35.584  13.229  23.300 0.0000000000
106201  36.006  13.088  23.058 0.0000000000
106202  35.740  12.500  23.335 0.0000000000
106203  35.903  11.779  23.337 0.0000000000
106204  36.090  11.045  23.287 0.0000000000
106205  36.332  10.277  23.206 0.0000000000
106206  35.825  10.435  23.510 0.0000000000
106207  35.620  9.852  23.717 0.0000000000
106208  35.435  9.242  23.953 0.0000000000
109476  33.720  14.853  26.391 0.0000000000
109477  33.779  14.663  25.930 0.0000000000
109478  33.478  14.274  26.303 0.0000000000
109479  33.329  13.571  26.236 0.0000000000
109480  33.222  12.848  26.169 0.0000000000
109481  32.620  9.904  27.148 0.0000000000
109482  32.771  10.385  26.742 0.0000000000
109483  32.874  9.586  26.657 0.0000000000
109484  33.174  9.331  26.181 0.0000000000
109485  33.545  9.093  25.736 0.0000000000
109486  33.981  8.852  25.299 0.0000000000
109487  33.793  8.388  25.650 0.0000000000
109488  34.129  7.662  25.586 0.0000000000
109489  34.543  6.962  25.540 0.0000000000
109583  34.083  8.694  33.883 0.0000000000
109584  33.797  8.231  33.444 0.0000000000
109595  33.829  5.597  32.511 0.0000000000
109597  33.577  5.568  31.440 0.0000000000
109598  33.264  6.004  30.889 0.0000000000
109599  32.989  6.428  30.362 0.0000000000
109600  33.410  5.640  30.331 0.0000000000
109601  33.622  5.320  29.778 0.0000000000
109602  33.875  5.062  29.233 0.0000000000
109607  36.082  4.172  26.629 0.0000000000
109608  35.885  4.589  26.228 0.0000000000
109609  36.622  4.104  26.196 0.0000000000
109610  37.185  4.066  25.756 0.0000000000
109787  39.013  6.944  12.294 0.0000000000
109788  38.663  7.148  12.467 0.0000000000
109789  38.667  6.339  12.672 0.0000000000
109790  38.329  5.753  13.054 0.0000000000
109791  37.998  5.115  13.583 0.0000000000
109873  51.036  16.383  12.060 0.0000000000
109874  51.043  17.189  12.818 0.0000000000
109875  50.383  16.562  12.123 0.0000000000
109876  49.704  16.765  12.091 0.0000000000
109877  49.062  17.066  11.961 0.0000000000
109878  48.433  17.315  11.790 0.0000000000
109879  48.393  16.293  11.276 0.0000000000
109880  47.819  15.775  10.328 0.0000000000
109881  47.297  15.390  9.453 0.0000000000
109882  46.773  15.154  8.679 0.0000000000
109883  47.387  14.896  8.712 0.0000000000
109884  47.446  14.482  7.986 0.0000000000
109885  47.496  14.120  7.285 0.0000000000
109886  49.869  13.379  5.395 0.0000000000
109887  49.101  13.351  5.592 0.0000000000
109888  49.146  13.063  4.863 0.0000000000
109889  48.345  12.808  4.444 0.0000000000
109890  47.522  12.508  4.148 0.0000000000
109891  46.700  12.122  3.990 0.0000000000
109892  47.468  12.063  3.672 0.0000000000
109893  47.468  11.549  3.384 0.0000000000
109894  47.480  11.058  3.243 0.0000000000
109895  49.632  16.603  19.752 0.0000000000
109896  50.178  16.958  19.439 0.0000000000
109897  50.277  16.226  19.710 0.0000000000
109898  50.863  15.846  19.423 0.0000000000
109899  51.314  15.539  18.752 0.0000000000
109900  50.767  13.556  14.755 0.0000000000
109901  51.097  14.148  15.452 0.0000000000
109902  51.252  13.791  14.496 0.0000000000
109903  51.760  14.038  14.212 0.0000000000
109904  52.362  14.138  13.959 0.0000000000
109905  53.009  14.299  13.752 0.0000000000
109906  52.507  13.690  12.984 0.0000000000
109907  52.600  13.287  12.021 0.0000000000
109908  52.692  12.921  10.999 0.0000000000
109909  50.076  8.242  8.593 0.0000000000
109910  49.843  9.008  9.336 0.0000000000
109911  50.160  8.716  8.449 0.0000000000
109912  50.263  9.138  8.326 0.0000000000
109913  50.396  9.544  8.052 0.0000000000
109914  51.945  9.794  4.637 0.0000000000
109915  51.605  9.949  5.627 0.0000000000
109916  51.810  10.351  5.334 0.0000000000
109917  51.819  10.880  6.037 0.0000000000
109918  51.943  11.334  6.765 0.0000000000
109919  52.151  11.737  7.473 0.0000000000
109920  52.270  11.567  6.465 0.0000000000
109921  52.576  11.842  6.168 0.0000000000
109922  52.767  12.135  5.895 0.0000000000
109923  52.862  12.446  5.614 0.0000000000
109924  52.591  11.987  4.903 0.0000000000
109925  52.410  11.825  3.943 0.0000000000
109926  52.038  11.593  3.192 0.0000000000
109927  50.533  9.319  1.546 0.0000000000
109928  50.836  9.974  1.671 0.0000000000
109929  50.148  9.484  1.652 0.0000000000
109930  49.707  9.606  1.816 0.0000000000
109931  49.216  9.702  2.100 0.0000000000
109932  48.691  9.802  2.464 0.0000000000
109933  48.504  9.035  2.587 0.0000000000
109934  47.809  8.293  3.352 0.0000000000
109935  47.168  7.549  4.276 0.0000000000
109936  46.681  6.873  5.220 0.0000000000
109937  47.137  6.793  4.667 0.0000000000
109938  47.130  6.014  5.178 0.0000000000
109939  47.186  5.304  5.782 0.0000000000
109940  48.943  4.087  5.462 0.0000000000
109941  48.503  4.109  5.923 0.0000000000
115578  38.538  9.874  22.163 0.0000000000
115579  39.126  9.661  21.894 0.0000000000
115580  38.858  9.138  22.007 0.0000000000
115581  39.290  8.421  21.856 0.0000000000
115582  39.788  7.745  21.655 0.0000000000
115583  38.997  7.425  22.260 0.0000000000
115584  39.642  7.279  21.878 0.0000000000
115585  40.316  7.086  21.499 0.0000000000
115586  40.876  6.432  21.450 0.0000000000
115587  41.508  5.797  21.429 0.0000000000
115593  40.681  4.991  22.614 0.0000000000
117153  42.080  9.174  9.029 0.0000000000
117154  41.756  8.642  9.553 0.0000000000
117155  42.130  8.451  9.298 0.0000000000
117156  42.160  7.692  9.572 0.0000000000
117157  42.170  6.929  9.828 0.0000000000
117158  42.946  7.347  9.014 0.0000000000
117159  42.554  6.757  9.549 0.0000000000
117160  42.176  6.165  10.100 0.0000000000
117161  42.194  5.364  10.509 0.0000000000
117162  42.294  4.630  11.013 0.0000000000
117163  42.505  3.922  11.637 0.0000000000
117165  42.923  3.807  11.469 0.0000000000
117166  43.366  3.703  11.292 0.0000000000
117167  43.795  3.627  11.062 0.0000000000
117168  43.813  4.850  9.728 0.0000000000
117169  44.007  4.188  10.268 0.0000000000
117170  44.240  3.552  10.847 0.0000000000
117174  53.863  22.340  18.299 0.0000000000
117175  54.399  21.816  18.029 0.0000000000
117176  54.063  21.633  18.407 0.0000000000
117177  54.179  20.888  18.458 0.0000000000
117178  54.158  20.189  18.470 0.0000000000
117179  52.962  20.405  18.764 0.0000000000
117180  53.554  19.918  18.615 0.0000000000
117181  54.118  19.426  18.367 0.0000000000
117182  54.029  18.682  18.275 0.0000000000
117183  53.905  17.983  18.191 0.0000000000
117184  53.786  17.292  18.000 0.0000000000
119690  43.131  14.121  6.968 0.0000000000
119691  43.548  13.863  6.571 0.0000000000
119692  43.981  13.654  6.198 0.0000000000
119693  44.414  13.466  5.798 0.0000000000
119694  44.628  16.456  19.900 0.0000000000
119695  45.202  16.169  20.036 0.0000000000
119696  44.718  15.847  20.287 0.0000000000
119697  44.827  15.262  20.614 0.0000000000
119698  44.999  14.650  20.845 0.0000000000
119699  43.888  14.530  20.816 0.0000000000
119700  44.512  14.288  20.937 0.0000000000
119701  45.207  13.989  21.046 0.0000000000
119702  45.447  13.181  21.018 0.0000000000
119703  45.640  12.363  20.656 0.0000000000
119704  45.755  11.725  20.061 0.0000000000
119705  43.926  7.956  18.882 0.0000000000
119706  44.049  8.381  18.748 0.0000000000
119707  44.338  7.716  18.306 0.0000000000
119708  44.751  7.474  17.760 0.0000000000
119709  45.172  7.242  17.214 0.0000000000
119710  45.634  6.202  17.258 0.0000000000
119711  45.573  6.567  16.955 0.0000000000
119712  45.676  6.994  16.707 0.0000000000
119713  46.187  6.752  16.155 0.0000000000
119714  46.685  6.535  15.592 0.0000000000
119715  47.173  6.266  14.969 0.0000000000
119716  47.630  6.029  14.339 0.0000000000
119717  47.672  5.718  14.709 0.0000000000
121583  49.671  25.483  18.233 0.0000000000
121599  42.618  26.111  20.084 0.0000000000
121600  42.637  25.365  20.622 0.0000000000
121601  42.893  25.674  20.327 0.0000000000
121602  43.027  25.967  19.880 0.0000000000
121603  43.461  25.867  19.764 0.0000000000
121604  43.924  25.823  19.735 0.0000000000
121605  44.447  25.755  19.703 0.0000000000
121606  45.102  25.724  19.641 0.0000000000
121607  44.831  25.368  20.085 0.0000000000
121608  45.090  24.790  20.199 0.0000000000
121609  45.160  24.171  20.015 0.0000000000
121610  44.038  23.834  19.975 0.0000000000
121611  44.553  23.666  19.842 0.0000000000
121612  45.070  23.608  19.758 0.0000000000
121613  44.894  23.096  19.510 0.0000000000
121614  44.718  22.554  19.310 0.0000000000
121615  44.596  21.996  19.187 0.0000000000
121616  44.513  21.435  19.089 0.0000000000
121617  43.986  21.623  19.149 0.0000000000
121618  43.393  21.255  19.157 0.0000000000
121619  42.754  20.899  19.247 0.0000000000
121620  42.311  21.597  19.484 0.0000000000
121621  42.225  21.080  19.410 0.0000000000
121622  42.150  20.521  19.354 0.0000000000
121623  41.561  20.151  19.475 0.0000000000
121624  40.954  19.840  19.606 0.0000000000
121625  40.408  19.502  19.831 0.0000000000
121634  36.555  17.251  22.124 0.0000000000
121635  36.570  16.610  22.094 0.0000000000
121636  36.627  15.961  22.118 0.0000000000
121637  36.745  15.339  22.182 0.0000000000
121638  36.358  15.523  22.429 0.0000000000
121639  36.118  15.057  22.736 0.0000000000
121640  35.848  14.513  23.006 0.0000000000
121641  35.472  15.349  23.322 0.0000000000
121642  35.462  14.653  23.300 0.0000000000
121643  35.497  13.960  23.278 0.0000000000
121644  35.203  13.381  23.599 0.0000000000
121645  34.929  12.832  23.906 0.0000000000
121646  34.645  12.226  24.227 0.0000000000
124186  32.971  13.941  29.079 0.0000000000
124187  32.837  13.635  28.595 0.0000000000
124188  32.753  13.296  28.097 0.0000000000
124189  32.807  12.957  27.556 0.0000000000
124190  32.634  12.528  27.965 0.0000000000
124191  32.501  11.775  27.862 0.0000000000
124192  32.424  11.043  27.791 0.0000000000
124193  32.358  10.921  28.714 0.0000000000
124194  32.351  10.587  28.221 0.0000000000
124195  32.435  10.249  27.687 0.0000000000
124196  32.510  9.446  27.580 0.0000000000
124197  32.654  8.670  27.493 0.0000000000
124198  32.927  7.897  27.381 0.0000000000
124271  34.899  6.961  35.521 0.0000000000
124272  34.728  6.591  35.156 0.0000000000
124493  54.237  18.281  14.446 0.0000000000
124494  53.693  18.536  14.292 0.0000000000
124495  53.654  17.844  13.981 0.0000000000
124496  53.046  17.375  13.434 0.0000000000
124497  52.394  16.821  12.790 0.0000000000
124498  53.067  15.993  12.024 0.0000000000
124499  52.427  16.131  12.006 0.0000000000
124500  51.732  16.241  12.050 0.0000000000
124501  51.116  15.727  11.202 0.0000000000
124502  50.576  15.236  10.293 0.0000000000
124503  50.053  14.818  9.361 0.0000000000
124504  49.469  14.453  8.470 0.0000000000
124505  50.183  14.450  8.428 0.0000000000
124506  50.316  14.148  7.551 0.0000000000
124507  50.453  13.913  6.764 0.0000000000
124508  51.720  14.198  7.372 0.0000000000
124509  51.143  13.945  6.662 0.0000000000
124510  50.527  13.656  5.991 0.0000000000
124511  50.603  13.361  5.248 0.0000000000
124512  50.645  13.019  4.546 0.0000000000
124513  50.544  12.605  3.826 0.0000000000
124514  49.425  13.941  18.672 0.0000000000
124515  49.925  14.314  18.525 0.0000000000
124516  49.633  13.853  17.780 0.0000000000
124517  49.864  13.752  16.825 0.0000000000
124518  50.097  13.561  15.864 0.0000000000
124519  49.401  12.584  15.398 0.0000000000
124520  49.818  12.876  15.212 0.0000000000
124521  50.306  13.248  14.996 0.0000000000
124522  50.468  12.896  14.060 0.0000000000
124523  50.610  12.589  13.098 0.0000000000
124524  50.729  12.308  12.101 0.0000000000
124525  51.914  7.563  4.931 0.0000000000
124526  51.414  8.098  5.660 0.0000000000
124527  51.939  8.001  4.719 0.0000000000
124528  51.958  8.407  4.511 0.0000000000
124529  52.053  8.842  4.263 0.0000000000
124530  52.667  8.202  2.777 0.0000000000
124531  52.386  8.729  3.400 0.0000000000
124532  52.147  9.240  4.004 0.0000000000
124533  52.215  9.653  3.715 0.0000000000
124534  52.234  10.024  3.434 0.0000000000
124535  52.241  10.353  3.179 0.0000000000
124536  52.196  10.626  2.953 0.0000000000
124537  52.117  10.171  2.416 0.0000000000
124538  51.835  9.849  1.819 0.0000000000
124539  51.442  9.567  1.495 0.0000000000
124540  51.708  8.742  1.270 0.0000000000
124541  51.359  8.971  1.339 0.0000000000
124542  50.969  9.188  1.423 0.0000000000
124543  50.430  8.734  1.495 0.0000000000
124544  49.757  8.110  1.788 0.0000000000
124545  49.131  7.401  2.377 0.0000000000
124546  48.548  6.620  3.183 0.0000000000
124547  49.039  6.647  2.779 0.0000000000
124548  49.021  5.906  3.262 0.0000000000
124549  49.095  5.216  3.842 0.0000000000
124550  50.134  5.818  2.498 0.0000000000
124551  49.648  5.199  3.429 0.0000000000
124552  49.256  4.626  4.418 0.0000000000
124553  49.428  4.041  5.048 0.0000000000
129666  40.872  13.548  21.149 0.0000000000
129667  41.531  13.229  21.038 0.0000000000
129668  41.150  12.835  21.178 0.0000000000
129669  41.448  12.175  21.161 0.0000000000
129670  41.778  11.472  21.080 0.0000000000
129671  40.841  11.319  21.337 0.0000000000
129672  41.481  11.050  21.147 0.0000000000
129673  42.132  10.744  20.926 0.0000000000
129674  42.517  10.098  20.659 0.0000000000
129675  42.869  9.507  20.267 0.0000000000
129676  43.148  8.887  19.841 0.0000000000
129677  39.820  9.458  21.678 0.0000000000
129678  40.492  9.267  21.433 0.0000000000
129679  41.112  9.035  21.103 0.0000000000
129680  41.322  7.836  20.802 0.0000000000
129681  41.516  8.347  20.765 0.0000000000
129682  41.738  8.855  20.743 0.0000000000
129683  42.394  8.642  20.339 0.0000000000
129684  42.944  8.439  19.922 0.0000000000
129685  43.435  8.237  19.469 0.0000000000
129686  43.810  7.544  19.092 0.0000000000
129687  44.149  6.864  18.768 0.0000000000
129688  44.566  6.225  18.584 0.0000000000
129689  43.989  5.920  19.281 0.0000000000
129690  44.556  5.764  18.869 0.0000000000
129691  45.087  5.614  18.461 0.0000000000
131402  41.279  24.510  21.067 0.0000000000
131403  40.992  23.992  20.937 0.0000000000
131404  40.723  23.531  20.784 0.0000000000
131405  40.492  23.070  20.688 0.0000000000
133740  33.116  11.774  31.613 0.0000000000
133741  32.972  10.989  31.582 0.0000000000
133941  39.185  10.779  11.181 0.0000000000
133942  38.861  10.241  11.501 0.0000000000
133943  39.198  9.939  11.322 0.0000000000
133944  39.235  9.174  11.503 0.0000000000
133945  39.315  8.395  11.722 0.0000000000
133946  39.946  8.840  11.012 0.0000000000
133947  39.655  8.201  11.467 0.0000000000
133948  39.357  7.548  11.877 0.0000000000
133949  39.356  6.763  12.105 0.0000000000
133950  39.356  5.959  12.376 0.0000000000
133951  39.405  5.161  12.736 0.0000000000
133952  41.415  8.062  10.082 0.0000000000
133953  41.061  7.451  10.582 0.0000000000
133954  40.720  6.850  11.050 0.0000000000
133955  41.095  5.805  11.136 0.0000000000
133956  40.731  6.036  11.326 0.0000000000
133957  40.377  6.237  11.506 0.0000000000
133958  40.050  5.609  12.014 0.0000000000
133959  39.758  4.998  12.578 0.0000000000
133960  39.521  4.429  13.200 0.0000000000
134006  54.813  20.855  15.027 0.0000000000
134007  54.824  20.135  15.065 0.0000000000
134008  54.852  19.428  15.038 0.0000000000
134009  54.769  21.332  17.727 0.0000000000
134010  55.076  20.915  17.332 0.0000000000
134011  55.305  20.484  16.963 0.0000000000
134012  55.213  19.487  17.285 0.0000000000
134013  55.378  19.846  16.816 0.0000000000
134014  55.358  20.025  16.450 0.0000000000
134015  55.314  19.524  15.982 0.0000000000
134016  55.181  19.145  15.364 0.0000000000
134017  54.798  18.712  14.893 0.0000000000
134018  54.697  18.001  14.630 0.0000000000
134019  54.623  17.340  14.230 0.0000000000
134020  54.577  16.709  13.690 0.0000000000
134021  55.042  16.828  14.709 0.0000000000
134022  54.802  16.481  13.836 0.0000000000
134023  54.532  16.080  13.018 0.0000000000
134024  54.473  15.453  12.265 0.0000000000
134025  54.293  14.858  11.525 0.0000000000
134026  54.112  14.337  10.710 0.0000000000
134027  48.491  9.043  12.408 0.0000000000
134028  48.731  9.475  12.260 0.0000000000
134029  48.765  8.757  11.521 0.0000000000
134030  49.107  8.442  10.658 0.0000000000
134031  49.505  8.121  9.772 0.0000000000
134032  49.704  6.951  9.334 0.0000000000
134033  49.843  7.369  9.119 0.0000000000
134034  50.001  7.812  8.838 0.0000000000
134035  50.420  7.570  7.964 0.0000000000
134036  50.888  7.362  7.033 0.0000000000
134037  51.435  7.196  6.107 0.0000000000
134046  51.958  7.126  5.159 0.0000000000
134047  52.474  7.116  4.238 0.0000000000
134048  52.917  7.083  3.343 0.0000000000
134049  53.264  7.014  2.654 0.0000000000
140703  39.484  11.356  10.797 0.0000000000
140704  39.810  11.120  10.534 0.0000000000
140705  40.154  10.917  10.239 0.0000000000
140706  40.458  12.089  9.832 0.0000000000
140707  40.467  11.396  9.874 0.0000000000
140708  40.504  10.682  9.970 0.0000000000
140709  40.844  10.455  9.673 0.0000000000
140710  41.213  10.210  9.383 0.0000000000
140711  41.594  10.025  9.093 0.0000000000
140714  41.758  12.515  8.342 0.0000000000
140715  42.361  12.666  7.536 0.0000000000
140716  42.071  12.266  7.941 0.0000000000
140717  41.770  11.836  8.353 0.0000000000
140718  41.801  11.155  8.436 0.0000000000
140719  41.873  10.486  8.584 0.0000000000
140720  41.986  9.834  8.772 0.0000000000
140721  42.368  9.680  8.457 0.0000000000
140722  42.757  9.561  8.095 0.0000000000
140723  43.141  9.351  7.804 0.0000000000
140724  43.304  10.455  6.940 0.0000000000
140725  43.417  9.800  7.188 0.0000000000
140726  43.539  9.141  7.531 0.0000000000
140727  43.962  8.981  7.194 0.0000000000
140728  44.357  8.828  6.858 0.0000000000
140729  44.749  8.669  6.515 0.0000000000
140730  48.867  19.779  18.501 0.0000000000
140731  49.502  19.394  18.612 0.0000000000
140732  48.902  19.018  18.666 0.0000000000
140733  48.954  18.337  18.878 0.0000000000
140734  48.963  17.610  19.286 0.0000000000
140735  47.877  17.427  19.380 0.0000000000
140736  48.477  17.176  19.563 0.0000000000
140737  49.077  16.889  19.727 0.0000000000
140738  49.187  16.209  20.035 0.0000000000
140739  49.277  15.484  20.201 0.0000000000
140740  49.306  14.762  20.036 0.0000000000
140741  45.796  15.941  20.205 0.0000000000
140742  46.388  15.745  20.453 0.0000000000
140743  47.080  15.455  20.602 0.0000000000
140744  46.791  14.465  20.909 0.0000000000
140745  47.274  14.825  20.792 0.0000000000
140746  47.788  15.166  20.742 0.0000000000
140747  48.435  14.795  20.616 0.0000000000
140748  48.917  14.400  20.181 0.0000000000
140749  49.243  14.111  19.498 0.0000000000
140750  49.067  13.569  18.778 0.0000000000
140751  48.839  13.131  18.024 0.0000000000
140752  48.696  12.671  17.307 0.0000000000
140753  48.039  12.357  18.085 0.0000000000
140754  48.279  12.225  17.288 0.0000000000
140755  48.511  12.048  16.435 0.0000000000
140756  48.326  11.357  15.556 0.0000000000
140757  48.209  10.658  14.724 0.0000000000
140758  48.198  9.978  13.932 0.0000000000
140759  42.177  12.955  20.984 0.0000000000
140760  42.814  12.665  20.921 0.0000000000
140761  43.426  12.360  20.906 0.0000000000
140762  43.382  11.171  20.727 0.0000000000
140763  43.730  11.587  20.712 0.0000000000
140764  44.118  11.985  20.782 0.0000000000
140765  44.757  11.627  20.479 0.0000000000
140766  45.316  11.319  19.949 0.0000000000
140767  45.790  11.195  19.339 0.0000000000
140768  44.228  8.805  18.628 0.0000000000
140769  44.429  9.194  18.550 0.0000000000
140770  44.715  9.617  18.555 0.0000000000
140771  45.273  8.762  17.376 0.0000000000
140772  45.137  9.410  17.941 0.0000000000
140773  45.057  9.978  18.571 0.0000000000
140774  45.382  10.350  18.599 0.0000000000
140775  45.784  10.692  18.596 0.0000000000
140776  46.173  11.075  18.667 0.0000000000
140777  46.489  10.948  17.958 0.0000000000
140778  46.750  10.714  17.185 0.0000000000
140779  47.045  10.473  16.473 0.0000000000
140780  46.814  9.396  15.827 0.0000000000
140781  47.069  9.797  15.755 0.0000000000
140782  47.360  10.191  15.681 0.0000000000
140783  47.653  9.864  14.830 0.0000000000
140784  47.959  9.556  13.999 0.0000000000
140785  48.236  9.293  13.182 0.0000000000
140786  48.234  8.598  12.500 0.0000000000
140787  48.346  7.927  11.840 0.0000000000
140788  48.570  7.195  11.282 0.0000000000
140789  48.043  7.170  12.277 0.0000000000
140790  48.484  6.835  11.509 0.0000000000
140791  48.976  6.533  10.753 0.0000000000
140792  49.515  5.926  10.289 0.0000000000
140793  50.130  5.395  9.919 0.0000000000
140795  48.070  5.807  13.657 0.0000000000
140796  48.569  5.530  12.971 0.0000000000
145645  54.164  23.313  16.937 0.0000000000
145646  53.985  23.129  17.521 0.0000000000
145654  53.474  23.530  17.666 0.0000000000
145655  53.683  22.945  18.015 0.0000000000
145656  53.288  22.727  18.421 0.0000000000
145657  52.812  22.486  18.615 0.0000000000
145658  52.273  22.221  18.703 0.0000000000
145659  51.668  23.108  18.852 0.0000000000
145660  51.683  22.519  18.753 0.0000000000
145661  51.664  21.862  18.690 0.0000000000
145662  51.020  21.517  18.652 0.0000000000
145663  50.346  21.128  18.562 0.0000000000
145664  49.648  20.812  18.457 0.0000000000
145726  49.049  25.674  18.267 0.0000000000
145727  49.359  25.347  18.859 0.0000000000
145728  45.778  25.724  19.590 0.0000000000
145729  46.455  25.666  19.550 0.0000000000
145730  47.156  25.625  19.545 0.0000000000
145731  46.801  24.565  19.998 0.0000000000
145732  47.337  25.135  19.849 0.0000000000
145733  47.769  25.532  19.465 0.0000000000
145734  48.402  25.367  19.353 0.0000000000
145735  49.027  25.154  19.349 0.0000000000
145736  49.546  24.853  19.253 0.0000000000
145737  49.602  24.241  19.383 0.0000000000
145738  49.537  23.591  19.272 0.0000000000
145739  49.456  22.960  19.050 0.0000000000
145740  48.265  22.746  19.097 0.0000000000
145741  48.786  22.528  18.908 0.0000000000
145742  49.313  22.329  18.769 0.0000000000
145743  49.119  21.690  18.487 0.0000000000
145744  49.037  21.078  18.391 0.0000000000
145745  48.920  20.436  18.413 0.0000000000
145746  48.258  20.090  18.366 0.0000000000
145747  47.690  19.629  18.415 0.0000000000
145748  47.107  19.175  18.521 0.0000000000
145749  46.534  20.078  18.368 0.0000000000
145750  46.547  19.392  18.470 0.0000000000
145751  46.602  18.677  18.694 0.0000000000
145752  46.104  18.218  18.941 0.0000000000
145753  45.578  17.856  19.137 0.0000000000
145754  45.050  17.443  19.378 0.0000000000
145755  44.449  20.859  19.000 0.0000000000
145756  44.360  20.265  18.914 0.0000000000
145757  44.370  19.606  18.894 0.0000000000
145758  43.242  19.410  19.100 0.0000000000
145759  43.825  19.169  19.010 0.0000000000
145760  44.398  18.959  18.970 0.0000000000
145761  44.420  18.313  19.125 0.0000000000
145762  44.447  17.641  19.334 0.0000000000
145763  44.554  17.021  19.589 0.0000000000
145764  44.011  16.704  19.814 0.0000000000
145765  43.490  16.353  20.005 0.0000000000
145766  42.981  15.976  20.156 0.0000000000
145767  42.310  16.823  19.896 0.0000000000
145768  42.405  16.232  20.115 0.0000000000
145769  42.493  15.646  20.360 0.0000000000
145770  42.000  15.277  20.548 0.0000000000
145771  41.545  14.908  20.689 0.0000000000
145772  41.097  14.519  20.832 0.0000000000
145773  40.310  22.569  20.602 0.0000000000
145774  40.176  22.029  20.440 0.0000000000
145775  40.061  21.505  20.276 0.0000000000
145778  39.975  20.949  20.126 0.0000000000
145779  39.920  20.368  20.030 0.0000000000
145780  39.879  19.774  20.007 0.0000000000
145781  39.880  19.159  20.027 0.0000000000
145788  38.866  19.078  20.411 0.0000000000
145789  39.399  18.794  20.241 0.0000000000
145790  39.950  18.522  20.088 0.0000000000
145791  40.010  17.863  20.153 0.0000000000
145792  40.057  17.195  20.244 0.0000000000
145793  40.164  16.558  20.399 0.0000000000
145794  39.144  16.462  20.704 0.0000000000
145795  39.690  16.184  20.614 0.0000000000
145796  40.255  15.951  20.560 0.0000000000
145797  40.394  15.355  20.714 0.0000000000
145798  40.534  14.758  20.867 0.0000000000
145799  40.658  14.155  21.014 0.0000000000
145800  40.297  13.763  21.226 0.0000000000
145801  39.963  13.358  21.409 0.0000000000
145802  39.664  12.959  21.604 0.0000000000
145803  38.880  13.814  21.676 0.0000000000
145804  39.108  13.152  21.787 0.0000000000
145805  39.366  12.500  21.766 0.0000000000
145806  39.107  12.037  21.913 0.0000000000
145807  38.856  11.554  22.081 0.0000000000
145808  38.601  11.035  22.217 0.0000000000
145809  36.881  14.663  22.256 0.0000000000
145810  37.088  14.000  22.339 0.0000000000
145811  37.310  13.306  22.435 0.0000000000
145812  36.501  12.936  22.864 0.0000000000
145813  37.036  12.762  22.712 0.0000000000
145814  37.542  12.579  22.508 0.0000000000
145815  37.789  11.835  22.505 0.0000000000
145816  38.063  11.153  22.431 0.0000000000
145817  38.313  10.498  22.307 0.0000000000
145818  37.970  9.956  22.409 0.0000000000
145819  37.700  9.411  22.566 0.0000000000
145820  37.483  8.880  22.764 0.0000000000
145821  36.610  9.621  23.131 0.0000000000
145822  36.938  8.977  23.059 0.0000000000
145823  37.282  8.397  22.998 0.0000000000
145824  37.135  7.862  23.249 0.0000000000
145825  37.066  7.324  23.495 0.0000000000
145826  37.032  6.763  23.740 0.0000000000
152390  34.439  15.263  24.782 0.0000000000
152391  34.306  14.609  24.676 0.0000000000
152392  33.864  14.418  25.473 0.0000000000
152393  34.010  14.228  25.029 0.0000000000
152394  34.224  13.964  24.630 0.0000000000
152395  34.233  13.250  24.567 0.0000000000
152396  34.277  12.546  24.588 0.0000000000
152397  34.348  11.758  24.573 0.0000000000
152398  32.874  12.680  27.004 0.0000000000
152399  32.970  12.403  26.515 0.0000000000
152400  33.158  12.128  26.101 0.0000000000
152401  32.948  10.918  26.388 0.0000000000
152402  33.163  11.363  26.035 0.0000000000
152403  33.417  11.832  25.664 0.0000000000
152404  33.748  11.579  25.221 0.0000000000
152405  34.070  11.253  24.883 0.0000000000
152406  34.471  10.969  24.494 0.0000000000
152407  34.663  10.217  24.378 0.0000000000
152408  34.916  9.515  24.282 0.0000000000
152409  35.173  8.827  24.264 0.0000000000
152410  34.452  8.603  24.904 0.0000000000
152411  34.972  8.381  24.555 0.0000000000
152412  35.533  8.158  24.195 0.0000000000
152413  35.945  7.532  24.126 0.0000000000
152414  36.389  6.935  24.078 0.0000000000
152415  36.870  6.365  24.035 0.0000000000
152603  33.122  10.496  32.045 0.0000000000
152604  32.886  10.069  31.568 0.0000000000
152622  34.331  6.507  34.382 0.0000000000
152623  34.097  6.967  33.984 0.0000000000
152624  33.812  7.368  33.474 0.0000000000
152625  33.548  7.771  32.995 0.0000000000
152626  33.588  6.405  32.562 0.0000000000
152627  33.355  7.289  32.494 0.0000000000
152628  33.288  8.167  32.488 0.0000000000
152629  33.042  8.680  31.986 0.0000000000
152630  32.842  9.159  31.514 0.0000000000
152631  32.667  9.632  31.045 0.0000000000
152632  32.528  9.207  30.502 0.0000000000
152633  32.456  8.784  29.989 0.0000000000
152634  32.414  8.374  29.471 0.0000000000
152635  32.799  6.919  29.890 0.0000000000
152636  32.626  7.429  29.383 0.0000000000
152637  32.547  8.001  28.943 0.0000000000
152638  32.730  7.641  28.397 0.0000000000
152639  32.954  7.359  27.829 0.0000000000
152640  33.255  7.056  27.318 0.0000000000
152643  34.187  4.830  28.683 0.0000000000
152645  34.579  4.609  28.113 0.0000000000
152646  33.988  5.284  28.209 0.0000000000
152647  33.829  5.742  27.714 0.0000000000
152648  33.699  6.224  27.246 0.0000000000
152649  33.624  6.767  26.818 0.0000000000
152650  34.064  6.534  26.342 0.0000000000
152651  34.555  6.414  25.908 0.0000000000
152652  35.106  6.217  25.500 0.0000000000
152653  35.753  5.058  25.808 0.0000000000
152654  35.707  5.544  25.439 0.0000000000
152655  35.677  6.052  25.070 0.0000000000
152656  36.225  5.897  24.692 0.0000000000
152657  36.848  5.809  24.338 0.0000000000
152658  37.492  5.718  23.980 0.0000000000
152659  38.044  5.212  23.941 0.0000000000
152660  38.646  4.815  23.886 0.0000000000
153012  38.544  9.681  11.853 0.0000000000
153013  38.246  9.025  12.233 0.0000000000
153014  37.919  8.429  12.556 0.0000000000
153015  38.312  7.374  12.584 0.0000000000
153016  37.966  7.570  12.719 0.0000000000
153017  37.594  7.795  12.858 0.0000000000
153183  53.109  18.803  14.084 0.0000000000
153184  52.505  19.156  13.838 0.0000000000
153186  51.093  18.126  13.322 0.0000000000
153187  51.255  19.050  13.413 0.0000000000
153195  47.900  17.601  11.527 0.0000000000
153196  47.443  17.895  11.157 0.0000000000
153202  45.250  15.715  7.947 0.0000000000
153203  45.193  15.221  7.418 0.0000000000
153204  46.221  15.062  8.002 0.0000000000
153205  45.683  14.907  7.399 0.0000000000
153206  45.159  14.742  6.907 0.0000000000
153207  45.118  14.272  6.383 0.0000000000
153208  45.058  13.805  5.875 0.0000000000
153209  44.989  13.321  5.506 0.0000000000
153210  48.834  14.135  7.706 0.0000000000
153211  48.230  13.955  7.178 0.0000000000
153212  47.571  13.789  6.639 0.0000000000
153213  48.319  13.363  5.789 0.0000000000
153214  47.606  13.456  5.975 0.0000000000
153215  46.889  13.628  6.125 0.0000000000
153216  46.279  13.432  5.649 0.0000000000
153217  45.601  13.186  5.319 0.0000000000
153218  44.942  12.832  5.244 0.0000000000
153219  44.881  12.291  5.042 0.0000000000
153220  44.853  11.715  4.960 0.0000000000
153221  44.883  11.110  5.024 0.0000000000
153222  46.055  11.641  4.109 0.0000000000
153223  45.477  11.074  4.579 0.0000000000
153224  44.957  10.474  5.203 0.0000000000
153225  45.096  9.873  5.414 0.0000000000
153226  45.213  9.279  5.693 0.0000000000
153227  45.297  8.628  6.024 0.0000000000
153228  50.154  19.105  18.700 0.0000000000
153229  50.787  18.727  18.746 0.0000000000
153230  51.411  18.321  18.743 0.0000000000
153231  50.757  17.272  19.137 0.0000000000
153232  51.368  17.566  18.893 0.0000000000
153233  52.070  17.901  18.704 0.0000000000
153234  52.660  17.452  18.623 0.0000000000
153235  53.181  17.051  18.266 0.0000000000
153236  53.600  16.700  17.659 0.0000000000
153237  50.469  14.684  18.334 0.0000000000
153238  51.048  15.025  18.125 0.0000000000
153239  51.690  15.325  17.972 0.0000000000
153240  51.479  14.670  16.218 0.0000000000
153241  51.885  15.139  16.987 0.0000000000
153242  52.240  15.612  17.689 0.0000000000
153243  52.821  15.860  17.436 0.0000000000
153244  53.380  16.122  17.156 0.0000000000
153245  53.898  16.323  16.808 0.0000000000
153246  54.166  15.927  15.899 0.0000000000
153247  54.331  15.554  14.953 0.0000000000
153248  54.432  15.147  13.931 0.0000000000
153249  53.650  14.450  13.528 0.0000000000
153250  54.066  14.530  13.221 0.0000000000
153251  54.428  14.755  12.993 0.0000000000
153252  54.298  14.385  11.993 0.0000000000
153253  54.100  14.051  10.918 0.0000000000
153254  53.951  13.846  9.867 0.0000000000
153255  48.988  9.908  12.160 0.0000000000
153256  49.242  10.277  12.033 0.0000000000
153257  49.452  10.605  11.887 0.0000000000
153258  49.657  9.725  10.082 0.0000000000
153259  49.631  10.370  10.908 0.0000000000
153260  49.736  11.020  11.747 0.0000000000
153261  50.051  11.432  11.573 0.0000000000
153262  50.414  11.749  11.328 0.0000000000
153263  50.803  11.984  11.057 0.0000000000
153264  51.018  8.680  6.409 0.0000000000
153265  50.761  9.307  7.062 0.0000000000
153266  50.594  9.945  7.824 0.0000000000
153267  51.245  10.120  6.628 0.0000000000
153268  50.906  10.344  7.614 0.0000000000
153269  50.604  10.570  8.589 0.0000000000
153270  50.723  11.163  9.324 0.0000000000
153271  50.935  11.693  10.043 0.0000000000
153272  51.265  12.176  10.783 0.0000000000
153273  51.794  12.353  10.536 0.0000000000
153274  52.297  12.515  10.259 0.0000000000
153275  52.757  12.683  9.953 0.0000000000
153276  52.431  12.133  8.149 0.0000000000
153277  52.781  12.488  8.877 0.0000000000
153278  53.208  12.877  9.627 0.0000000000
153279  53.550  13.139  9.335 0.0000000000
153280  53.780  13.404  9.047 0.0000000000
153281  53.764  13.690  8.781 0.0000000000
153282  53.510  13.588  7.788 0.0000000000
153283  53.172  13.447  6.764 0.0000000000
153284  52.745  13.294  5.904 0.0000000000
153285  52.800  12.722  5.313 0.0000000000
153286  52.561  12.977  5.200 0.0000000000
153287  52.239  13.135  5.112 0.0000000000
153288  51.686  12.850  4.345 0.0000000000
153289  51.098  12.485  3.687 0.0000000000
153290  50.435  12.177  3.203 0.0000000000
153291  52.112  10.921  2.719 0.0000000000
153292  51.873  11.130  2.634 0.0000000000
153293  51.592  11.310  2.594 0.0000000000
153294  50.961  10.501  1.919 0.0000000000
153295  51.083  10.996  2.250 0.0000000000
153296  51.276  11.486  2.631 0.0000000000
153297  50.903  11.646  2.648 0.0000000000
153298  50.384  11.758  2.754 0.0000000000
153299  49.765  11.870  2.934 0.0000000000
153300  49.068  11.508  2.746 0.0000000000
153301  48.239  11.061  2.844 0.0000000000
153302  47.510  10.507  3.242 0.0000000000
153303  48.113  9.821  2.887 0.0000000000
153304  47.505  9.846  3.375 0.0000000000
153305  46.858  9.871  3.889 0.0000000000
153306  46.342  9.177  4.720 0.0000000000
153307  45.834  8.531  5.573 0.0000000000
153308  45.332  7.893  6.382 0.0000000000
153309  45.300  7.235  6.671 0.0000000000
153310  45.245  6.540  7.067 0.0000000000
153311  45.259  5.807  7.544 0.0000000000
153312  46.190  6.281  6.156 0.0000000000
153313  45.723  5.669  7.098 0.0000000000
153314  45.391  5.117  8.103 0.0000000000
153315  45.610  4.485  8.687 0.0000000000
153316  45.831  3.845  9.225 0.0000000000
153318  48.013  5.836  4.191 0.0000000000
153319  47.647  5.264  5.287 0.0000000000
153320  47.345  4.730  6.393 0.0000000000
153321  47.999  4.151  6.386 0.0000000000
153322  47.538  4.171  6.884 0.0000000000
153323  47.101  4.202  7.420 0.0000000000
