# Supplementary material for: A connectional hub in the rostral anterior cingulate cortex links areas of emotion and cognitive control
Source: eLife. 2019 Jun 19;8:e43761. doi: 10.7554/eLife.43761 (PMC6624020; doi:10.7554/eLife.43761)
Supplement: Supplementary file 1. [file elife-43761-supp1.zip › rh.45A.label]

#!ascii label  , from subject fsaverage vox2ras=TkReg coords=white
1232
119  35.992  30.744  -1.460 0.0000000000
258  51.835  32.833  -1.332 0.0000000000
259  49.264  32.803  -8.704 0.0000000000
260  40.896  30.136  2.521 0.0000000000
390  42.152  37.182  2.438 0.0000000000
738  51.297  28.518  1.345 0.0000000000
739  47.387  30.278  -0.546 0.0000000000
740  44.302  27.447  4.030 0.0000000000
890  40.679  35.303  6.135 0.0000000000
891  46.926  34.774  5.244 0.0000000000
1136  43.476  31.310  -6.276 0.0000000000
1616  47.582  37.409  -2.626 0.0000000000
1618  50.516  32.896  -5.147 0.0000000000
1619  44.891  32.298  -3.268 0.0000000000
1620  38.223  31.828  0.509 0.0000000000
1621  32.299  29.829  4.247 0.0000000000
1622  35.560  29.092  5.922 0.0000000000
1870  42.287  39.330  -0.692 0.0000000000
1871  47.408  35.297  0.739 0.0000000000
1872  51.982  31.695  2.505 0.0000000000
2659  47.833  28.145  2.680 0.0000000000
2809  38.001  36.257  7.025 0.0000000000
3056  39.805  30.875  -3.732 0.0000000000
3062  32.629  30.309  0.215 0.0000000000
3653  50.561  35.519  -1.929 0.0000000000
3654  50.189  35.314  -4.189 0.0000000000
3655  51.325  33.203  -3.179 0.0000000000
3656  44.054  30.222  0.882 0.0000000000
3657  46.006  31.486  -1.665 0.0000000000
3658  42.821  31.551  -0.335 0.0000000000
3659  41.656  32.163  -1.752 0.0000000000
3660  39.559  31.407  1.596 0.0000000000
3661  36.654  30.848  3.407 0.0000000000
3662  38.224  29.801  4.130 0.0000000000
4106  39.822  38.419  3.581 0.0000000000
4108  40.835  39.571  2.391 0.0000000000
4109  40.505  40.688  0.588 0.0000000000
4110  42.788  38.407  1.198 0.0000000000
4111  45.023  37.431  0.100 0.0000000000
4112  44.640  36.174  1.622 0.0000000000
4114  49.886  33.606  4.092 0.0000000000
4846  48.456  34.373  -8.149 0.0000000000
5936  51.914  30.285  -0.313 0.0000000000
5937  50.793  30.808  -1.701 0.0000000000
5938  49.062  29.080  0.431 0.0000000000
5939  45.452  28.822  1.876 0.0000000000
5940  42.332  28.492  3.228 0.0000000000
5941  39.811  28.319  4.678 0.0000000000
6209  38.839  37.404  5.042 0.0000000000
6210  41.385  36.322  4.182 0.0000000000
6211  44.356  35.831  3.673 0.0000000000
6212  43.875  34.946  5.742 0.0000000000
6652  47.082  31.864  -8.227 0.0000000000
7610  43.727  37.909  -3.673 0.0000000000
7612  46.920  36.407  -5.047 0.0000000000
7613  49.412  34.745  -6.274 0.0000000000
7614  50.007  32.801  -6.826 0.0000000000
7615  49.353  31.657  -2.870 0.0000000000
7616  48.072  32.072  -4.354 0.0000000000
7617  47.345  32.306  -6.120 0.0000000000
7618  44.163  32.276  -5.158 0.0000000000
7619  40.705  31.808  -2.964 0.0000000000
7620  37.019  31.457  -0.542 0.0000000000
7621  33.824  30.846  1.472 0.0000000000
7622  35.093  31.176  2.535 0.0000000000
7623  33.867  29.772  5.216 0.0000000000
8229  39.274  41.044  -1.297 0.0000000000
8230  41.142  39.139  -2.670 0.0000000000
8231  44.777  38.400  -1.639 0.0000000000
8232  47.755  36.651  -0.889 0.0000000000
8233  50.334  34.521  -0.213 0.0000000000
8234  47.225  35.102  2.995 0.0000000000
8235  50.119  33.888  1.795 0.0000000000
8236  52.109  32.130  0.534 0.0000000000
8237  52.570  29.860  1.446 0.0000000000
10736  37.908  30.786  -2.582 0.0000000000
10740  35.470  30.550  -1.897 0.0000000000
10741  33.759  30.394  -1.102 0.0000000000
10742  34.276  30.631  -0.579 0.0000000000
11333  51.369  34.146  -1.634 0.0000000000
11334  51.197  34.424  -2.688 0.0000000000
11335  51.607  33.116  -2.253 0.0000000000
11336  42.483  30.226  1.615 0.0000000000
11337  43.433  31.013  0.306 0.0000000000
11338  41.832  30.946  1.176 0.0000000000
11339  41.186  31.521  0.586 0.0000000000
11340  40.232  30.812  2.143 0.0000000000
11341  38.871  30.656  2.900 0.0000000000
11342  39.591  30.025  3.310 0.0000000000
11786  40.889  37.715  2.996 0.0000000000
11787  40.355  39.003  3.002 0.0000000000
11788  41.390  38.372  2.374 0.0000000000
11789  41.722  38.964  1.753 0.0000000000
11790  42.465  37.748  1.781 0.0000000000
11791  43.544  37.233  1.234 0.0000000000
11792  43.348  36.719  1.961 0.0000000000
12526  49.199  33.551  -8.516 0.0000000000
13733  51.769  29.323  0.494 0.0000000000
13734  50.848  29.455  -0.158 0.0000000000
13735  50.237  28.734  0.780 0.0000000000
13736  46.022  27.808  3.355 0.0000000000
13737  46.575  28.406  2.366 0.0000000000
13738  44.891  28.028  2.978 0.0000000000
13739  43.881  28.606  2.528 0.0000000000
13740  43.208  27.772  3.631 0.0000000000
13741  41.891  27.624  4.264 0.0000000000
14186  39.246  35.699  6.404 0.0000000000
14187  38.462  36.864  6.014 0.0000000000
14188  39.618  36.349  5.507 0.0000000000
14189  40.005  36.770  4.523 0.0000000000
14190  41.079  35.900  5.206 0.0000000000
14191  42.560  35.598  4.953 0.0000000000
14192  42.263  35.039  5.885 0.0000000000
14926  45.360  31.626  -7.404 0.0000000000
14927  46.950  31.612  -9.214 0.0000000000
16718  45.575  37.545  -3.173 0.0000000000
16719  45.180  37.144  -4.408 0.0000000000
16720  47.270  36.858  -3.893 0.0000000000
16721  50.662  34.049  -4.832 0.0000000000
16722  49.857  34.884  -5.362 0.0000000000
16723  50.412  33.845  -5.854 0.0000000000
16724  50.109  33.774  -6.752 0.0000000000
16725  50.209  32.828  -5.988 0.0000000000
16726  49.236  30.292  -1.162 0.0000000000
16727  50.084  31.281  -2.251 0.0000000000
16728  48.431  30.986  -1.639 0.0000000000
16729  45.386  31.929  -2.411 0.0000000000
16730  47.060  31.806  -3.028 0.0000000000
16731  46.518  32.183  -3.830 0.0000000000
16732  47.622  32.197  -5.112 0.0000000000
16733  46.086  32.325  -4.693 0.0000000000
16734  45.797  32.338  -5.721 0.0000000000
16735  44.467  32.384  -4.247 0.0000000000
16736  39.960  32.013  -0.647 0.0000000000
16737  41.169  32.097  -2.435 0.0000000000
16738  39.367  31.907  -1.182 0.0000000000
16739  38.882  31.632  -1.726 0.0000000000
16740  37.605  31.720  -0.033 0.0000000000
16741  36.014  31.474  0.978 0.0000000000
16742  36.674  31.560  1.481 0.0000000000
16743  36.051  30.009  4.708 0.0000000000
16744  35.234  30.371  4.346 0.0000000000
16745  34.695  29.477  5.623 0.0000000000
16746  33.361  28.799  6.468 0.0000000000
16747  34.247  28.490  6.800 0.0000000000
16748  39.433  27.390  5.884 0.0000000000
16749  38.530  28.162  5.538 0.0000000000
18086  41.247  39.986  -0.126 0.0000000000
18087  39.817  40.864  -0.336 0.0000000000
18088  40.516  39.989  -1.105 0.0000000000
18089  40.070  40.036  -2.075 0.0000000000
18090  41.585  39.193  -1.678 0.0000000000
18091  42.862  38.668  -2.175 0.0000000000
18092  43.486  38.852  -1.184 0.0000000000
18093  46.126  36.273  0.298 0.0000000000
18094  46.352  37.017  -0.356 0.0000000000
18095  47.569  35.883  -0.120 0.0000000000
18096  49.078  35.539  -0.579 0.0000000000
18097  48.899  34.950  0.311 0.0000000000
18098  45.708  35.381  4.485 0.0000000000
18099  45.806  35.536  3.365 0.0000000000
18100  47.099  35.146  4.177 0.0000000000
18101  51.127  32.712  3.293 0.0000000000
18102  50.041  33.847  2.984 0.0000000000
18103  51.285  32.922  2.277 0.0000000000
18104  51.366  33.076  1.176 0.0000000000
18105  52.078  31.949  1.511 0.0000000000
18106  52.394  30.987  0.906 0.0000000000
18107  52.511  30.723  1.850 0.0000000000
20363  32.966  30.467  2.924 0.0000000000
20364  32.270  30.255  2.336 0.0000000000
20365  31.626  29.666  3.582 0.0000000000
23217  49.688  28.281  1.878 0.0000000000
23488  37.467  35.612  7.961 0.0000000000
23489  38.843  35.117  7.242 0.0000000000
23490  40.345  34.781  6.877 0.0000000000
23491  41.872  34.496  6.686 0.0000000000
23932  41.592  31.073  -5.006 0.0000000000
25007  49.347  36.810  -2.220 0.0000000000
25008  49.116  36.597  -3.387 0.0000000000
25009  50.465  35.630  -3.061 0.0000000000
25010  50.981  34.320  -3.743 0.0000000000
25011  50.889  33.119  -4.158 0.0000000000
25012  45.649  30.233  0.248 0.0000000000
25013  46.746  30.961  -1.008 0.0000000000
25014  45.017  30.930  -0.402 0.0000000000
25015  44.409  31.519  -1.050 0.0000000000
25016  43.848  31.964  -1.827 0.0000000000
25017  43.343  32.280  -2.645 0.0000000000
25018  42.202  31.941  -1.059 0.0000000000
25019  40.526  31.876  -0.036 0.0000000000
25020  38.890  31.711  1.018 0.0000000000
25021  37.370  31.482  2.072 0.0000000000
25022  38.122  31.150  2.467 0.0000000000
25023  37.439  30.391  3.809 0.0000000000
25024  36.849  29.499  5.021 0.0000000000
25822  38.990  39.144  4.277 0.0000000000
25824  39.654  39.696  3.717 0.0000000000
25825  40.194  40.217  3.158 0.0000000000
25826  40.326  40.860  2.380 0.0000000000
25827  39.977  41.479  1.448 0.0000000000
25828  40.896  40.217  1.593 0.0000000000
25829  41.771  39.606  0.857 0.0000000000
25830  42.860  39.045  0.318 0.0000000000
25831  43.910  38.607  -0.203 0.0000000000
25832  43.834  37.894  0.648 0.0000000000
25833  44.683  36.731  0.747 0.0000000000
25834  45.985  35.717  1.156 0.0000000000
25835  48.160  33.731  5.363 0.0000000000
25836  48.428  34.365  4.753 0.0000000000
25837  49.654  33.034  4.712 0.0000000000
25838  50.885  32.226  3.998 0.0000000000
25839  51.942  31.297  3.416 0.0000000000
25840  52.569  30.482  2.793 0.0000000000
29210  52.106  31.403  -0.896 0.0000000000
29211  51.637  31.718  -1.726 0.0000000000
29212  51.348  30.392  -1.070 0.0000000000
29213  49.913  29.766  -0.769 0.0000000000
29214  48.076  29.605  -0.105 0.0000000000
29215  48.454  28.649  1.573 0.0000000000
29216  47.258  28.983  1.152 0.0000000000
29217  46.318  29.597  0.703 0.0000000000
29218  44.678  29.462  1.421 0.0000000000
29219  43.106  29.359  2.105 0.0000000000
29220  41.591  29.339  2.829 0.0000000000
29221  40.319  29.262  3.583 0.0000000000
29222  41.058  28.434  3.909 0.0000000000
29223  40.613  27.540  5.046 0.0000000000
29846  37.937  38.097  5.774 0.0000000000
29847  38.398  38.636  4.964 0.0000000000
29848  39.315  37.863  4.223 0.0000000000
29849  40.407  37.198  3.707 0.0000000000
29850  41.795  36.662  3.292 0.0000000000
29851  43.153  36.275  2.907 0.0000000000
29852  42.899  35.948  3.942 0.0000000000
29853  44.142  35.469  4.764 0.0000000000
29854  45.476  34.935  5.606 0.0000000000
29855  43.446  34.363  6.579 0.0000000000
29856  45.181  34.355  6.355 0.0000000000
29857  46.636  34.169  5.863 0.0000000000
30880  48.461  32.168  -8.676 0.0000000000
30882  48.265  32.105  -9.798 0.0000000000
33272  42.115  38.606  -4.280 0.0000000000
33274  43.425  37.726  -5.063 0.0000000000
33275  44.935  36.851  -5.648 0.0000000000
33276  46.359  36.072  -6.068 0.0000000000
33277  48.798  36.042  -4.524 0.0000000000
33278  48.289  35.588  -5.586 0.0000000000
33279  47.683  35.348  -6.567 0.0000000000
33280  48.898  34.565  -7.130 0.0000000000
33281  49.708  33.607  -7.540 0.0000000000
33282  49.613  32.706  -7.600 0.0000000000
33283  51.230  31.994  -2.523 0.0000000000
33284  50.664  32.220  -3.265 0.0000000000
33285  50.084  32.227  -4.040 0.0000000000
33286  47.724  31.487  -2.244 0.0000000000
33287  48.698  31.857  -3.529 0.0000000000
33288  49.526  32.177  -4.811 0.0000000000
33289  49.196  32.213  -5.671 0.0000000000
33290  48.886  32.301  -6.495 0.0000000000
33291  48.635  32.238  -7.494 0.0000000000
33292  47.205  32.202  -7.214 0.0000000000
33293  45.556  32.028  -6.658 0.0000000000
33294  43.848  31.851  -5.844 0.0000000000
33295  42.923  32.305  -3.549 0.0000000000
33296  42.484  32.068  -4.199 0.0000000000
33297  42.041  31.605  -4.658 0.0000000000
33298  40.225  31.371  -3.322 0.0000000000
33299  38.390  31.155  -2.147 0.0000000000
33300  36.562  31.063  -1.015 0.0000000000
33301  34.835  30.908  -0.014 0.0000000000
33302  35.463  31.222  0.470 0.0000000000
33303  34.462  31.088  1.989 0.0000000000
33304  33.652  30.612  3.467 0.0000000000
33305  35.934  31.107  2.959 0.0000000000
33306  34.448  30.590  3.924 0.0000000000
33307  33.074  29.880  4.755 0.0000000000
33308  32.569  28.962  5.974 0.0000000000
33311  39.000  29.071  4.423 0.0000000000
33312  37.674  28.833  5.302 0.0000000000
33313  36.354  28.493  6.249 0.0000000000
33316  35.153  28.019  7.107 0.0000000000
34985  39.345  41.829  0.557 0.0000000000
34986  38.827  42.091  -0.398 0.0000000000
34987  38.612  42.544  -1.342 0.0000000000
34988  39.076  41.357  -2.269 0.0000000000
34989  39.838  40.291  -3.073 0.0000000000
34990  40.892  39.339  -3.706 0.0000000000
34991  42.400  38.418  -3.132 0.0000000000
34992  44.243  38.184  -2.685 0.0000000000
34993  46.103  37.942  -2.038 0.0000000000
34994  45.147  38.131  -0.616 0.0000000000
34995  46.449  37.746  -0.998 0.0000000000
34996  47.794  37.357  -1.638 0.0000000000
34997  49.279  36.261  -1.396 0.0000000000
34998  50.565  35.041  -1.068 0.0000000000
34999  51.366  33.764  -0.785 0.0000000000
35000  44.530  35.935  2.598 0.0000000000
35001  45.923  35.456  2.236 0.0000000000
35002  47.306  35.012  1.778 0.0000000000
35003  48.599  34.682  3.687 0.0000000000
35004  48.720  34.542  2.465 0.0000000000
35005  48.823  34.486  1.298 0.0000000000
35006  50.249  34.041  0.720 0.0000000000
35007  51.401  33.370  0.167 0.0000000000
35008  52.011  32.430  -0.428 0.0000000000
35009  52.297  31.158  -0.034 0.0000000000
35010  52.339  30.066  0.599 0.0000000000
35011  52.196  29.110  1.244 0.0000000000
37747  33.215  30.586  0.885 0.0000000000
41456  36.943  30.786  -2.006 0.0000000000
41457  37.668  30.662  -2.803 0.0000000000
41458  36.743  30.657  -2.288 0.0000000000
41460  35.710  30.619  -1.684 0.0000000000
41461  34.854  30.584  -1.233 0.0000000000
41462  35.119  30.707  -0.991 0.0000000000
42053  51.655  33.487  -1.516 0.0000000000
42054  51.544  33.679  -1.949 0.0000000000
42055  51.749  32.985  -1.792 0.0000000000
42056  41.687  30.172  2.078 0.0000000000
42057  42.128  30.593  1.426 0.0000000000
42058  41.343  30.549  1.868 0.0000000000
42059  41.047  30.908  1.629 0.0000000000
42060  40.525  30.497  2.344 0.0000000000
42061  39.882  30.425  2.753 0.0000000000
42062  40.237  30.116  2.903 0.0000000000
42506  41.516  37.434  2.699 0.0000000000
42507  41.148  38.049  2.663 0.0000000000
42508  41.736  37.756  2.369 0.0000000000
42509  41.896  38.046  2.061 0.0000000000
42510  42.340  37.464  2.066 0.0000000000
42511  42.875  37.184  1.814 0.0000000000
42512  42.752  36.953  2.203 0.0000000000
43246  49.394  33.168  -8.631 0.0000000000
44453  51.567  28.853  0.865 0.0000000000
44454  51.097  28.934  0.537 0.0000000000
44455  50.796  28.591  1.026 0.0000000000
44456  45.182  27.618  3.637 0.0000000000
44457  45.426  27.859  3.183 0.0000000000
44458  44.611  27.705  3.520 0.0000000000
44459  44.085  27.887  3.294 0.0000000000
44460  43.731  27.550  3.881 0.0000000000
44461  43.058  27.443  4.160 0.0000000000
44906  39.941  35.460  6.236 0.0000000000
44907  39.445  36.031  5.958 0.0000000000
44908  40.157  35.806  5.805 0.0000000000
44909  40.330  36.111  5.345 0.0000000000
44910  40.893  35.630  5.683 0.0000000000
44911  41.668  35.463  5.550 0.0000000000
44912  41.436  35.146  6.032 0.0000000000
45646  44.447  31.477  -6.888 0.0000000000
45647  45.264  31.399  -7.781 0.0000000000
45648  44.359  31.212  -7.201 0.0000000000
47438  46.569  37.444  -2.864 0.0000000000
47439  46.425  37.206  -3.517 0.0000000000
47440  47.433  37.124  -3.282 0.0000000000
47441  50.706  33.435  -5.107 0.0000000000
47442  50.562  33.921  -5.381 0.0000000000
47443  50.533  33.348  -5.553 0.0000000000
47444  50.407  33.310  -5.994 0.0000000000
47445  50.369  32.830  -5.591 0.0000000000
47446  48.315  30.204  -0.853 0.0000000000
47447  48.844  30.640  -1.403 0.0000000000
47448  47.999  30.600  -1.090 0.0000000000
47449  45.115  32.120  -2.823 0.0000000000
47450  45.952  32.116  -3.145 0.0000000000
47451  45.670  32.215  -3.519 0.0000000000
47452  46.266  32.253  -4.222 0.0000000000
47453  45.475  32.341  -3.967 0.0000000000
47454  45.302  32.402  -4.464 0.0000000000
47455  44.719  32.402  -3.743 0.0000000000
47456  39.125  31.941  -0.082 0.0000000000
47457  39.652  31.990  -0.926 0.0000000000
47458  38.795  31.906  -0.342 0.0000000000
47459  38.522  31.844  -0.659 0.0000000000
47460  37.922  31.817  0.222 0.0000000000
47461  37.127  31.673  0.724 0.0000000000
47462  37.450  31.706  0.973 0.0000000000
47463  35.819  29.562  5.324 0.0000000000
47464  35.373  29.782  5.157 0.0000000000
47465  35.168  29.345  5.775 0.0000000000
47466  34.464  28.996  6.223 0.0000000000
47467  34.889  28.818  6.341 0.0000000000
48806  41.717  39.642  -0.414 0.0000000000
48807  40.842  40.019  -0.610 0.0000000000
48808  41.302  39.649  -0.936 0.0000000000
48809  41.023  39.571  -1.424 0.0000000000
48810  41.927  39.290  -1.205 0.0000000000
48811  42.526  39.023  -1.482 0.0000000000
48812  42.869  39.069  -0.956 0.0000000000
48813  46.741  35.774  0.494 0.0000000000
48814  46.846  36.058  0.085 0.0000000000
48815  47.516  35.562  0.285 0.0000000000
48816  48.240  35.398  0.080 0.0000000000
48817  48.192  35.103  0.542 0.0000000000
48818  46.309  35.097  4.913 0.0000000000
48819  46.416  35.290  4.337 0.0000000000
48820  47.005  35.026  4.717 0.0000000000
48821  51.560  32.195  2.886 0.0000000000
48822  51.188  32.836  2.799 0.0000000000
48823  51.649  32.358  2.417 0.0000000000
48824  51.737  32.422  1.869 0.0000000000
48825  52.038  31.840  2.014 0.0000000000
48826  52.296  31.356  1.675 0.0000000000
48827  52.310  31.217  2.142 0.0000000000
51083  32.605  30.182  3.598 0.0000000000
51084  32.258  30.101  3.297 0.0000000000
51085  31.957  29.761  3.915 0.0000000000
54504  36.985  35.862  8.390 0.0000000000
54509  39.561  34.915  6.993 0.0000000000
55246  40.693  30.974  -4.372 0.0000000000
55247  41.434  30.834  -5.288 0.0000000000
55248  40.521  30.745  -4.585 0.0000000000
55263  33.169  30.367  -0.446 0.0000000000
55264  32.851  30.234  -0.707 0.0000000000
55265  32.324  30.154  -0.061 0.0000000000
55267  31.867  30.033  0.572 0.0000000000
57038  50.034  36.236  -2.080 0.0000000000
57039  50.024  36.316  -2.657 0.0000000000
57040  50.532  35.634  -2.499 0.0000000000
57041  51.328  33.850  -2.961 0.0000000000
57042  51.104  34.424  -3.211 0.0000000000
57043  51.242  33.748  -3.459 0.0000000000
57044  51.034  33.690  -3.988 0.0000000000
57045  51.098  33.181  -3.657 0.0000000000
57046  44.855  30.243  0.572 0.0000000000
57047  45.384  30.588  -0.062 0.0000000000
57048  44.534  30.616  0.254 0.0000000000
57049  43.135  31.291  0.021 0.0000000000
57050  43.942  31.288  -0.373 0.0000000000
57051  43.622  31.555  -0.712 0.0000000000
57052  44.118  31.765  -1.422 0.0000000000
57053  43.324  31.768  -1.090 0.0000000000
57054  43.017  31.947  -1.472 0.0000000000
57055  42.521  31.758  -0.712 0.0000000000
57056  40.386  31.468  1.073 0.0000000000
57057  40.850  31.723  0.264 0.0000000000
57058  40.025  31.671  0.785 0.0000000000
57059  39.687  31.814  0.505 0.0000000000
57060  39.193  31.559  1.359 0.0000000000
57061  38.516  31.487  1.768 0.0000000000
57062  38.834  31.267  2.045 0.0000000000
57063  38.551  30.215  3.518 0.0000000000
57064  38.154  30.517  3.354 0.0000000000
57065  37.832  30.102  3.967 0.0000000000
57066  37.134  29.966  4.405 0.0000000000
57067  37.531  29.663  4.565 0.0000000000
58396  39.364  38.755  3.912 0.0000000000
58397  39.333  39.417  3.995 0.0000000000
58398  39.651  39.013  3.651 0.0000000000
58399  40.637  39.282  2.717 0.0000000000
58400  40.208  39.626  3.094 0.0000000000
58401  40.472  39.867  2.747 0.0000000000
58402  40.350  40.515  2.778 0.0000000000
58403  40.587  40.172  2.376 0.0000000000
58404  40.543  40.523  1.976 0.0000000000
58405  40.924  39.909  2.036 0.0000000000
58406  42.240  38.656  1.460 0.0000000000
58407  41.785  39.289  1.364 0.0000000000
58408  42.355  38.991  1.085 0.0000000000
58409  42.295  39.299  0.585 0.0000000000
58410  42.906  38.730  0.813 0.0000000000
58411  43.402  38.495  0.528 0.0000000000
58412  43.301  38.173  0.934 0.0000000000
58413  44.073  36.690  1.344 0.0000000000
58414  44.136  36.983  1.000 0.0000000000
58415  44.691  36.447  1.157 0.0000000000
58416  45.342  36.246  0.903 0.0000000000
58417  45.309  35.955  1.395 0.0000000000
58419  48.985  33.386  5.072 0.0000000000
58424  51.422  31.762  3.693 0.0000000000
60616  47.847  34.765  -7.932 0.0000000000
64238  52.011  30.835  -0.611 0.0000000000
64239  51.757  30.891  -1.039 0.0000000000
64240  51.632  30.329  -0.691 0.0000000000
64241  50.017  29.208  0.081 0.0000000000
64242  50.364  29.569  -0.488 0.0000000000
64243  49.454  29.386  -0.187 0.0000000000
64244  49.037  29.672  -0.468 0.0000000000
64245  48.485  29.297  0.133 0.0000000000
64246  48.867  28.274  2.248 0.0000000000
64247  49.099  28.513  1.691 0.0000000000
64248  48.133  28.408  2.121 0.0000000000
64249  45.978  28.569  2.145 0.0000000000
64250  46.904  28.686  1.814 0.0000000000
64251  46.330  28.936  1.555 0.0000000000
64252  46.740  29.301  0.915 0.0000000000
64253  45.864  29.224  1.301 0.0000000000
64254  45.445  29.527  1.100 0.0000000000
64255  45.050  29.139  1.630 0.0000000000
64256  43.115  28.549  2.864 0.0000000000
64257  43.510  28.988  2.325 0.0000000000
64258  42.732  28.965  2.662 0.0000000000
64259  42.352  29.366  2.442 0.0000000000
64260  41.960  28.917  3.036 0.0000000000
64261  41.319  28.898  3.365 0.0000000000
64262  41.693  28.466  3.556 0.0000000000
64263  41.765  27.276  4.823 0.0000000000
64264  41.223  27.588  4.640 0.0000000000
64265  41.126  27.252  5.193 0.0000000000
64266  40.544  27.198  5.592 0.0000000000
65596  37.472  36.567  7.414 0.0000000000
65598  37.731  36.883  6.889 0.0000000000
65599  38.646  37.179  5.529 0.0000000000
65600  38.143  37.483  5.864 0.0000000000
65601  38.326  37.748  5.379 0.0000000000
65602  38.141  38.375  5.304 0.0000000000
65603  38.569  38.013  4.953 0.0000000000
65604  38.794  38.262  4.562 0.0000000000
65605  39.056  37.635  4.590 0.0000000000
65606  40.692  36.537  4.367 0.0000000000
65607  40.219  36.992  4.103 0.0000000000
65608  40.882  36.759  3.910 0.0000000000
65609  41.094  36.926  3.500 0.0000000000
65610  41.603  36.493  3.757 0.0000000000
65611  42.305  36.277  3.604 0.0000000000
65612  42.136  36.112  4.078 0.0000000000
65613  43.227  35.269  5.349 0.0000000000
65614  43.343  35.504  4.861 0.0000000000
65615  44.037  35.225  5.271 0.0000000000
65616  44.831  35.214  5.184 0.0000000000
65617  44.669  34.939  5.687 0.0000000000
65619  42.647  34.402  6.619 0.0000000000
65624  45.917  34.268  6.112 0.0000000000
67816  47.829  32.016  -8.499 0.0000000000
67817  48.377  32.129  -9.265 0.0000000000
67818  47.779  31.918  -9.064 0.0000000000
73193  42.836  38.141  -3.979 0.0000000000
73194  42.751  38.188  -4.670 0.0000000000
73195  43.531  37.823  -4.362 0.0000000000
73196  46.036  36.739  -4.737 0.0000000000
73197  45.040  36.974  -5.042 0.0000000000
73198  45.895  36.604  -5.337 0.0000000000
73199  45.646  36.465  -5.867 0.0000000000
73200  46.625  36.215  -5.550 0.0000000000
73201  49.734  36.019  -3.790 0.0000000000
73202  48.945  36.317  -4.006 0.0000000000
73203  49.543  35.690  -4.394 0.0000000000
73204  49.659  34.804  -5.780 0.0000000000
73205  49.150  35.309  -5.459 0.0000000000
73206  48.888  35.196  -5.944 0.0000000000
73207  47.942  35.492  -6.046 0.0000000000
73208  48.595  35.081  -6.380 0.0000000000
73209  48.325  34.986  -6.831 0.0000000000
73210  49.172  34.663  -6.695 0.0000000000
73211  50.120  33.265  -6.820 0.0000000000
73212  49.889  33.669  -7.122 0.0000000000
73213  49.989  33.185  -7.219 0.0000000000
73214  49.772  33.137  -7.624 0.0000000000
73215  49.792  32.754  -7.197 0.0000000000
73216  51.337  31.193  -1.783 0.0000000000
73217  51.447  31.853  -2.143 0.0000000000
73218  51.065  31.393  -2.116 0.0000000000
73219  49.732  31.513  -2.588 0.0000000000
73220  50.405  31.775  -2.775 0.0000000000
73221  50.064  31.877  -3.089 0.0000000000
73222  50.417  32.251  -3.638 0.0000000000
73223  49.742  31.987  -3.463 0.0000000000
73224  46.355  31.228  -1.338 0.0000000000
73225  47.227  31.234  -1.616 0.0000000000
73226  46.866  31.464  -1.983 0.0000000000
73227  47.573  31.950  -3.739 0.0000000000
73228  47.896  31.794  -3.331 0.0000000000
73229  48.377  31.960  -3.949 0.0000000000
73230  49.100  32.054  -4.154 0.0000000000
73231  48.844  32.098  -4.586 0.0000000000
73232  49.346  32.190  -5.285 0.0000000000
73233  48.640  32.114  -5.017 0.0000000000
73234  47.439  32.299  -5.592 0.0000000000
73235  48.262  32.229  -5.804 0.0000000000
73236  48.119  32.253  -6.291 0.0000000000
73237  48.718  32.275  -6.944 0.0000000000
73238  48.020  32.229  -6.809 0.0000000000
73239  47.951  32.210  -7.382 0.0000000000
73240  47.287  32.257  -6.654 0.0000000000
73241  44.987  32.333  -5.468 0.0000000000
73242  45.657  32.224  -6.201 0.0000000000
73243  44.855  32.181  -5.920 0.0000000000
73244  44.763  31.973  -6.361 0.0000000000
73245  44.036  32.103  -5.576 0.0000000000
73246  42.506  32.242  -2.250 0.0000000000
73247  43.129  32.323  -3.111 0.0000000000
73248  42.264  32.272  -2.654 0.0000000000
73249  40.926  31.972  -2.709 0.0000000000
73250  41.797  32.091  -3.341 0.0000000000
73251  41.589  31.928  -3.601 0.0000000000
73252  42.273  31.871  -4.460 0.0000000000
73253  41.368  31.726  -3.825 0.0000000000
73254  41.117  31.462  -3.943 0.0000000000
73255  40.451  31.613  -3.155 0.0000000000
73256  37.964  31.537  -1.137 0.0000000000
73257  38.621  31.409  -1.935 0.0000000000
73258  37.657  31.313  -1.327 0.0000000000
73259  37.475  31.115  -1.583 0.0000000000
73260  36.783  31.256  -0.781 0.0000000000
73261  35.965  31.175  -0.283 0.0000000000
73262  36.253  31.348  -0.048 0.0000000000
73263  35.543  31.373  1.743 0.0000000000
73264  35.230  31.306  1.485 0.0000000000
73265  34.773  31.142  2.252 0.0000000000
73266  34.021  30.915  2.729 0.0000000000
73267  34.376  30.914  2.988 0.0000000000
73268  37.005  31.196  2.724 0.0000000000
73269  36.662  31.303  2.490 0.0000000000
73270  36.291  31.011  3.179 0.0000000000
73271  34.554  30.092  4.779 0.0000000000
73272  34.844  30.505  4.126 0.0000000000
73273  34.158  30.209  4.568 0.0000000000
73274  33.754  30.276  4.383 0.0000000000
73275  33.476  29.871  4.986 0.0000000000
73276  32.819  29.467  5.347 0.0000000000
73277  33.202  29.410  5.603 0.0000000000
73283  40.035  28.798  4.119 0.0000000000
73284  39.659  29.191  3.997 0.0000000000
73285  39.363  28.709  4.547 0.0000000000
73287  38.087  28.494  5.404 0.0000000000
73288  37.429  28.343  5.895 0.0000000000
73289  37.002  28.669  5.790 0.0000000000
73290  36.817  28.157  6.383 0.0000000000
73297  35.597  27.741  7.239 0.0000000000
77296  40.222  41.080  1.001 0.0000000000
77297  39.608  41.656  1.001 0.0000000000
77298  39.889  41.229  0.540 0.0000000000
77299  39.497  40.917  -0.835 0.0000000000
77300  39.297  41.423  -0.407 0.0000000000
77301  39.027  41.562  -0.871 0.0000000000
77302  38.680  42.319  -0.846 0.0000000000
77303  38.872  41.746  -1.336 0.0000000000
77304  38.824  41.942  -1.824 0.0000000000
77305  39.146  41.168  -1.775 0.0000000000
77306  40.515  39.569  -2.420 0.0000000000
77307  39.866  40.149  -2.581 0.0000000000
77308  40.413  39.658  -2.899 0.0000000000
77309  40.307  39.752  -3.413 0.0000000000
77310  40.996  39.190  -3.189 0.0000000000
77311  41.567  38.834  -3.453 0.0000000000
77312  41.762  38.766  -2.902 0.0000000000
77313  43.834  38.555  -1.945 0.0000000000
77314  43.535  38.423  -2.410 0.0000000000
77315  44.550  38.315  -2.200 0.0000000000
77316  45.197  38.073  -2.387 0.0000000000
77317  45.443  38.185  -1.828 0.0000000000
77318  44.522  38.036  0.000 0.0000000000
77319  44.556  38.360  -0.384 0.0000000000
77320  45.139  37.776  -0.228 0.0000000000
77321  47.028  36.853  -0.566 0.0000000000
77322  46.416  37.425  -0.652 0.0000000000
77323  47.091  37.250  -0.911 0.0000000000
77324  47.114  37.547  -1.291 0.0000000000
77325  47.799  37.061  -1.228 0.0000000000
77326  48.552  36.881  -1.526 0.0000000000
77327  48.526  36.475  -1.199 0.0000000000
77328  49.745  35.023  -0.369 0.0000000000
77329  49.865  35.303  -0.810 0.0000000000
77330  50.427  34.771  -0.626 0.0000000000
77331  50.957  34.454  -0.931 0.0000000000
77332  50.904  34.226  -0.477 0.0000000000
77333  43.750  36.026  3.261 0.0000000000
77334  43.843  36.119  2.734 0.0000000000
77335  44.466  35.886  3.125 0.0000000000
77336  46.533  35.357  3.182 0.0000000000
77337  45.844  35.507  2.794 0.0000000000
77338  46.568  35.240  2.607 0.0000000000
77339  46.603  35.225  2.024 0.0000000000
77340  47.278  35.017  2.384 0.0000000000
77341  49.196  34.024  4.503 0.0000000000
77342  48.514  34.644  4.263 0.0000000000
77343  49.262  34.224  3.951 0.0000000000
77344  50.078  33.907  2.386 0.0000000000
77345  49.374  34.251  2.734 0.0000000000
77346  49.414  34.223  2.136 0.0000000000
77347  48.764  34.480  1.862 0.0000000000
77348  49.470  34.206  1.554 0.0000000000
77349  49.522  34.271  0.986 0.0000000000
77350  50.180  33.938  1.262 0.0000000000
77351  51.857  32.605  0.866 0.0000000000
77352  51.413  33.212  0.733 0.0000000000
77353  51.799  32.762  0.393 0.0000000000
77354  51.786  32.936  -0.110 0.0000000000
77355  52.054  32.274  0.060 0.0000000000
77356  52.215  31.742  -0.271 0.0000000000
77357  52.259  31.646  0.231 0.0000000000
77358  52.490  30.410  1.151 0.0000000000
77359  52.401  30.525  0.683 0.0000000000
77360  52.455  29.980  0.990 0.0000000000
77361  52.294  29.572  0.921 0.0000000000
77362  52.445  29.504  1.345 0.0000000000
84128  34.315  30.912  0.743 0.0000000000
84129  34.000  30.773  0.455 0.0000000000
84130  33.486  30.714  1.203 0.0000000000
84131  31.571  29.850  2.643 0.0000000000
84132  31.941  30.108  1.996 0.0000000000
93052  38.854  30.792  -3.170 0.0000000000
93053  39.584  30.689  -4.052 0.0000000000
93054  38.627  30.653  -3.427 0.0000000000
93062  34.632  30.491  -1.504 0.0000000000
93063  34.056  30.513  -0.854 0.0000000000
93064  33.458  30.500  -0.168 0.0000000000
94127  51.009  34.788  -1.819 0.0000000000
94128  50.945  34.964  -2.346 0.0000000000
94129  51.280  34.319  -2.154 0.0000000000
94130  51.449  33.814  -2.448 0.0000000000
94131  51.487  33.217  -2.730 0.0000000000
94132  43.252  30.207  1.247 0.0000000000
94133  43.736  30.622  0.589 0.0000000000
94134  42.936  30.638  0.973 0.0000000000
94135  42.633  30.967  0.745 0.0000000000
94136  42.334  31.292  0.454 0.0000000000
94137  42.014  31.543  0.099 0.0000000000
94138  41.535  31.263  0.882 0.0000000000
94139  40.772  31.208  1.375 0.0000000000
94140  39.914  31.139  1.859 0.0000000000
94141  39.197  31.062  2.258 0.0000000000
94142  39.534  30.755  2.535 0.0000000000
94143  39.230  30.336  3.133 0.0000000000
94144  38.927  29.904  3.715 0.0000000000
94942  40.317  38.061  3.254 0.0000000000
94943  40.071  38.688  3.293 0.0000000000
94944  40.574  38.351  2.968 0.0000000000
94945  40.868  38.697  2.685 0.0000000000
94946  41.103  38.989  2.395 0.0000000000
94947  41.282  39.290  2.080 0.0000000000
94948  41.597  38.658  2.091 0.0000000000
94949  42.083  38.360  1.779 0.0000000000
94950  42.622  38.085  1.512 0.0000000000
94951  43.143  37.829  1.222 0.0000000000
94952  42.981  37.461  1.490 0.0000000000
94953  43.463  36.951  1.577 0.0000000000
94954  44.001  36.461  1.796 0.0000000000
96274  48.957  33.946  -8.350 0.0000000000
98447  51.847  29.785  0.063 0.0000000000
98448  51.458  29.803  -0.274 0.0000000000
98449  51.353  29.366  0.146 0.0000000000
98450  50.582  29.072  0.312 0.0000000000
98451  49.652  28.937  0.645 0.0000000000
98452  46.905  27.988  3.063 0.0000000000
98453  47.184  28.276  2.534 0.0000000000
98454  46.288  28.094  2.884 0.0000000000
98455  45.686  28.211  2.677 0.0000000000
98456  45.081  28.424  2.433 0.0000000000
98457  44.647  28.715  2.186 0.0000000000
98458  44.325  28.287  2.742 0.0000000000
98459  43.541  28.175  3.050 0.0000000000
98460  42.732  28.083  3.406 0.0000000000
98461  42.084  28.041  3.729 0.0000000000
98462  42.520  27.652  3.934 0.0000000000
98463  42.413  27.349  4.476 0.0000000000
99262  38.589  35.975  6.679 0.0000000000
99263  38.238  36.564  6.528 0.0000000000
99264  38.778  36.302  6.223 0.0000000000
99265  39.011  36.619  5.718 0.0000000000
99266  39.185  36.850  5.226 0.0000000000
99267  39.376  37.062  4.744 0.0000000000
99268  39.805  36.575  5.021 0.0000000000
99269  40.497  36.324  4.848 0.0000000000
99270  41.234  36.120  4.693 0.0000000000
99271  41.935  35.944  4.554 0.0000000000
99272  41.808  35.729  5.067 0.0000000000
99273  42.442  35.337  5.434 0.0000000000
99274  43.068  34.965  5.797 0.0000000000
100594  46.260  31.747  -7.935 0.0000000000
100595  47.029  31.738  -8.787 0.0000000000
100596  46.136  31.552  -8.301 0.0000000000
103820  44.627  37.704  -3.443 0.0000000000
103821  44.429  37.548  -4.049 0.0000000000
103822  45.310  37.325  -3.799 0.0000000000
103823  46.205  36.970  -4.139 0.0000000000
103824  47.097  36.608  -4.480 0.0000000000
103825  50.507  34.697  -4.538 0.0000000000
103826  49.997  35.066  -4.806 0.0000000000
103827  50.340  34.506  -5.110 0.0000000000
103828  50.215  34.373  -5.590 0.0000000000
103829  50.084  34.315  -6.105 0.0000000000
103830  49.820  34.267  -6.543 0.0000000000
103831  50.237  33.804  -6.312 0.0000000000
103832  50.276  33.282  -6.442 0.0000000000
103833  50.099  32.876  -6.417 0.0000000000
103834  50.049  30.476  -1.472 0.0000000000
103835  50.468  31.021  -1.965 0.0000000000
103836  49.710  30.769  -1.715 0.0000000000
103837  49.273  31.147  -1.983 0.0000000000
103838  48.895  31.324  -2.243 0.0000000000
103839  45.655  31.703  -2.008 0.0000000000
103840  46.522  31.657  -2.336 0.0000000000
103841  46.239  31.874  -2.719 0.0000000000
103842  46.761  32.001  -3.430 0.0000000000
103843  47.276  32.088  -4.107 0.0000000000
103844  47.830  32.133  -4.743 0.0000000000
103845  47.032  32.185  -4.458 0.0000000000
103846  46.867  32.275  -4.927 0.0000000000
103847  46.696  32.334  -5.410 0.0000000000
103848  46.589  32.358  -5.943 0.0000000000
103849  45.915  32.341  -5.187 0.0000000000
103850  45.123  32.358  -4.985 0.0000000000
103851  44.288  32.350  -4.725 0.0000000000
103852  40.767  32.090  -1.158 0.0000000000
103853  41.389  32.158  -2.089 0.0000000000
103854  40.521  32.080  -1.524 0.0000000000
103855  40.277  31.997  -1.817 0.0000000000
103856  40.024  31.882  -2.059 0.0000000000
103857  39.786  31.724  -2.313 0.0000000000
103858  39.138  31.803  -1.485 0.0000000000
103859  38.252  31.724  -0.926 0.0000000000
103860  37.314  31.600  -0.292 0.0000000000
103861  36.516  31.503  0.213 0.0000000000
103862  36.793  31.598  0.491 0.0000000000
103863  36.324  31.553  1.245 0.0000000000
103864  35.881  31.398  2.029 0.0000000000
103865  36.330  30.458  4.076 0.0000000000
103866  35.936  30.630  3.880 0.0000000000
103867  35.637  30.217  4.530 0.0000000000
103868  34.956  29.967  4.991 0.0000000000
103869  34.281  29.646  5.428 0.0000000000
103870  33.608  29.314  5.852 0.0000000000
103871  34.013  29.150  6.064 0.0000000000
103872  33.804  28.661  6.658 0.0000000000
103874  39.614  27.830  5.279 0.0000000000
103875  39.172  28.243  5.108 0.0000000000
103876  38.992  27.771  5.715 0.0000000000
106282  40.826  40.342  0.224 0.0000000000
106283  40.149  40.779  0.122 0.0000000000
106284  40.439  40.390  -0.230 0.0000000000
106285  40.106  40.407  -0.728 0.0000000000
106286  39.826  40.457  -1.223 0.0000000000
106287  39.637  40.501  -1.686 0.0000000000
106288  40.254  39.964  -1.616 0.0000000000
106289  40.750  39.542  -1.925 0.0000000000
106290  41.304  39.154  -2.168 0.0000000000
106291  41.932  38.784  -2.393 0.0000000000
106292  42.197  38.928  -1.953 0.0000000000
106293  43.154  38.798  -1.732 0.0000000000
106294  44.066  38.664  -1.445 0.0000000000
106295  45.560  36.805  0.184 0.0000000000
106296  45.690  37.189  -0.136 0.0000000000
106297  46.252  36.613  -0.048 0.0000000000
106298  46.925  36.429  -0.264 0.0000000000
106299  47.603  36.242  -0.501 0.0000000000
106300  48.403  36.080  -0.773 0.0000000000
106301  48.284  35.709  -0.352 0.0000000000
106302  48.938  35.264  -0.144 0.0000000000
106303  49.628  34.758  0.025 0.0000000000
106304  45.008  35.629  4.085 0.0000000000
106305  45.090  35.702  3.560 0.0000000000
106306  45.790  35.513  3.937 0.0000000000
106307  46.507  35.371  3.759 0.0000000000
106308  47.197  35.181  3.586 0.0000000000
106309  50.526  33.161  3.674 0.0000000000
106310  49.990  33.783  3.602 0.0000000000
106311  50.661  33.330  3.193 0.0000000000
106312  50.712  33.407  2.649 0.0000000000
106313  50.747  33.459  2.045 0.0000000000
106314  50.804  33.521  1.464 0.0000000000
106315  51.347  32.979  1.683 0.0000000000
106316  51.814  32.503  1.346 0.0000000000
106317  52.132  32.030  1.008 0.0000000000
106318  52.312  31.543  0.695 0.0000000000
106319  52.305  31.469  1.191 0.0000000000
106320  52.457  30.878  1.407 0.0000000000
106321  52.620  30.249  1.598 0.0000000000
110381  33.356  30.702  2.205 0.0000000000
110382  33.027  30.574  1.922 0.0000000000
110383  32.611  30.372  2.639 0.0000000000
110384  31.871  30.005  2.976 0.0000000000
115610  51.050  28.177  1.851 0.0000000000
115611  50.501  28.322  1.583 0.0000000000
115612  50.233  28.051  2.095 0.0000000000
115613  49.417  28.014  2.422 0.0000000000
115614  48.541  27.980  2.816 0.0000000000
115617  47.543  27.858  3.191 0.0000000000
115618  46.634  27.711  3.511 0.0000000000
115619  45.747  27.547  3.785 0.0000000000
115620  44.896  27.401  4.077 0.0000000000
116243  37.217  36.241  7.915 0.0000000000
116244  37.765  35.946  7.494 0.0000000000
116246  38.142  35.353  7.570 0.0000000000
116247  38.380  35.666  7.099 0.0000000000
116248  39.038  35.411  6.810 0.0000000000
116249  39.732  35.193  6.624 0.0000000000
116250  40.456  35.008  6.525 0.0000000000
116251  41.258  34.871  6.415 0.0000000000
116252  41.097  34.639  6.765 0.0000000000
117280  42.524  31.208  -5.632 0.0000000000
117281  43.332  31.098  -6.551 0.0000000000
117282  42.360  30.956  -5.926 0.0000000000
119789  48.501  37.193  -2.371 0.0000000000
119790  48.376  36.996  -3.024 0.0000000000
119791  49.243  36.749  -2.783 0.0000000000
119792  49.876  36.182  -3.212 0.0000000000
119793  50.366  35.500  -3.609 0.0000000000
119794  50.901  35.015  -2.892 0.0000000000
119795  50.839  34.958  -3.449 0.0000000000
119796  50.652  34.851  -3.978 0.0000000000
119797  50.825  34.199  -4.281 0.0000000000
119798  50.839  33.573  -4.521 0.0000000000
119799  50.662  32.981  -4.653 0.0000000000
119800  46.515  30.282  -0.152 0.0000000000
119801  47.085  30.633  -0.761 0.0000000000
119802  46.211  30.615  -0.389 0.0000000000
119803  45.876  30.916  -0.699 0.0000000000
119804  45.521  31.259  -1.026 0.0000000000
119805  44.210  30.965  -0.076 0.0000000000
119806  44.698  31.263  -0.724 0.0000000000
119807  45.205  31.529  -1.356 0.0000000000
119808  44.876  31.726  -1.717 0.0000000000
119809  44.615  31.940  -2.124 0.0000000000
119810  44.379  32.143  -2.550 0.0000000000
119811  44.161  32.315  -3.002 0.0000000000
119812  43.610  32.155  -2.238 0.0000000000
119813  42.753  32.115  -1.846 0.0000000000
119814  41.923  32.075  -1.402 0.0000000000
119815  41.684  31.758  -0.242 0.0000000000
119816  41.364  31.926  -0.557 0.0000000000
119817  41.077  32.033  -0.878 0.0000000000
119818  40.221  31.979  -0.337 0.0000000000
119819  39.419  31.891  0.194 0.0000000000
119820  38.551  31.798  0.762 0.0000000000
119821  37.788  31.695  1.277 0.0000000000
119822  38.163  31.612  1.497 0.0000000000
119823  37.780  31.356  2.223 0.0000000000
119824  37.393  31.024  2.944 0.0000000000
119825  38.470  30.927  2.674 0.0000000000
119826  37.761  30.787  3.146 0.0000000000
119827  37.045  30.660  3.611 0.0000000000
119828  36.750  30.227  4.252 0.0000000000
119829  36.482  29.770  4.871 0.0000000000
119830  36.220  29.305  5.481 0.0000000000
121695  39.956  39.342  3.370 0.0000000000
121696  39.923  39.968  3.461 0.0000000000
121702  40.182  41.192  1.921 0.0000000000
121703  40.437  40.838  1.491 0.0000000000
121704  40.772  40.508  1.097 0.0000000000
121705  41.335  39.607  1.696 0.0000000000
121706  41.289  39.918  1.233 0.0000000000
121707  41.116  40.211  0.715 0.0000000000
121708  41.570  39.848  0.379 0.0000000000
121709  42.104  39.546  0.102 0.0000000000
121710  42.606  39.259  -0.188 0.0000000000
121711  43.152  39.063  -0.463 0.0000000000
121712  43.357  38.857  0.026 0.0000000000
121713  43.954  38.275  0.273 0.0000000000
121714  44.405  37.662  0.349 0.0000000000
121715  43.674  37.558  0.935 0.0000000000
121716  44.236  37.279  0.679 0.0000000000
121717  44.886  37.055  0.424 0.0000000000
121718  45.428  36.502  0.528 0.0000000000
121719  46.040  35.999  0.687 0.0000000000
121720  46.663  35.492  0.952 0.0000000000
121721  47.543  34.321  5.377 0.0000000000
121722  47.646  34.664  5.020 0.0000000000
121723  48.373  34.036  5.153 0.0000000000
121724  49.093  33.709  4.822 0.0000000000
121725  49.770  33.340  4.449 0.0000000000
121727  50.281  32.630  4.327 0.0000000000
121728  50.416  32.934  4.057 0.0000000000
121729  50.980  32.476  3.675 0.0000000000
121730  51.447  31.982  3.312 0.0000000000
121731  51.916  31.519  2.971 0.0000000000
121732  52.285  31.087  2.648 0.0000000000
121733  52.306  30.903  3.114 0.0000000000
129752  51.948  32.167  -1.084 0.0000000000
129753  51.815  32.304  -1.548 0.0000000000
129754  51.819  31.560  -1.318 0.0000000000
129755  51.543  31.004  -1.434 0.0000000000
129756  51.084  30.542  -1.395 0.0000000000
129757  51.087  29.886  -0.623 0.0000000000
129758  50.734  29.986  -0.968 0.0000000000
129759  50.367  30.175  -1.268 0.0000000000
129760  49.558  30.032  -0.980 0.0000000000
129761  48.668  29.951  -0.675 0.0000000000
129762  47.704  29.877  -0.296 0.0000000000
129763  49.941  28.513  1.342 0.0000000000
129764  49.346  28.718  1.172 0.0000000000
129765  48.751  28.856  1.042 0.0000000000
129766  47.510  28.534  1.987 0.0000000000
129767  47.838  28.776  1.406 0.0000000000
129768  48.158  29.025  0.782 0.0000000000
129769  47.606  29.280  0.514 0.0000000000
129770  47.127  29.592  0.317 0.0000000000
129771  46.825  29.944  0.080 0.0000000000
129772  45.962  29.913  0.483 0.0000000000
129773  45.117  29.843  0.864 0.0000000000
129774  44.346  29.839  1.158 0.0000000000
129775  44.302  29.067  1.951 0.0000000000
129776  43.912  29.402  1.753 0.0000000000
129777  43.556  29.787  1.508 0.0000000000
129778  42.759  29.764  1.873 0.0000000000
129779  42.034  29.793  2.230 0.0000000000
129780  41.248  29.745  2.691 0.0000000000
129781  40.597  29.717  3.070 0.0000000000
129782  40.955  29.306  3.210 0.0000000000
129783  40.680  28.858  3.733 0.0000000000
129784  40.408  28.383  4.291 0.0000000000
129785  41.441  28.020  4.051 0.0000000000
129786  40.811  27.976  4.471 0.0000000000
129787  40.200  27.913  4.874 0.0000000000
129788  40.043  27.483  5.457 0.0000000000
129789  39.954  27.103  6.016 0.0000000000
131476  37.957  37.174  6.361 0.0000000000
131482  38.684  38.881  4.612 0.0000000000
131483  39.101  38.492  4.216 0.0000000000
131484  39.569  38.126  3.863 0.0000000000
131485  39.613  37.282  4.321 0.0000000000
131486  39.820  37.504  3.933 0.0000000000
131487  40.074  37.792  3.587 0.0000000000
131488  40.635  37.426  3.333 0.0000000000
131489  41.298  37.146  3.096 0.0000000000
131490  41.974  36.914  2.854 0.0000000000
131491  42.591  36.694  2.630 0.0000000000
131492  42.478  36.479  3.106 0.0000000000
131493  43.033  36.141  3.422 0.0000000000
131494  43.630  35.909  3.786 0.0000000000
131495  42.722  35.770  4.445 0.0000000000
131496  43.492  35.699  4.340 0.0000000000
131497  44.233  35.724  4.211 0.0000000000
131498  44.934  35.463  4.629 0.0000000000
131499  45.594  35.170  5.053 0.0000000000
131500  46.214  34.851  5.411 0.0000000000
131501  42.064  34.730  6.304 0.0000000000
131502  42.865  34.662  6.226 0.0000000000
131503  43.659  34.644  6.181 0.0000000000
131505  44.298  34.361  6.471 0.0000000000
131506  44.461  34.634  6.140 0.0000000000
131507  45.305  34.633  5.978 0.0000000000
131508  46.085  34.583  5.790 0.0000000000
131509  46.814  34.485  5.634 0.0000000000
131510  47.359  34.041  5.652 0.0000000000
134284  48.989  32.482  -8.752 0.0000000000
134289  47.718  31.827  -9.574 0.0000000000
140978  41.501  39.138  -4.609 0.0000000000
140980  42.115  38.684  -4.972 0.0000000000
140981  42.753  38.194  -5.366 0.0000000000
140982  43.436  37.694  -5.743 0.0000000000
140983  44.263  37.404  -4.710 0.0000000000
140984  44.176  37.282  -5.393 0.0000000000
140985  44.071  37.185  -6.020 0.0000000000
140986  44.749  36.811  -6.244 0.0000000000
140987  45.417  36.392  -6.451 0.0000000000
140988  46.147  36.013  -6.676 0.0000000000
140989  48.231  36.752  -3.665 0.0000000000
140990  48.051  36.478  -4.240 0.0000000000
140991  47.912  36.235  -4.772 0.0000000000
140992  49.346  35.451  -4.961 0.0000000000
140993  48.568  35.788  -5.083 0.0000000000
140994  47.672  35.994  -5.288 0.0000000000
140995  47.339  35.820  -5.781 0.0000000000
140996  47.071  35.663  -6.258 0.0000000000
140997  46.779  35.610  -6.881 0.0000000000
140998  47.391  35.216  -7.141 0.0000000000
140999  48.044  34.848  -7.395 0.0000000000
141000  48.688  34.447  -7.590 0.0000000000
141001  49.625  34.205  -6.936 0.0000000000
141002  49.409  34.112  -7.368 0.0000000000
141003  49.179  33.991  -7.836 0.0000000000
141004  49.509  33.548  -8.014 0.0000000000
141005  49.521  33.104  -8.093 0.0000000000
141006  49.433  32.748  -8.124 0.0000000000
141007  51.666  32.414  -2.011 0.0000000000
141008  51.525  32.499  -2.499 0.0000000000
141009  51.312  32.613  -2.894 0.0000000000
141010  50.747  31.598  -2.436 0.0000000000
141011  50.957  32.140  -2.903 0.0000000000
141012  51.063  32.664  -3.295 0.0000000000
141013  50.843  32.670  -3.733 0.0000000000
141014  50.617  32.607  -4.165 0.0000000000
141015  50.372  32.511  -4.631 0.0000000000
141016  47.615  30.952  -1.335 0.0000000000
141017  48.051  31.251  -1.907 0.0000000000
141018  48.568  31.532  -2.546 0.0000000000
141019  47.345  31.630  -2.651 0.0000000000
141020  48.230  31.700  -2.882 0.0000000000
141021  49.018  31.792  -3.184 0.0000000000
141022  49.408  32.010  -3.802 0.0000000000
141023  49.786  32.210  -4.426 0.0000000000
141024  50.143  32.445  -5.044 0.0000000000
141025  49.935  32.442  -5.436 0.0000000000
141026  49.826  32.450  -5.875 0.0000000000
141027  49.677  32.440  -6.283 0.0000000000
141028  48.461  32.140  -5.395 0.0000000000
141029  49.052  32.217  -6.079 0.0000000000
141030  49.548  32.437  -6.693 0.0000000000
141031  49.366  32.443  -7.097 0.0000000000
141032  49.180  32.435  -7.560 0.0000000000
141033  49.098  32.464  -8.144 0.0000000000
141034  48.550  32.275  -8.096 0.0000000000
141035  47.927  32.119  -7.994 0.0000000000
141036  47.130  32.027  -7.703 0.0000000000
141037  46.485  32.297  -6.463 0.0000000000
141038  46.381  32.110  -6.920 0.0000000000
141039  46.298  31.902  -7.377 0.0000000000
141040  45.500  31.832  -7.128 0.0000000000
141041  44.588  31.728  -6.647 0.0000000000
141042  43.661  31.582  -6.083 0.0000000000
141043  43.929  32.361  -3.472 0.0000000000
141044  43.712  32.349  -3.941 0.0000000000
141045  43.500  32.295  -4.373 0.0000000000
141046  42.033  32.205  -3.023 0.0000000000
141047  42.690  32.218  -3.909 0.0000000000
141048  43.371  32.182  -4.752 0.0000000000
141049  43.159  31.978  -5.029 0.0000000000
141050  42.941  31.725  -5.278 0.0000000000
141051  42.729  31.454  -5.461 0.0000000000
141052  41.773  31.314  -4.747 0.0000000000
141053  40.902  31.218  -4.143 0.0000000000
141054  40.036  31.135  -3.525 0.0000000000
141055  39.533  31.507  -2.525 0.0000000000
141056  39.308  31.262  -2.720 0.0000000000
141057  39.114  31.010  -2.950 0.0000000000
141058  38.168  30.960  -2.370 0.0000000000
141059  37.224  30.937  -1.790 0.0000000000
141060  36.299  30.896  -1.225 0.0000000000
141061  35.420  30.850  -0.722 0.0000000000
141062  35.714  30.974  -0.492 0.0000000000
141063  35.148  31.043  0.254 0.0000000000
141064  34.651  31.083  0.981 0.0000000000
141065  35.747  31.376  0.717 0.0000000000
141066  34.950  31.189  1.233 0.0000000000
141067  34.121  30.983  1.736 0.0000000000
141068  33.702  30.795  2.465 0.0000000000
141069  33.310  30.552  3.190 0.0000000000
141070  32.946  30.251  3.897 0.0000000000
141071  37.045  31.534  1.747 0.0000000000
141072  36.285  31.379  2.244 0.0000000000
141073  35.483  31.164  2.791 0.0000000000
141074  35.580  30.766  3.654 0.0000000000
141075  35.143  30.874  3.494 0.0000000000
141076  34.752  30.913  3.247 0.0000000000
141077  34.055  30.639  3.683 0.0000000000
141078  33.340  30.261  4.135 0.0000000000
141079  32.676  29.861  4.506 0.0000000000
141080  32.429  29.436  5.106 0.0000000000
141081  32.203  28.985  5.692 0.0000000000
141083  32.950  28.905  6.249 0.0000000000
141089  39.953  29.668  3.450 0.0000000000
141090  39.310  29.559  3.859 0.0000000000
141091  38.644  29.436  4.281 0.0000000000
141092  38.732  28.605  4.982 0.0000000000
141093  38.342  28.929  4.858 0.0000000000
141094  37.951  29.330  4.703 0.0000000000
141095  37.267  29.197  5.148 0.0000000000
141096  36.590  29.009  5.636 0.0000000000
141097  35.939  28.818  6.093 0.0000000000
141104  36.179  27.979  6.809 0.0000000000
141105  35.745  28.285  6.672 0.0000000000
141106  35.301  28.594  6.518 0.0000000000
141107  34.696  28.270  6.951 0.0000000000
145976  39.558  41.333  0.068 0.0000000000
145977  39.058  41.937  0.088 0.0000000000
145982  38.678  42.769  -1.800 0.0000000000
145983  38.822  42.167  -2.304 0.0000000000
145984  39.075  41.574  -2.758 0.0000000000
145985  39.509  40.648  -2.180 0.0000000000
145986  39.389  40.809  -2.689 0.0000000000
145987  39.431  41.053  -3.206 0.0000000000
145988  39.846  40.498  -3.606 0.0000000000
145989  40.358  39.994  -3.930 0.0000000000
145990  40.886  39.503  -4.279 0.0000000000
145991  41.481  38.958  -4.006 0.0000000000
145992  42.220  38.494  -3.701 0.0000000000
145993  43.054  38.190  -3.412 0.0000000000
145994  42.599  38.532  -2.637 0.0000000000
145995  43.251  38.298  -2.902 0.0000000000
145996  43.948  38.028  -3.166 0.0000000000
145997  44.925  37.884  -2.951 0.0000000000
145998  45.850  37.773  -2.597 0.0000000000
145999  46.823  37.668  -2.307 0.0000000000
146000  43.801  38.817  -0.652 0.0000000000
146001  44.381  38.563  -0.878 0.0000000000
146002  45.035  38.401  -1.094 0.0000000000
146003  45.764  37.576  -0.433 0.0000000000
146004  45.757  37.949  -0.818 0.0000000000
146005  45.661  38.144  -1.292 0.0000000000
146006  46.340  37.926  -1.486 0.0000000000
146007  47.046  37.751  -1.744 0.0000000000
146008  47.728  37.456  -2.090 0.0000000000
146009  48.548  37.105  -1.930 0.0000000000
146010  49.336  36.641  -1.796 0.0000000000
146011  49.978  35.903  -1.654 0.0000000000
146012  49.194  35.875  -1.011 0.0000000000
146013  49.947  35.597  -1.244 0.0000000000
146014  50.545  35.257  -1.510 0.0000000000
146015  50.997  34.632  -1.362 0.0000000000
146016  51.352  33.986  -1.216 0.0000000000
146017  51.689  33.276  -1.079 0.0000000000
146018  43.256  36.489  2.428 0.0000000000
146019  43.917  36.234  2.265 0.0000000000
146020  44.588  36.007  2.110 0.0000000000
146021  45.156  35.715  2.973 0.0000000000
146022  45.232  35.713  2.414 0.0000000000
146023  45.272  35.766  1.909 0.0000000000
146024  45.960  35.493  1.681 0.0000000000
146025  46.627  35.291  1.464 0.0000000000
146026  47.362  35.085  1.232 0.0000000000
146027  47.744  34.868  4.512 0.0000000000
146028  47.837  34.956  3.959 0.0000000000
146029  47.928  34.934  3.377 0.0000000000
146030  49.319  34.327  3.351 0.0000000000
146031  48.663  34.628  3.081 0.0000000000
146032  47.975  34.835  2.748 0.0000000000
146033  48.046  34.750  2.120 0.0000000000
146034  48.075  34.754  1.554 0.0000000000
146035  48.126  34.843  1.010 0.0000000000
146036  48.857  34.659  0.753 0.0000000000
146037  49.583  34.442  0.460 0.0000000000
146038  50.324  34.227  0.194 0.0000000000
146039  50.838  33.597  0.968 0.0000000000
146040  50.959  33.729  0.430 0.0000000000
146041  50.907  33.959  -0.062 0.0000000000
146042  51.383  33.578  -0.354 0.0000000000
146043  51.725  33.092  -0.611 0.0000000000
146044  51.902  32.636  -0.863 0.0000000000
146045  52.093  31.930  -0.688 0.0000000000
146046  52.176  31.278  -0.467 0.0000000000
146047  52.165  30.711  -0.182 0.0000000000
146048  52.383  31.058  0.436 0.0000000000
146049  52.337  30.600  0.273 0.0000000000
146050  52.147  30.160  0.152 0.0000000000
146051  52.106  29.678  0.528 0.0000000000
146052  51.977  29.210  0.869 0.0000000000
146053  51.806  28.760  1.260 0.0000000000
146054  52.569  30.583  2.309 0.0000000000
146055  52.689  30.112  2.074 0.0000000000
146056  52.701  29.699  1.912 0.0000000000
146059  52.596  29.371  1.801 0.0000000000
146060  52.410  29.020  1.720 0.0000000000
146061  52.087  28.607  1.655 0.0000000000
146062  51.609  28.341  1.725 0.0000000000
154201  34.549  30.767  -0.274 0.0000000000
154202  33.733  30.665  0.174 0.0000000000
154203  32.904  30.445  0.561 0.0000000000
154204  32.724  30.448  1.617 0.0000000000
154205  32.408  30.321  1.300 0.0000000000
154206  32.128  30.163  0.939 0.0000000000
