# Supplementary material for: A connectional hub in the rostral anterior cingulate cortex links areas of emotion and cognitive control
Source: eLife. 2019 Jun 19;8:e43761. doi: 10.7554/eLife.43761 (PMC6624020; doi:10.7554/eLife.43761)
Supplement: Supplementary file 1. [file elife-43761-supp1.zip › rh.45B.label]

#!ascii label  , from subject fsaverage vox2ras=TkReg coords=white
1647
22  48.439  25.941  5.158 0.0000000000
52  39.738  33.074  9.815 0.0000000000
247  39.323  22.740  10.160 0.0000000000
249  45.153  17.164  8.744 0.0000000000
382  51.448  30.489  5.731 0.0000000000
383  54.608  23.837  12.211 0.0000000000
384  46.508  27.054  14.182 0.0000000000
727  43.714  24.615  7.623 0.0000000000
728  42.625  20.058  9.462 0.0000000000
729  46.988  22.288  8.220 0.0000000000
741  39.342  26.596  6.963 0.0000000000
877  45.546  32.187  7.701 0.0000000000
878  48.877  29.374  9.843 0.0000000000
879  43.774  30.539  11.958 0.0000000000
1463  38.372  30.498  14.347 0.0000000000
1597  35.346  19.530  12.225 0.0000000000
1599  38.385  17.055  10.822 0.0000000000
1600  41.258  14.727  8.634 0.0000000000
1623  34.858  24.617  10.000 0.0000000000
1852  53.064  27.415  4.461 0.0000000000
1853  52.699  24.376  7.529 0.0000000000
1854  53.654  27.328  8.435 0.0000000000
1855  51.571  25.946  13.626 0.0000000000
1857  41.142  27.651  15.947 0.0000000000
2163  50.547  20.975  10.950 0.0000000000
2647  45.975  25.389  6.410 0.0000000000
2648  45.460  23.499  8.188 0.0000000000
2649  47.738  24.408  7.477 0.0000000000
2658  50.094  27.030  3.323 0.0000000000
2660  46.387  26.841  4.425 0.0000000000
2661  43.854  26.261  5.850 0.0000000000
2797  42.733  32.994  8.730 0.0000000000
2798  44.523  31.673  9.850 0.0000000000
2799  41.808  31.871  10.886 0.0000000000
2808  37.078  34.854  8.940 0.0000000000
2810  40.051  34.296  7.724 0.0000000000
2811  43.141  33.843  7.299 0.0000000000
3622  37.203  21.342  11.248 0.0000000000
3623  36.907  18.229  11.773 0.0000000000
3624  38.804  20.056  10.883 0.0000000000
3625  43.979  18.658  8.655 0.0000000000
3626  41.686  17.542  8.719 0.0000000000
3627  43.062  16.261  7.631 0.0000000000
3663  39.246  24.873  8.724 0.0000000000
3664  36.996  25.891  8.538 0.0000000000
3665  37.035  23.720  10.133 0.0000000000
3666  35.099  22.166  11.424 0.0000000000
4072  53.060  29.168  4.935 0.0000000000
4073  53.694  27.423  6.204 0.0000000000
4074  52.641  28.945  6.954 0.0000000000
4075  47.641  28.412  11.869 0.0000000000
4076  50.118  27.415  11.327 0.0000000000
4077  49.295  26.728  13.812 0.0000000000
4078  50.960  25.593  16.539 0.0000000000
4079  48.305  26.063  16.336 0.0000000000
4081  39.768  29.005  15.020 0.0000000000
4113  49.338  32.380  5.156 0.0000000000
4115  51.867  30.934  4.090 0.0000000000
4116  52.950  29.461  3.241 0.0000000000
4755  37.412  12.024  12.227 0.0000000000
4770  54.291  23.929  9.285 0.0000000000
4771  52.038  22.296  8.838 0.0000000000
4772  53.519  22.157  11.200 0.0000000000
5917  41.448  23.778  8.914 0.0000000000
5918  41.067  21.370  10.137 0.0000000000
5919  43.136  22.484  9.057 0.0000000000
5920  44.763  21.175  8.885 0.0000000000
5921  46.159  19.750  8.966 0.0000000000
5942  41.669  27.032  5.354 0.0000000000
5943  41.510  25.595  7.347 0.0000000000
6187  48.694  31.420  6.699 0.0000000000
6188  50.148  30.165  7.795 0.0000000000
6189  47.477  31.099  9.004 0.0000000000
6190  46.256  30.333  10.914 0.0000000000
6191  45.155  28.768  12.840 0.0000000000
6213  46.243  33.413  6.335 0.0000000000
6606  54.552  23.472  15.398 0.0000000000
6607  54.538  21.773  14.128 0.0000000000
7252  36.883  33.263  10.911 0.0000000000
7253  38.825  31.663  11.999 0.0000000000
7570  37.007  15.114  11.836 0.0000000000
7571  38.558  14.061  11.094 0.0000000000
7572  40.275  18.809  9.906 0.0000000000
7573  39.733  15.826  9.752 0.0000000000
8182  51.161  26.360  4.391 0.0000000000
8183  50.537  25.391  6.371 0.0000000000
8184  52.866  26.072  5.795 0.0000000000
8185  54.203  25.804  7.806 0.0000000000
8186  54.260  25.638  10.142 0.0000000000
8187  51.448  28.429  9.081 0.0000000000
8188  52.560  26.616  10.807 0.0000000000
8189  53.641  25.150  13.267 0.0000000000
8190  53.143  24.648  16.231 0.0000000000
8193  40.634  30.347  12.897 0.0000000000
8194  42.233  28.760  13.703 0.0000000000
8195  43.833  27.414  14.823 0.0000000000
8197  42.930  26.475  17.083 0.0000000000
8198  45.712  26.257  16.474 0.0000000000
8238  52.334  27.819  2.890 0.0000000000
9051  49.911  23.272  7.948 0.0000000000
9052  48.909  21.214  8.887 0.0000000000
9053  47.401  19.036  10.666 0.0000000000
9054  52.290  20.185  13.379 0.0000000000
9055  49.173  18.147  12.383 0.0000000000
10327  47.143  25.668  5.732 0.0000000000
10328  46.832  24.897  6.955 0.0000000000
10329  47.945  25.278  6.368 0.0000000000
10338  49.184  26.488  4.168 0.0000000000
10339  48.234  27.022  3.811 0.0000000000
10340  47.387  26.336  4.731 0.0000000000
10341  46.100  26.086  5.374 0.0000000000
10477  41.304  33.048  9.193 0.0000000000
10478  42.237  32.470  9.727 0.0000000000
10479  40.798  32.439  10.350 0.0000000000
10488  38.287  33.824  9.296 0.0000000000
10489  38.518  34.516  8.220 0.0000000000
10490  39.829  33.739  8.699 0.0000000000
10491  41.366  33.616  8.355 0.0000000000
11302  38.187  22.121  10.715 0.0000000000
11303  38.026  20.694  11.156 0.0000000000
11304  39.101  21.441  10.697 0.0000000000
11305  44.608  17.901  8.494 0.0000000000
11306  43.532  17.498  8.108 0.0000000000
11307  44.185  16.838  7.882 0.0000000000
11308  43.855  15.662  7.260 0.0000000000
11309  44.856  16.051  7.870 0.0000000000
11343  39.253  23.793  9.502 0.0000000000
11344  38.134  24.347  9.453 0.0000000000
11345  38.098  23.232  10.136 0.0000000000
11346  37.090  22.560  10.765 0.0000000000
11752  52.444  29.886  5.335 0.0000000000
11753  52.923  29.058  5.981 0.0000000000
11754  52.067  29.785  6.353 0.0000000000
11755  47.038  27.717  12.968 0.0000000000
11756  48.400  27.516  12.690 0.0000000000
11757  47.862  26.940  13.935 0.0000000000
11758  48.782  26.380  15.120 0.0000000000
11759  47.413  26.540  15.182 0.0000000000
11793  50.437  31.297  5.323 0.0000000000
11794  50.693  31.691  4.601 0.0000000000
11795  51.702  30.726  4.867 0.0000000000
11796  52.558  30.055  4.384 0.0000000000
12450  54.553  23.908  10.641 0.0000000000
12451  54.090  22.886  10.126 0.0000000000
12452  54.448  22.884  11.600 0.0000000000
13702  42.540  24.215  8.269 0.0000000000
13703  42.348  23.224  9.036 0.0000000000
13704  43.466  23.619  8.484 0.0000000000
13705  46.208  22.884  8.259 0.0000000000
13706  45.073  22.357  8.558 0.0000000000
13707  45.836  21.730  8.511 0.0000000000
13708  45.451  20.443  8.787 0.0000000000
13709  46.582  21.042  8.499 0.0000000000
13742  42.962  27.180  4.659 0.0000000000
13743  43.692  25.466  6.796 0.0000000000
13744  42.732  25.939  6.610 0.0000000000
13745  42.592  25.085  7.468 0.0000000000
13746  41.434  24.719  8.172 0.0000000000
14152  47.179  31.871  7.102 0.0000000000
14153  48.072  31.311  7.810 0.0000000000
14154  46.525  31.614  8.253 0.0000000000
14155  44.181  31.309  10.958 0.0000000000
14156  45.495  31.143  10.427 0.0000000000
14157  45.004  30.578  11.443 0.0000000000
14158  45.746  29.646  11.885 0.0000000000
14159  44.420  29.650  12.359 0.0000000000
14193  44.362  33.001  7.500 0.0000000000
14194  44.716  33.646  6.903 0.0000000000
14195  45.831  32.721  6.875 0.0000000000
14196  47.447  32.353  6.386 0.0000000000
16630  37.673  17.636  11.358 0.0000000000
16631  36.878  16.693  11.763 0.0000000000
16632  37.676  16.099  11.362 0.0000000000
16633  37.766  14.608  11.476 0.0000000000
16634  38.366  15.537  10.899 0.0000000000
16635  41.866  20.711  9.856 0.0000000000
16636  40.717  20.129  10.184 0.0000000000
16637  41.440  19.505  9.682 0.0000000000
16638  41.351  16.083  8.590 0.0000000000
16639  40.597  16.719  9.145 0.0000000000
16640  40.450  15.275  9.157 0.0000000000
16641  39.873  14.464  9.920 0.0000000000
16642  40.645  13.944  9.334 0.0000000000
16644  41.382  13.406  8.700 0.0000000000
16750  38.270  27.197  6.741 0.0000000000
16751  35.917  25.324  9.312 0.0000000000
16752  35.941  26.388  8.379 0.0000000000
16758  35.204  20.857  11.951 0.0000000000
17977  52.321  26.767  4.278 0.0000000000
17978  52.045  26.247  5.045 0.0000000000
17979  52.984  26.692  4.964 0.0000000000
17980  53.830  27.466  7.316 0.0000000000
17981  54.018  26.702  7.046 0.0000000000
17982  54.219  26.592  8.130 0.0000000000
17983  54.431  25.715  8.882 0.0000000000
17984  54.030  26.480  9.240 0.0000000000
17985  49.453  29.875  8.838 0.0000000000
17986  50.854  29.387  8.343 0.0000000000
17987  50.148  28.901  9.460 0.0000000000
17988  50.811  26.628  12.350 0.0000000000
17989  51.350  26.956  11.058 0.0000000000
17990  51.970  26.202  12.179 0.0000000000
17991  53.030  25.860  11.971 0.0000000000
17992  52.691  25.542  13.527 0.0000000000
17993  53.436  24.877  14.789 0.0000000000
17994  52.403  25.256  14.947 0.0000000000
17995  50.530  25.428  17.812 0.0000000000
17996  51.638  24.931  17.873 0.0000000000
18000  38.545  31.042  13.186 0.0000000000
18001  39.851  31.079  12.458 0.0000000000
18002  39.400  30.337  13.515 0.0000000000
18003  40.380  28.227  15.429 0.0000000000
18004  40.909  28.831  14.293 0.0000000000
18005  41.601  28.127  14.818 0.0000000000
18006  42.954  28.060  14.266 0.0000000000
18007  42.373  27.489  15.352 0.0000000000
18012  42.683  26.267  18.298 0.0000000000
18013  43.759  26.087  17.971 0.0000000000
18014  44.258  26.355  16.729 0.0000000000
18015  45.192  26.029  17.773 0.0000000000
18016  46.646  25.999  17.588 0.0000000000
18108  53.029  28.356  3.699 0.0000000000
18109  52.797  28.504  2.950 0.0000000000
18110  52.670  27.555  3.642 0.0000000000
18111  51.869  26.902  3.649 0.0000000000
20070  51.677  24.846  6.911 0.0000000000
20071  50.154  24.398  7.478 0.0000000000
20072  51.344  23.785  7.766 0.0000000000
20073  51.279  21.612  9.791 0.0000000000
20074  50.381  21.730  8.759 0.0000000000
20075  49.725  21.101  9.890 0.0000000000
20076  48.186  20.347  9.922 0.0000000000
20077  48.985  20.167  10.940 0.0000000000
20079  53.648  20.943  13.652 0.0000000000
23197  44.789  25.002  7.030 0.0000000000
23198  44.629  24.099  7.890 0.0000000000
23199  45.712  24.510  7.428 0.0000000000
23200  46.608  23.979  7.817 0.0000000000
23201  47.413  23.353  8.046 0.0000000000
23216  50.820  27.814  2.357 0.0000000000
23218  49.102  27.695  2.934 0.0000000000
23219  47.227  27.543  3.632 0.0000000000
23220  45.429  27.271  4.201 0.0000000000
23221  44.035  26.983  4.851 0.0000000000
23222  45.094  26.630  5.070 0.0000000000
23223  44.905  25.806  6.051 0.0000000000
23467  44.115  32.584  8.236 0.0000000000
23468  45.018  31.924  8.722 0.0000000000
23469  43.623  32.357  9.126 0.0000000000
23470  43.167  31.932  10.301 0.0000000000
23471  42.841  31.243  11.441 0.0000000000
23492  41.570  34.056  7.482 0.0000000000
23493  42.935  33.404  8.016 0.0000000000
24952  36.223  20.501  11.820 0.0000000000
24953  36.150  18.827  12.081 0.0000000000
24954  37.031  19.834  11.642 0.0000000000
24955  37.778  19.218  11.345 0.0000000000
24956  38.543  18.573  10.885 0.0000000000
24957  43.292  19.366  9.061 0.0000000000
24958  42.168  18.880  9.141 0.0000000000
24959  42.859  18.198  8.567 0.0000000000
24960  42.389  16.880  8.127 0.0000000000
24961  42.033  15.511  8.019 0.0000000000
24962  41.989  14.212  7.964 0.0000000000
24963  42.783  15.026  7.402 0.0000000000
25025  39.284  25.784  7.902 0.0000000000
25026  38.120  26.240  7.785 0.0000000000
25027  38.111  25.362  8.659 0.0000000000
25028  37.004  24.872  9.382 0.0000000000
25029  35.868  24.143  10.115 0.0000000000
25030  34.944  23.427  10.736 0.0000000000
25031  35.997  23.027  10.780 0.0000000000
25032  36.107  21.799  11.415 0.0000000000
25762  53.249  28.415  4.627 0.0000000000
25763  53.480  27.436  5.271 0.0000000000
25764  53.413  28.285  5.599 0.0000000000
25765  53.403  28.245  6.580 0.0000000000
25766  53.173  28.168  7.634 0.0000000000
25767  48.215  28.929  10.926 0.0000000000
25768  49.487  28.379  10.525 0.0000000000
25769  48.912  27.967  11.571 0.0000000000
25770  49.726  27.134  12.538 0.0000000000
25771  50.598  26.402  13.703 0.0000000000
25772  51.359  25.720  15.011 0.0000000000
25773  50.252  26.174  15.177 0.0000000000
25774  49.720  25.883  16.485 0.0000000000
25775  49.283  25.716  17.614 0.0000000000
25777  39.117  29.791  14.659 0.0000000000
25780  40.276  27.955  16.716 0.0000000000
25841  52.589  30.183  3.618 0.0000000000
25842  52.969  29.297  4.025 0.0000000000
26991  36.652  12.394  12.540 0.0000000000
27018  53.684  24.019  8.277 0.0000000000
27019  52.459  23.276  8.203 0.0000000000
27020  53.408  22.976  8.992 0.0000000000
27021  52.894  22.117  9.799 0.0000000000
27022  52.129  21.591  11.040 0.0000000000
29167  40.350  23.318  9.559 0.0000000000
29168  40.177  22.108  10.234 0.0000000000
29169  41.226  22.675  9.637 0.0000000000
29170  42.060  22.021  9.571 0.0000000000
29171  42.883  21.321  9.438 0.0000000000
29172  44.270  23.005  8.566 0.0000000000
29173  44.002  21.827  8.998 0.0000000000
29174  43.669  20.603  9.231 0.0000000000
29175  44.369  19.872  8.974 0.0000000000
29176  45.098  19.104  8.788 0.0000000000
29177  45.632  18.488  9.129 0.0000000000
29224  40.493  26.871  6.118 0.0000000000
29225  42.759  26.651  5.631 0.0000000000
29226  41.583  26.425  6.398 0.0000000000
29227  40.441  26.136  7.162 0.0000000000
29228  40.396  25.240  8.043 0.0000000000
29229  40.355  24.295  8.874 0.0000000000
29797  50.173  30.928  6.217 0.0000000000
29798  50.879  30.310  6.793 0.0000000000
29799  49.494  30.790  7.346 0.0000000000
29800  48.815  30.634  8.348 0.0000000000
29801  48.226  30.354  9.428 0.0000000000
29802  45.912  31.383  9.401 0.0000000000
29803  46.908  30.778  9.958 0.0000000000
29804  47.570  29.914  10.445 0.0000000000
29805  46.971  29.455  11.302 0.0000000000
29806  46.381  28.721  12.345 0.0000000000
29807  45.770  27.838  13.435 0.0000000000
29858  47.764  32.999  5.739 0.0000000000
29859  49.036  31.823  5.882 0.0000000000
30774  54.637  23.831  13.815 0.0000000000
30775  54.698  22.874  13.239 0.0000000000
30776  54.822  22.664  14.734 0.0000000000
32302  38.261  33.128  10.266 0.0000000000
32303  39.244  32.438  10.939 0.0000000000
32304  37.794  32.343  11.432 0.0000000000
32305  37.560  31.704  12.754 0.0000000000
32306  37.478  31.178  14.038 0.0000000000
32358  36.914  34.034  9.920 0.0000000000
33162  36.130  17.261  12.162 0.0000000000
33163  36.180  15.677  12.211 0.0000000000
33164  36.397  14.007  12.370 0.0000000000
33165  37.213  13.575  12.080 0.0000000000
33166  37.979  13.067  11.698 0.0000000000
33168  39.922  20.776  10.532 0.0000000000
33169  39.577  19.420  10.487 0.0000000000
33170  39.233  17.988  10.293 0.0000000000
33171  40.965  18.234  9.292 0.0000000000
33172  39.915  17.356  9.721 0.0000000000
33173  39.064  16.439  10.296 0.0000000000
33174  39.103  14.993  10.429 0.0000000000
33175  39.303  13.568  10.657 0.0000000000
33314  37.116  26.878  7.546 0.0000000000
33315  36.096  27.441  7.360 0.0000000000
34852  49.824  26.150  4.713 0.0000000000
34853  49.465  25.700  5.736 0.0000000000
34854  50.823  25.964  5.319 0.0000000000
34855  51.767  25.681  5.936 0.0000000000
34856  52.742  25.309  6.699 0.0000000000
34857  53.533  26.708  5.917 0.0000000000
34858  53.604  25.960  6.786 0.0000000000
34859  53.663  24.996  7.486 0.0000000000
34860  54.339  24.917  8.503 0.0000000000
34861  54.511  24.813  9.647 0.0000000000
34862  54.438  24.751  11.095 0.0000000000
34863  51.487  29.588  7.358 0.0000000000
34864  52.100  28.861  7.953 0.0000000000
34865  52.667  27.900  8.687 0.0000000000
34866  50.714  27.868  10.163 0.0000000000
34867  52.015  27.474  9.838 0.0000000000
34868  53.145  27.020  9.534 0.0000000000
34869  53.561  26.258  10.483 0.0000000000
34870  53.866  25.423  11.568 0.0000000000
34871  54.296  24.624  12.791 0.0000000000
34872  54.229  24.482  14.495 0.0000000000
34873  54.031  24.097  15.902 0.0000000000
34874  53.724  23.729  17.113 0.0000000000
34875  52.062  25.089  16.432 0.0000000000
34876  52.722  24.336  17.541 0.0000000000
34881  40.307  31.858  11.474 0.0000000000
34882  41.284  31.198  11.941 0.0000000000
34883  42.148  30.429  12.380 0.0000000000
34884  40.233  29.612  13.898 0.0000000000
34885  41.412  29.477  13.279 0.0000000000
34886  42.932  29.529  12.805 0.0000000000
34887  43.723  28.703  13.269 0.0000000000
34888  44.473  27.975  13.835 0.0000000000
34889  45.268  27.268  14.522 0.0000000000
34892  40.998  27.388  17.135 0.0000000000
34893  41.841  26.747  18.861 0.0000000000
34894  41.848  26.800  17.548 0.0000000000
34895  41.955  27.064  16.446 0.0000000000
34896  43.296  26.890  15.965 0.0000000000
34897  44.741  26.822  15.559 0.0000000000
34898  46.161  26.648  15.302 0.0000000000
34899  47.039  26.128  16.418 0.0000000000
34900  47.937  25.881  17.684 0.0000000000
35012  52.802  29.556  2.361 0.0000000000
35013  52.590  28.884  2.161 0.0000000000
35014  51.899  28.169  2.130 0.0000000000
35015  51.422  27.336  3.011 0.0000000000
35016  50.650  26.591  3.814 0.0000000000
37395  49.076  24.945  6.939 0.0000000000
37396  48.820  23.911  7.837 0.0000000000
37397  48.399  22.800  8.045 0.0000000000
37398  50.945  22.686  8.163 0.0000000000
37399  49.441  22.154  8.116 0.0000000000
37400  47.980  21.642  8.293 0.0000000000
37401  47.472  20.567  9.026 0.0000000000
37402  46.821  19.407  9.733 0.0000000000
37403  46.091  17.891  9.872 0.0000000000
37404  54.064  22.051  12.613 0.0000000000
37405  52.863  21.383  12.374 0.0000000000
37406  51.364  20.692  12.167 0.0000000000
37408  50.735  19.363  13.024 0.0000000000
37409  49.791  19.887  11.973 0.0000000000
37410  48.199  18.663  11.657 0.0000000000
41047  47.764  25.805  5.420 0.0000000000
41048  47.545  25.454  6.037 0.0000000000
41049  48.170  25.608  5.728 0.0000000000
41058  48.792  26.233  4.647 0.0000000000
41059  48.254  26.448  4.412 0.0000000000
41060  47.890  26.124  4.896 0.0000000000
41061  47.219  26.001  5.188 0.0000000000
41197  40.492  33.058  9.502 0.0000000000
41198  41.010  32.741  9.761 0.0000000000
41199  40.256  32.740  10.079 0.0000000000
41208  39.036  33.435  9.563 0.0000000000
41209  39.083  33.773  8.999 0.0000000000
41210  39.790  33.403  9.278 0.0000000000
41211  40.527  33.370  9.011 0.0000000000
42022  38.764  22.410  10.430 0.0000000000
42023  38.666  21.784  10.707 0.0000000000
42024  39.219  22.104  10.478 0.0000000000
42025  44.898  17.570  8.582 0.0000000000
42026  44.410  17.376  8.244 0.0000000000
42027  44.680  17.009  8.272 0.0000000000
42028  44.486  16.461  7.877 0.0000000000
42029  44.919  16.595  8.321 0.0000000000
42063  39.274  23.260  9.855 0.0000000000
42064  38.662  23.502  9.843 0.0000000000
42065  38.720  22.959  10.164 0.0000000000
42066  38.154  22.684  10.448 0.0000000000
42472  51.970  30.197  5.535 0.0000000000
42473  52.263  29.812  5.836 0.0000000000
42474  51.759  30.157  6.053 0.0000000000
42475  46.754  27.347  13.590 0.0000000000
42476  47.388  27.259  13.435 0.0000000000
42477  47.170  27.003  14.063 0.0000000000
42478  47.632  26.737  14.562 0.0000000000
42479  46.963  26.797  14.656 0.0000000000
42513  50.957  30.881  5.495 0.0000000000
42514  51.076  31.048  5.039 0.0000000000
42515  51.564  30.619  5.255 0.0000000000
42516  52.122  30.262  5.063 0.0000000000
43170  54.579  23.869  11.400 0.0000000000
43171  54.568  23.446  11.140 0.0000000000
43172  54.614  23.376  11.913 0.0000000000
44422  43.154  24.423  7.945 0.0000000000
44423  43.032  23.941  8.387 0.0000000000
44424  43.659  24.175  8.076 0.0000000000
44425  46.590  22.589  8.251 0.0000000000
44426  46.001  22.317  8.382 0.0000000000
44427  46.380  22.018  8.362 0.0000000000
44428  46.237  21.403  8.495 0.0000000000
44429  46.787  21.687  8.339 0.0000000000
44462  43.617  27.325  4.334 0.0000000000
44463  43.663  25.037  7.223 0.0000000000
44464  43.135  25.285  7.131 0.0000000000
44465  43.146  24.846  7.538 0.0000000000
44466  42.582  24.639  7.876 0.0000000000
44872  46.341  32.024  7.396 0.0000000000
44873  46.819  31.719  7.658 0.0000000000
44874  46.027  31.841  7.905 0.0000000000
44875  44.008  30.970  11.478 0.0000000000
44876  44.659  31.017  11.233 0.0000000000
44877  44.405  30.582  11.701 0.0000000000
44878  44.733  30.153  11.905 0.0000000000
44879  44.083  30.108  12.144 0.0000000000
44913  44.926  32.584  7.570 0.0000000000
44914  45.047  32.871  7.163 0.0000000000
44915  45.681  32.420  7.277 0.0000000000
44916  46.498  32.229  6.947 0.0000000000
47350  38.017  17.344  11.089 0.0000000000
47351  37.660  16.854  11.347 0.0000000000
47352  38.007  16.599  11.085 0.0000000000
47353  38.004  15.814  11.136 0.0000000000
47354  38.356  16.290  10.847 0.0000000000
47355  42.263  20.390  9.662 0.0000000000
47356  41.662  20.109  9.817 0.0000000000
47357  42.046  19.778  9.594 0.0000000000
47358  41.276  15.376  8.600 0.0000000000
47359  40.879  15.668  8.864 0.0000000000
47360  40.885  14.993  8.914 0.0000000000
47361  40.520  14.578  9.267 0.0000000000
47362  40.941  14.326  8.979 0.0000000000
47363  41.027  13.658  9.036 0.0000000000
47364  41.316  14.041  8.676 0.0000000000
47468  39.376  26.985  6.438 0.0000000000
47469  38.847  27.302  6.317 0.0000000000
47470  38.784  26.842  6.872 0.0000000000
47471  35.383  24.973  9.657 0.0000000000
47472  35.395  25.566  9.220 0.0000000000
47473  34.848  25.211  9.585 0.0000000000
47478  35.276  20.195  12.111 0.0000000000
48697  52.752  27.063  4.346 0.0000000000
48698  52.657  26.748  4.649 0.0000000000
48699  53.046  27.057  4.698 0.0000000000
48700  53.783  27.414  7.881 0.0000000000
48701  54.031  27.062  7.723 0.0000000000
48702  53.995  26.962  8.298 0.0000000000
48703  54.168  26.520  8.688 0.0000000000
48704  53.888  26.887  8.810 0.0000000000
48705  49.170  29.635  9.332 0.0000000000
48706  49.768  29.392  9.129 0.0000000000
48707  49.506  29.124  9.621 0.0000000000
48708  51.170  26.257  12.938 0.0000000000
48709  51.371  26.385  12.243 0.0000000000
48710  51.737  26.043  12.901 0.0000000000
48711  52.339  25.874  12.814 0.0000000000
48712  52.141  25.711  13.589 0.0000000000
48713  52.583  25.379  14.280 0.0000000000
48714  52.008  25.594  14.303 0.0000000000
48720  38.436  30.773  13.747 0.0000000000
48721  38.990  30.709  13.365 0.0000000000
48722  38.872  30.398  13.906 0.0000000000
48723  40.787  27.911  15.679 0.0000000000
48724  40.999  28.169  15.115 0.0000000000
48725  41.360  27.866  15.372 0.0000000000
48726  41.978  27.832  15.054 0.0000000000
48727  41.721  27.582  15.630 0.0000000000
48828  53.062  27.868  4.081 0.0000000000
48829  52.886  27.945  3.659 0.0000000000
48830  52.853  27.473  4.045 0.0000000000
48831  52.523  27.117  3.989 0.0000000000
50790  52.172  24.545  7.189 0.0000000000
50791  51.508  24.338  7.387 0.0000000000
50792  52.040  24.050  7.581 0.0000000000
50793  50.899  21.339  10.363 0.0000000000
50794  50.463  21.368  9.850 0.0000000000
50795  50.124  21.046  10.443 0.0000000000
50796  49.381  20.700  10.453 0.0000000000
50797  49.827  20.635  11.001 0.0000000000
54022  45.335  25.228  6.710 0.0000000000
54023  45.261  24.752  7.211 0.0000000000
54024  45.832  24.967  6.955 0.0000000000
54025  47.291  24.665  7.257 0.0000000000
54026  46.733  24.464  7.445 0.0000000000
54027  47.177  24.208  7.652 0.0000000000
54028  47.004  23.673  7.950 0.0000000000
54029  47.596  23.924  7.832 0.0000000000
54053  50.544  27.429  2.843 0.0000000000
54054  49.989  27.742  2.620 0.0000000000
54055  49.630  27.376  3.099 0.0000000000
54056  47.333  26.987  4.136 0.0000000000
54057  47.770  27.306  3.697 0.0000000000
54058  46.832  27.208  3.998 0.0000000000
54059  46.302  27.405  3.904 0.0000000000
54060  45.939  27.070  4.320 0.0000000000
54061  45.264  26.959  4.610 0.0000000000
54062  45.711  26.731  4.729 0.0000000000
54063  46.031  25.733  5.880 0.0000000000
54064  45.507  25.942  5.709 0.0000000000
54065  45.419  25.563  6.206 0.0000000000
54066  44.806  25.415  6.567 0.0000000000
54472  43.436  32.821  8.485 0.0000000000
54473  43.860  32.486  8.662 0.0000000000
54474  43.189  32.684  8.917 0.0000000000
54475  42.007  32.192  10.301 0.0000000000
54476  42.719  32.187  9.980 0.0000000000
54477  42.488  31.943  10.610 0.0000000000
54478  42.989  31.656  10.917 0.0000000000
54479  42.318  31.566  11.161 0.0000000000
54503  36.731  35.495  8.849 0.0000000000
54505  37.275  35.252  8.444 0.0000000000
54506  39.275  34.383  7.923 0.0000000000
54507  38.652  34.810  7.703 0.0000000000
54508  39.417  34.669  7.447 0.0000000000
54510  40.225  34.560  7.266 0.0000000000
54511  40.968  34.419  7.165 0.0000000000
54512  40.828  34.183  7.583 0.0000000000
54513  42.062  33.318  8.575 0.0000000000
54514  42.138  33.538  8.183 0.0000000000
54515  42.841  33.216  8.384 0.0000000000
54516  43.557  32.985  8.131 0.0000000000
56947  36.698  20.966  11.561 0.0000000000
56948  36.640  20.145  11.757 0.0000000000
56949  37.127  20.597  11.482 0.0000000000
56950  38.419  20.376  11.036 0.0000000000
56951  37.908  19.957  11.264 0.0000000000
56952  38.281  19.646  11.108 0.0000000000
56953  38.181  18.890  11.118 0.0000000000
56954  38.670  19.333  10.907 0.0000000000
56955  43.642  19.026  8.838 0.0000000000
56956  43.093  18.799  8.829 0.0000000000
56957  43.423  18.424  8.568 0.0000000000
56958  43.290  16.870  7.821 0.0000000000
56959  42.971  17.231  8.023 0.0000000000
56960  42.727  16.562  7.798 0.0000000000
56961  42.178  16.191  8.037 0.0000000000
56962  42.489  15.946  7.743 0.0000000000
56963  42.391  15.259  7.701 0.0000000000
56964  42.882  15.652  7.507 0.0000000000
56965  44.254  15.338  7.122 0.0000000000
56966  43.699  15.066  6.994 0.0000000000
57068  39.255  25.342  8.328 0.0000000000
57069  38.698  25.607  8.252 0.0000000000
57070  38.662  25.126  8.686 0.0000000000
57071  37.564  24.038  9.816 0.0000000000
57072  37.552  24.576  9.460 0.0000000000
57073  37.021  24.282  9.795 0.0000000000
57074  36.459  24.530  9.749 0.0000000000
57075  36.487  23.954  10.108 0.0000000000
57076  35.953  23.604  10.441 0.0000000000
57077  36.523  23.397  10.433 0.0000000000
57078  37.159  21.950  11.021 0.0000000000
57079  36.593  22.204  11.071 0.0000000000
57080  36.658  21.585  11.339 0.0000000000
57081  36.176  21.167  11.641 0.0000000000
58297  53.202  28.785  4.763 0.0000000000
58298  53.365  28.336  5.091 0.0000000000
58299  53.233  28.739  5.263 0.0000000000
58300  52.806  28.987  6.498 0.0000000000
58301  53.168  28.628  6.334 0.0000000000
58302  53.068  28.597  6.801 0.0000000000
58303  53.327  28.216  7.125 0.0000000000
58304  52.937  28.562  7.313 0.0000000000
58305  47.933  28.683  11.389 0.0000000000
58306  48.553  28.457  11.228 0.0000000000
58307  48.285  28.188  11.694 0.0000000000
58308  48.818  27.095  13.226 0.0000000000
58309  49.100  27.383  12.609 0.0000000000
58310  49.522  26.987  13.160 0.0000000000
58311  50.164  26.756  13.101 0.0000000000
58312  50.018  26.586  13.750 0.0000000000
58313  50.442  26.269  14.393 0.0000000000
58314  49.782  26.429  14.452 0.0000000000
58315  48.548  26.211  15.749 0.0000000000
58316  49.309  26.140  15.808 0.0000000000
58317  49.010  25.951  16.371 0.0000000000
58318  49.493  25.740  17.035 0.0000000000
58319  48.814  25.889  16.988 0.0000000000
58326  39.962  28.314  16.483 0.0000000000
58418  48.753  33.068  5.265 0.0000000000
58420  49.518  32.753  4.968 0.0000000000
58421  51.331  31.333  4.363 0.0000000000
58422  50.788  31.944  4.282 0.0000000000
58423  51.384  31.518  4.028 0.0000000000
58425  51.915  31.070  3.762 0.0000000000
58426  52.327  30.696  3.518 0.0000000000
58427  52.293  30.547  3.830 0.0000000000
58428  52.833  29.664  4.662 0.0000000000
58429  52.801  29.703  4.200 0.0000000000
58430  53.017  29.260  4.480 0.0000000000
58431  53.119  28.892  4.318 0.0000000000
60345  37.035  12.217  12.396 0.0000000000
60390  54.052  23.971  8.755 0.0000000000
60391  53.554  23.485  8.645 0.0000000000
60392  53.936  23.488  9.089 0.0000000000
60393  53.850  22.511  10.607 0.0000000000
60394  53.555  22.520  9.918 0.0000000000
60395  53.242  22.176  10.446 0.0000000000
60396  52.453  21.852  10.383 0.0000000000
60397  52.891  21.844  11.056 0.0000000000
64147  40.902  23.562  9.258 0.0000000000
64148  40.781  22.988  9.633 0.0000000000
64149  41.332  23.245  9.292 0.0000000000
64150  42.743  22.857  9.077 0.0000000000
64151  42.217  22.634  9.331 0.0000000000
64152  42.601  22.252  9.304 0.0000000000
64153  42.480  21.636  9.510 0.0000000000
64154  43.018  21.887  9.258 0.0000000000
64155  45.014  23.789  8.020 0.0000000000
64156  44.477  23.560  8.256 0.0000000000
64157  44.875  23.262  8.348 0.0000000000
64158  44.918  21.769  8.715 0.0000000000
64159  44.529  22.090  8.797 0.0000000000
64160  44.403  21.496  8.971 0.0000000000
64161  43.891  21.227  9.167 0.0000000000
64162  44.222  20.867  9.065 0.0000000000
64163  44.006  20.221  9.077 0.0000000000
64164  44.568  20.522  8.974 0.0000000000
64165  45.814  20.074  8.801 0.0000000000
64166  45.302  19.761  8.817 0.0000000000
64167  45.638  19.418  8.899 0.0000000000
64168  45.375  18.766  8.941 0.0000000000
64169  45.896  19.124  9.131 0.0000000000
64267  41.072  26.967  5.722 0.0000000000
64268  43.925  26.634  5.342 0.0000000000
64269  43.357  26.819  5.250 0.0000000000
64270  43.297  26.455  5.743 0.0000000000
64271  42.131  25.760  6.969 0.0000000000
64272  42.175  26.180  6.500 0.0000000000
64273  41.557  26.034  6.892 0.0000000000
64274  40.998  26.280  6.771 0.0000000000
64275  40.976  25.869  7.256 0.0000000000
64276  40.409  25.705  7.616 0.0000000000
64277  40.943  25.434  7.708 0.0000000000
64278  41.419  24.238  8.570 0.0000000000
64279  40.898  24.514  8.515 0.0000000000
64280  40.882  24.025  8.901 0.0000000000
64281  40.338  23.822  9.216 0.0000000000
65497  49.458  31.133  6.483 0.0000000000
65498  49.844  30.862  6.768 0.0000000000
65499  49.110  31.103  7.026 0.0000000000
65500  47.778  31.219  8.431 0.0000000000
65501  48.466  31.014  8.148 0.0000000000
65502  48.166  30.879  8.678 0.0000000000
65503  48.520  30.506  8.886 0.0000000000
65504  47.894  30.754  9.220 0.0000000000
65505  44.765  31.808  9.287 0.0000000000
65506  45.450  31.636  9.051 0.0000000000
65507  45.201  31.503  9.627 0.0000000000
65508  45.903  30.782  10.661 0.0000000000
65509  46.156  30.978  10.211 0.0000000000
65510  46.574  30.609  10.454 0.0000000000
65511  47.255  30.391  10.213 0.0000000000
65512  46.938  30.135  10.695 0.0000000000
65513  47.235  29.637  10.898 0.0000000000
65514  46.598  29.877  11.139 0.0000000000
65515  45.457  29.207  12.363 0.0000000000
65516  46.068  29.198  12.089 0.0000000000
65517  45.786  28.761  12.607 0.0000000000
65518  46.074  28.318  12.890 0.0000000000
65519  45.461  28.314  13.143 0.0000000000
65618  42.469  34.165  6.998 0.0000000000
65620  43.282  34.098  6.910 0.0000000000
65621  45.480  33.525  6.659 0.0000000000
65622  44.940  34.016  6.630 0.0000000000
65623  45.714  33.879  6.413 0.0000000000
65625  46.441  33.797  6.135 0.0000000000
65626  47.188  33.632  5.826 0.0000000000
65627  46.999  33.248  6.014 0.0000000000
65628  48.079  31.827  6.455 0.0000000000
65629  48.228  32.101  6.107 0.0000000000
65630  48.876  31.580  6.272 0.0000000000
65631  49.624  31.309  6.040 0.0000000000
67590  54.593  23.662  14.615 0.0000000000
67591  54.754  23.266  14.280 0.0000000000
67592  54.747  23.086  15.074 0.0000000000
70897  37.536  33.146  10.515 0.0000000000
70898  38.030  32.754  10.816 0.0000000000
70899  37.312  32.782  11.177 0.0000000000
70901  37.074  32.108  12.519 0.0000000000
70903  37.503  31.428  13.360 0.0000000000
71028  36.329  33.845  10.811 0.0000000000
71029  36.329  34.260  10.278 0.0000000000
71030  36.840  33.648  10.393 0.0000000000
71031  37.551  33.539  10.071 0.0000000000
72930  36.526  18.562  11.934 0.0000000000
72931  36.117  18.082  12.135 0.0000000000
72932  36.505  17.775  11.966 0.0000000000
72933  36.926  15.882  11.779 0.0000000000
72934  36.509  16.181  11.981 0.0000000000
72935  36.597  15.399  12.030 0.0000000000
72936  36.287  14.863  12.279 0.0000000000
72937  36.687  14.579  12.123 0.0000000000
72938  36.803  13.770  12.226 0.0000000000
72939  37.076  14.328  11.969 0.0000000000
72940  38.170  14.316  11.297 0.0000000000
72941  37.863  13.846  11.602 0.0000000000
72942  38.257  13.573  11.405 0.0000000000
72943  38.337  12.838  11.509 0.0000000000
72944  38.631  13.336  11.207 0.0000000000
72945  40.624  21.771  10.187 0.0000000000
72946  40.097  21.450  10.430 0.0000000000
72947  40.518  21.110  10.348 0.0000000000
72948  40.516  19.491  10.056 0.0000000000
72949  40.137  19.776  10.345 0.0000000000
72950  39.931  19.107  10.197 0.0000000000
72951  39.402  18.717  10.376 0.0000000000
72952  39.742  18.413  10.075 0.0000000000
72953  41.942  18.248  8.879 0.0000000000
72954  41.574  18.572  9.199 0.0000000000
72955  41.338  17.880  9.015 0.0000000000
72956  40.107  16.250  9.439 0.0000000000
72957  40.254  17.036  9.433 0.0000000000
72958  39.780  16.573  9.726 0.0000000000
72959  39.452  16.893  9.999 0.0000000000
72960  39.378  16.125  10.030 0.0000000000
72961  39.041  15.700  10.347 0.0000000000
72962  39.403  15.422  10.092 0.0000000000
72963  39.965  13.710  10.054 0.0000000000
72964  39.598  14.024  10.283 0.0000000000
72965  39.667  13.305  10.407 0.0000000000
72975  42.345  13.979  7.591 0.0000000000
72976  41.999  13.563  7.961 0.0000000000
73291  37.565  26.075  8.172 0.0000000000
73292  37.611  26.557  7.675 0.0000000000
73293  37.053  26.394  8.082 0.0000000000
73295  36.021  26.916  7.879 0.0000000000
73313  35.031  22.809  11.086 0.0000000000
76972  50.506  26.266  4.531 0.0000000000
76973  50.350  26.071  5.031 0.0000000000
76974  50.980  26.162  4.847 0.0000000000
76975  52.476  26.167  5.380 0.0000000000
76976  51.945  26.000  5.461 0.0000000000
76977  52.372  25.848  5.850 0.0000000000
76978  52.291  25.473  6.336 0.0000000000
76979  52.802  25.728  6.287 0.0000000000
76980  53.618  27.444  5.744 0.0000000000
76981  53.514  27.047  5.540 0.0000000000
76982  53.697  27.100  6.013 0.0000000000
76983  54.148  26.250  7.434 0.0000000000
76984  53.859  26.321  6.899 0.0000000000
76985  53.934  25.874  7.283 0.0000000000
76986  53.613  25.486  7.130 0.0000000000
76987  53.956  25.404  7.632 0.0000000000
76988  54.058  24.943  7.990 0.0000000000
76989  54.271  25.359  8.160 0.0000000000
76990  54.384  25.675  9.469 0.0000000000
76991  54.509  25.291  9.264 0.0000000000
76992  54.448  25.242  9.892 0.0000000000
76993  54.493  24.798  10.339 0.0000000000
76994  54.361  25.205  10.586 0.0000000000
76995  50.524  30.216  7.343 0.0000000000
76996  51.176  29.973  7.073 0.0000000000
76997  50.848  29.899  7.536 0.0000000000
76998  51.167  28.945  8.698 0.0000000000
76999  51.489  29.130  8.145 0.0000000000
77000  51.795  28.699  8.504 0.0000000000
77001  52.373  28.392  8.312 0.0000000000
77002  52.067  28.169  8.877 0.0000000000
77003  49.790  27.908  10.927 0.0000000000
77004  50.048  28.110  10.341 0.0000000000
77005  50.381  27.563  10.758 0.0000000000
77006  51.970  26.794  10.932 0.0000000000
77007  51.669  27.209  10.465 0.0000000000
77008  52.280  27.021  10.312 0.0000000000
77009  52.613  27.242  9.684 0.0000000000
77010  52.846  26.824  10.165 0.0000000000
77011  53.363  26.648  9.998 0.0000000000
77012  53.119  26.436  10.653 0.0000000000
77013  53.309  25.487  12.629 0.0000000000
77014  53.474  25.687  11.786 0.0000000000
77015  53.714  25.304  12.387 0.0000000000
77016  54.071  25.019  12.162 0.0000000000
77017  54.018  24.914  13.049 0.0000000000
77018  54.263  24.569  13.643 0.0000000000
77019  53.974  24.835  13.885 0.0000000000
77020  53.343  24.739  15.516 0.0000000000
77021  53.745  24.542  15.370 0.0000000000
77022  53.648  24.368  16.082 0.0000000000
77023  53.916  23.892  16.556 0.0000000000
77024  53.442  24.237  16.680 0.0000000000
77025  51.185  25.674  15.773 0.0000000000
77026  51.716  25.396  15.728 0.0000000000
77027  51.508  25.327  16.496 0.0000000000
77029  52.188  24.644  17.748 0.0000000000
77040  39.006  32.064  11.478 0.0000000000
77041  39.776  32.142  11.224 0.0000000000
77042  39.552  31.757  11.736 0.0000000000
77043  40.242  30.720  12.691 0.0000000000
77044  40.525  31.117  12.166 0.0000000000
77045  40.941  30.713  12.424 0.0000000000
77046  41.725  30.821  12.169 0.0000000000
77047  41.358  30.348  12.601 0.0000000000
77048  39.461  29.411  14.830 0.0000000000
77049  39.645  29.677  14.224 0.0000000000
77050  39.959  29.287  14.394 0.0000000000
77051  41.552  28.810  13.970 0.0000000000
77052  41.180  29.131  13.783 0.0000000000
77053  41.851  29.104  13.448 0.0000000000
77054  42.163  29.500  13.023 0.0000000000
77055  42.591  29.104  13.214 0.0000000000
77056  43.328  29.105  13.026 0.0000000000
77057  42.960  28.731  13.497 0.0000000000
77058  43.387  27.739  14.530 0.0000000000
77059  43.710  28.015  14.053 0.0000000000
77060  44.125  27.672  14.337 0.0000000000
77061  44.871  27.615  14.174 0.0000000000
77062  44.564  27.336  14.654 0.0000000000
77072  41.894  26.744  19.515 0.0000000000
77073  42.226  26.484  19.142 0.0000000000
77074  42.774  26.337  17.683 0.0000000000
77075  42.225  26.494  17.909 0.0000000000
77076  42.345  26.609  17.308 0.0000000000
77077  41.886  26.899  17.008 0.0000000000
77078  42.430  26.766  16.742 0.0000000000
77079  42.565  26.963  16.189 0.0000000000
77080  43.046  26.680  16.537 0.0000000000
77081  45.013  26.278  16.545 0.0000000000
77082  44.526  26.581  16.099 0.0000000000
77083  45.246  26.504  15.976 0.0000000000
77084  45.473  26.732  15.416 0.0000000000
77085  45.976  26.429  15.852 0.0000000000
77086  46.622  26.373  15.819 0.0000000000
77087  46.389  26.198  16.427 0.0000000000
77089  47.284  25.968  17.595 0.0000000000
77363  52.809  29.912  2.957 0.0000000000
77364  52.776  29.972  2.525 0.0000000000
77365  52.859  29.447  2.798 0.0000000000
77366  52.655  28.141  2.918 0.0000000000
77367  52.719  28.702  2.579 0.0000000000
77368  52.475  28.336  2.516 0.0000000000
77369  52.319  28.512  2.110 0.0000000000
77370  52.135  28.004  2.506 0.0000000000
77371  51.680  27.756  2.584 0.0000000000
77372  51.933  27.540  2.919 0.0000000000
77373  51.528  26.593  3.971 0.0000000000
77374  51.307  26.705  3.702 0.0000000000
77375  50.910  26.448  4.083 0.0000000000
77376  50.209  26.362  4.245 0.0000000000
83250  49.967  25.555  6.039 0.0000000000
83251  49.238  25.362  6.339 0.0000000000
83252  49.740  25.167  6.674 0.0000000000
83253  50.107  23.871  7.783 0.0000000000
83254  49.521  24.173  7.636 0.0000000000
83255  49.365  23.607  7.891 0.0000000000
83256  48.605  23.376  8.005 0.0000000000
83257  49.140  23.032  8.024 0.0000000000
83258  52.285  22.762  8.505 0.0000000000
83259  51.700  22.943  8.190 0.0000000000
83260  51.523  22.408  8.414 0.0000000000
83261  49.623  21.489  8.812 0.0000000000
83262  49.917  21.895  8.335 0.0000000000
83263  49.193  21.642  8.364 0.0000000000
83264  48.679  21.898  8.165 0.0000000000
83265  48.433  21.377  8.522 0.0000000000
83266  47.744  21.073  8.619 0.0000000000
83267  48.160  20.922  8.978 0.0000000000
83268  47.796  19.755  10.360 0.0000000000
83269  47.486  19.897  9.893 0.0000000000
83270  47.090  19.243  10.182 0.0000000000
83271  46.446  18.676  9.891 0.0000000000
83272  46.680  18.419  10.311 0.0000000000
83273  54.624  22.333  13.689 0.0000000000
83274  54.503  22.400  12.918 0.0000000000
83275  54.306  21.944  13.371 0.0000000000
83276  53.017  20.561  13.474 0.0000000000
83277  53.240  21.174  13.034 0.0000000000
83278  52.550  20.837  12.921 0.0000000000
83279  52.118  21.088  12.282 0.0000000000
83280  51.779  20.468  12.811 0.0000000000
83286  49.948  18.837  12.751 0.0000000000
83287  50.260  19.650  12.513 0.0000000000
83288  49.458  19.175  12.399 0.0000000000
83289  49.032  19.342  11.855 0.0000000000
83290  48.696  18.403  12.015 0.0000000000
92317  46.570  25.549  6.088 0.0000000000
92318  46.408  25.150  6.689 0.0000000000
92319  46.955  25.294  6.365 0.0000000000
92320  47.365  25.082  6.675 0.0000000000
92321  47.837  24.860  6.975 0.0000000000
92336  49.608  26.737  3.718 0.0000000000
92337  49.176  27.028  3.532 0.0000000000
92338  48.685  26.719  3.957 0.0000000000
92339  47.782  26.693  4.255 0.0000000000
92340  46.903  26.588  4.591 0.0000000000
92341  46.214  26.463  4.889 0.0000000000
92342  46.696  26.215  5.037 0.0000000000
92343  46.621  25.890  5.550 0.0000000000
92587  42.005  33.054  8.962 0.0000000000
92588  42.489  32.759  9.207 0.0000000000
92589  41.768  32.764  9.462 0.0000000000
92590  41.513  32.447  10.041 0.0000000000
92591  41.325  32.157  10.611 0.0000000000
92606  37.605  34.290  9.080 0.0000000000
92607  37.733  34.663  8.555 0.0000000000
92608  38.365  34.155  8.740 0.0000000000
92609  39.170  34.101  8.442 0.0000000000
92610  39.922  34.032  8.214 0.0000000000
92611  40.687  33.948  8.052 0.0000000000
92612  40.606  33.680  8.526 0.0000000000
92613  41.308  33.354  8.773 0.0000000000
94072  37.678  21.739  10.985 0.0000000000
94073  37.619  21.018  11.249 0.0000000000
94074  38.115  21.418  10.990 0.0000000000
94075  38.556  21.103  10.925 0.0000000000
94076  38.948  20.757  10.821 0.0000000000
94077  44.298  18.280  8.539 0.0000000000
94078  43.753  18.061  8.413 0.0000000000
94079  44.076  17.715  8.273 0.0000000000
94080  43.848  17.143  7.957 0.0000000000
94081  43.619  16.557  7.655 0.0000000000
94082  43.428  15.975  7.432 0.0000000000
94083  44.014  16.254  7.555 0.0000000000
94084  44.404  15.886  7.492 0.0000000000
94145  39.265  24.362  9.078 0.0000000000
94146  38.688  24.621  9.071 0.0000000000
94147  38.681  24.077  9.452 0.0000000000
94148  38.085  23.784  9.803 0.0000000000
94149  37.551  23.476  10.154 0.0000000000
94150  37.053  23.149  10.460 0.0000000000
94151  37.603  22.910  10.464 0.0000000000
94152  37.646  22.335  10.735 0.0000000000
94882  52.799  29.561  5.134 0.0000000000
94883  52.985  29.178  5.476 0.0000000000
94884  52.673  29.493  5.637 0.0000000000
94885  52.558  29.405  6.127 0.0000000000
94886  52.357  29.378  6.654 0.0000000000
94887  47.338  28.161  12.358 0.0000000000
94888  48.008  27.956  12.226 0.0000000000
94889  47.701  27.658  12.813 0.0000000000
94890  48.118  27.203  13.317 0.0000000000
94891  48.576  26.828  13.857 0.0000000000
94892  49.033  26.540  14.455 0.0000000000
94893  48.309  26.648  14.495 0.0000000000
94894  48.080  26.476  15.146 0.0000000000
94895  47.865  26.288  15.739 0.0000000000
94955  49.899  31.785  5.215 0.0000000000
94956  50.021  32.095  4.895 0.0000000000
94957  50.550  31.459  4.897 0.0000000000
94958  51.217  31.192  4.709 0.0000000000
94959  51.824  30.861  4.489 0.0000000000
94960  52.258  30.469  4.205 0.0000000000
94961  52.228  30.359  4.636 0.0000000000
94962  52.541  29.960  4.862 0.0000000000
96138  54.474  23.871  9.926 0.0000000000
96139  54.218  23.392  9.693 0.0000000000
96140  54.423  23.369  10.387 0.0000000000
96141  54.287  22.903  10.855 0.0000000000
96142  54.066  22.490  11.369 0.0000000000
98392  41.986  24.007  8.592 0.0000000000
98393  41.903  23.514  8.988 0.0000000000
98394  42.444  23.761  8.682 0.0000000000
98395  42.883  23.416  8.776 0.0000000000
98396  43.284  23.067  8.805 0.0000000000
98397  45.840  23.182  8.254 0.0000000000
98398  45.254  22.933  8.400 0.0000000000
98399  45.620  22.608  8.377 0.0000000000
98400  45.448  22.040  8.500 0.0000000000
98401  45.290  21.455  8.669 0.0000000000
98402  45.111  20.823  8.811 0.0000000000
98403  45.695  21.117  8.651 0.0000000000
98404  46.017  20.739  8.657 0.0000000000
98405  46.352  20.376  8.721 0.0000000000
98464  42.301  27.088  4.996 0.0000000000
98465  43.825  25.891  6.346 0.0000000000
98466  43.287  26.091  6.226 0.0000000000
98467  43.229  25.700  6.695 0.0000000000
98468  42.641  25.519  7.045 0.0000000000
98469  42.037  25.313  7.411 0.0000000000
98470  41.473  25.160  7.768 0.0000000000
98471  41.990  24.889  7.826 0.0000000000
98472  41.976  24.447  8.224 0.0000000000
99202  47.956  31.677  6.906 0.0000000000
99203  48.407  31.396  7.240 0.0000000000
99204  47.651  31.594  7.449 0.0000000000
99205  47.328  31.457  8.018 0.0000000000
99206  47.007  31.381  8.636 0.0000000000
99207  44.331  31.509  10.432 0.0000000000
99208  45.005  31.391  10.170 0.0000000000
99209  44.837  31.254  10.673 0.0000000000
99210  45.259  30.909  10.916 0.0000000000
99211  45.631  30.479  11.153 0.0000000000
99212  46.005  30.002  11.411 0.0000000000
99213  45.388  30.108  11.663 0.0000000000
99214  45.082  29.682  12.150 0.0000000000
99215  44.782  29.201  12.588 0.0000000000
99275  43.794  33.425  7.455 0.0000000000
99276  43.932  33.733  7.122 0.0000000000
99277  44.531  33.276  7.212 0.0000000000
99278  45.251  33.195  6.893 0.0000000000
99279  46.010  33.085  6.560 0.0000000000
99280  46.820  32.926  6.283 0.0000000000
99281  46.644  32.542  6.603 0.0000000000
99282  47.307  32.070  6.706 0.0000000000
100458  54.515  23.231  16.115 0.0000000000
100459  54.751  22.840  15.772 0.0000000000
102442  36.335  33.435  11.326 0.0000000000
102443  36.697  32.898  11.607 0.0000000000
103662  37.313  17.976  11.567 0.0000000000
103663  36.875  17.499  11.767 0.0000000000
103664  37.264  17.165  11.575 0.0000000000
103665  37.283  16.366  11.560 0.0000000000
103666  37.332  15.616  11.601 0.0000000000
103667  37.391  14.859  11.675 0.0000000000
103668  37.706  15.347  11.414 0.0000000000
103669  38.075  15.064  11.205 0.0000000000
103670  38.453  14.794  10.986 0.0000000000
103671  41.460  21.020  10.015 0.0000000000
103672  40.895  20.741  10.226 0.0000000000
103673  41.292  20.426  10.051 0.0000000000
103674  41.101  19.822  9.939 0.0000000000
103675  40.856  19.184  9.780 0.0000000000
103676  41.488  16.813  8.625 0.0000000000
103677  41.121  17.145  8.909 0.0000000000
103678  40.957  16.389  8.865 0.0000000000
103679  40.482  15.984  9.130 0.0000000000
103680  40.105  15.564  9.442 0.0000000000
103681  39.790  15.157  9.790 0.0000000000
103682  40.157  14.873  9.538 0.0000000000
103683  40.250  14.169  9.652 0.0000000000
103684  40.356  13.468  9.743 0.0000000000
103686  40.753  13.255  9.419 0.0000000000
103879  36.453  25.622  8.921 0.0000000000
103880  36.469  26.127  8.458 0.0000000000
103881  35.926  25.863  8.846 0.0000000000
103892  35.141  21.504  11.728 0.0000000000
106087  51.771  26.512  4.285 0.0000000000
106088  51.584  26.258  4.701 0.0000000000
106089  52.163  26.491  4.653 0.0000000000
106090  52.538  26.434  4.971 0.0000000000
106091  52.925  26.373  5.335 0.0000000000
106092  53.767  27.414  6.724 0.0000000000
106093  53.841  27.047  6.593 0.0000000000
106094  53.969  27.080  7.172 0.0000000000
106095  54.149  26.660  7.579 0.0000000000
106096  54.308  26.201  7.971 0.0000000000
106097  54.422  25.763  8.343 0.0000000000
106098  54.343  26.144  8.510 0.0000000000
106099  54.279  26.101  9.054 0.0000000000
106100  54.139  26.079  9.693 0.0000000000
106101  49.787  30.084  8.268 0.0000000000
106102  50.489  29.801  8.039 0.0000000000
106103  50.156  29.637  8.574 0.0000000000
106104  50.488  29.167  8.912 0.0000000000
106105  50.811  28.672  9.259 0.0000000000
106106  50.477  27.033  11.827 0.0000000000
106107  50.721  27.139  11.200 0.0000000000
106108  51.065  26.781  11.697 0.0000000000
106109  51.653  26.574  11.583 0.0000000000
106110  52.265  26.408  11.456 0.0000000000
106111  52.812  26.235  11.350 0.0000000000
106112  52.541  26.039  12.085 0.0000000000
106113  52.846  25.683  12.755 0.0000000000
106114  53.179  25.343  13.433 0.0000000000
106115  53.547  25.035  14.046 0.0000000000
106116  53.069  25.215  14.179 0.0000000000
106117  52.983  25.038  14.908 0.0000000000
106118  52.765  24.949  15.581 0.0000000000
106119  50.754  25.474  17.258 0.0000000000
106120  51.297  25.238  17.215 0.0000000000
106121  51.066  25.163  17.883 0.0000000000
106128  38.660  31.304  12.634 0.0000000000
106129  39.341  31.361  12.266 0.0000000000
106130  39.175  31.014  12.830 0.0000000000
106131  39.617  30.716  13.005 0.0000000000
106132  39.981  30.356  13.183 0.0000000000
106133  40.066  28.605  15.223 0.0000000000
106134  40.278  28.886  14.586 0.0000000000
106135  40.643  28.517  14.855 0.0000000000
106136  41.262  28.478  14.548 0.0000000000
106137  41.872  28.456  14.256 0.0000000000
106138  42.574  28.410  14.014 0.0000000000
106139  42.238  28.106  14.512 0.0000000000
106140  42.648  27.781  14.766 0.0000000000
106141  43.100  27.464  15.049 0.0000000000
106148  42.627  26.289  18.859 0.0000000000
106150  43.196  26.126  18.115 0.0000000000
106151  43.325  26.246  17.507 0.0000000000
106152  43.527  26.415  16.935 0.0000000000
106153  43.965  26.182  17.383 0.0000000000
106154  44.716  26.156  17.232 0.0000000000
106155  45.440  26.132  17.110 0.0000000000
106156  46.148  26.098  17.027 0.0000000000
106157  45.948  26.022  17.674 0.0000000000
106322  52.996  28.879  3.420 0.0000000000
106323  52.890  28.922  3.054 0.0000000000
106324  52.903  28.394  3.305 0.0000000000
106325  52.756  28.016  3.281 0.0000000000
106326  52.582  27.628  3.268 0.0000000000
106327  52.142  27.338  3.275 0.0000000000
106328  52.353  27.182  3.626 0.0000000000
106329  52.075  26.828  3.935 0.0000000000
109854  51.112  25.151  6.639 0.0000000000
109855  50.314  24.921  6.978 0.0000000000
109856  50.922  24.638  7.197 0.0000000000
109857  50.778  24.087  7.603 0.0000000000
109858  50.626  23.526  7.857 0.0000000000
109859  51.661  21.906  9.234 0.0000000000
109860  51.211  22.004  8.818 0.0000000000
109861  50.837  21.670  9.300 0.0000000000
109862  50.039  21.409  9.316 0.0000000000
109863  49.308  21.139  9.361 0.0000000000
109864  48.554  20.824  9.404 0.0000000000
109865  48.966  20.765  9.907 0.0000000000
109866  48.580  20.287  10.462 0.0000000000
109867  48.158  19.625  10.848 0.0000000000
109868  54.516  21.106  14.485 0.0000000000
109869  54.189  21.334  13.814 0.0000000000
109870  54.073  20.694  14.131 0.0000000000
109871  53.462  20.299  13.955 0.0000000000
109872  52.766  19.894  13.742 0.0000000000
115567  44.241  24.792  7.330 0.0000000000
115568  44.188  24.356  7.755 0.0000000000
115569  44.714  24.540  7.488 0.0000000000
115570  45.136  24.282  7.644 0.0000000000
115571  45.584  24.020  7.841 0.0000000000
115572  46.276  24.730  7.212 0.0000000000
115573  46.156  24.247  7.638 0.0000000000
115574  46.019  23.732  8.000 0.0000000000
115575  46.419  23.431  8.117 0.0000000000
115576  46.802  23.127  8.140 0.0000000000
115577  47.196  22.834  8.124 0.0000000000
115615  48.719  27.322  3.381 0.0000000000
115616  48.177  27.608  3.264 0.0000000000
115621  44.173  27.255  4.423 0.0000000000
115622  44.743  27.139  4.487 0.0000000000
115623  44.592  26.816  4.932 0.0000000000
115624  44.445  26.449  5.456 0.0000000000
115625  45.584  26.355  5.221 0.0000000000
115626  44.964  26.256  5.553 0.0000000000
115627  44.384  26.059  5.949 0.0000000000
115628  44.308  25.644  6.436 0.0000000000
115629  44.205  25.227  6.922 0.0000000000
116197  44.780  32.355  7.981 0.0000000000
116198  45.253  32.020  8.198 0.0000000000
116199  44.539  32.262  8.433 0.0000000000
116200  44.312  32.144  8.944 0.0000000000
116201  44.063  31.997  9.499 0.0000000000
116202  42.952  32.438  9.411 0.0000000000
116203  43.395  32.131  9.703 0.0000000000
116204  43.838  31.838  10.032 0.0000000000
116205  43.672  31.617  10.649 0.0000000000
116206  43.529  31.308  11.200 0.0000000000
116207  43.341  30.910  11.710 0.0000000000
116245  37.909  35.026  8.040 0.0000000000
116253  41.700  34.281  7.074 0.0000000000
116254  42.335  33.936  7.397 0.0000000000
116255  41.454  33.842  7.905 0.0000000000
116256  42.213  33.726  7.807 0.0000000000
116257  43.017  33.585  7.642 0.0000000000
116258  43.682  33.186  7.784 0.0000000000
116259  44.244  32.709  7.872 0.0000000000
119662  35.778  20.032  12.028 0.0000000000
119663  35.749  19.192  12.171 0.0000000000
119664  36.173  19.660  11.989 0.0000000000
119665  36.569  19.342  11.871 0.0000000000
119666  36.925  19.081  11.735 0.0000000000
119667  37.536  20.269  11.395 0.0000000000
119668  37.397  19.532  11.506 0.0000000000
119669  37.344  18.763  11.553 0.0000000000
119670  37.755  18.485  11.343 0.0000000000
119671  38.086  18.114  11.105 0.0000000000
119672  38.429  17.813  10.828 0.0000000000
119673  42.946  19.690  9.309 0.0000000000
119674  42.400  19.463  9.346 0.0000000000
119675  42.754  19.146  9.086 0.0000000000
119676  42.527  18.554  8.838 0.0000000000
119677  42.291  17.899  8.614 0.0000000000
119678  43.200  17.840  8.289 0.0000000000
119679  42.634  17.553  8.330 0.0000000000
119680  42.056  17.204  8.433 0.0000000000
119681  41.829  16.503  8.303 0.0000000000
119682  41.694  15.774  8.308 0.0000000000
119683  41.615  15.098  8.311 0.0000000000
119684  41.619  14.450  8.315 0.0000000000
119685  41.965  14.842  7.997 0.0000000000
119686  42.353  14.612  7.639 0.0000000000
119687  42.743  14.388  7.310 0.0000000000
119688  43.281  15.384  7.242 0.0000000000
119689  43.194  14.767  7.097 0.0000000000
119831  39.292  26.190  7.473 0.0000000000
119832  38.728  26.414  7.386 0.0000000000
119833  38.711  26.014  7.836 0.0000000000
119834  38.130  25.826  8.233 0.0000000000
119835  37.553  25.608  8.631 0.0000000000
119836  38.106  24.865  9.066 0.0000000000
119837  37.534  25.117  9.054 0.0000000000
119838  36.994  25.398  8.967 0.0000000000
119839  36.455  25.126  9.356 0.0000000000
119840  35.903  24.756  9.748 0.0000000000
119841  35.381  24.399  10.063 0.0000000000
119842  34.890  24.042  10.394 0.0000000000
119843  35.410  23.813  10.425 0.0000000000
119844  35.470  23.237  10.760 0.0000000000
119845  35.533  22.626  11.121 0.0000000000
119846  36.507  22.819  10.760 0.0000000000
119847  36.036  22.431  11.104 0.0000000000
119848  35.566  21.991  11.442 0.0000000000
119849  35.638  21.336  11.706 0.0000000000
119850  35.748  20.662  11.903 0.0000000000
121552  53.220  27.879  4.551 0.0000000000
121553  53.265  27.460  4.838 0.0000000000
121554  53.366  27.942  4.955 0.0000000000
121555  53.505  27.861  5.428 0.0000000000
121556  53.576  27.816  5.917 0.0000000000
121557  53.218  28.707  5.810 0.0000000000
121558  53.424  28.243  6.099 0.0000000000
121559  53.604  27.817  6.392 0.0000000000
121560  53.623  27.860  6.931 0.0000000000
121561  53.565  27.829  7.457 0.0000000000
121562  53.401  27.754  8.013 0.0000000000
121563  48.553  29.119  10.400 0.0000000000
121564  49.203  28.852  10.151 0.0000000000
121565  48.876  28.637  10.690 0.0000000000
121566  49.185  28.189  11.065 0.0000000000
121567  49.530  27.709  11.462 0.0000000000
121568  48.680  27.773  12.119 0.0000000000
121569  49.297  27.528  12.001 0.0000000000
121570  49.910  27.280  11.925 0.0000000000
121571  50.321  26.888  12.458 0.0000000000
121572  50.708  26.524  13.020 0.0000000000
121573  51.099  26.221  13.664 0.0000000000
121574  51.474  25.871  14.310 0.0000000000
121575  50.996  26.092  14.331 0.0000000000
121576  50.831  25.968  15.077 0.0000000000
121577  50.626  25.928  15.858 0.0000000000
121578  49.537  26.289  15.159 0.0000000000
121579  49.992  26.047  15.873 0.0000000000
121580  50.362  25.790  16.565 0.0000000000
121581  50.141  25.654  17.160 0.0000000000
121582  49.941  25.616  17.715 0.0000000000
121585  38.764  30.141  14.499 0.0000000000
121588  39.348  29.181  15.485 0.0000000000
121591  39.671  28.800  15.686 0.0000000000
121592  39.971  28.425  15.830 0.0000000000
121593  40.310  28.082  16.048 0.0000000000
121594  40.645  27.763  16.282 0.0000000000
121726  50.141  32.348  4.578 0.0000000000
121734  52.599  30.312  3.199 0.0000000000
121735  52.814  29.844  3.398 0.0000000000
121736  52.564  30.117  3.973 0.0000000000
121737  52.803  29.744  3.765 0.0000000000
121738  52.953  29.359  3.609 0.0000000000
121739  53.048  28.841  3.842 0.0000000000
121740  53.133  28.363  4.147 0.0000000000
124482  53.233  24.186  7.873 0.0000000000
124483  52.622  23.823  7.896 0.0000000000
124484  53.114  23.614  8.237 0.0000000000
124485  52.968  23.091  8.572 0.0000000000
124486  52.796  22.607  8.902 0.0000000000
124487  53.797  22.935  9.469 0.0000000000
124488  53.205  22.502  9.352 0.0000000000
124489  52.476  22.192  9.280 0.0000000000
124490  52.082  21.860  9.782 0.0000000000
124491  51.691  21.593  10.373 0.0000000000
124492  51.342  21.327  10.973 0.0000000000
129637  39.852  23.076  9.860 0.0000000000
129638  39.767  22.446  10.214 0.0000000000
129639  40.270  22.726  9.932 0.0000000000
129640  40.696  22.393  9.947 0.0000000000
129641  41.167  22.069  9.949 0.0000000000
129642  41.780  22.949  9.328 0.0000000000
129643  41.677  22.357  9.631 0.0000000000
129644  41.580  21.688  9.869 0.0000000000
129645  41.998  21.317  9.794 0.0000000000
129646  42.379  21.013  9.640 0.0000000000
129647  42.798  20.682  9.491 0.0000000000
129648  44.072  23.865  8.154 0.0000000000
129649  43.882  23.310  8.514 0.0000000000
129650  43.671  22.751  8.808 0.0000000000
129651  44.680  22.698  8.631 0.0000000000
129652  44.112  22.422  8.809 0.0000000000
129653  43.580  22.154  9.024 0.0000000000
129654  43.472  21.557  9.210 0.0000000000
129655  43.322  20.961  9.332 0.0000000000
129656  43.134  20.344  9.371 0.0000000000
129657  43.473  19.962  9.203 0.0000000000
129658  43.803  19.586  9.026 0.0000000000
129659  44.180  19.260  8.857 0.0000000000
129660  44.921  20.161  8.890 0.0000000000
129661  44.737  19.510  8.875 0.0000000000
129662  44.527  18.878  8.726 0.0000000000
129663  44.851  18.474  8.681 0.0000000000
129664  45.118  18.151  8.788 0.0000000000
129665  45.389  17.830  8.967 0.0000000000
129790  39.948  26.777  6.534 0.0000000000
129791  43.481  27.089  4.789 0.0000000000
129792  42.818  26.929  5.141 0.0000000000
129793  42.197  26.831  5.506 0.0000000000
129794  42.736  26.321  6.119 0.0000000000
129795  42.175  26.554  6.010 0.0000000000
129796  41.614  26.752  5.885 0.0000000000
129797  41.015  26.652  6.255 0.0000000000
129798  40.451  26.519  6.639 0.0000000000
129799  39.895  26.371  7.057 0.0000000000
129800  39.860  25.953  7.541 0.0000000000
129801  39.835  25.524  7.981 0.0000000000
129802  39.823  25.055  8.392 0.0000000000
129803  40.937  25.004  8.107 0.0000000000
129804  40.379  24.768  8.461 0.0000000000
129805  39.819  24.571  8.793 0.0000000000
129806  39.806  24.081  9.177 0.0000000000
129807  39.778  23.593  9.509 0.0000000000
131347  50.850  30.745  5.955 0.0000000000
131348  51.176  30.420  6.264 0.0000000000
131349  50.535  30.651  6.486 0.0000000000
131350  50.193  30.542  7.074 0.0000000000
131351  49.835  30.475  7.600 0.0000000000
131352  48.777  31.089  7.575 0.0000000000
131353  49.114  30.766  7.830 0.0000000000
131354  49.454  30.422  8.053 0.0000000000
131355  49.143  30.287  8.567 0.0000000000
131356  48.844  30.131  9.106 0.0000000000
131357  48.543  29.908  9.632 0.0000000000
131358  45.748  31.737  8.484 0.0000000000
131359  46.208  31.521  8.832 0.0000000000
131360  46.695  31.270  9.210 0.0000000000
131361  45.700  31.273  9.942 0.0000000000
131362  46.410  31.149  9.729 0.0000000000
131363  47.168  30.945  9.481 0.0000000000
131364  47.597  30.574  9.705 0.0000000000
131365  47.898  30.217  9.961 0.0000000000
131366  48.230  29.660  10.171 0.0000000000
131367  47.856  29.366  10.661 0.0000000000
131368  47.570  29.172  11.123 0.0000000000
131369  47.298  28.907  11.573 0.0000000000
131370  46.348  29.577  11.602 0.0000000000
131371  46.667  29.107  11.826 0.0000000000
131372  46.998  28.600  12.081 0.0000000000
131373  46.697  28.229  12.625 0.0000000000
131374  46.399  27.778  13.171 0.0000000000
131375  46.115  27.415  13.757 0.0000000000
131504  44.117  34.094  6.807 0.0000000000
131511  47.963  33.380  5.547 0.0000000000
131512  48.571  32.695  5.456 0.0000000000
131513  47.584  32.666  6.017 0.0000000000
131514  48.363  32.377  5.709 0.0000000000
131515  49.183  32.086  5.487 0.0000000000
131516  49.782  31.561  5.616 0.0000000000
131517  50.315  31.090  5.744 0.0000000000
133998  54.637  23.871  13.065 0.0000000000
133999  54.698  23.398  12.770 0.0000000000
134000  54.734  23.374  13.566 0.0000000000
134001  54.771  22.819  13.977 0.0000000000
134002  54.737  22.210  14.463 0.0000000000
134003  54.893  22.441  15.417 0.0000000000
134004  54.882  22.027  15.107 0.0000000000
134005  54.776  21.551  14.831 0.0000000000
138172  38.992  33.109  10.046 0.0000000000
138173  39.499  32.763  10.385 0.0000000000
138174  38.745  32.754  10.592 0.0000000000
138175  38.514  32.396  11.151 0.0000000000
138176  38.319  31.979  11.708 0.0000000000
138177  37.165  32.434  11.846 0.0000000000
138178  37.655  32.015  12.091 0.0000000000
138179  38.149  31.632  12.365 0.0000000000
138180  38.055  31.355  12.970 0.0000000000
138181  37.996  31.107  13.561 0.0000000000
138182  37.956  30.875  14.156 0.0000000000
138331  36.558  35.074  9.313 0.0000000000
138333  36.426  34.638  9.789 0.0000000000
138334  36.962  34.411  9.422 0.0000000000
138335  37.554  33.877  9.586 0.0000000000
138336  38.279  33.483  9.786 0.0000000000
140661  36.510  16.990  11.973 0.0000000000
140662  36.137  16.464  12.178 0.0000000000
140667  36.534  13.194  12.461 0.0000000000
140668  36.929  12.993  12.319 0.0000000000
140669  37.313  12.826  12.164 0.0000000000
140670  37.477  14.094  11.781 0.0000000000
140671  37.590  13.332  11.892 0.0000000000
140672  37.705  12.547  11.972 0.0000000000
140676  39.652  21.765  10.479 0.0000000000
140677  39.509  21.082  10.637 0.0000000000
140678  39.319  20.440  10.695 0.0000000000
140679  40.321  20.434  10.418 0.0000000000
140680  39.742  20.101  10.547 0.0000000000
140681  39.203  19.766  10.693 0.0000000000
140682  39.048  19.043  10.673 0.0000000000
140683  38.898  18.286  10.607 0.0000000000
140684  38.792  17.511  10.544 0.0000000000
140685  41.815  19.200  9.418 0.0000000000
140686  41.221  18.903  9.486 0.0000000000
140687  40.631  18.509  9.614 0.0000000000
140688  40.768  17.477  9.192 0.0000000000
140689  40.430  17.793  9.489 0.0000000000
140690  40.083  18.104  9.775 0.0000000000
140691  39.579  17.680  10.010 0.0000000000
140692  39.136  17.205  10.278 0.0000000000
140693  38.764  16.738  10.554 0.0000000000
140694  38.691  16.001  10.584 0.0000000000
140695  38.735  15.275  10.666 0.0000000000
140696  38.839  14.548  10.772 0.0000000000
140697  39.495  14.727  10.173 0.0000000000
140698  39.234  14.286  10.519 0.0000000000
140699  38.947  13.821  10.888 0.0000000000
140712  41.662  13.802  8.323 0.0000000000
140713  41.692  13.159  8.334 0.0000000000
141098  38.177  26.705  7.280 0.0000000000
141099  37.688  27.048  7.136 0.0000000000
141100  37.196  27.370  6.998 0.0000000000
141101  36.516  26.635  7.967 0.0000000000
141102  36.610  27.169  7.438 0.0000000000
141103  36.691  27.656  6.937 0.0000000000
145582  49.124  26.063  4.909 0.0000000000
145583  48.959  25.808  5.435 0.0000000000
145584  49.631  25.946  5.198 0.0000000000
145585  50.148  25.839  5.515 0.0000000000
145586  50.649  25.729  5.806 0.0000000000
145587  51.446  26.081  5.149 0.0000000000
145588  51.303  25.845  5.625 0.0000000000
145589  51.174  25.539  6.121 0.0000000000
145590  51.718  25.291  6.424 0.0000000000
145591  52.245  25.015  6.798 0.0000000000
145592  52.700  24.857  7.103 0.0000000000
145593  53.291  27.043  5.104 0.0000000000
145594  53.295  26.662  5.381 0.0000000000
145595  53.264  26.354  5.843 0.0000000000
145596  53.765  26.720  6.474 0.0000000000
145597  53.553  26.356  6.374 0.0000000000
145598  53.237  26.004  6.282 0.0000000000
145599  53.204  25.616  6.684 0.0000000000
145600  53.163  25.189  7.027 0.0000000000
145601  53.208  24.689  7.479 0.0000000000
145602  53.755  24.524  7.874 0.0000000000
145603  54.081  24.453  8.365 0.0000000000
145604  54.308  24.400  8.889 0.0000000000
145605  54.470  25.342  8.711 0.0000000000
145606  54.470  24.865  9.061 0.0000000000
145607  54.460  24.352  9.440 0.0000000000
145608  54.529  24.349  10.122 0.0000000000
145609  54.536  24.327  10.870 0.0000000000
145610  54.512  24.295  11.651 0.0000000000
145611  51.492  30.069  6.571 0.0000000000
145612  51.785  29.707  6.864 0.0000000000
145613  52.092  29.261  7.165 0.0000000000
145614  51.169  29.508  7.812 0.0000000000
145615  51.806  29.187  7.650 0.0000000000
145616  52.386  28.897  7.466 0.0000000000
145617  52.659  28.535  7.769 0.0000000000
145618  52.910  28.074  8.135 0.0000000000
145619  53.211  27.638  8.562 0.0000000000
145620  49.821  28.597  9.972 0.0000000000
145621  50.439  28.383  9.787 0.0000000000
145622  51.080  28.140  9.599 0.0000000000
145623  51.029  27.339  10.603 0.0000000000
145624  51.372  27.662  10.016 0.0000000000
145625  51.730  27.931  9.454 0.0000000000
145626  52.369  27.681  9.251 0.0000000000
145627  52.979  27.403  9.080 0.0000000000
145628  53.467  27.196  8.957 0.0000000000
145629  53.656  26.781  9.376 0.0000000000
145630  53.806  26.402  9.849 0.0000000000
145631  53.923  25.982  10.319 0.0000000000
145632  53.286  26.059  11.210 0.0000000000
145633  53.680  25.854  11.011 0.0000000000
145634  54.050  25.552  10.809 0.0000000000
145635  54.202  25.106  11.336 0.0000000000
145636  54.336  24.703  11.901 0.0000000000
145637  54.501  24.284  12.486 0.0000000000
145638  54.499  24.271  13.361 0.0000000000
145639  54.455  24.163  14.163 0.0000000000
145640  54.385  23.987  14.948 0.0000000000
145641  53.841  24.680  14.633 0.0000000000
145642  54.099  24.286  15.181 0.0000000000
145643  54.355  23.854  15.697 0.0000000000
145644  54.270  23.551  16.339 0.0000000000
145647  51.845  25.470  14.980 0.0000000000
145648  52.210  25.169  15.649 0.0000000000
145649  52.581  24.859  16.319 0.0000000000
145650  51.853  25.006  17.169 0.0000000000
145651  52.388  24.758  17.069 0.0000000000
145652  52.928  24.498  16.879 0.0000000000
145653  53.244  24.063  17.320 0.0000000000
145665  40.067  32.439  10.699 0.0000000000
145666  40.598  32.150  10.925 0.0000000000
145667  41.069  31.856  11.184 0.0000000000
145668  40.057  31.457  11.947 0.0000000000
145669  40.788  31.568  11.707 0.0000000000
145670  41.563  31.549  11.434 0.0000000000
145671  42.066  31.221  11.682 0.0000000000
145672  42.524  30.886  11.939 0.0000000000
145673  42.959  30.497  12.181 0.0000000000
145674  39.276  30.041  14.031 0.0000000000
145675  39.829  29.968  13.685 0.0000000000
145676  40.422  29.964  13.390 0.0000000000
145677  40.557  29.188  14.082 0.0000000000
145678  40.814  29.542  13.586 0.0000000000
145679  41.047  29.944  13.089 0.0000000000
145680  41.757  29.928  12.816 0.0000000000
145681  42.549  29.984  12.607 0.0000000000
145682  43.346  30.047  12.396 0.0000000000
145683  43.690  29.557  12.587 0.0000000000
145684  44.069  29.150  12.801 0.0000000000
145685  44.443  28.756  13.054 0.0000000000
145686  43.315  28.375  13.773 0.0000000000
145687  44.080  28.354  13.518 0.0000000000
145688  44.801  28.343  13.340 0.0000000000
145689  45.162  27.924  13.650 0.0000000000
145690  45.531  27.534  13.995 0.0000000000
145691  45.904  27.168  14.359 0.0000000000
145699  40.629  27.663  16.919 0.0000000000
145700  41.003  27.452  16.523 0.0000000000
145702  41.565  27.055  19.280 0.0000000000
145703  41.438  27.037  18.593 0.0000000000
145704  42.227  26.490  18.518 0.0000000000
145705  41.803  26.752  18.207 0.0000000000
145706  41.397  27.056  17.944 0.0000000000
145707  41.395  27.108  17.360 0.0000000000
145708  41.427  27.184  16.751 0.0000000000
145709  41.523  27.360  16.189 0.0000000000
145710  42.094  27.264  15.881 0.0000000000
145711  42.812  27.169  15.657 0.0000000000
145712  43.549  27.134  15.385 0.0000000000
145713  43.791  26.633  16.291 0.0000000000
145714  44.031  26.856  15.732 0.0000000000
145715  44.280  27.083  15.166 0.0000000000
145716  45.002  27.026  15.022 0.0000000000
145717  45.664  26.934  14.874 0.0000000000
145718  46.305  26.848  14.765 0.0000000000
145719  46.751  26.588  15.240 0.0000000000
145720  47.210  26.325  15.772 0.0000000000
145721  47.647  26.116  16.367 0.0000000000
145722  46.834  26.050  16.997 0.0000000000
145723  47.475  25.944  17.047 0.0000000000
145724  48.121  25.951  17.006 0.0000000000
145725  48.615  25.830  17.659 0.0000000000
146057  52.812  29.060  2.673 0.0000000000
146058  52.736  29.211  2.243 0.0000000000
146063  51.383  27.966  2.242 0.0000000000
146064  51.156  27.587  2.694 0.0000000000
146065  50.806  27.161  3.151 0.0000000000
146066  51.657  27.074  3.327 0.0000000000
146067  51.089  26.886  3.440 0.0000000000
146068  50.378  26.803  3.570 0.0000000000
146069  49.922  26.528  3.975 0.0000000000
146070  49.493  26.298  4.431 0.0000000000
153147  48.717  25.503  6.036 0.0000000000
153148  48.526  25.152  6.637 0.0000000000
153149  48.412  24.698  7.254 0.0000000000
153150  49.596  24.693  7.246 0.0000000000
153151  48.951  24.451  7.466 0.0000000000
153152  48.268  24.183  7.689 0.0000000000
153153  48.083  23.661  7.938 0.0000000000
153154  47.886  23.116  8.047 0.0000000000
153155  47.694  22.538  8.097 0.0000000000
153156  51.897  23.527  7.920 0.0000000000
153157  51.158  23.216  7.976 0.0000000000
153158  50.427  22.959  8.011 0.0000000000
153159  50.687  22.182  8.402 0.0000000000
153160  50.182  22.429  8.130 0.0000000000
153161  49.679  22.708  8.021 0.0000000000
153162  48.905  22.480  8.062 0.0000000000
153163  48.195  22.220  8.113 0.0000000000
153164  47.500  21.969  8.188 0.0000000000
153165  47.289  21.347  8.408 0.0000000000
153166  47.046  20.746  8.692 0.0000000000
153167  46.795  20.178  9.016 0.0000000000
153168  47.849  20.454  9.461 0.0000000000
153169  47.173  20.048  9.430 0.0000000000
153170  46.535  19.615  9.329 0.0000000000
153171  46.186  18.899  9.534 0.0000000000
153172  45.868  18.186  9.489 0.0000000000
153173  45.616  17.499  9.278 0.0000000000
153174  54.609  22.913  12.447 0.0000000000
153175  54.303  22.476  12.100 0.0000000000
153176  53.779  22.125  11.951 0.0000000000
153177  53.816  21.544  13.145 0.0000000000
153178  53.489  21.737  12.460 0.0000000000
153179  53.190  21.805  11.798 0.0000000000
153180  52.527  21.513  11.754 0.0000000000
153181  51.759  21.205  11.649 0.0000000000
153182  50.951  20.862  11.559 0.0000000000
153185  51.990  19.507  13.573 0.0000000000
153188  51.487  19.789  13.220 0.0000000000
153189  51.071  20.101  12.669 0.0000000000
153190  50.597  20.309  12.069 0.0000000000
153191  50.183  20.490  11.502 0.0000000000
153192  49.407  20.079  11.436 0.0000000000
153193  48.562  19.485  11.325 0.0000000000
153194  47.767  18.817  11.131 0.0000000000
153197  47.013  18.158  10.810 0.0000000000
153198  46.374  17.570  10.230 0.0000000000
153199  45.858  17.137  9.613 0.0000000000
153200  45.420  16.850  8.924 0.0000000000
153201  45.291  16.268  8.470 0.0000000000
