# Supplementary material for: A connectional hub in the rostral anterior cingulate cortex links areas of emotion and cognitive control
Source: eLife. 2019 Jun 19;8:e43761. doi: 10.7554/eLife.43761 (PMC6624020; doi:10.7554/eLife.43761)
Supplement: Supplementary file 1. [file elife-43761-supp1.zip › rh.46.label]

#!ascii label  , from subject fsaverage vox2ras=TkReg coords=white
1214
57  23.465  42.678  23.349 0.0000000000
177  30.320  39.384  20.751 0.0000000000
178  27.801  46.072  14.686 0.0000000000
394  24.484  50.340  6.403 0.0000000000
894  23.702  48.567  20.012 0.0000000000
895  31.234  47.190  11.072 0.0000000000
896  25.891  47.596  10.550 0.0000000000
897  29.012  46.943  6.087 0.0000000000
898  26.557  48.514  2.110 0.0000000000
1013  32.314  31.877  28.292 0.0000000000
1471  25.751  39.446  20.458 0.0000000000
1472  24.849  44.321  17.866 0.0000000000
1473  29.019  42.549  16.929 0.0000000000
1878  24.024  48.847  15.405 0.0000000000
1879  23.829  53.039  11.163 0.0000000000
2037  25.746  36.986  25.109 0.0000000000
2038  29.069  34.357  23.117 0.0000000000
2039  33.528  35.690  24.222 0.0000000000
2812  23.330  44.819  24.826 0.0000000000
2813  22.963  47.686  22.847 0.0000000000
2814  23.188  45.550  21.872 0.0000000000
2815  32.904  48.075  9.269 0.0000000000
2816  30.251  46.589  8.340 0.0000000000
2817  32.012  47.844  6.470 0.0000000000
2818  30.715  48.430  4.464 0.0000000000
3412  28.063  39.011  20.001 0.0000000000
3413  27.307  41.075  18.599 0.0000000000
3414  29.588  41.158  19.101 0.0000000000
4125  26.138  44.824  15.700 0.0000000000
4126  24.603  46.618  16.644 0.0000000000
4127  25.596  46.992  14.743 0.0000000000
4128  25.541  48.839  8.385 0.0000000000
4129  24.570  50.067  10.806 0.0000000000
4130  25.099  51.949  8.791 0.0000000000
4135  28.837  48.741  0.240 0.0000000000
4136  25.696  49.059  -0.286 0.0000000000
4137  27.566  49.074  -2.376 0.0000000000
4472  27.092  34.413  26.299 0.0000000000
4473  26.843  35.028  23.671 0.0000000000
4474  28.501  32.977  25.475 0.0000000000
4475  34.327  32.913  28.784 0.0000000000
4476  32.909  33.620  26.002 0.0000000000
4477  34.877  34.553  26.781 0.0000000000
4478  35.271  36.101  25.072 0.0000000000
5791  32.096  40.051  22.118 0.0000000000
5792  31.445  41.809  20.634 0.0000000000
6219  29.445  46.708  12.983 0.0000000000
6220  26.857  46.670  12.577 0.0000000000
6221  28.457  46.390  10.520 0.0000000000
6222  27.261  46.578  8.176 0.0000000000
6223  26.152  47.713  6.046 0.0000000000
6224  24.945  48.821  4.042 0.0000000000
6225  27.691  47.806  4.094 0.0000000000
6226  29.447  48.910  2.553 0.0000000000
6429  30.264  31.490  27.980 0.0000000000
6431  33.622  31.787  30.831 0.0000000000
7273  24.236  40.826  21.749 0.0000000000
7274  23.796  43.568  20.606 0.0000000000
7275  25.152  42.017  19.384 0.0000000000
7276  26.516  42.913  16.925 0.0000000000
7277  28.331  44.286  15.532 0.0000000000
7278  31.290  43.203  18.264 0.0000000000
7279  30.633  44.766  16.152 0.0000000000
7280  29.898  46.361  14.993 0.0000000000
8250  24.047  46.397  19.061 0.0000000000
8251  23.745  49.003  17.651 0.0000000000
8253  24.726  48.373  12.906 0.0000000000
8254  23.659  50.863  13.481 0.0000000000
8685  24.556  39.742  24.095 0.0000000000
8686  25.444  37.835  22.403 0.0000000000
8687  27.359  36.645  21.378 0.0000000000
8688  29.835  36.757  21.518 0.0000000000
8689  30.634  32.743  25.431 0.0000000000
8690  31.439  34.994  23.449 0.0000000000
8691  32.091  37.455  22.399 0.0000000000
8692  33.717  38.175  23.197 0.0000000000
10492  23.378  43.723  24.115 0.0000000000
10493  23.144  45.056  23.318 0.0000000000
10494  23.257  44.121  22.716 0.0000000000
10496  32.483  47.764  7.833 0.0000000000
11092  29.211  39.068  20.230 0.0000000000
11093  28.797  40.062  19.550 0.0000000000
11094  29.826  40.323  20.026 0.0000000000
11775  30.285  49.820  -2.917 0.0000000000
11805  26.954  45.362  15.102 0.0000000000
11806  25.898  45.899  15.227 0.0000000000
11807  26.606  46.311  14.589 0.0000000000
11808  25.038  49.584  7.404 0.0000000000
11809  25.218  50.416  8.593 0.0000000000
11810  24.717  51.166  7.627 0.0000000000
11815  29.944  48.941  -0.647 0.0000000000
11816  28.223  48.799  -1.074 0.0000000000
11817  29.368  49.244  -1.994 0.0000000000
11818  28.685  49.708  -3.263 0.0000000000
12151  27.342  34.306  27.610 0.0000000000
12152  27.774  33.330  27.158 0.0000000000
12153  27.668  33.558  25.859 0.0000000000
12154  28.469  32.618  26.861 0.0000000000
12156  34.628  33.740  27.699 0.0000000000
13492  32.995  40.553  22.782 0.0000000000
13493  32.476  41.588  22.344 0.0000000000
14200  23.274  48.124  21.434 0.0000000000
14205  30.281  46.886  12.054 0.0000000000
14206  29.007  46.451  11.802 0.0000000000
14207  29.897  46.578  10.692 0.0000000000
14208  29.676  46.675  7.104 0.0000000000
14209  28.670  46.264  8.157 0.0000000000
14210  28.036  46.551  7.016 0.0000000000
14211  26.642  47.027  7.014 0.0000000000
14212  27.480  46.994  5.992 0.0000000000
14213  26.844  47.498  4.983 0.0000000000
14214  28.343  47.360  5.013 0.0000000000
14215  31.433  49.227  3.849 0.0000000000
14216  29.944  48.688  3.518 0.0000000000
14217  30.821  49.416  2.988 0.0000000000
14218  30.432  49.307  1.843 0.0000000000
15997  24.931  40.083  21.140 0.0000000000
15998  24.560  41.376  20.640 0.0000000000
15999  25.433  40.815  20.063 0.0000000000
16000  28.121  41.762  17.682 0.0000000000
16001  26.904  41.974  17.666 0.0000000000
16002  27.772  42.562  16.769 0.0000000000
16003  27.434  43.463  16.035 0.0000000000
16004  28.669  43.352  16.103 0.0000000000
16005  32.363  43.072  20.371 0.0000000000
16006  31.480  42.591  19.421 0.0000000000
16007  32.244  43.612  19.077 0.0000000000
16009  31.685  45.115  16.712 0.0000000000
16010  31.241  45.961  15.891 0.0000000000
16011  30.162  45.639  15.540 0.0000000000
16012  30.894  46.695  15.220 0.0000000000
16013  30.739  47.101  14.384 0.0000000000
18135  24.268  44.083  19.264 0.0000000000
18136  23.852  45.092  19.885 0.0000000000
18137  24.335  45.397  18.577 0.0000000000
18138  24.335  47.885  16.079 0.0000000000
18139  24.161  47.814  17.191 0.0000000000
18140  23.760  48.996  16.488 0.0000000000
18141  23.294  50.114  16.745 0.0000000000
18142  23.480  49.933  15.643 0.0000000000
18143  26.282  47.007  11.545 0.0000000000
18144  25.709  47.373  12.650 0.0000000000
18145  25.263  47.962  11.657 0.0000000000
18146  24.097  51.529  10.932 0.0000000000
18147  23.841  50.547  12.066 0.0000000000
18148  23.507  51.946  12.261 0.0000000000
18165  25.691  48.568  3.041 0.0000000000
19168  26.295  36.852  26.587 0.0000000000
19170  25.647  38.206  26.132 0.0000000000
19171  24.906  39.528  25.536 0.0000000000
19172  25.098  38.412  24.556 0.0000000000
19173  24.900  38.775  23.147 0.0000000000
19174  25.468  37.341  23.730 0.0000000000
19175  27.907  34.515  23.303 0.0000000000
19176  27.023  35.757  22.490 0.0000000000
19177  28.200  35.363  22.192 0.0000000000
19178  28.590  36.545  21.221 0.0000000000
19179  29.436  35.442  22.151 0.0000000000
19180  31.280  31.576  28.117 0.0000000000
19181  30.398  31.981  26.714 0.0000000000
19182  31.495  32.230  26.865 0.0000000000
19183  33.269  34.726  25.021 0.0000000000
19184  32.167  34.275  24.614 0.0000000000
19185  32.607  35.465  23.774 0.0000000000
19186  31.860  36.254  22.819 0.0000000000
19187  32.811  36.552  23.155 0.0000000000
19188  32.875  37.789  22.825 0.0000000000
19189  33.552  36.846  23.531 0.0000000000
23496  23.041  46.177  23.915 0.0000000000
23497  23.089  46.576  22.475 0.0000000000
23498  23.378  47.090  20.945 0.0000000000
23499  32.168  47.538  10.156 0.0000000000
23500  30.831  46.760  9.658 0.0000000000
23501  31.728  47.200  8.742 0.0000000000
23502  31.208  47.152  7.384 0.0000000000
23503  30.606  47.291  6.197 0.0000000000
23504  29.961  47.671  5.274 0.0000000000
23505  31.397  48.109  5.380 0.0000000000
23506  32.114  49.007  4.652 0.0000000000
24574  26.828  39.134  20.064 0.0000000000
24575  26.498  40.318  19.639 0.0000000000
24576  27.659  40.083  19.345 0.0000000000
24577  28.474  40.926  18.655 0.0000000000
24578  29.451  41.853  18.036 0.0000000000
25857  25.362  44.487  16.663 0.0000000000
25858  24.828  45.481  17.250 0.0000000000
25859  25.226  45.606  16.054 0.0000000000
25860  25.024  46.786  15.620 0.0000000000
25861  24.721  47.843  15.062 0.0000000000
25862  25.788  48.215  9.486 0.0000000000
25863  25.124  48.757  10.712 0.0000000000
25864  25.345  49.600  9.655 0.0000000000
25865  25.038  51.007  9.815 0.0000000000
25866  24.724  52.484  10.060 0.0000000000
25875  27.663  48.558  1.104 0.0000000000
25876  26.209  48.836  0.930 0.0000000000
25877  27.168  48.641  -0.152 0.0000000000
25878  26.502  48.880  -1.394 0.0000000000
26479  26.842  35.594  27.066 0.0000000000
26480  26.386  35.611  25.657 0.0000000000
26481  26.085  35.862  24.351 0.0000000000
26482  26.894  34.637  24.958 0.0000000000
26483  27.677  33.937  24.508 0.0000000000
26484  28.665  33.517  24.251 0.0000000000
26485  33.358  32.444  28.556 0.0000000000
26486  32.618  32.690  27.208 0.0000000000
26487  33.635  33.225  27.464 0.0000000000
26488  33.893  34.137  26.341 0.0000000000
26489  34.201  35.081  25.512 0.0000000000
26490  34.328  35.916  24.581 0.0000000000
26491  35.041  35.251  25.917 0.0000000000
28873  31.170  39.673  21.417 0.0000000000
28874  30.754  40.688  20.720 0.0000000000
28875  31.547  41.046  21.557 0.0000000000
28876  32.385  42.347  21.506 0.0000000000
29871  28.611  46.524  13.896 0.0000000000
29872  27.445  46.563  13.695 0.0000000000
29873  28.123  46.498  12.727 0.0000000000
29874  27.567  46.476  11.600 0.0000000000
29875  27.030  46.738  10.435 0.0000000000
29876  29.381  46.278  9.334 0.0000000000
29877  27.877  46.335  9.285 0.0000000000
29878  26.582  47.053  9.377 0.0000000000
29879  26.169  47.543  8.269 0.0000000000
29880  25.702  48.145  7.251 0.0000000000
29881  25.160  48.914  6.239 0.0000000000
29882  24.522  49.479  5.204 0.0000000000
29883  25.614  48.313  5.052 0.0000000000
29884  26.220  48.110  3.967 0.0000000000
29885  27.090  48.214  3.111 0.0000000000
29886  29.215  47.982  4.306 0.0000000000
29887  28.521  48.298  3.307 0.0000000000
29888  27.995  48.479  2.225 0.0000000000
29889  29.199  48.792  1.388 0.0000000000
29890  30.357  48.998  0.555 0.0000000000
30357  29.273  31.714  27.987 0.0000000000
30360  31.980  31.420  29.444 0.0000000000
30362  32.616  31.555  30.774 0.0000000000
30363  32.990  31.876  29.592 0.0000000000
30364  33.996  32.287  29.811 0.0000000000
32359  23.783  41.682  22.602 0.0000000000
32360  23.553  43.064  22.025 0.0000000000
32361  23.908  42.172  21.251 0.0000000000
32362  24.397  42.706  19.955 0.0000000000
32363  24.978  43.164  18.614 0.0000000000
32364  26.158  41.407  18.845 0.0000000000
32365  25.827  42.475  17.987 0.0000000000
32366  25.559  43.516  17.271 0.0000000000
32367  26.237  43.868  16.244 0.0000000000
32368  27.158  44.357  15.504 0.0000000000
32369  28.102  45.242  15.145 0.0000000000
32370  30.603  41.465  19.759 0.0000000000
32371  30.536  42.138  18.590 0.0000000000
32372  30.288  42.783  17.514 0.0000000000
32374  31.012  43.909  17.121 0.0000000000
32375  29.893  43.542  16.480 0.0000000000
32376  29.504  44.435  15.749 0.0000000000
32377  29.153  45.412  15.296 0.0000000000
32378  28.899  46.146  14.817 0.0000000000
32379  29.720  46.766  14.178 0.0000000000
32380  30.550  47.077  13.244 0.0000000000
35046  23.451  44.580  21.323 0.0000000000
35047  23.572  46.036  20.433 0.0000000000
35048  23.873  47.472  19.477 0.0000000000
35049  24.401  46.599  17.871 0.0000000000
35050  24.147  47.776  18.404 0.0000000000
35051  23.938  49.021  18.832 0.0000000000
35055  26.294  46.958  13.633 0.0000000000
35056  25.232  47.689  13.884 0.0000000000
35057  24.396  48.656  14.205 0.0000000000
35058  24.451  49.161  11.834 0.0000000000
35059  24.083  49.586  13.166 0.0000000000
35060  23.799  49.757  14.555 0.0000000000
35061  23.365  50.993  14.682 0.0000000000
36282  23.757  42.210  24.660 0.0000000000
36308  24.273  40.850  25.040 0.0000000000
36309  23.972  41.132  23.708 0.0000000000
36310  24.347  40.178  22.810 0.0000000000
36311  24.891  39.300  22.048 0.0000000000
36312  25.547  38.551  21.331 0.0000000000
36313  26.067  36.417  23.079 0.0000000000
36314  26.236  37.117  21.843 0.0000000000
36315  26.470  38.008  20.858 0.0000000000
36316  27.645  37.798  20.534 0.0000000000
36317  28.960  37.869  20.672 0.0000000000
36318  30.194  38.173  21.051 0.0000000000
36319  29.352  32.077  26.640 0.0000000000
36320  29.474  32.681  25.349 0.0000000000
36321  29.798  33.497  24.215 0.0000000000
36322  31.777  33.118  25.641 0.0000000000
36323  30.994  33.796  24.307 0.0000000000
36324  30.223  34.532  23.180 0.0000000000
36325  30.641  35.814  22.445 0.0000000000
36326  31.012  37.170  21.976 0.0000000000
36327  31.254  38.405  21.639 0.0000000000
36328  32.092  38.693  22.198 0.0000000000
36329  32.971  39.112  22.762 0.0000000000
36331  34.465  37.051  23.927 0.0000000000
41212  23.415  43.170  23.703 0.0000000000
41213  23.282  43.855  23.369 0.0000000000
41214  23.357  43.378  23.039 0.0000000000
41812  29.770  39.226  20.456 0.0000000000
41813  29.490  39.687  20.103 0.0000000000
41814  30.037  39.868  20.391 0.0000000000
42495  30.577  49.492  -2.253 0.0000000000
42525  27.332  45.691  14.877 0.0000000000
42526  26.745  45.845  14.873 0.0000000000
42527  27.175  46.145  14.595 0.0000000000
42528  24.774  49.974  6.912 0.0000000000
42529  24.842  50.355  7.510 0.0000000000
42530  24.548  50.736  7.012 0.0000000000
42531  24.412  51.593  7.122 0.0000000000
42532  24.234  51.131  6.505 0.0000000000
42534  24.116  50.648  5.904 0.0000000000
42535  30.453  49.160  -1.114 0.0000000000
42536  29.695  49.060  -1.301 0.0000000000
42537  30.187  49.294  -1.768 0.0000000000
42538  29.846  49.480  -2.417 0.0000000000
42872  28.107  32.850  27.606 0.0000000000
42873  28.098  32.962  27.008 0.0000000000
42874  28.460  32.499  27.476 0.0000000000
44212  33.452  40.734  23.080 0.0000000000
44213  33.188  41.271  22.931 0.0000000000
44920  23.483  48.314  20.690 0.0000000000
44921  23.397  48.844  20.905 0.0000000000
44922  23.644  49.102  20.248 0.0000000000
44924  23.794  49.335  19.621 0.0000000000
44925  30.774  47.046  11.571 0.0000000000
44926  30.090  46.747  11.414 0.0000000000
44927  30.578  46.862  10.871 0.0000000000
44928  29.358  46.784  6.577 0.0000000000
44929  28.844  46.535  7.021 0.0000000000
44930  28.532  46.650  6.528 0.0000000000
44931  27.754  46.680  6.515 0.0000000000
44932  28.242  46.896  6.026 0.0000000000
44933  27.931  47.110  5.487 0.0000000000
44934  28.693  47.150  5.582 0.0000000000
44935  31.838  49.665  3.623 0.0000000000
44936  31.145  49.308  3.444 0.0000000000
44937  31.512  49.728  3.217 0.0000000000
44938  31.210  49.776  2.744 0.0000000000
46717  25.325  39.746  20.780 0.0000000000
46718  25.148  40.394  20.582 0.0000000000
46719  25.614  40.130  20.267 0.0000000000
46720  28.589  42.141  17.294 0.0000000000
46721  27.937  42.135  17.155 0.0000000000
46722  28.392  42.486  16.806 0.0000000000
46723  28.221  42.915  16.401 0.0000000000
46724  28.851  42.937  16.509 0.0000000000
46726  32.337  43.362  19.722 0.0000000000
46729  31.786  46.182  16.140 0.0000000000
46730  31.581  46.562  15.755 0.0000000000
46731  31.045  46.361  15.554 0.0000000000
46732  31.375  46.924  15.375 0.0000000000
46733  31.272  47.132  14.946 0.0000000000
48855  24.573  44.258  18.569 0.0000000000
48856  24.296  44.762  18.926 0.0000000000
48857  24.534  44.877  18.199 0.0000000000
48858  24.176  48.431  15.726 0.0000000000
48859  24.026  48.454  16.306 0.0000000000
48860  23.838  48.926  15.913 0.0000000000
48861  23.602  49.470  16.050 0.0000000000
48862  23.729  49.378  15.538 0.0000000000
48863  26.038  47.298  11.050 0.0000000000
48864  25.727  47.439  11.592 0.0000000000
48865  25.506  47.757  11.142 0.0000000000
48866  23.927  52.329  11.040 0.0000000000
48867  23.723  51.753  11.591 0.0000000000
48868  23.579  52.487  11.682 0.0000000000
48869  23.400  52.644  12.417 0.0000000000
48870  23.470  53.241  11.792 0.0000000000
48885  26.108  48.510  2.597 0.0000000000
48886  25.422  48.767  2.542 0.0000000000
48887  25.873  48.713  2.059 0.0000000000
49888  25.989  36.889  25.842 0.0000000000
49889  25.971  37.520  26.327 0.0000000000
49890  25.673  37.576  25.581 0.0000000000
49891  25.339  38.291  25.340 0.0000000000
49892  25.420  37.715  24.832 0.0000000000
49893  25.249  37.875  24.119 0.0000000000
49894  25.559  37.142  24.417 0.0000000000
49895  28.445  34.353  23.157 0.0000000000
49896  28.042  34.887  22.733 0.0000000000
49897  28.641  34.800  22.598 0.0000000000
49898  28.837  35.358  22.112 0.0000000000
49899  29.275  34.851  22.596 0.0000000000
49900  31.832  31.685  28.202 0.0000000000
49901  31.382  31.873  27.500 0.0000000000
49902  31.925  32.065  27.620 0.0000000000
49903  33.441  35.224  24.583 0.0000000000
49904  32.965  35.111  24.322 0.0000000000
49905  33.103  35.580  24.009 0.0000000000
49906  32.752  35.996  23.465 0.0000000000
49907  33.153  36.117  23.674 0.0000000000
49908  33.156  36.715  23.345 0.0000000000
49909  33.524  36.248  23.844 0.0000000000
54517  23.277  45.356  25.120 0.0000000000
54518  23.059  45.981  24.598 0.0000000000
54519  23.141  45.478  24.381 0.0000000000
54520  23.141  45.281  22.597 0.0000000000
54521  23.100  45.801  22.926 0.0000000000
54522  23.146  46.025  22.191 0.0000000000
54523  23.203  46.805  21.707 0.0000000000
54524  23.262  46.297  21.435 0.0000000000
54525  32.536  47.721  9.717 0.0000000000
54526  31.923  47.283  9.434 0.0000000000
54527  32.371  47.584  9.033 0.0000000000
54528  32.259  47.772  7.129 0.0000000000
54529  31.870  47.427  7.578 0.0000000000
54530  31.633  47.470  6.908 0.0000000000
54531  30.943  47.197  6.760 0.0000000000
54532  31.345  47.543  6.299 0.0000000000
54533  31.031  47.656  5.738 0.0000000000
54534  31.700  47.939  5.903 0.0000000000
54538  32.437  49.450  4.433 0.0000000000
56317  27.436  39.065  19.982 0.0000000000
56318  27.242  39.673  19.683 0.0000000000
56319  27.841  39.565  19.697 0.0000000000
56320  29.170  40.647  19.350 0.0000000000
56321  28.622  40.522  19.134 0.0000000000
56322  29.048  41.058  18.864 0.0000000000
56323  28.905  41.422  18.382 0.0000000000
56324  29.522  41.521  18.579 0.0000000000
58455  25.704  44.610  16.098 0.0000000000
58456  25.295  45.035  16.348 0.0000000000
58457  25.643  45.174  15.843 0.0000000000
58458  25.732  46.452  14.977 0.0000000000
58459  25.423  46.301  15.377 0.0000000000
58460  25.290  46.895  15.196 0.0000000000
58461  24.894  47.344  15.390 0.0000000000
58462  25.148  47.420  14.937 0.0000000000
58463  25.673  48.502  8.901 0.0000000000
58464  25.514  48.890  9.527 0.0000000000
58465  25.487  49.243  9.019 0.0000000000
58466  25.140  51.187  8.685 0.0000000000
58467  25.241  50.744  9.191 0.0000000000
58468  25.161  51.471  9.299 0.0000000000
58469  24.878  51.751  9.934 0.0000000000
58470  25.135  52.238  9.423 0.0000000000
58471  25.121  52.979  9.546 0.0000000000
58472  25.077  52.706  8.881 0.0000000000
58485  28.230  48.630  0.679 0.0000000000
58486  27.437  48.614  0.489 0.0000000000
58487  27.960  48.632  0.053 0.0000000000
58488  27.905  48.926  -1.731 0.0000000000
58489  27.345  48.748  -1.247 0.0000000000
58490  27.025  48.925  -1.885 0.0000000000
59488  27.247  34.365  26.938 0.0000000000
59489  27.097  34.927  27.319 0.0000000000
59490  26.935  34.993  26.618 0.0000000000
59491  26.609  35.605  26.349 0.0000000000
59492  26.757  35.024  25.946 0.0000000000
59493  26.596  35.100  25.281 0.0000000000
59494  26.971  34.528  25.623 0.0000000000
59495  28.071  33.230  25.635 0.0000000000
59496  27.649  33.728  25.181 0.0000000000
59497  28.107  33.446  24.945 0.0000000000
59498  28.175  33.687  24.343 0.0000000000
59499  28.576  33.234  24.840 0.0000000000
59500  33.850  32.703  28.674 0.0000000000
59501  33.494  32.809  28.014 0.0000000000
59502  33.993  33.090  28.126 0.0000000000
59503  34.765  34.137  27.188 0.0000000000
59504  34.259  33.911  27.000 0.0000000000
59505  34.407  34.368  26.549 0.0000000000
59506  34.069  34.628  25.867 0.0000000000
59507  34.529  34.793  26.136 0.0000000000
59508  34.623  35.183  25.727 0.0000000000
59509  34.956  34.900  26.350 0.0000000000
63517  31.644  39.835  21.770 0.0000000000
63518  31.357  40.374  21.461 0.0000000000
63519  31.825  40.564  21.863 0.0000000000
63520  32.899  42.300  22.425 0.0000000000
63521  32.373  42.016  22.000 0.0000000000
63522  32.856  42.569  21.990 0.0000000000
65640  22.890  47.444  23.567 0.0000000000
65655  29.041  46.715  13.440 0.0000000000
65656  28.365  46.571  13.290 0.0000000000
65657  28.788  46.575  12.859 0.0000000000
65658  28.755  46.422  11.163 0.0000000000
65659  28.279  46.398  11.684 0.0000000000
65660  27.976  46.413  11.069 0.0000000000
65661  27.282  46.602  11.010 0.0000000000
65662  27.706  46.486  10.462 0.0000000000
65663  30.534  46.631  8.990 0.0000000000
65664  30.078  46.454  9.439 0.0000000000
65665  29.774  46.381  8.820 0.0000000000
65666  27.939  46.345  8.157 0.0000000000
65667  28.266  46.212  8.709 0.0000000000
65668  27.591  46.407  8.724 0.0000000000
65669  27.196  46.623  9.342 0.0000000000
65670  26.969  46.789  8.768 0.0000000000
65671  26.411  47.273  8.825 0.0000000000
65672  26.638  47.029  8.234 0.0000000000
65673  26.408  47.371  6.545 0.0000000000
65674  26.128  47.532  7.131 0.0000000000
65675  25.878  47.871  6.638 0.0000000000
65676  25.430  48.508  6.762 0.0000000000
65677  25.618  48.254  6.135 0.0000000000
65678  25.365  48.544  5.635 0.0000000000
65679  25.910  48.058  5.554 0.0000000000
65680  27.262  47.601  4.494 0.0000000000
65681  26.559  47.814  4.494 0.0000000000
65682  26.955  47.844  4.002 0.0000000000
65683  26.646  48.136  3.547 0.0000000000
65684  27.358  48.030  3.605 0.0000000000
65685  30.361  48.059  4.833 0.0000000000
65686  29.580  47.848  4.773 0.0000000000
65687  29.956  48.242  4.369 0.0000000000
65688  29.653  48.824  3.060 0.0000000000
65689  29.182  48.468  3.398 0.0000000000
65690  28.929  48.591  2.904 0.0000000000
65691  28.273  48.393  2.787 0.0000000000
65692  28.730  48.643  2.372 0.0000000000
65693  28.594  48.604  1.799 0.0000000000
65694  29.298  48.861  1.963 0.0000000000
65695  30.936  49.483  1.510 0.0000000000
65696  30.378  49.135  1.179 0.0000000000
65697  30.930  49.317  0.871 0.0000000000
65698  30.857  49.188  0.182 0.0000000000
66698  31.515  31.266  29.353 0.0000000000
66705  33.152  31.702  30.773 0.0000000000
66706  32.798  31.697  30.160 0.0000000000
66707  33.326  31.882  30.231 0.0000000000
66708  33.525  32.115  29.716 0.0000000000
66709  33.835  32.017  30.326 0.0000000000
71032  24.014  41.252  22.166 0.0000000000
71033  23.834  41.902  21.921 0.0000000000
71034  24.046  41.489  21.543 0.0000000000
71035  24.813  41.684  20.042 0.0000000000
71036  24.446  42.052  20.308 0.0000000000
71037  24.734  42.343  19.686 0.0000000000
71038  24.687  42.977  19.332 0.0000000000
71039  25.067  42.603  18.991 0.0000000000
71040  26.935  40.666  19.106 0.0000000000
71041  26.374  40.862  19.261 0.0000000000
71042  26.731  41.207  18.690 0.0000000000
71043  26.685  42.436  17.282 0.0000000000
71044  26.324  42.183  17.769 0.0000000000
71045  26.152  42.697  17.416 0.0000000000
71046  25.686  42.996  17.614 0.0000000000
71047  25.992  43.201  17.040 0.0000000000
71048  25.843  43.678  16.730 0.0000000000
71049  26.388  43.406  16.568 0.0000000000
71050  27.857  43.817  15.720 0.0000000000
71051  27.285  43.904  15.755 0.0000000000
71052  27.738  44.286  15.492 0.0000000000
71053  27.683  44.752  15.297 0.0000000000
71054  28.250  44.776  15.341 0.0000000000
71055  31.075  41.258  20.706 0.0000000000
71056  30.654  41.104  20.298 0.0000000000
71057  31.035  41.622  20.198 0.0000000000
71058  31.385  42.902  18.816 0.0000000000
71059  31.028  42.363  18.938 0.0000000000
71060  30.922  42.663  18.405 0.0000000000
71061  30.437  42.428  18.062 0.0000000000
71062  30.818  42.977  17.868 0.0000000000
71066  31.182  44.925  16.423 0.0000000000
71067  31.371  44.507  16.922 0.0000000000
71068  30.820  44.307  16.608 0.0000000000
71069  30.459  43.713  16.772 0.0000000000
71070  30.265  44.144  16.285 0.0000000000
71071  29.693  43.984  16.062 0.0000000000
71072  30.064  44.599  15.924 0.0000000000
71073  29.974  46.038  15.284 0.0000000000
71074  29.619  45.507  15.428 0.0000000000
71075  29.531  45.928  15.202 0.0000000000
71076  29.038  45.824  15.087 0.0000000000
71077  29.456  46.271  14.946 0.0000000000
71078  29.281  46.505  14.541 0.0000000000
71079  29.803  46.622  14.646 0.0000000000
71080  31.192  47.289  13.954 0.0000000000
71081  30.692  47.117  13.832 0.0000000000
71082  31.123  47.267  13.357 0.0000000000
71083  31.013  47.230  12.733 0.0000000000
77445  23.621  43.341  21.282 0.0000000000
77446  23.468  43.820  21.728 0.0000000000
77447  23.617  44.077  20.975 0.0000000000
77448  23.926  45.760  19.455 0.0000000000
77449  23.692  45.570  20.157 0.0000000000
77450  23.814  46.235  19.723 0.0000000000
77451  23.719  46.741  19.955 0.0000000000
77452  23.954  46.926  19.291 0.0000000000
77453  24.718  46.067  16.933 0.0000000000
77454  24.582  46.050  17.593 0.0000000000
77455  24.495  46.621  17.261 0.0000000000
77456  23.947  48.416  17.426 0.0000000000
77457  24.171  47.839  17.849 0.0000000000
77458  24.003  48.445  18.043 0.0000000000
77459  24.024  48.415  18.588 0.0000000000
77460  23.845  49.073  18.284 0.0000000000
77461  23.716  49.675  18.550 0.0000000000
77462  23.552  49.652  17.930 0.0000000000
77468  27.152  46.630  13.119 0.0000000000
77469  26.859  46.716  13.628 0.0000000000
77470  26.579  46.838  13.103 0.0000000000
77471  25.179  47.854  12.763 0.0000000000
77472  25.486  47.537  13.254 0.0000000000
77473  24.997  47.986  13.418 0.0000000000
77474  24.794  48.157  14.089 0.0000000000
77475  24.569  48.501  13.585 0.0000000000
77476  24.794  49.405  10.775 0.0000000000
77477  24.773  48.968  11.267 0.0000000000
77478  24.430  49.602  11.331 0.0000000000
77479  23.716  50.736  12.794 0.0000000000
77480  23.907  50.055  12.610 0.0000000000
77481  23.847  50.219  13.306 0.0000000000
77482  23.969  49.686  13.837 0.0000000000
77483  23.738  50.320  14.005 0.0000000000
77484  23.574  50.399  14.630 0.0000000000
77485  23.545  50.951  14.113 0.0000000000
77535  24.667  49.095  4.599 0.0000000000
77536  24.146  49.754  4.699 0.0000000000
77537  24.350  49.359  4.109 0.0000000000
77543  25.986  48.942  0.328 0.0000000000
77544  25.560  49.146  0.908 0.0000000000
77545  25.344  49.299  0.298 0.0000000000
80483  23.741  42.746  25.085 0.0000000000
80484  23.958  42.045  25.382 0.0000000000
80548  24.694  39.604  24.826 0.0000000000
80549  24.617  40.173  25.312 0.0000000000
80550  24.412  40.276  24.576 0.0000000000
80551  24.086  40.931  24.336 0.0000000000
80552  24.288  40.407  23.886 0.0000000000
80553  24.165  40.642  23.264 0.0000000000
80554  24.448  39.957  23.415 0.0000000000
80555  25.133  38.298  22.772 0.0000000000
80556  24.887  39.015  22.578 0.0000000000
80557  25.174  38.571  22.190 0.0000000000
80558  25.217  38.914  21.668 0.0000000000
80559  25.488  38.163  21.850 0.0000000000
80560  26.412  35.410  23.960 0.0000000000
80561  26.008  36.110  23.705 0.0000000000
80562  26.415  35.691  23.328 0.0000000000
80563  27.181  36.177  21.891 0.0000000000
80564  26.612  36.405  22.137 0.0000000000
80565  26.754  36.831  21.596 0.0000000000
80566  26.364  37.518  21.302 0.0000000000
80567  26.911  37.309  21.096 0.0000000000
80568  27.041  37.862  20.647 0.0000000000
80569  27.517  37.178  20.922 0.0000000000
80570  29.201  36.624  21.346 0.0000000000
80571  28.775  37.218  20.920 0.0000000000
80572  29.423  37.332  21.060 0.0000000000
80573  29.600  38.009  20.848 0.0000000000
80574  30.075  37.506  21.247 0.0000000000
80575  29.761  31.541  27.935 0.0000000000
80576  29.332  31.850  27.328 0.0000000000
80577  29.851  31.700  27.367 0.0000000000
80578  30.506  32.326  26.063 0.0000000000
80579  29.938  32.300  25.989 0.0000000000
80580  30.081  32.644  25.334 0.0000000000
80581  29.610  33.064  24.785 0.0000000000
80582  30.205  33.064  24.757 0.0000000000
80583  32.765  33.132  26.619 0.0000000000
80584  32.198  32.880  26.376 0.0000000000
80585  32.355  33.376  25.792 0.0000000000
80586  31.797  34.611  23.986 0.0000000000
80587  31.556  34.008  24.449 0.0000000000
80588  31.211  34.378  23.857 0.0000000000
80589  30.623  34.169  23.730 0.0000000000
80590  30.820  34.735  23.282 0.0000000000
80591  30.427  35.146  22.782 0.0000000000
80592  31.033  35.381  22.935 0.0000000000
80593  32.024  36.856  22.593 0.0000000000
80594  31.459  36.735  22.398 0.0000000000
80595  31.571  37.322  22.200 0.0000000000
80596  31.148  37.785  21.800 0.0000000000
80597  31.662  37.919  22.041 0.0000000000
80598  31.686  38.526  21.914 0.0000000000
80599  32.111  38.060  22.280 0.0000000000
80600  33.301  37.981  23.007 0.0000000000
80601  32.952  38.434  22.755 0.0000000000
80602  33.375  38.653  22.961 0.0000000000
80603  33.372  39.379  22.993 0.0000000000
80604  33.756  38.872  23.184 0.0000000000
80605  34.792  35.987  24.839 0.0000000000
80606  34.383  36.406  24.199 0.0000000000
80607  34.887  36.515  24.451 0.0000000000
92614  23.348  44.256  24.461 0.0000000000
92615  23.198  44.915  24.001 0.0000000000
92616  23.233  44.365  23.699 0.0000000000
92617  23.188  44.521  22.968 0.0000000000
92618  23.199  44.810  22.295 0.0000000000
92619  33.279  48.410  8.817 0.0000000000
92620  32.722  47.917  8.565 0.0000000000
92621  33.101  48.271  8.095 0.0000000000
92622  32.875  48.159  7.382 0.0000000000
92623  32.671  48.188  6.730 0.0000000000
92624  32.404  48.295  6.134 0.0000000000
93694  28.723  39.008  20.059 0.0000000000
93695  28.480  39.550  19.768 0.0000000000
93696  29.023  39.591  19.903 0.0000000000
93697  29.308  40.174  19.757 0.0000000000
93698  29.684  40.772  19.626 0.0000000000
94977  26.553  45.073  15.373 0.0000000000
94978  26.033  45.357  15.469 0.0000000000
94979  26.409  45.592  15.158 0.0000000000
94980  26.216  46.102  14.923 0.0000000000
94981  26.084  46.614  14.622 0.0000000000
94982  25.330  49.198  7.894 0.0000000000
94983  25.368  49.609  8.534 0.0000000000
94984  25.117  49.968  8.002 0.0000000000
94985  24.968  50.776  8.100 0.0000000000
94986  24.917  51.571  8.224 0.0000000000
94987  24.882  52.383  8.283 0.0000000000
94988  24.637  51.987  7.721 0.0000000000
94995  29.421  48.855  -0.180 0.0000000000
94996  28.520  48.712  -0.420 0.0000000000
94997  29.105  48.863  -0.858 0.0000000000
94998  28.798  49.008  -1.551 0.0000000000
94999  28.470  49.174  -2.224 0.0000000000
95000  28.103  49.352  -2.812 0.0000000000
95001  29.017  49.453  -2.623 0.0000000000
95002  29.520  49.797  -3.096 0.0000000000
95599  27.496  33.772  27.347 0.0000000000
95600  27.401  33.851  26.701 0.0000000000
95601  27.288  33.943  26.065 0.0000000000
95602  27.718  33.430  26.522 0.0000000000
95603  28.071  33.061  26.329 0.0000000000
95604  28.457  32.744  26.167 0.0000000000
95605  34.758  33.096  28.922 0.0000000000
95606  34.477  33.341  28.237 0.0000000000
98014  32.529  40.307  22.460 0.0000000000
98015  32.227  40.829  22.236 0.0000000000
98016  32.686  41.074  22.598 0.0000000000
98017  33.022  41.837  22.736 0.0000000000
99288  23.111  47.929  22.154 0.0000000000
99297  29.844  46.777  12.544 0.0000000000
99298  29.227  46.584  12.410 0.0000000000
99299  29.672  46.641  11.964 0.0000000000
99300  29.427  46.537  11.284 0.0000000000
99301  29.208  46.435  10.598 0.0000000000
99302  29.958  46.617  7.697 0.0000000000
99303  29.427  46.326  8.176 0.0000000000
99304  29.141  46.442  7.588 0.0000000000
99305  28.363  46.383  7.533 0.0000000000
99306  27.589  46.505  7.593 0.0000000000
99307  26.946  46.828  7.619 0.0000000000
99308  27.275  46.719  7.045 0.0000000000
99309  27.034  46.969  6.515 0.0000000000
99310  26.734  47.272  5.993 0.0000000000
99311  26.495  47.619  5.504 0.0000000000
99312  27.166  47.279  5.488 0.0000000000
99313  27.584  47.362  4.949 0.0000000000
99314  28.017  47.570  4.544 0.0000000000
99315  31.080  48.801  4.137 0.0000000000
99316  30.320  48.600  3.996 0.0000000000
99317  30.692  48.950  3.670 0.0000000000
99318  30.382  49.069  3.244 0.0000000000
99319  30.110  49.162  2.760 0.0000000000
99320  29.947  49.147  2.192 0.0000000000
99321  30.555  49.461  2.471 0.0000000000
99322  31.003  49.655  2.121 0.0000000000
102523  24.563  40.446  21.468 0.0000000000
102524  24.333  41.101  21.205 0.0000000000
102525  24.735  40.715  20.918 0.0000000000
102526  24.969  41.055  20.363 0.0000000000
102527  25.279  41.433  19.748 0.0000000000
102528  27.691  41.403  18.121 0.0000000000
102529  27.106  41.526  18.127 0.0000000000
102530  27.501  41.831  17.637 0.0000000000
102531  27.322  42.235  17.177 0.0000000000
102532  27.147  42.703  16.818 0.0000000000
102533  27.012  43.170  16.462 0.0000000000
102534  27.602  43.005  16.382 0.0000000000
102535  28.035  43.371  16.021 0.0000000000
102536  28.473  43.828  15.775 0.0000000000
102537  31.887  42.376  20.517 0.0000000000
102538  31.492  42.217  20.037 0.0000000000
102539  31.909  42.790  19.903 0.0000000000
102540  31.852  43.118  19.276 0.0000000000
102541  31.762  43.393  18.674 0.0000000000
102543  32.159  45.352  17.005 0.0000000000
102544  31.971  45.775  16.514 0.0000000000
102545  31.454  45.553  16.261 0.0000000000
102546  30.932  45.375  16.023 0.0000000000
102547  30.393  45.213  15.801 0.0000000000
102548  30.713  45.800  15.677 0.0000000000
102549  30.521  46.197  15.370 0.0000000000
102550  30.390  46.500  15.080 0.0000000000
102551  30.324  46.731  14.710 0.0000000000
102552  30.790  46.926  14.843 0.0000000000
102553  31.199  47.292  14.500 0.0000000000
106371  24.031  43.836  19.925 0.0000000000
106372  23.810  44.320  20.280 0.0000000000
106373  24.054  44.581  19.613 0.0000000000
106374  24.100  45.248  19.235 0.0000000000
106375  24.169  45.888  18.830 0.0000000000
106376  24.480  47.247  16.370 0.0000000000
106377  24.374  47.220  16.943 0.0000000000
106378  24.196  47.894  16.649 0.0000000000
106379  23.959  48.447  16.883 0.0000000000
106380  23.719  49.005  17.032 0.0000000000
106381  23.502  49.585  17.243 0.0000000000
106382  23.507  49.561  16.590 0.0000000000
106383  23.332  50.019  16.164 0.0000000000
106384  23.209  50.495  15.717 0.0000000000
106385  26.571  46.782  12.040 0.0000000000
106386  26.280  46.963  12.596 0.0000000000
106387  25.969  47.134  12.084 0.0000000000
106388  25.440  47.628  12.130 0.0000000000
106389  24.988  48.180  12.266 0.0000000000
106390  24.338  50.775  10.855 0.0000000000
106391  24.163  50.309  11.392 0.0000000000
106392  23.911  51.020  11.502 0.0000000000
106393  23.651  51.234  12.195 0.0000000000
106394  23.555  51.427  12.896 0.0000000000
106395  23.514  51.522  13.599 0.0000000000
106396  23.421  52.089  13.017 0.0000000000
106425  25.283  48.643  3.511 0.0000000000
106426  24.673  49.081  3.550 0.0000000000
106427  25.046  48.896  3.026 0.0000000000
108230  26.352  37.517  27.099 0.0000000000
108231  26.001  38.143  26.847 0.0000000000
108232  25.648  38.838  26.675 0.0000000000
108233  25.248  39.479  26.376 0.0000000000
108234  25.286  38.891  25.873 0.0000000000
108235  24.992  38.947  25.056 0.0000000000
108236  24.791  39.044  24.265 0.0000000000
108237  24.689  39.272  23.585 0.0000000000
108238  24.931  38.557  23.806 0.0000000000
108239  25.146  38.059  23.423 0.0000000000
108240  25.435  37.574  23.062 0.0000000000
108241  27.360  34.729  23.470 0.0000000000
108242  26.913  35.361  23.083 0.0000000000
108243  27.461  35.101  22.889 0.0000000000
108244  27.595  35.512  22.318 0.0000000000
108245  27.760  35.981  21.755 0.0000000000
108246  27.975  36.542  21.238 0.0000000000
108247  28.385  35.920  21.678 0.0000000000
108248  29.016  35.968  21.695 0.0000000000
108249  29.625  36.071  21.815 0.0000000000
108250  30.769  31.515  28.050 0.0000000000
108251  30.361  31.702  27.387 0.0000000000
108252  30.864  31.759  27.421 0.0000000000
108253  30.945  32.052  26.778 0.0000000000
108254  31.063  32.443  26.113 0.0000000000
108255  33.074  34.198  25.498 0.0000000000
108256  32.541  33.935  25.297 0.0000000000
108257  32.745  34.521  24.810 0.0000000000
108258  32.405  34.906  24.130 0.0000000000
108259  32.036  35.234  23.595 0.0000000000
108260  31.634  35.624  23.089 0.0000000000
108261  32.256  35.861  23.292 0.0000000000
108262  32.375  36.405  22.981 0.0000000000
108263  32.439  36.990  22.755 0.0000000000
108264  32.470  37.605  22.605 0.0000000000
108265  32.827  37.161  22.956 0.0000000000
108266  33.209  37.337  23.130 0.0000000000
108267  33.625  37.490  23.293 0.0000000000
108269  35.374  36.648  24.687 0.0000000000
116263  22.956  46.701  24.096 0.0000000000
116264  22.984  46.920  23.395 0.0000000000
116265  23.101  45.629  23.657 0.0000000000
116266  23.049  46.382  23.232 0.0000000000
116267  23.020  47.140  22.683 0.0000000000
116268  23.153  47.355  21.965 0.0000000000
116269  23.324  47.581  21.204 0.0000000000
116270  23.526  47.848  20.458 0.0000000000
116271  31.724  47.377  10.618 0.0000000000
116272  31.067  46.970  10.370 0.0000000000
116273  31.532  47.134  9.905 0.0000000000
116274  31.272  46.900  9.191 0.0000000000
116275  31.019  46.869  8.517 0.0000000000
116276  32.143  47.502  8.308 0.0000000000
116277  31.512  47.168  8.031 0.0000000000
116278  30.794  46.866  7.838 0.0000000000
116279  30.481  46.901  7.232 0.0000000000
116280  30.169  46.977  6.658 0.0000000000
116281  29.791  47.102  6.128 0.0000000000
116282  29.482  47.290  5.668 0.0000000000
116283  30.281  47.477  5.727 0.0000000000
116284  30.701  47.857  5.287 0.0000000000
116285  31.101  48.246  4.887 0.0000000000
116286  32.061  48.447  5.567 0.0000000000
116287  31.755  48.581  5.044 0.0000000000
116288  31.444  48.667  4.570 0.0000000000
116289  31.782  49.102  4.263 0.0000000000
116290  32.156  49.539  4.027 0.0000000000
118780  26.256  39.233  20.252 0.0000000000
118781  26.111  39.908  20.057 0.0000000000
118782  26.636  39.759  19.908 0.0000000000
118783  27.081  40.191  19.430 0.0000000000
118784  27.494  40.581  18.960 0.0000000000
118785  28.224  40.008  19.415 0.0000000000
118786  28.053  40.485  19.005 0.0000000000
118787  27.889  40.965  18.599 0.0000000000
118788  28.290  41.367  18.209 0.0000000000
118789  28.759  41.777  17.826 0.0000000000
118790  29.252  42.208  17.482 0.0000000000
121773  25.108  44.383  17.241 0.0000000000
121774  24.817  44.916  17.541 0.0000000000
121775  25.060  44.942  16.941 0.0000000000
121776  24.987  45.538  16.612 0.0000000000
121777  24.905  46.114  16.329 0.0000000000
121778  25.518  45.706  15.553 0.0000000000
121779  25.157  46.187  15.813 0.0000000000
121780  24.813  46.681  16.086 0.0000000000
121781  24.680  47.266  15.874 0.0000000000
121782  24.531  47.854  15.576 0.0000000000
121783  24.358  48.338  15.253 0.0000000000
121784  25.808  47.863  10.030 0.0000000000
121785  25.474  48.133  10.631 0.0000000000
121786  25.461  48.493  10.111 0.0000000000
121787  25.200  49.183  10.198 0.0000000000
121788  24.996  49.883  10.259 0.0000000000
121789  25.352  50.002  9.130 0.0000000000
121790  25.193  50.300  9.727 0.0000000000
121791  24.830  50.518  10.310 0.0000000000
121792  24.620  51.274  10.423 0.0000000000
121793  24.415  52.015  10.522 0.0000000000
121794  24.283  52.758  10.610 0.0000000000
121796  24.687  53.205  10.142 0.0000000000
121815  27.062  48.548  1.579 0.0000000000
121816  26.349  48.674  1.544 0.0000000000
121817  26.909  48.621  0.965 0.0000000000
121818  26.691  48.715  0.363 0.0000000000
121819  26.426  48.796  -0.232 0.0000000000
121820  27.645  48.658  -0.598 0.0000000000
121821  26.823  48.725  -0.751 0.0000000000
121822  26.051  48.897  -0.870 0.0000000000
123222  26.584  36.224  26.835 0.0000000000
123223  26.289  36.228  26.098 0.0000000000
123224  26.043  36.287  25.393 0.0000000000
123225  25.865  36.402  24.721 0.0000000000
123226  26.212  35.698  25.006 0.0000000000
123227  26.497  35.192  24.624 0.0000000000
123228  26.848  34.782  24.304 0.0000000000
123229  27.248  34.046  25.381 0.0000000000
123230  27.243  34.226  24.716 0.0000000000
123231  27.271  34.454  24.077 0.0000000000
123232  27.770  34.202  23.885 0.0000000000
123233  28.295  33.995  23.738 0.0000000000
123234  28.858  33.913  23.672 0.0000000000
123235  32.846  32.144  28.406 0.0000000000
123236  32.456  32.284  27.755 0.0000000000
123237  32.997  32.530  27.834 0.0000000000
123238  33.144  32.991  27.326 0.0000000000
123239  33.248  33.420  26.704 0.0000000000
123240  34.128  33.500  27.563 0.0000000000
123241  33.732  33.662  26.865 0.0000000000
123242  33.379  33.898  26.140 0.0000000000
123243  33.580  34.479  25.720 0.0000000000
123244  33.749  34.960  25.240 0.0000000000
123245  33.854  35.408  24.779 0.0000000000
123246  33.908  35.841  24.346 0.0000000000
123247  34.270  35.481  25.033 0.0000000000
123248  34.694  35.542  25.270 0.0000000000
123249  35.149  35.620  25.495 0.0000000000
128839  30.766  39.513  21.070 0.0000000000
128840  30.478  40.014  20.720 0.0000000000
128841  30.902  40.198  21.077 0.0000000000
128842  31.153  40.839  21.128 0.0000000000
128843  31.476  41.435  21.120 0.0000000000
128844  31.997  41.310  21.948 0.0000000000
128845  31.921  41.720  21.541 0.0000000000
128846  31.897  42.064  21.060 0.0000000000
128847  32.380  42.694  20.962 0.0000000000
131547  28.234  46.297  14.313 0.0000000000
131548  27.630  46.372  14.241 0.0000000000
131549  28.040  46.478  13.769 0.0000000000
131550  27.753  46.527  13.178 0.0000000000
131551  27.486  46.510  12.617 0.0000000000
131552  28.548  46.442  12.275 0.0000000000
131553  27.873  46.415  12.167 0.0000000000
131554  27.215  46.537  12.068 0.0000000000
131555  26.892  46.678  11.509 0.0000000000
131556  26.624  46.911  11.007 0.0000000000
131557  26.369  47.151  10.500 0.0000000000
131558  30.374  46.670  10.147 0.0000000000
131559  29.667  46.447  10.000 0.0000000000
131560  28.939  46.306  9.905 0.0000000000
131561  29.029  46.233  8.722 0.0000000000
131562  28.614  46.226  9.284 0.0000000000
131563  28.173  46.265  9.831 0.0000000000
131564  27.452  46.534  9.894 0.0000000000
131565  26.793  46.898  9.927 0.0000000000
131566  26.229  47.348  9.973 0.0000000000
131567  26.137  47.585  9.438 0.0000000000
131568  25.973  47.803  8.877 0.0000000000
131569  25.810  48.142  8.319 0.0000000000
131570  26.382  47.291  7.671 0.0000000000
131571  25.920  47.840  7.726 0.0000000000
131572  25.607  48.487  7.802 0.0000000000
131573  25.345  48.840  7.342 0.0000000000
131574  25.073  49.242  6.833 0.0000000000
131575  24.823  49.642  6.307 0.0000000000
131576  24.475  49.913  5.803 0.0000000000
131577  24.892  49.210  5.716 0.0000000000
131578  25.051  48.825  5.115 0.0000000000
131579  25.256  48.533  4.518 0.0000000000
131580  26.217  47.894  5.026 0.0000000000
131581  25.906  48.153  4.518 0.0000000000
131582  25.560  48.422  3.998 0.0000000000
131583  25.953  48.348  3.520 0.0000000000
131584  26.387  48.326  3.091 0.0000000000
131585  26.836  48.378  2.633 0.0000000000
131586  29.137  47.468  5.171 0.0000000000
131587  28.790  47.665  4.684 0.0000000000
131588  28.452  47.855  4.204 0.0000000000
131589  29.584  48.359  3.899 0.0000000000
131590  28.856  48.131  3.821 0.0000000000
131591  28.095  48.018  3.721 0.0000000000
131592  27.815  48.208  3.209 0.0000000000
131593  27.573  48.342  2.681 0.0000000000
131594  27.267  48.440  2.122 0.0000000000
131595  27.817  48.520  1.662 0.0000000000
131596  28.441  48.631  1.239 0.0000000000
131597  29.117  48.766  0.832 0.0000000000
131598  29.864  48.999  1.532 0.0000000000
131599  29.782  48.899  0.944 0.0000000000
131600  29.652  48.879  0.407 0.0000000000
131601  30.183  48.976  -0.027 0.0000000000
131602  30.709  49.097  -0.483 0.0000000000
132861  28.879  32.032  27.990 0.0000000000
132864  30.151  31.356  28.557 0.0000000000
132867  30.638  31.326  28.641 0.0000000000
132868  31.150  31.368  28.718 0.0000000000
132869  31.682  31.441  28.789 0.0000000000
132870  32.155  31.606  28.872 0.0000000000
132877  32.277  31.488  30.097 0.0000000000
132878  32.484  31.618  29.484 0.0000000000
132879  32.679  31.833  28.971 0.0000000000
132880  33.223  32.130  29.099 0.0000000000
132881  33.722  32.390  29.204 0.0000000000
132882  34.160  32.589  29.291 0.0000000000
132883  34.226  32.126  30.434 0.0000000000
132884  34.374  32.438  29.937 0.0000000000
132885  34.561  32.744  29.432 0.0000000000
138337  23.589  42.171  22.992 0.0000000000
138338  23.479  42.852  22.705 0.0000000000
138339  23.641  42.353  22.322 0.0000000000
138340  23.713  42.600  21.621 0.0000000000
138341  23.821  42.878  20.931 0.0000000000
138342  24.183  41.781  20.918 0.0000000000
138343  24.101  42.450  20.598 0.0000000000
138344  24.039  43.121  20.229 0.0000000000
138345  24.324  43.399  19.617 0.0000000000
138346  24.615  43.607  18.958 0.0000000000
138347  24.899  43.749  18.231 0.0000000000
138348  25.981  40.534  19.764 0.0000000000
138349  25.819  41.139  19.462 0.0000000000
138350  25.634  41.705  19.088 0.0000000000
138351  26.520  41.705  18.248 0.0000000000
138352  25.981  41.940  18.436 0.0000000000
138353  25.494  42.242  18.676 0.0000000000
138354  25.374  42.778  18.283 0.0000000000
138355  25.249  43.291  17.911 0.0000000000
138356  25.184  43.877  17.553 0.0000000000
138357  25.414  43.983  16.963 0.0000000000
138358  25.751  44.138  16.427 0.0000000000
138359  26.172  44.329  15.955 0.0000000000
138360  26.853  43.617  16.121 0.0000000000
138361  26.715  44.085  15.835 0.0000000000
138362  26.625  44.536  15.564 0.0000000000
138363  27.102  44.876  15.315 0.0000000000
138364  27.544  45.234  15.104 0.0000000000
138365  27.946  45.653  14.940 0.0000000000
138366  30.319  40.492  20.346 0.0000000000
138367  30.203  40.930  19.935 0.0000000000
138368  30.111  41.293  19.388 0.0000000000
138369  31.056  42.021  19.577 0.0000000000
138370  30.574  41.818  19.164 0.0000000000
138371  30.049  41.632  18.800 0.0000000000
138372  30.026  41.969  18.289 0.0000000000
138373  29.914  42.307  17.737 0.0000000000
138374  29.688  42.657  17.190 0.0000000000
138376  32.115  43.935  18.417 0.0000000000
138377  31.662  43.740  18.075 0.0000000000
138378  31.875  44.708  17.229 0.0000000000
138379  31.578  44.137  17.471 0.0000000000
138380  31.181  43.547  17.708 0.0000000000
138381  30.682  43.354  17.303 0.0000000000
138382  30.098  43.118  16.943 0.0000000000
138383  29.483  43.012  16.696 0.0000000000
138384  29.307  43.425  16.264 0.0000000000
138385  29.093  43.887  15.890 0.0000000000
138386  28.941  44.339  15.614 0.0000000000
138387  29.836  45.040  15.643 0.0000000000
138388  29.336  44.908  15.511 0.0000000000
138389  28.819  44.811  15.412 0.0000000000
138390  28.643  45.329  15.204 0.0000000000
138391  28.502  45.736  14.979 0.0000000000
138392  28.366  46.083  14.752 0.0000000000
138393  28.753  46.385  14.415 0.0000000000
138394  29.169  46.648  14.033 0.0000000000
138395  29.607  46.822  13.603 0.0000000000
138396  30.251  46.912  14.272 0.0000000000
138397  30.134  46.955  13.740 0.0000000000
138398  29.973  46.889  13.121 0.0000000000
138399  30.410  46.989  12.637 0.0000000000
138400  30.891  47.134  12.147 0.0000000000
146154  23.399  43.585  22.407 0.0000000000
146155  23.312  44.320  22.029 0.0000000000
146156  23.294  45.076  21.611 0.0000000000
146157  23.635  44.849  20.593 0.0000000000
146158  23.459  45.347  20.907 0.0000000000
146159  23.342  45.817  21.173 0.0000000000
146160  23.481  46.540  20.673 0.0000000000
146161  23.616  47.301  20.199 0.0000000000
146162  23.775  48.030  19.725 0.0000000000
146163  24.573  45.478  17.876 0.0000000000
146164  24.389  46.012  18.212 0.0000000000
146165  24.246  46.480  18.468 0.0000000000
146166  24.327  47.213  17.540 0.0000000000
146167  24.263  47.175  18.157 0.0000000000
146168  24.172  47.058  18.710 0.0000000000
146169  24.069  47.683  18.930 0.0000000000
146170  23.973  48.272  19.148 0.0000000000
146171  23.879  48.817  19.381 0.0000000000
146172  23.860  49.545  19.040 0.0000000000
146181  27.041  46.511  14.204 0.0000000000
146182  26.486  46.729  14.206 0.0000000000
146183  25.958  47.054  14.257 0.0000000000
146184  26.028  47.128  13.117 0.0000000000
146185  25.746  47.290  13.729 0.0000000000
146186  25.418  47.399  14.328 0.0000000000
146187  24.989  47.819  14.520 0.0000000000
146188  24.583  48.272  14.674 0.0000000000
146189  24.203  48.753  14.831 0.0000000000
146190  25.148  48.377  11.194 0.0000000000
146191  24.857  48.539  11.783 0.0000000000
146192  24.588  48.789  12.385 0.0000000000
146193  24.108  49.855  11.939 0.0000000000
146194  24.235  49.441  12.498 0.0000000000
146195  24.383  48.990  13.054 0.0000000000
146196  24.228  49.080  13.720 0.0000000000
146197  24.071  49.173  14.388 0.0000000000
146198  23.884  49.270  15.011 0.0000000000
146199  23.631  49.856  15.113 0.0000000000
146200  23.407  50.432  15.186 0.0000000000
146201  23.236  51.043  15.249 0.0000000000
146262  24.080  50.163  5.296 0.0000000000
146271  25.687  48.887  1.505 0.0000000000
149814  23.546  44.594  25.554 0.0000000000
149817  23.513  44.014  25.192 0.0000000000
149818  23.543  43.506  24.791 0.0000000000
149819  23.557  42.940  24.375 0.0000000000
149820  23.596  42.409  23.970 0.0000000000
149896  24.899  40.078  26.103 0.0000000000
149897  24.560  40.745  25.859 0.0000000000
149898  24.185  41.397  25.589 0.0000000000
149899  23.979  41.514  24.846 0.0000000000
149900  23.823  41.675  24.171 0.0000000000
149901  23.700  41.890  23.550 0.0000000000
149902  23.872  41.394  23.139 0.0000000000
149903  24.074  40.922  22.697 0.0000000000
149904  24.283  40.476  22.257 0.0000000000
149905  24.628  39.497  22.970 0.0000000000
149906  24.590  39.719  22.406 0.0000000000
149907  24.561  40.065  21.924 0.0000000000
149908  24.886  39.693  21.599 0.0000000000
149909  25.236  39.347  21.206 0.0000000000
149910  25.636  38.982  20.839 0.0000000000
149911  25.764  36.568  24.044 0.0000000000
149912  25.752  36.844  23.386 0.0000000000
149913  25.766  37.131  22.737 0.0000000000
149914  26.506  36.033  22.734 0.0000000000
149915  26.138  36.752  22.440 0.0000000000
149916  25.803  37.446  22.109 0.0000000000
149917  25.878  37.812  21.560 0.0000000000
149918  25.970  38.249  21.077 0.0000000000
149919  26.090  38.722  20.647 0.0000000000
149920  26.635  38.549  20.439 0.0000000000
149921  27.235  38.473  20.291 0.0000000000
149922  27.863  38.436  20.270 0.0000000000
149923  28.143  37.176  20.845 0.0000000000
149924  28.297  37.820  20.540 0.0000000000
149925  28.506  38.406  20.280 0.0000000000
149926  29.133  38.504  20.463 0.0000000000
149927  29.716  38.642  20.653 0.0000000000
149928  30.278  38.789  20.892 0.0000000000
149929  28.915  32.141  27.422 0.0000000000
149930  28.909  32.304  26.762 0.0000000000
149931  28.888  32.512  26.056 0.0000000000
149932  29.849  31.984  26.678 0.0000000000
149933  29.382  32.362  25.976 0.0000000000
149934  28.965  32.795  25.400 0.0000000000
149935  29.064  33.112  24.794 0.0000000000
149936  29.215  33.471  24.221 0.0000000000
149937  29.443  33.896  23.655 0.0000000000
149938  32.055  32.458  27.005 0.0000000000
149939  31.628  32.641  26.177 0.0000000000
149940  31.207  32.896  25.526 0.0000000000
149941  31.954  33.662  25.122 0.0000000000
149942  31.365  33.409  24.984 0.0000000000
149943  30.798  33.240  24.819 0.0000000000
149944  30.407  33.602  24.222 0.0000000000
149945  30.030  33.984  23.659 0.0000000000
149946  29.653  34.401  23.128 0.0000000000
149947  29.845  34.962  22.666 0.0000000000
149948  30.022  35.593  22.253 0.0000000000
149949  30.250  36.277  21.956 0.0000000000
149950  31.249  36.055  22.642 0.0000000000
149951  30.855  36.541  22.172 0.0000000000
149952  30.474  36.967  21.726 0.0000000000
149953  30.658  37.636  21.540 0.0000000000
149954  30.757  38.274  21.338 0.0000000000
149955  30.780  38.899  21.199 0.0000000000
149956  31.204  39.026  21.529 0.0000000000
149957  31.619  39.160  21.837 0.0000000000
149958  32.064  39.338  22.145 0.0000000000
149959  32.504  38.245  22.545 0.0000000000
149960  32.511  38.888  22.485 0.0000000000
149961  32.520  39.571  22.457 0.0000000000
149962  32.987  39.835  22.768 0.0000000000
149963  33.393  40.067  23.038 0.0000000000
149965  33.958  36.337  24.000 0.0000000000
149966  34.004  36.948  23.711 0.0000000000
149967  34.054  37.616  23.504 0.0000000000
149968  34.968  37.165  24.135 0.0000000000
149969  34.535  37.742  23.751 0.0000000000
149970  34.123  38.359  23.412 0.0000000000
