# Supplementary material for: A connectional hub in the rostral anterior cingulate cortex links areas of emotion and cognitive control
Source: eLife. 2019 Jun 19;8:e43761. doi: 10.7554/eLife.43761 (PMC6624020; doi:10.7554/eLife.43761)
Supplement: Supplementary file 1. [file elife-43761-supp1.zip › rh.47L.label]

#!ascii label  , from subject fsaverage vox2ras=TkReg coords=white
1161
56  40.986  39.800  -4.868 0.0000000000
259  49.264  32.803  -8.704 0.0000000000
322  29.429  21.365  -17.523 0.0000000000
388  39.082  52.517  -6.055 0.0000000000
519  30.954  27.766  -5.732 0.0000000000
1133  40.709  46.303  -5.200 0.0000000000
1135  44.016  43.211  -9.252 0.0000000000
1136  43.476  31.310  -6.276 0.0000000000
1138  42.440  29.876  -8.479 0.0000000000
1139  40.057  27.093  -9.503 0.0000000000
1140  33.606  29.911  -3.487 0.0000000000
1617  45.958  35.978  -7.301 0.0000000000
1734  26.194  17.955  -17.762 0.0000000000
2189  33.718  23.660  -17.629 0.0000000000
2190  32.277  24.883  -12.492 0.0000000000
2194  46.740  38.360  -12.350 0.0000000000
2198  36.698  25.650  -11.098 0.0000000000
3053  40.676  43.288  -5.046 0.0000000000
3054  42.346  44.758  -7.271 0.0000000000
3055  42.215  41.585  -7.302 0.0000000000
3057  43.040  30.735  -7.430 0.0000000000
3058  39.086  30.397  -4.727 0.0000000000
3059  38.217  29.852  -5.561 0.0000000000
3060  34.931  30.411  -2.382 0.0000000000
3848  27.864  19.180  -20.071 0.0000000000
3849  27.706  19.787  -17.745 0.0000000000
4835  35.661  24.678  -17.305 0.0000000000
4836  33.266  24.196  -15.026 0.0000000000
4837  35.674  24.731  -14.834 0.0000000000
4846  48.456  34.373  -8.149 0.0000000000
4847  46.298  37.323  -10.268 0.0000000000
4848  47.924  34.931  -10.794 0.0000000000
4856  35.447  28.089  -7.493 0.0000000000
4857  38.506  26.097  -10.285 0.0000000000
4858  33.796  27.092  -8.385 0.0000000000
4859  32.173  26.142  -9.120 0.0000000000
4860  29.713  26.231  -6.523 0.0000000000
5430  24.672  15.022  -18.856 0.0000000000
6052  28.495  22.230  -15.039 0.0000000000
6053  26.921  20.363  -15.244 0.0000000000
6647  40.385  49.505  -5.278 0.0000000000
6648  40.427  50.416  -7.700 0.0000000000
6649  42.158  47.820  -7.458 0.0000000000
6650  43.363  45.927  -10.006 0.0000000000
6651  43.970  43.695  -11.963 0.0000000000
6652  47.082  31.864  -8.227 0.0000000000
6653  48.505  32.805  -11.035 0.0000000000
6654  46.655  31.379  -9.967 0.0000000000
6655  45.649  30.541  -10.906 0.0000000000
6656  44.732  29.038  -11.455 0.0000000000
6657  43.518  27.276  -11.778 0.0000000000
6658  41.325  28.507  -9.040 0.0000000000
6659  36.852  28.989  -6.490 0.0000000000
6660  32.280  29.049  -4.688 0.0000000000
7611  43.358  37.719  -6.357 0.0000000000
7885  26.016  17.237  -19.928 0.0000000000
7886  25.245  15.440  -17.422 0.0000000000
7887  25.906  18.187  -15.463 0.0000000000
8215  36.844  52.842  -5.323 0.0000000000
8218  39.057  50.964  -3.916 0.0000000000
8219  39.609  48.305  -3.376 0.0000000000
8220  39.458  45.215  -3.082 0.0000000000
8221  39.203  41.949  -3.276 0.0000000000
9129  31.671  22.522  -17.702 0.0000000000
9130  30.758  23.413  -15.088 0.0000000000
9131  29.869  23.881  -12.627 0.0000000000
9142  44.164  39.368  -9.030 0.0000000000
9143  45.677  41.125  -11.128 0.0000000000
9145  47.295  35.055  -12.620 0.0000000000
9154  41.895  25.864  -12.360 0.0000000000
9155  40.093  25.168  -13.082 0.0000000000
9156  37.997  24.921  -13.967 0.0000000000
9157  34.635  25.443  -11.867 0.0000000000
9158  30.517  25.089  -9.710 0.0000000000
10733  40.490  41.524  -5.182 0.0000000000
10734  41.313  42.467  -6.235 0.0000000000
10735  41.440  40.571  -6.166 0.0000000000
10737  39.426  30.581  -4.330 0.0000000000
10738  37.527  30.598  -3.085 0.0000000000
10739  37.038  30.433  -3.430 0.0000000000
10740  35.470  30.550  -1.897 0.0000000000
11527  29.802  20.939  -18.845 0.0000000000
11528  28.929  20.175  -18.931 0.0000000000
11529  28.540  20.569  -17.622 0.0000000000
12516  35.840  24.574  -16.122 0.0000000000
12517  36.961  24.839  -15.955 0.0000000000
12526  49.199  33.551  -8.516 0.0000000000
12527  48.103  34.615  -9.490 0.0000000000
12528  48.866  33.748  -9.820 0.0000000000
12536  33.034  28.168  -6.580 0.0000000000
12537  34.620  27.631  -7.958 0.0000000000
12538  32.255  27.585  -7.042 0.0000000000
12539  31.509  26.936  -7.438 0.0000000000
12540  30.320  26.996  -6.146 0.0000000000
13927  28.052  22.378  -13.842 0.0000000000
13928  27.296  21.493  -14.042 0.0000000000
14918  40.605  47.895  -5.343 0.0000000000
14919  41.345  48.551  -6.370 0.0000000000
14920  41.552  47.068  -6.357 0.0000000000
14921  43.269  44.133  -8.323 0.0000000000
14922  43.158  45.504  -8.659 0.0000000000
14923  43.797  44.627  -9.719 0.0000000000
14924  43.754  44.832  -11.115 0.0000000000
14925  44.348  43.638  -10.667 0.0000000000
14926  45.360  31.626  -7.404 0.0000000000
14927  46.950  31.612  -9.214 0.0000000000
14928  45.191  31.200  -8.188 0.0000000000
14929  42.800  30.504  -7.995 0.0000000000
14930  44.573  30.738  -9.328 0.0000000000
14931  44.174  30.201  -9.803 0.0000000000
14932  45.203  29.819  -11.204 0.0000000000
14933  43.815  29.312  -10.115 0.0000000000
14934  43.328  28.540  -10.209 0.0000000000
14935  41.894  29.210  -8.816 0.0000000000
14936  35.934  29.947  -4.375 0.0000000000
14937  37.562  29.441  -6.004 0.0000000000
14938  35.229  29.599  -4.924 0.0000000000
14939  34.513  29.153  -5.543 0.0000000000
14940  33.023  29.555  -4.133 0.0000000000
14941  31.278  29.110  -3.547 0.0000000000
14942  31.886  29.640  -2.925 0.0000000000
17305  27.098  18.593  -19.055 0.0000000000
17306  26.910  18.300  -20.115 0.0000000000
17307  26.217  17.625  -18.963 0.0000000000
17308  25.410  16.592  -18.642 0.0000000000
17309  25.538  16.845  -17.627 0.0000000000
17311  26.314  19.257  -15.324 0.0000000000
18059  38.185  51.222  -3.438 0.0000000000
18060  39.394  50.618  -2.878 0.0000000000
18061  39.740  49.788  -3.485 0.0000000000
18062  39.634  49.349  -2.566 0.0000000000
18064  39.120  46.284  -2.077 0.0000000000
18065  38.986  44.719  -2.123 0.0000000000
18066  39.331  43.659  -3.130 0.0000000000
18067  38.793  43.046  -2.234 0.0000000000
20265  32.694  23.182  -17.674 0.0000000000
20266  31.170  22.956  -16.330 0.0000000000
20267  32.387  23.353  -16.364 0.0000000000
20268  32.825  24.570  -13.729 0.0000000000
20269  31.558  24.212  -13.754 0.0000000000
20270  31.072  24.452  -12.605 0.0000000000
20271  29.441  23.967  -11.525 0.0000000000
20272  30.459  24.562  -11.419 0.0000000000
20296  44.605  36.848  -6.887 0.0000000000
20297  43.562  38.379  -7.764 0.0000000000
20298  44.649  37.443  -8.355 0.0000000000
20299  46.762  38.061  -11.367 0.0000000000
20300  46.030  39.361  -10.792 0.0000000000
20301  46.373  39.909  -11.886 0.0000000000
20302  45.470  41.336  -12.326 0.0000000000
20303  45.957  39.938  -12.765 0.0000000000
20305  48.040  33.815  -11.931 0.0000000000
20326  42.052  26.871  -10.767 0.0000000000
20327  42.765  26.460  -12.024 0.0000000000
20328  41.221  26.215  -11.012 0.0000000000
20329  37.619  25.811  -10.725 0.0000000000
20330  39.561  25.409  -11.700 0.0000000000
20331  38.585  25.212  -12.099 0.0000000000
20332  39.114  24.993  -13.573 0.0000000000
20333  37.570  25.177  -12.551 0.0000000000
20334  36.457  25.151  -12.943 0.0000000000
20335  35.710  25.545  -11.531 0.0000000000
20337  31.347  25.611  -9.407 0.0000000000
23927  40.743  44.786  -5.012 0.0000000000
23928  41.567  45.524  -6.206 0.0000000000
23929  41.495  44.109  -6.104 0.0000000000
23930  42.285  43.346  -7.219 0.0000000000
23931  43.162  42.433  -8.186 0.0000000000
23933  43.209  30.895  -6.864 0.0000000000
23934  41.336  30.652  -5.589 0.0000000000
23935  41.134  30.472  -6.132 0.0000000000
23936  40.906  30.212  -6.611 0.0000000000
23937  40.460  29.824  -7.076 0.0000000000
23938  38.687  30.181  -5.152 0.0000000000
23939  36.525  30.220  -3.908 0.0000000000
23940  34.279  30.185  -2.854 0.0000000000
23941  32.535  29.957  -2.314 0.0000000000
23942  33.105  30.172  -1.641 0.0000000000
25360  28.029  19.396  -18.976 0.0000000000
25361  26.958  18.909  -17.786 0.0000000000
27135  34.674  24.128  -17.487 0.0000000000
27136  33.509  23.803  -16.320 0.0000000000
27137  34.702  24.240  -16.262 0.0000000000
27138  34.476  24.513  -14.909 0.0000000000
27139  34.087  24.847  -13.652 0.0000000000
27154  47.178  35.129  -7.759 0.0000000000
27155  45.831  36.488  -8.816 0.0000000000
27156  46.930  35.470  -9.161 0.0000000000
27157  47.186  36.214  -10.536 0.0000000000
27158  47.306  36.653  -11.664 0.0000000000
27172  37.817  27.620  -8.457 0.0000000000
27173  39.371  26.471  -9.902 0.0000000000
27174  37.087  27.133  -8.923 0.0000000000
27175  36.218  26.753  -9.344 0.0000000000
27176  35.348  26.395  -9.720 0.0000000000
27177  34.465  26.065  -10.136 0.0000000000
27178  32.973  26.590  -8.752 0.0000000000
27179  30.775  26.266  -7.797 0.0000000000
29482  28.949  21.905  -16.229 0.0000000000
29483  28.030  21.081  -16.298 0.0000000000
29484  27.627  21.378  -15.133 0.0000000000
30869  40.024  51.000  -5.589 0.0000000000
30870  39.879  51.599  -6.838 0.0000000000
30871  40.714  50.102  -6.491 0.0000000000
30872  41.468  49.095  -7.575 0.0000000000
30874  42.413  46.341  -7.438 0.0000000000
30875  42.841  46.900  -8.739 0.0000000000
30880  48.461  32.168  -8.676 0.0000000000
30881  48.931  32.905  -10.020 0.0000000000
30882  48.265  32.105  -9.798 0.0000000000
30883  47.959  32.019  -10.714 0.0000000000
30884  47.473  31.752  -11.329 0.0000000000
30885  44.947  31.009  -8.808 0.0000000000
30886  46.263  31.109  -10.500 0.0000000000
30887  46.828  31.263  -11.808 0.0000000000
30888  46.078  30.577  -12.116 0.0000000000
30889  45.548  29.828  -12.411 0.0000000000
30890  44.948  29.025  -12.612 0.0000000000
30891  44.341  28.078  -12.679 0.0000000000
30892  44.140  28.159  -11.562 0.0000000000
30893  42.786  27.681  -10.506 0.0000000000
30894  40.753  27.759  -9.219 0.0000000000
30895  39.838  29.271  -7.407 0.0000000000
30896  39.126  28.732  -7.652 0.0000000000
30897  38.473  28.144  -7.978 0.0000000000
30898  36.171  28.552  -6.983 0.0000000000
30899  33.808  28.686  -6.091 0.0000000000
30900  31.578  28.447  -5.198 0.0000000000
30902  30.677  28.448  -4.102 0.0000000000
33273  42.202  38.837  -5.695 0.0000000000
34020  25.218  16.265  -19.426 0.0000000000
34021  24.936  15.291  -18.220 0.0000000000
34023  27.231  20.132  -16.388 0.0000000000
34024  26.580  19.157  -16.544 0.0000000000
34025  26.047  18.143  -16.593 0.0000000000
34028  25.637  16.920  -16.567 0.0000000000
34029  25.545  15.465  -16.576 0.0000000000
34945  37.980  53.066  -5.578 0.0000000000
34948  35.038  50.362  -3.017 0.0000000000
34951  35.969  50.959  -3.728 0.0000000000
34952  36.977  51.596  -4.247 0.0000000000
34953  38.029  51.918  -4.562 0.0000000000
34954  39.098  51.720  -5.050 0.0000000000
34955  39.843  50.350  -4.517 0.0000000000
34956  39.950  48.854  -4.401 0.0000000000
34957  39.967  47.238  -4.340 0.0000000000
34959  39.587  46.743  -3.170 0.0000000000
34960  40.061  45.647  -4.129 0.0000000000
34961  40.093  44.254  -4.050 0.0000000000
34962  39.853  42.604  -4.176 0.0000000000
34963  39.985  40.806  -4.117 0.0000000000
37620  30.720  21.658  -18.959 0.0000000000
37629  30.486  21.995  -17.635 0.0000000000
37630  29.981  22.473  -16.270 0.0000000000
37631  29.545  22.870  -15.083 0.0000000000
37632  29.151  23.114  -13.872 0.0000000000
37633  31.940  23.826  -15.062 0.0000000000
37634  30.326  23.707  -13.808 0.0000000000
37635  28.786  23.217  -12.692 0.0000000000
37636  28.392  23.194  -11.526 0.0000000000
37648  39.316  51.916  -8.024 0.0000000000
37666  42.449  39.474  -6.963 0.0000000000
37667  43.106  40.476  -8.136 0.0000000000
37668  44.121  41.493  -9.114 0.0000000000
37669  45.272  38.475  -9.700 0.0000000000
37670  45.067  40.384  -10.092 0.0000000000
37671  44.779  42.106  -10.251 0.0000000000
37672  44.886  42.520  -11.585 0.0000000000
37673  44.332  42.486  -12.646 0.0000000000
37675  48.510  33.945  -11.082 0.0000000000
37676  47.803  35.137  -11.769 0.0000000000
37677  47.095  36.705  -12.561 0.0000000000
37702  43.624  27.192  -12.763 0.0000000000
37703  42.829  26.466  -13.093 0.0000000000
37704  41.991  25.913  -13.439 0.0000000000
37705  40.435  25.705  -11.362 0.0000000000
37706  41.030  25.383  -12.652 0.0000000000
37707  41.074  25.522  -13.885 0.0000000000
37708  40.139  25.374  -14.394 0.0000000000
37709  39.134  25.172  -14.887 0.0000000000
37710  38.113  25.058  -15.502 0.0000000000
37711  36.889  24.854  -14.464 0.0000000000
37712  35.330  25.035  -13.339 0.0000000000
37713  33.452  25.184  -12.222 0.0000000000
37714  33.483  25.809  -10.460 0.0000000000
37715  32.497  25.451  -10.784 0.0000000000
37716  31.517  25.032  -11.085 0.0000000000
37717  29.707  24.541  -10.003 0.0000000000
41453  40.615  40.601  -5.040 0.0000000000
41454  40.963  41.039  -5.683 0.0000000000
41455  41.163  40.118  -5.531 0.0000000000
41457  37.668  30.662  -2.803 0.0000000000
41458  36.743  30.657  -2.288 0.0000000000
41459  36.513  30.591  -2.492 0.0000000000
41460  35.710  30.619  -1.684 0.0000000000
42247  29.660  21.117  -18.208 0.0000000000
42248  29.245  20.703  -18.301 0.0000000000
42249  28.978  20.956  -17.613 0.0000000000
43236  36.950  24.953  -16.551 0.0000000000
43237  37.495  25.108  -16.417 0.0000000000
43238  38.609  53.249  -6.323 0.0000000000
43240  39.039  52.923  -6.689 0.0000000000
43246  49.394  33.168  -8.631 0.0000000000
43247  49.046  33.648  -9.094 0.0000000000
43248  49.172  33.242  -9.262 0.0000000000
43256  31.927  28.026  -6.128 0.0000000000
43257  32.680  27.884  -6.814 0.0000000000
43258  31.599  27.721  -6.361 0.0000000000
43259  31.232  27.346  -6.601 0.0000000000
43260  30.629  27.369  -5.942 0.0000000000
44647  27.955  22.452  -13.305 0.0000000000
44648  27.534  21.971  -13.373 0.0000000000
45638  40.678  47.098  -5.315 0.0000000000
45639  41.104  47.438  -5.861 0.0000000000
45640  41.151  46.689  -5.816 0.0000000000
45641  43.671  43.725  -8.776 0.0000000000
45642  43.618  44.443  -8.997 0.0000000000
45643  43.913  43.952  -9.478 0.0000000000
45644  44.071  44.166  -10.196 0.0000000000
45645  44.236  43.453  -9.933 0.0000000000
45646  44.447  31.477  -6.888 0.0000000000
45647  45.264  31.399  -7.781 0.0000000000
45648  44.359  31.212  -7.201 0.0000000000
45649  42.658  30.281  -8.278 0.0000000000
45650  43.539  30.407  -8.949 0.0000000000
45651  43.369  30.044  -9.175 0.0000000000
45652  44.008  29.779  -9.985 0.0000000000
45653  43.166  29.587  -9.337 0.0000000000
45654  42.904  29.232  -9.471 0.0000000000
45655  42.191  29.547  -8.674 0.0000000000
45656  34.732  29.973  -3.900 0.0000000000
45657  35.607  29.808  -4.620 0.0000000000
45658  34.414  29.798  -4.198 0.0000000000
45659  34.076  29.621  -4.514 0.0000000000
45660  33.272  29.735  -3.799 0.0000000000
45661  32.423  29.639  -3.537 0.0000000000
45662  32.705  29.794  -3.192 0.0000000000
48025  26.618  18.289  -18.420 0.0000000000
48026  26.632  18.126  -19.006 0.0000000000
48027  26.253  17.822  -18.383 0.0000000000
48028  25.866  17.268  -18.339 0.0000000000
48029  25.900  17.453  -17.711 0.0000000000
48779  39.062  51.008  -2.628 0.0000000000
48780  39.502  50.488  -2.417 0.0000000000
48781  39.669  49.997  -2.678 0.0000000000
48782  39.684  49.829  -2.235 0.0000000000
48784  38.880  45.308  -1.606 0.0000000000
48785  38.781  44.431  -1.699 0.0000000000
48786  38.895  43.880  -2.187 0.0000000000
48787  38.684  43.603  -1.745 0.0000000000
50981  34.120  24.017  -18.123 0.0000000000
50983  33.664  23.766  -18.197 0.0000000000
50984  33.233  23.510  -18.297 0.0000000000
50985  33.230  23.403  -17.684 0.0000000000
50986  32.567  23.226  -17.024 0.0000000000
50987  33.133  23.433  -17.020 0.0000000000
50988  32.571  24.731  -13.099 0.0000000000
50989  31.939  24.536  -13.140 0.0000000000
50990  31.659  24.665  -12.537 0.0000000000
50991  30.740  24.536  -11.992 0.0000000000
50992  31.350  24.765  -11.940 0.0000000000
51016  45.311  36.446  -7.126 0.0000000000
51017  44.609  37.027  -7.585 0.0000000000
51018  45.170  36.602  -7.848 0.0000000000
51019  46.840  38.268  -11.942 0.0000000000
51020  46.621  38.998  -11.670 0.0000000000
51021  46.578  39.117  -12.169 0.0000000000
51022  46.214  39.952  -12.343 0.0000000000
51023  46.382  39.146  -12.601 0.0000000000
51046  41.091  26.911  -10.123 0.0000000000
51047  41.675  26.507  -10.891 0.0000000000
51048  40.712  26.594  -10.268 0.0000000000
51049  37.163  25.714  -10.909 0.0000000000
51050  38.178  25.464  -11.425 0.0000000000
51051  37.705  25.402  -11.599 0.0000000000
51052  38.086  25.185  -12.337 0.0000000000
51053  37.211  25.381  -11.824 0.0000000000
51054  36.709  25.363  -12.043 0.0000000000
51055  36.211  25.599  -11.300 0.0000000000
55238  40.745  44.052  -4.993 0.0000000000
55239  41.105  44.434  -5.570 0.0000000000
55240  41.088  43.771  -5.538 0.0000000000
55241  41.728  42.045  -6.782 0.0000000000
55242  41.762  42.947  -6.725 0.0000000000
55243  42.172  42.514  -7.242 0.0000000000
55244  42.714  42.912  -7.693 0.0000000000
55245  42.669  42.042  -7.725 0.0000000000
55247  41.434  30.834  -5.288 0.0000000000
55248  40.521  30.745  -4.585 0.0000000000
55249  39.297  30.491  -4.562 0.0000000000
55250  40.305  30.523  -5.221 0.0000000000
55251  40.163  30.425  -5.467 0.0000000000
55252  41.025  30.373  -6.384 0.0000000000
55253  40.043  30.304  -5.667 0.0000000000
55254  39.804  30.190  -5.881 0.0000000000
55255  38.914  30.309  -4.937 0.0000000000
55256  36.018  30.450  -2.933 0.0000000000
55257  36.835  30.345  -3.702 0.0000000000
55258  35.759  30.352  -3.172 0.0000000000
55259  35.419  30.217  -3.374 0.0000000000
55260  34.640  30.298  -2.633 0.0000000000
55261  33.695  30.214  -2.290 0.0000000000
55262  34.030  30.321  -2.001 0.0000000000
57625  28.345  19.967  -18.348 0.0000000000
57626  28.501  19.786  -18.971 0.0000000000
57627  27.914  19.557  -18.381 0.0000000000
57628  27.498  19.197  -18.413 0.0000000000
57629  27.311  19.356  -17.773 0.0000000000
60585  35.142  24.406  -17.380 0.0000000000
60586  34.736  24.123  -16.904 0.0000000000
60587  35.241  24.377  -16.822 0.0000000000
60588  35.793  24.652  -15.488 0.0000000000
60589  35.204  24.519  -15.520 0.0000000000
60590  35.068  24.647  -14.868 0.0000000000
60591  34.295  24.684  -14.274 0.0000000000
60592  34.904  24.784  -14.237 0.0000000000
60616  47.847  34.765  -7.932 0.0000000000
60617  47.055  35.242  -8.426 0.0000000000
60618  47.623  34.840  -8.577 0.0000000000
60619  48.035  34.772  -10.172 0.0000000000
60620  47.566  35.304  -9.992 0.0000000000
60621  47.589  35.548  -10.650 0.0000000000
60622  47.251  36.447  -11.117 0.0000000000
60623  47.565  35.763  -11.262 0.0000000000
60646  36.647  27.880  -7.981 0.0000000000
60647  37.472  27.367  -8.701 0.0000000000
60648  36.310  27.663  -8.220 0.0000000000
60649  34.191  27.365  -8.173 0.0000000000
60650  35.446  27.225  -8.642 0.0000000000
60651  35.029  26.988  -8.859 0.0000000000
60652  35.776  26.578  -9.534 0.0000000000
60653  34.582  26.780  -9.041 0.0000000000
60654  34.193  26.553  -9.266 0.0000000000
60655  33.367  26.844  -8.568 0.0000000000
60656  30.532  26.612  -6.982 0.0000000000
60657  31.124  26.619  -7.618 0.0000000000
60658  30.219  26.274  -7.189 0.0000000000
62370  24.730  15.528  -19.448 0.0000000000
62372  24.509  14.886  -19.148 0.0000000000
64822  28.673  22.074  -15.594 0.0000000000
64823  28.249  21.668  -15.672 0.0000000000
64824  28.049  21.824  -15.084 0.0000000000
64825  26.834  20.984  -13.534 0.0000000000
64826  26.944  20.974  -14.088 0.0000000000
67793  40.287  50.239  -5.430 0.0000000000
67794  40.377  50.594  -6.033 0.0000000000
67795  40.650  49.816  -5.888 0.0000000000
67796  41.770  48.184  -6.931 0.0000000000
67797  41.483  48.858  -6.955 0.0000000000
67798  41.867  48.514  -7.484 0.0000000000
67799  41.831  48.612  -8.161 0.0000000000
67800  42.267  48.033  -8.122 0.0000000000
67801  41.972  45.152  -6.729 0.0000000000
67802  42.018  45.943  -6.813 0.0000000000
67803  42.405  45.531  -7.386 0.0000000000
67804  43.327  45.765  -9.334 0.0000000000
67805  43.027  46.247  -8.680 0.0000000000
67806  43.080  46.452  -9.372 0.0000000000
67811  43.876  44.271  -11.539 0.0000000000
67816  47.829  32.016  -8.499 0.0000000000
67817  48.377  32.129  -9.265 0.0000000000
67818  47.779  31.918  -9.064 0.0000000000
67819  46.837  31.500  -9.631 0.0000000000
67820  47.587  31.778  -10.038 0.0000000000
67821  47.428  31.646  -10.431 0.0000000000
67822  47.726  31.888  -11.040 0.0000000000
67823  47.168  31.520  -10.702 0.0000000000
67824  43.113  30.797  -7.171 0.0000000000
67825  44.062  30.940  -7.809 0.0000000000
67826  43.976  30.862  -8.097 0.0000000000
67827  45.156  30.642  -10.161 0.0000000000
67828  45.471  30.887  -9.967 0.0000000000
67829  45.969  30.871  -10.704 0.0000000000
67830  46.646  31.168  -11.178 0.0000000000
67831  46.287  30.847  -11.378 0.0000000000
67832  46.445  30.926  -11.960 0.0000000000
67833  45.984  30.478  -11.541 0.0000000000
67834  44.950  29.426  -11.345 0.0000000000
67835  45.445  29.766  -11.851 0.0000000000
67836  45.172  29.399  -11.972 0.0000000000
67837  45.254  29.436  -12.521 0.0000000000
67838  44.893  28.985  -12.089 0.0000000000
67839  44.613  28.539  -12.121 0.0000000000
67840  44.436  28.577  -11.479 0.0000000000
67841  42.331  28.482  -9.612 0.0000000000
67842  43.027  28.139  -10.318 0.0000000000
67843  42.115  28.115  -9.772 0.0000000000
67844  41.792  27.696  -9.886 0.0000000000
67845  41.028  28.147  -9.126 0.0000000000
67846  39.353  29.828  -6.305 0.0000000000
67847  40.196  29.530  -7.294 0.0000000000
67848  39.054  29.579  -6.494 0.0000000000
67849  37.193  29.221  -6.201 0.0000000000
67850  38.351  29.114  -6.821 0.0000000000
67851  37.980  28.849  -7.024 0.0000000000
67852  38.767  28.423  -7.785 0.0000000000
67853  37.689  28.595  -7.271 0.0000000000
67854  37.359  28.341  -7.484 0.0000000000
67855  36.539  28.758  -6.758 0.0000000000
67856  33.383  29.156  -5.106 0.0000000000
67857  34.161  28.923  -5.825 0.0000000000
67858  33.020  28.901  -5.382 0.0000000000
67859  32.627  28.652  -5.626 0.0000000000
67860  31.909  28.760  -4.955 0.0000000000
67861  31.108  28.467  -4.653 0.0000000000
67862  31.380  28.803  -4.405 0.0000000000
74957  27.588  19.124  -20.466 0.0000000000
74958  26.465  17.776  -20.064 0.0000000000
74959  26.749  18.141  -20.502 0.0000000000
74960  26.296  17.574  -20.427 0.0000000000
74962  25.888  17.088  -20.291 0.0000000000
74963  25.450  16.616  -20.018 0.0000000000
74964  25.594  16.783  -19.704 0.0000000000
74965  25.243  16.088  -18.003 0.0000000000
74966  25.127  15.950  -18.403 0.0000000000
74967  25.051  15.348  -17.758 0.0000000000
74968  25.143  14.536  -17.668 0.0000000000
74970  27.433  20.744  -15.793 0.0000000000
74971  27.638  20.592  -16.379 0.0000000000
74972  27.074  20.258  -15.820 0.0000000000
74973  26.103  18.677  -15.408 0.0000000000
74974  26.422  19.208  -15.922 0.0000000000
74975  26.193  18.691  -16.007 0.0000000000
74976  26.317  18.695  -16.604 0.0000000000
74977  25.995  18.190  -16.062 0.0000000000
74986  25.537  16.204  -16.545 0.0000000000
77195  36.801  53.544  -5.830 0.0000000000
77196  37.359  53.718  -5.955 0.0000000000
77197  37.438  53.023  -5.432 0.0000000000
77204  34.569  50.224  -2.644 0.0000000000
77205  35.242  50.475  -2.178 0.0000000000
77212  36.190  50.804  -2.959 0.0000000000
77213  36.661  50.951  -3.324 0.0000000000
77214  36.467  51.304  -4.022 0.0000000000
77215  37.130  51.192  -3.613 0.0000000000
77216  38.591  51.125  -3.660 0.0000000000
77217  37.977  51.465  -4.033 0.0000000000
77218  38.562  51.458  -4.212 0.0000000000
77219  38.601  51.882  -4.745 0.0000000000
77220  39.061  51.323  -4.455 0.0000000000
77221  39.496  51.056  -4.801 0.0000000000
77222  39.430  50.688  -4.221 0.0000000000
77223  39.674  49.048  -3.408 0.0000000000
77224  39.811  49.294  -3.915 0.0000000000
77225  39.728  48.529  -3.864 0.0000000000
77226  39.947  48.048  -4.403 0.0000000000
77227  39.673  47.779  -3.879 0.0000000000
77231  39.210  45.722  -2.606 0.0000000000
77232  39.343  46.494  -2.616 0.0000000000
77233  39.494  45.945  -3.124 0.0000000000
77234  39.766  46.192  -3.670 0.0000000000
77235  39.759  45.434  -3.605 0.0000000000
77236  40.113  44.966  -4.081 0.0000000000
77237  39.743  44.727  -3.565 0.0000000000
77238  39.188  42.805  -3.222 0.0000000000
77239  39.529  43.119  -3.677 0.0000000000
77240  39.472  42.281  -3.743 0.0000000000
77241  39.781  41.704  -4.217 0.0000000000
77242  39.569  41.408  -3.724 0.0000000000
83831  32.236  22.825  -18.280 0.0000000000
83833  31.729  22.436  -18.312 0.0000000000
83834  31.165  22.127  -18.318 0.0000000000
83835  31.058  22.304  -17.665 0.0000000000
83836  30.301  22.284  -16.970 0.0000000000
83837  30.854  22.515  -16.992 0.0000000000
83838  30.956  23.199  -15.704 0.0000000000
83839  30.343  22.977  -15.690 0.0000000000
83840  30.139  23.146  -15.105 0.0000000000
83841  29.351  23.005  -14.501 0.0000000000
83842  29.917  23.308  -14.460 0.0000000000
83843  33.409  23.997  -15.677 0.0000000000
83844  32.742  23.808  -15.699 0.0000000000
83845  32.609  24.014  -15.054 0.0000000000
83846  30.666  24.066  -13.177 0.0000000000
83847  30.956  23.971  -13.782 0.0000000000
83848  30.085  23.790  -13.208 0.0000000000
83849  29.479  23.502  -13.217 0.0000000000
83850  29.300  23.562  -12.652 0.0000000000
83851  28.584  23.223  -12.116 0.0000000000
83852  29.054  23.614  -12.049 0.0000000000
83881  40.186  51.038  -7.232 0.0000000000
83882  39.642  51.805  -7.408 0.0000000000
83883  39.860  51.153  -7.843 0.0000000000
83926  42.780  38.262  -6.071 0.0000000000
83927  42.256  39.079  -6.388 0.0000000000
83928  42.810  38.495  -6.702 0.0000000000
83929  43.783  38.792  -8.416 0.0000000000
83930  43.269  39.373  -8.018 0.0000000000
83931  43.622  39.835  -8.583 0.0000000000
83932  43.626  40.988  -8.655 0.0000000000
83933  44.101  40.411  -9.137 0.0000000000
83934  46.035  36.905  -9.564 0.0000000000
83935  45.489  37.482  -9.356 0.0000000000
83936  45.831  37.925  -10.041 0.0000000000
83937  45.894  40.270  -10.957 0.0000000000
83938  45.592  39.878  -10.437 0.0000000000
83939  45.463  40.797  -10.569 0.0000000000
83940  44.994  41.278  -10.127 0.0000000000
83941  45.241  41.628  -10.705 0.0000000000
83942  44.936  42.358  -10.884 0.0000000000
83943  45.319  41.886  -11.339 0.0000000000
83944  45.151  41.257  -12.765 0.0000000000
83945  44.932  41.983  -12.519 0.0000000000
83946  44.517  41.824  -12.913 0.0000000000
83949  48.730  32.826  -10.586 0.0000000000
83950  48.811  33.366  -10.600 0.0000000000
83951  48.559  33.352  -11.088 0.0000000000
83952  47.716  34.399  -12.293 0.0000000000
83953  47.942  34.476  -11.884 0.0000000000
83954  47.601  35.118  -12.222 0.0000000000
83955  47.485  35.884  -12.176 0.0000000000
83956  47.228  35.827  -12.578 0.0000000000
84016  44.019  27.606  -12.212 0.0000000000
84017  44.003  27.582  -12.710 0.0000000000
84018  43.639  27.186  -12.291 0.0000000000
84019  42.351  26.155  -12.212 0.0000000000
84020  42.864  26.423  -12.583 0.0000000000
84021  42.484  26.125  -12.763 0.0000000000
84022  42.442  26.169  -13.234 0.0000000000
84023  42.045  25.829  -12.930 0.0000000000
84024  38.959  26.271  -10.107 0.0000000000
84025  39.966  26.034  -10.642 0.0000000000
84026  39.552  25.837  -10.808 0.0000000000
84027  39.866  25.236  -12.384 0.0000000000
84028  40.355  25.352  -12.182 0.0000000000
84029  40.588  25.265  -12.860 0.0000000000
84030  41.141  25.407  -13.262 0.0000000000
84031  40.630  25.302  -13.500 0.0000000000
84032  40.604  25.472  -14.134 0.0000000000
84033  40.148  25.209  -13.736 0.0000000000
84034  38.551  24.974  -13.751 0.0000000000
84035  39.159  25.025  -14.200 0.0000000000
84036  38.629  24.990  -14.451 0.0000000000
84037  38.637  25.117  -15.180 0.0000000000
84038  38.150  24.945  -14.723 0.0000000000
84039  37.574  24.896  -15.002 0.0000000000
84040  37.456  24.926  -14.230 0.0000000000
84041  35.601  25.294  -12.398 0.0000000000
84042  35.912  25.133  -13.144 0.0000000000
84043  35.036  25.238  -12.560 0.0000000000
84044  34.423  25.140  -12.765 0.0000000000
84045  34.038  25.314  -12.035 0.0000000000
84046  33.333  26.157  -9.673 0.0000000000
84047  33.956  25.919  -10.278 0.0000000000
84048  32.827  25.989  -9.786 0.0000000000
84049  30.933  25.368  -9.583 0.0000000000
84050  31.941  25.550  -10.098 0.0000000000
84051  31.473  25.331  -10.241 0.0000000000
84052  32.016  25.247  -10.961 0.0000000000
84053  31.062  25.085  -10.400 0.0000000000
84054  30.597  24.829  -10.528 0.0000000000
84055  30.147  24.826  -9.864 0.0000000000
93047  40.559  42.453  -5.145 0.0000000000
93048  40.972  42.883  -5.652 0.0000000000
93049  40.916  41.979  -5.723 0.0000000000
93050  41.313  41.540  -6.290 0.0000000000
93051  41.790  41.091  -6.755 0.0000000000
93053  39.584  30.689  -4.052 0.0000000000
93054  38.627  30.653  -3.427 0.0000000000
93055  38.460  30.573  -3.682 0.0000000000
93056  38.312  30.501  -3.918 0.0000000000
93057  38.078  30.415  -4.062 0.0000000000
93058  37.290  30.511  -3.258 0.0000000000
93059  36.254  30.519  -2.691 0.0000000000
93060  35.212  30.493  -2.147 0.0000000000
93061  34.347  30.412  -1.747 0.0000000000
94477  29.803  20.857  -19.381 0.0000000000
94478  29.385  20.448  -19.451 0.0000000000
94479  29.384  20.540  -18.909 0.0000000000
94480  28.785  20.340  -18.305 0.0000000000
94481  28.095  20.169  -17.661 0.0000000000
96255  36.222  24.924  -17.212 0.0000000000
96256  35.800  24.577  -16.737 0.0000000000
96257  36.432  24.760  -16.650 0.0000000000
96258  36.396  24.726  -16.036 0.0000000000
96259  36.352  24.735  -15.403 0.0000000000
96274  48.957  33.946  -8.350 0.0000000000
96275  48.202  34.434  -8.779 0.0000000000
96276  48.689  34.050  -8.961 0.0000000000
96277  48.542  34.160  -9.678 0.0000000000
96278  48.413  34.308  -10.350 0.0000000000
96292  34.247  28.164  -7.027 0.0000000000
96293  35.090  27.852  -7.729 0.0000000000
96294  33.874  27.953  -7.257 0.0000000000
96295  33.432  27.669  -7.494 0.0000000000
96296  32.995  27.386  -7.706 0.0000000000
96297  32.602  27.089  -7.902 0.0000000000
96298  31.879  27.263  -7.250 0.0000000000
96299  30.871  26.974  -6.793 0.0000000000
96300  29.986  26.593  -6.322 0.0000000000
97326  24.810  14.364  -18.282 0.0000000000
97327  24.586  14.269  -18.543 0.0000000000
98797  28.262  22.317  -14.440 0.0000000000
98798  27.872  21.913  -14.555 0.0000000000
98799  27.668  21.951  -13.944 0.0000000000
98800  27.178  21.514  -13.463 0.0000000000
100580  40.497  48.690  -5.302 0.0000000000
100581  40.868  49.015  -5.818 0.0000000000
100582  41.037  48.206  -5.820 0.0000000000
100583  41.476  47.803  -6.368 0.0000000000
100584  41.893  47.459  -6.900 0.0000000000
100585  42.815  44.445  -7.825 0.0000000000
100586  42.822  45.172  -7.974 0.0000000000
100587  43.238  44.819  -8.513 0.0000000000
100588  43.500  45.066  -9.205 0.0000000000
100589  43.643  45.264  -9.896 0.0000000000
100590  43.572  45.374  -10.594 0.0000000000
100591  43.888  44.770  -10.427 0.0000000000
100592  44.089  44.268  -10.898 0.0000000000
100593  44.267  43.713  -11.441 0.0000000000
100594  46.260  31.747  -7.935 0.0000000000
100595  47.029  31.738  -8.787 0.0000000000
100596  46.136  31.552  -8.301 0.0000000000
100597  46.068  31.393  -8.726 0.0000000000
100598  45.972  31.280  -9.122 0.0000000000
100599  42.948  30.642  -7.711 0.0000000000
100600  43.884  30.778  -8.413 0.0000000000
100601  43.731  30.669  -8.696 0.0000000000
100602  44.335  30.528  -9.588 0.0000000000
100603  44.941  30.341  -10.396 0.0000000000
100604  45.401  30.201  -11.082 0.0000000000
100605  44.750  29.982  -10.559 0.0000000000
100606  44.566  29.552  -10.681 0.0000000000
100607  44.392  29.085  -10.806 0.0000000000
100608  44.114  28.714  -10.816 0.0000000000
100609  43.589  28.942  -10.163 0.0000000000
100610  42.610  28.867  -9.540 0.0000000000
100611  41.585  28.856  -8.907 0.0000000000
100612  37.076  29.912  -4.916 0.0000000000
100613  37.905  29.657  -5.793 0.0000000000
100614  36.762  29.726  -5.188 0.0000000000
100615  36.390  29.551  -5.399 0.0000000000
100616  36.020  29.326  -5.678 0.0000000000
100617  35.669  29.107  -5.987 0.0000000000
100618  34.871  29.387  -5.216 0.0000000000
100619  33.756  29.381  -4.828 0.0000000000
100620  32.643  29.326  -4.406 0.0000000000
100621  31.754  29.117  -4.116 0.0000000000
100622  32.114  29.390  -3.846 0.0000000000
100623  31.596  29.388  -3.242 0.0000000000
104877  27.531  18.873  -19.616 0.0000000000
104878  27.359  18.752  -20.111 0.0000000000
104879  27.031  18.445  -19.632 0.0000000000
104880  26.577  17.965  -19.570 0.0000000000
104881  26.157  17.473  -19.502 0.0000000000
104882  25.713  16.956  -19.319 0.0000000000
104883  25.814  17.151  -18.844 0.0000000000
104884  25.483  16.738  -18.168 0.0000000000
104885  25.342  16.139  -17.537 0.0000000000
104886  26.498  19.893  -14.705 0.0000000000
104887  26.607  19.874  -15.257 0.0000000000
104888  26.263  19.274  -14.745 0.0000000000
104889  26.085  18.666  -14.848 0.0000000000
104890  25.917  18.051  -14.913 0.0000000000
106233  37.760  51.153  -3.211 0.0000000000
106234  38.430  51.232  -2.877 0.0000000000
106235  38.821  51.023  -3.122 0.0000000000
106236  39.188  50.680  -3.372 0.0000000000
106237  39.477  50.394  -3.685 0.0000000000
106238  39.555  50.179  -3.133 0.0000000000
106239  39.667  49.585  -2.984 0.0000000000
106240  39.596  48.871  -2.934 0.0000000000
106243  38.961  46.100  -1.580 0.0000000000
106244  39.050  45.526  -2.074 0.0000000000
106245  39.182  44.969  -2.584 0.0000000000
106246  39.426  44.466  -3.078 0.0000000000
106247  39.151  44.184  -2.618 0.0000000000
106248  39.007  43.345  -2.674 0.0000000000
106249  38.957  42.461  -2.741 0.0000000000
110204  32.756  23.187  -18.287 0.0000000000
110205  32.188  22.881  -17.675 0.0000000000
110206  31.411  22.718  -16.993 0.0000000000
110207  31.983  22.999  -17.017 0.0000000000
110208  31.789  23.155  -16.344 0.0000000000
110209  31.561  23.397  -15.717 0.0000000000
110210  33.061  24.389  -14.371 0.0000000000
110211  32.446  24.238  -14.372 0.0000000000
110212  32.200  24.405  -13.742 0.0000000000
110213  31.286  24.329  -13.173 0.0000000000
110214  30.469  24.184  -12.618 0.0000000000
110215  29.651  23.950  -12.061 0.0000000000
110216  30.222  24.245  -12.052 0.0000000000
110217  29.929  24.257  -11.470 0.0000000000
110260  43.981  37.292  -6.649 0.0000000000
110261  43.369  37.985  -7.067 0.0000000000
110262  43.981  37.525  -7.355 0.0000000000
110263  44.107  37.826  -8.039 0.0000000000
110264  44.335  38.379  -8.762 0.0000000000
110265  46.526  37.722  -10.856 0.0000000000
110266  46.142  38.367  -10.591 0.0000000000
110267  46.448  38.781  -11.129 0.0000000000
110268  46.291  39.695  -11.329 0.0000000000
110269  46.032  40.535  -11.509 0.0000000000
110270  45.655  41.303  -11.735 0.0000000000
110271  45.966  40.654  -12.055 0.0000000000
110272  45.725  40.651  -12.551 0.0000000000
110273  45.365  40.507  -12.961 0.0000000000
110274  48.311  32.745  -11.436 0.0000000000
110275  48.351  33.290  -11.516 0.0000000000
110314  42.873  26.984  -11.310 0.0000000000
110315  43.184  26.831  -11.912 0.0000000000
110316  42.503  26.593  -11.439 0.0000000000
110317  42.070  26.242  -11.556 0.0000000000
110318  41.614  25.989  -11.717 0.0000000000
110319  38.057  25.921  -10.480 0.0000000000
110320  39.101  25.691  -10.997 0.0000000000
110321  38.771  25.518  -11.244 0.0000000000
110322  39.067  25.272  -11.902 0.0000000000
110323  39.387  25.147  -12.604 0.0000000000
110324  39.593  25.083  -13.310 0.0000000000
110325  38.886  25.080  -12.841 0.0000000000
110326  38.387  25.063  -13.066 0.0000000000
110327  37.838  25.068  -13.247 0.0000000000
110328  37.235  25.026  -13.479 0.0000000000
110329  37.024  25.164  -12.749 0.0000000000
110330  36.171  25.318  -12.228 0.0000000000
110331  35.206  25.475  -11.705 0.0000000000
110332  31.098  25.919  -8.576 0.0000000000
110333  31.741  25.875  -9.228 0.0000000000
110334  30.722  25.616  -8.715 0.0000000000
110335  30.373  25.360  -8.933 0.0000000000
110336  29.987  25.017  -9.046 0.0000000000
110337  29.621  24.738  -9.194 0.0000000000
117269  40.714  45.487  -5.052 0.0000000000
117270  41.148  45.910  -5.703 0.0000000000
117271  41.126  45.144  -5.610 0.0000000000
117272  41.524  44.789  -6.135 0.0000000000
117273  41.929  44.421  -6.643 0.0000000000
117274  41.421  43.353  -6.142 0.0000000000
117275  41.911  43.752  -6.657 0.0000000000
117276  42.331  44.062  -7.220 0.0000000000
117277  42.814  43.770  -7.705 0.0000000000
117278  43.243  43.358  -8.187 0.0000000000
117279  43.640  42.871  -8.716 0.0000000000
117280  42.524  31.208  -5.632 0.0000000000
117281  43.332  31.098  -6.551 0.0000000000
117282  42.360  30.956  -5.926 0.0000000000
117283  42.264  30.776  -6.242 0.0000000000
117284  42.178  30.666  -6.552 0.0000000000
117285  40.409  30.622  -4.953 0.0000000000
117286  41.245  30.574  -5.860 0.0000000000
117287  42.084  30.577  -6.770 0.0000000000
117288  41.976  30.484  -7.032 0.0000000000
117289  41.839  30.331  -7.288 0.0000000000
117290  41.685  30.096  -7.560 0.0000000000
117291  41.469  29.870  -7.787 0.0000000000
117292  40.737  30.055  -6.885 0.0000000000
117293  39.622  30.030  -6.131 0.0000000000
117294  38.491  30.016  -5.378 0.0000000000
117295  37.870  30.326  -4.265 0.0000000000
117296  37.629  30.192  -4.484 0.0000000000
117297  37.365  30.061  -4.691 0.0000000000
117298  36.239  30.085  -4.137 0.0000000000
117299  35.095  30.087  -3.612 0.0000000000
117300  33.963  30.069  -3.189 0.0000000000
117301  33.050  29.974  -2.895 0.0000000000
117302  33.404  30.105  -2.600 0.0000000000
117303  32.841  30.082  -2.001 0.0000000000
117305  33.473  30.299  -1.368 0.0000000000
120612  28.945  20.098  -19.487 0.0000000000
120613  28.501  19.728  -19.510 0.0000000000
120614  28.021  19.272  -19.561 0.0000000000
120615  27.573  19.037  -19.037 0.0000000000
120616  27.076  18.779  -18.446 0.0000000000
120617  26.543  18.449  -17.793 0.0000000000
124754  34.529  24.299  -18.018 0.0000000000
124755  34.219  23.895  -17.581 0.0000000000
124756  33.671  23.669  -17.000 0.0000000000
124757  34.204  23.899  -16.953 0.0000000000
124758  34.137  24.011  -16.295 0.0000000000
124759  34.041  24.188  -15.635 0.0000000000
124760  35.271  24.406  -16.192 0.0000000000
124761  34.611  24.368  -15.580 0.0000000000
124762  33.898  24.352  -14.998 0.0000000000
124763  33.675  24.532  -14.358 0.0000000000
124764  33.449  24.732  -13.704 0.0000000000
124765  33.203  24.920  -13.070 0.0000000000
124798  46.571  35.570  -7.529 0.0000000000
124799  45.823  36.164  -8.046 0.0000000000
124800  46.381  35.626  -8.228 0.0000000000
124801  46.430  35.968  -8.993 0.0000000000
124802  46.548  36.354  -9.759 0.0000000000
124803  47.528  35.061  -9.307 0.0000000000
124804  47.053  35.853  -9.890 0.0000000000
124805  46.747  36.760  -10.428 0.0000000000
124806  46.914  37.144  -10.985 0.0000000000
124807  47.040  37.357  -11.533 0.0000000000
124808  47.041  37.544  -12.031 0.0000000000
124840  38.977  27.324  -8.967 0.0000000000
124841  39.703  26.793  -9.688 0.0000000000
124842  38.632  27.051  -9.170 0.0000000000
124843  38.262  26.796  -9.414 0.0000000000
124844  37.835  26.595  -9.602 0.0000000000
124845  35.898  27.451  -8.429 0.0000000000
124846  36.647  26.941  -9.113 0.0000000000
124847  37.406  26.403  -9.794 0.0000000000
124848  36.939  26.247  -10.025 0.0000000000
124849  36.517  26.093  -10.217 0.0000000000
124850  36.070  25.991  -10.406 0.0000000000
124851  35.628  25.890  -10.660 0.0000000000
124852  34.961  26.234  -9.912 0.0000000000
124853  33.765  26.349  -9.449 0.0000000000
124854  32.588  26.384  -8.918 0.0000000000
124855  32.191  26.784  -8.082 0.0000000000
124856  31.790  26.492  -8.255 0.0000000000
124857  31.470  26.236  -8.444 0.0000000000
130492  29.175  21.638  -16.857 0.0000000000
130493  28.720  21.237  -16.917 0.0000000000
130494  28.479  21.479  -16.276 0.0000000000
130495  27.791  21.229  -15.690 0.0000000000
130496  27.230  20.883  -15.183 0.0000000000
130497  27.466  21.469  -14.590 0.0000000000
130498  27.097  20.956  -14.639 0.0000000000
130499  26.774  20.425  -14.669 0.0000000000
134255  39.599  51.764  -5.797 0.0000000000
134256  39.522  52.089  -6.450 0.0000000000
134257  40.015  51.349  -6.230 0.0000000000
134258  40.330  50.856  -6.653 0.0000000000
134259  40.636  50.296  -7.103 0.0000000000
134260  41.074  49.323  -6.390 0.0000000000
134261  41.086  49.560  -7.010 0.0000000000
134262  41.002  49.689  -7.620 0.0000000000
134263  41.319  49.177  -8.155 0.0000000000
134266  41.608  46.332  -6.314 0.0000000000
134267  42.009  46.732  -6.869 0.0000000000
134268  42.337  47.073  -7.461 0.0000000000
134269  42.783  45.926  -8.035 0.0000000000
134270  42.699  46.663  -8.070 0.0000000000
134271  42.556  47.341  -8.125 0.0000000000
134284  48.989  32.482  -8.752 0.0000000000
134285  49.123  32.833  -9.357 0.0000000000
134286  48.815  32.494  -9.362 0.0000000000
134287  48.722  32.460  -9.954 0.0000000000
134288  48.494  32.404  -10.454 0.0000000000
134289  47.718  31.827  -9.574 0.0000000000
134290  48.163  32.024  -10.281 0.0000000000
134291  48.325  32.394  -10.893 0.0000000000
134292  48.095  32.304  -11.285 0.0000000000
134293  47.821  32.198  -11.607 0.0000000000
134294  47.556  32.075  -11.878 0.0000000000
134295  44.184  31.055  -7.509 0.0000000000
134296  45.052  31.100  -8.518 0.0000000000
134297  45.875  31.188  -9.493 0.0000000000
134298  44.831  30.908  -9.097 0.0000000000
134299  45.704  31.066  -9.726 0.0000000000
134300  46.521  31.286  -10.275 0.0000000000
134301  46.976  31.356  -10.987 0.0000000000
134302  47.199  31.586  -11.580 0.0000000000
134303  47.199  31.776  -12.079 0.0000000000
134304  46.887  31.424  -12.301 0.0000000000
134305  46.476  31.079  -12.480 0.0000000000
134306  46.134  30.690  -12.687 0.0000000000
134307  45.688  30.155  -11.692 0.0000000000
134308  45.807  30.201  -12.274 0.0000000000
134314  44.660  28.519  -12.640 0.0000000000
134315  44.305  28.067  -12.143 0.0000000000
134316  43.837  27.709  -11.640 0.0000000000
134317  43.850  28.279  -10.890 0.0000000000
134318  43.544  27.872  -11.009 0.0000000000
134319  43.238  27.422  -11.173 0.0000000000
134320  42.416  27.285  -10.631 0.0000000000
134321  41.466  27.296  -10.011 0.0000000000
134322  40.419  27.391  -9.343 0.0000000000
134323  41.197  29.537  -7.988 0.0000000000
134324  40.876  29.225  -8.161 0.0000000000
134325  40.566  28.926  -8.248 0.0000000000
134326  38.727  29.350  -6.675 0.0000000000
134327  39.475  29.024  -7.517 0.0000000000
134328  40.224  28.594  -8.347 0.0000000000
134329  39.883  28.254  -8.452 0.0000000000
134330  39.619  27.920  -8.555 0.0000000000
134331  39.330  27.593  -8.768 0.0000000000
134332  38.171  27.850  -8.223 0.0000000000
134333  37.023  28.106  -7.748 0.0000000000
134334  35.806  28.304  -7.239 0.0000000000
134335  35.304  28.883  -6.245 0.0000000000
134336  34.970  28.647  -6.511 0.0000000000
134337  34.601  28.411  -6.756 0.0000000000
134338  33.417  28.436  -6.327 0.0000000000
134339  32.242  28.346  -5.863 0.0000000000
134340  31.248  28.099  -5.456 0.0000000000
134342  30.772  28.120  -4.898 0.0000000000
134343  30.376  28.085  -4.340 0.0000000000
134345  30.960  28.820  -3.814 0.0000000000
134351  32.169  29.786  -2.594 0.0000000000
140978  41.501  39.138  -4.609 0.0000000000
140979  41.601  39.323  -5.335 0.0000000000
140980  42.115  38.684  -4.972 0.0000000000
143136  27.155  18.658  -20.494 0.0000000000
143143  25.064  16.034  -19.756 0.0000000000
143144  24.885  15.656  -19.179 0.0000000000
143145  25.326  16.421  -19.071 0.0000000000
143146  25.035  15.832  -18.829 0.0000000000
143147  24.825  15.150  -18.562 0.0000000000
143148  24.975  14.463  -18.014 0.0000000000
143151  28.248  20.813  -16.974 0.0000000000
143152  27.842  20.385  -16.989 0.0000000000
143153  27.417  19.963  -17.024 0.0000000000
143154  26.662  19.762  -15.802 0.0000000000
143155  26.853  19.694  -16.437 0.0000000000
143156  27.070  19.524  -17.120 0.0000000000
143157  26.762  19.053  -17.169 0.0000000000
143158  26.446  18.549  -17.155 0.0000000000
143159  26.112  18.054  -17.154 0.0000000000
143162  25.918  17.467  -15.020 0.0000000000
143165  25.853  17.547  -15.554 0.0000000000
143166  25.820  17.557  -16.057 0.0000000000
143167  25.816  17.535  -16.562 0.0000000000
143168  25.850  17.489  -17.135 0.0000000000
143169  25.575  16.902  -17.038 0.0000000000
143170  25.430  16.187  -17.024 0.0000000000
143171  25.381  15.406  -16.971 0.0000000000
145854  37.951  53.563  -6.128 0.0000000000
145855  38.570  52.839  -5.798 0.0000000000
145863  34.346  50.370  -3.482 0.0000000000
145864  34.903  50.731  -3.820 0.0000000000
145871  35.715  50.604  -2.522 0.0000000000
145872  35.540  50.713  -3.378 0.0000000000
145873  35.409  51.070  -4.155 0.0000000000
145874  35.832  51.484  -4.425 0.0000000000
145875  36.327  51.845  -4.630 0.0000000000
145876  36.859  52.177  -4.822 0.0000000000
145877  37.562  51.375  -3.824 0.0000000000
145878  37.445  51.824  -4.451 0.0000000000
145879  37.482  52.388  -4.926 0.0000000000
145880  38.052  52.457  -5.055 0.0000000000
145881  38.622  52.383  -5.270 0.0000000000
145882  39.129  52.113  -5.532 0.0000000000
145883  39.566  51.409  -5.344 0.0000000000
145884  39.945  50.676  -5.059 0.0000000000
145885  40.112  49.934  -4.915 0.0000000000
145886  39.712  50.013  -4.035 0.0000000000
145887  39.965  49.614  -4.438 0.0000000000
145888  40.181  49.167  -4.864 0.0000000000
145889  40.228  48.380  -4.866 0.0000000000
145890  40.285  47.550  -4.896 0.0000000000
145891  40.318  46.746  -4.753 0.0000000000
145894  39.588  48.119  -2.848 0.0000000000
145896  39.507  47.301  -2.678 0.0000000000
145897  39.589  47.546  -3.296 0.0000000000
145898  39.743  46.994  -3.763 0.0000000000
145899  40.010  46.440  -4.197 0.0000000000
145900  40.358  45.955  -4.643 0.0000000000
145901  40.407  45.216  -4.572 0.0000000000
145902  40.442  44.523  -4.533 0.0000000000
145903  40.407  43.792  -4.509 0.0000000000
145904  39.705  43.984  -3.561 0.0000000000
145905  39.993  43.466  -4.085 0.0000000000
145906  40.266  42.961  -4.613 0.0000000000
145907  40.166  42.065  -4.670 0.0000000000
145908  40.207  41.150  -4.632 0.0000000000
145909  40.444  40.281  -4.490 0.0000000000
145982  38.678  42.769  -1.800 0.0000000000
145983  38.822  42.167  -2.304 0.0000000000
145984  39.075  41.574  -2.758 0.0000000000
145987  39.431  41.053  -3.206 0.0000000000
145988  39.846  40.498  -3.606 0.0000000000
145989  40.358  39.994  -3.930 0.0000000000
145990  40.886  39.503  -4.279 0.0000000000
153820  30.210  21.253  -19.429 0.0000000000
153821  30.285  21.296  -18.917 0.0000000000
153822  30.182  21.451  -18.255 0.0000000000
153848  30.663  21.796  -18.318 0.0000000000
153849  29.934  21.694  -17.569 0.0000000000
153850  29.708  21.971  -16.911 0.0000000000
153851  29.435  22.214  -16.245 0.0000000000
153852  29.157  22.403  -15.610 0.0000000000
153853  30.565  22.713  -16.303 0.0000000000
153854  29.746  22.690  -15.658 0.0000000000
153855  28.981  22.574  -15.049 0.0000000000
153856  28.776  22.684  -14.482 0.0000000000
153857  28.614  22.770  -13.897 0.0000000000
153858  28.433  22.810  -13.292 0.0000000000
153859  32.911  23.606  -16.340 0.0000000000
153860  32.128  23.597  -15.721 0.0000000000
153861  31.349  23.624  -15.076 0.0000000000
153862  31.803  24.056  -14.385 0.0000000000
153863  31.155  23.818  -14.424 0.0000000000
153864  30.546  23.596  -14.439 0.0000000000
153865  29.695  23.430  -13.821 0.0000000000
153866  28.941  23.172  -13.257 0.0000000000
153871  28.884  23.642  -11.529 0.0000000000
153904  39.367  52.404  -7.059 0.0000000000
153905  39.113  52.635  -7.686 0.0000000000
153906  38.743  52.678  -8.234 0.0000000000
153958  41.749  39.646  -5.979 0.0000000000
153959  41.947  40.074  -6.601 0.0000000000
153960  42.256  40.546  -7.138 0.0000000000
153961  42.985  38.880  -7.422 0.0000000000
153962  42.713  39.973  -7.563 0.0000000000
153963  42.668  41.064  -7.704 0.0000000000
153964  43.143  41.574  -8.206 0.0000000000
153965  43.632  41.983  -8.691 0.0000000000
153966  44.092  42.361  -9.163 0.0000000000
153967  45.240  36.991  -8.606 0.0000000000
153968  44.880  37.962  -9.093 0.0000000000
153969  44.695  38.929  -9.398 0.0000000000
153970  45.641  38.906  -10.286 0.0000000000
153971  45.142  39.446  -9.932 0.0000000000
153972  44.607  39.918  -9.597 0.0000000000
153973  44.586  40.899  -9.610 0.0000000000
153974  44.518  41.811  -9.649 0.0000000000
153975  44.393  42.649  -9.760 0.0000000000
153976  44.574  42.887  -10.435 0.0000000000
153977  44.594  43.030  -11.146 0.0000000000
153978  44.447  43.120  -11.826 0.0000000000
153979  45.196  41.979  -11.983 0.0000000000
153980  44.681  42.577  -12.192 0.0000000000
153981  44.145  43.075  -12.348 0.0000000000
153985  49.015  33.302  -9.992 0.0000000000
153986  48.695  33.863  -10.493 0.0000000000
153987  48.259  34.458  -10.943 0.0000000000
153988  48.272  33.898  -11.516 0.0000000000
153989  48.127  34.554  -11.496 0.0000000000
153990  47.865  35.124  -11.371 0.0000000000
153991  47.559  35.903  -11.772 0.0000000000
153992  47.266  36.769  -12.147 0.0000000000
153993  46.917  37.614  -12.444 0.0000000000
153999  46.849  35.730  -12.892 0.0000000000
154000  46.784  36.580  -12.847 0.0000000000
154001  46.673  37.507  -12.883 0.0000000000
154002  46.527  38.339  -12.785 0.0000000000
154003  46.094  39.084  -12.980 0.0000000000
154004  45.533  39.735  -13.136 0.0000000000
154069  43.281  26.758  -12.402 0.0000000000
154070  43.236  26.810  -12.942 0.0000000000
154075  40.341  26.276  -10.442 0.0000000000
154076  40.824  25.936  -11.193 0.0000000000
154077  41.215  25.708  -11.891 0.0000000000
154078  39.994  25.541  -11.509 0.0000000000
154079  40.799  25.472  -12.037 0.0000000000
154080  41.494  25.581  -12.521 0.0000000000
154081  41.586  25.592  -13.091 0.0000000000
154082  41.539  25.707  -13.645 0.0000000000
154087  39.663  25.122  -13.986 0.0000000000
154088  39.636  25.280  -14.628 0.0000000000
154089  39.521  25.548  -15.252 0.0000000000
154090  39.062  25.408  -15.564 0.0000000000
154091  38.565  25.343  -15.865 0.0000000000
154092  38.116  25.244  -16.143 0.0000000000
154093  37.557  24.952  -15.748 0.0000000000
154094  36.970  24.816  -15.225 0.0000000000
154095  36.257  24.802  -14.660 0.0000000000
154096  36.702  25.018  -13.706 0.0000000000
154097  36.112  24.947  -13.907 0.0000000000
154098  35.505  24.883  -14.072 0.0000000000
154099  34.696  24.961  -13.498 0.0000000000
154100  33.819  25.050  -12.926 0.0000000000
154101  32.852  25.073  -12.365 0.0000000000
154102  35.111  25.792  -10.821 0.0000000000
154103  34.635  25.712  -11.029 0.0000000000
154104  34.103  25.626  -11.161 0.0000000000
154105  32.400  25.768  -9.939 0.0000000000
154106  32.991  25.638  -10.609 0.0000000000
154107  33.587  25.484  -11.346 0.0000000000
154108  33.045  25.317  -11.525 0.0000000000
154109  32.468  25.145  -11.679 0.0000000000
154110  31.896  24.975  -11.793 0.0000000000
154111  30.968  24.812  -11.237 0.0000000000
154112  30.096  24.574  -10.706 0.0000000000
154114  29.305  24.446  -9.369 0.0000000000
