# Supplementary material for: A connectional hub in the rostral anterior cingulate cortex links areas of emotion and cognitive control
Source: eLife. 2019 Jun 19;8:e43761. doi: 10.7554/eLife.43761 (PMC6624020; doi:10.7554/eLife.43761)
Supplement: Supplementary file 1. [file elife-43761-supp1.zip › rh.47O.label]

#!ascii label  , from subject fsaverage vox2ras=TkReg coords=white
1079
117  23.636  20.664  -18.767 0.0000000000
515  27.452  28.503  -12.708 0.0000000000
516  37.880  25.574  -16.709 0.0000000000
517  41.601  42.430  -12.662 0.0000000000
518  44.689  29.269  -13.389 0.0000000000
1130  29.672  31.676  -9.131 0.0000000000
1131  33.705  28.424  -16.951 0.0000000000
1132  35.776  31.130  -13.493 0.0000000000
1134  41.347  47.943  -9.696 0.0000000000
1137  47.402  32.289  -12.329 0.0000000000
1329  21.411  14.688  -21.686 0.0000000000
1732  28.220  21.113  -20.766 0.0000000000
1733  25.095  16.776  -21.112 0.0000000000
2187  25.107  25.270  -15.553 0.0000000000
2188  30.616  25.262  -19.552 0.0000000000
2195  42.890  36.139  -12.818 0.0000000000
2196  39.689  32.159  -11.123 0.0000000000
2197  41.579  26.464  -14.368 0.0000000000
3051  32.694  31.706  -10.805 0.0000000000
3052  33.954  32.886  -9.327 0.0000000000
3249  22.173  17.686  -20.367 0.0000000000
3847  29.669  20.870  -19.854 0.0000000000
4830  26.075  26.984  -14.103 0.0000000000
4831  27.868  25.921  -18.036 0.0000000000
4832  29.157  27.780  -16.765 0.0000000000
4833  36.131  27.175  -17.397 0.0000000000
4834  34.397  25.766  -18.526 0.0000000000
4841  41.573  45.383  -11.828 0.0000000000
4842  38.672  46.744  -10.449 0.0000000000
4843  38.641  43.658  -11.027 0.0000000000
4845  39.048  40.444  -10.412 0.0000000000
4849  45.991  30.929  -13.151 0.0000000000
4850  45.534  34.108  -13.533 0.0000000000
4851  43.849  32.633  -13.575 0.0000000000
4852  41.266  34.112  -11.063 0.0000000000
4853  42.633  30.460  -12.994 0.0000000000
4854  41.078  29.062  -13.546 0.0000000000
4855  43.216  27.466  -13.537 0.0000000000
6642  28.622  29.976  -10.922 0.0000000000
6643  30.671  28.993  -15.174 0.0000000000
6644  31.893  30.071  -13.068 0.0000000000
6645  34.903  29.966  -15.147 0.0000000000
6646  37.542  28.425  -16.283 0.0000000000
7882  25.979  21.278  -20.436 0.0000000000
7883  24.464  18.694  -21.090 0.0000000000
7884  26.489  18.975  -21.213 0.0000000000
9123  24.530  23.032  -17.139 0.0000000000
9124  26.918  23.766  -19.347 0.0000000000
9125  29.395  23.175  -20.304 0.0000000000
9126  31.172  22.627  -19.818 0.0000000000
9127  31.911  27.138  -18.515 0.0000000000
9128  32.778  24.415  -19.437 0.0000000000
9136  38.364  49.977  -9.145 0.0000000000
9144  44.713  41.067  -13.104 0.0000000000
9146  45.279  37.765  -13.585 0.0000000000
9147  42.171  39.347  -12.768 0.0000000000
9148  40.007  37.328  -10.086 0.0000000000
9149  38.171  35.332  -8.628 0.0000000000
9150  36.194  33.719  -8.449 0.0000000000
9151  37.602  31.237  -12.038 0.0000000000
9152  39.272  28.671  -14.990 0.0000000000
9153  39.743  26.058  -15.504 0.0000000000
9846  23.394  15.995  -21.340 0.0000000000
9847  22.633  13.288  -20.509 0.0000000000
10927  22.380  20.028  -18.407 0.0000000000
10928  21.512  18.538  -19.495 0.0000000000
10929  22.805  19.178  -19.447 0.0000000000
12506  26.298  29.295  -10.975 0.0000000000
12508  25.664  28.410  -11.789 0.0000000000
12509  25.074  27.572  -12.540 0.0000000000
12510  26.775  27.784  -13.400 0.0000000000
12511  27.661  27.400  -15.404 0.0000000000
12512  28.335  28.132  -14.673 0.0000000000
12513  37.190  26.366  -17.292 0.0000000000
12514  36.247  25.756  -17.810 0.0000000000
12515  36.808  25.147  -17.063 0.0000000000
12521  41.531  43.906  -12.434 0.0000000000
12522  40.105  44.493  -11.622 0.0000000000
12523  40.094  43.079  -11.869 0.0000000000
12524  38.834  42.103  -10.782 0.0000000000
12525  40.220  41.588  -11.791 0.0000000000
12529  45.284  30.165  -13.335 0.0000000000
12530  45.116  31.739  -13.790 0.0000000000
12531  44.504  30.812  -13.692 0.0000000000
12532  43.271  31.542  -13.230 0.0000000000
12533  43.877  29.816  -13.582 0.0000000000
12534  43.206  28.877  -13.536 0.0000000000
12535  44.002  28.348  -13.371 0.0000000000
14909  27.473  30.948  -9.462 0.0000000000
14910  29.167  30.764  -10.002 0.0000000000
14911  30.257  29.978  -11.844 0.0000000000
14912  30.756  30.778  -10.833 0.0000000000
14913  34.207  31.580  -12.063 0.0000000000
14914  33.862  30.887  -13.056 0.0000000000
14915  35.333  30.684  -14.236 0.0000000000
14916  36.213  29.514  -15.928 0.0000000000
14917  36.764  29.902  -15.182 0.0000000000
15505  20.632  15.459  -21.508 0.0000000000
15507  20.370  14.126  -21.913 0.0000000000
15509  21.178  13.403  -21.615 0.0000000000
17302  27.156  21.271  -20.793 0.0000000000
17303  26.383  20.061  -21.112 0.0000000000
17304  27.298  20.107  -20.981 0.0000000000
20246  24.089  25.797  -14.030 0.0000000000
20248  23.720  24.755  -14.834 0.0000000000
20249  23.494  23.664  -15.631 0.0000000000
20250  24.787  24.229  -16.416 0.0000000000
20251  25.656  23.578  -18.210 0.0000000000
20252  26.000  24.739  -17.521 0.0000000000
20253  29.242  25.698  -19.028 0.0000000000
20254  28.674  24.637  -19.527 0.0000000000
20255  29.900  24.294  -19.972 0.0000000000
20256  30.390  22.914  -20.278 0.0000000000
20257  31.031  23.893  -20.010 0.0000000000
20258  32.183  28.788  -16.281 0.0000000000
20259  31.338  28.317  -17.126 0.0000000000
20260  32.760  27.800  -17.780 0.0000000000
20261  34.285  24.542  -18.450 0.0000000000
20262  33.579  25.137  -19.037 0.0000000000
20263  33.505  23.963  -18.697 0.0000000000
20264  32.616  23.245  -18.816 0.0000000000
20281  41.014  49.179  -8.642 0.0000000000
20282  39.605  50.438  -8.654 0.0000000000
20283  39.883  48.886  -9.401 0.0000000000
20284  37.157  45.879  -10.319 0.0000000000
20285  37.007  47.340  -9.853 0.0000000000
20304  48.044  32.622  -11.812 0.0000000000
20306  47.454  33.549  -12.590 0.0000000000
20307  44.297  35.254  -13.700 0.0000000000
20308  45.361  35.909  -13.554 0.0000000000
20309  44.138  37.052  -13.578 0.0000000000
20310  43.889  38.733  -13.496 0.0000000000
20311  42.547  37.716  -12.745 0.0000000000
20312  41.007  38.332  -11.410 0.0000000000
20313  41.521  36.716  -11.400 0.0000000000
20314  40.498  33.115  -10.876 0.0000000000
20315  39.786  34.702  -9.825 0.0000000000
20316  38.890  33.795  -9.602 0.0000000000
20317  37.240  34.496  -8.347 0.0000000000
20318  37.944  32.946  -9.769 0.0000000000
20319  36.818  32.461  -10.145 0.0000000000
20320  38.627  31.535  -11.477 0.0000000000
20321  41.509  27.728  -14.216 0.0000000000
20322  40.164  28.816  -14.242 0.0000000000
20323  40.659  27.452  -14.886 0.0000000000
20324  39.771  27.323  -15.532 0.0000000000
20325  40.710  26.216  -14.915 0.0000000000
22050  24.866  17.699  -21.472 0.0000000000
22051  23.860  17.426  -21.290 0.0000000000
22052  24.267  16.480  -21.287 0.0000000000
23922  30.214  32.655  -8.404 0.0000000000
23923  31.205  31.716  -9.820 0.0000000000
23924  31.705  32.591  -9.033 0.0000000000
23925  33.197  32.408  -10.036 0.0000000000
23926  34.804  32.029  -11.258 0.0000000000
24280  20.953  16.958  -20.587 0.0000000000
24281  21.707  16.153  -21.157 0.0000000000
25357  29.068  20.999  -20.476 0.0000000000
25358  28.139  20.088  -20.622 0.0000000000
25359  28.804  20.102  -19.965 0.0000000000
27125  24.534  26.687  -13.273 0.0000000000
27126  25.518  26.181  -14.786 0.0000000000
27127  26.491  25.725  -16.700 0.0000000000
27128  26.989  26.628  -16.045 0.0000000000
27129  28.492  26.868  -17.469 0.0000000000
27130  29.841  26.693  -18.488 0.0000000000
27131  34.979  27.883  -17.259 0.0000000000
27132  34.092  27.142  -18.003 0.0000000000
27133  35.286  26.441  -18.002 0.0000000000
27134  35.191  25.118  -18.139 0.0000000000
27145  41.486  46.696  -10.789 0.0000000000
27146  40.050  47.418  -10.214 0.0000000000
27147  40.109  45.991  -11.058 0.0000000000
27148  38.698  45.184  -10.911 0.0000000000
27149  37.187  44.220  -10.379 0.0000000000
27151  37.312  42.627  -10.110 0.0000000000
27152  37.610  41.035  -9.667 0.0000000000
27153  38.025  39.451  -9.228 0.0000000000
27159  46.724  31.647  -12.720 0.0000000000
27160  46.682  33.103  -13.012 0.0000000000
27161  45.883  32.424  -13.478 0.0000000000
27162  44.650  33.482  -13.855 0.0000000000
27163  43.311  34.434  -13.116 0.0000000000
27164  41.979  35.105  -11.695 0.0000000000
27165  42.539  33.344  -12.414 0.0000000000
27166  41.908  32.331  -12.094 0.0000000000
27167  41.212  31.294  -12.148 0.0000000000
27168  40.395  30.558  -12.407 0.0000000000
27169  41.890  29.661  -13.098 0.0000000000
27170  42.364  28.186  -13.781 0.0000000000
27171  42.401  26.885  -13.898 0.0000000000
30857  26.928  30.094  -10.258 0.0000000000
30858  28.082  29.305  -11.840 0.0000000000
30859  29.067  28.797  -13.834 0.0000000000
30860  29.779  29.352  -12.886 0.0000000000
30861  31.323  29.461  -14.116 0.0000000000
30862  32.950  29.275  -15.288 0.0000000000
30863  32.351  30.869  -11.882 0.0000000000
30864  33.487  30.044  -14.213 0.0000000000
30865  34.420  29.148  -16.078 0.0000000000
30866  35.687  28.753  -16.556 0.0000000000
30867  36.907  27.855  -16.822 0.0000000000
30868  38.050  26.878  -16.772 0.0000000000
30873  42.161  48.110  -8.784 0.0000000000
30876  42.490  47.061  -9.927 0.0000000000
30877  42.728  45.917  -11.219 0.0000000000
30878  42.849  44.665  -12.121 0.0000000000
30879  42.998  43.237  -12.691 0.0000000000
34012  24.820  21.097  -19.632 0.0000000000
34013  24.060  19.755  -20.042 0.0000000000
34014  25.221  20.043  -20.772 0.0000000000
34015  25.581  18.878  -21.351 0.0000000000
34016  25.787  17.855  -21.319 0.0000000000
34017  27.315  19.084  -20.768 0.0000000000
34018  26.480  17.983  -20.822 0.0000000000
34019  25.667  16.946  -20.613 0.0000000000
37584  22.818  21.266  -17.412 0.0000000000
37610  23.223  22.470  -16.498 0.0000000000
37611  24.160  21.871  -17.969 0.0000000000
37612  25.327  22.305  -18.973 0.0000000000
37613  26.486  22.541  -19.902 0.0000000000
37614  27.712  22.383  -20.450 0.0000000000
37615  27.327  24.931  -18.669 0.0000000000
37616  28.163  23.518  -20.016 0.0000000000
37617  28.837  22.100  -20.555 0.0000000000
37618  29.779  21.918  -20.457 0.0000000000
37619  30.436  21.735  -19.916 0.0000000000
37621  29.860  28.471  -16.027 0.0000000000
37622  30.503  27.611  -17.913 0.0000000000
37623  31.219  26.265  -19.095 0.0000000000
37624  33.222  26.495  -18.736 0.0000000000
37625  32.503  25.767  -19.293 0.0000000000
37626  31.815  24.848  -19.672 0.0000000000
37627  31.967  23.491  -19.610 0.0000000000
37628  31.655  22.433  -18.890 0.0000000000
37649  38.255  51.756  -8.848 0.0000000000
37650  36.698  50.870  -9.196 0.0000000000
37651  38.494  48.242  -9.661 0.0000000000
37652  36.759  48.968  -9.290 0.0000000000
37653  35.085  49.665  -9.566 0.0000000000
37674  43.142  41.827  -13.150 0.0000000000
37678  46.498  34.652  -13.155 0.0000000000
37679  46.363  36.427  -13.150 0.0000000000
37680  46.230  38.227  -13.131 0.0000000000
37681  45.008  39.484  -13.452 0.0000000000
37682  43.458  40.356  -13.436 0.0000000000
37683  41.748  40.923  -12.840 0.0000000000
37684  40.541  39.912  -11.561 0.0000000000
37685  39.493  38.860  -10.122 0.0000000000
37686  38.493  37.883  -8.957 0.0000000000
37687  40.638  35.724  -10.390 0.0000000000
37688  39.128  36.328  -9.181 0.0000000000
37689  37.509  36.932  -8.124 0.0000000000
37693  35.038  33.262  -8.827 0.0000000000
37694  35.771  32.237  -10.667 0.0000000000
37695  36.605  31.177  -12.763 0.0000000000
37696  39.426  30.121  -13.011 0.0000000000
37697  38.270  30.060  -13.738 0.0000000000
37698  37.505  30.040  -14.468 0.0000000000
37699  38.389  28.624  -15.650 0.0000000000
37700  38.871  27.173  -16.157 0.0000000000
37701  38.847  25.810  -16.150 0.0000000000
39774  23.310  18.318  -20.571 0.0000000000
39775  22.821  16.863  -21.136 0.0000000000
39776  22.450  15.335  -21.498 0.0000000000
39778  22.966  14.555  -21.161 0.0000000000
39779  22.145  13.941  -21.455 0.0000000000
39780  21.918  12.799  -20.737 0.0000000000
41647  23.024  20.348  -18.522 0.0000000000
41648  22.611  19.614  -18.939 0.0000000000
41649  23.239  19.941  -19.102 0.0000000000
43226  26.866  28.876  -11.780 0.0000000000
43227  25.962  28.869  -11.368 0.0000000000
43228  26.557  28.444  -12.156 0.0000000000
43229  26.247  28.060  -12.549 0.0000000000
43230  27.115  28.147  -13.074 0.0000000000
43231  27.590  27.921  -14.029 0.0000000000
43232  27.929  28.278  -13.665 0.0000000000
43233  37.586  25.958  -17.059 0.0000000000
43234  37.092  25.684  -17.283 0.0000000000
43235  37.373  25.350  -16.936 0.0000000000
43241  41.567  43.161  -12.536 0.0000000000
43242  40.797  43.492  -12.208 0.0000000000
43243  40.804  42.749  -12.294 0.0000000000
43244  40.139  42.330  -11.871 0.0000000000
43245  40.864  42.026  -12.334 0.0000000000
43249  44.984  29.727  -13.391 0.0000000000
43250  44.948  30.465  -13.613 0.0000000000
43251  44.673  30.014  -13.607 0.0000000000
43252  44.193  30.310  -13.635 0.0000000000
43253  44.376  29.513  -13.586 0.0000000000
43254  44.003  29.028  -13.528 0.0000000000
43255  44.379  28.829  -13.399 0.0000000000
45629  28.607  31.294  -9.293 0.0000000000
45630  29.424  31.210  -9.589 0.0000000000
45631  29.958  30.742  -10.388 0.0000000000
45632  30.207  31.189  -9.926 0.0000000000
45633  35.007  31.413  -12.785 0.0000000000
45634  34.789  31.216  -13.214 0.0000000000
45635  35.555  30.968  -13.882 0.0000000000
45636  36.075  30.426  -14.835 0.0000000000
45637  36.302  30.577  -14.417 0.0000000000
46225  21.019  15.079  -21.621 0.0000000000
46226  20.505  14.776  -21.803 0.0000000000
46227  20.876  14.376  -21.821 0.0000000000
46228  20.799  13.747  -21.825 0.0000000000
46229  21.252  14.001  -21.739 0.0000000000
48022  27.675  21.209  -20.843 0.0000000000
48023  27.241  20.682  -20.936 0.0000000000
48024  27.722  20.644  -20.875 0.0000000000
50966  24.611  25.508  -14.738 0.0000000000
50967  23.878  25.292  -14.452 0.0000000000
50968  24.420  25.016  -15.130 0.0000000000
50969  24.260  24.494  -15.566 0.0000000000
50970  24.925  24.757  -16.012 0.0000000000
50971  25.385  24.508  -16.952 0.0000000000
50972  25.549  25.016  -16.516 0.0000000000
50973  29.921  25.463  -19.349 0.0000000000
50974  29.585  24.982  -19.574 0.0000000000
50975  30.236  24.779  -19.760 0.0000000000
50976  30.481  24.096  -20.049 0.0000000000
50977  30.843  24.580  -19.851 0.0000000000
50978  32.945  28.602  -16.669 0.0000000000
50979  32.530  28.335  -17.140 0.0000000000
50980  33.261  28.108  -17.366 0.0000000000
50982  33.902  24.251  -18.575 0.0000000000
51001  41.208  48.615  -9.203 0.0000000000
51002  40.516  49.097  -9.094 0.0000000000
51003  40.667  48.377  -9.549 0.0000000000
51004  36.334  45.350  -10.080 0.0000000000
51005  36.326  46.146  -10.032 0.0000000000
51024  47.722  32.532  -12.095 0.0000000000
51025  47.813  33.090  -12.278 0.0000000000
51026  47.464  32.909  -12.494 0.0000000000
51027  43.582  35.807  -13.406 0.0000000000
51028  44.159  36.168  -13.605 0.0000000000
51029  43.451  36.618  -13.291 0.0000000000
51030  43.323  37.437  -13.294 0.0000000000
51031  42.704  36.939  -12.763 0.0000000000
51032  41.988  37.200  -12.066 0.0000000000
51033  42.200  36.430  -12.098 0.0000000000
51034  40.098  32.624  -10.944 0.0000000000
51035  39.715  33.463  -10.252 0.0000000000
51036  39.264  32.986  -10.307 0.0000000000
51037  38.438  33.337  -9.651 0.0000000000
51038  38.824  32.560  -10.472 0.0000000000
51039  38.238  32.249  -10.637 0.0000000000
51040  39.143  31.836  -11.250 0.0000000000
51041  41.569  27.075  -14.393 0.0000000000
51042  41.069  27.570  -14.550 0.0000000000
51043  41.167  26.916  -14.674 0.0000000000
51044  40.743  26.805  -14.968 0.0000000000
51045  41.143  26.334  -14.621 0.0000000000
52770  25.024  17.200  -21.401 0.0000000000
52771  24.566  17.093  -21.486 0.0000000000
52772  24.725  16.657  -21.254 0.0000000000
55230  30.502  33.094  -8.080 0.0000000000
55231  30.967  32.610  -8.696 0.0000000000
55232  31.239  33.046  -8.353 0.0000000000
55233  33.177  33.121  -8.814 0.0000000000
55234  32.815  32.840  -9.172 0.0000000000
55235  33.574  32.685  -9.654 0.0000000000
55236  33.982  32.250  -10.607 0.0000000000
55237  34.384  32.419  -10.275 0.0000000000
55825  21.863  18.108  -19.956 0.0000000000
55826  21.212  17.752  -20.072 0.0000000000
55827  21.556  17.328  -20.448 0.0000000000
55828  21.323  16.572  -20.885 0.0000000000
55829  21.892  16.900  -20.803 0.0000000000
57622  29.393  20.944  -20.238 0.0000000000
57623  28.971  20.517  -20.309 0.0000000000
57624  29.236  20.459  -19.937 0.0000000000
60566  25.574  27.233  -13.248 0.0000000000
60567  24.786  27.129  -12.891 0.0000000000
60568  25.289  26.812  -13.624 0.0000000000
60569  25.024  26.376  -13.955 0.0000000000
60570  25.762  26.577  -14.434 0.0000000000
60571  26.222  26.424  -15.344 0.0000000000
60572  26.538  26.799  -15.027 0.0000000000
60573  28.401  27.652  -16.082 0.0000000000
60574  28.092  27.215  -16.461 0.0000000000
60575  28.786  27.360  -17.126 0.0000000000
60576  29.165  26.832  -18.029 0.0000000000
60577  29.486  27.315  -17.709 0.0000000000
60578  35.572  27.531  -17.361 0.0000000000
60579  35.145  27.132  -17.693 0.0000000000
60580  35.735  26.820  -17.708 0.0000000000
60581  36.002  25.159  -17.653 0.0000000000
60582  35.728  25.438  -17.984 0.0000000000
60583  35.480  24.820  -17.759 0.0000000000
60584  34.969  24.546  -17.877 0.0000000000
60601  41.546  46.066  -11.362 0.0000000000
60602  40.874  46.394  -11.033 0.0000000000
60603  40.844  45.699  -11.454 0.0000000000
60604  39.334  44.068  -11.336 0.0000000000
60605  39.392  44.805  -11.228 0.0000000000
60606  38.620  44.430  -11.056 0.0000000000
60607  37.929  44.757  -10.739 0.0000000000
60608  37.910  43.959  -10.722 0.0000000000
60609  37.215  43.396  -10.283 0.0000000000
60610  37.975  43.189  -10.599 0.0000000000
60611  38.927  41.271  -10.615 0.0000000000
60612  38.238  41.560  -10.180 0.0000000000
60613  38.346  40.726  -9.971 0.0000000000
60614  37.735  40.192  -9.402 0.0000000000
60615  38.470  39.916  -9.722 0.0000000000
60624  46.361  31.281  -12.948 0.0000000000
60625  46.383  31.994  -13.113 0.0000000000
60626  46.030  31.637  -13.349 0.0000000000
60627  44.505  32.167  -13.815 0.0000000000
60628  44.884  32.594  -13.889 0.0000000000
60629  44.198  33.090  -13.763 0.0000000000
60630  43.958  33.973  -13.644 0.0000000000
60631  43.549  33.527  -13.321 0.0000000000
60632  42.898  33.900  -12.710 0.0000000000
60633  43.227  33.028  -13.062 0.0000000000
60634  42.951  31.009  -13.055 0.0000000000
60635  42.588  31.930  -12.672 0.0000000000
60636  42.261  31.395  -12.585 0.0000000000
60637  41.548  31.825  -12.074 0.0000000000
60638  41.927  30.861  -12.594 0.0000000000
60639  41.539  30.464  -12.637 0.0000000000
60640  42.283  30.046  -13.053 0.0000000000
60641  43.261  28.183  -13.589 0.0000000000
60642  42.764  28.530  -13.586 0.0000000000
60643  42.845  27.777  -13.712 0.0000000000
60644  42.414  27.510  -13.891 0.0000000000
60645  42.805  27.160  -13.670 0.0000000000
67766  28.065  30.435  -10.074 0.0000000000
67767  27.220  30.507  -9.864 0.0000000000
67768  27.780  30.026  -10.544 0.0000000000
67769  27.483  29.639  -10.966 0.0000000000
67770  28.341  29.623  -11.372 0.0000000000
67771  28.946  29.339  -12.320 0.0000000000
67772  29.181  29.626  -11.841 0.0000000000
67773  31.098  30.034  -12.463 0.0000000000
67774  30.810  29.702  -12.961 0.0000000000
67775  31.643  29.751  -13.615 0.0000000000
67776  32.145  29.391  -14.748 0.0000000000
67777  32.439  29.689  -14.221 0.0000000000
67778  31.964  31.716  -10.299 0.0000000000
67779  31.802  31.240  -10.803 0.0000000000
67780  32.551  31.293  -11.298 0.0000000000
67781  34.415  30.463  -14.174 0.0000000000
67782  33.681  30.469  -13.601 0.0000000000
67783  34.202  30.069  -14.685 0.0000000000
67784  34.013  29.592  -15.227 0.0000000000
67785  34.673  29.564  -15.625 0.0000000000
67786  35.052  29.022  -16.347 0.0000000000
67787  35.310  29.468  -15.982 0.0000000000
67788  36.884  29.034  -16.124 0.0000000000
67789  36.626  28.691  -16.440 0.0000000000
67790  37.243  28.184  -16.575 0.0000000000
67791  37.516  27.376  -16.822 0.0000000000
67792  37.872  27.648  -16.602 0.0000000000
67807  42.763  47.079  -9.360 0.0000000000
67808  42.967  46.540  -9.976 0.0000000000
67809  42.620  46.504  -10.556 0.0000000000
67810  43.140  45.966  -10.639 0.0000000000
67812  43.351  44.790  -11.693 0.0000000000
67813  43.440  44.209  -12.041 0.0000000000
67814  42.916  43.992  -12.402 0.0000000000
67815  43.538  43.572  -12.395 0.0000000000
74947  25.395  21.198  -20.098 0.0000000000
74948  24.994  20.593  -20.242 0.0000000000
74949  25.583  20.664  -20.630 0.0000000000
74950  26.440  19.492  -21.238 0.0000000000
74951  25.961  19.475  -21.256 0.0000000000
74952  26.055  18.916  -21.335 0.0000000000
74953  25.713  18.355  -21.411 0.0000000000
74954  26.134  18.398  -21.311 0.0000000000
74955  28.016  19.605  -20.411 0.0000000000
74956  27.702  19.597  -20.707 0.0000000000
74961  26.057  17.459  -20.769 0.0000000000
83786  24.035  23.315  -16.330 0.0000000000
83787  23.384  23.066  -16.053 0.0000000000
83788  23.899  22.723  -16.741 0.0000000000
83789  23.720  22.126  -17.165 0.0000000000
83790  24.361  22.437  -17.570 0.0000000000
83791  24.761  22.126  -18.490 0.0000000000
83792  24.945  22.720  -18.064 0.0000000000
83793  26.265  23.733  -18.799 0.0000000000
83794  26.072  23.139  -19.136 0.0000000000
83795  26.694  23.161  -19.618 0.0000000000
83796  27.099  22.491  -20.223 0.0000000000
83797  27.321  23.086  -19.987 0.0000000000
83798  27.180  25.913  -17.355 0.0000000000
83799  26.924  25.437  -17.738 0.0000000000
83800  27.599  25.452  -18.346 0.0000000000
83801  29.078  23.885  -20.011 0.0000000000
83802  28.397  24.098  -19.777 0.0000000000
83803  28.799  23.327  -20.189 0.0000000000
83804  28.572  22.721  -20.385 0.0000000000
83805  29.128  22.599  -20.433 0.0000000000
83806  29.335  21.982  -20.547 0.0000000000
83807  29.642  22.521  -20.462 0.0000000000
83808  30.821  22.772  -20.104 0.0000000000
83809  30.488  22.315  -20.179 0.0000000000
83810  30.795  22.181  -19.878 0.0000000000
83812  31.044  22.049  -19.485 0.0000000000
83813  29.848  28.898  -14.510 0.0000000000
83814  29.490  28.640  -15.010 0.0000000000
83815  30.281  28.737  -15.673 0.0000000000
83816  31.618  27.773  -17.877 0.0000000000
83817  30.898  27.996  -17.493 0.0000000000
83818  31.215  27.412  -18.229 0.0000000000
83819  30.903  26.942  -18.623 0.0000000000
83820  31.555  26.738  -18.843 0.0000000000
83821  34.301  26.459  -18.335 0.0000000000
83822  33.677  26.807  -18.375 0.0000000000
83823  33.870  26.133  -18.637 0.0000000000
83824  33.181  24.815  -19.232 0.0000000000
83825  33.093  25.496  -19.220 0.0000000000
83826  32.709  25.099  -19.439 0.0000000000
83827  32.146  25.341  -19.505 0.0000000000
83828  32.325  24.632  -19.602 0.0000000000
83829  31.955  24.138  -19.713 0.0000000000
83830  32.394  23.931  -19.540 0.0000000000
83832  32.121  22.826  -18.844 0.0000000000
83884  39.053  50.302  -8.921 0.0000000000
83885  38.936  51.139  -8.708 0.0000000000
83886  38.346  50.863  -8.957 0.0000000000
83887  37.566  51.348  -9.097 0.0000000000
83888  37.548  50.457  -9.129 0.0000000000
83889  39.389  47.093  -10.394 0.0000000000
83890  39.323  47.840  -9.952 0.0000000000
83891  38.587  47.451  -10.070 0.0000000000
83892  36.129  47.653  -9.705 0.0000000000
83893  36.851  48.084  -9.550 0.0000000000
83894  35.985  48.468  -9.470 0.0000000000
83895  35.908  49.370  -9.323 0.0000000000
83896  35.182  48.811  -9.614 0.0000000000
83947  43.790  42.235  -12.980 0.0000000000
83948  43.945  41.504  -13.197 0.0000000000
83957  46.139  33.568  -13.300 0.0000000000
83958  46.606  33.849  -13.087 0.0000000000
83959  46.021  34.385  -13.362 0.0000000000
83960  45.352  36.831  -13.561 0.0000000000
83961  45.890  36.203  -13.375 0.0000000000
83962  45.830  37.141  -13.400 0.0000000000
83963  46.293  37.361  -13.173 0.0000000000
83964  45.757  38.040  -13.391 0.0000000000
83965  45.682  38.868  -13.293 0.0000000000
83966  45.157  38.627  -13.549 0.0000000000
83967  43.020  39.077  -13.223 0.0000000000
83968  43.696  39.562  -13.458 0.0000000000
83969  42.793  39.905  -13.246 0.0000000000
83970  42.583  40.658  -13.231 0.0000000000
83971  41.943  40.125  -12.824 0.0000000000
83972  41.141  40.420  -12.242 0.0000000000
83973  41.342  39.608  -12.182 0.0000000000
83974  40.478  37.822  -10.704 0.0000000000
83975  40.219  38.607  -10.761 0.0000000000
83976  39.734  38.102  -10.088 0.0000000000
83977  38.997  38.359  -9.513 0.0000000000
83978  39.263  37.630  -9.506 0.0000000000
83979  41.612  34.600  -11.325 0.0000000000
83980  41.327  35.440  -11.023 0.0000000000
83981  40.953  34.974  -10.677 0.0000000000
83982  38.979  35.064  -9.203 0.0000000000
83983  39.444  35.506  -9.454 0.0000000000
83984  38.648  35.822  -8.862 0.0000000000
83985  38.363  36.604  -8.618 0.0000000000
83986  37.849  36.126  -8.311 0.0000000000
83988  37.423  35.669  -8.070 0.0000000000
83989  36.715  34.082  -8.353 0.0000000000
83990  36.316  34.854  -7.778 0.0000000000
83991  35.805  34.471  -7.789 0.0000000000
83993  35.320  34.116  -7.889 0.0000000000
83994  34.739  33.864  -8.042 0.0000000000
83995  35.608  33.469  -8.631 0.0000000000
83996  37.180  31.830  -11.096 0.0000000000
83997  36.315  32.309  -10.417 0.0000000000
83998  36.651  31.791  -11.375 0.0000000000
83999  36.156  31.721  -11.678 0.0000000000
84000  37.058  31.214  -12.352 0.0000000000
84001  40.771  29.798  -13.050 0.0000000000
84002  39.951  30.299  -12.696 0.0000000000
84003  40.307  29.605  -13.326 0.0000000000
84004  39.730  28.715  -14.659 0.0000000000
84005  39.234  29.436  -14.096 0.0000000000
84006  38.801  29.384  -14.510 0.0000000000
84007  37.858  30.089  -14.080 0.0000000000
84008  38.388  29.365  -14.813 0.0000000000
84009  37.986  29.328  -15.153 0.0000000000
84010  38.849  28.654  -15.374 0.0000000000
84011  39.818  26.652  -15.580 0.0000000000
84012  39.297  27.265  -15.884 0.0000000000
84013  39.363  26.572  -15.944 0.0000000000
84014  38.966  26.441  -16.286 0.0000000000
84015  39.306  25.943  -15.842 0.0000000000
89190  24.268  19.232  -20.635 0.0000000000
89191  23.655  19.049  -20.268 0.0000000000
89192  23.898  18.534  -20.853 0.0000000000
89193  23.619  16.708  -21.319 0.0000000000
89194  23.329  17.209  -21.139 0.0000000000
89195  23.125  16.439  -21.292 0.0000000000
89196  22.614  16.106  -21.299 0.0000000000
89197  22.938  15.689  -21.398 0.0000000000
89201  22.941  13.574  -20.396 0.0000000000
89202  23.128  14.184  -20.742 0.0000000000
89203  22.784  13.891  -20.984 0.0000000000
89204  22.579  14.263  -21.351 0.0000000000
89205  22.413  13.625  -21.069 0.0000000000
89206  22.024  13.343  -21.167 0.0000000000
89207  22.293  13.030  -20.624 0.0000000000
93046  33.555  33.388  -8.447 0.0000000000
93399  21.946  19.301  -18.936 0.0000000000
93400  22.211  18.870  -19.442 0.0000000000
93401  22.478  18.430  -19.923 0.0000000000
96242  24.799  28.405  -11.573 0.0000000000
96243  24.517  27.968  -11.925 0.0000000000
96244  25.377  27.987  -12.168 0.0000000000
96245  25.924  27.655  -12.911 0.0000000000
96246  26.426  27.394  -13.751 0.0000000000
96247  26.881  27.189  -14.676 0.0000000000
96248  27.232  27.568  -14.373 0.0000000000
96249  28.008  27.774  -15.046 0.0000000000
96250  28.726  28.004  -15.702 0.0000000000
96251  36.674  26.751  -17.409 0.0000000000
96252  36.256  26.439  -17.682 0.0000000000
96253  36.712  26.053  -17.546 0.0000000000
96254  36.549  25.421  -17.481 0.0000000000
96265  41.568  44.650  -12.180 0.0000000000
96266  40.857  44.987  -11.834 0.0000000000
96267  40.832  44.215  -12.054 0.0000000000
96268  40.073  43.798  -11.794 0.0000000000
96269  39.379  43.361  -11.405 0.0000000000
96270  38.755  42.902  -10.926 0.0000000000
96271  39.450  42.635  -11.395 0.0000000000
96272  39.527  41.849  -11.270 0.0000000000
96273  39.643  41.038  -11.137 0.0000000000
96279  45.683  30.561  -13.292 0.0000000000
96280  45.638  31.308  -13.538 0.0000000000
96281  45.289  30.874  -13.652 0.0000000000
96282  44.824  31.260  -13.771 0.0000000000
96283  44.258  31.665  -13.690 0.0000000000
96284  43.610  32.084  -13.405 0.0000000000
96285  43.936  31.146  -13.583 0.0000000000
96286  43.604  30.645  -13.434 0.0000000000
96287  43.319  30.152  -13.375 0.0000000000
96288  42.963  29.656  -13.337 0.0000000000
96289  43.537  29.315  -13.495 0.0000000000
96290  43.636  28.586  -13.538 0.0000000000
96291  43.615  27.919  -13.426 0.0000000000
100564  27.757  31.432  -9.064 0.0000000000
100565  28.320  30.849  -9.673 0.0000000000
100566  28.914  30.331  -10.464 0.0000000000
100567  29.439  29.954  -11.352 0.0000000000
100568  29.710  30.325  -10.853 0.0000000000
100569  30.505  30.367  -11.319 0.0000000000
100570  31.313  30.425  -11.886 0.0000000000
100571  33.440  31.670  -11.407 0.0000000000
100572  33.269  31.326  -11.840 0.0000000000
100573  33.983  31.292  -12.482 0.0000000000
100574  34.595  30.832  -13.652 0.0000000000
100575  35.115  30.340  -14.658 0.0000000000
100576  35.569  29.781  -15.567 0.0000000000
100577  35.806  30.121  -15.162 0.0000000000
100578  36.488  29.746  -15.544 0.0000000000
100579  37.168  29.219  -15.798 0.0000000000
101643  20.278  13.530  -21.911 0.0000000000
101644  20.696  13.192  -21.685 0.0000000000
101645  21.098  12.876  -21.300 0.0000000000
104872  26.574  21.298  -20.667 0.0000000000
104873  26.180  20.680  -20.837 0.0000000000
104874  26.733  20.691  -20.925 0.0000000000
104875  26.845  20.104  -21.082 0.0000000000
104876  26.916  19.552  -21.125 0.0000000000
110170  23.557  26.119  -13.477 0.0000000000
110172  23.330  25.616  -13.878 0.0000000000
110173  23.157  25.113  -14.287 0.0000000000
110174  23.025  24.573  -14.694 0.0000000000
110176  23.589  24.236  -15.249 0.0000000000
110177  24.129  23.932  -15.922 0.0000000000
110178  24.667  23.632  -16.791 0.0000000000
110179  25.103  23.355  -17.676 0.0000000000
110180  25.253  23.956  -17.334 0.0000000000
110181  25.805  24.202  -17.880 0.0000000000
110182  26.435  24.340  -18.469 0.0000000000
110183  28.557  25.857  -18.597 0.0000000000
110184  28.262  25.350  -18.880 0.0000000000
110185  28.940  25.215  -19.268 0.0000000000
110186  29.300  24.462  -19.787 0.0000000000
110187  29.658  23.740  -20.177 0.0000000000
110188  29.917  23.051  -20.347 0.0000000000
110189  30.158  23.569  -20.199 0.0000000000
110190  30.670  23.394  -20.139 0.0000000000
110191  31.175  23.235  -19.995 0.0000000000
110192  31.434  28.931  -15.799 0.0000000000
110193  31.047  28.719  -16.260 0.0000000000
110194  31.785  28.575  -16.757 0.0000000000
110195  32.058  28.072  -17.514 0.0000000000
110196  32.313  27.491  -18.192 0.0000000000
110197  34.399  25.124  -18.568 0.0000000000
110198  33.959  25.448  -18.778 0.0000000000
110199  33.963  24.820  -18.778 0.0000000000
110200  33.581  24.528  -18.934 0.0000000000
110201  33.188  24.204  -19.098 0.0000000000
110202  32.766  23.768  -19.212 0.0000000000
110203  33.059  23.635  -18.800 0.0000000000
110233  40.730  49.773  -8.162 0.0000000000
110234  40.062  50.453  -8.229 0.0000000000
110235  40.296  49.750  -8.651 0.0000000000
110236  39.786  49.636  -9.018 0.0000000000
110237  39.130  49.445  -9.244 0.0000000000
110238  37.939  46.326  -10.436 0.0000000000
110239  37.873  47.056  -10.123 0.0000000000
110240  37.137  46.627  -10.126 0.0000000000
110241  36.247  46.879  -9.853 0.0000000000
110276  48.092  33.213  -11.911 0.0000000000
110277  47.779  33.729  -12.311 0.0000000000
110278  47.400  34.285  -12.648 0.0000000000
110279  44.915  34.697  -13.678 0.0000000000
110280  45.412  35.001  -13.540 0.0000000000
110281  44.811  35.605  -13.684 0.0000000000
110282  44.756  36.543  -13.676 0.0000000000
110283  44.744  37.425  -13.611 0.0000000000
110284  44.653  38.312  -13.653 0.0000000000
110285  44.021  37.894  -13.502 0.0000000000
110286  43.216  38.227  -13.240 0.0000000000
110287  42.399  38.534  -12.787 0.0000000000
110288  41.585  38.818  -12.128 0.0000000000
110289  41.789  38.023  -12.083 0.0000000000
110290  41.296  37.521  -11.379 0.0000000000
110291  40.791  37.015  -10.732 0.0000000000
110292  40.918  33.648  -10.916 0.0000000000
110293  40.550  34.421  -10.433 0.0000000000
110294  40.165  33.947  -10.313 0.0000000000
110295  39.351  34.285  -9.656 0.0000000000
110296  38.532  34.586  -9.023 0.0000000000
110297  37.723  34.914  -8.434 0.0000000000
110298  38.080  34.107  -8.966 0.0000000000
110299  37.589  33.702  -8.981 0.0000000000
110300  37.045  33.294  -9.056 0.0000000000
110301  36.484  33.061  -9.253 0.0000000000
110302  37.354  32.651  -9.938 0.0000000000
110303  37.697  31.963  -10.873 0.0000000000
110304  38.120  31.269  -11.753 0.0000000000
110305  41.348  28.363  -13.920 0.0000000000
110306  40.640  28.916  -13.878 0.0000000000
110307  40.918  28.225  -14.265 0.0000000000
110308  40.474  28.103  -14.643 0.0000000000
110309  40.038  28.029  -14.987 0.0000000000
110310  39.610  27.976  -15.335 0.0000000000
110311  40.235  27.362  -15.205 0.0000000000
110312  40.323  26.685  -15.238 0.0000000000
110313  40.213  26.129  -15.193 0.0000000000
113418  24.677  18.211  -21.374 0.0000000000
113419  24.147  18.070  -21.214 0.0000000000
113420  24.369  17.593  -21.428 0.0000000000
113421  24.099  16.938  -21.442 0.0000000000
113422  23.848  16.239  -21.316 0.0000000000
113427  22.839  12.939  -19.873 0.0000000000
113428  22.532  12.702  -20.012 0.0000000000
117258  29.945  32.180  -8.746 0.0000000000
117259  30.437  31.701  -9.420 0.0000000000
117260  30.704  32.164  -9.038 0.0000000000
117261  31.448  32.165  -9.422 0.0000000000
117262  32.178  32.131  -9.888 0.0000000000
117263  32.022  32.961  -8.724 0.0000000000
117264  32.439  32.524  -9.514 0.0000000000
117265  32.915  32.077  -10.408 0.0000000000
117266  33.680  31.998  -10.993 0.0000000000
117267  34.475  31.818  -11.655 0.0000000000
117268  35.263  31.559  -12.378 0.0000000000
118095  20.789  16.187  -21.135 0.0000000000
118096  21.168  15.795  -21.315 0.0000000000
118097  21.543  15.401  -21.473 0.0000000000
120607  28.681  21.041  -20.633 0.0000000000
120608  28.216  20.593  -20.734 0.0000000000
120609  28.638  20.540  -20.547 0.0000000000
120610  28.507  20.062  -20.339 0.0000000000
120611  28.309  19.637  -20.004 0.0000000000
124729  24.238  27.531  -12.297 0.0000000000
124730  24.001  27.053  -12.699 0.0000000000
124731  23.770  26.591  -13.070 0.0000000000
124732  24.296  26.255  -13.638 0.0000000000
124733  24.801  25.955  -14.333 0.0000000000
124734  25.309  25.733  -15.134 0.0000000000
124735  25.789  25.500  -16.082 0.0000000000
124736  26.009  25.965  -15.672 0.0000000000
124737  26.732  26.180  -16.345 0.0000000000
124738  27.453  26.326  -17.046 0.0000000000
124739  27.320  27.015  -15.727 0.0000000000
124740  27.782  26.802  -16.784 0.0000000000
124741  28.180  26.380  -17.744 0.0000000000
124742  28.902  26.324  -18.407 0.0000000000
124743  29.549  26.184  -18.787 0.0000000000
124744  30.223  25.972  -19.103 0.0000000000
124745  34.349  28.218  -17.102 0.0000000000
124746  33.923  27.832  -17.511 0.0000000000
124747  34.537  27.509  -17.607 0.0000000000
124748  34.701  26.778  -18.009 0.0000000000
124749  34.836  26.078  -18.298 0.0000000000
124750  35.823  26.111  -17.955 0.0000000000
124751  35.359  25.748  -18.207 0.0000000000
124752  34.836  25.434  -18.378 0.0000000000
124753  34.712  24.829  -18.314 0.0000000000
124777  41.433  47.305  -10.214 0.0000000000
124778  40.739  47.698  -10.007 0.0000000000
124779  40.806  47.051  -10.502 0.0000000000
124780  40.135  46.721  -10.708 0.0000000000
124781  39.391  46.314  -10.727 0.0000000000
124782  40.081  45.249  -11.350 0.0000000000
124783  39.387  45.565  -10.997 0.0000000000
124784  38.672  45.956  -10.716 0.0000000000
124785  37.962  45.556  -10.656 0.0000000000
124786  37.166  45.069  -10.388 0.0000000000
124787  36.389  44.530  -10.039 0.0000000000
124789  36.444  43.683  -9.983 0.0000000000
124790  36.529  42.865  -9.829 0.0000000000
124791  36.695  42.081  -9.642 0.0000000000
124792  38.088  42.368  -10.407 0.0000000000
124793  37.466  41.866  -9.919 0.0000000000
124794  36.851  41.308  -9.422 0.0000000000
124795  37.028  40.489  -9.136 0.0000000000
124796  37.231  39.703  -8.887 0.0000000000
124797  37.487  38.982  -8.684 0.0000000000
124809  47.022  32.002  -12.510 0.0000000000
124810  47.109  32.664  -12.695 0.0000000000
124811  46.713  32.361  -12.898 0.0000000000
124812  46.267  32.739  -13.239 0.0000000000
124813  45.686  33.264  -13.542 0.0000000000
124814  45.507  32.105  -13.718 0.0000000000
124815  45.288  32.944  -13.765 0.0000000000
124816  45.102  33.813  -13.731 0.0000000000
124817  44.466  34.350  -13.724 0.0000000000
124818  43.791  34.881  -13.466 0.0000000000
124819  43.113  35.306  -12.932 0.0000000000
124820  42.451  35.639  -12.211 0.0000000000
124821  42.626  34.783  -12.430 0.0000000000
124822  42.233  34.239  -12.031 0.0000000000
124823  41.925  33.723  -11.737 0.0000000000
124824  42.912  32.473  -12.869 0.0000000000
124825  42.240  32.819  -12.192 0.0000000000
124826  41.625  33.199  -11.557 0.0000000000
124827  41.226  32.735  -11.491 0.0000000000
124828  40.860  32.217  -11.522 0.0000000000
124829  40.481  31.731  -11.668 0.0000000000
124830  40.059  31.302  -11.778 0.0000000000
124831  40.805  30.931  -12.202 0.0000000000
124832  41.164  30.114  -12.773 0.0000000000
124833  41.523  29.304  -13.265 0.0000000000
124834  42.568  29.278  -13.387 0.0000000000
124835  42.159  28.918  -13.455 0.0000000000
124836  41.782  28.533  -13.655 0.0000000000
124837  41.928  27.912  -13.966 0.0000000000
124838  41.996  27.269  -14.143 0.0000000000
124839  41.949  26.667  -14.136 0.0000000000
127254  25.036  16.367  -20.642 0.0000000000
127255  24.773  16.212  -20.842 0.0000000000
134224  26.626  29.691  -10.633 0.0000000000
134225  27.179  29.274  -11.393 0.0000000000
134226  27.761  28.920  -12.290 0.0000000000
134227  28.280  28.662  -13.228 0.0000000000
134228  28.617  29.035  -12.758 0.0000000000
134229  29.413  29.081  -13.370 0.0000000000
134230  30.208  29.158  -13.998 0.0000000000
134231  29.996  29.654  -12.367 0.0000000000
134232  30.514  29.414  -13.454 0.0000000000
134233  31.008  29.201  -14.655 0.0000000000
134234  31.789  29.161  -15.308 0.0000000000
134235  32.550  29.022  -15.786 0.0000000000
134236  33.321  28.878  -16.213 0.0000000000
134237  30.995  31.230  -10.283 0.0000000000
134238  31.556  30.828  -11.332 0.0000000000
134239  32.105  30.479  -12.458 0.0000000000
134240  33.119  30.897  -12.415 0.0000000000
134241  32.909  30.476  -13.024 0.0000000000
134242  32.664  30.079  -13.638 0.0000000000
134243  33.262  29.627  -14.761 0.0000000000
134244  33.745  29.185  -15.744 0.0000000000
134245  34.064  28.769  -16.530 0.0000000000
134246  34.766  28.633  -16.740 0.0000000000
134247  35.383  28.349  -16.880 0.0000000000
134248  35.970  27.955  -17.014 0.0000000000
134249  35.982  29.137  -16.238 0.0000000000
134250  36.320  28.336  -16.721 0.0000000000
134251  36.546  27.512  -17.088 0.0000000000
134252  37.113  27.069  -17.088 0.0000000000
134253  37.666  26.648  -17.014 0.0000000000
134254  38.049  26.178  -16.858 0.0000000000
134264  41.626  48.653  -8.744 0.0000000000
134265  41.852  48.139  -9.329 0.0000000000
134272  42.564  47.525  -8.779 0.0000000000
134273  42.428  47.660  -9.395 0.0000000000
134274  41.952  47.512  -9.836 0.0000000000
134275  42.033  46.930  -10.417 0.0000000000
134276  42.114  46.333  -11.037 0.0000000000
134277  42.214  45.702  -11.620 0.0000000000
134278  43.306  45.389  -11.289 0.0000000000
134279  42.802  45.272  -11.736 0.0000000000
134280  42.254  45.011  -12.075 0.0000000000
134281  42.255  44.331  -12.354 0.0000000000
134282  42.297  43.569  -12.576 0.0000000000
134283  42.333  42.828  -12.771 0.0000000000
134309  45.787  30.327  -12.825 0.0000000000
134310  45.488  29.951  -12.911 0.0000000000
134311  45.177  29.546  -13.000 0.0000000000
134312  44.873  29.114  -13.049 0.0000000000
134313  44.606  28.669  -13.145 0.0000000000
143122  24.218  20.921  -19.130 0.0000000000
143123  23.862  20.252  -19.386 0.0000000000
143124  24.427  20.470  -19.770 0.0000000000
143125  24.634  19.936  -20.416 0.0000000000
143126  24.847  19.376  -20.915 0.0000000000
143127  25.858  20.081  -21.075 0.0000000000
143128  25.428  19.451  -21.144 0.0000000000
143129  25.057  18.816  -21.281 0.0000000000
143130  25.190  18.297  -21.437 0.0000000000
143131  25.342  17.777  -21.425 0.0000000000
143132  25.416  17.291  -21.251 0.0000000000
143133  27.742  20.108  -20.824 0.0000000000
143134  27.371  19.575  -20.907 0.0000000000
143135  26.891  19.065  -20.989 0.0000000000
143137  26.844  18.584  -20.789 0.0000000000
143138  26.491  18.494  -21.065 0.0000000000
143139  26.112  17.896  -21.127 0.0000000000
143140  25.755  17.372  -21.038 0.0000000000
143141  25.379  16.841  -20.896 0.0000000000
143142  25.252  16.427  -20.330 0.0000000000
153713  22.605  20.675  -17.852 0.0000000000
153714  23.247  20.951  -18.061 0.0000000000
153793  23.022  21.896  -16.895 0.0000000000
153794  23.495  21.548  -17.637 0.0000000000
153795  23.884  21.264  -18.376 0.0000000000
153796  24.490  21.506  -18.835 0.0000000000
153797  25.089  21.679  -19.352 0.0000000000
153798  25.680  21.805  -19.849 0.0000000000
153799  25.504  22.952  -18.582 0.0000000000
153800  25.896  22.480  -19.478 0.0000000000
153801  26.263  21.935  -20.213 0.0000000000
153802  26.870  21.887  -20.478 0.0000000000
153803  27.457  21.806  -20.630 0.0000000000
153804  28.008  21.717  -20.673 0.0000000000
153805  26.240  25.264  -17.140 0.0000000000
153806  26.648  24.891  -18.098 0.0000000000
153807  27.121  24.330  -18.991 0.0000000000
153808  27.998  24.810  -19.174 0.0000000000
153809  27.768  24.240  -19.430 0.0000000000
153810  27.590  23.647  -19.734 0.0000000000
153811  27.955  22.923  -20.247 0.0000000000
153812  28.298  22.241  -20.516 0.0000000000
153813  28.535  21.621  -20.643 0.0000000000
153814  29.015  21.508  -20.591 0.0000000000
153815  29.416  21.446  -20.478 0.0000000000
153816  29.774  21.392  -20.232 0.0000000000
153817  30.105  22.427  -20.377 0.0000000000
153818  30.170  21.881  -20.267 0.0000000000
153819  30.038  21.305  -19.868 0.0000000000
153823  28.703  28.493  -14.294 0.0000000000
153824  29.098  28.332  -15.356 0.0000000000
153825  29.496  28.131  -16.399 0.0000000000
153826  30.607  28.501  -16.637 0.0000000000
153827  30.201  28.125  -17.000 0.0000000000
153828  29.888  27.747  -17.399 0.0000000000
153829  30.201  27.144  -18.240 0.0000000000
153830  30.563  26.460  -18.902 0.0000000000
153831  30.895  25.767  -19.321 0.0000000000
153832  33.445  27.496  -17.932 0.0000000000
153833  32.998  27.150  -18.346 0.0000000000
153834  32.583  26.812  -18.706 0.0000000000
153835  33.419  25.820  -18.938 0.0000000000
153836  32.824  26.164  -19.040 0.0000000000
153837  32.236  26.406  -19.066 0.0000000000
153838  31.872  26.015  -19.248 0.0000000000
153839  31.545  25.555  -19.456 0.0000000000
153840  31.246  25.053  -19.661 0.0000000000
153841  31.413  24.371  -19.841 0.0000000000
153842  31.547  23.694  -19.845 0.0000000000
153843  31.583  23.087  -19.737 0.0000000000
153844  32.312  23.314  -19.278 0.0000000000
153845  31.869  22.881  -19.353 0.0000000000
153846  31.459  22.501  -19.405 0.0000000000
153847  31.193  22.061  -18.943 0.0000000000
153907  39.451  51.197  -8.325 0.0000000000
153908  38.844  51.952  -8.486 0.0000000000
153913  39.991  48.143  -9.794 0.0000000000
153914  39.217  48.620  -9.578 0.0000000000
153915  38.423  49.097  -9.359 0.0000000000
153916  37.703  47.769  -9.741 0.0000000000
153917  37.626  48.602  -9.420 0.0000000000
153918  37.575  49.517  -9.216 0.0000000000
153919  36.706  49.931  -9.204 0.0000000000
153920  35.878  50.289  -9.346 0.0000000000
153982  43.688  42.884  -12.711 0.0000000000
153983  43.050  42.529  -12.938 0.0000000000
153984  42.366  42.117  -12.957 0.0000000000
153994  47.088  33.347  -12.805 0.0000000000
153995  47.010  34.064  -12.876 0.0000000000
153996  46.879  34.944  -12.941 0.0000000000
153997  45.941  35.267  -13.385 0.0000000000
153998  46.429  35.549  -13.211 0.0000000000
154005  44.871  40.271  -13.265 0.0000000000
154006  44.479  39.131  -13.580 0.0000000000
154007  44.304  39.947  -13.495 0.0000000000
154008  44.135  40.736  -13.347 0.0000000000
154009  43.270  41.103  -13.378 0.0000000000
154010  42.442  41.375  -13.141 0.0000000000
154011  41.651  41.699  -12.774 0.0000000000
154012  40.977  41.257  -12.320 0.0000000000
154013  40.388  40.749  -11.684 0.0000000000
154014  39.824  40.227  -10.989 0.0000000000
154015  40.724  39.104  -11.473 0.0000000000
154016  39.981  39.394  -10.836 0.0000000000
154017  39.237  39.654  -10.217 0.0000000000
154018  38.774  39.111  -9.570 0.0000000000
154019  38.256  38.654  -9.046 0.0000000000
154020  37.715  38.201  -8.517 0.0000000000
154021  41.769  35.943  -11.453 0.0000000000
154022  41.077  36.219  -10.831 0.0000000000
154023  40.326  36.518  -10.167 0.0000000000
154024  40.223  35.174  -10.060 0.0000000000
154025  39.898  35.988  -9.768 0.0000000000
154026  39.574  36.870  -9.561 0.0000000000
154027  38.845  37.136  -9.025 0.0000000000
154028  38.048  37.404  -8.525 0.0000000000
154029  37.184  37.731  -8.066 0.0000000000
154033  36.865  35.278  -7.865 0.0000000000
154040  34.155  33.606  -8.232 0.0000000000
154041  34.407  33.071  -9.027 0.0000000000
154042  35.938  32.866  -9.475 0.0000000000
154043  35.413  32.698  -9.725 0.0000000000
154044  34.865  32.555  -9.992 0.0000000000
154045  35.268  32.121  -10.965 0.0000000000
154046  35.690  31.685  -12.008 0.0000000000
154047  36.174  31.174  -13.131 0.0000000000
154048  39.558  31.020  -11.989 0.0000000000
154049  39.070  30.760  -12.290 0.0000000000
154050  38.499  30.652  -12.609 0.0000000000
154051  39.821  29.495  -13.701 0.0000000000
154052  38.817  30.051  -13.415 0.0000000000
154053  37.933  30.661  -12.899 0.0000000000
154054  37.405  30.672  -13.222 0.0000000000
154055  37.045  30.680  -13.700 0.0000000000
154056  36.688  30.631  -14.074 0.0000000000
154057  37.160  29.979  -14.830 0.0000000000
154058  37.571  29.275  -15.473 0.0000000000
154059  37.954  28.512  -15.998 0.0000000000
154060  39.132  27.977  -15.681 0.0000000000
154061  38.691  27.912  -15.950 0.0000000000
154062  38.257  27.774  -16.285 0.0000000000
154063  38.511  27.005  -16.526 0.0000000000
154064  38.520  26.314  -16.581 0.0000000000
154065  38.391  25.702  -16.432 0.0000000000
154066  44.241  28.181  -13.102 0.0000000000
154067  43.891  27.701  -13.114 0.0000000000
154068  43.495  27.315  -13.218 0.0000000000
154071  43.078  26.924  -13.349 0.0000000000
154072  42.685  26.618  -13.502 0.0000000000
154073  42.231  26.363  -13.735 0.0000000000
154074  41.822  26.126  -13.955 0.0000000000
154083  41.401  25.955  -14.172 0.0000000000
154084  41.003  25.795  -14.472 0.0000000000
154085  40.479  25.737  -14.712 0.0000000000
154086  40.013  25.619  -14.978 0.0000000000
160278  23.444  19.509  -19.681 0.0000000000
160279  23.007  18.735  -19.990 0.0000000000
160280  22.747  18.028  -20.387 0.0000000000
160281  23.597  17.881  -20.997 0.0000000000
160282  23.041  17.617  -20.820 0.0000000000
160283  22.491  17.287  -20.745 0.0000000000
160284  22.248  16.504  -21.080 0.0000000000
160285  22.085  15.736  -21.367 0.0000000000
160286  21.936  14.986  -21.599 0.0000000000
160287  24.399  16.043  -20.989 0.0000000000
160288  24.013  15.798  -21.113 0.0000000000
160289  23.617  15.544  -21.245 0.0000000000
160291  23.349  14.849  -21.037 0.0000000000
160292  23.193  15.256  -21.360 0.0000000000
160293  22.751  14.947  -21.443 0.0000000000
160294  22.294  14.628  -21.550 0.0000000000
160295  21.808  14.298  -21.645 0.0000000000
160296  21.662  13.649  -21.556 0.0000000000
160297  21.575  13.095  -21.242 0.0000000000
160298  21.494  12.589  -20.802 0.0000000000
160299  22.193  12.506  -20.126 0.0000000000
160300  21.848  12.311  -20.150 0.0000000000
