# Supplementary material for: A connectional hub in the rostral anterior cingulate cortex links areas of emotion and cognitive control
Source: eLife. 2019 Jun 19;8:e43761. doi: 10.7554/eLife.43761 (PMC6624020; doi:10.7554/eLife.43761)
Supplement: Supplementary file 1. [file elife-43761-supp1.zip › rh.6.label]

#!ascii label  , from subject fsaverage vox2ras=TkReg coords=white
7316
42  22.497  0.625  63.941 0.0000000000
44  24.829  0.061  46.031 0.0000000000
46  8.481  -8.770  65.659 0.0000000000
51  37.666  0.653  47.309 0.0000000000
100  10.397  -1.421  53.776 0.0000000000
110  51.015  -0.722  37.087 0.0000000000
162  19.736  -7.831  58.374 0.0000000000
163  21.849  -0.287  53.556 0.0000000000
166  14.866  -11.519  61.972 0.0000000000
223  9.951  2.903  66.210 0.0000000000
224  8.256  -4.822  59.628 0.0000000000
225  7.568  7.021  59.597 0.0000000000
244  44.797  2.428  44.115 0.0000000000
252  47.790  4.157  17.757 0.0000000000
254  49.274  4.334  25.130 0.0000000000
362  17.434  7.581  60.575 0.0000000000
364  20.871  8.986  56.740 0.0000000000
365  22.885  8.403  46.956 0.0000000000
366  30.542  8.668  50.335 0.0000000000
369  9.436  -14.005  68.705 0.0000000000
370  15.377  -2.488  67.570 0.0000000000
380  30.849  0.648  47.683 0.0000000000
469  6.898  -14.748  50.972 0.0000000000
470  12.652  -10.575  47.078 0.0000000000
471  12.271  -0.077  46.751 0.0000000000
497  37.356  3.828  37.516 0.0000000000
498  42.147  1.816  30.383 0.0000000000
506  46.163  -2.973  14.263 0.0000000000
643  21.388  -9.090  54.176 0.0000000000
703  10.492  8.949  63.915 0.0000000000
704  6.874  5.408  64.900 0.0000000000
705  7.457  11.986  62.807 0.0000000000
732  42.802  5.020  21.129 0.0000000000
733  48.435  3.421  21.442 0.0000000000
734  42.729  3.773  23.857 0.0000000000
842  20.336  4.668  63.433 0.0000000000
843  21.228  9.651  61.647 0.0000000000
844  22.657  4.827  60.843 0.0000000000
845  22.279  -0.542  48.726 0.0000000000
846  21.598  4.457  50.256 0.0000000000
847  24.070  4.260  46.922 0.0000000000
849  27.506  4.516  48.739 0.0000000000
853  18.198  -4.893  63.397 0.0000000000
854  15.276  -6.367  65.239 0.0000000000
855  18.928  -0.688  65.448 0.0000000000
856  16.657  2.016  63.149 0.0000000000
871  29.470  3.980  52.387 0.0000000000
872  27.789  -0.800  46.929 0.0000000000
1023  5.308  -14.472  66.107 0.0000000000
1025  6.506  -13.218  62.156 0.0000000000
1026  8.659  -2.860  57.032 0.0000000000
1027  6.114  -9.559  55.261 0.0000000000
1028  7.650  -7.966  52.672 0.0000000000
1029  10.442  -12.909  49.660 0.0000000000
1030  9.866  -6.437  50.276 0.0000000000
1031  11.207  -5.462  47.714 0.0000000000
1032  11.285  -0.961  50.165 0.0000000000
1088  38.162  4.770  53.659 0.0000000000
1090  40.200  5.119  49.766 0.0000000000
1091  47.574  -0.028  40.763 0.0000000000
1092  40.221  1.552  40.106 0.0000000000
1093  42.937  -0.532  36.376 0.0000000000
1094  38.830  1.272  33.708 0.0000000000
1095  46.350  0.349  33.002 0.0000000000
1096  49.134  3.038  31.049 0.0000000000
1107  42.336  3.371  12.426 0.0000000000
1108  43.148  -1.741  16.422 0.0000000000
1109  45.763  2.631  10.735 0.0000000000
1113  51.534  4.836  8.869 0.0000000000
1442  20.694  -3.465  60.804 0.0000000000
1443  22.645  -0.150  58.920 0.0000000000
1444  21.172  -4.449  56.239 0.0000000000
1445  21.980  -5.477  51.251 0.0000000000
1446  23.468  -5.516  46.479 0.0000000000
1450  17.545  -9.837  60.347 0.0000000000
1459  26.279  -6.361  44.666 0.0000000000
1551  9.491  -2.257  66.783 0.0000000000
1552  9.112  -6.376  62.187 0.0000000000
1553  7.047  -0.637  64.584 0.0000000000
1554  7.164  1.288  60.748 0.0000000000
1555  7.998  3.144  55.965 0.0000000000
1556  8.152  3.435  51.950 0.0000000000
1557  8.313  7.886  54.721 0.0000000000
1606  52.542  4.259  13.617 0.0000000000
1608  53.163  3.929  17.399 0.0000000000
1609  54.399  4.324  21.600 0.0000000000
1610  56.057  6.745  25.727 0.0000000000
1802  13.824  11.088  59.938 0.0000000000
1807  21.321  4.586  55.577 0.0000000000
1808  21.030  8.974  51.573 0.0000000000
1817  8.133  -10.807  68.634 0.0000000000
1818  12.182  -12.646  65.092 0.0000000000
1819  11.868  -8.501  67.624 0.0000000000
1820  11.247  -5.241  68.705 0.0000000000
1821  13.085  0.494  66.186 0.0000000000
1822  13.497  5.128  62.364 0.0000000000
1844  33.409  9.297  54.220 0.0000000000
1845  34.169  4.644  54.569 0.0000000000
1846  34.130  1.135  48.009 0.0000000000
2055  7.726  -11.679  57.997 0.0000000000
2056  5.403  -16.618  54.121 0.0000000000
2058  11.268  -18.935  48.133 0.0000000000
2059  13.624  -16.793  45.198 0.0000000000
2061  12.974  -9.049  43.889 0.0000000000
2062  11.582  -4.360  44.732 0.0000000000
2063  13.095  0.692  43.060 0.0000000000
2064  9.479  4.598  48.191 0.0000000000
2065  11.908  5.783  44.860 0.0000000000
2066  13.641  6.598  41.201 0.0000000000
2137  39.450  4.262  44.698 0.0000000000
2138  37.620  6.808  41.668 0.0000000000
2141  34.840  3.916  30.739 0.0000000000
2142  38.537  3.206  26.769 0.0000000000
2143  44.453  4.054  27.792 0.0000000000
2144  51.495  6.634  29.581 0.0000000000
2169  49.411  2.048  7.416 0.0000000000
2623  10.613  11.836  63.117 0.0000000000
2624  8.558  10.873  64.651 0.0000000000
2653  42.702  4.104  22.398 0.0000000000
2654  39.828  4.488  23.592 0.0000000000
2762  21.841  2.857  64.296 0.0000000000
2763  22.377  5.273  63.284 0.0000000000
2764  23.141  2.504  62.833 0.0000000000
2765  23.258  -0.310  46.875 0.0000000000
2766  22.707  2.058  47.621 0.0000000000
2767  24.403  2.211  46.739 0.0000000000
2768  25.977  4.320  47.070 0.0000000000
2769  26.038  2.305  47.312 0.0000000000
2773  20.446  -2.059  63.706 0.0000000000
2774  18.948  -2.914  65.102 0.0000000000
2775  20.838  0.074  64.868 0.0000000000
2776  19.901  1.982  64.324 0.0000000000
2791  27.094  1.842  48.475 0.0000000000
2792  26.339  -0.492  46.252 0.0000000000
2943  6.879  -11.654  65.915 0.0000000000
2944  5.650  -13.754  64.149 0.0000000000
2945  7.694  -11.046  63.860 0.0000000000
2946  9.722  -2.045  55.516 0.0000000000
2947  8.391  -5.245  55.012 0.0000000000
2948  9.497  -4.808  53.648 0.0000000000
2949  8.703  -7.227  51.412 0.0000000000
2950  10.353  -4.260  52.243 0.0000000000
2951  11.056  -3.794  50.626 0.0000000000
2952  10.878  -1.207  52.006 0.0000000000
3008  37.397  2.454  50.574 0.0000000000
3009  39.929  4.906  52.252 0.0000000000
3010  39.416  2.540  50.156 0.0000000000
3011  49.276  -0.941  39.027 0.0000000000
3012  45.252  -0.651  38.299 0.0000000000
3013  46.882  -1.103  36.399 0.0000000000
3014  44.580  -0.590  34.417 0.0000000000
3015  48.655  -0.551  34.448 0.0000000000
3016  49.876  0.492  32.849 0.0000000000
3028  44.041  3.030  11.660 0.0000000000
3033  55.007  4.630  8.390 0.0000000000
3034  54.488  4.720  5.658 0.0000000000
3362  20.055  -5.425  59.394 0.0000000000
3363  21.154  -4.056  58.665 0.0000000000
3364  20.548  -6.056  57.260 0.0000000000
3366  21.545  -7.441  52.693 0.0000000000
3367  22.388  -8.156  50.386 0.0000000000
3368  22.513  -5.613  48.705 0.0000000000
3369  23.301  -8.152  47.877 0.0000000000
3375  18.795  -8.786  59.535 0.0000000000
3376  18.860  -6.279  60.736 0.0000000000
3391  24.535  -8.922  46.395 0.0000000000
3543  9.571  0.391  67.022 0.0000000000
3544  7.947  -1.217  65.844 0.0000000000
3545  7.800  1.265  66.587 0.0000000000
3546  6.980  6.307  62.439 0.0000000000
3547  6.635  3.199  63.008 0.0000000000
3548  7.288  4.226  60.401 0.0000000000
3549  7.804  2.525  58.403 0.0000000000
3550  7.569  5.084  57.661 0.0000000000
3551  7.383  5.417  55.202 0.0000000000
3552  7.858  7.458  57.143 0.0000000000
3635  47.249  5.303  16.083 0.0000000000
3636  49.423  4.682  13.742 0.0000000000
3637  50.173  4.147  15.789 0.0000000000
3638  52.830  4.067  15.503 0.0000000000
3639  50.534  3.757  17.703 0.0000000000
3640  48.861  3.558  23.177 0.0000000000
3641  51.452  3.770  21.734 0.0000000000
3642  52.245  4.361  23.666 0.0000000000
3643  55.255  5.348  23.658 0.0000000000
3644  52.754  5.681  25.942 0.0000000000
3962  15.580  9.303  59.630 0.0000000000
3963  16.130  12.007  59.863 0.0000000000
3964  17.789  10.522  60.372 0.0000000000
3965  21.336  9.366  59.155 0.0000000000
3966  21.111  11.647  59.760 0.0000000000
3967  20.884  11.402  57.279 0.0000000000
3969  20.866  11.224  54.926 0.0000000000
3970  22.195  -0.004  56.151 0.0000000000
3971  22.220  2.472  57.254 0.0000000000
3972  21.618  2.460  54.615 0.0000000000
3973  22.082  6.531  48.486 0.0000000000
3974  21.228  6.913  50.851 0.0000000000
3975  21.707  8.809  49.082 0.0000000000
3980  28.974  8.224  48.327 0.0000000000
3990  7.703  -15.025  69.419 0.0000000000
3991  6.825  -13.611  68.909 0.0000000000
3992  8.682  -12.207  68.987 0.0000000000
3995  13.333  -12.074  63.268 0.0000000000
3996  15.514  -4.570  66.859 0.0000000000
3997  13.690  -7.359  66.405 0.0000000000
3998  13.800  -5.594  68.180 0.0000000000
3999  11.720  -6.846  68.928 0.0000000000
4000  13.328  -3.756  68.615 0.0000000000
4001  12.441  -2.247  68.045 0.0000000000
4002  14.431  -0.888  66.972 0.0000000000
4003  17.178  4.511  61.654 0.0000000000
4004  15.097  3.405  62.327 0.0000000000
4005  15.444  6.120  60.738 0.0000000000
4006  13.569  8.053  60.703 0.0000000000
4052  31.851  8.794  52.395 0.0000000000
4053  30.231  1.782  50.791 0.0000000000
4054  31.490  3.841  54.025 0.0000000000
4055  32.191  2.662  51.236 0.0000000000
4056  34.232  3.256  51.511 0.0000000000
4057  32.534  1.154  47.862 0.0000000000
4059  27.982  -6.218  44.768 0.0000000000
4511  8.872  -5.478  60.851 0.0000000000
4512  8.748  -8.973  59.911 0.0000000000
4513  8.303  -8.199  58.330 0.0000000000
4514  5.653  -12.234  53.085 0.0000000000
4515  5.362  -13.157  54.551 0.0000000000
4516  5.571  -15.705  52.215 0.0000000000
4517  6.274  -18.809  51.960 0.0000000000
4518  7.274  -17.878  50.371 0.0000000000
4519  9.727  -19.711  49.321 0.0000000000
4520  8.926  -16.934  49.349 0.0000000000
4521  11.804  -11.803  48.544 0.0000000000
4522  11.980  -14.890  47.324 0.0000000000
4523  13.087  -13.634  46.140 0.0000000000
4524  14.262  -15.424  43.736 0.0000000000
4525  13.638  -12.342  44.698 0.0000000000
4527  13.136  -9.809  45.392 0.0000000000
4528  11.789  -2.900  47.413 0.0000000000
4529  11.606  -4.949  46.203 0.0000000000
4530  12.216  -2.233  45.777 0.0000000000
4531  12.289  -1.782  44.139 0.0000000000
4532  12.852  0.379  44.912 0.0000000000
4533  8.018  6.572  50.999 0.0000000000
4534  8.514  3.883  49.950 0.0000000000
4535  8.820  7.023  49.081 0.0000000000
4539  13.112  6.229  43.094 0.0000000000
4711  43.705  2.403  45.916 0.0000000000
4712  41.199  3.276  46.683 0.0000000000
4713  41.723  2.975  44.174 0.0000000000
4714  38.777  2.543  38.709 0.0000000000
4715  38.324  4.207  40.672 0.0000000000
4716  37.300  5.416  39.468 0.0000000000
4720  35.720  5.411  36.220 0.0000000000
4721  40.194  1.188  31.920 0.0000000000
4722  36.656  2.465  32.560 0.0000000000
4723  38.099  2.185  30.597 0.0000000000
4724  36.374  3.190  28.558 0.0000000000
4725  40.020  2.593  28.796 0.0000000000
4726  41.588  3.234  27.103 0.0000000000
4727  43.320  2.859  29.193 0.0000000000
4728  52.734  3.726  30.910 0.0000000000
4729  50.256  4.881  30.476 0.0000000000
4730  54.001  5.843  30.616 0.0000000000
4731  55.709  7.322  29.718 0.0000000000
4758  39.634  1.850  15.458 0.0000000000
4765  44.768  -2.234  15.501 0.0000000000
5763  20.547  -8.395  56.374 0.0000000000
5871  10.417  5.876  65.483 0.0000000000
5872  8.103  4.368  66.327 0.0000000000
5873  8.424  7.538  65.782 0.0000000000
5874  7.148  8.723  64.113 0.0000000000
5875  7.434  9.456  61.376 0.0000000000
5876  8.053  9.821  58.946 0.0000000000
5926  45.342  4.471  19.593 0.0000000000
5927  48.079  3.649  19.709 0.0000000000
5928  45.368  3.647  21.312 0.0000000000
5929  45.520  3.388  22.789 0.0000000000
5930  45.822  3.650  24.304 0.0000000000
6122  18.951  6.125  62.047 0.0000000000
6123  19.266  8.821  61.333 0.0000000000
6124  20.882  7.158  62.591 0.0000000000
6125  22.174  7.470  61.222 0.0000000000
6126  21.537  6.858  58.683 0.0000000000
6127  21.905  -0.481  51.055 0.0000000000
6128  21.584  2.246  52.056 0.0000000000
6129  21.857  2.064  49.580 0.0000000000
6130  22.532  4.339  48.218 0.0000000000
6131  23.559  6.290  46.912 0.0000000000
6133  25.634  6.253  46.660 0.0000000000
6134  27.573  6.353  47.904 0.0000000000
6135  29.148  6.584  49.918 0.0000000000
6141  16.281  -7.849  62.319 0.0000000000
6142  14.895  -8.713  63.343 0.0000000000
6143  16.737  -5.540  64.131 0.0000000000
6144  17.145  -3.569  65.939 0.0000000000
6145  17.215  -1.406  66.476 0.0000000000
6146  16.194  -0.115  65.441 0.0000000000
6147  17.809  0.879  64.322 0.0000000000
6148  18.610  3.324  63.093 0.0000000000
6175  30.338  6.388  51.845 0.0000000000
6176  28.438  4.257  50.489 0.0000000000
6177  28.294  1.207  49.871 0.0000000000
6178  29.425  -0.153  47.554 0.0000000000
6449  5.112  -16.928  64.347 0.0000000000
6450  5.267  -16.324  62.366 0.0000000000
6451  5.672  -15.633  60.357 0.0000000000
6452  7.831  -3.913  58.513 0.0000000000
6453  7.523  -7.249  57.330 0.0000000000
6454  7.393  -6.149  56.362 0.0000000000
6455  6.528  -8.651  53.897 0.0000000000
6456  7.187  -11.443  51.950 0.0000000000
6457  8.714  -13.896  50.320 0.0000000000
6458  8.749  -10.622  51.189 0.0000000000
6459  10.176  -9.763  50.145 0.0000000000
6460  11.218  -8.841  48.792 0.0000000000
6461  11.867  -8.153  47.406 0.0000000000
6462  10.691  -5.970  49.032 0.0000000000
6463  11.411  -3.432  49.049 0.0000000000
6464  11.641  -0.560  48.452 0.0000000000
6566  38.338  7.457  55.426 0.0000000000
6568  39.873  7.721  53.056 0.0000000000
6569  40.013  7.685  50.379 0.0000000000
6570  39.291  7.295  47.846 0.0000000000
6571  46.039  1.258  42.384 0.0000000000
6572  42.547  1.823  42.035 0.0000000000
6573  43.743  0.520  40.082 0.0000000000
6574  41.426  0.413  38.327 0.0000000000
6575  39.637  1.108  36.890 0.0000000000
6576  37.909  2.300  35.560 0.0000000000
6577  40.811  0.249  35.043 0.0000000000
6578  42.439  0.408  33.345 0.0000000000
6579  44.072  1.317  31.826 0.0000000000
6580  45.587  2.306  30.616 0.0000000000
6581  47.654  1.630  31.968 0.0000000000
6582  51.406  1.826  31.567 0.0000000000
6601  41.294  1.241  15.249 0.0000000000
6603  42.927  0.893  14.687 0.0000000000
6604  44.701  0.479  13.962 0.0000000000
6605  46.333  0.049  12.869 0.0000000000
6613  51.452  5.959  6.958 0.0000000000
6614  53.862  5.949  3.581 0.0000000000
6615  54.165  5.051  1.994 0.0000000000
6616  52.686  3.388  3.052 0.0000000000
7202  21.791  -1.644  62.399 0.0000000000
7203  23.040  -0.178  61.933 0.0000000000
7204  22.081  -2.251  60.391 0.0000000000
7205  21.809  -2.413  57.702 0.0000000000
7206  21.645  -2.676  55.019 0.0000000000
7207  21.035  -6.736  54.996 0.0000000000
7208  21.479  -5.064  53.798 0.0000000000
7209  21.974  -2.817  52.360 0.0000000000
7210  22.228  -3.063  49.905 0.0000000000
7211  22.784  -3.068  47.568 0.0000000000
7212  23.932  -2.642  45.876 0.0000000000
7220  16.230  -10.546  61.090 0.0000000000
7221  17.687  -7.149  61.606 0.0000000000
7222  19.409  -4.011  62.026 0.0000000000
7243  25.376  -3.105  45.201 0.0000000000
7244  24.684  -6.133  45.247 0.0000000000
7455  9.602  -5.514  65.927 0.0000000000
7456  8.929  -7.654  63.773 0.0000000000
7457  8.923  -3.905  64.640 0.0000000000
7458  8.125  -2.995  63.388 0.0000000000
7459  7.652  -2.537  62.017 0.0000000000
7460  6.531  2.136  65.191 0.0000000000
7461  6.716  0.079  62.801 0.0000000000
7462  7.350  -1.746  60.501 0.0000000000
7463  7.890  -0.502  58.821 0.0000000000
7464  8.592  0.493  56.941 0.0000000000
7465  9.217  0.975  54.825 0.0000000000
7466  9.574  1.247  52.994 0.0000000000
7467  8.055  3.332  53.943 0.0000000000
7468  7.420  5.950  53.035 0.0000000000
7587  51.957  4.311  11.182 0.0000000000
7588  55.293  4.937  10.934 0.0000000000
7590  55.147  4.850  13.200 0.0000000000
7591  55.245  4.560  14.819 0.0000000000
7593  51.042  3.650  19.772 0.0000000000
7594  53.736  3.848  19.554 0.0000000000
8042  12.381  12.865  61.219 0.0000000000
8047  19.687  11.553  61.188 0.0000000000
8053  23.052  2.305  60.110 0.0000000000
8054  22.044  4.459  58.261 0.0000000000
8055  21.188  6.700  56.351 0.0000000000
8056  21.240  4.614  52.840 0.0000000000
8057  21.021  6.933  53.530 0.0000000000
8058  20.746  9.013  54.240 0.0000000000
8059  20.847  11.050  52.368 0.0000000000
8079  5.489  -15.539  67.723 0.0000000000
8080  6.450  -12.466  67.651 0.0000000000
8081  8.072  -9.773  67.282 0.0000000000
8084  11.005  -13.313  67.166 0.0000000000
8085  13.357  -9.560  64.484 0.0000000000
8086  11.821  -10.524  65.945 0.0000000000
8087  10.439  -11.365  67.791 0.0000000000
8088  10.038  -9.629  68.451 0.0000000000
8089  9.652  -8.135  68.491 0.0000000000
8090  9.574  -6.868  67.281 0.0000000000
8091  10.566  -3.774  67.605 0.0000000000
8092  11.094  -0.708  67.445 0.0000000000
8093  11.557  1.671  65.958 0.0000000000
8094  14.827  1.142  64.578 0.0000000000
8095  13.352  2.597  64.202 0.0000000000
8096  11.802  4.141  64.743 0.0000000000
8097  12.023  7.023  62.927 0.0000000000
8098  12.041  10.028  61.727 0.0000000000
8158  35.335  9.865  55.222 0.0000000000
8159  31.783  6.366  54.016 0.0000000000
8160  33.671  6.735  55.743 0.0000000000
8161  36.199  7.345  56.105 0.0000000000
8162  36.367  5.262  54.516 0.0000000000
8163  35.873  3.154  51.160 0.0000000000
8164  35.773  0.756  47.622 0.0000000000
8165  26.950  -3.344  45.214 0.0000000000
8166  28.471  -3.073  45.635 0.0000000000
8167  29.792  -2.453  45.381 0.0000000000
8170  31.499  -1.624  45.075 0.0000000000
8733  8.584  -9.974  61.762 0.0000000000
8734  7.492  -12.559  60.139 0.0000000000
8735  6.215  -14.967  58.269 0.0000000000
8736  6.733  -10.630  56.413 0.0000000000
8737  5.901  -14.125  56.204 0.0000000000
8738  6.058  -17.437  56.242 0.0000000000
8745  10.562  -16.006  48.353 0.0000000000
8746  12.612  -18.021  46.687 0.0000000000
8747  14.529  -19.796  44.822 0.0000000000
8748  15.103  -18.569  43.100 0.0000000000
8753  12.259  -8.380  42.659 0.0000000000
8754  12.270  -7.401  45.952 0.0000000000
8755  12.122  -6.712  44.414 0.0000000000
8756  11.326  -6.196  43.095 0.0000000000
8757  11.022  -3.798  43.457 0.0000000000
8758  11.971  -1.303  42.531 0.0000000000
8760  10.080  1.461  51.056 0.0000000000
8761  10.467  1.812  49.308 0.0000000000
8762  11.017  2.316  47.570 0.0000000000
8763  9.735  7.541  47.479 0.0000000000
8764  10.516  5.256  46.605 0.0000000000
8765  11.931  2.817  45.778 0.0000000000
8766  12.788  3.244  44.011 0.0000000000
8767  13.232  3.694  42.139 0.0000000000
8977  40.734  2.966  48.866 0.0000000000
8978  39.590  4.823  47.246 0.0000000000
8979  38.635  6.548  45.480 0.0000000000
8980  39.525  3.154  42.323 0.0000000000
8981  38.270  5.564  43.206 0.0000000000
8989  35.902  3.697  34.334 0.0000000000
8990  34.251  5.148  33.014 0.0000000000
8994  37.667  4.404  24.957 0.0000000000
8995  40.487  3.612  25.150 0.0000000000
8996  43.586  3.699  25.499 0.0000000000
8997  46.666  4.640  26.322 0.0000000000
8998  46.708  3.741  29.838 0.0000000000
8999  47.606  5.366  28.712 0.0000000000
9000  50.068  6.139  27.307 0.0000000000
9001  53.886  7.325  27.953 0.0000000000
9070  47.646  2.375  9.156 0.0000000000
9071  48.004  -0.647  11.156 0.0000000000
9072  50.813  1.185  6.000 0.0000000000
10442  22.380  1.837  64.371 0.0000000000
10443  22.590  2.883  63.820 0.0000000000
10444  22.971  1.523  63.481 0.0000000000
10445  23.999  -0.167  46.268 0.0000000000
10446  23.753  1.007  46.748 0.0000000000
10447  24.608  1.173  46.506 0.0000000000
10448  25.326  2.341  46.892 0.0000000000
10449  25.367  1.153  46.538 0.0000000000
10453  21.635  -0.734  63.955 0.0000000000
10454  20.824  -1.049  64.515 0.0000000000
10455  21.762  0.298  64.554 0.0000000000
10456  21.454  1.451  64.653 0.0000000000
10471  26.042  0.962  46.869 0.0000000000
10472  25.605  -0.160  46.038 0.0000000000
10623  7.782  -10.285  65.763 0.0000000000
10624  7.284  -11.385  64.907 0.0000000000
10625  8.085  -9.890  64.772 0.0000000000
10626  10.072  -1.724  54.664 0.0000000000
10627  9.809  -3.453  54.679 0.0000000000
10628  10.208  -3.104  53.947 0.0000000000
10629  9.926  -4.544  53.013 0.0000000000
10630  10.508  -2.806  53.131 0.0000000000
10631  10.790  -2.729  52.253 0.0000000000
10632  10.631  -1.294  52.941 0.0000000000
10688  37.314  1.507  48.812 0.0000000000
10689  38.398  2.447  50.436 0.0000000000
10690  38.450  1.580  48.824 0.0000000000
10691  50.188  -0.997  38.043 0.0000000000
10692  48.096  -1.151  37.655 0.0000000000
10693  48.936  -1.121  36.626 0.0000000000
10694  47.729  -0.949  35.370 0.0000000000
10695  49.835  -0.789  35.713 0.0000000000
10696  50.335  -0.307  34.780 0.0000000000
10697  51.449  -0.395  36.208 0.0000000000
11042  19.819  -6.762  58.806 0.0000000000
11043  20.408  -5.477  58.523 0.0000000000
11044  20.269  -6.839  57.993 0.0000000000
11046  22.301  -9.095  51.273 0.0000000000
11048  22.792  -8.233  49.111 0.0000000000
11053  19.487  -9.692  58.657 0.0000000000
11055  19.314  -8.195  58.978 0.0000000000
11056  19.313  -7.140  59.448 0.0000000000
11223  9.743  1.578  66.674 0.0000000000
11224  8.657  0.880  66.899 0.0000000000
11225  8.806  2.139  66.686 0.0000000000
11226  7.296  6.676  61.042 0.0000000000
11227  7.024  5.199  61.465 0.0000000000
11228  7.368  5.591  60.021 0.0000000000
11229  7.542  4.690  59.001 0.0000000000
11230  7.571  5.958  58.622 0.0000000000
11231  7.611  6.208  57.300 0.0000000000
11232  7.757  7.257  58.330 0.0000000000
11313  46.334  4.949  17.873 0.0000000000
11315  47.499  4.728  16.887 0.0000000000
11316  48.627  4.555  15.888 0.0000000000
11317  48.990  4.170  16.755 0.0000000000
11318  50.349  3.944  16.726 0.0000000000
11319  49.140  3.868  17.687 0.0000000000
11320  49.092  3.859  24.093 0.0000000000
11321  50.662  3.903  23.435 0.0000000000
11322  50.875  4.343  24.555 0.0000000000
11323  52.577  4.933  24.821 0.0000000000
11324  51.037  5.012  25.595 0.0000000000
11642  16.524  8.445  59.978 0.0000000000
11643  16.724  9.863  59.872 0.0000000000
11644  17.544  9.107  60.359 0.0000000000
11645  21.064  9.133  57.893 0.0000000000
11646  21.021  10.325  58.181 0.0000000000
11647  20.847  10.213  56.946 0.0000000000
11648  20.790  11.373  56.068 0.0000000000
11649  20.790  10.174  55.812 0.0000000000
11650  21.895  -0.125  54.866 0.0000000000
11651  21.979  1.251  55.413 0.0000000000
11652  21.684  1.122  54.120 0.0000000000
11653  22.399  7.425  47.764 0.0000000000
11654  21.883  7.664  48.795 0.0000000000
11655  22.273  8.607  47.959 0.0000000000
11660  29.754  8.352  49.355 0.0000000000
11670  8.516  -14.430  69.205 0.0000000000
11671  8.120  -13.606  69.224 0.0000000000
11672  9.038  -13.121  68.890 0.0000000000
11675  14.087  -11.862  62.555 0.0000000000
11676  15.475  -3.537  67.457 0.0000000000
11677  14.697  -5.014  67.537 0.0000000000
11678  14.564  -4.089  67.980 0.0000000000
11679  13.667  -4.677  68.556 0.0000000000
11680  14.342  -3.100  68.047 0.0000000000
11681  13.982  -2.190  67.933 0.0000000000
11682  14.970  -1.622  67.305 0.0000000000
11683  17.369  5.961  61.136 0.0000000000
11684  16.360  5.298  61.038 0.0000000000
11685  16.525  6.761  60.550 0.0000000000
11686  15.527  7.722  60.110 0.0000000000
11732  31.248  8.737  51.377 0.0000000000
11733  30.638  1.379  49.177 0.0000000000
11734  31.198  2.299  51.084 0.0000000000
11735  31.524  1.800  49.427 0.0000000000
11736  32.423  2.035  49.488 0.0000000000
11737  31.679  0.951  47.767 0.0000000000
12191  8.609  -5.153  60.204 0.0000000000
12192  8.715  -6.859  59.568 0.0000000000
12193  8.447  -6.488  58.989 0.0000000000
12194  6.171  -13.508  52.010 0.0000000000
12195  5.523  -13.951  52.653 0.0000000000
12196  6.146  -15.229  51.551 0.0000000000
12197  6.280  -16.849  51.178 0.0000000000
12198  7.040  -16.348  50.616 0.0000000000
12199  8.121  -17.393  49.846 0.0000000000
12200  7.861  -15.878  50.168 0.0000000000
12201  12.278  -11.187  47.833 0.0000000000
12202  12.451  -12.716  47.304 0.0000000000
12203  12.891  -12.096  46.635 0.0000000000
12204  13.451  -12.955  45.443 0.0000000000
12205  13.187  -11.414  45.897 0.0000000000
12206  13.352  -11.042  45.112 0.0000000000
12207  12.938  -10.176  46.258 0.0000000000
12208  12.146  -1.442  47.085 0.0000000000
12209  12.053  -2.567  46.583 0.0000000000
12210  12.442  -1.207  46.247 0.0000000000
12211  12.609  -0.937  45.391 0.0000000000
12212  12.621  0.174  45.837 0.0000000000
12214  8.461  6.841  50.003 0.0000000000
12391  44.314  2.663  45.067 0.0000000000
12392  42.824  2.995  45.042 0.0000000000
12393  43.235  2.711  44.022 0.0000000000
12394  38.031  3.179  38.065 0.0000000000
12395  37.833  3.996  39.049 0.0000000000
12396  37.230  4.613  38.482 0.0000000000
12397  36.885  6.223  38.805 0.0000000000
12398  36.665  5.432  37.849 0.0000000000
12400  36.574  4.642  36.872 0.0000000000
12401  41.158  1.413  31.095 0.0000000000
12402  39.161  1.690  31.279 0.0000000000
12403  40.007  1.878  30.450 0.0000000000
12404  39.080  2.307  29.662 0.0000000000
12405  41.047  2.194  29.624 0.0000000000
12406  41.702  2.624  28.890 0.0000000000
12407  42.772  2.298  29.757 0.0000000000
12409  53.425  4.856  30.785 0.0000000000
12445  45.518  -2.590  14.957 0.0000000000
13623  10.472  7.377  64.642 0.0000000000
13624  9.424  6.797  65.747 0.0000000000
13625  9.529  8.400  65.078 0.0000000000
13626  7.719  11.590  64.017 0.0000000000
13627  7.686  9.947  64.604 0.0000000000
13628  7.240  10.454  63.493 0.0000000000
13629  7.210  9.159  62.733 0.0000000000
13630  7.350  10.765  62.098 0.0000000000
13631  7.602  10.953  60.957 0.0000000000
13715  42.807  5.830  20.481 0.0000000000
13716  43.976  5.465  19.634 0.0000000000
13717  44.060  4.684  20.386 0.0000000000
13718  45.344  3.987  20.541 0.0000000000
13719  43.983  4.185  21.207 0.0000000000
13720  42.720  3.897  23.100 0.0000000000
13721  44.099  3.572  22.564 0.0000000000
13722  44.106  3.579  23.355 0.0000000000
13723  45.636  3.456  23.563 0.0000000000
13724  44.187  3.623  24.074 0.0000000000
14042  19.634  5.419  62.762 0.0000000000
14043  19.833  6.628  62.345 0.0000000000
14044  20.636  5.885  63.060 0.0000000000
14045  22.827  5.170  62.181 0.0000000000
14046  22.353  6.413  62.360 0.0000000000
14047  22.383  6.091  61.032 0.0000000000
14048  21.883  7.074  59.881 0.0000000000
14049  22.105  5.824  59.706 0.0000000000
14050  22.016  -0.436  49.867 0.0000000000
14051  21.859  0.811  50.337 0.0000000000
14052  22.054  0.868  49.080 0.0000000000
14053  23.311  3.198  47.218 0.0000000000
14054  22.682  3.336  47.887 0.0000000000
14055  23.246  4.237  47.427 0.0000000000
14056  22.934  5.393  47.446 0.0000000000
14057  23.870  5.313  46.956 0.0000000000
14058  24.573  6.244  46.504 0.0000000000
14059  24.829  5.252  46.775 0.0000000000
14060  26.776  4.395  47.846 0.0000000000
14061  26.775  5.311  47.521 0.0000000000
14062  27.595  5.450  48.367 0.0000000000
14063  28.337  6.470  48.907 0.0000000000
14064  28.305  5.530  49.316 0.0000000000
14073  17.238  -6.264  62.779 0.0000000000
14074  16.439  -6.687  63.161 0.0000000000
14075  17.467  -5.187  63.729 0.0000000000
14076  19.126  -1.831  65.514 0.0000000000
14077  18.096  -3.270  65.552 0.0000000000
14078  18.231  -2.273  66.000 0.0000000000
14079  17.292  -2.537  66.482 0.0000000000
14080  18.007  -1.056  65.906 0.0000000000
14081  17.573  -0.275  65.408 0.0000000000
14082  18.454  0.129  64.986 0.0000000000
14083  20.164  3.332  63.921 0.0000000000
14084  19.214  2.707  63.688 0.0000000000
14085  19.505  4.015  63.345 0.0000000000
14086  18.833  4.658  62.609 0.0000000000
14131  28.896  5.500  50.311 0.0000000000
14132  27.990  4.384  49.615 0.0000000000
14133  27.354  0.383  47.836 0.0000000000
14134  27.606  1.536  49.270 0.0000000000
14135  28.073  0.171  48.416 0.0000000000
14136  28.932  0.366  48.834 0.0000000000
14137  28.599  -0.615  47.355 0.0000000000
14583  5.069  -15.981  66.198 0.0000000000
14585  4.993  -15.648  65.185 0.0000000000
14586  6.014  -13.488  63.163 0.0000000000
14587  5.240  -14.968  63.194 0.0000000000
14588  5.528  -14.602  62.245 0.0000000000
14589  5.422  -15.973  61.309 0.0000000000
14590  5.930  -14.302  61.237 0.0000000000
14591  8.154  -3.360  57.779 0.0000000000
14592  7.732  -5.030  57.495 0.0000000000
14593  8.103  -4.535  56.771 0.0000000000
14594  7.885  -6.549  53.824 0.0000000000
14595  7.343  -6.849  54.461 0.0000000000
14596  7.066  -8.272  53.248 0.0000000000
14597  6.586  -10.237  52.796 0.0000000000
14598  7.349  -9.776  52.276 0.0000000000
14599  8.012  -11.035  51.597 0.0000000000
14600  8.081  -9.381  51.739 0.0000000000
14601  9.248  -6.864  50.852 0.0000000000
14602  9.267  -8.569  50.622 0.0000000000
14603  9.787  -8.141  50.054 0.0000000000
14604  10.688  -9.277  49.483 0.0000000000
14605  10.372  -7.715  49.458 0.0000000000
14606  10.846  -7.456  48.837 0.0000000000
14607  10.321  -6.224  49.676 0.0000000000
14608  11.341  -2.412  50.465 0.0000000000
14609  11.282  -3.635  49.795 0.0000000000
14610  11.507  -2.220  49.587 0.0000000000
14611  11.648  -2.041  48.781 0.0000000000
14612  11.459  -0.744  49.324 0.0000000000
14783  38.310  6.059  54.753 0.0000000000
14784  39.327  7.526  54.450 0.0000000000
14785  39.226  6.068  53.872 0.0000000000
14786  40.229  5.048  51.068 0.0000000000
14787  40.271  6.268  51.464 0.0000000000
14788  40.158  6.224  50.145 0.0000000000
14789  39.687  7.488  49.111 0.0000000000
14790  39.809  6.099  48.806 0.0000000000
14791  46.793  0.606  41.523 0.0000000000
14792  44.894  0.838  41.240 0.0000000000
14793  45.655  0.166  40.365 0.0000000000
14794  44.065  -0.682  37.275 0.0000000000
14795  43.299  -0.173  38.241 0.0000000000
14796  42.163  -0.143  37.426 0.0000000000
14797  40.466  0.616  37.569 0.0000000000
14798  41.018  0.036  36.586 0.0000000000
14799  40.164  0.490  35.973 0.0000000000
14800  41.825  -0.252  35.592 0.0000000000
14801  45.483  -0.217  33.687 0.0000000000
14802  43.508  -0.070  33.908 0.0000000000
14803  44.335  0.324  33.221 0.0000000000
14804  43.147  0.811  32.559 0.0000000000
14805  45.171  0.925  32.618 0.0000000000
14806  45.824  1.497  31.968 0.0000000000
14807  46.961  0.982  32.456 0.0000000000
14808  51.635  0.600  33.136 0.0000000000
14809  50.631  1.123  32.144 0.0000000000
14810  52.376  1.175  32.385 0.0000000000
14840  41.506  3.613  12.698 0.0000000000
14841  41.039  2.578  14.128 0.0000000000
14842  41.905  2.316  13.890 0.0000000000
14843  42.097  1.060  14.976 0.0000000000
14844  42.759  2.084  13.649 0.0000000000
14845  44.943  2.829  11.239 0.0000000000
14846  44.452  1.775  12.895 0.0000000000
14847  45.352  1.574  12.467 0.0000000000
14848  45.560  0.299  13.420 0.0000000000
14849  46.174  1.386  11.890 0.0000000000
14860  51.451  5.350  7.843 0.0000000000
14862  54.176  5.232  4.508 0.0000000000
14863  54.910  5.104  3.305 0.0000000000
14864  54.352  5.665  2.482 0.0000000000
14865  54.919  4.517  2.725 0.0000000000
14866  54.336  3.742  2.754 0.0000000000
15842  21.269  -2.505  61.638 0.0000000000
15843  22.077  -1.929  61.448 0.0000000000
15844  21.530  -2.902  60.586 0.0000000000
15845  21.096  -4.231  57.439 0.0000000000
15846  21.493  -3.284  58.233 0.0000000000
15847  21.477  -3.375  56.979 0.0000000000
15848  21.721  -2.527  56.383 0.0000000000
15849  21.472  -3.791  55.661 0.0000000000
15850  20.949  -8.824  55.235 0.0000000000
15851  20.789  -7.695  55.623 0.0000000000
15852  21.239  -7.986  54.548 0.0000000000
15853  21.773  -6.564  52.024 0.0000000000
15854  21.423  -6.320  53.216 0.0000000000
15855  21.737  -5.368  52.564 0.0000000000
15856  21.702  -3.850  53.136 0.0000000000
15857  21.991  -4.181  51.766 0.0000000000
15858  22.121  -2.907  51.116 0.0000000000
15859  22.179  -4.108  50.450 0.0000000000
15860  22.912  -5.692  47.509 0.0000000000
15861  22.620  -4.342  48.009 0.0000000000
15862  23.093  -4.329  46.998 0.0000000000
15863  23.263  -2.846  46.652 0.0000000000
15864  23.614  -4.066  46.019 0.0000000000
15880  16.824  -10.210  60.625 0.0000000000
15881  16.840  -8.820  61.265 0.0000000000
15882  17.598  -8.470  60.955 0.0000000000
15883  19.662  -4.686  60.701 0.0000000000
15884  19.052  -5.190  61.329 0.0000000000
15885  20.118  -3.571  61.341 0.0000000000
15886  20.609  -2.593  62.174 0.0000000000
15931  24.229  -4.436  45.525 0.0000000000
15932  24.028  -5.770  45.776 0.0000000000
15934  25.298  -9.168  45.917 0.0000000000
16383  9.632  -3.773  66.259 0.0000000000
16384  9.379  -4.740  65.120 0.0000000000
16385  9.036  -2.979  65.724 0.0000000000
16386  7.398  -0.886  65.321 0.0000000000
16387  7.841  -2.034  64.732 0.0000000000
16388  7.467  -1.759  64.042 0.0000000000
16389  7.825  -2.708  62.732 0.0000000000
16390  7.240  -1.546  63.308 0.0000000000
16391  7.318  4.895  65.805 0.0000000000
16392  7.136  3.295  66.028 0.0000000000
16393  6.674  3.766  65.222 0.0000000000
16394  6.864  2.211  61.949 0.0000000000
16395  6.531  1.538  62.962 0.0000000000
16396  6.832  0.644  61.788 0.0000000000
16397  7.022  -0.821  61.604 0.0000000000
16398  7.183  -0.298  60.685 0.0000000000
16399  7.477  -1.091  59.686 0.0000000000
16400  7.431  0.425  59.731 0.0000000000
16401  7.913  2.916  57.198 0.0000000000
16402  8.075  1.527  57.597 0.0000000000
16403  8.226  1.834  56.464 0.0000000000
16404  8.915  0.815  55.887 0.0000000000
16405  8.345  2.119  55.332 0.0000000000
16406  8.518  2.215  54.405 0.0000000000
16407  7.986  3.251  54.916 0.0000000000
16408  7.736  6.678  54.903 0.0000000000
16409  7.326  5.659  54.079 0.0000000000
16410  7.863  6.998  53.729 0.0000000000
16411  8.121  7.292  52.677 0.0000000000
16412  8.651  8.164  53.488 0.0000000000
16414  8.328  9.931  57.811 0.0000000000
16668  50.982  4.328  13.635 0.0000000000
16669  50.621  4.467  12.521 0.0000000000
16670  52.266  4.346  12.406 0.0000000000
16671  53.655  4.463  11.088 0.0000000000
16672  53.832  4.573  12.367 0.0000000000
16673  55.274  4.999  12.209 0.0000000000
16674  53.918  4.499  13.488 0.0000000000
16675  52.977  4.049  16.367 0.0000000000
16676  54.053  4.294  15.228 0.0000000000
16677  54.256  4.160  16.056 0.0000000000
16679  54.428  4.094  17.123 0.0000000000
16680  48.215  3.458  20.619 0.0000000000
16681  49.600  3.639  19.762 0.0000000000
16682  49.736  3.537  20.686 0.0000000000
16683  52.988  3.989  21.766 0.0000000000
16684  52.653  3.782  20.768 0.0000000000
16685  53.979  4.035  20.654 0.0000000000
16686  55.051  4.310  19.288 0.0000000000
16687  55.427  4.551  20.267 0.0000000000
16690  55.651  6.032  24.709 0.0000000000
17642  13.034  11.986  60.531 0.0000000000
17643  13.362  13.159  60.473 0.0000000000
17644  14.114  12.360  60.014 0.0000000000
17650  20.225  9.241  61.730 0.0000000000
17651  19.472  10.229  61.320 0.0000000000
17652  20.453  10.607  61.498 0.0000000000
17654  20.651  12.785  59.894 0.0000000000
17665  22.876  -0.228  60.527 0.0000000000
17666  23.167  0.993  61.082 0.0000000000
17667  22.884  1.186  59.521 0.0000000000
17668  21.748  3.552  56.459 0.0000000000
17669  22.119  3.550  57.777 0.0000000000
17670  21.551  4.574  56.918 0.0000000000
17671  21.491  5.624  57.334 0.0000000000
17672  21.259  5.655  55.982 0.0000000000
17673  21.565  3.411  51.226 0.0000000000
17674  21.368  3.494  52.420 0.0000000000
17675  21.443  4.553  51.501 0.0000000000
17676  21.120  8.061  51.180 0.0000000000
17677  21.057  6.889  52.161 0.0000000000
17678  20.881  7.949  52.538 0.0000000000
17679  20.876  7.881  53.893 0.0000000000
17680  20.801  8.994  52.866 0.0000000000
17681  20.737  10.097  53.214 0.0000000000
17682  20.929  10.054  51.877 0.0000000000
17728  7.401  -12.158  68.833 0.0000000000
17729  6.518  -13.001  68.394 0.0000000000
17730  7.256  -11.626  68.242 0.0000000000
17731  7.254  -11.127  67.446 0.0000000000
17732  8.050  -10.247  68.061 0.0000000000
17740  11.597  -12.989  66.101 0.0000000000
17741  15.127  -7.474  64.235 0.0000000000
17742  14.130  -9.215  63.838 0.0000000000
17743  14.308  -7.972  64.856 0.0000000000
17744  12.805  -7.913  67.088 0.0000000000
17745  12.641  -8.942  66.050 0.0000000000
17746  11.893  -9.495  66.693 0.0000000000
17747  11.121  -10.938  66.869 0.0000000000
17748  11.053  -9.996  67.418 0.0000000000
17749  10.230  -10.506  68.161 0.0000000000
17750  11.001  -9.084  68.048 0.0000000000
17751  11.473  -5.963  69.030 0.0000000000
17752  10.662  -7.472  68.831 0.0000000000
17753  10.468  -6.721  68.595 0.0000000000
17754  9.581  -7.501  67.989 0.0000000000
17755  10.374  -5.934  68.087 0.0000000000
17756  10.190  -5.310  67.474 0.0000000000
17757  10.924  -4.480  68.108 0.0000000000
17758  12.868  -0.771  67.182 0.0000000000
17759  11.854  -1.443  67.723 0.0000000000
17760  12.181  -0.069  66.879 0.0000000000
17761  11.386  0.516  66.709 0.0000000000
17762  12.381  1.108  65.955 0.0000000000
17763  16.347  0.871  64.221 0.0000000000
17764  15.428  0.566  64.914 0.0000000000
17765  15.617  1.527  63.730 0.0000000000
17766  14.278  4.147  62.243 0.0000000000
17767  14.142  2.993  63.200 0.0000000000
17768  13.337  3.772  63.334 0.0000000000
17769  12.515  3.365  64.402 0.0000000000
17770  12.627  4.642  63.580 0.0000000000
17771  11.956  5.603  63.930 0.0000000000
17772  12.728  6.126  62.651 0.0000000000
17773  13.684  9.627  60.246 0.0000000000
17774  12.792  8.977  61.098 0.0000000000
17775  12.933  10.527  60.705 0.0000000000
17776  12.174  11.482  61.372 0.0000000000
17917  34.371  9.656  54.873 0.0000000000
17918  30.026  5.249  52.227 0.0000000000
17919  30.993  6.397  52.939 0.0000000000
17920  30.613  5.157  53.340 0.0000000000
17921  32.868  4.246  54.367 0.0000000000
17922  32.562  5.223  55.248 0.0000000000
17923  33.962  5.569  55.519 0.0000000000
17924  35.009  7.074  56.053 0.0000000000
17925  35.225  5.928  55.609 0.0000000000
17926  36.404  6.265  55.541 0.0000000000
17927  35.309  5.080  54.594 0.0000000000
17928  34.195  2.371  49.754 0.0000000000
17929  35.135  3.325  51.400 0.0000000000
17930  34.884  2.210  49.609 0.0000000000
17931  35.618  1.931  49.376 0.0000000000
17932  34.948  0.994  47.896 0.0000000000
17933  25.784  -4.797  44.866 0.0000000000
17934  26.209  -3.313  45.161 0.0000000000
17935  26.483  -4.862  44.743 0.0000000000
17937  28.173  -4.654  45.079 0.0000000000
17938  28.924  -4.263  44.996 0.0000000000
17939  29.105  -2.812  45.533 0.0000000000
17940  29.614  -3.952  44.811 0.0000000000
17947  31.266  -3.146  44.338 0.0000000000
17948  32.104  -2.853  44.186 0.0000000000
17949  32.338  -1.418  44.998 0.0000000000
19286  9.052  -7.058  62.970 0.0000000000
19287  8.786  -8.820  62.753 0.0000000000
19288  8.933  -8.216  61.819 0.0000000000
19289  8.332  -10.288  58.915 0.0000000000
19290  8.325  -10.816  59.867 0.0000000000
19291  7.779  -12.116  59.021 0.0000000000
19292  6.808  -13.749  59.175 0.0000000000
19293  6.989  -13.356  58.069 0.0000000000
19294  6.827  -8.371  56.242 0.0000000000
19295  7.105  -8.952  56.754 0.0000000000
19296  6.325  -10.083  55.857 0.0000000000
19297  5.290  -14.908  54.278 0.0000000000
19298  5.591  -13.618  55.333 0.0000000000
19299  5.487  -15.399  55.172 0.0000000000
19300  5.788  -15.873  56.154 0.0000000000
19301  5.701  -17.002  55.104 0.0000000000
19302  6.249  -18.461  55.160 0.0000000000
19303  5.774  -18.121  54.056 0.0000000000
19311  10.544  -19.325  48.748 0.0000000000
19316  9.633  -13.430  50.030 0.0000000000
19317  9.612  -14.952  49.341 0.0000000000
19318  10.463  -14.439  48.969 0.0000000000
19319  12.779  -15.863  46.215 0.0000000000
19320  12.205  -16.486  46.828 0.0000000000
19321  13.176  -17.460  45.881 0.0000000000
19322  13.599  -18.922  45.856 0.0000000000
19323  14.052  -18.388  44.955 0.0000000000
19324  14.892  -19.252  43.936 0.0000000000
19325  14.404  -17.721  44.144 0.0000000000
19326  14.422  -14.790  43.033 0.0000000000
19327  14.752  -16.340  42.588 0.0000000000
19333  13.285  -10.260  43.542 0.0000000000
19335  13.028  -9.859  42.848 0.0000000000
19337  12.718  -8.703  43.187 0.0000000000
19338  11.477  -6.884  47.552 0.0000000000
19339  12.115  -7.766  46.690 0.0000000000
19340  11.657  -6.540  46.824 0.0000000000
19341  11.710  -4.610  45.377 0.0000000000
19342  11.921  -5.874  45.320 0.0000000000
19343  11.826  -5.534  44.566 0.0000000000
19344  11.810  -6.436  43.709 0.0000000000
19345  11.552  -5.302  43.884 0.0000000000
19346  11.096  -5.023  43.261 0.0000000000
19347  11.369  -4.079  44.019 0.0000000000
19348  12.743  -0.572  43.612 0.0000000000
19349  12.195  -1.572  43.325 0.0000000000
19350  12.651  -0.340  42.714 0.0000000000
19352  12.976  0.975  42.172 0.0000000000
19353  8.844  2.380  52.493 0.0000000000
19354  9.801  1.394  52.005 0.0000000000
19355  9.129  2.479  51.513 0.0000000000
19356  8.935  4.252  48.979 0.0000000000
19357  9.554  2.856  49.625 0.0000000000
19358  9.796  3.105  48.721 0.0000000000
19359  10.695  2.058  48.431 0.0000000000
19360  10.118  3.417  47.895 0.0000000000
19365  10.661  6.730  46.180 0.0000000000
19366  11.166  5.526  45.715 0.0000000000
19367  11.156  4.006  46.151 0.0000000000
19368  11.811  4.264  45.310 0.0000000000
19369  12.372  3.015  44.893 0.0000000000
19370  12.378  4.502  44.491 0.0000000000
19371  13.473  6.431  42.191 0.0000000000
19372  13.246  4.957  42.619 0.0000000000
19373  13.452  5.180  41.576 0.0000000000
19374  13.251  3.871  41.219 0.0000000000
19375  13.422  5.341  40.692 0.0000000000
19892  40.455  1.682  48.335 0.0000000000
19893  41.203  1.937  48.033 0.0000000000
19894  40.189  3.804  45.774 0.0000000000
19895  40.181  3.967  47.035 0.0000000000
19896  39.439  4.547  46.009 0.0000000000
19897  39.006  5.604  46.344 0.0000000000
19898  38.809  5.253  45.143 0.0000000000
19899  41.324  1.533  41.098 0.0000000000
19900  40.868  2.276  42.111 0.0000000000
19901  39.786  2.327  41.195 0.0000000000
19902  37.770  5.613  41.216 0.0000000000
19903  38.264  4.984  41.883 0.0000000000
19904  37.873  6.216  42.414 0.0000000000
19905  38.029  6.861  43.454 0.0000000000
19921  38.312  1.627  34.576 0.0000000000
19922  36.919  2.955  34.844 0.0000000000
19923  37.230  2.318  33.996 0.0000000000
19924  35.739  3.197  31.766 0.0000000000
19925  35.307  3.672  32.795 0.0000000000
19926  34.442  4.411  31.884 0.0000000000
19930  34.137  4.612  29.752 0.0000000000
19931  37.357  3.148  27.609 0.0000000000
19932  35.778  3.887  27.535 0.0000000000
19933  36.848  3.728  26.641 0.0000000000
19935  37.996  3.721  25.829 0.0000000000
19936  38.986  3.842  25.035 0.0000000000
19937  39.447  3.430  25.914 0.0000000000
19938  43.026  3.555  27.438 0.0000000000
19939  42.553  3.488  26.280 0.0000000000
19940  43.981  3.932  26.583 0.0000000000
19941  45.164  4.086  25.816 0.0000000000
19942  45.456  4.486  26.981 0.0000000000
19943  47.275  2.664  30.847 0.0000000000
19944  46.199  2.952  30.214 0.0000000000
19945  47.906  3.442  30.512 0.0000000000
19946  50.868  5.841  30.088 0.0000000000
19947  48.912  5.231  29.752 0.0000000000
19948  49.477  6.047  29.223 0.0000000000
19949  48.651  5.961  27.982 0.0000000000
19950  50.511  6.631  28.491 0.0000000000
19951  51.929  6.780  27.750 0.0000000000
19952  52.544  7.199  28.831 0.0000000000
19954  56.591  7.560  28.751 0.0000000000
20055  42.308  -1.495  16.748 0.0000000000
20118  49.159  3.514  6.118 0.0000000000
20119  48.192  3.564  7.001 0.0000000000
20120  48.557  2.252  8.234 0.0000000000
20121  47.943  1.016  10.256 0.0000000000
20122  48.731  0.677  9.409 0.0000000000
20123  52.521  1.767  4.367 0.0000000000
20124  51.709  2.302  4.419 0.0000000000
20125  51.437  0.636  5.626 0.0000000000
23151  10.537  10.439  63.510 0.0000000000
23152  9.581  9.980  64.563 0.0000000000
23153  9.595  11.431  64.075 0.0000000000
23154  8.649  12.388  64.142 0.0000000000
23155  7.937  13.002  63.407 0.0000000000
23207  42.717  4.443  21.794 0.0000000000
23209  41.334  4.405  22.920 0.0000000000
23210  41.286  4.048  23.648 0.0000000000
23402  21.025  3.893  63.994 0.0000000000
23403  21.327  5.024  63.578 0.0000000000
23404  22.021  4.094  63.909 0.0000000000
23405  22.814  4.037  63.183 0.0000000000
23406  23.084  3.574  61.958 0.0000000000
23407  22.711  -0.368  47.632 0.0000000000
23408  22.404  0.827  48.096 0.0000000000
23409  22.986  0.916  47.245 0.0000000000
23410  23.462  2.051  46.982 0.0000000000
23411  24.214  3.226  46.836 0.0000000000
23412  25.021  4.292  46.859 0.0000000000
23413  25.160  3.274  46.854 0.0000000000
23414  25.977  3.292  47.321 0.0000000000
23415  26.723  3.420  48.040 0.0000000000
23421  19.320  -3.440  63.644 0.0000000000
23422  18.618  -3.869  64.307 0.0000000000
23423  19.711  -2.517  64.440 0.0000000000
23424  20.014  -1.479  65.056 0.0000000000
23425  19.843  -0.217  65.173 0.0000000000
23426  19.451  0.655  64.817 0.0000000000
23427  20.474  1.104  64.742 0.0000000000
23428  20.945  2.442  64.480 0.0000000000
23455  27.252  3.318  48.844 0.0000000000
23456  26.580  2.143  47.903 0.0000000000
23457  26.730  0.734  47.336 0.0000000000
23458  27.070  -0.705  46.586 0.0000000000
23727  5.966  -13.005  66.043 0.0000000000
23728  5.439  -14.092  65.131 0.0000000000
23729  6.251  -12.731  65.043 0.0000000000
23730  6.666  -12.433  64.076 0.0000000000
23731  7.175  -12.156  63.042 0.0000000000
23732  9.241  -2.440  56.278 0.0000000000
23733  8.707  -4.117  56.062 0.0000000000
23734  9.365  -3.778  55.337 0.0000000000
23735  9.035  -4.962  54.346 0.0000000000
23736  8.452  -6.306  53.174 0.0000000000
23737  8.210  -7.609  52.012 0.0000000000
23738  8.997  -6.083  52.579 0.0000000000
23739  9.525  -5.729  51.973 0.0000000000
23740  10.085  -5.355  51.272 0.0000000000
23741  10.477  -5.051  50.591 0.0000000000
23742  10.720  -4.050  51.436 0.0000000000
23743  11.136  -2.590  51.344 0.0000000000
23744  11.143  -1.112  51.078 0.0000000000
23846  37.744  3.598  52.186 0.0000000000
23847  39.120  4.832  53.062 0.0000000000
23848  38.710  3.539  51.897 0.0000000000
23849  39.602  3.643  51.390 0.0000000000
23850  40.171  3.919  50.503 0.0000000000
23851  48.392  -0.560  39.968 0.0000000000
23852  46.432  -0.454  39.527 0.0000000000
23853  47.227  -0.873  38.592 0.0000000000
23854  46.015  -0.998  37.386 0.0000000000
23855  44.848  -0.924  36.308 0.0000000000
23856  43.733  -0.716  35.308 0.0000000000
23857  45.720  -0.950  35.266 0.0000000000
23858  46.576  -0.699  34.353 0.0000000000
23859  47.449  -0.198  33.543 0.0000000000
23860  47.995  0.397  32.834 0.0000000000
23861  49.169  -0.057  33.656 0.0000000000
23862  51.041  0.170  33.914 0.0000000000
23882  43.167  3.156  12.098 0.0000000000
23891  53.276  4.486  8.543 0.0000000000
23892  53.071  4.711  7.259 0.0000000000
23893  54.783  4.539  7.047 0.0000000000
24482  20.306  -4.419  60.002 0.0000000000
24483  21.085  -3.751  59.744 0.0000000000
24484  20.653  -4.598  59.074 0.0000000000
24485  20.741  -4.914  57.905 0.0000000000
24486  20.932  -5.291  56.699 0.0000000000
24487  21.880  -9.643  53.131 0.0000000000
24488  21.577  -8.465  53.528 0.0000000000
24489  21.864  -8.752  52.413 0.0000000000
24490  22.033  -7.633  51.562 0.0000000000
24491  22.090  -6.703  50.695 0.0000000000
24492  22.187  -5.553  49.955 0.0000000000
24493  22.413  -6.857  49.427 0.0000000000
24494  22.861  -7.051  48.294 0.0000000000
24495  23.292  -6.923  47.108 0.0000000000
24505  18.197  -9.211  60.077 0.0000000000
24506  18.240  -8.012  60.627 0.0000000000
24507  18.714  -7.466  60.139 0.0000000000
24508  19.409  -5.791  60.100 0.0000000000
24535  23.876  -7.244  46.280 0.0000000000
24536  23.859  -8.653  47.089 0.0000000000
24807  9.445  -0.938  67.168 0.0000000000
24808  8.674  -1.650  66.344 0.0000000000
24809  8.564  -0.416  66.796 0.0000000000
24810  7.777  -0.019  66.349 0.0000000000
24811  7.172  0.342  65.752 0.0000000000
24812  6.781  5.838  63.756 0.0000000000
24813  6.592  4.264  64.078 0.0000000000
24814  6.743  4.712  62.785 0.0000000000
24815  6.954  3.713  61.738 0.0000000000
24816  7.280  2.860  60.712 0.0000000000
24817  7.513  1.983  59.694 0.0000000000
24818  7.604  3.445  59.424 0.0000000000
24819  7.751  3.853  58.099 0.0000000000
24820  7.679  4.150  56.750 0.0000000000
24821  7.678  4.279  55.616 0.0000000000
24822  7.499  5.282  56.386 0.0000000000
24823  7.641  6.407  56.097 0.0000000000
24824  8.091  7.625  55.949 0.0000000000
24977  48.344  5.002  14.929 0.0000000000
24978  49.835  4.449  14.814 0.0000000000
24979  51.418  4.136  14.768 0.0000000000
24980  52.654  4.090  14.601 0.0000000000
24981  51.487  3.955  15.659 0.0000000000
24982  51.701  3.898  16.552 0.0000000000
24983  51.919  3.859  17.566 0.0000000000
24984  48.591  3.468  22.310 0.0000000000
24985  50.012  3.541  21.583 0.0000000000
24986  50.261  3.691  22.548 0.0000000000
24987  51.790  3.979  22.675 0.0000000000
24988  53.353  4.320  22.710 0.0000000000
24989  54.805  4.731  22.657 0.0000000000
24990  53.818  4.845  23.807 0.0000000000
24991  54.159  5.529  24.876 0.0000000000
24992  54.420  6.284  25.953 0.0000000000
25562  14.679  10.175  59.614 0.0000000000
25563  14.954  11.533  59.667 0.0000000000
25564  15.896  10.717  59.603 0.0000000000
25565  16.977  11.242  60.039 0.0000000000
25566  17.983  11.844  60.603 0.0000000000
25567  21.589  9.618  60.499 0.0000000000
25568  21.258  10.737  60.797 0.0000000000
25569  21.227  10.504  59.485 0.0000000000
25570  20.977  11.542  58.486 0.0000000000
25576  22.287  -0.070  57.559 0.0000000000
25577  22.535  1.272  58.103 0.0000000000
25578  22.274  1.303  56.725 0.0000000000
25579  21.839  2.435  55.978 0.0000000000
25580  21.488  3.509  55.118 0.0000000000
25581  21.750  5.567  49.363 0.0000000000
25582  21.412  5.634  50.598 0.0000000000
25583  21.579  6.822  49.541 0.0000000000
25584  21.449  7.889  49.924 0.0000000000
25585  21.342  8.934  50.293 0.0000000000
25594  28.008  8.076  47.421 0.0000000000
25612  6.839  -15.807  69.497 0.0000000000
25613  6.333  -15.141  68.954 0.0000000000
25614  7.235  -14.307  69.209 0.0000000000
25615  7.687  -12.865  69.089 0.0000000000
25616  8.339  -11.491  68.925 0.0000000000
25621  12.760  -12.371  64.124 0.0000000000
25622  15.458  -5.477  66.128 0.0000000000
25623  14.529  -6.851  65.778 0.0000000000
25624  14.659  -5.967  66.768 0.0000000000
25625  13.809  -6.503  67.408 0.0000000000
25626  12.817  -7.083  67.970 0.0000000000
25627  11.815  -7.679  68.451 0.0000000000
25628  12.813  -6.186  68.724 0.0000000000
25629  12.597  -5.286  68.988 0.0000000000
25630  12.245  -4.403  68.841 0.0000000000
25631  11.901  -3.755  68.480 0.0000000000
25632  12.947  -2.984  68.397 0.0000000000
25633  13.473  -1.486  67.541 0.0000000000
25634  13.746  -0.160  66.515 0.0000000000
25635  16.911  3.257  62.333 0.0000000000
25636  15.808  2.711  62.639 0.0000000000
25637  16.033  3.916  61.792 0.0000000000
25638  15.230  4.683  61.501 0.0000000000
25639  14.407  5.592  61.368 0.0000000000
25640  13.597  6.529  61.385 0.0000000000
25641  14.483  7.055  60.629 0.0000000000
25642  14.579  8.645  60.006 0.0000000000
25726  32.552  8.904  53.415 0.0000000000
25727  29.645  2.481  52.047 0.0000000000
25728  30.246  3.814  53.398 0.0000000000
25729  30.743  2.740  52.547 0.0000000000
25730  31.882  3.152  52.811 0.0000000000
25731  33.097  3.589  53.098 0.0000000000
25732  34.150  3.912  53.195 0.0000000000
25733  33.199  2.998  51.400 0.0000000000
25734  33.356  2.263  49.621 0.0000000000
25735  33.383  1.225  47.952 0.0000000000
25736  27.018  -7.662  44.738 0.0000000000
25737  27.107  -6.347  44.679 0.0000000000
26549  9.068  -5.864  61.516 0.0000000000
26550  8.979  -7.665  61.055 0.0000000000
26551  8.889  -7.234  60.245 0.0000000000
26552  8.557  -8.566  59.055 0.0000000000
26553  8.062  -9.914  57.968 0.0000000000
26554  5.636  -10.906  54.222 0.0000000000
26555  5.622  -11.351  54.932 0.0000000000
26556  5.363  -12.659  53.833 0.0000000000
26557  5.249  -14.421  53.441 0.0000000000
26558  5.380  -16.181  53.158 0.0000000000
26559  5.620  -17.784  53.056 0.0000000000
26560  5.812  -17.367  52.029 0.0000000000
26561  6.627  -18.353  51.065 0.0000000000
26562  7.761  -19.190  50.375 0.0000000000
26564  8.491  -18.784  49.816 0.0000000000
26565  9.255  -18.358  49.281 0.0000000000
26566  10.074  -17.925  48.746 0.0000000000
26567  11.163  -12.340  49.144 0.0000000000
26568  11.219  -13.935  48.507 0.0000000000
26569  11.902  -13.328  47.946 0.0000000000
26570  12.610  -14.284  46.737 0.0000000000
26571  13.287  -15.181  45.610 0.0000000000
26572  13.977  -16.112  44.466 0.0000000000
26573  13.681  -14.543  44.934 0.0000000000
26574  13.967  -13.890  44.217 0.0000000000
26575  14.061  -13.260  43.482 0.0000000000
26577  13.747  -11.996  43.895 0.0000000000
26578  13.399  -10.672  44.305 0.0000000000
26579  13.101  -9.429  44.622 0.0000000000
26580  11.457  -4.164  47.686 0.0000000000
26581  11.476  -5.226  46.942 0.0000000000
26582  11.640  -3.898  46.845 0.0000000000
26583  11.823  -3.577  46.097 0.0000000000
26584  11.833  -3.284  45.306 0.0000000000
26585  11.780  -3.035  44.543 0.0000000000
26586  12.333  -2.000  44.954 0.0000000000
26587  12.734  -0.733  44.506 0.0000000000
26588  13.005  0.526  44.020 0.0000000000
26589  7.564  4.917  51.397 0.0000000000
26590  8.282  3.556  50.937 0.0000000000
26591  7.834  5.179  50.363 0.0000000000
26592  8.332  5.504  49.371 0.0000000000
26593  8.978  5.759  48.560 0.0000000000
26599  12.586  6.055  44.019 0.0000000000
26912  41.993  2.351  47.375 0.0000000000
26913  42.446  2.773  46.262 0.0000000000
26914  41.446  3.272  45.436 0.0000000000
26915  40.256  3.503  44.448 0.0000000000
26916  39.396  1.950  39.360 0.0000000000
26917  39.005  2.725  40.331 0.0000000000
26918  38.455  3.357  39.696 0.0000000000
26919  37.796  4.845  40.073 0.0000000000
26920  37.404  6.146  40.590 0.0000000000
26921  37.531  7.573  40.806 0.0000000000
26922  37.142  6.897  39.818 0.0000000000
26928  34.991  6.207  35.505 0.0000000000
26929  39.466  1.104  32.766 0.0000000000
26930  37.703  1.900  33.094 0.0000000000
26931  38.340  1.662  32.202 0.0000000000
26932  37.267  2.258  31.601 0.0000000000
26933  36.305  2.878  30.694 0.0000000000
26934  35.473  3.497  29.610 0.0000000000
26935  37.157  2.685  29.611 0.0000000000
26936  38.185  2.682  28.622 0.0000000000
26937  39.222  2.877  27.683 0.0000000000
26938  40.086  3.112  26.864 0.0000000000
26939  40.800  2.914  27.933 0.0000000000
26940  42.304  3.151  28.225 0.0000000000
26941  43.848  3.489  28.553 0.0000000000
26942  50.888  3.373  30.969 0.0000000000
26943  49.707  3.906  30.750 0.0000000000
26944  51.538  4.390  30.798 0.0000000000
26945  52.140  5.391  30.653 0.0000000000
26946  52.809  6.415  30.364 0.0000000000
26947  53.657  7.159  29.775 0.0000000000
26948  54.864  6.748  30.279 0.0000000000
26996  39.413  3.189  14.381 0.0000000000
26997  38.565  3.456  14.527 0.0000000000
26998  38.826  2.078  15.530 0.0000000000
27009  43.982  -1.960  16.018 0.0000000000
27049  50.077  3.248  5.302 0.0000000000
28802  19.934  -9.298  58.049 0.0000000000
28803  20.142  -7.869  57.572 0.0000000000
28804  20.323  -9.006  57.324 0.0000000000
28805  20.871  -9.383  56.123 0.0000000000
28806  21.342  -9.888  54.964 0.0000000000
28809  21.896  -10.380  54.100 0.0000000000
29055  10.146  4.359  65.823 0.0000000000
29056  9.034  3.655  66.338 0.0000000000
29057  9.204  5.238  66.072 0.0000000000
29058  8.312  5.929  65.995 0.0000000000
29059  7.482  6.564  65.555 0.0000000000
29060  8.561  9.219  65.168 0.0000000000
29061  7.559  8.194  65.191 0.0000000000
29062  7.027  7.047  64.557 0.0000000000
29063  7.035  7.511  63.289 0.0000000000
29064  7.273  7.839  61.980 0.0000000000
29065  7.545  8.134  60.574 0.0000000000
29066  7.765  8.379  59.311 0.0000000000
29067  7.734  9.618  60.147 0.0000000000
29187  45.167  5.183  18.766 0.0000000000
29188  46.583  4.270  18.706 0.0000000000
29189  47.915  3.845  18.670 0.0000000000
29190  46.670  3.890  19.626 0.0000000000
29191  46.751  3.609  20.560 0.0000000000
29192  46.835  3.403  21.374 0.0000000000
29193  44.019  3.785  21.857 0.0000000000
29194  45.399  3.429  22.030 0.0000000000
29195  46.952  3.342  22.140 0.0000000000
29196  47.137  3.399  23.012 0.0000000000
29197  47.377  3.549  23.775 0.0000000000
29198  47.562  3.893  24.689 0.0000000000
29642  18.201  6.801  61.258 0.0000000000
29643  18.360  8.232  60.904 0.0000000000
29644  19.125  7.429  61.591 0.0000000000
29645  20.081  7.981  61.956 0.0000000000
29646  20.970  8.483  62.101 0.0000000000
29647  21.596  6.348  63.071 0.0000000000
29648  21.794  7.575  62.278 0.0000000000
29649  21.809  8.617  61.433 0.0000000000
29650  21.779  8.443  60.191 0.0000000000
29651  21.439  8.036  58.884 0.0000000000
29652  21.247  7.872  57.718 0.0000000000
29653  21.797  -0.392  52.349 0.0000000000
29654  21.636  1.039  52.807 0.0000000000
29655  21.662  0.930  51.569 0.0000000000
29656  21.677  2.197  50.778 0.0000000000
29657  21.801  3.317  49.987 0.0000000000
29658  22.158  2.103  48.439 0.0000000000
29659  22.135  3.275  48.869 0.0000000000
29660  22.007  4.473  49.177 0.0000000000
29661  22.288  5.524  48.331 0.0000000000
29662  22.684  6.477  47.538 0.0000000000
29663  23.265  7.399  46.881 0.0000000000
29664  23.751  8.139  46.404 0.0000000000
29665  24.176  7.265  46.442 0.0000000000
29666  25.276  7.207  46.327 0.0000000000
29667  26.363  7.166  46.659 0.0000000000
29668  25.774  5.236  46.928 0.0000000000
29669  26.673  6.290  47.190 0.0000000000
29670  27.404  7.179  47.353 0.0000000000
29671  28.283  7.267  48.185 0.0000000000
29672  29.054  7.396  49.256 0.0000000000
29673  29.828  7.591  50.269 0.0000000000
29685  15.516  -9.741  61.929 0.0000000000
29686  14.835  -10.106  62.541 0.0000000000
29687  15.579  -8.274  62.671 0.0000000000
29688  15.806  -7.016  63.627 0.0000000000
29689  15.998  -5.930  64.582 0.0000000000
29690  17.829  -4.259  64.703 0.0000000000
29691  16.946  -4.538  65.081 0.0000000000
29692  16.150  -4.971  65.516 0.0000000000
29693  16.296  -4.036  66.396 0.0000000000
29694  16.387  -2.980  66.935 0.0000000000
29695  16.355  -1.869  67.012 0.0000000000
29696  15.947  -1.069  66.662 0.0000000000
29697  16.789  -0.698  66.015 0.0000000000
29698  17.010  0.292  64.831 0.0000000000
29699  17.289  1.403  63.717 0.0000000000
29700  18.943  1.408  64.253 0.0000000000
29701  18.304  2.031  63.606 0.0000000000
29702  17.640  2.618  62.958 0.0000000000
29703  17.950  3.955  62.433 0.0000000000
29704  18.134  5.304  61.857 0.0000000000
29767  30.420  7.549  51.275 0.0000000000
29768  29.776  6.505  50.829 0.0000000000
29769  29.519  5.350  51.227 0.0000000000
29770  28.870  4.127  51.340 0.0000000000
29771  27.606  3.121  49.628 0.0000000000
29772  28.022  2.841  50.452 0.0000000000
29773  28.643  2.510  51.172 0.0000000000
29774  29.227  1.268  50.438 0.0000000000
29775  29.783  0.817  48.973 0.0000000000
29776  30.144  0.273  47.581 0.0000000000
30404  5.041  -15.280  64.193 0.0000000000
30405  5.197  -16.618  63.344 0.0000000000
30410  7.933  -4.396  59.110 0.0000000000
30411  8.006  -6.114  58.441 0.0000000000
30412  7.722  -5.542  58.022 0.0000000000
30413  7.239  -6.640  56.884 0.0000000000
30414  6.710  -7.709  55.766 0.0000000000
30415  7.808  -5.684  55.649 0.0000000000
30416  6.867  -7.326  55.194 0.0000000000
30417  6.203  -9.142  54.599 0.0000000000
30418  5.985  -10.577  53.451 0.0000000000
30419  6.310  -11.858  52.424 0.0000000000
30420  6.997  -13.118  51.522 0.0000000000
30421  7.792  -14.295  50.624 0.0000000000
30422  7.910  -12.740  51.253 0.0000000000
30423  8.758  -12.268  50.933 0.0000000000
30424  9.611  -11.811  50.552 0.0000000000
30425  8.638  -8.996  51.191 0.0000000000
30426  9.474  -10.201  50.687 0.0000000000
30427  10.331  -11.303  50.120 0.0000000000
30428  11.004  -10.836  49.503 0.0000000000
30429  11.582  -10.266  48.827 0.0000000000
30430  12.026  -9.790  48.063 0.0000000000
30431  12.341  -9.361  47.273 0.0000000000
30432  11.614  -8.491  48.123 0.0000000000
30433  11.177  -7.158  48.232 0.0000000000
30434  10.993  -5.738  48.369 0.0000000000
30435  10.773  -4.829  49.873 0.0000000000
30436  11.054  -4.584  49.143 0.0000000000
30437  11.235  -4.399  48.426 0.0000000000
30438  11.565  -3.173  48.236 0.0000000000
30439  11.858  -1.825  47.949 0.0000000000
30440  11.951  -0.303  47.588 0.0000000000
30680  38.187  8.847  55.497 0.0000000000
30682  39.188  9.001  54.749 0.0000000000
30685  39.927  6.196  52.694 0.0000000000
30686  40.057  7.732  51.670 0.0000000000
30691  45.387  1.922  43.213 0.0000000000
30692  43.692  2.167  42.994 0.0000000000
30693  44.259  1.481  42.013 0.0000000000
30694  43.096  1.130  41.041 0.0000000000
30695  41.890  0.896  40.095 0.0000000000
30696  44.543  -0.115  39.186 0.0000000000
30697  42.555  0.353  39.146 0.0000000000
30698  40.794  0.937  39.166 0.0000000000
30699  39.895  1.311  38.512 0.0000000000
30700  39.186  1.794  37.745 0.0000000000
30701  38.363  2.407  37.102 0.0000000000
30702  37.658  3.095  36.495 0.0000000000
30703  38.779  1.661  36.233 0.0000000000
30704  39.279  1.068  35.343 0.0000000000
30705  39.854  0.733  34.416 0.0000000000
30706  42.610  -0.308  34.671 0.0000000000
30707  41.575  0.233  34.151 0.0000000000
30708  40.542  0.606  33.468 0.0000000000
30709  41.208  0.779  32.522 0.0000000000
30710  42.102  1.113  31.733 0.0000000000
30711  43.100  1.522  31.016 0.0000000000
30712  43.846  1.974  30.441 0.0000000000
30713  44.765  1.769  31.135 0.0000000000
30714  46.559  2.014  31.316 0.0000000000
30715  48.448  2.262  31.474 0.0000000000
30716  48.657  1.032  32.247 0.0000000000
30717  49.433  1.706  31.642 0.0000000000
30718  50.183  2.448  31.223 0.0000000000
30719  52.139  2.722  31.094 0.0000000000
30761  40.231  2.915  14.240 0.0000000000
30762  40.421  1.520  15.401 0.0000000000
30765  41.375  -0.005  16.188 0.0000000000
30766  42.204  -0.228  15.974 0.0000000000
30767  43.108  -0.429  15.667 0.0000000000
30768  43.590  1.948  13.273 0.0000000000
30769  43.810  0.684  14.376 0.0000000000
30770  43.977  -0.588  15.242 0.0000000000
30771  44.804  -0.841  14.836 0.0000000000
30772  45.578  -1.137  14.353 0.0000000000
30773  46.334  -1.472  13.730 0.0000000000
30790  52.848  5.174  6.085 0.0000000000
30791  52.721  5.901  5.071 0.0000000000
30792  52.598  6.730  4.467 0.0000000000
30793  53.476  6.687  2.967 0.0000000000
30794  53.742  6.266  1.818 0.0000000000
30795  53.376  5.616  1.476 0.0000000000
30796  52.684  4.796  1.975 0.0000000000
30797  53.549  4.273  2.186 0.0000000000
30798  53.517  2.833  3.316 0.0000000000
32162  22.230  -0.580  63.249 0.0000000000
32163  22.925  0.217  63.000 0.0000000000
32164  22.545  -0.930  62.341 0.0000000000
32165  22.504  -1.362  61.136 0.0000000000
32166  22.391  -1.282  59.765 0.0000000000
32167  21.548  -3.168  59.415 0.0000000000
32168  21.936  -2.290  58.982 0.0000000000
32169  22.160  -1.397  58.351 0.0000000000
32170  21.992  -1.370  56.936 0.0000000000
32171  21.959  -1.262  55.540 0.0000000000
32172  21.902  -1.525  54.310 0.0000000000
32173  20.476  -7.330  56.683 0.0000000000
32174  20.805  -6.221  56.101 0.0000000000
32175  20.995  -5.688  55.485 0.0000000000
32176  21.366  -7.154  53.908 0.0000000000
32177  21.226  -5.983  54.373 0.0000000000
32178  21.411  -4.851  55.002 0.0000000000
32179  21.543  -3.798  54.418 0.0000000000
32180  21.863  -2.636  53.638 0.0000000000
32181  21.943  -1.524  53.005 0.0000000000
32182  22.004  -1.577  51.767 0.0000000000
32183  22.082  -1.725  50.510 0.0000000000
32184  22.286  -1.791  49.321 0.0000000000
32185  22.332  -4.342  49.220 0.0000000000
32186  22.517  -3.167  48.697 0.0000000000
32187  22.546  -1.810  48.172 0.0000000000
32188  22.986  -1.664  47.178 0.0000000000
32189  23.569  -1.439  46.351 0.0000000000
32190  24.339  -1.251  45.804 0.0000000000
32210  15.593  -11.060  61.540 0.0000000000
32211  16.090  -9.213  61.517 0.0000000000
32212  17.012  -7.540  62.034 0.0000000000
32213  17.920  -5.922  62.398 0.0000000000
32214  18.371  -6.679  61.315 0.0000000000
32215  18.532  -5.595  61.977 0.0000000000
32216  18.933  -4.468  62.892 0.0000000000
32217  19.865  -3.001  62.891 0.0000000000
32218  21.185  -1.684  63.087 0.0000000000
32275  25.064  -1.519  45.553 0.0000000000
32276  24.593  -2.993  45.493 0.0000000000
32277  24.960  -4.627  45.100 0.0000000000
32278  25.473  -6.272  44.854 0.0000000000
32279  24.566  -7.636  45.706 0.0000000000
32280  25.285  -7.741  45.205 0.0000000000
32281  26.161  -7.785  44.902 0.0000000000
32847  9.060  -7.256  65.749 0.0000000000
32848  8.746  -8.269  64.663 0.0000000000
32849  9.173  -6.607  64.809 0.0000000000
32850  9.164  -5.849  64.031 0.0000000000
32851  9.054  -5.123  63.370 0.0000000000
32852  8.367  -2.418  65.261 0.0000000000
32853  8.482  -3.343  64.026 0.0000000000
32854  8.849  -4.532  62.734 0.0000000000
32855  8.610  -4.176  62.069 0.0000000000
32856  8.326  -3.891  61.417 0.0000000000
32857  8.109  -3.628  60.803 0.0000000000
32858  7.857  2.759  66.449 0.0000000000
32859  7.026  1.738  66.011 0.0000000000
32860  6.695  0.670  64.906 0.0000000000
32861  6.415  2.608  64.145 0.0000000000
32862  6.481  1.025  63.976 0.0000000000
32863  6.718  -0.351  63.802 0.0000000000
32864  7.055  -1.304  62.475 0.0000000000
32865  7.503  -2.226  61.305 0.0000000000
32866  7.790  -3.297  60.184 0.0000000000
32867  7.682  -2.800  59.515 0.0000000000
32868  7.853  -2.170  58.813 0.0000000000
32869  8.323  -1.620  57.974 0.0000000000
32870  7.800  1.049  58.702 0.0000000000
32871  8.227  -0.009  57.935 0.0000000000
32872  8.797  -1.106  57.139 0.0000000000
32873  9.292  -0.731  56.233 0.0000000000
32874  9.659  -0.402  55.297 0.0000000000
32875  9.932  -0.153  54.349 0.0000000000
32876  10.110  -0.029  53.472 0.0000000000
32877  9.456  1.086  53.933 0.0000000000
32878  8.711  2.264  53.472 0.0000000000
32879  8.061  3.403  52.977 0.0000000000
32880  7.566  4.390  54.551 0.0000000000
32881  7.453  4.511  53.506 0.0000000000
32882  7.429  4.653  52.433 0.0000000000
32883  7.641  6.288  51.983 0.0000000000
32884  8.482  7.580  51.643 0.0000000000
32886  7.992  8.588  58.122 0.0000000000
32887  8.224  8.754  56.892 0.0000000000
33101  38.207  -0.295  45.841 0.0000000000
33102  38.719  0.651  47.312 0.0000000000
33110  44.850  1.943  45.736 0.0000000000
33111  45.714  2.248  45.161 0.0000000000
33120  46.398  2.158  44.315 0.0000000000
33121  47.071  1.684  43.476 0.0000000000
33122  47.771  1.074  42.645 0.0000000000
33208  50.191  5.108  10.402 0.0000000000
33209  49.156  5.065  12.774 0.0000000000
33210  50.330  4.712  11.438 0.0000000000
33211  51.732  4.480  9.976 0.0000000000
33212  53.423  4.408  9.788 0.0000000000
33213  55.205  4.794  9.588 0.0000000000
33219  53.955  4.355  14.353 0.0000000000
33220  55.201  4.701  13.945 0.0000000000
33225  49.334  3.700  18.717 0.0000000000
33226  50.738  3.679  18.703 0.0000000000
33227  52.168  3.768  18.660 0.0000000000
33228  51.232  3.665  20.772 0.0000000000
33229  52.429  3.743  19.677 0.0000000000
33230  53.428  3.851  18.501 0.0000000000
33231  54.686  4.142  18.238 0.0000000000
34447  15.284  12.739  59.920 0.0000000000
34453  18.538  9.725  60.842 0.0000000000
34454  18.734  11.008  60.910 0.0000000000
34455  18.914  12.382  60.880 0.0000000000
34456  20.682  11.813  60.885 0.0000000000
34457  19.884  12.768  60.671 0.0000000000
34471  23.146  1.134  62.522 0.0000000000
34472  23.246  2.222  61.621 0.0000000000
34473  22.917  3.517  60.634 0.0000000000
34474  22.557  2.415  58.628 0.0000000000
34475  22.569  3.554  59.158 0.0000000000
34476  22.444  4.547  59.524 0.0000000000
34477  21.777  5.629  58.525 0.0000000000
34478  21.385  6.714  57.563 0.0000000000
34479  21.072  7.859  56.592 0.0000000000
34480  21.548  2.325  53.337 0.0000000000
34481  21.363  3.509  53.753 0.0000000000
34482  21.220  4.640  54.177 0.0000000000
34483  21.168  5.764  51.816 0.0000000000
34484  21.122  5.755  53.189 0.0000000000
34485  21.157  5.738  54.543 0.0000000000
34486  21.038  6.794  54.967 0.0000000000
34487  20.946  7.915  55.309 0.0000000000
34488  20.872  9.000  55.617 0.0000000000
34489  20.715  10.126  54.563 0.0000000000
34490  20.728  11.173  53.616 0.0000000000
34546  5.182  -16.560  66.995 0.0000000000
34547  5.338  -14.974  66.957 0.0000000000
34548  6.027  -14.560  68.362 0.0000000000
34549  5.808  -13.959  67.695 0.0000000000
34550  5.811  -13.415  66.971 0.0000000000
34551  6.561  -12.042  66.829 0.0000000000
34552  7.438  -10.744  66.631 0.0000000000
34553  8.305  -9.289  66.539 0.0000000000
34562  10.234  -13.641  67.990 0.0000000000
34563  14.016  -10.495  63.059 0.0000000000
34564  13.229  -10.773  63.755 0.0000000000
34565  12.562  -11.182  64.507 0.0000000000
34566  13.510  -8.478  65.462 0.0000000000
34567  12.558  -10.038  65.144 0.0000000000
34568  11.864  -11.600  65.391 0.0000000000
34569  11.239  -11.951  66.453 0.0000000000
34570  10.651  -12.304  67.394 0.0000000000
34571  9.922  -12.667  68.273 0.0000000000
34572  9.705  -11.747  68.525 0.0000000000
34573  9.406  -10.945  68.721 0.0000000000
34574  9.079  -10.210  68.716 0.0000000000
34575  10.845  -8.223  68.675 0.0000000000
34576  9.858  -8.863  68.624 0.0000000000
34577  8.882  -9.503  68.471 0.0000000000
34578  8.799  -8.887  67.990 0.0000000000
34579  8.842  -8.326  67.366 0.0000000000
34580  8.952  -7.775  66.589 0.0000000000
34581  9.599  -6.255  66.614 0.0000000000
34582  9.985  -4.551  66.789 0.0000000000
34583  10.100  -2.950  67.143 0.0000000000
34584  11.430  -3.030  68.064 0.0000000000
34585  10.830  -2.166  67.713 0.0000000000
34586  10.177  -1.480  67.441 0.0000000000
34587  10.330  -0.133  67.178 0.0000000000
34588  10.574  1.105  66.617 0.0000000000
34589  10.711  2.291  66.092 0.0000000000
34590  15.280  -0.455  66.194 0.0000000000
34591  14.595  0.176  65.714 0.0000000000
34592  13.963  0.865  65.366 0.0000000000
34593  14.836  2.213  63.339 0.0000000000
34594  14.071  1.825  64.279 0.0000000000
34595  13.170  1.579  65.104 0.0000000000
34596  12.434  2.210  65.060 0.0000000000
34597  11.622  2.900  65.266 0.0000000000
34598  10.831  3.608  65.574 0.0000000000
34599  11.085  5.031  65.135 0.0000000000
34600  11.298  6.490  64.275 0.0000000000
34601  11.237  7.977  63.347 0.0000000000
34602  12.738  7.530  61.648 0.0000000000
34603  11.996  8.453  62.080 0.0000000000
34604  11.258  9.485  62.830 0.0000000000
34605  11.340  10.935  62.422 0.0000000000
34606  11.555  12.307  62.037 0.0000000000
34781  31.113  7.538  52.310 0.0000000000
34782  31.773  7.614  53.357 0.0000000000
34783  32.645  7.775  54.326 0.0000000000
34784  31.448  5.149  54.441 0.0000000000
34785  32.585  6.494  54.977 0.0000000000
34786  33.553  8.062  55.171 0.0000000000
34787  34.666  8.361  55.716 0.0000000000
34788  35.869  8.600  55.921 0.0000000000
34789  37.080  8.802  55.822 0.0000000000
34790  37.394  7.585  55.855 0.0000000000
34791  37.448  6.282  55.255 0.0000000000
34792  37.347  5.079  54.155 0.0000000000
34793  35.277  4.222  53.172 0.0000000000
34794  36.274  4.254  52.955 0.0000000000
34795  37.023  3.873  52.583 0.0000000000
34796  36.606  2.768  50.836 0.0000000000
34797  36.383  1.615  49.113 0.0000000000
34798  36.723  0.655  47.450 0.0000000000
34799  25.878  -1.732  45.541 0.0000000000
34800  26.678  -1.895  45.602 0.0000000000
34801  27.406  -1.981  45.859 0.0000000000
34802  27.360  -4.794  44.934 0.0000000000
34803  27.716  -3.320  45.447 0.0000000000
34804  28.187  -1.850  46.197 0.0000000000
34805  28.907  -1.503  46.367 0.0000000000
34806  29.590  -1.116  46.364 0.0000000000
34807  30.282  -0.776  46.282 0.0000000000
34814  30.435  -3.525  44.574 0.0000000000
34815  30.651  -1.918  45.165 0.0000000000
34816  31.055  -0.449  46.231 0.0000000000
34817  31.869  -0.169  46.298 0.0000000000
34818  32.763  -0.047  46.372 0.0000000000
34819  33.611  -0.020  46.334 0.0000000000
34822  34.475  -0.139  46.171 0.0000000000
34823  35.359  -0.337  46.006 0.0000000000
34824  36.269  -0.416  45.866 0.0000000000
34825  37.220  -0.405  45.857 0.0000000000
36447  8.508  -9.426  63.587 0.0000000000
36448  8.227  -10.576  62.736 0.0000000000
36449  7.659  -11.787  62.031 0.0000000000
36450  8.753  -9.486  60.814 0.0000000000
36451  8.106  -11.225  60.995 0.0000000000
36452  7.023  -12.937  61.196 0.0000000000
36453  6.415  -13.976  60.237 0.0000000000
36454  5.976  -15.300  59.329 0.0000000000
36455  5.927  -16.638  58.364 0.0000000000
36456  7.918  -7.762  57.811 0.0000000000
36457  7.604  -9.463  57.307 0.0000000000
36458  7.280  -11.170  57.088 0.0000000000
36459  5.879  -11.876  55.590 0.0000000000
36460  6.327  -12.341  56.244 0.0000000000
36461  6.769  -12.948  57.018 0.0000000000
36462  6.196  -14.657  57.086 0.0000000000
36463  5.965  -16.307  57.254 0.0000000000
36464  6.326  -17.772  57.274 0.0000000000
36483  8.728  -15.468  49.686 0.0000000000
36484  9.734  -16.492  48.879 0.0000000000
36485  10.880  -17.554  48.108 0.0000000000
36486  11.301  -15.467  47.872 0.0000000000
36487  11.558  -17.052  47.484 0.0000000000
36488  11.997  -18.508  47.387 0.0000000000
36489  13.079  -19.446  46.644 0.0000000000
36490  14.064  -20.302  45.720 0.0000000000
36493  15.554  -20.110  42.803 0.0000000000
36494  15.656  -19.506  41.988 0.0000000000
36495  14.619  -17.008  43.343 0.0000000000
36496  15.213  -17.942  42.262 0.0000000000
36510  12.614  -8.982  46.450 0.0000000000
36511  12.731  -8.607  45.712 0.0000000000
36512  12.724  -8.220  44.918 0.0000000000
36513  11.848  -6.188  46.087 0.0000000000
36514  12.263  -7.029  45.192 0.0000000000
36515  12.570  -7.855  44.179 0.0000000000
36516  12.242  -7.574  43.506 0.0000000000
36517  11.734  -7.298  42.951 0.0000000000
36522  11.674  -2.796  43.813 0.0000000000
36523  11.427  -2.544  43.125 0.0000000000
36528  10.363  0.088  52.470 0.0000000000
36529  10.605  0.186  51.511 0.0000000000
36530  10.797  0.306  50.653 0.0000000000
36531  9.297  2.649  50.562 0.0000000000
36532  10.288  1.609  50.177 0.0000000000
36533  11.008  0.495  49.765 0.0000000000
36534  11.225  0.667  48.893 0.0000000000
36535  11.424  0.919  48.025 0.0000000000
36536  11.739  1.121  47.237 0.0000000000
36538  9.313  7.280  48.259 0.0000000000
36539  9.611  6.039  47.868 0.0000000000
36540  10.235  7.892  46.676 0.0000000000
36541  10.164  6.393  47.064 0.0000000000
36542  9.987  4.910  47.447 0.0000000000
36543  10.540  3.733  47.015 0.0000000000
36544  11.407  2.608  46.719 0.0000000000
36545  12.193  1.364  46.352 0.0000000000
36546  12.531  1.565  45.408 0.0000000000
36547  12.845  1.750  44.463 0.0000000000
36548  13.070  1.980  43.550 0.0000000000
36549  12.902  4.736  43.583 0.0000000000
36550  13.082  3.474  43.081 0.0000000000
36551  13.151  2.185  42.606 0.0000000000
36552  13.103  2.382  41.686 0.0000000000
37177  39.552  1.573  48.598 0.0000000000
37178  40.267  2.695  49.604 0.0000000000
37179  40.338  4.067  49.446 0.0000000000
37180  40.997  3.213  47.927 0.0000000000
37181  40.209  4.058  48.283 0.0000000000
37182  39.882  5.057  48.508 0.0000000000
37183  39.391  5.912  47.539 0.0000000000
37184  38.932  6.989  46.619 0.0000000000
37185  38.568  8.049  45.585 0.0000000000
37186  42.041  2.466  43.068 0.0000000000
37187  40.436  2.934  43.284 0.0000000000
37188  39.390  3.817  43.435 0.0000000000
37189  38.825  3.615  41.339 0.0000000000
37190  38.717  4.278  42.524 0.0000000000
37191  38.781  4.891  43.836 0.0000000000
37192  38.436  6.113  44.351 0.0000000000
37193  38.280  7.442  44.507 0.0000000000
37213  36.674  3.844  35.859 0.0000000000
37214  35.747  4.546  35.286 0.0000000000
37215  34.932  5.246  34.670 0.0000000000
37216  36.155  2.988  33.428 0.0000000000
37217  35.005  4.377  33.783 0.0000000000
37225  34.824  4.169  28.622 0.0000000000
37231  38.726  4.454  24.231 0.0000000000
37232  40.102  3.929  24.314 0.0000000000
37233  41.596  3.719  24.470 0.0000000000
37234  40.979  3.382  26.023 0.0000000000
37235  42.010  3.548  25.272 0.0000000000
37236  43.104  3.653  24.583 0.0000000000
37237  44.750  3.690  24.865 0.0000000000
37238  46.388  4.090  25.253 0.0000000000
37239  47.995  4.562  25.820 0.0000000000
37240  44.516  2.552  29.931 0.0000000000
37241  45.095  3.231  29.484 0.0000000000
37242  45.453  3.983  28.865 0.0000000000
37243  48.412  4.308  30.109 0.0000000000
37244  47.114  4.595  29.340 0.0000000000
37245  45.977  4.696  28.231 0.0000000000
37246  46.948  5.194  27.421 0.0000000000
37247  48.329  5.332  26.847 0.0000000000
37248  49.705  5.200  26.248 0.0000000000
37249  51.512  5.952  26.685 0.0000000000
37250  53.301  6.587  26.964 0.0000000000
37251  55.121  7.138  26.937 0.0000000000
37252  54.668  7.594  29.026 0.0000000000
37253  55.789  7.615  27.929 0.0000000000
37451  46.343  3.748  8.853 0.0000000000
37453  47.291  3.602  7.985 0.0000000000
37454  46.732  2.493  9.972 0.0000000000
37455  47.087  1.207  11.103 0.0000000000
37456  47.234  -0.243  12.011 0.0000000000
37457  47.098  -1.879  12.776 0.0000000000
37458  51.803  3.910  3.027 0.0000000000
37459  50.967  2.891  4.702 0.0000000000
37460  50.178  1.718  6.630 0.0000000000
37462  49.942  -0.150  7.634 0.0000000000
37463  49.417  0.306  8.515 0.0000000000
41162  22.483  1.257  64.202 0.0000000000
41163  22.737  1.746  63.983 0.0000000000
41164  22.881  1.142  63.766 0.0000000000
41165  24.413  -0.099  46.152 0.0000000000
41166  24.276  0.496  46.351 0.0000000000
41167  24.731  0.579  46.250 0.0000000000
41168  24.988  1.190  46.450 0.0000000000
41169  25.102  0.649  46.247 0.0000000000
41173  22.124  -0.104  63.977 0.0000000000
41174  21.731  -0.237  64.295 0.0000000000
41175  22.172  0.477  64.289 0.0000000000
41176  22.079  1.087  64.453 0.0000000000
41191  25.494  0.521  46.297 0.0000000000
41192  25.221  -0.160  45.965 0.0000000000
41343  8.197  -9.507  65.719 0.0000000000
41344  7.933  -10.097  65.269 0.0000000000
41345  8.287  -9.313  65.228 0.0000000000
41346  10.240  -1.551  54.218 0.0000000000
41347  10.172  -2.447  54.304 0.0000000000
41348  10.348  -2.264  53.887 0.0000000000
41349  10.342  -2.954  53.537 0.0000000000
41350  10.481  -2.114  53.471 0.0000000000
41351  10.605  -2.061  53.065 0.0000000000
41352  10.500  -1.378  53.375 0.0000000000
41408  37.441  1.086  48.020 0.0000000000
41409  37.881  1.574  48.862 0.0000000000
41410  38.015  1.143  48.087 0.0000000000
41411  50.640  -0.893  37.564 0.0000000000
41412  49.571  -1.097  37.339 0.0000000000
41413  50.003  -0.957  36.892 0.0000000000
41414  49.402  -0.969  36.172 0.0000000000
41415  50.404  -0.789  36.423 0.0000000000
41416  50.641  -0.601  35.968 0.0000000000
41417  51.215  -0.557  36.657 0.0000000000
41762  19.762  -7.209  58.591 0.0000000000
41763  19.941  -6.833  58.268 0.0000000000
41764  19.930  -7.404  58.110 0.0000000000
41773  19.602  -8.624  58.542 0.0000000000
41774  19.316  -8.960  58.820 0.0000000000
41775  19.529  -8.017  58.712 0.0000000000
41776  19.520  -7.445  58.889 0.0000000000
41943  9.820  2.211  66.487 0.0000000000
41944  9.266  1.879  66.736 0.0000000000
41945  9.377  2.570  66.513 0.0000000000
41946  7.417  6.847  60.334 0.0000000000
41947  7.311  6.118  60.531 0.0000000000
41948  7.440  6.276  59.806 0.0000000000
41949  7.498  5.785  59.276 0.0000000000
41950  7.551  6.437  59.096 0.0000000000
41951  7.643  6.577  58.480 0.0000000000
41952  7.686  7.139  58.960 0.0000000000
42033  47.039  4.509  17.827 0.0000000000
42034  46.925  4.846  17.400 0.0000000000
42035  47.630  4.453  17.322 0.0000000000
42036  48.195  4.399  16.820 0.0000000000
42037  48.385  4.188  17.259 0.0000000000
42038  49.076  4.032  17.223 0.0000000000
42039  48.458  4.005  17.708 0.0000000000
42040  49.185  4.089  24.603 0.0000000000
42041  50.010  4.066  24.321 0.0000000000
42042  50.105  4.354  24.867 0.0000000000
42043  50.975  4.648  25.085 0.0000000000
42044  50.162  4.666  25.411 0.0000000000
42362  16.997  8.002  60.264 0.0000000000
42363  17.107  8.753  60.145 0.0000000000
42364  17.556  8.277  60.441 0.0000000000
42365  20.899  9.149  57.314 0.0000000000
42366  20.919  9.718  57.422 0.0000000000
42367  20.842  9.682  56.829 0.0000000000
42368  20.763  10.227  56.348 0.0000000000
42369  20.812  9.594  56.265 0.0000000000
42370  21.827  -0.155  54.203 0.0000000000
42371  21.841  0.562  54.487 0.0000000000
42372  21.750  0.499  53.832 0.0000000000
42373  22.691  7.879  47.338 0.0000000000
42374  22.385  8.064  47.793 0.0000000000
42375  22.584  8.470  47.505 0.0000000000
42376  22.433  9.043  47.534 0.0000000000
42377  22.781  8.933  47.071 0.0000000000
42379  23.083  8.766  46.662 0.0000000000
42380  30.172  8.531  49.806 0.0000000000
42381  30.158  8.990  49.302 0.0000000000
42382  30.509  9.123  49.793 0.0000000000
42384  30.887  9.271  50.288 0.0000000000
42388  9.156  -14.623  68.924 0.0000000000
42389  8.733  -14.860  69.197 0.0000000000
42390  8.977  -14.185  68.975 0.0000000000
42391  8.743  -13.744  69.043 0.0000000000
42392  9.213  -13.540  68.808 0.0000000000
42393  14.596  -12.364  62.112 0.0000000000
42394  14.211  -12.464  62.410 0.0000000000
42395  14.478  -11.742  62.264 0.0000000000
42396  15.451  -3.003  67.556 0.0000000000
42397  15.019  -3.773  67.692 0.0000000000
42398  14.951  -3.289  67.833 0.0000000000
42399  14.490  -3.593  68.029 0.0000000000
42400  14.843  -2.765  67.812 0.0000000000
42401  14.720  -2.319  67.760 0.0000000000
42402  15.189  -2.044  67.476 0.0000000000
42403  17.429  6.725  60.882 0.0000000000
42404  16.973  6.338  60.817 0.0000000000
42405  16.990  7.153  60.541 0.0000000000
42406  16.509  7.648  60.259 0.0000000000
42451  31.281  9.355  50.806 0.0000000000
42452  30.953  8.727  50.856 0.0000000000
42453  30.765  1.020  48.360 0.0000000000
42454  31.054  1.549  49.264 0.0000000000
42455  31.151  1.235  48.515 0.0000000000
42456  31.650  1.432  48.609 0.0000000000
42457  31.283  0.813  47.701 0.0000000000
42911  8.415  -4.995  59.910 0.0000000000
42912  8.593  -5.824  59.611 0.0000000000
42913  8.391  -5.671  59.325 0.0000000000
42914  6.520  -14.138  51.498 0.0000000000
42915  6.157  -14.352  51.768 0.0000000000
42916  6.526  -15.017  51.251 0.0000000000
42917  6.539  -15.793  51.029 0.0000000000
42918  7.005  -15.552  50.790 0.0000000000
42919  7.469  -16.092  50.421 0.0000000000
42920  7.395  -15.323  50.570 0.0000000000
42921  12.466  -10.871  47.469 0.0000000000
42922  12.575  -11.639  47.249 0.0000000000
42923  12.756  -11.301  46.891 0.0000000000
42924  13.061  -11.744  46.292 0.0000000000
42925  12.929  -11.018  46.506 0.0000000000
42926  13.057  -10.767  46.095 0.0000000000
42927  12.801  -10.352  46.653 0.0000000000
42928  12.226  -0.749  46.921 0.0000000000
42929  12.309  -1.314  46.660 0.0000000000
42930  12.418  -0.622  46.490 0.0000000000
42931  12.551  -0.502  46.031 0.0000000000
42932  12.445  0.066  46.306 0.0000000000
43111  44.548  2.622  44.614 0.0000000000
43112  43.782  2.744  44.513 0.0000000000
43113  44.046  2.574  44.013 0.0000000000
43114  37.670  3.502  37.783 0.0000000000
43115  37.588  3.872  38.279 0.0000000000
43116  37.241  4.196  38.006 0.0000000000
43117  36.975  4.954  38.140 0.0000000000
43118  36.993  4.590  37.696 0.0000000000
43119  36.606  5.033  37.376 0.0000000000
43120  36.998  4.199  37.209 0.0000000000
43121  41.663  1.566  30.745 0.0000000000
43122  40.602  1.631  30.758 0.0000000000
43123  41.091  1.787  30.394 0.0000000000
43124  40.555  2.004  30.028 0.0000000000
43125  41.614  1.999  30.019 0.0000000000
43126  41.895  2.217  29.658 0.0000000000
43127  42.460  2.050  30.061 0.0000000000
43165  45.853  -2.762  14.609 0.0000000000
43166  45.442  -3.328  15.172 0.0000000000
43167  45.753  -3.533  14.841 0.0000000000
44343  10.512  8.158  64.249 0.0000000000
44344  9.991  7.896  64.856 0.0000000000
44345  10.054  8.702  64.557 0.0000000000
44346  7.506  11.790  63.468 0.0000000000
44347  7.473  11.065  63.798 0.0000000000
44348  7.350  11.251  63.179 0.0000000000
44349  7.282  10.616  62.816 0.0000000000
44350  7.365  11.400  62.492 0.0000000000
44433  42.147  5.610  21.135 0.0000000000
44435  42.712  5.427  20.813 0.0000000000
44436  43.370  5.227  20.424 0.0000000000
44437  43.406  4.874  20.777 0.0000000000
44438  44.009  4.445  20.800 0.0000000000
44439  43.388  4.571  21.150 0.0000000000
44440  42.709  3.828  23.470 0.0000000000
44441  43.415  3.712  23.223 0.0000000000
44442  43.403  3.698  23.607 0.0000000000
44443  44.145  3.615  23.744 0.0000000000
44444  43.459  3.700  23.950 0.0000000000
44762  19.989  5.042  63.109 0.0000000000
44763  20.140  5.658  62.963 0.0000000000
44764  20.487  5.277  63.293 0.0000000000
44765  22.750  4.909  61.510 0.0000000000
44766  22.619  5.678  61.556 0.0000000000
44767  22.427  5.437  60.937 0.0000000000
44768  22.215  5.961  60.330 0.0000000000
44769  22.350  5.353  60.244 0.0000000000
44770  22.163  -0.519  49.262 0.0000000000
44771  22.023  0.106  49.500 0.0000000000
44772  22.111  0.186  48.885 0.0000000000
44773  23.646  3.711  47.070 0.0000000000
44774  23.314  3.778  47.335 0.0000000000
44775  23.598  4.304  47.153 0.0000000000
44776  23.532  4.754  47.177 0.0000000000
44777  23.966  4.797  46.903 0.0000000000
44778  24.351  5.280  46.719 0.0000000000
44779  24.496  4.782  46.830 0.0000000000
44780  27.226  4.489  48.265 0.0000000000
44781  27.211  4.937  48.104 0.0000000000
44782  27.597  5.017  48.596 0.0000000000
44783  27.974  5.516  48.891 0.0000000000
44784  27.870  5.002  49.057 0.0000000000
44793  17.660  -5.620  63.002 0.0000000000
44794  17.348  -5.737  63.207 0.0000000000
44795  17.823  -5.037  63.551 0.0000000000
44796  19.057  -1.215  65.544 0.0000000000
44797  18.639  -1.932  65.759 0.0000000000
44798  18.609  -1.357  65.833 0.0000000000
44799  18.129  -1.619  66.001 0.0000000000
44800  18.494  -0.900  65.675 0.0000000000
44801  18.295  -0.436  65.455 0.0000000000
44802  18.728  -0.294  65.268 0.0000000000
44803  20.243  3.958  63.716 0.0000000000
44804  19.808  3.715  63.669 0.0000000000
44805  19.942  4.336  63.430 0.0000000000
44806  19.615  4.720  63.114 0.0000000000
44851  28.227  5.005  49.528 0.0000000000
44852  27.806  4.465  49.181 0.0000000000
44853  27.587  -0.262  47.452 0.0000000000
44854  27.700  0.259  48.122 0.0000000000
44855  27.922  -0.304  47.678 0.0000000000
44856  28.351  -0.267  47.838 0.0000000000
44857  28.184  -0.820  47.090 0.0000000000
45303  5.135  -15.227  66.150 0.0000000000
45304  5.013  -15.850  65.647 0.0000000000
45305  5.119  -15.045  65.609 0.0000000000
45306  6.242  -13.351  62.685 0.0000000000
45307  5.713  -14.077  62.640 0.0000000000
45308  5.973  -13.874  62.235 0.0000000000
45309  5.708  -14.451  61.754 0.0000000000
45310  6.236  -13.739  61.713 0.0000000000
45311  8.376  -3.111  57.421 0.0000000000
45312  8.189  -3.970  57.297 0.0000000000
45313  8.428  -3.721  56.916 0.0000000000
45314  7.696  -7.222  53.251 0.0000000000
45315  7.410  -7.348  53.569 0.0000000000
45316  7.356  -8.112  52.963 0.0000000000
45317  7.147  -9.032  52.681 0.0000000000
45318  7.470  -8.868  52.437 0.0000000000
45319  7.740  -9.558  51.987 0.0000000000
45320  7.792  -8.662  52.162 0.0000000000
45321  9.554  -6.658  50.548 0.0000000000
45322  9.419  -7.543  50.388 0.0000000000
45323  9.730  -7.328  50.082 0.0000000000
45324  10.102  -7.964  49.743 0.0000000000
45325  10.008  -7.074  49.798 0.0000000000
45326  10.292  -6.960  49.535 0.0000000000
45327  10.095  -6.351  49.998 0.0000000000
45328  11.355  -1.683  50.318 0.0000000000
45329  11.429  -2.340  50.006 0.0000000000
45330  11.430  -1.584  49.878 0.0000000000
45331  11.524  -1.508  49.480 0.0000000000
45332  11.366  -0.867  49.751 0.0000000000
45503  38.286  5.381  54.235 0.0000000000
45504  38.814  6.064  54.337 0.0000000000
45505  38.725  5.392  53.945 0.0000000000
45506  40.279  5.147  50.435 0.0000000000
45507  40.302  5.743  50.630 0.0000000000
45508  40.162  5.696  49.977 0.0000000000
45509  39.967  6.193  49.497 0.0000000000
45510  40.024  5.626  49.315 0.0000000000
45511  47.178  0.266  41.150 0.0000000000
45512  46.205  0.366  40.947 0.0000000000
45513  46.612  0.034  40.542 0.0000000000
45514  43.510  -0.615  36.811 0.0000000000
45515  43.124  -0.387  37.316 0.0000000000
45516  42.580  -0.349  36.916 0.0000000000
45517  41.617  -0.061  37.022 0.0000000000
45518  41.978  -0.255  36.491 0.0000000000
45519  41.454  -0.150  36.093 0.0000000000
45520  42.352  -0.418  35.967 0.0000000000
45521  45.920  0.025  33.346 0.0000000000
45522  44.927  0.065  33.439 0.0000000000
45523  45.329  0.333  33.112 0.0000000000
45524  44.749  0.624  32.908 0.0000000000
45525  45.775  0.641  32.854 0.0000000000
45526  46.088  0.951  32.587 0.0000000000
45527  46.641  0.657  32.738 0.0000000000
45528  52.478  0.715  33.390 0.0000000000
45529  51.972  0.874  32.760 0.0000000000
45530  52.839  1.013  33.017 0.0000000000
45531  53.217  1.347  32.652 0.0000000000
45560  41.918  3.498  12.542 0.0000000000
45561  41.726  2.974  13.277 0.0000000000
45562  42.131  2.842  13.179 0.0000000000
45563  42.308  2.203  13.778 0.0000000000
45564  42.538  2.725  13.069 0.0000000000
45565  45.361  2.744  10.988 0.0000000000
45566  45.162  2.219  11.842 0.0000000000
45567  45.572  2.103  11.613 0.0000000000
45568  45.746  1.482  12.181 0.0000000000
45569  45.967  1.973  11.378 0.0000000000
45578  50.752  5.191  9.093 0.0000000000
45579  50.752  5.490  8.729 0.0000000000
45580  51.497  5.083  8.331 0.0000000000
45582  55.143  4.889  3.839 0.0000000000
45583  55.300  4.653  3.406 0.0000000000
45584  54.992  4.847  2.940 0.0000000000
45585  55.266  4.325  3.176 0.0000000000
45586  55.094  3.963  3.036 0.0000000000
46562  20.971  -2.973  61.226 0.0000000000
46563  21.390  -2.712  61.045 0.0000000000
46564  21.179  -3.145  60.650 0.0000000000
46565  21.149  -4.395  56.770 0.0000000000
46566  21.285  -3.791  57.153 0.0000000000
46567  21.319  -4.019  56.598 0.0000000000
46568  21.424  -3.589  56.288 0.0000000000
46569  21.439  -4.175  55.971 0.0000000000
46570  21.220  -8.985  54.709 0.0000000000
46571  21.015  -8.366  54.858 0.0000000000
46572  21.278  -8.743  54.324 0.0000000000
46573  21.878  -6.070  51.625 0.0000000000
46574  21.793  -5.954  52.337 0.0000000000
46575  21.952  -5.370  51.953 0.0000000000
46576  21.802  -4.714  52.179 0.0000000000
46577  21.982  -4.689  51.519 0.0000000000
46578  22.103  -4.127  51.079 0.0000000000
46579  22.065  -4.867  50.824 0.0000000000
46580  23.132  -5.583  46.965 0.0000000000
46581  23.026  -5.033  47.231 0.0000000000
46582  23.215  -4.930  46.745 0.0000000000
46583  23.299  -4.260  46.570 0.0000000000
46584  23.513  -4.777  46.197 0.0000000000
46596  17.700  -10.475  60.225 0.0000000000
46598  17.390  -10.772  60.332 0.0000000000
46599  16.968  -10.891  60.528 0.0000000000
46600  17.291  -10.005  60.558 0.0000000000
46601  17.236  -9.317  60.808 0.0000000000
46602  17.543  -9.136  60.621 0.0000000000
46603  20.230  -3.998  60.676 0.0000000000
46604  19.905  -4.146  60.956 0.0000000000
46605  20.469  -3.524  61.043 0.0000000000
46606  20.739  -3.033  61.431 0.0000000000
46651  23.779  -5.029  45.948 0.0000000000
46652  23.654  -5.811  46.128 0.0000000000
47103  9.546  -2.959  66.487 0.0000000000
47104  9.367  -3.347  65.990 0.0000000000
47105  9.186  -2.585  66.280 0.0000000000
47106  7.207  -0.755  64.973 0.0000000000
47107  7.397  -1.297  64.740 0.0000000000
47108  7.228  -1.185  64.349 0.0000000000
47109  7.352  -1.668  63.679 0.0000000000
47110  7.075  -1.118  63.878 0.0000000000
47111  7.062  5.168  65.399 0.0000000000
47112  6.891  4.341  65.569 0.0000000000
47113  6.743  4.565  65.090 0.0000000000
47114  7.016  1.756  61.344 0.0000000000
47115  6.834  1.410  61.874 0.0000000000
47116  6.976  0.969  61.291 0.0000000000
47117  7.005  0.174  61.263 0.0000000000
47118  7.118  0.504  60.729 0.0000000000
47119  7.298  0.056  60.202 0.0000000000
47120  7.265  0.838  60.220 0.0000000000
47121  7.954  3.027  56.582 0.0000000000
47122  8.036  2.399  56.807 0.0000000000
47123  8.092  2.496  56.205 0.0000000000
47124  8.278  2.009  55.889 0.0000000000
47125  8.110  2.635  55.609 0.0000000000
47126  8.161  2.693  55.115 0.0000000000
47127  7.980  3.227  55.459 0.0000000000
47128  8.013  7.265  54.815 0.0000000000
47129  7.811  6.838  54.319 0.0000000000
47130  8.115  7.397  54.212 0.0000000000
47131  8.208  7.574  53.602 0.0000000000
47132  8.448  8.020  54.110 0.0000000000
47388  51.775  4.265  13.626 0.0000000000
47389  51.591  4.331  13.027 0.0000000000
47390  52.391  4.297  13.022 0.0000000000
47391  53.056  4.411  12.379 0.0000000000
47392  53.178  4.395  13.020 0.0000000000
47393  53.876  4.559  12.978 0.0000000000
47394  53.218  4.335  13.566 0.0000000000
47395  53.055  3.996  16.870 0.0000000000
47396  53.620  4.102  16.221 0.0000000000
47397  53.694  4.013  16.688 0.0000000000
47398  54.313  4.118  16.548 0.0000000000
47399  53.801  3.977  17.264 0.0000000000
47400  48.339  3.433  21.018 0.0000000000
47401  48.979  3.505  20.646 0.0000000000
47402  49.122  3.475  21.073 0.0000000000
47403  53.678  4.133  21.707 0.0000000000
47404  53.481  3.994  21.251 0.0000000000
47405  54.149  4.154  21.159 0.0000000000
47406  54.695  4.254  20.478 0.0000000000
47407  54.891  4.376  20.959 0.0000000000
47408  55.613  4.696  20.703 0.0000000000
47409  55.159  4.578  21.432 0.0000000000
47410  55.826  6.377  25.226 0.0000000000
48362  13.398  11.558  60.228 0.0000000000
48363  13.584  12.153  60.240 0.0000000000
48364  13.979  11.714  59.976 0.0000000000
48370  20.709  9.541  61.773 0.0000000000
48371  20.351  9.962  61.634 0.0000000000
48372  20.839  10.117  61.601 0.0000000000
48385  22.763  -0.227  59.671 0.0000000000
48386  22.953  0.463  60.010 0.0000000000
48387  22.774  0.526  59.237 0.0000000000
48388  21.536  4.061  56.036 0.0000000000
48389  21.649  4.072  56.703 0.0000000000
48390  21.469  4.573  56.260 0.0000000000
48391  21.425  5.050  56.485 0.0000000000
48392  21.333  5.126  55.766 0.0000000000
48393  21.628  3.902  50.759 0.0000000000
48394  21.396  3.934  51.328 0.0000000000
48395  21.476  4.483  50.962 0.0000000000
48396  21.062  8.388  51.397 0.0000000000
48397  21.041  7.890  51.887 0.0000000000
48398  20.977  8.499  51.993 0.0000000000
48399  20.869  8.494  52.720 0.0000000000
48400  20.837  9.008  52.224 0.0000000000
48401  20.890  9.570  52.369 0.0000000000
48402  20.981  9.562  51.731 0.0000000000
48448  7.745  -11.500  68.713 0.0000000000
48449  7.242  -11.892  68.574 0.0000000000
48450  7.683  -11.204  68.443 0.0000000000
48451  7.672  -10.907  68.087 0.0000000000
48452  8.076  -10.523  68.368 0.0000000000
48456  12.326  -13.224  64.999 0.0000000000
48458  12.037  -13.402  65.470 0.0000000000
48459  11.746  -13.525  66.002 0.0000000000
48460  11.876  -12.807  65.563 0.0000000000
48461  15.212  -6.867  64.697 0.0000000000
48462  14.746  -7.729  64.534 0.0000000000
48463  14.860  -7.147  65.020 0.0000000000
48464  12.329  -8.263  67.339 0.0000000000
48465  12.320  -8.665  66.898 0.0000000000
48466  11.881  -8.976  67.158 0.0000000000
48467  11.483  -9.726  67.052 0.0000000000
48468  11.464  -9.252  67.444 0.0000000000
48469  11.047  -9.515  67.740 0.0000000000
48470  11.437  -8.767  67.876 0.0000000000
48471  11.364  -5.603  68.884 0.0000000000
48472  10.997  -6.344  68.816 0.0000000000
48473  10.922  -5.921  68.713 0.0000000000
48474  10.431  -6.317  68.313 0.0000000000
48475  10.792  -5.593  68.434 0.0000000000
48476  10.653  -5.268  68.151 0.0000000000
48477  11.102  -4.870  68.463 0.0000000000
48478  12.977  -0.108  66.652 0.0000000000
48479  12.528  -0.392  67.018 0.0000000000
48480  12.632  0.193  66.533 0.0000000000
48481  12.269  0.503  66.440 0.0000000000
48482  12.716  0.816  66.052 0.0000000000
48483  16.486  1.408  63.668 0.0000000000
48484  16.020  1.192  63.984 0.0000000000
48485  16.163  1.737  63.412 0.0000000000
48486  13.887  4.628  62.263 0.0000000000
48487  13.797  3.985  62.802 0.0000000000
48488  13.392  4.446  62.882 0.0000000000
48489  12.982  4.194  63.456 0.0000000000
48490  13.056  4.918  62.992 0.0000000000
48491  12.702  5.396  63.143 0.0000000000
48492  13.103  5.641  62.490 0.0000000000
48493  13.747  10.413  60.037 0.0000000000
48494  13.301  10.082  60.456 0.0000000000
48495  13.349  10.834  60.290 0.0000000000
48496  12.985  11.272  60.600 0.0000000000
48633  33.280  9.890  53.788 0.0000000000
48635  33.740  10.099  54.099 0.0000000000
48636  34.203  10.227  54.467 0.0000000000
48637  33.820  9.483  54.647 0.0000000000
48638  29.606  4.604  52.311 0.0000000000
48639  30.330  5.166  52.739 0.0000000000
48640  30.037  4.588  52.890 0.0000000000
48641  33.524  4.453  54.518 0.0000000000
48642  33.382  4.871  54.985 0.0000000000
48643  34.036  5.058  55.083 0.0000000000
48644  34.585  5.743  55.546 0.0000000000
48645  34.645  5.181  55.159 0.0000000000
48646  35.261  5.472  55.160 0.0000000000
48647  34.717  4.833  54.538 0.0000000000
48648  34.146  1.786  48.884 0.0000000000
48649  34.552  2.318  49.735 0.0000000000
48650  34.466  1.638  48.786 0.0000000000
48651  34.867  1.565  48.730 0.0000000000
48652  34.530  1.075  47.965 0.0000000000
48653  25.987  -5.630  44.662 0.0000000000
48654  26.137  -4.819  44.761 0.0000000000
48655  26.388  -5.565  44.660 0.0000000000
48659  29.294  -4.153  45.015 0.0000000000
50006  9.097  -6.664  62.621 0.0000000000
50007  9.026  -7.622  62.356 0.0000000000
50008  9.071  -7.347  62.008 0.0000000000
50009  8.044  -10.962  58.424 0.0000000000
50010  8.065  -11.228  58.921 0.0000000000
50011  7.763  -11.917  58.488 0.0000000000
50012  7.404  -12.723  58.569 0.0000000000
50013  7.371  -12.532  58.027 0.0000000000
50014  6.446  -8.939  55.769 0.0000000000
50015  6.560  -9.215  56.044 0.0000000000
50016  6.193  -9.827  55.561 0.0000000000
50017  5.325  -15.801  54.174 0.0000000000
50018  5.376  -15.152  54.723 0.0000000000
50019  5.422  -16.035  54.653 0.0000000000
50020  5.557  -16.248  55.155 0.0000000000
50021  5.514  -16.797  54.639 0.0000000000
50022  5.717  -17.560  54.597 0.0000000000
50023  5.543  -17.371  54.105 0.0000000000
50031  10.894  -19.119  48.472 0.0000000000
50036  9.999  -13.174  49.890 0.0000000000
50037  10.046  -13.982  49.488 0.0000000000
50038  10.429  -13.703  49.318 0.0000000000
50039  13.198  -16.366  45.694 0.0000000000
50040  12.939  -16.706  46.036 0.0000000000
50041  13.404  -17.179  45.541 0.0000000000
50042  13.627  -17.944  45.432 0.0000000000
50043  13.849  -17.630  45.013 0.0000000000
50044  14.251  -18.049  44.524 0.0000000000
50045  14.027  -17.257  44.648 0.0000000000
50053  13.152  -9.620  43.756 0.0000000000
50054  13.177  -10.053  43.204 0.0000000000
50055  13.029  -9.440  43.386 0.0000000000
50056  12.875  -9.277  43.037 0.0000000000
50057  12.851  -8.877  43.533 0.0000000000
50058  11.301  -6.179  47.622 0.0000000000
50059  11.580  -6.716  47.222 0.0000000000
50060  11.410  -6.016  47.274 0.0000000000
50061  11.653  -4.480  45.057 0.0000000000
50062  11.772  -5.095  44.967 0.0000000000
50063  11.678  -4.957  44.626 0.0000000000
50064  11.710  -5.416  44.219 0.0000000000
50065  11.575  -4.838  44.279 0.0000000000
50066  11.422  -4.706  43.968 0.0000000000
50067  11.512  -4.230  44.341 0.0000000000
50068  12.946  0.044  43.322 0.0000000000
50069  12.702  -0.461  43.163 0.0000000000
50070  12.894  0.160  42.886 0.0000000000
50071  12.833  0.302  42.434 0.0000000000
50072  13.053  0.850  42.623 0.0000000000
50073  8.505  2.896  52.211 0.0000000000
50074  8.978  2.432  51.993 0.0000000000
50075  8.619  2.933  51.719 0.0000000000
50076  9.180  4.458  48.559 0.0000000000
50077  9.351  3.654  48.851 0.0000000000
50078  9.553  3.830  48.435 0.0000000000
50079  9.945  3.251  48.295 0.0000000000
50080  9.760  4.003  48.032 0.0000000000
50084  11.631  6.395  45.056 0.0000000000
50085  11.264  6.267  45.465 0.0000000000
50086  11.554  5.656  45.281 0.0000000000
50087  11.496  4.893  45.498 0.0000000000
50088  11.842  5.032  45.080 0.0000000000
50089  12.103  4.391  44.913 0.0000000000
50090  12.151  5.160  44.657 0.0000000000
50091  13.576  6.501  41.702 0.0000000000
50092  13.491  5.795  41.917 0.0000000000
50093  13.568  5.881  41.429 0.0000000000
50094  13.464  5.253  41.143 0.0000000000
50095  13.565  5.964  40.941 0.0000000000
50096  13.501  6.058  40.480 0.0000000000
50612  41.096  1.390  47.735 0.0000000000
50613  41.570  1.593  47.568 0.0000000000
50614  39.778  4.023  45.237 0.0000000000
50615  39.739  4.145  45.872 0.0000000000
50616  39.404  4.405  45.327 0.0000000000
50617  39.122  4.853  45.537 0.0000000000
50618  39.084  4.698  44.873 0.0000000000
50619  40.725  1.510  40.605 0.0000000000
50620  40.511  1.880  41.118 0.0000000000
50621  40.004  1.937  40.650 0.0000000000
50622  37.619  6.185  41.467 0.0000000000
50623  37.819  5.913  41.806 0.0000000000
50624  37.702  6.483  42.048 0.0000000000
50625  37.802  6.854  42.541 0.0000000000
50626  37.754  7.192  42.171 0.0000000000
50641  38.554  1.418  34.138 0.0000000000
50642  37.804  1.967  34.285 0.0000000000
50643  38.028  1.745  33.852 0.0000000000
50644  35.278  3.562  31.246 0.0000000000
50645  35.052  3.788  31.807 0.0000000000
50646  34.631  4.118  31.304 0.0000000000
50647  34.031  4.798  31.371 0.0000000000
50648  34.221  4.498  30.821 0.0000000000
50649  33.887  4.886  30.293 0.0000000000
50650  34.474  4.223  30.266 0.0000000000
50651  37.970  3.159  27.173 0.0000000000
50652  37.119  3.422  27.108 0.0000000000
50653  37.655  3.415  26.704 0.0000000000
50654  37.396  3.710  26.232 0.0000000000
50655  38.224  3.458  26.308 0.0000000000
50656  38.695  3.548  25.883 0.0000000000
50657  38.986  3.338  26.350 0.0000000000
50658  43.772  3.773  27.546 0.0000000000
50659  43.486  3.751  27.004 0.0000000000
50660  44.201  3.996  27.160 0.0000000000
50661  44.719  4.187  26.763 0.0000000000
50662  44.918  4.286  27.387 0.0000000000
50663  48.197  2.885  30.977 0.0000000000
50664  47.594  3.052  30.649 0.0000000000
50665  48.512  3.289  30.776 0.0000000000
50666  51.156  6.264  29.840 0.0000000000
50667  50.167  5.955  29.676 0.0000000000
50668  50.518  6.372  29.377 0.0000000000
50669  49.935  6.402  28.915 0.0000000000
50670  50.959  6.730  29.067 0.0000000000
50671  51.506  6.922  28.682 0.0000000000
50672  51.945  6.960  29.281 0.0000000000
50775  42.747  -1.617  16.576 0.0000000000
50838  49.316  2.841  6.714 0.0000000000
50839  48.872  2.855  7.236 0.0000000000
50840  49.008  2.171  7.794 0.0000000000
50841  48.687  1.496  8.842 0.0000000000
50842  49.109  1.389  8.459 0.0000000000
50843  52.394  0.952  4.964 0.0000000000
50844  51.995  1.226  4.969 0.0000000000
50845  51.827  0.367  5.530 0.0000000000
53943  10.529  11.143  63.340 0.0000000000
53944  10.092  10.918  63.834 0.0000000000
53945  10.082  11.676  63.661 0.0000000000
53947  9.138  12.660  63.925 0.0000000000
53948  8.721  13.069  63.793 0.0000000000
53949  8.233  12.759  63.907 0.0000000000
54042  40.589  4.464  23.259 0.0000000000
54043  41.293  4.214  23.293 0.0000000000
54044  40.550  4.236  23.615 0.0000000000
54362  21.420  3.409  64.164 0.0000000000
54363  21.630  3.865  63.951 0.0000000000
54364  21.953  3.392  64.094 0.0000000000
54365  22.977  2.808  63.436 0.0000000000
54366  22.782  3.392  63.559 0.0000000000
54367  22.990  3.252  63.018 0.0000000000
54368  23.020  3.890  62.567 0.0000000000
54369  23.111  3.071  62.455 0.0000000000
54370  22.933  -0.402  47.187 0.0000000000
54371  22.833  0.342  47.431 0.0000000000
54372  23.114  0.264  47.055 0.0000000000
54373  23.972  1.594  46.715 0.0000000000
54374  23.590  1.569  46.830 0.0000000000
54375  23.915  2.125  46.778 0.0000000000
54376  23.800  2.675  46.869 0.0000000000
54377  24.235  2.669  46.758 0.0000000000
54378  24.668  3.242  46.725 0.0000000000
54379  24.767  2.743  46.784 0.0000000000
54380  25.578  2.357  47.042 0.0000000000
54381  25.642  2.841  47.114 0.0000000000
54382  25.968  2.836  47.344 0.0000000000
54383  26.391  3.337  47.614 0.0000000000
54384  26.389  2.819  47.680 0.0000000000
54393  19.923  -2.715  63.709 0.0000000000
54394  19.521  -2.973  64.037 0.0000000000
54395  20.182  -2.216  64.139 0.0000000000
54396  20.866  -0.537  64.771 0.0000000000
54397  20.425  -1.256  64.783 0.0000000000
54398  20.429  -0.651  64.959 0.0000000000
54399  19.977  -0.784  65.211 0.0000000000
54400  20.372  -0.075  65.010 0.0000000000
54401  20.229  0.406  64.930 0.0000000000
54402  20.697  0.598  64.839 0.0000000000
54403  21.702  2.125  64.537 0.0000000000
54404  21.196  2.013  64.618 0.0000000000
54405  21.373  2.605  64.429 0.0000000000
54406  20.973  3.100  64.243 0.0000000000
54451  26.605  2.774  47.934 0.0000000000
54452  26.296  2.255  47.519 0.0000000000
54453  26.203  0.338  46.630 0.0000000000
54454  26.413  0.927  47.147 0.0000000000
54455  26.528  0.108  46.765 0.0000000000
54456  26.861  -0.014  46.979 0.0000000000
54457  26.696  -0.535  46.442 0.0000000000
54903  6.387  -12.357  66.023 0.0000000000
54904  6.096  -12.856  65.539 0.0000000000
54905  6.586  -12.196  65.474 0.0000000000
54906  7.475  -11.221  64.377 0.0000000000
54907  6.964  -11.964  64.501 0.0000000000
54908  7.224  -11.759  63.989 0.0000000000
54909  6.922  -12.272  63.546 0.0000000000
54910  7.471  -11.612  63.457 0.0000000000
54911  9.518  -2.238  55.885 0.0000000000
54912  9.391  -3.118  55.807 0.0000000000
54913  9.634  -2.954  55.470 0.0000000000
54914  9.713  -4.064  54.228 0.0000000000
54915  9.517  -4.231  54.526 0.0000000000
54916  9.293  -4.856  53.990 0.0000000000
54917  8.736  -5.619  53.792 0.0000000000
54918  8.984  -5.565  53.410 0.0000000000
54919  8.716  -6.206  52.848 0.0000000000
54920  9.229  -5.502  53.090 0.0000000000
54921  10.151  -4.444  52.665 0.0000000000
54922  9.735  -5.155  52.502 0.0000000000
54923  9.990  -4.997  52.139 0.0000000000
54924  9.789  -5.558  51.602 0.0000000000
54925  10.246  -4.809  51.766 0.0000000000
54926  10.437  -4.709  51.423 0.0000000000
54927  10.526  -4.194  51.831 0.0000000000
54928  10.876  -1.945  52.160 0.0000000000
54929  10.957  -2.662  51.797 0.0000000000
54930  11.024  -1.863  51.713 0.0000000000
54931  11.166  -1.774  51.270 0.0000000000
54932  11.021  -1.148  51.533 0.0000000000
55103  37.568  3.012  51.402 0.0000000000
55104  38.245  3.563  52.060 0.0000000000
55105  38.024  2.955  51.264 0.0000000000
55106  38.938  2.476  50.372 0.0000000000
55107  39.043  3.033  51.054 0.0000000000
55108  39.489  3.078  50.781 0.0000000000
55109  39.919  3.789  50.968 0.0000000000
55110  39.881  3.191  50.455 0.0000000000
55111  48.812  -0.774  39.524 0.0000000000
55112  47.860  -0.783  39.288 0.0000000000
55113  48.260  -0.942  38.826 0.0000000000
55114  47.489  -1.184  37.039 0.0000000000
55115  47.092  -1.091  37.485 0.0000000000
55116  46.457  -1.075  36.880 0.0000000000
55117  45.415  -0.961  36.835 0.0000000000
55118  45.856  -1.033  36.301 0.0000000000
55119  45.303  -0.976  35.801 0.0000000000
55120  46.304  -1.033  35.823 0.0000000000
55121  48.224  -0.750  34.886 0.0000000000
55122  47.145  -0.825  34.816 0.0000000000
55123  47.585  -0.613  34.359 0.0000000000
55124  46.995  -0.451  33.945 0.0000000000
55125  48.032  -0.399  33.952 0.0000000000
55126  48.299  -0.153  33.549 0.0000000000
55127  48.919  -0.336  34.025 0.0000000000
55128  51.195  -0.130  35.016 0.0000000000
55129  50.661  -0.058  34.346 0.0000000000
55130  51.541  0.086  34.581 0.0000000000
55131  51.864  0.269  34.156 0.0000000000
55178  54.165  4.505  8.458 0.0000000000
55179  54.053  4.517  7.801 0.0000000000
55180  54.904  4.559  7.717 0.0000000000
56162  20.171  -4.930  59.640 0.0000000000
56163  20.463  -4.569  59.579 0.0000000000
56164  20.279  -5.089  59.219 0.0000000000
56165  20.463  -5.791  57.881 0.0000000000
56166  20.537  -5.335  58.158 0.0000000000
56167  20.613  -5.546  57.537 0.0000000000
56168  20.903  -5.039  57.332 0.0000000000
56169  20.790  -5.443  56.962 0.0000000000
56170  22.113  -9.923  52.751 0.0000000000
56171  21.878  -9.130  52.766 0.0000000000
56172  22.115  -9.604  52.429 0.0000000000
56173  22.331  -8.591  50.797 0.0000000000
56174  22.127  -8.495  51.448 0.0000000000
56175  22.086  -7.998  50.983 0.0000000000
56176  22.084  -7.163  51.121 0.0000000000
56177  22.207  -7.225  50.366 0.0000000000
56178  22.339  -6.707  49.986 0.0000000000
56179  22.395  -7.645  49.925 0.0000000000
56180  22.970  -8.175  48.414 0.0000000000
56181  22.828  -7.638  48.641 0.0000000000
56182  22.969  -7.608  48.016 0.0000000000
56183  23.008  -7.040  47.644 0.0000000000
56184  23.275  -7.520  47.462 0.0000000000
56196  18.825  -9.377  59.366 0.0000000000
56198  18.643  -9.679  59.652 0.0000000000
56199  18.328  -10.018  59.881 0.0000000000
56200  18.544  -9.008  59.885 0.0000000000
56201  18.493  -8.339  60.040 0.0000000000
56202  18.728  -8.206  59.750 0.0000000000
56203  19.593  -6.166  59.434 0.0000000000
56204  19.350  -6.463  59.752 0.0000000000
56205  19.671  -5.605  59.727 0.0000000000
56206  19.783  -5.123  59.996 0.0000000000
56251  23.606  -7.820  47.059 0.0000000000
56252  23.527  -8.376  47.426 0.0000000000
56703  9.490  -0.253  67.153 0.0000000000
56704  9.047  -0.660  66.983 0.0000000000
56705  9.049  -0.000  66.977 0.0000000000
56706  8.242  1.082  66.765 0.0000000000
56707  8.124  0.408  66.751 0.0000000000
56708  7.760  0.623  66.532 0.0000000000
56709  7.447  0.175  66.101 0.0000000000
56710  7.418  0.809  66.218 0.0000000000
56711  6.863  6.084  63.103 0.0000000000
56712  6.730  5.283  63.277 0.0000000000
56713  6.848  5.499  62.622 0.0000000000
56714  7.146  4.666  60.876 0.0000000000
56715  6.987  4.425  61.594 0.0000000000
56716  7.136  3.950  61.084 0.0000000000
56717  7.112  3.282  61.203 0.0000000000
56718  7.321  3.544  60.582 0.0000000000
56719  7.463  3.155  60.095 0.0000000000
56720  7.485  3.814  59.910 0.0000000000
56721  7.568  4.877  58.353 0.0000000000
56722  7.663  4.256  58.506 0.0000000000
56723  7.657  4.436  57.846 0.0000000000
56724  7.748  4.004  57.434 0.0000000000
56725  7.610  4.623  57.166 0.0000000000
56726  7.582  4.716  56.555 0.0000000000
56727  7.540  5.194  56.994 0.0000000000
56728  7.696  6.811  57.217 0.0000000000
56729  7.618  6.325  56.688 0.0000000000
56730  7.754  6.917  56.598 0.0000000000
56731  7.834  7.013  56.002 0.0000000000
56732  7.964  7.539  56.545 0.0000000000
56981  46.722  5.470  16.611 0.0000000000
56983  46.678  5.816  16.249 0.0000000000
56985  47.175  5.627  15.698 0.0000000000
56986  47.683  5.455  15.094 0.0000000000
56987  47.794  5.145  15.514 0.0000000000
56988  49.380  4.335  15.846 0.0000000000
56989  49.219  4.508  15.363 0.0000000000
56990  49.993  4.307  15.329 0.0000000000
56991  50.624  4.264  14.800 0.0000000000
56992  50.774  4.125  15.285 0.0000000000
56993  51.454  4.003  15.229 0.0000000000
56994  50.829  4.008  15.727 0.0000000000
56995  50.407  3.836  17.236 0.0000000000
56996  51.008  3.892  16.666 0.0000000000
56997  51.126  3.843  17.147 0.0000000000
56998  51.813  3.899  17.054 0.0000000000
56999  51.248  3.797  17.661 0.0000000000
57000  48.701  3.504  22.748 0.0000000000
57001  49.447  3.574  22.432 0.0000000000
57002  49.578  3.627  22.881 0.0000000000
57003  51.441  4.117  23.567 0.0000000000
57004  51.200  3.944  23.064 0.0000000000
57005  51.984  4.133  23.145 0.0000000000
57006  52.577  4.147  22.696 0.0000000000
57007  52.800  4.362  23.218 0.0000000000
57008  53.583  4.575  23.226 0.0000000000
57009  53.050  4.603  23.767 0.0000000000
57010  52.663  5.309  25.422 0.0000000000
57011  53.378  5.251  24.901 0.0000000000
57012  53.505  5.615  25.467 0.0000000000
57013  54.300  5.906  25.433 0.0000000000
57014  53.609  5.984  26.007 0.0000000000
57962  15.132  9.735  59.587 0.0000000000
57963  15.270  10.446  59.562 0.0000000000
57964  15.720  10.063  59.582 0.0000000000
57965  17.248  10.180  60.053 0.0000000000
57966  16.872  10.567  59.851 0.0000000000
57967  17.393  10.843  60.192 0.0000000000
57968  17.479  11.608  60.292 0.0000000000
57969  17.843  11.196  60.467 0.0000000000
57970  21.482  9.414  59.786 0.0000000000
57971  21.393  10.054  60.003 0.0000000000
57972  21.280  9.938  59.326 0.0000000000
57973  20.879  10.870  57.710 0.0000000000
57974  20.985  10.940  58.351 0.0000000000
57975  20.931  11.459  57.854 0.0000000000
57976  20.957  12.088  57.990 0.0000000000
57977  20.905  12.021  57.438 0.0000000000
57979  20.928  12.040  56.810 0.0000000000
57980  20.830  11.355  55.505 0.0000000000
57981  20.907  11.904  55.675 0.0000000000
57982  20.905  11.869  55.075 0.0000000000
57984  20.885  11.743  54.495 0.0000000000
57985  22.264  -0.159  56.798 0.0000000000
57986  22.296  0.599  57.107 0.0000000000
57987  22.232  0.624  56.467 0.0000000000
57988  21.743  1.766  55.013 0.0000000000
57989  21.908  1.826  55.699 0.0000000000
57990  21.751  2.434  55.293 0.0000000000
57991  21.620  2.993  55.590 0.0000000000
57992  21.554  2.954  54.871 0.0000000000
57993  21.863  6.044  48.908 0.0000000000
57994  21.687  6.117  49.517 0.0000000000
57995  21.804  6.576  49.101 0.0000000000
57996  21.767  8.246  48.964 0.0000000000
57997  21.654  7.869  49.335 0.0000000000
57998  21.551  8.355  49.501 0.0000000000
57999  21.426  8.431  50.122 0.0000000000
58000  21.487  8.836  49.669 0.0000000000
58001  21.391  9.422  49.839 0.0000000000
58002  21.568  9.350  49.241 0.0000000000
58015  28.494  8.090  47.854 0.0000000000
58017  28.777  8.635  47.882 0.0000000000
58041  7.929  -15.441  69.553 0.0000000000
58043  7.496  -15.752  69.657 0.0000000000
58044  7.097  -16.129  69.694 0.0000000000
58045  7.283  -15.412  69.477 0.0000000000
58046  6.983  -15.081  69.333 0.0000000000
58047  7.451  -14.657  69.334 0.0000000000
58048  8.383  -12.905  69.103 0.0000000000
58049  7.901  -13.221  69.187 0.0000000000
58050  8.177  -12.516  69.074 0.0000000000
58051  7.997  -12.143  69.028 0.0000000000
58052  8.535  -11.838  68.976 0.0000000000
58056  13.544  -12.695  63.130 0.0000000000
58058  13.219  -12.831  63.556 0.0000000000
58059  12.911  -12.939  64.038 0.0000000000
58060  13.053  -12.239  63.646 0.0000000000
58061  15.490  -5.012  66.500 0.0000000000
58062  15.054  -5.688  66.486 0.0000000000
58063  15.084  -5.255  66.851 0.0000000000
58064  14.260  -5.333  67.846 0.0000000000
58065  14.297  -5.777  67.458 0.0000000000
58066  13.829  -6.071  67.820 0.0000000000
58067  13.323  -6.799  67.687 0.0000000000
58068  13.350  -6.381  68.097 0.0000000000
58069  12.882  -6.643  68.342 0.0000000000
58070  13.319  -5.900  68.476 0.0000000000
58071  13.515  -4.190  68.630 0.0000000000
58072  13.134  -4.976  68.787 0.0000000000
58073  12.969  -4.518  68.791 0.0000000000
58074  12.389  -4.822  68.938 0.0000000000
58075  12.833  -4.094  68.765 0.0000000000
58076  12.629  -3.741  68.677 0.0000000000
58077  13.162  -3.386  68.530 0.0000000000
58078  14.237  -1.526  67.438 0.0000000000
58079  13.726  -1.871  67.753 0.0000000000
58080  13.931  -1.166  67.228 0.0000000000
58081  13.569  -0.818  67.070 0.0000000000
58082  14.085  -0.521  66.712 0.0000000000
58083  17.039  3.884  62.007 0.0000000000
58084  16.480  3.575  62.031 0.0000000000
58085  16.662  4.198  61.722 0.0000000000
58086  15.896  5.713  60.840 0.0000000000
58087  15.779  4.973  61.213 0.0000000000
58088  15.333  5.395  61.099 0.0000000000
58089  14.828  5.133  61.357 0.0000000000
58090  14.883  5.844  61.015 0.0000000000
58091  14.418  6.328  60.953 0.0000000000
58092  14.983  6.571  60.668 0.0000000000
58093  15.598  8.524  59.819 0.0000000000
58094  15.054  8.176  60.017 0.0000000000
58095  15.100  8.952  59.708 0.0000000000
58096  14.618  9.443  59.764 0.0000000000
58233  31.927  9.472  51.866 0.0000000000
58235  32.217  9.493  52.342 0.0000000000
58236  32.521  9.672  52.890 0.0000000000
58237  32.180  8.856  52.928 0.0000000000
58238  29.933  1.932  51.389 0.0000000000
58239  30.157  2.495  52.224 0.0000000000
58240  30.472  2.246  51.674 0.0000000000
58241  31.664  2.493  51.142 0.0000000000
58242  31.514  2.726  51.965 0.0000000000
58243  32.061  2.960  52.120 0.0000000000
58244  32.487  3.406  52.994 0.0000000000
58245  32.603  3.117  52.196 0.0000000000
58246  33.174  3.312  52.298 0.0000000000
58247  32.720  2.845  51.350 0.0000000000
58248  32.478  1.727  48.704 0.0000000000
58249  32.920  2.223  49.602 0.0000000000
58250  32.921  1.721  48.697 0.0000000000
58251  33.385  1.799  48.828 0.0000000000
58252  32.971  1.190  47.888 0.0000000000
59606  8.973  -5.650  61.172 0.0000000000
59607  9.025  -6.571  60.867 0.0000000000
59608  8.967  -6.352  60.539 0.0000000000
59609  8.534  -7.531  58.895 0.0000000000
59610  8.659  -7.740  59.238 0.0000000000
59611  8.425  -8.420  58.683 0.0000000000
59612  8.319  -9.230  58.478 0.0000000000
59613  8.149  -9.069  58.132 0.0000000000
59614  5.585  -11.619  53.626 0.0000000000
59615  5.482  -11.796  54.037 0.0000000000
59616  5.492  -12.399  53.493 0.0000000000
59617  5.549  -14.820  52.476 0.0000000000
59618  5.337  -14.187  53.037 0.0000000000
59619  5.384  -15.049  52.867 0.0000000000
59620  5.299  -15.266  53.303 0.0000000000
59621  5.428  -15.902  52.695 0.0000000000
59622  5.516  -16.769  52.577 0.0000000000
59623  5.596  -16.524  52.104 0.0000000000
59624  6.757  -17.390  50.739 0.0000000000
59625  6.441  -17.670  51.111 0.0000000000
59626  6.938  -18.113  50.721 0.0000000000
59627  7.180  -18.765  50.678 0.0000000000
59628  7.530  -18.527  50.418 0.0000000000
59629  8.137  -18.997  50.098 0.0000000000
59630  7.869  -18.318  50.082 0.0000000000
59631  8.549  -17.183  49.594 0.0000000000
59632  8.670  -17.866  49.545 0.0000000000
59633  9.068  -17.666  49.295 0.0000000000
59634  9.639  -18.150  49.031 0.0000000000
59635  9.491  -17.437  49.018 0.0000000000
59636  11.495  -12.059  48.846 0.0000000000
59637  11.538  -12.823  48.562 0.0000000000
59638  11.854  -12.544  48.255 0.0000000000
59639  12.762  -13.208  46.737 0.0000000000
59640  12.522  -13.515  47.043 0.0000000000
59641  12.865  -13.959  46.448 0.0000000000
59642  12.964  -14.749  46.173 0.0000000000
59643  13.206  -14.425  45.880 0.0000000000
59644  13.504  -14.891  45.266 0.0000000000
59645  13.397  -14.086  45.542 0.0000000000
59646  13.573  -12.654  45.070 0.0000000000
59647  13.743  -13.428  44.800 0.0000000000
59648  13.824  -13.126  44.451 0.0000000000
59649  14.040  -13.575  43.841 0.0000000000
59650  13.857  -12.802  44.108 0.0000000000
59651  13.891  -12.616  43.724 0.0000000000
59652  13.701  -12.175  44.300 0.0000000000
59653  13.241  -10.398  45.265 0.0000000000
59654  13.403  -10.851  44.714 0.0000000000
59655  13.254  -10.228  44.866 0.0000000000
59656  13.247  -10.045  44.482 0.0000000000
59657  13.129  -9.632  45.012 0.0000000000
59658  11.595  -3.534  47.579 0.0000000000
59659  11.545  -4.035  47.253 0.0000000000
59660  11.704  -3.410  47.173 0.0000000000
59661  12.166  -2.403  46.170 0.0000000000
59662  11.967  -3.042  46.338 0.0000000000
59663  12.013  -2.877  45.952 0.0000000000
59664  11.835  -3.429  45.720 0.0000000000
59665  12.046  -2.747  45.549 0.0000000000
59666  12.075  -2.656  45.156 0.0000000000
59667  12.282  -2.125  45.374 0.0000000000
59668  12.773  -0.256  45.152 0.0000000000
59669  12.678  -0.839  44.963 0.0000000000
59670  12.836  -0.208  44.702 0.0000000000
59671  12.894  -0.111  44.241 0.0000000000
59672  12.942  0.429  44.461 0.0000000000
59673  7.671  5.802  51.168 0.0000000000
59674  7.699  5.077  50.870 0.0000000000
59675  7.861  5.927  50.700 0.0000000000
59676  8.629  6.921  49.528 0.0000000000
59677  8.308  6.181  49.667 0.0000000000
59678  8.533  6.293  49.207 0.0000000000
59679  8.636  5.640  48.954 0.0000000000
59680  8.800  6.415  48.787 0.0000000000
60212  42.768  2.382  46.515 0.0000000000
60213  43.068  2.604  46.051 0.0000000000
60214  42.283  3.011  44.633 0.0000000000
60215  42.158  3.064  45.288 0.0000000000
60216  41.561  3.134  44.758 0.0000000000
60217  40.858  3.369  44.951 0.0000000000
60218  40.974  3.159  44.315 0.0000000000
60219  39.063  2.250  39.059 0.0000000000
60220  38.840  2.622  39.511 0.0000000000
60221  38.575  2.927  39.173 0.0000000000
60222  37.480  4.725  39.254 0.0000000000
60223  37.813  4.420  39.537 0.0000000000
60224  37.519  5.141  39.764 0.0000000000
60225  37.533  5.482  40.312 0.0000000000
60226  37.352  5.779  39.995 0.0000000000
60227  37.276  6.464  40.171 0.0000000000
60228  37.155  6.136  39.611 0.0000000000
60236  35.764  5.845  36.671 0.0000000000
60238  35.443  6.216  36.308 0.0000000000
60239  35.154  6.631  35.929 0.0000000000
60240  35.330  5.795  35.876 0.0000000000
60241  39.804  1.117  32.311 0.0000000000
60242  38.917  1.380  32.476 0.0000000000
60243  39.275  1.389  32.010 0.0000000000
60244  38.605  1.956  30.965 0.0000000000
60245  38.186  1.933  31.412 0.0000000000
60246  37.666  2.222  31.063 0.0000000000
60247  36.762  2.592  31.163 0.0000000000
60248  37.139  2.483  30.619 0.0000000000
60249  36.702  2.772  30.139 0.0000000000
60250  37.603  2.446  30.147 0.0000000000
60251  39.580  2.440  29.248 0.0000000000
60252  38.623  2.507  29.191 0.0000000000
60253  39.125  2.615  28.698 0.0000000000
60254  38.688  2.785  28.150 0.0000000000
60255  39.611  2.746  28.251 0.0000000000
60256  40.008  2.877  27.798 0.0000000000
60257  40.404  2.753  28.347 0.0000000000
60258  42.510  2.751  29.054 0.0000000000
60259  42.009  2.894  28.557 0.0000000000
60260  42.775  3.047  28.759 0.0000000000
60261  43.057  3.313  28.399 0.0000000000
60262  43.587  3.185  28.900 0.0000000000
60263  51.826  3.552  30.921 0.0000000000
60264  51.243  3.882  30.878 0.0000000000
60265  52.168  4.086  30.845 0.0000000000
60266  53.674  5.416  30.709 0.0000000000
60267  52.758  5.149  30.722 0.0000000000
60268  53.061  5.630  30.654 0.0000000000
60269  52.473  5.904  30.541 0.0000000000
60270  53.419  6.125  30.522 0.0000000000
60271  53.814  6.604  30.366 0.0000000000
60272  54.420  6.318  30.474 0.0000000000
60353  39.538  2.523  14.924 0.0000000000
60354  39.132  2.647  14.983 0.0000000000
60355  39.224  1.963  15.513 0.0000000000
60375  44.383  -2.074  15.760 0.0000000000
60376  43.972  -2.692  16.301 0.0000000000
60377  44.350  -2.815  16.045 0.0000000000
60441  49.906  3.919  4.676 0.0000000000
60442  50.421  3.750  4.337 0.0000000000
63362  20.142  -9.855  58.020 0.0000000000
63363  20.153  -8.928  57.747 0.0000000000
63364  20.322  -9.511  57.704 0.0000000000
63366  20.689  -9.648  56.657 0.0000000000
63367  21.194  -10.094  56.139 0.0000000000
63368  21.023  -9.659  55.548 0.0000000000
63369  21.292  -10.164  55.432 0.0000000000
63376  21.834  -10.415  54.217 0.0000000000
63406  19.972  -9.954  58.370 0.0000000000
63903  10.240  5.123  65.689 0.0000000000
63904  9.696  4.808  65.937 0.0000000000
63905  9.801  5.593  65.873 0.0000000000
63906  8.917  7.168  65.803 0.0000000000
63907  8.819  6.399  66.006 0.0000000000
63908  8.369  6.701  65.954 0.0000000000
63909  7.885  6.232  65.814 0.0000000000
63910  7.931  7.063  65.778 0.0000000000
63911  9.068  10.449  64.687 0.0000000000
63912  9.102  9.669  64.915 0.0000000000
63913  8.547  10.108  64.935 0.0000000000
63914  7.341  9.389  64.428 0.0000000000
63915  7.623  9.124  64.932 0.0000000000
63916  7.275  8.452  64.699 0.0000000000
63917  7.238  7.658  64.967 0.0000000000
63918  7.044  7.843  64.382 0.0000000000
63919  6.988  7.288  63.937 0.0000000000
63920  7.042  8.089  63.728 0.0000000000
63921  7.300  9.360  62.004 0.0000000000
63922  7.258  8.487  62.376 0.0000000000
63923  7.411  8.635  61.707 0.0000000000
63924  7.418  8.009  61.350 0.0000000000
63925  7.534  8.750  61.003 0.0000000000
63926  7.636  8.860  60.354 0.0000000000
63927  7.576  9.529  60.771 0.0000000000
63929  7.793  11.015  60.342 0.0000000000
64188  44.605  4.925  19.580 0.0000000000
64189  44.570  5.297  19.162 0.0000000000
64190  45.224  4.804  19.169 0.0000000000
64191  45.856  4.674  18.714 0.0000000000
64192  45.968  4.330  19.158 0.0000000000
64193  46.638  4.064  19.135 0.0000000000
64194  45.994  4.125  19.614 0.0000000000
64195  45.379  3.794  20.946 0.0000000000
64196  46.043  3.751  20.555 0.0000000000
64197  46.099  3.593  20.963 0.0000000000
64198  46.794  3.482  20.988 0.0000000000
64199  46.086  3.493  21.349 0.0000000000
64200  42.694  4.265  22.093 0.0000000000
64201  43.356  4.029  21.837 0.0000000000
64202  43.372  3.916  22.136 0.0000000000
64203  44.783  3.449  22.678 0.0000000000
64204  44.724  3.471  22.300 0.0000000000
64205  45.459  3.389  22.407 0.0000000000
64206  46.163  3.357  22.085 0.0000000000
64207  46.258  3.355  22.462 0.0000000000
64208  47.039  3.363  22.559 0.0000000000
64209  46.343  3.364  22.851 0.0000000000
64210  45.728  3.534  23.920 0.0000000000
64211  46.489  3.475  23.654 0.0000000000
64212  46.593  3.594  24.046 0.0000000000
64213  47.496  3.722  24.213 0.0000000000
64214  46.703  3.737  24.472 0.0000000000
65162  18.585  6.451  61.653 0.0000000000
65163  18.718  7.078  61.462 0.0000000000
65164  19.062  6.760  61.800 0.0000000000
65165  20.363  6.910  62.476 0.0000000000
65166  19.961  7.311  62.111 0.0000000000
65167  20.508  7.568  62.295 0.0000000000
65168  20.516  8.228  62.074 0.0000000000
65169  20.941  7.826  62.298 0.0000000000
65170  21.841  5.207  63.515 0.0000000000
65171  21.485  5.686  63.336 0.0000000000
65172  22.019  5.812  63.241 0.0000000000
65173  22.328  7.057  61.719 0.0000000000
65174  22.109  6.967  62.305 0.0000000000
65175  22.086  7.629  61.815 0.0000000000
65176  21.813  8.167  61.894 0.0000000000
65177  22.000  8.062  61.325 0.0000000000
65178  21.916  8.552  60.854 0.0000000000
65179  22.038  7.894  60.727 0.0000000000
65180  21.734  6.946  59.238 0.0000000000
65181  21.668  7.593  59.386 0.0000000000
65182  21.455  7.432  58.797 0.0000000000
65183  21.339  7.992  58.238 0.0000000000
65184  21.405  7.361  58.159 0.0000000000
65185  21.824  -0.360  51.677 0.0000000000
65186  21.653  0.205  52.002 0.0000000000
65187  21.798  0.208  51.348 0.0000000000
65188  21.812  1.488  49.898 0.0000000000
65189  21.739  1.529  50.550 0.0000000000
65190  21.766  2.165  50.160 0.0000000000
65191  21.750  2.757  50.392 0.0000000000
65192  21.866  2.790  49.767 0.0000000000
65193  22.508  1.476  47.821 0.0000000000
65194  22.266  1.401  48.316 0.0000000000
65195  22.481  2.148  47.979 0.0000000000
65196  22.574  3.831  48.080 0.0000000000
65197  22.336  3.251  48.373 0.0000000000
65198  22.343  3.834  48.532 0.0000000000
65199  22.082  3.875  48.987 0.0000000000
65200  22.186  4.468  48.614 0.0000000000
65201  22.139  4.969  48.738 0.0000000000
65202  22.407  4.997  48.239 0.0000000000
65203  23.246  5.887  47.141 0.0000000000
65204  22.815  5.922  47.488 0.0000000000
65205  23.016  6.417  47.148 0.0000000000
65206  22.935  6.893  47.248 0.0000000000
65207  23.347  6.874  46.827 0.0000000000
65208  23.635  7.255  46.564 0.0000000000
65209  23.835  6.770  46.674 0.0000000000
65210  25.110  6.247  46.573 0.0000000000
65211  24.910  6.710  46.411 0.0000000000
65212  25.510  6.715  46.460 0.0000000000
65213  25.887  7.130  46.386 0.0000000000
65214  25.990  6.719  46.672 0.0000000000
65215  25.481  4.296  47.016 0.0000000000
65216  25.364  4.736  46.866 0.0000000000
65217  25.916  4.835  47.152 0.0000000000
65218  27.180  5.862  47.721 0.0000000000
65219  26.737  5.816  47.382 0.0000000000
65220  27.063  6.329  47.543 0.0000000000
65221  27.067  6.769  47.307 0.0000000000
65222  27.483  6.765  47.611 0.0000000000
65223  27.833  7.183  47.700 0.0000000000
65224  27.920  6.793  48.055 0.0000000000
65225  28.708  6.480  49.369 0.0000000000
65226  28.716  6.929  49.107 0.0000000000
65227  29.049  6.957  49.583 0.0000000000
65228  29.433  7.458  49.754 0.0000000000
65229  29.486  7.069  50.123 0.0000000000
65253  15.849  -8.716  62.041 0.0000000000
65254  15.466  -9.000  62.309 0.0000000000
65255  15.925  -8.051  62.425 0.0000000000
65256  16.612  -6.024  63.701 0.0000000000
65257  16.132  -6.805  63.379 0.0000000000
65258  16.225  -6.223  63.874 0.0000000000
65259  15.874  -6.436  64.119 0.0000000000
65260  16.340  -5.680  64.379 0.0000000000
65261  18.799  -3.381  64.747 0.0000000000
65262  18.179  -4.081  64.487 0.0000000000
65263  18.389  -3.544  64.968 0.0000000000
65264  17.624  -3.419  65.748 0.0000000000
65265  17.490  -3.930  65.349 0.0000000000
65266  17.043  -4.050  65.499 0.0000000000
65267  16.499  -4.730  65.290 0.0000000000
65268  16.551  -4.275  65.730 0.0000000000
65269  16.203  -4.514  65.981 0.0000000000
65270  16.682  -3.774  66.129 0.0000000000
65271  17.306  -1.964  66.537 0.0000000000
65272  16.894  -2.744  66.752 0.0000000000
65273  16.904  -2.188  66.826 0.0000000000
65274  16.423  -2.424  67.038 0.0000000000
65275  16.786  -1.671  66.740 0.0000000000
65276  16.612  -1.254  66.559 0.0000000000
65277  17.034  -1.041  66.251 0.0000000000
65278  17.692  0.232  64.854 0.0000000000
65279  17.298  0.033  65.137 0.0000000000
65280  17.390  0.514  64.545 0.0000000000
65281  17.127  0.787  64.252 0.0000000000
65282  17.570  1.117  64.019 0.0000000000
65283  19.754  1.313  64.532 0.0000000000
65284  19.212  1.040  64.543 0.0000000000
65285  19.466  1.679  64.224 0.0000000000
65286  18.909  3.017  63.380 0.0000000000
65287  18.791  2.351  63.624 0.0000000000
65288  18.452  2.684  63.296 0.0000000000
65289  18.011  2.315  63.289 0.0000000000
65290  18.143  2.949  62.997 0.0000000000
65291  17.799  3.248  62.686 0.0000000000
65292  18.313  3.631  62.798 0.0000000000
65293  18.926  5.382  62.385 0.0000000000
65294  18.498  4.970  62.232 0.0000000000
65295  18.608  5.696  61.998 0.0000000000
65296  18.255  6.025  61.606 0.0000000000
65431  29.834  7.001  50.619 0.0000000000
65432  29.449  6.497  50.353 0.0000000000
65433  28.682  4.891  50.365 0.0000000000
65434  29.177  5.412  50.691 0.0000000000
65435  28.919  4.796  50.860 0.0000000000
65436  29.209  4.742  51.338 0.0000000000
65437  28.663  4.184  50.917 0.0000000000
65438  27.059  2.542  48.686 0.0000000000
65439  27.378  3.180  49.212 0.0000000000
65440  27.332  2.459  49.026 0.0000000000
65441  27.876  1.351  49.547 0.0000000000
65442  27.788  2.192  49.918 0.0000000000
65443  28.083  2.019  50.240 0.0000000000
65444  28.356  2.720  50.867 0.0000000000
65445  28.434  1.820  50.538 0.0000000000
65446  28.883  1.727  50.935 0.0000000000
65447  28.732  1.112  50.156 0.0000000000
65448  29.201  0.095  48.092 0.0000000000
65449  29.395  0.614  48.901 0.0000000000
65450  29.605  0.341  48.194 0.0000000000
65451  30.009  0.641  48.307 0.0000000000
65452  29.733  0.021  47.520 0.0000000000
66790  5.366  -17.529  63.948 0.0000000000
66791  5.523  -13.961  64.626 0.0000000000
66792  5.169  -14.674  64.649 0.0000000000
66793  5.254  -14.533  64.128 0.0000000000
66794  5.185  -15.609  62.765 0.0000000000
66795  5.082  -15.748  63.306 0.0000000000
66796  5.224  -16.447  62.891 0.0000000000
66797  5.472  -17.238  62.949 0.0000000000
66798  5.494  -17.070  62.484 0.0000000000
66800  5.546  -16.947  61.947 0.0000000000
66801  5.526  -15.807  60.826 0.0000000000
66802  5.593  -16.606  60.909 0.0000000000
66803  5.651  -16.469  60.375 0.0000000000
66805  5.712  -16.344  59.880 0.0000000000
66806  7.853  -4.176  58.805 0.0000000000
66807  7.863  -5.013  58.509 0.0000000000
66808  7.804  -4.744  58.264 0.0000000000
66809  7.590  -5.586  56.929 0.0000000000
66810  7.515  -5.780  57.199 0.0000000000
66811  7.272  -6.376  56.634 0.0000000000
66812  6.975  -7.187  56.331 0.0000000000
66813  7.003  -6.954  56.078 0.0000000000
66814  8.554  -4.699  55.532 0.0000000000
66815  8.243  -4.917  55.914 0.0000000000
66816  8.089  -5.479  55.344 0.0000000000
66817  6.865  -7.724  54.174 0.0000000000
66818  7.095  -7.070  54.804 0.0000000000
66819  6.655  -7.970  54.520 0.0000000000
66820  6.492  -8.194  54.852 0.0000000000
66821  6.335  -8.904  54.236 0.0000000000
66822  6.060  -9.888  53.996 0.0000000000
66823  6.250  -9.647  53.646 0.0000000000
66824  6.825  -10.846  52.384 0.0000000000
66825  6.400  -11.009  52.659 0.0000000000
66826  6.719  -11.630  52.211 0.0000000000
66827  6.660  -12.491  51.963 0.0000000000
66828  7.084  -12.256  51.787 0.0000000000
66829  7.452  -12.910  51.407 0.0000000000
66830  7.541  -12.105  51.645 0.0000000000
66831  8.378  -10.850  51.398 0.0000000000
66832  8.350  -11.695  51.287 0.0000000000
66833  8.794  -11.430  51.077 0.0000000000
66834  9.200  -12.021  50.746 0.0000000000
66835  9.179  -11.205  50.886 0.0000000000
66836  8.471  -7.446  51.713 0.0000000000
66837  8.335  -8.299  51.543 0.0000000000
66838  8.623  -8.117  51.255 0.0000000000
66839  9.730  -9.216  50.376 0.0000000000
66840  9.400  -9.409  50.649 0.0000000000
66841  9.880  -10.020  50.409 0.0000000000
66842  9.936  -10.780  50.447 0.0000000000
66843  10.297  -10.540  50.164 0.0000000000
66844  10.686  -11.064  49.818 0.0000000000
66845  10.600  -10.289  49.861 0.0000000000
66846  10.959  -9.074  49.151 0.0000000000
66847  11.139  -9.783  49.181 0.0000000000
66848  11.393  -9.562  48.823 0.0000000000
66849  11.815  -10.028  48.456 0.0000000000
66850  11.632  -9.316  48.446 0.0000000000
66851  11.823  -9.113  48.095 0.0000000000
66852  11.431  -8.656  48.468 0.0000000000
66853  10.708  -6.687  48.966 0.0000000000
66854  11.028  -7.300  48.548 0.0000000000
66855  10.882  -6.567  48.639 0.0000000000
66856  11.036  -6.448  48.288 0.0000000000
66857  10.847  -5.854  48.696 0.0000000000
66858  10.792  -4.435  50.644 0.0000000000
66859  10.584  -4.932  50.259 0.0000000000
66860  10.943  -4.312  50.254 0.0000000000
66861  11.348  -3.535  49.416 0.0000000000
66862  11.176  -4.113  49.475 0.0000000000
66863  11.263  -4.014  49.116 0.0000000000
66864  11.143  -4.495  48.789 0.0000000000
66865  11.335  -3.899  48.753 0.0000000000
66866  11.419  -3.781  48.364 0.0000000000
66867  11.477  -3.297  48.651 0.0000000000
66868  11.667  -1.304  48.631 0.0000000000
66869  11.731  -1.927  48.377 0.0000000000
66870  11.791  -1.172  48.208 0.0000000000
66871  11.955  -1.049  47.790 0.0000000000
66872  11.768  -0.459  48.024 0.0000000000
67388  38.381  8.100  55.574 0.0000000000
67389  38.781  8.946  55.176 0.0000000000
67390  38.819  8.198  55.166 0.0000000000
67391  39.610  7.594  53.785 0.0000000000
67392  39.651  8.381  53.907 0.0000000000
67393  39.849  8.457  53.219 0.0000000000
67395  40.002  8.523  52.508 0.0000000000
67396  39.586  4.878  52.653 0.0000000000
67397  39.648  5.539  52.993 0.0000000000
67398  40.031  5.553  52.518 0.0000000000
67399  40.168  6.963  50.909 0.0000000000
67400  40.175  6.993  51.550 0.0000000000
67401  40.090  7.717  50.972 0.0000000000
67402  40.026  8.481  51.118 0.0000000000
67403  39.951  8.437  50.431 0.0000000000
67405  39.836  8.369  49.870 0.0000000000
67406  39.453  7.337  48.509 0.0000000000
67407  39.430  8.145  48.668 0.0000000000
67408  39.308  7.959  47.981 0.0000000000
67410  39.095  7.881  47.307 0.0000000000
67411  45.689  1.606  42.788 0.0000000000
67412  44.827  1.708  42.615 0.0000000000
67413  45.157  1.352  42.179 0.0000000000
67414  44.328  0.676  40.607 0.0000000000
67415  44.038  0.969  41.041 0.0000000000
67416  43.416  0.799  40.565 0.0000000000
67417  42.498  1.009  40.573 0.0000000000
67418  42.826  0.709  40.109 0.0000000000
67419  45.861  -0.568  38.885 0.0000000000
67420  45.449  -0.325  39.322 0.0000000000
67421  44.878  -0.408  38.725 0.0000000000
67422  42.313  0.089  38.218 0.0000000000
67423  42.911  0.086  38.664 0.0000000000
67424  41.977  0.376  38.705 0.0000000000
67425  41.651  0.621  39.163 0.0000000000
67426  41.110  0.660  38.761 0.0000000000
67427  40.335  1.109  38.823 0.0000000000
67428  40.645  0.797  38.435 0.0000000000
67429  40.039  0.847  37.209 0.0000000000
67430  39.771  1.177  37.643 0.0000000000
67431  39.404  1.405  37.289 0.0000000000
67432  38.778  2.125  37.425 0.0000000000
67433  38.975  1.732  36.972 0.0000000000
67434  38.570  2.024  36.655 0.0000000000
67435  39.195  1.367  36.523 0.0000000000
67436  40.455  0.357  35.508 0.0000000000
67437  39.706  0.779  35.691 0.0000000000
67438  40.006  0.621  35.200 0.0000000000
67439  39.544  0.861  34.883 0.0000000000
67440  40.330  0.504  34.748 0.0000000000
67441  44.152  -0.707  34.832 0.0000000000
67442  43.155  -0.530  34.966 0.0000000000
67443  43.594  -0.486  34.504 0.0000000000
67444  43.007  0.194  33.701 0.0000000000
67445  42.521  0.046  34.073 0.0000000000
67446  42.030  0.306  33.767 0.0000000000
67447  41.071  0.423  33.815 0.0000000000
67448  41.410  0.484  33.364 0.0000000000
67449  40.881  0.653  33.016 0.0000000000
67450  41.789  0.596  32.924 0.0000000000
67451  43.572  1.054  32.192 0.0000000000
67452  42.612  0.981  32.141 0.0000000000
67453  43.054  1.188  31.740 0.0000000000
67454  42.585  1.307  31.335 0.0000000000
67455  43.558  1.422  31.380 0.0000000000
67456  43.921  1.635  31.068 0.0000000000
67457  44.424  1.542  31.488 0.0000000000
67458  46.744  1.582  32.017 0.0000000000
67459  46.183  1.762  31.634 0.0000000000
67460  47.093  1.861  31.727 0.0000000000
67461  47.485  2.143  31.428 0.0000000000
67462  48.068  1.933  31.726 0.0000000000
67463  48.909  0.440  32.808 0.0000000000
67464  48.312  0.702  32.510 0.0000000000
67465  49.275  0.708  32.462 0.0000000000
67466  51.016  1.448  31.851 0.0000000000
67467  50.042  1.433  31.830 0.0000000000
67468  50.416  1.772  31.570 0.0000000000
67469  49.824  2.065  31.405 0.0000000000
67470  50.798  2.173  31.375 0.0000000000
67471  51.145  2.617  31.176 0.0000000000
67472  51.773  2.257  31.314 0.0000000000
67561  40.080  3.575  13.653 0.0000000000
67562  40.496  3.428  13.588 0.0000000000
67563  41.160  1.917  14.750 0.0000000000
67564  40.733  2.063  14.789 0.0000000000
67565  40.855  1.377  15.335 0.0000000000
67566  40.534  0.854  15.878 0.0000000000
67567  40.953  0.703  15.825 0.0000000000
67569  41.347  0.623  15.718 0.0000000000
67570  42.509  0.988  14.827 0.0000000000
67571  42.169  0.395  15.501 0.0000000000
67572  42.581  0.321  15.349 0.0000000000
67573  42.661  -0.319  15.815 0.0000000000
67574  43.025  0.225  15.206 0.0000000000
67575  43.599  3.092  11.880 0.0000000000
67576  43.395  2.568  12.680 0.0000000000
67577  43.832  2.546  12.423 0.0000000000
67578  44.586  1.099  13.496 0.0000000000
67579  44.144  1.226  13.662 0.0000000000
67580  44.236  0.555  14.207 0.0000000000
67581  43.903  0.047  14.835 0.0000000000
67582  44.334  -0.090  14.670 0.0000000000
67583  44.420  -0.724  15.058 0.0000000000
67584  44.770  -0.172  14.410 0.0000000000
67585  45.965  0.194  13.142 0.0000000000
67586  45.596  -0.404  13.892 0.0000000000
67587  45.971  -0.560  13.635 0.0000000000
67588  45.944  -1.300  14.052 0.0000000000
67589  46.357  -0.717  13.314 0.0000000000
67616  50.827  6.095  7.940 0.0000000000
67621  53.852  4.679  6.436 0.0000000000
67622  52.908  4.899  6.668 0.0000000000
67623  53.659  4.914  5.801 0.0000000000
67624  54.001  5.601  3.916 0.0000000000
67625  53.458  5.554  4.704 0.0000000000
67626  53.339  5.921  4.256 0.0000000000
67627  52.706  6.306  4.763 0.0000000000
67628  53.247  6.342  3.983 0.0000000000
67629  53.082  6.726  3.676 0.0000000000
67630  53.686  6.332  3.294 0.0000000000
67631  54.330  5.420  2.078 0.0000000000
67632  54.081  5.990  2.077 0.0000000000
67633  53.997  5.682  1.810 0.0000000000
67634  53.633  5.969  1.518 0.0000000000
67635  53.798  5.333  1.694 0.0000000000
67636  53.500  4.969  1.763 0.0000000000
67637  53.892  4.680  2.037 0.0000000000
67638  54.397  3.081  3.219 0.0000000000
67639  53.935  3.290  2.981 0.0000000000
67640  53.960  2.608  3.509 0.0000000000
67641  53.456  2.080  3.903 0.0000000000
70562  22.011  -1.139  62.815 0.0000000000
70563  22.494  -0.651  62.809 0.0000000000
70564  22.255  -1.232  62.423 0.0000000000
70565  22.072  -2.128  60.925 0.0000000000
70566  22.319  -1.585  61.372 0.0000000000
70567  22.292  -1.846  60.759 0.0000000000
70568  22.567  -1.219  60.499 0.0000000000
70569  22.288  -1.712  60.116 0.0000000000
70570  21.098  -3.859  59.307 0.0000000000
70571  21.323  -3.423  59.692 0.0000000000
70572  21.392  -3.562  59.010 0.0000000000
70573  21.685  -2.846  58.012 0.0000000000
70574  21.735  -2.691  58.648 0.0000000000
70575  21.821  -2.493  58.276 0.0000000000
70576  22.130  -1.893  58.675 0.0000000000
70577  22.001  -1.872  58.037 0.0000000000
70578  22.089  -1.372  57.632 0.0000000000
70579  21.882  -1.870  57.377 0.0000000000
70580  21.746  -2.504  55.619 0.0000000000
70581  21.816  -1.881  56.025 0.0000000000
70582  21.767  -1.978  55.311 0.0000000000
70583  21.893  -1.353  54.928 0.0000000000
70584  21.837  -2.010  54.627 0.0000000000
70585  20.423  -8.065  57.059 0.0000000000
70586  20.443  -7.418  57.214 0.0000000000
70587  20.476  -7.907  56.506 0.0000000000
70588  20.946  -7.175  55.234 0.0000000000
70589  20.737  -7.038  55.889 0.0000000000
70590  20.846  -6.564  55.482 0.0000000000
70591  20.887  -5.968  55.760 0.0000000000
70592  21.013  -6.240  55.246 0.0000000000
70593  21.496  -8.019  53.062 0.0000000000
70594  21.404  -7.764  53.642 0.0000000000
70595  21.494  -7.360  53.386 0.0000000000
70596  21.616  -5.669  53.565 0.0000000000
70597  21.299  -6.081  53.758 0.0000000000
70598  21.447  -5.365  54.114 0.0000000000
70599  21.337  -5.428  54.646 0.0000000000
70600  21.354  -4.872  54.371 0.0000000000
70601  21.463  -4.440  54.706 0.0000000000
70602  21.533  -4.324  54.103 0.0000000000
70603  21.871  -3.440  52.754 0.0000000000
70604  21.748  -3.376  53.401 0.0000000000
70605  21.905  -2.647  53.039 0.0000000000
70606  21.927  -2.094  53.293 0.0000000000
70607  21.946  -2.232  52.679 0.0000000000
70608  21.960  -1.674  52.353 0.0000000000
70609  22.022  -2.262  52.070 0.0000000000
70610  22.180  -2.965  50.484 0.0000000000
70611  22.141  -2.321  50.815 0.0000000000
70612  22.190  -2.400  50.187 0.0000000000
70613  22.146  -1.807  49.909 0.0000000000
70614  22.291  -2.446  49.585 0.0000000000
70615  22.411  -5.343  49.186 0.0000000000
70616  22.270  -4.968  49.609 0.0000000000
70617  22.452  -4.877  48.889 0.0000000000
70618  22.711  -3.721  47.776 0.0000000000
70619  22.620  -3.598  48.411 0.0000000000
70620  22.636  -2.936  48.134 0.0000000000
70621  22.519  -2.455  48.424 0.0000000000
70622  22.688  -2.357  47.914 0.0000000000
70623  22.757  -1.872  47.726 0.0000000000
70624  22.885  -2.278  47.361 0.0000000000
70625  23.549  -2.747  46.225 0.0000000000
70626  23.387  -2.131  46.482 0.0000000000
70627  23.757  -2.083  46.145 0.0000000000
70628  23.910  -1.391  46.078 0.0000000000
70629  24.121  -1.934  45.819 0.0000000000
70671  16.343  -11.355  60.875 0.0000000000
70673  16.071  -11.580  61.042 0.0000000000
70674  15.653  -11.753  61.382 0.0000000000
70675  15.925  -10.846  61.222 0.0000000000
70676  15.863  -10.090  61.463 0.0000000000
70677  16.132  -9.870  61.287 0.0000000000
70678  17.268  -7.950  61.486 0.0000000000
70679  16.918  -8.183  61.559 0.0000000000
70680  17.350  -7.301  61.840 0.0000000000
70681  17.441  -6.559  62.252 0.0000000000
70682  17.795  -6.556  61.984 0.0000000000
70683  18.524  -7.147  60.629 0.0000000000
70684  18.308  -7.292  60.957 0.0000000000
70685  18.631  -6.462  61.012 0.0000000000
70686  19.227  -4.604  61.699 0.0000000000
70687  18.836  -5.269  61.715 0.0000000000
70688  19.002  -4.787  62.044 0.0000000000
70689  18.697  -5.013  62.421 0.0000000000
70690  19.190  -4.225  62.455 0.0000000000
70691  19.397  -3.702  62.835 0.0000000000
70692  19.618  -3.464  62.460 0.0000000000
70693  21.274  -2.067  62.272 0.0000000000
70694  20.885  -2.154  62.628 0.0000000000
70695  21.565  -1.545  62.728 0.0000000000
70696  21.796  -1.064  63.192 0.0000000000
70831  24.431  -2.108  45.626 0.0000000000
70832  24.232  -2.729  45.616 0.0000000000
70833  24.510  -5.255  45.359 0.0000000000
70834  24.666  -4.456  45.290 0.0000000000
70835  24.827  -5.365  45.132 0.0000000000
70836  25.221  -5.457  44.933 0.0000000000
70837  25.085  -6.202  44.995 0.0000000000
70838  24.195  -8.176  46.376 0.0000000000
70839  24.204  -7.502  46.044 0.0000000000
70840  24.533  -8.255  46.010 0.0000000000
70841  25.701  -9.240  45.788 0.0000000000
70842  25.269  -8.486  45.534 0.0000000000
70843  25.717  -8.564  45.397 0.0000000000
70844  25.721  -7.848  45.061 0.0000000000
70845  26.106  -8.589  45.247 0.0000000000
70846  26.581  -8.431  45.067 0.0000000000
72183  9.372  -6.422  65.815 0.0000000000
72184  9.144  -6.927  65.292 0.0000000000
72185  9.359  -6.063  65.350 0.0000000000
72186  9.152  -4.314  64.907 0.0000000000
72187  9.304  -5.259  64.595 0.0000000000
72188  9.121  -4.873  64.306 0.0000000000
72189  9.127  -5.476  63.691 0.0000000000
72190  8.978  -4.494  64.011 0.0000000000
72191  8.321  -1.418  66.083 0.0000000000
72192  8.466  -2.040  65.813 0.0000000000
72193  8.109  -1.799  65.575 0.0000000000
72194  7.933  -2.486  64.062 0.0000000000
72195  8.113  -2.635  64.381 0.0000000000
72196  8.247  -3.181  63.677 0.0000000000
72197  8.662  -3.944  63.382 0.0000000000
72198  8.512  -3.724  63.052 0.0000000000
72199  8.742  -4.320  62.414 0.0000000000
72200  8.346  -3.551  62.695 0.0000000000
72201  7.758  -2.627  62.400 0.0000000000
72202  8.066  -3.265  62.034 0.0000000000
72203  7.975  -3.186  61.739 0.0000000000
72204  8.228  -3.767  61.115 0.0000000000
72205  7.900  -3.030  61.396 0.0000000000
72206  8.528  4.034  66.362 0.0000000000
72207  8.447  3.267  66.487 0.0000000000
72208  7.997  3.594  66.420 0.0000000000
72209  6.736  2.724  65.699 0.0000000000
72210  7.024  2.516  66.038 0.0000000000
72211  6.747  1.950  65.642 0.0000000000
72212  6.812  1.232  65.565 0.0000000000
72213  6.579  1.424  65.123 0.0000000000
72214  6.549  3.730  63.530 0.0000000000
72215  6.477  3.464  64.119 0.0000000000
72216  6.521  2.887  63.582 0.0000000000
72217  6.600  0.777  62.909 0.0000000000
72218  6.450  1.250  63.489 0.0000000000
72219  6.581  0.554  63.367 0.0000000000
72220  6.607  0.343  63.854 0.0000000000
72221  6.685  -0.152  63.287 0.0000000000
72222  6.896  -0.860  63.102 0.0000000000
72223  6.845  -0.628  62.697 0.0000000000
72224  7.184  -1.268  61.038 0.0000000000
72225  7.219  -1.532  61.460 0.0000000000
72226  7.407  -2.001  60.913 0.0000000000
72227  7.670  -2.746  60.747 0.0000000000
72228  7.510  -2.532  60.418 0.0000000000
72229  7.704  -3.067  59.885 0.0000000000
72230  7.497  -2.259  60.022 0.0000000000
72231  7.679  -0.785  59.253 0.0000000000
72232  7.671  -1.616  59.226 0.0000000000
72233  7.901  -1.279  58.831 0.0000000000
72234  8.062  -1.884  58.406 0.0000000000
72235  8.109  -1.023  58.394 0.0000000000
72236  7.689  2.262  59.067 0.0000000000
72237  7.638  1.506  59.200 0.0000000000
72238  7.795  1.789  58.610 0.0000000000
72239  8.317  1.003  57.251 0.0000000000
72240  8.207  0.786  57.790 0.0000000000
72241  8.451  0.262  57.437 0.0000000000
72242  8.522  -0.510  57.525 0.0000000000
72243  8.750  -0.302  57.056 0.0000000000
72244  9.071  -0.970  56.689 0.0000000000
72245  8.950  -0.093  56.576 0.0000000000
72246  9.075  0.920  55.332 0.0000000000
72247  9.327  0.211  55.609 0.0000000000
72248  9.482  0.337  55.093 0.0000000000
72249  9.812  -0.246  54.821 0.0000000000
72250  9.624  0.423  54.587 0.0000000000
72251  9.691  0.487  54.134 0.0000000000
72252  9.330  1.015  54.368 0.0000000000
72253  8.273  2.776  54.172 0.0000000000
72254  8.602  2.236  53.942 0.0000000000
72255  8.358  2.831  53.706 0.0000000000
72256  8.389  2.853  53.224 0.0000000000
72257  8.062  3.365  53.500 0.0000000000
72258  7.515  4.831  55.442 0.0000000000
72259  7.644  4.338  55.069 0.0000000000
72260  7.435  4.887  54.888 0.0000000000
72261  7.398  5.802  53.545 0.0000000000
72262  7.319  5.075  53.819 0.0000000000
72263  7.292  5.175  53.274 0.0000000000
72264  7.425  4.591  53.026 0.0000000000
72265  7.318  5.312  52.718 0.0000000000
72266  7.388  5.489  52.182 0.0000000000
72267  7.508  6.114  52.521 0.0000000000
72268  8.556  7.897  52.521 0.0000000000
72269  8.284  7.435  52.155 0.0000000000
72273  7.919  9.096  59.108 0.0000000000
72274  7.892  8.499  58.677 0.0000000000
72275  8.051  9.177  58.524 0.0000000000
72276  8.503  9.986  57.222 0.0000000000
72277  8.300  9.320  57.380 0.0000000000
72278  8.436  9.414  56.788 0.0000000000
72279  8.369  8.883  56.312 0.0000000000
72809  45.330  2.137  45.477 0.0000000000
72834  46.720  1.969  43.869 0.0000000000
72839  48.131  0.794  42.277 0.0000000000
73042  49.615  5.317  11.144 0.0000000000
73043  48.728  5.060  13.840 0.0000000000
73045  49.276  4.878  13.257 0.0000000000
73046  51.255  4.376  11.851 0.0000000000
73047  50.472  4.563  11.977 0.0000000000
73048  51.110  4.443  11.280 0.0000000000
73049  51.009  4.566  10.695 0.0000000000
73050  51.817  4.354  10.598 0.0000000000
73051  52.562  4.379  9.871 0.0000000000
73052  52.673  4.314  10.472 0.0000000000
73053  54.483  4.666  10.979 0.0000000000
73054  54.384  4.605  10.312 0.0000000000
73055  55.258  4.870  10.234 0.0000000000
73060  55.214  4.923  12.744 0.0000000000
73065  52.724  4.076  15.038 0.0000000000
73066  53.283  4.194  14.464 0.0000000000
73067  53.361  4.178  14.929 0.0000000000
73068  54.643  4.403  15.025 0.0000000000
73069  54.628  4.445  14.574 0.0000000000
73070  55.239  4.643  14.372 0.0000000000
73080  47.959  3.748  19.189 0.0000000000
73081  48.626  3.757  18.709 0.0000000000
73082  48.681  3.659  19.219 0.0000000000
73083  50.327  3.630  19.788 0.0000000000
73084  50.192  3.658  19.227 0.0000000000
73085  50.923  3.672  19.232 0.0000000000
73086  51.477  3.710  18.706 0.0000000000
73087  51.626  3.715  19.258 0.0000000000
73088  50.729  3.636  21.659 0.0000000000
73089  50.603  3.577  21.190 0.0000000000
73090  51.332  3.707  21.242 0.0000000000
73091  53.170  3.821  20.218 0.0000000000
73092  52.531  3.767  20.227 0.0000000000
73093  53.084  3.760  19.654 0.0000000000
73094  52.956  3.766  19.109 0.0000000000
73095  53.592  3.829  19.010 0.0000000000
73096  54.030  3.935  18.348 0.0000000000
73097  54.215  3.967  18.890 0.0000000000
73110  55.025  5.020  23.135 0.0000000000
73111  55.540  5.041  22.440 0.0000000000
73112  55.775  5.322  22.926 0.0000000000
75962  12.066  13.336  61.559 0.0000000000
75964  12.566  13.449  61.117 0.0000000000
75970  15.581  11.722  59.700 0.0000000000
75971  15.134  12.159  59.787 0.0000000000
75972  15.712  12.356  59.874 0.0000000000
75985  18.862  8.500  61.158 0.0000000000
75986  18.466  8.944  60.851 0.0000000000
75987  18.935  9.201  61.089 0.0000000000
75988  19.579  10.903  61.304 0.0000000000
75989  19.105  10.607  61.097 0.0000000000
75990  19.194  11.323  61.066 0.0000000000
75991  18.852  11.735  60.909 0.0000000000
75992  19.320  11.965  61.038 0.0000000000
75993  21.208  11.200  60.308 0.0000000000
75994  21.056  11.232  60.908 0.0000000000
75995  20.991  11.773  60.385 0.0000000000
75997  20.305  12.829  60.334 0.0000000000
75999  19.457  13.170  60.521 0.0000000000
76030  22.963  0.052  62.548 0.0000000000
76031  23.131  0.694  62.841 0.0000000000
76032  23.127  0.481  62.247 0.0000000000
76033  23.110  1.648  60.659 0.0000000000
76034  23.181  1.577  61.379 0.0000000000
76035  23.129  2.186  60.898 0.0000000000
76036  23.152  2.779  61.058 0.0000000000
76037  23.042  2.886  60.395 0.0000000000
76038  22.466  1.891  57.637 0.0000000000
76039  22.556  1.875  58.378 0.0000000000
76040  22.427  2.457  57.942 0.0000000000
76041  22.103  3.999  58.020 0.0000000000
76042  22.351  3.516  58.502 0.0000000000
76043  22.279  4.025  58.735 0.0000000000
76044  22.549  4.031  59.364 0.0000000000
76045  22.213  4.570  58.908 0.0000000000
76046  22.104  5.087  59.064 0.0000000000
76047  21.952  5.081  58.468 0.0000000000
76048  21.331  6.158  56.855 0.0000000000
76049  21.474  6.177  57.482 0.0000000000
76050  21.286  6.740  56.931 0.0000000000
76051  21.227  7.278  57.112 0.0000000000
76052  21.131  7.321  56.504 0.0000000000
76053  21.617  1.664  52.426 0.0000000000
76054  21.587  1.728  53.175 0.0000000000
76055  21.572  2.263  52.688 0.0000000000
76056  21.274  4.032  52.611 0.0000000000
76057  21.368  3.495  53.159 0.0000000000
76058  21.281  4.044  53.329 0.0000000000
76059  21.291  4.128  53.953 0.0000000000
76060  21.217  4.635  53.464 0.0000000000
76061  21.339  6.288  50.661 0.0000000000
76062  21.319  5.766  51.157 0.0000000000
76063  21.214  6.339  51.344 0.0000000000
76064  20.972  6.859  52.881 0.0000000000
76065  21.079  6.303  52.685 0.0000000000
76066  21.061  6.316  53.383 0.0000000000
76067  21.116  5.617  53.890 0.0000000000
76068  21.094  6.228  54.081 0.0000000000
76069  21.132  6.285  54.718 0.0000000000
76070  20.979  6.767  54.280 0.0000000000
76071  20.819  8.451  54.078 0.0000000000
76072  20.835  7.910  54.613 0.0000000000
76073  20.785  8.495  54.745 0.0000000000
76074  20.879  8.448  55.456 0.0000000000
76075  20.785  9.007  54.922 0.0000000000
76076  20.757  9.530  55.074 0.0000000000
76077  20.733  9.621  54.366 0.0000000000
76078  20.763  10.665  52.737 0.0000000000
76079  20.685  10.658  53.409 0.0000000000
76080  20.764  11.202  52.973 0.0000000000
76215  5.324  -16.033  67.406 0.0000000000
76216  5.241  -15.716  66.980 0.0000000000
76217  5.406  -15.216  67.333 0.0000000000
76218  6.600  -14.365  68.946 0.0000000000
76219  6.200  -14.831  68.718 0.0000000000
76220  6.396  -14.032  68.678 0.0000000000
76221  6.473  -12.738  68.078 0.0000000000
76222  6.140  -13.446  68.080 0.0000000000
76223  6.120  -13.200  67.733 0.0000000000
76224  5.801  -13.677  67.334 0.0000000000
76225  6.101  -12.931  67.300 0.0000000000
76226  6.182  -12.668  66.919 0.0000000000
76227  6.498  -12.229  67.282 0.0000000000
76228  7.658  -10.483  67.379 0.0000000000
76229  7.316  -10.924  67.051 0.0000000000
76230  7.705  -10.236  66.964 0.0000000000
76231  7.875  -10.015  66.544 0.0000000000
76232  8.146  -9.508  66.925 0.0000000000
76251  11.090  -13.852  67.055 0.0000000000
76253  10.744  -14.010  67.485 0.0000000000
76254  10.365  -14.132  67.839 0.0000000000
76255  10.624  -13.484  67.562 0.0000000000
76256  14.827  -9.459  62.921 0.0000000000
76257  14.412  -10.338  62.806 0.0000000000
76258  14.459  -9.647  63.170 0.0000000000
76259  13.720  -9.429  64.141 0.0000000000
76260  13.689  -10.021  63.729 0.0000000000
76261  13.267  -10.206  64.079 0.0000000000
76262  12.883  -10.989  64.080 0.0000000000
76263  12.902  -10.366  64.418 0.0000000000
76264  14.103  -7.100  66.043 0.0000000000
76265  14.025  -7.630  65.588 0.0000000000
76266  13.620  -7.912  65.896 0.0000000000
76267  12.245  -9.754  65.889 0.0000000000
76268  12.613  -9.505  65.569 0.0000000000
76269  12.187  -10.282  65.519 0.0000000000
76270  12.195  -10.845  65.158 0.0000000000
76271  11.847  -11.058  65.614 0.0000000000
76272  11.565  -11.804  65.840 0.0000000000
76273  11.473  -11.267  66.142 0.0000000000
76274  10.793  -11.162  67.306 0.0000000000
76275  10.859  -11.631  67.109 0.0000000000
76276  10.560  -11.836  67.590 0.0000000000
76277  10.317  -12.471  67.920 0.0000000000
76278  10.211  -12.023  68.028 0.0000000000
76279  9.799  -12.203  68.387 0.0000000000
76280  10.076  -11.564  68.244 0.0000000000
76281  10.081  -10.020  68.397 0.0000000000
76282  9.809  -10.733  68.508 0.0000000000
76283  9.658  -10.309  68.564 0.0000000000
76284  9.210  -10.599  68.700 0.0000000000
76285  9.556  -9.927  68.616 0.0000000000
76286  11.762  -7.280  68.754 0.0000000000
76287  11.321  -7.925  68.648 0.0000000000
76288  11.263  -7.552  68.811 0.0000000000
76289  10.154  -7.806  68.677 0.0000000000
76290  10.219  -8.190  68.719 0.0000000000
76291  9.707  -8.526  68.603 0.0000000000
76292  9.318  -9.197  68.561 0.0000000000
76293  9.236  -8.855  68.517 0.0000000000
76294  8.830  -9.248  68.256 0.0000000000
76295  9.193  -8.512  68.270 0.0000000000
76296  9.608  -7.147  67.620 0.0000000000
76297  9.200  -7.912  67.719 0.0000000000
76298  9.237  -7.605  67.349 0.0000000000
76299  8.912  -7.988  66.978 0.0000000000
76300  9.260  -7.314  66.906 0.0000000000
76301  9.277  -7.022  66.540 0.0000000000
76302  9.572  -6.570  66.968 0.0000000000
76303  10.399  -4.512  67.493 0.0000000000
76304  10.095  -4.942  67.125 0.0000000000
76305  10.240  -4.134  67.218 0.0000000000
76306  10.039  -3.742  66.970 0.0000000000
76307  10.353  -3.359  67.357 0.0000000000
76308  12.161  -3.023  68.335 0.0000000000
76309  11.661  -3.378  68.257 0.0000000000
76310  11.913  -2.643  68.195 0.0000000000
76311  11.511  -1.076  67.568 0.0000000000
76312  11.338  -1.849  67.821 0.0000000000
76313  10.996  -1.479  67.631 0.0000000000
76314  10.489  -1.839  67.576 0.0000000000
76315  10.669  -1.143  67.523 0.0000000000
76316  10.261  -0.850  67.416 0.0000000000
76317  10.726  -0.434  67.316 0.0000000000
76318  11.534  1.106  66.313 0.0000000000
76319  11.032  0.781  66.648 0.0000000000
76320  11.126  1.347  66.283 0.0000000000
76321  10.701  1.582  66.341 0.0000000000
76322  11.153  1.955  66.034 0.0000000000
76323  16.069  -0.573  66.069 0.0000000000
76324  15.658  -0.739  66.460 0.0000000000
76325  15.742  -0.252  65.780 0.0000000000
76326  15.139  0.827  64.732 0.0000000000
76327  15.073  0.324  65.289 0.0000000000
76328  14.748  0.630  65.079 0.0000000000
76329  14.288  0.531  65.530 0.0000000000
76330  14.407  1.004  64.921 0.0000000000
76331  15.440  3.066  62.491 0.0000000000
76332  15.369  2.427  62.974 0.0000000000
76333  14.968  2.803  62.843 0.0000000000
76334  13.723  2.768  63.699 0.0000000000
76335  14.146  2.403  63.718 0.0000000000
76336  13.735  2.202  64.208 0.0000000000
76337  13.644  1.713  64.702 0.0000000000
76338  13.220  2.043  64.629 0.0000000000
76339  12.790  1.897  65.070 0.0000000000
76340  12.864  2.413  64.586 0.0000000000
76341  12.151  3.742  64.569 0.0000000000
76342  12.118  3.168  64.811 0.0000000000
76343  11.711  3.530  65.000 0.0000000000
76344  11.213  3.271  65.430 0.0000000000
76345  11.307  3.907  65.184 0.0000000000
76346  10.896  4.332  65.387 0.0000000000
76347  11.417  4.595  64.935 0.0000000000
76348  11.989  6.373  63.453 0.0000000000
76349  11.648  6.066  64.102 0.0000000000
76350  11.670  6.766  63.606 0.0000000000
76351  11.315  7.193  63.792 0.0000000000
76352  11.629  7.471  63.101 0.0000000000
76353  13.578  7.268  61.005 0.0000000000
76354  13.152  7.038  61.512 0.0000000000
76355  13.177  7.756  61.094 0.0000000000
76356  12.419  9.480  61.372 0.0000000000
76357  12.415  8.691  61.553 0.0000000000
76358  12.054  9.185  61.875 0.0000000000
76359  11.629  8.977  62.459 0.0000000000
76360  11.681  9.709  62.226 0.0000000000
76361  11.292  10.240  62.654 0.0000000000
76362  11.685  10.512  62.077 0.0000000000
76363  12.250  12.147  61.202 0.0000000000
76364  11.826  11.910  61.726 0.0000000000
76365  11.957  12.556  61.552 0.0000000000
76366  11.659  12.978  61.901 0.0000000000
76792  35.894  9.906  55.295 0.0000000000
76793  30.417  7.022  51.598 0.0000000000
76794  30.787  7.587  51.813 0.0000000000
76795  30.712  6.948  52.125 0.0000000000
76796  31.388  6.361  53.494 0.0000000000
76797  31.365  6.975  53.172 0.0000000000
76798  31.819  6.998  53.757 0.0000000000
76799  32.208  7.665  53.872 0.0000000000
76800  32.249  7.060  54.227 0.0000000000
76801  30.750  3.711  53.718 0.0000000000
76802  30.753  4.463  53.949 0.0000000000
76803  31.301  4.465  54.381 0.0000000000
76804  33.128  5.951  55.552 0.0000000000
76805  32.502  5.883  55.261 0.0000000000
76806  33.077  6.611  55.411 0.0000000000
76807  33.109  7.258  55.142 0.0000000000
76808  33.632  7.401  55.488 0.0000000000
76809  34.149  8.204  55.498 0.0000000000
76810  34.175  7.517  55.791 0.0000000000
76811  35.564  7.211  56.066 0.0000000000
76812  35.440  7.813  56.061 0.0000000000
76813  36.013  7.963  56.064 0.0000000000
76814  36.453  8.728  55.907 0.0000000000
76815  36.666  8.050  56.007 0.0000000000
76816  37.284  8.147  55.887 0.0000000000
76817  36.838  7.485  55.962 0.0000000000
76818  36.418  5.773  55.005 0.0000000000
76819  36.905  6.345  55.519 0.0000000000
76820  36.930  5.754  54.933 0.0000000000
76821  37.327  5.640  54.759 0.0000000000
76822  36.847  5.193  54.304 0.0000000000
76823  34.243  3.661  52.413 0.0000000000
76824  34.751  4.153  53.279 0.0000000000
76825  34.717  3.721  52.349 0.0000000000
76826  35.558  3.316  51.316 0.0000000000
76827  35.680  3.767  52.207 0.0000000000
76828  36.061  3.697  52.045 0.0000000000
76829  36.666  4.087  52.779 0.0000000000
76830  36.447  3.545  51.873 0.0000000000
76831  36.860  3.365  51.690 0.0000000000
76832  36.238  2.973  50.975 0.0000000000
76833  35.656  1.345  48.552 0.0000000000
76834  35.973  1.784  49.226 0.0000000000
76835  36.024  1.201  48.351 0.0000000000
76836  36.518  1.121  48.259 0.0000000000
76837  36.199  0.691  47.471 0.0000000000
76838  25.225  -2.303  45.408 0.0000000000
76839  25.503  -1.546  45.523 0.0000000000
76840  25.613  -2.468  45.330 0.0000000000
76841  26.566  -3.258  45.142 0.0000000000
76842  26.419  -2.649  45.349 0.0000000000
76843  26.778  -2.580  45.386 0.0000000000
76844  27.043  -1.937  45.761 0.0000000000
76845  27.164  -2.640  45.438 0.0000000000
76846  27.526  -6.241  44.635 0.0000000000
76847  27.221  -5.508  44.769 0.0000000000
76848  27.600  -5.556  44.800 0.0000000000
76849  28.292  -3.903  45.334 0.0000000000
76850  27.873  -3.981  45.280 0.0000000000
76851  28.108  -3.192  45.629 0.0000000000
76852  27.930  -2.628  45.707 0.0000000000
76853  28.351  -2.372  45.868 0.0000000000
76854  28.583  -1.693  46.253 0.0000000000
76855  28.692  -2.260  46.009 0.0000000000
76856  29.485  -2.582  45.450 0.0000000000
76857  29.321  -1.989  45.920 0.0000000000
76858  29.664  -1.784  45.826 0.0000000000
76859  29.936  -0.969  46.309 0.0000000000
76860  30.028  -1.586  45.814 0.0000000000
76879  31.383  -2.347  44.674 0.0000000000
76880  30.938  -2.555  44.727 0.0000000000
76881  31.069  -1.792  45.087 0.0000000000
76882  30.830  -1.131  45.635 0.0000000000
76883  31.236  -1.051  45.606 0.0000000000
76884  31.416  -0.366  46.201 0.0000000000
76885  31.622  -0.874  45.554 0.0000000000
76886  32.747  -1.348  44.968 0.0000000000
76887  32.550  -0.691  45.630 0.0000000000
76888  32.929  -0.704  45.545 0.0000000000
76889  33.179  -0.008  46.352 0.0000000000
76890  33.412  -0.589  45.624 0.0000000000
76899  34.944  -0.208  46.095 0.0000000000
76904  36.724  -0.420  45.891 0.0000000000
80891  8.833  -7.979  64.218 0.0000000000
80892  8.603  -8.858  64.120 0.0000000000
80893  8.741  -8.513  63.684 0.0000000000
80894  8.685  -9.374  62.281 0.0000000000
80895  8.530  -9.694  62.661 0.0000000000
80896  8.421  -10.261  62.230 0.0000000000
80897  7.958  -11.225  62.389 0.0000000000
80898  8.195  -10.895  61.866 0.0000000000
80899  8.880  -8.329  60.482 0.0000000000
80900  8.884  -8.571  60.925 0.0000000000
80901  8.772  -9.206  60.358 0.0000000000
80902  8.001  -11.705  60.029 0.0000000000
80903  8.272  -11.019  60.435 0.0000000000
80904  7.802  -11.909  60.603 0.0000000000
80905  7.561  -12.108  61.091 0.0000000000
80906  7.272  -12.720  60.662 0.0000000000
80907  6.718  -13.443  60.695 0.0000000000
80908  6.935  -13.307  60.195 0.0000000000
80909  6.484  -14.355  58.697 0.0000000000
80910  6.327  -14.471  59.231 0.0000000000
80911  6.122  -15.125  58.787 0.0000000000
80912  5.902  -15.988  58.845 0.0000000000
80913  6.009  -15.790  58.307 0.0000000000
80914  7.792  -6.628  57.880 0.0000000000
80915  7.994  -6.930  58.082 0.0000000000
80916  7.703  -7.563  57.542 0.0000000000
80917  6.932  -9.781  56.559 0.0000000000
80918  7.334  -9.206  56.989 0.0000000000
80919  7.181  -10.041  56.842 0.0000000000
80920  7.413  -10.297  57.113 0.0000000000
80921  7.008  -10.907  56.724 0.0000000000
80922  5.442  -12.278  54.729 0.0000000000
80923  5.716  -11.629  55.235 0.0000000000
80924  5.562  -12.514  55.093 0.0000000000
80925  5.742  -13.876  55.714 0.0000000000
80926  5.878  -12.992  55.841 0.0000000000
80927  6.126  -13.250  56.181 0.0000000000
80928  6.583  -12.667  56.585 0.0000000000
80929  6.302  -13.536  56.606 0.0000000000
80930  6.480  -13.773  57.066 0.0000000000
80931  6.083  -14.392  56.616 0.0000000000
80932  5.876  -16.692  56.127 0.0000000000
80933  5.913  -16.095  56.689 0.0000000000
80934  5.984  -16.874  56.746 0.0000000000
80935  6.059  -17.056  57.330 0.0000000000
80936  6.181  -17.624  56.795 0.0000000000
80939  6.324  -18.971  54.666 0.0000000000
80944  5.895  -18.317  52.501 0.0000000000
80945  5.859  -18.502  53.021 0.0000000000
80981  8.247  -14.110  50.488 0.0000000000
80982  8.255  -14.928  50.156 0.0000000000
80983  8.713  -14.720  49.978 0.0000000000
80984  10.097  -15.469  48.857 0.0000000000
80985  9.684  -15.763  49.052 0.0000000000
80986  10.146  -16.246  48.627 0.0000000000
80987  10.324  -17.040  48.476 0.0000000000
80988  10.653  -16.772  48.219 0.0000000000
80989  11.603  -14.403  47.891 0.0000000000
80990  11.265  -14.686  48.146 0.0000000000
80991  11.652  -15.177  47.597 0.0000000000
80992  12.383  -17.290  46.735 0.0000000000
80993  11.893  -16.789  47.167 0.0000000000
80994  12.076  -17.557  47.081 0.0000000000
80995  11.752  -17.809  47.401 0.0000000000
80996  12.320  -18.295  47.025 0.0000000000
80997  12.542  -18.982  47.031 0.0000000000
80998  12.853  -18.759  46.662 0.0000000000
80999  14.107  -19.361  45.325 0.0000000000
81000  13.880  -19.622  45.763 0.0000000000
81001  14.297  -20.038  45.283 0.0000000000
81006  15.014  -18.929  43.501 0.0000000000
81007  15.230  -19.665  43.422 0.0000000000
81008  15.349  -19.357  42.922 0.0000000000
81009  15.620  -19.824  42.373 0.0000000000
81010  15.406  -19.027  42.536 0.0000000000
81011  14.147  -15.760  44.093 0.0000000000
81012  14.321  -16.567  43.903 0.0000000000
81013  14.452  -16.229  43.514 0.0000000000
81015  14.985  -17.180  42.340 0.0000000000
81016  15.218  -17.658  41.800 0.0000000000
81017  15.436  -18.436  41.657 0.0000000000
81048  12.125  -8.751  47.336 0.0000000000
81049  12.501  -9.181  46.835 0.0000000000
81050  12.244  -8.584  46.954 0.0000000000
81051  12.210  -7.568  46.323 0.0000000000
81052  12.445  -8.182  46.227 0.0000000000
81053  12.515  -7.996  45.849 0.0000000000
81054  12.760  -8.410  45.303 0.0000000000
81055  12.531  -7.825  45.479 0.0000000000
81056  11.542  -5.093  46.588 0.0000000000
81057  11.619  -5.739  46.530 0.0000000000
81058  11.715  -5.588  46.140 0.0000000000
81059  12.008  -6.294  44.873 0.0000000000
81060  12.067  -6.469  45.242 0.0000000000
81061  12.216  -6.871  44.810 0.0000000000
81062  12.434  -7.444  44.684 0.0000000000
81063  12.345  -7.287  44.313 0.0000000000
81064  12.434  -7.719  43.840 0.0000000000
81065  12.195  -7.121  43.947 0.0000000000
81066  11.602  -6.320  43.373 0.0000000000
81067  11.778  -6.881  43.328 0.0000000000
81068  11.501  -6.736  43.060 0.0000000000
81073  11.004  -4.445  43.362 0.0000000000
81078  12.028  -2.394  44.359 0.0000000000
81079  11.741  -2.900  44.152 0.0000000000
81080  11.987  -2.295  44.005 0.0000000000
81081  12.084  -1.464  42.966 0.0000000000
81082  11.823  -2.061  43.250 0.0000000000
81083  11.697  -1.916  42.852 0.0000000000
81093  9.876  0.621  53.238 0.0000000000
81094  10.229  0.001  52.991 0.0000000000
81095  9.990  0.669  52.751 0.0000000000
81096  9.944  1.413  51.524 0.0000000000
81097  10.220  0.820  51.736 0.0000000000
81098  10.361  0.859  51.266 0.0000000000
81099  10.697  0.254  51.102 0.0000000000
81100  10.453  0.900  50.845 0.0000000000
81101  8.396  3.695  50.451 0.0000000000
81102  8.773  3.107  50.733 0.0000000000
81103  8.867  3.213  50.271 0.0000000000
81104  10.036  2.358  49.482 0.0000000000
81105  9.955  2.261  49.937 0.0000000000
81106  10.391  1.706  49.749 0.0000000000
81107  10.687  1.075  49.960 0.0000000000
81108  10.769  1.172  49.534 0.0000000000
81109  11.112  0.576  49.328 0.0000000000
81110  10.875  1.256  49.094 0.0000000000
81111  10.851  2.203  48.000 0.0000000000
81112  11.104  1.533  48.233 0.0000000000
81113  11.240  1.620  47.803 0.0000000000
81114  11.567  1.023  47.628 0.0000000000
81115  11.396  1.738  47.406 0.0000000000
81121  9.533  7.399  47.867 0.0000000000
81122  9.413  6.684  48.035 0.0000000000
81123  9.688  6.809  47.646 0.0000000000
81127  10.567  5.990  46.421 0.0000000000
81128  10.408  6.544  46.647 0.0000000000
81129  10.332  5.839  46.861 0.0000000000
81130  10.089  5.656  47.272 0.0000000000
81131  10.282  5.105  47.036 0.0000000000
81132  10.241  4.349  47.223 0.0000000000
81133  10.528  4.528  46.781 0.0000000000
81134  11.532  3.405  45.983 0.0000000000
81135  11.243  3.294  46.425 0.0000000000
81136  11.657  2.715  46.248 0.0000000000
81137  11.814  1.990  46.551 0.0000000000
81138  12.039  2.108  46.103 0.0000000000
81139  12.363  1.468  45.887 0.0000000000
81140  12.258  2.189  45.632 0.0000000000
81141  12.600  3.116  44.453 0.0000000000
81142  12.643  2.378  44.694 0.0000000000
81143  12.819  2.479  44.247 0.0000000000
81144  12.978  1.816  44.011 0.0000000000
81145  12.967  2.615  43.790 0.0000000000
81146  12.864  6.128  43.552 0.0000000000
81147  12.768  5.393  43.807 0.0000000000
81148  13.005  5.480  43.349 0.0000000000
81149  13.279  4.379  42.327 0.0000000000
81150  13.147  4.226  42.859 0.0000000000
81151  13.182  3.584  42.634 0.0000000000
81152  13.139  2.848  42.851 0.0000000000
81153  13.175  2.942  42.380 0.0000000000
81154  13.162  2.271  42.125 0.0000000000
81155  13.183  3.035  41.898 0.0000000000
82712  39.095  1.103  47.919 0.0000000000
82713  39.620  1.111  47.903 0.0000000000
82714  40.714  2.325  48.734 0.0000000000
82715  40.378  2.184  48.971 0.0000000000
82716  40.576  2.847  49.257 0.0000000000
82717  40.439  3.430  49.700 0.0000000000
82718  40.524  3.529  49.181 0.0000000000
82719  41.628  2.888  47.083 0.0000000000
82720  41.434  2.684  47.621 0.0000000000
82721  41.087  3.220  47.301 0.0000000000
82722  39.844  4.344  47.140 0.0000000000
82723  40.206  3.997  47.688 0.0000000000
82724  39.887  4.454  47.758 0.0000000000
82725  39.995  4.552  48.363 0.0000000000
82726  39.733  4.943  47.861 0.0000000000
82727  39.674  5.445  47.993 0.0000000000
82728  39.474  5.290  47.347 0.0000000000
82729  38.772  6.069  45.915 0.0000000000
82730  38.967  6.245  46.484 0.0000000000
82731  38.808  6.749  46.049 0.0000000000
82732  38.731  7.524  46.118 0.0000000000
82733  38.594  7.280  45.543 0.0000000000
82734  43.159  1.979  42.484 0.0000000000
82735  42.871  2.299  43.011 0.0000000000
82736  42.277  2.142  42.545 0.0000000000
82737  40.080  2.628  42.188 0.0000000000
82738  40.624  2.631  42.686 0.0000000000
82739  39.936  3.016  42.805 0.0000000000
82740  39.835  3.344  43.337 0.0000000000
82741  39.434  3.511  42.856 0.0000000000
82742  38.598  3.485  40.528 0.0000000000
82743  38.909  3.186  40.820 0.0000000000
82744  38.558  3.909  41.013 0.0000000000
82745  38.247  5.254  42.551 0.0000000000
82746  38.514  4.648  42.170 0.0000000000
82747  38.484  4.948  42.832 0.0000000000
82748  38.762  4.623  43.142 0.0000000000
82749  38.501  5.242  43.514 0.0000000000
82750  38.502  5.501  44.163 0.0000000000
82751  38.336  5.855  43.778 0.0000000000
82752  38.029  7.537  43.517 0.0000000000
82753  38.148  7.167  44.005 0.0000000000
82754  38.162  7.836  43.991 0.0000000000
82801  37.786  2.735  36.034 0.0000000000
82802  37.173  3.472  36.181 0.0000000000
82803  37.323  3.083  35.682 0.0000000000
82804  36.409  3.350  34.600 0.0000000000
82805  36.283  3.778  35.093 0.0000000000
82806  35.809  4.116  34.795 0.0000000000
82807  35.325  4.868  34.995 0.0000000000
82808  35.354  4.445  34.514 0.0000000000
82809  37.137  2.180  32.814 0.0000000000
82810  36.887  2.351  33.265 0.0000000000
82811  36.389  2.696  32.985 0.0000000000
82812  34.733  4.358  32.932 0.0000000000
82813  35.141  3.981  33.308 0.0000000000
82814  34.625  4.758  33.428 0.0000000000
82815  34.554  5.203  33.908 0.0000000000
82816  34.200  5.582  33.523 0.0000000000
82831  35.874  3.344  29.089 0.0000000000
82832  35.105  3.800  29.150 0.0000000000
82833  35.571  3.634  28.559 0.0000000000
82847  38.211  4.418  24.571 0.0000000000
82848  39.721  3.689  25.098 0.0000000000
82849  39.542  3.883  24.662 0.0000000000
82850  40.249  3.767  24.744 0.0000000000
82851  40.831  3.817  24.401 0.0000000000
82852  41.012  3.668  24.795 0.0000000000
82853  40.830  3.151  26.982 0.0000000000
82854  40.507  3.250  26.442 0.0000000000
82855  41.277  3.304  26.569 0.0000000000
82856  43.048  3.623  25.877 0.0000000000
82857  42.272  3.518  25.746 0.0000000000
82858  42.806  3.584  25.351 0.0000000000
82859  42.561  3.615  24.899 0.0000000000
82860  43.351  3.609  24.969 0.0000000000
82861  43.927  3.642  24.696 0.0000000000
82862  44.188  3.716  25.143 0.0000000000
82863  45.876  4.369  26.066 0.0000000000
82864  45.772  4.131  25.528 0.0000000000
82865  46.542  4.384  25.790 0.0000000000
82866  47.176  4.287  25.536 0.0000000000
82867  47.344  4.618  26.069 0.0000000000
82868  44.685  2.148  30.506 0.0000000000
82869  44.170  2.246  30.163 0.0000000000
82870  45.038  2.425  30.272 0.0000000000
82871  46.460  3.328  30.033 0.0000000000
82872  45.692  3.095  29.865 0.0000000000
82873  45.923  3.486  29.635 0.0000000000
82874  45.272  3.619  29.175 0.0000000000
82875  46.075  3.890  29.395 0.0000000000
82876  49.954  4.396  30.605 0.0000000000
82877  49.042  4.130  30.465 0.0000000000
82878  49.292  4.606  30.291 0.0000000000
82879  48.228  5.343  29.262 0.0000000000
82880  47.993  4.943  29.533 0.0000000000
82881  47.342  5.002  29.035 0.0000000000
82882  46.484  4.651  28.805 0.0000000000
82883  46.748  5.031  28.469 0.0000000000
82884  46.396  4.981  27.808 0.0000000000
82885  47.190  5.334  28.053 0.0000000000
82886  49.300  6.107  27.647 0.0000000000
82887  48.482  5.722  27.384 0.0000000000
82888  49.169  5.741  27.075 0.0000000000
82889  48.999  5.289  26.552 0.0000000000
82890  49.881  5.695  26.780 0.0000000000
82891  50.575  5.589  26.495 0.0000000000
82892  50.804  6.065  27.008 0.0000000000
82893  52.861  7.072  27.907 0.0000000000
82894  52.658  6.704  27.382 0.0000000000
82895  53.577  7.026  27.495 0.0000000000
82896  54.207  6.883  26.976 0.0000000000
82897  54.557  7.268  27.485 0.0000000000
82898  54.706  7.292  29.776 0.0000000000
82899  54.182  7.414  29.394 0.0000000000
82900  55.186  7.522  29.403 0.0000000000
82902  56.194  7.716  28.432 0.0000000000
83396  47.912  2.976  8.078 0.0000000000
83397  47.725  3.589  7.482 0.0000000000
83398  47.457  2.996  8.588 0.0000000000
83399  47.010  3.053  9.009 0.0000000000
83400  47.181  2.439  9.582 0.0000000000
83401  46.920  1.865  10.583 0.0000000000
83402  47.370  1.808  10.137 0.0000000000
83403  48.014  0.210  10.738 0.0000000000
83404  47.627  0.383  11.163 0.0000000000
83405  47.622  -0.461  11.611 0.0000000000
83406  47.205  -1.071  12.445 0.0000000000
83407  47.558  -1.299  11.996 0.0000000000
83408  52.687  4.110  2.455 0.0000000000
83409  52.214  4.370  2.422 0.0000000000
83410  52.229  3.651  3.003 0.0000000000
83411  51.274  1.780  5.207 0.0000000000
83412  51.369  2.651  4.492 0.0000000000
83413  50.927  2.071  5.378 0.0000000000
83414  50.556  2.319  5.686 0.0000000000
83415  50.502  1.446  6.298 0.0000000000
83422  49.695  0.089  8.072 0.0000000000
92271  10.716  12.520  62.912 0.0000000000
92272  10.175  12.332  63.397 0.0000000000
92522  22.164  2.336  64.371 0.0000000000
92523  22.218  2.927  64.191 0.0000000000
92524  22.503  2.356  64.140 0.0000000000
92525  22.820  2.131  63.643 0.0000000000
92526  23.049  2.119  63.265 0.0000000000
92527  23.637  -0.237  46.553 0.0000000000
92528  23.519  0.395  46.792 0.0000000000
92529  23.876  0.434  46.554 0.0000000000
92530  24.113  1.089  46.520 0.0000000000
92531  24.453  1.673  46.608 0.0000000000
92532  24.845  2.233  46.750 0.0000000000
92533  24.990  1.780  46.679 0.0000000000
92534  25.263  1.790  46.718 0.0000000000
92535  25.698  1.764  46.934 0.0000000000
92541  21.087  -1.401  63.843 0.0000000000
92542  20.685  -1.546  64.143 0.0000000000
92543  21.276  -0.954  64.222 0.0000000000
92544  21.307  -0.423  64.533 0.0000000000
92545  21.258  0.174  64.703 0.0000000000
92546  21.169  0.762  64.761 0.0000000000
92547  21.666  0.841  64.630 0.0000000000
92548  21.915  1.669  64.545 0.0000000000
92575  25.993  1.720  47.071 0.0000000000
92576  25.757  1.172  46.681 0.0000000000
92577  25.837  0.399  46.402 0.0000000000
92578  25.981  -0.283  46.167 0.0000000000
92847  7.347  -10.988  65.833 0.0000000000
92848  7.076  -11.528  65.410 0.0000000000
92849  7.537  -10.827  65.323 0.0000000000
92850  7.706  -10.661  64.805 0.0000000000
92851  7.902  -10.471  64.306 0.0000000000
92852  9.900  -1.850  55.093 0.0000000000
92853  9.854  -2.753  55.106 0.0000000000
92854  10.009  -2.583  54.710 0.0000000000
92855  10.009  -3.267  54.312 0.0000000000
92856  9.908  -3.997  53.827 0.0000000000
92857  9.727  -4.717  53.312 0.0000000000
92858  10.101  -3.832  53.484 0.0000000000
92859  10.261  -3.697  53.104 0.0000000000
92860  10.440  -3.560  52.709 0.0000000000
92861  10.602  -3.530  52.279 0.0000000000
92862  10.645  -2.759  52.715 0.0000000000
92863  10.738  -1.980  52.631 0.0000000000
92864  10.754  -1.223  52.463 0.0000000000
92966  37.288  1.937  49.711 0.0000000000
92967  37.876  2.426  50.500 0.0000000000
92968  37.826  1.963  49.681 0.0000000000
92969  38.387  1.999  49.652 0.0000000000
92970  38.913  2.024  49.561 0.0000000000
92971  49.707  -1.017  38.522 0.0000000000
92972  48.668  -1.083  38.343 0.0000000000
92973  49.090  -1.143  37.851 0.0000000000
92974  48.531  -1.195  37.179 0.0000000000
92975  47.900  -1.157  36.519 0.0000000000
92976  47.336  -1.071  35.886 0.0000000000
92977  48.316  -1.062  36.007 0.0000000000
92978  48.800  -0.890  35.511 0.0000000000
92979  49.214  -0.699  35.049 0.0000000000
92980  49.497  -0.473  34.581 0.0000000000
92981  50.085  -0.597  35.250 0.0000000000
92982  50.910  -0.380  35.483 0.0000000000
92983  51.692  -0.225  35.759 0.0000000000
93012  55.711  4.632  7.618 0.0000000000
93602  19.925  -6.126  59.089 0.0000000000
93603  20.123  -5.594  58.866 0.0000000000
93604  20.014  -6.089  58.544 0.0000000000
93605  20.339  -6.058  58.277 0.0000000000
93606  20.391  -6.240  57.684 0.0000000000
93608  22.303  -9.582  51.757 0.0000000000
93612  22.587  -8.082  49.628 0.0000000000
93623  19.309  -9.761  59.004 0.0000000000
93624  19.203  -9.226  59.074 0.0000000000
93625  19.062  -8.573  59.265 0.0000000000
93626  19.017  -7.858  59.535 0.0000000000
93627  19.313  -7.703  59.179 0.0000000000
93628  19.535  -6.806  59.152 0.0000000000
93927  9.691  1.000  66.885 0.0000000000
93928  9.107  0.653  66.970 0.0000000000
93929  9.236  1.234  66.897 0.0000000000
93930  8.723  1.474  66.865 0.0000000000
93931  8.252  1.714  66.738 0.0000000000
93932  7.132  6.491  61.752 0.0000000000
93933  6.996  5.707  61.939 0.0000000000
93934  7.177  5.944  61.237 0.0000000000
93935  7.208  5.409  60.769 0.0000000000
93936  7.313  4.918  60.209 0.0000000000
93937  7.438  4.478  59.706 0.0000000000
93938  7.445  5.143  59.485 0.0000000000
93939  7.536  5.330  58.805 0.0000000000
93940  7.560  5.510  58.083 0.0000000000
93941  7.556  5.640  57.439 0.0000000000
93942  7.601  6.091  57.937 0.0000000000
93943  7.660  6.690  57.824 0.0000000000
93944  7.783  7.357  57.744 0.0000000000
94094  46.813  5.190  17.012 0.0000000000
94095  47.357  4.998  16.494 0.0000000000
94096  47.911  4.861  15.945 0.0000000000
94097  48.041  4.621  16.389 0.0000000000
94098  48.796  4.349  16.322 0.0000000000
94099  49.607  4.157  16.276 0.0000000000
94100  50.292  4.036  16.224 0.0000000000
94101  49.695  4.044  16.746 0.0000000000
94102  49.763  3.916  17.229 0.0000000000
94103  49.837  3.782  17.696 0.0000000000
94104  48.983  3.677  23.604 0.0000000000
94105  49.767  3.709  23.287 0.0000000000
94106  49.899  3.866  23.791 0.0000000000
94107  50.767  4.094  23.971 0.0000000000
94108  51.603  4.353  24.126 0.0000000000
94109  52.436  4.616  24.228 0.0000000000
94110  51.739  4.622  24.689 0.0000000000
94111  51.820  4.963  25.206 0.0000000000
94112  51.902  5.353  25.773 0.0000000000
94682  16.030  8.884  59.754 0.0000000000
94683  16.194  9.664  59.727 0.0000000000
94684  16.654  9.218  59.915 0.0000000000
94685  17.135  9.483  60.095 0.0000000000
94686  17.643  9.778  60.301 0.0000000000
94687  21.207  9.161  58.531 0.0000000000
94688  21.117  9.782  58.703 0.0000000000
94689  21.053  9.738  58.023 0.0000000000
94690  20.907  10.303  57.545 0.0000000000
94691  20.866  10.776  57.105 0.0000000000
94692  20.863  11.405  56.649 0.0000000000
94693  20.789  10.814  56.481 0.0000000000
94694  20.766  10.762  55.936 0.0000000000
94695  20.806  10.754  55.342 0.0000000000
94696  22.049  -0.046  55.465 0.0000000000
94697  21.997  0.410  55.760 0.0000000000
94698  21.904  0.666  55.098 0.0000000000
94699  21.850  1.113  54.809 0.0000000000
94700  21.709  1.803  54.421 0.0000000000
94701  22.220  7.017  48.122 0.0000000000
94702  21.943  7.140  48.617 0.0000000000
94703  22.187  7.650  48.189 0.0000000000
94704  22.055  8.120  48.362 0.0000000000
94705  21.914  8.687  48.555 0.0000000000
94706  21.828  9.237  48.692 0.0000000000
94707  22.105  9.172  48.088 0.0000000000
94714  29.328  8.284  48.858 0.0000000000
94715  29.293  8.766  48.317 0.0000000000
94716  29.679  8.847  48.850 0.0000000000
94731  8.346  -15.130  69.396 0.0000000000
94732  8.087  -14.691  69.354 0.0000000000
94733  7.822  -14.351  69.293 0.0000000000
94734  8.278  -14.005  69.224 0.0000000000
94735  8.579  -13.365  69.086 0.0000000000
94736  8.862  -12.658  68.921 0.0000000000
94740  13.883  -12.604  62.773 0.0000000000
94741  13.711  -11.962  62.880 0.0000000000
94742  15.510  -4.051  67.251 0.0000000000
94743  15.089  -4.814  67.205 0.0000000000
94744  15.042  -4.302  67.481 0.0000000000
94745  14.651  -4.575  67.817 0.0000000000
94746  14.188  -4.859  68.110 0.0000000000
94747  13.755  -5.122  68.451 0.0000000000
94748  14.102  -4.361  68.305 0.0000000000
94749  14.011  -3.899  68.370 0.0000000000
94750  13.828  -3.458  68.368 0.0000000000
94751  13.677  -3.027  68.296 0.0000000000
94752  14.169  -2.644  68.008 0.0000000000
94753  14.483  -1.895  67.639 0.0000000000
94754  14.718  -1.242  67.121 0.0000000000
94755  17.352  5.216  61.445 0.0000000000
94756  16.829  4.854  61.317 0.0000000000
94757  16.941  5.600  61.070 0.0000000000
94758  16.496  6.020  60.739 0.0000000000
94759  16.004  6.446  60.550 0.0000000000
94760  15.499  6.900  60.390 0.0000000000
94761  16.047  7.228  60.322 0.0000000000
94762  16.056  8.093  60.013 0.0000000000
94845  31.599  9.354  51.304 0.0000000000
94846  31.600  8.795  51.905 0.0000000000
94847  30.445  1.577  49.962 0.0000000000
94848  30.712  2.089  50.932 0.0000000000
94849  30.897  1.845  50.092 0.0000000000
94850  31.378  2.059  50.213 0.0000000000
94851  31.834  2.230  50.334 0.0000000000
94852  32.319  2.393  50.429 0.0000000000
94853  31.978  1.928  49.505 0.0000000000
94854  32.040  1.526  48.621 0.0000000000
94855  32.097  1.036  47.761 0.0000000000
95669  8.774  -5.318  60.507 0.0000000000
95670  8.859  -6.184  60.220 0.0000000000
95671  8.760  -6.015  59.930 0.0000000000
95672  8.637  -6.683  59.256 0.0000000000
95673  8.415  -7.335  58.616 0.0000000000
95674  5.923  -12.875  52.533 0.0000000000
95675  5.596  -13.084  52.887 0.0000000000
95676  5.815  -13.703  52.322 0.0000000000
95677  5.810  -14.575  52.114 0.0000000000
95678  5.838  -15.472  51.867 0.0000000000
95679  5.886  -16.296  51.681 0.0000000000
95680  6.187  -16.045  51.330 0.0000000000
95681  6.621  -16.613  50.837 0.0000000000
95682  7.151  -17.145  50.431 0.0000000000
95683  7.700  -17.630  50.089 0.0000000000
95684  7.565  -16.905  50.196 0.0000000000
95685  7.985  -16.645  50.004 0.0000000000
95686  8.367  -16.449  49.746 0.0000000000
95687  12.066  -11.483  48.193 0.0000000000
95688  12.127  -12.270  47.971 0.0000000000
95689  12.380  -11.949  47.581 0.0000000000
95690  12.712  -12.400  46.935 0.0000000000
95691  13.010  -12.901  46.394 0.0000000000
95692  13.281  -13.287  45.821 0.0000000000
95693  13.180  -12.524  46.057 0.0000000000
95694  13.319  -12.188  45.685 0.0000000000
95695  13.425  -11.874  45.281 0.0000000000
95696  13.485  -11.711  44.896 0.0000000000
95697  13.285  -11.173  45.493 0.0000000000
95698  13.169  -10.574  45.694 0.0000000000
95699  13.066  -10.000  45.839 0.0000000000
95700  12.004  -2.185  47.247 0.0000000000
95701  11.925  -2.740  46.995 0.0000000000
95702  12.122  -2.029  46.814 0.0000000000
95703  12.254  -1.886  46.386 0.0000000000
95704  12.363  -1.754  45.984 0.0000000000
95705  12.418  -1.608  45.602 0.0000000000
95706  12.533  -1.091  45.828 0.0000000000
95707  12.678  -0.370  45.585 0.0000000000
95708  12.749  0.294  45.376 0.0000000000
95709  8.447  7.230  50.830 0.0000000000
95710  8.224  6.729  50.529 0.0000000000
95711  8.635  7.350  50.311 0.0000000000
95712  8.781  7.451  49.844 0.0000000000
95713  8.988  7.585  49.375 0.0000000000
96031  44.024  2.554  45.486 0.0000000000
96032  43.333  2.771  45.523 0.0000000000
96033  43.610  2.817  45.014 0.0000000000
96034  43.015  2.880  44.512 0.0000000000
96035  42.433  2.840  44.051 0.0000000000
96036  38.434  2.877  38.377 0.0000000000
96037  38.275  3.339  38.916 0.0000000000
96038  37.943  3.576  38.576 0.0000000000
96039  37.514  4.277  38.781 0.0000000000
96040  37.257  5.066  38.977 0.0000000000
96041  37.110  5.809  39.114 0.0000000000
96042  37.047  5.407  38.645 0.0000000000
96043  36.777  5.813  38.338 0.0000000000
96047  36.151  5.455  37.007 0.0000000000
96048  36.139  5.075  36.538 0.0000000000
96049  40.641  1.301  31.484 0.0000000000
96050  39.711  1.401  31.587 0.0000000000
96051  40.175  1.512  31.150 0.0000000000
96052  39.598  1.763  30.839 0.0000000000
96053  39.022  2.011  30.504 0.0000000000
96054  38.558  2.227  30.116 0.0000000000
96055  39.557  2.092  30.079 0.0000000000
96056  40.075  2.225  29.665 0.0000000000
96057  40.538  2.394  29.234 0.0000000000
96058  40.837  2.587  28.813 0.0000000000
96059  41.351  2.401  29.240 0.0000000000
96060  42.200  2.465  29.338 0.0000000000
96061  43.073  2.583  29.464 0.0000000000
96062  53.708  3.891  30.968 0.0000000000
96063  53.116  4.280  30.846 0.0000000000
96064  54.050  4.458  30.906 0.0000000000
96065  54.334  4.993  30.821 0.0000000000
96066  54.630  5.498  30.724 0.0000000000
96067  54.943  5.952  30.617 0.0000000000
96129  45.133  -2.415  15.264 0.0000000000
96130  44.720  -3.004  15.825 0.0000000000
96131  45.084  -3.173  15.529 0.0000000000
98247  10.491  6.659  65.120 0.0000000000
98248  9.922  6.360  65.643 0.0000000000
98249  9.962  7.156  65.309 0.0000000000
98250  9.465  7.563  65.400 0.0000000000
98251  9.007  7.962  65.460 0.0000000000
98252  8.073  11.266  64.443 0.0000000000
98253  8.069  10.433  64.710 0.0000000000
98254  7.725  10.797  64.316 0.0000000000
98255  7.410  10.267  64.091 0.0000000000
98256  7.227  9.616  63.793 0.0000000000
98257  7.132  8.960  63.450 0.0000000000
98258  7.210  9.827  63.105 0.0000000000
98259  7.269  9.999  62.438 0.0000000000
98260  7.399  10.132  61.733 0.0000000000
98261  7.511  10.219  61.128 0.0000000000
98262  7.462  10.862  61.518 0.0000000000
98417  43.388  5.641  20.086 0.0000000000
98418  43.962  5.037  19.985 0.0000000000
98419  44.713  4.550  19.979 0.0000000000
98420  45.346  4.209  20.060 0.0000000000
98421  44.708  4.291  20.428 0.0000000000
98422  44.668  4.081  20.892 0.0000000000
98423  44.603  3.876  21.269 0.0000000000
98424  42.740  3.977  22.765 0.0000000000
98425  43.410  3.783  22.479 0.0000000000
98426  43.438  3.721  22.858 0.0000000000
98427  44.150  3.543  22.958 0.0000000000
98428  44.767  3.440  23.054 0.0000000000
98429  45.557  3.408  23.180 0.0000000000
98430  44.824  3.498  23.466 0.0000000000
98431  44.912  3.550  23.833 0.0000000000
98432  44.942  3.586  24.161 0.0000000000
99002  19.292  5.776  62.412 0.0000000000
99003  19.422  6.433  62.166 0.0000000000
99004  19.784  6.081  62.552 0.0000000000
99005  20.238  6.247  62.721 0.0000000000
99006  20.733  6.533  62.820 0.0000000000
99007  22.648  5.222  62.764 0.0000000000
99008  22.435  5.830  62.760 0.0000000000
99009  22.625  5.832  62.308 0.0000000000
99010  22.495  6.457  61.600 0.0000000000
99011  22.295  6.804  61.122 0.0000000000
99012  22.083  7.277  60.595 0.0000000000
99013  22.067  6.576  60.431 0.0000000000
99014  21.977  6.447  59.766 0.0000000000
99015  21.816  6.307  59.142 0.0000000000
99016  21.984  -0.510  50.476 0.0000000000
99017  21.911  0.196  50.667 0.0000000000
99018  21.901  0.245  50.079 0.0000000000
99019  21.880  0.838  49.740 0.0000000000
99020  21.857  1.473  49.391 0.0000000000
99021  23.045  2.701  47.361 0.0000000000
99022  22.718  2.704  47.754 0.0000000000
99023  23.032  3.252  47.578 0.0000000000
99024  22.935  3.725  47.668 0.0000000000
99025  22.862  4.346  47.775 0.0000000000
99026  22.724  4.867  47.769 0.0000000000
99027  23.096  4.847  47.488 0.0000000000
99028  23.370  5.332  47.163 0.0000000000
99029  23.664  5.841  46.870 0.0000000000
99030  23.983  6.326  46.617 0.0000000000
99031  24.190  5.787  46.653 0.0000000000
99032  24.714  5.740  46.656 0.0000000000
99033  25.221  5.759  46.727 0.0000000000
99034  26.369  4.279  47.433 0.0000000000
99035  26.387  4.827  47.293 0.0000000000
99036  26.834  4.856  47.657 0.0000000000
99037  27.240  5.376  47.902 0.0000000000
99038  27.600  5.877  48.177 0.0000000000
99039  27.937  6.370  48.388 0.0000000000
99040  27.962  5.963  48.648 0.0000000000
99041  28.381  6.016  49.124 0.0000000000
99042  28.731  6.052  49.595 0.0000000000
99057  16.730  -7.029  62.570 0.0000000000
99058  16.394  -7.236  62.700 0.0000000000
99059  16.850  -6.454  63.017 0.0000000000
99060  16.993  -5.890  63.405 0.0000000000
99061  17.092  -5.273  63.982 0.0000000000
99062  19.085  -2.438  65.359 0.0000000000
99063  18.503  -3.115  65.325 0.0000000000
99064  18.618  -2.534  65.607 0.0000000000
99065  18.201  -2.808  65.814 0.0000000000
99066  17.719  -2.888  66.043 0.0000000000
99067  17.220  -3.072  66.280 0.0000000000
99068  17.747  -2.345  66.266 0.0000000000
99069  17.737  -1.778  66.238 0.0000000000
99070  17.584  -1.262  66.151 0.0000000000
99071  17.394  -0.846  65.964 0.0000000000
99072  17.806  -0.644  65.652 0.0000000000
99073  18.028  -0.064  65.170 0.0000000000
99074  18.123  0.531  64.657 0.0000000000
99075  20.122  2.682  64.188 0.0000000000
99076  19.553  2.365  64.010 0.0000000000
99077  19.740  3.059  63.841 0.0000000000
99078  19.382  3.380  63.539 0.0000000000
99079  19.058  3.672  63.250 0.0000000000
99080  18.759  3.986  62.882 0.0000000000
99081  19.177  4.335  62.985 0.0000000000
99082  19.226  5.071  62.758 0.0000000000
99163  29.059  5.994  50.057 0.0000000000
99164  28.659  5.495  49.762 0.0000000000
99165  28.442  4.950  49.987 0.0000000000
99166  28.199  4.388  50.025 0.0000000000
99167  27.206  1.106  48.239 0.0000000000
99168  27.403  1.668  48.912 0.0000000000
99169  27.458  0.945  48.576 0.0000000000
99170  27.770  0.709  48.770 0.0000000000
99171  28.193  0.671  49.152 0.0000000000
99172  28.612  0.627  49.404 0.0000000000
99173  28.503  0.215  48.621 0.0000000000
99174  28.788  -0.072  48.097 0.0000000000
99175  29.002  -0.427  47.428 0.0000000000
99975  5.059  -16.822  66.254 0.0000000000
99977  5.028  -16.609  65.780 0.0000000000
99978  4.966  -16.469  65.219 0.0000000000
99979  4.986  -16.294  64.724 0.0000000000
99980  5.818  -13.629  63.640 0.0000000000
99981  5.408  -14.355  63.632 0.0000000000
99982  5.537  -14.200  63.148 0.0000000000
99983  5.369  -14.781  62.723 0.0000000000
99984  5.287  -15.456  62.269 0.0000000000
99985  5.318  -16.175  61.852 0.0000000000
99986  5.429  -15.260  61.795 0.0000000000
99987  5.568  -15.087  61.304 0.0000000000
99988  5.731  -14.919  60.809 0.0000000000
99989  7.951  -3.621  58.163 0.0000000000
99990  7.826  -4.485  57.979 0.0000000000
99991  7.968  -4.217  57.659 0.0000000000
99992  7.883  -4.770  57.127 0.0000000000
99993  7.758  -5.339  56.639 0.0000000000
99994  8.164  -5.877  54.426 0.0000000000
99995  7.874  -6.035  54.749 0.0000000000
99996  7.596  -6.638  54.145 0.0000000000
99997  7.148  -7.540  53.854 0.0000000000
99998  6.770  -8.457  53.584 0.0000000000
99999  6.482  -9.432  53.327 0.0000000000
100000  6.793  -9.256  52.993 0.0000000000
100001  6.940  -10.035  52.518 0.0000000000
100002  7.247  -10.677  52.167 0.0000000000
100003  7.615  -11.252  51.810 0.0000000000
100004  7.700  -10.408  51.918 0.0000000000
100005  8.075  -10.208  51.692 0.0000000000
100006  8.436  -10.030  51.445 0.0000000000
100007  8.954  -7.033  51.140 0.0000000000
100008  8.899  -7.910  50.939 0.0000000000
100009  9.153  -7.711  50.677 0.0000000000
100010  9.518  -8.342  50.331 0.0000000000
100011  9.961  -8.952  50.099 0.0000000000
100012  10.427  -9.497  49.835 0.0000000000
100013  10.206  -8.727  49.776 0.0000000000
100014  10.503  -8.533  49.458 0.0000000000
100015  10.758  -8.312  49.149 0.0000000000
100016  11.004  -8.135  48.838 0.0000000000
100017  10.635  -7.590  49.164 0.0000000000
100018  10.515  -6.825  49.237 0.0000000000
100019  10.510  -6.078  49.358 0.0000000000
100020  11.234  -3.122  50.567 0.0000000000
100021  11.208  -3.712  50.203 0.0000000000
100022  11.356  -3.039  50.144 0.0000000000
100023  11.424  -2.969  49.728 0.0000000000
100024  11.479  -2.868  49.328 0.0000000000
100025  11.553  -2.759  48.928 0.0000000000
100026  11.577  -2.135  49.191 0.0000000000
100027  11.587  -1.417  49.042 0.0000000000
100028  11.528  -0.666  48.897 0.0000000000
100337  38.371  6.736  55.152 0.0000000000
100338  38.898  7.539  54.969 0.0000000000
100339  38.838  6.718  54.719 0.0000000000
100340  39.310  6.765  54.184 0.0000000000
100341  39.615  6.859  53.548 0.0000000000
100342  40.119  4.987  51.648 0.0000000000
100343  40.195  5.581  51.911 0.0000000000
100344  40.297  5.694  51.269 0.0000000000
100345  40.294  6.309  50.785 0.0000000000
100346  40.089  6.930  50.207 0.0000000000
100347  39.843  7.628  49.700 0.0000000000
100348  39.946  6.849  49.602 0.0000000000
100349  39.737  6.772  48.989 0.0000000000
100350  39.528  6.695  48.350 0.0000000000
100351  46.428  0.929  41.956 0.0000000000
100352  45.492  1.015  41.780 0.0000000000
100353  45.875  0.692  41.349 0.0000000000
100354  45.267  0.509  40.780 0.0000000000
100355  44.678  0.354  40.193 0.0000000000
100356  44.652  -0.694  37.780 0.0000000000
100357  44.262  -0.444  38.239 0.0000000000
100358  43.650  -0.418  37.757 0.0000000000
100359  42.641  -0.165  37.815 0.0000000000
100360  41.747  0.093  37.917 0.0000000000
100361  40.933  0.461  37.977 0.0000000000
100362  41.287  0.187  37.534 0.0000000000
100363  40.775  0.330  37.112 0.0000000000
100364  40.302  0.530  36.751 0.0000000000
100365  39.886  0.753  36.430 0.0000000000
100366  40.615  0.225  36.268 0.0000000000
100367  40.941  0.055  35.800 0.0000000000
100368  41.307  -0.017  35.309 0.0000000000
100369  45.020  -0.409  34.039 0.0000000000
100370  44.041  -0.333  34.090 0.0000000000
100371  44.506  -0.151  33.768 0.0000000000
100372  43.989  0.107  33.573 0.0000000000
100373  43.435  0.366  33.335 0.0000000000
100374  42.807  0.583  32.960 0.0000000000
100375  43.769  0.590  32.965 0.0000000000
100376  44.164  0.867  32.642 0.0000000000
100377  44.555  1.152  32.280 0.0000000000
100378  44.908  1.393  31.917 0.0000000000
100379  45.480  1.215  32.335 0.0000000000
100380  46.417  1.277  32.276 0.0000000000
100381  47.279  1.306  32.213 0.0000000000
100382  50.779  0.573  32.954 0.0000000000
100383  50.269  0.806  32.473 0.0000000000
100384  51.130  0.833  32.580 0.0000000000
100385  51.518  1.111  32.270 0.0000000000
100386  51.949  1.488  31.932 0.0000000000
100387  52.350  1.923  31.636 0.0000000000
100388  52.840  1.609  32.093 0.0000000000
100441  40.873  3.239  13.537 0.0000000000
100442  41.290  3.094  13.420 0.0000000000
100443  41.460  2.444  14.026 0.0000000000
100444  41.590  1.794  14.601 0.0000000000
100445  41.692  1.162  15.103 0.0000000000
100446  41.991  1.723  14.430 0.0000000000
100447  42.455  1.587  14.318 0.0000000000
100448  42.861  1.500  14.171 0.0000000000
100449  44.498  2.921  11.479 0.0000000000
100450  44.268  2.416  12.278 0.0000000000
100451  44.710  2.308  12.087 0.0000000000
100452  44.896  1.652  12.709 0.0000000000
100453  45.039  1.021  13.241 0.0000000000
100454  45.135  0.397  13.702 0.0000000000
100455  45.467  0.961  12.965 0.0000000000
100456  45.880  0.860  12.680 0.0000000000
100457  46.278  0.754  12.393 0.0000000000
100475  50.734  5.782  8.343 0.0000000000
100476  51.442  5.634  7.388 0.0000000000
100477  55.040  4.716  4.988 0.0000000000
100478  54.333  4.927  5.040 0.0000000000
100479  54.827  4.938  4.409 0.0000000000
100480  54.647  5.232  3.852 0.0000000000
100481  54.426  5.534  3.357 0.0000000000
100482  54.213  5.879  2.953 0.0000000000
100483  54.643  5.337  2.848 0.0000000000
100484  54.659  5.077  2.515 0.0000000000
100485  54.539  4.769  2.310 0.0000000000
100486  54.278  4.407  2.335 0.0000000000
100487  54.692  4.158  2.651 0.0000000000
100488  54.789  3.544  3.048 0.0000000000
102242  21.560  -2.099  62.020 0.0000000000
102243  21.981  -1.725  62.012 0.0000000000
102244  21.699  -2.201  61.558 0.0000000000
102245  21.799  -2.378  61.038 0.0000000000
102246  21.865  -2.597  60.486 0.0000000000
102247  21.076  -4.053  58.044 0.0000000000
102248  21.319  -3.610  58.387 0.0000000000
102249  21.268  -3.686  57.828 0.0000000000
102250  21.488  -3.281  57.594 0.0000000000
102251  21.602  -2.909  57.386 0.0000000000
102252  21.707  -2.450  57.026 0.0000000000
102253  21.517  -2.980  56.646 0.0000000000
102254  21.591  -3.030  56.031 0.0000000000
102255  21.632  -3.147  55.364 0.0000000000
102256  20.761  -8.457  55.767 0.0000000000
102257  20.651  -7.816  55.977 0.0000000000
102258  20.875  -8.224  55.411 0.0000000000
102259  20.987  -7.767  55.072 0.0000000000
102260  20.996  -7.283  54.726 0.0000000000
102261  21.632  -7.031  52.418 0.0000000000
102262  21.581  -6.800  52.983 0.0000000000
102263  21.569  -6.498  52.665 0.0000000000
102264  21.615  -5.751  52.875 0.0000000000
102265  21.540  -5.194  53.170 0.0000000000
102266  21.615  -4.626  53.512 0.0000000000
102267  21.689  -4.628  52.816 0.0000000000
102268  21.944  -3.992  52.420 0.0000000000
102269  21.971  -3.443  52.062 0.0000000000
102270  22.003  -2.849  51.718 0.0000000000
102271  22.092  -3.445  51.455 0.0000000000
102272  22.144  -3.558  50.796 0.0000000000
102273  22.198  -3.545  50.226 0.0000000000
102274  22.757  -5.845  48.134 0.0000000000
102275  22.544  -4.945  48.315 0.0000000000
102276  22.793  -5.101  47.779 0.0000000000
102277  22.784  -4.263  47.489 0.0000000000
102278  22.896  -3.630  47.284 0.0000000000
102279  22.995  -2.973  47.086 0.0000000000
102280  23.171  -3.566  46.798 0.0000000000
102281  23.407  -3.456  46.366 0.0000000000
102282  23.778  -3.422  45.966 0.0000000000
102309  16.683  -11.122  60.710 0.0000000000
102310  16.552  -10.394  60.856 0.0000000000
102311  16.439  -9.673  61.078 0.0000000000
102312  16.820  -9.492  60.940 0.0000000000
102313  17.227  -8.677  61.119 0.0000000000
102314  17.620  -7.812  61.245 0.0000000000
102315  19.239  -5.489  60.776 0.0000000000
102316  18.937  -5.711  61.017 0.0000000000
102317  19.409  -4.806  61.124 0.0000000000
102318  19.534  -4.250  61.364 0.0000000000
102319  19.739  -3.768  61.642 0.0000000000
102320  20.016  -3.262  62.043 0.0000000000
102321  20.340  -3.012  61.786 0.0000000000
102322  21.011  -2.534  61.864 0.0000000000
102403  24.083  -3.447  45.690 0.0000000000
102404  23.937  -4.193  45.799 0.0000000000
102405  24.086  -5.075  45.624 0.0000000000
102406  24.366  -6.052  45.492 0.0000000000
102408  24.887  -9.176  46.221 0.0000000000
103215  9.696  -4.738  65.969 0.0000000000
103216  9.528  -5.147  65.471 0.0000000000
103217  9.516  -4.240  65.676 0.0000000000
103218  9.243  -3.798  65.437 0.0000000000
103219  8.930  -3.392  65.155 0.0000000000
103220  7.646  -1.049  65.614 0.0000000000
103221  7.826  -1.623  65.329 0.0000000000
103222  7.594  -1.446  65.051 0.0000000000
103223  7.634  -1.872  64.431 0.0000000000
103224  7.771  -2.340  63.730 0.0000000000
103225  7.969  -2.852  63.026 0.0000000000
103226  7.655  -2.196  63.459 0.0000000000
103227  7.557  -2.129  63.057 0.0000000000
103228  7.439  -2.042  62.651 0.0000000000
103229  7.657  4.645  66.139 0.0000000000
103230  7.578  3.842  66.218 0.0000000000
103231  7.207  4.081  65.945 0.0000000000
103232  6.833  3.518  65.675 0.0000000000
103233  6.574  2.939  65.241 0.0000000000
103234  6.726  2.682  62.527 0.0000000000
103235  6.558  2.376  63.080 0.0000000000
103236  6.690  1.905  62.448 0.0000000000
103237  6.680  1.083  62.386 0.0000000000
103238  6.744  0.335  62.299 0.0000000000
103239  6.852  -0.397  62.229 0.0000000000
103240  6.892  -0.142  61.719 0.0000000000
103241  7.077  -0.559  61.131 0.0000000000
103242  7.236  -0.958  60.593 0.0000000000
103243  7.365  -1.448  60.099 0.0000000000
103244  7.370  -0.648  60.160 0.0000000000
103245  7.492  -0.349  59.708 0.0000000000
103246  7.681  -0.031  59.271 0.0000000000
103247  7.860  2.741  57.777 0.0000000000
103248  7.894  2.023  57.977 0.0000000000
103249  7.967  2.238  57.389 0.0000000000
103250  8.150  1.717  57.031 0.0000000000
103251  8.417  1.182  56.711 0.0000000000
103252  8.735  0.661  56.418 0.0000000000
103253  8.521  1.343  56.163 0.0000000000
103254  8.634  1.478  55.610 0.0000000000
103255  8.761  1.538  55.094 0.0000000000
103256  8.883  1.586  54.620 0.0000000000
103257  8.448  2.162  54.857 0.0000000000
103258  8.210  2.730  54.637 0.0000000000
103259  8.010  3.296  54.416 0.0000000000
103260  7.483  6.051  55.012 0.0000000000
103261  7.337  5.527  54.634 0.0000000000
103262  7.497  6.211  54.425 0.0000000000
103263  7.548  6.368  53.876 0.0000000000
103264  7.610  6.528  53.381 0.0000000000
103265  7.742  6.663  52.852 0.0000000000
103266  7.941  7.150  53.157 0.0000000000
103267  8.361  7.742  53.042 0.0000000000
103268  8.865  8.329  52.937 0.0000000000
103270  8.204  9.889  58.360 0.0000000000
103730  50.181  4.439  13.659 0.0000000000
103731  50.003  4.553  13.145 0.0000000000
103732  50.792  4.380  13.078 0.0000000000
103733  51.444  4.372  12.448 0.0000000000
103734  52.124  4.304  11.800 0.0000000000
103735  52.806  4.330  11.147 0.0000000000
103736  52.945  4.366  11.778 0.0000000000
103737  53.757  4.515  11.705 0.0000000000
103738  54.540  4.740  11.672 0.0000000000
103739  55.255  4.959  11.581 0.0000000000
103740  54.508  4.761  12.357 0.0000000000
103741  54.553  4.736  12.896 0.0000000000
103742  54.542  4.659  13.373 0.0000000000
103743  52.892  4.065  15.915 0.0000000000
103744  53.453  4.184  15.392 0.0000000000
103745  53.529  4.167  15.800 0.0000000000
103746  54.149  4.230  15.625 0.0000000000
103747  54.745  4.345  15.455 0.0000000000
103752  48.163  3.549  20.183 0.0000000000
103753  48.837  3.625  19.736 0.0000000000
103754  48.937  3.572  20.210 0.0000000000
103755  49.691  3.590  20.263 0.0000000000
103756  50.416  3.600  20.296 0.0000000000
103757  52.233  3.881  21.779 0.0000000000
103758  52.081  3.788  21.271 0.0000000000
103759  52.795  3.872  21.278 0.0000000000
103760  53.305  3.884  20.762 0.0000000000
103761  53.822  3.925  20.147 0.0000000000
103762  54.368  4.036  19.446 0.0000000000
103763  54.507  4.110  19.977 0.0000000000
103764  55.246  4.427  19.798 0.0000000000
103770  55.493  5.708  24.182 0.0000000000
103771  56.016  5.638  23.447 0.0000000000
105482  12.704  12.415  60.871 0.0000000000
105483  12.865  13.024  60.838 0.0000000000
105484  13.220  12.595  60.525 0.0000000000
105485  13.717  12.744  60.226 0.0000000000
105486  14.284  12.940  60.059 0.0000000000
105487  16.640  12.291  60.086 0.0000000000
105488  16.218  12.651  60.019 0.0000000000
105496  19.734  9.076  61.622 0.0000000000
105497  19.359  9.508  61.374 0.0000000000
105498  19.842  9.747  61.527 0.0000000000
105499  19.983  10.418  61.491 0.0000000000
105500  20.033  11.111  61.338 0.0000000000
105501  21.019  12.105  59.157 0.0000000000
105502  20.970  12.252  59.811 0.0000000000
105503  20.818  12.741  59.313 0.0000000000
105523  22.978  -0.174  61.167 0.0000000000
105524  23.105  0.437  61.556 0.0000000000
105525  23.067  0.409  60.782 0.0000000000
105526  23.074  1.057  60.328 0.0000000000
105527  23.011  1.784  59.826 0.0000000000
105528  21.977  3.008  56.857 0.0000000000
105529  22.158  2.952  57.533 0.0000000000
105530  21.920  3.479  57.145 0.0000000000
105531  21.854  4.117  57.341 0.0000000000
105532  21.796  4.602  57.572 0.0000000000
105533  21.765  5.094  57.750 0.0000000000
105534  21.521  5.104  57.154 0.0000000000
105535  21.333  5.593  56.697 0.0000000000
105536  21.246  6.145  56.164 0.0000000000
105537  21.543  2.886  51.612 0.0000000000
105538  21.565  2.898  52.257 0.0000000000
105539  21.470  3.400  51.793 0.0000000000
105540  21.433  4.022  51.994 0.0000000000
105541  21.244  4.647  52.141 0.0000000000
105542  21.202  7.520  50.995 0.0000000000
105543  21.108  6.893  51.474 0.0000000000
105544  21.064  7.424  51.674 0.0000000000
105545  20.993  7.482  52.312 0.0000000000
105546  20.948  7.442  53.061 0.0000000000
105547  20.941  7.301  53.728 0.0000000000
105548  20.925  7.931  53.190 0.0000000000
105549  20.782  8.460  53.365 0.0000000000
105550  20.803  9.088  53.508 0.0000000000
105551  20.709  9.569  53.694 0.0000000000
105552  20.771  9.571  53.044 0.0000000000
105553  20.815  10.065  52.591 0.0000000000
105554  20.869  10.478  52.129 0.0000000000
105636  7.048  -12.896  68.876 0.0000000000
105637  6.609  -13.283  68.732 0.0000000000
105638  6.989  -12.550  68.670 0.0000000000
105639  6.859  -12.279  68.348 0.0000000000
105640  6.812  -12.035  67.933 0.0000000000
105641  6.843  -11.798  67.591 0.0000000000
105642  7.204  -11.355  67.869 0.0000000000
105643  7.597  -10.702  67.757 0.0000000000
105644  8.045  -10.029  67.767 0.0000000000
105657  11.433  -13.687  66.578 0.0000000000
105658  11.319  -13.170  66.633 0.0000000000
105659  14.994  -8.069  63.749 0.0000000000
105660  14.519  -8.998  63.627 0.0000000000
105661  14.623  -8.345  64.035 0.0000000000
105662  14.209  -8.585  64.346 0.0000000000
105663  13.815  -8.838  64.586 0.0000000000
105664  13.217  -7.602  66.794 0.0000000000
105665  13.162  -8.148  66.315 0.0000000000
105666  12.740  -8.415  66.587 0.0000000000
105667  12.266  -9.212  66.404 0.0000000000
105668  11.854  -9.991  66.260 0.0000000000
105669  11.459  -10.747  66.386 0.0000000000
105670  11.469  -10.232  66.697 0.0000000000
105671  11.081  -10.501  67.109 0.0000000000
105672  10.723  -10.727  67.553 0.0000000000
105673  10.375  -10.947  67.960 0.0000000000
105674  10.587  -10.235  67.820 0.0000000000
105675  10.571  -9.796  68.046 0.0000000000
105676  10.527  -9.344  68.268 0.0000000000
105677  11.612  -6.409  69.031 0.0000000000
105678  11.189  -7.147  68.924 0.0000000000
105679  11.124  -6.770  68.892 0.0000000000
105680  10.606  -7.104  68.720 0.0000000000
105681  10.073  -7.438  68.545 0.0000000000
105682  9.621  -7.795  68.286 0.0000000000
105683  10.033  -7.091  68.265 0.0000000000
105684  9.988  -6.750  68.009 0.0000000000
105685  9.955  -6.404  67.685 0.0000000000
105686  9.937  -6.071  67.386 0.0000000000
105687  10.279  -5.659  67.795 0.0000000000
105688  10.573  -4.860  67.872 0.0000000000
105689  10.734  -4.157  67.846 0.0000000000
105690  12.710  -1.467  67.657 0.0000000000
105691  12.161  -1.846  67.900 0.0000000000
105692  12.415  -1.104  67.519 0.0000000000
105693  12.072  -0.741  67.335 0.0000000000
105694  11.626  -0.382  67.201 0.0000000000
105695  11.231  -0.064  67.089 0.0000000000
105696  11.769  0.231  66.768 0.0000000000
105697  11.893  0.822  66.351 0.0000000000
105698  11.987  1.389  65.940 0.0000000000
105699  16.279  0.410  64.794 0.0000000000
105700  15.807  0.223  65.157 0.0000000000
105701  15.961  0.688  64.559 0.0000000000
105702  15.627  0.993  64.316 0.0000000000
105703  15.248  1.324  64.131 0.0000000000
105704  14.724  3.769  62.243 0.0000000000
105705  14.541  3.196  62.752 0.0000000000
105706  14.177  3.570  62.748 0.0000000000
105707  13.753  3.366  63.205 0.0000000000
105708  13.335  3.182  63.774 0.0000000000
105709  12.928  2.991  64.234 0.0000000000
105710  12.943  3.583  63.899 0.0000000000
105711  12.565  3.992  64.009 0.0000000000
105712  12.203  4.443  64.158 0.0000000000
105713  11.872  4.880  64.346 0.0000000000
105714  12.243  5.114  63.777 0.0000000000
105715  12.343  5.882  63.310 0.0000000000
105716  12.392  6.578  62.776 0.0000000000
105717  13.627  8.810  60.432 0.0000000000
105718  13.180  8.509  60.871 0.0000000000
105719  13.236  9.255  60.607 0.0000000000
105720  12.861  9.754  60.867 0.0000000000
105721  12.480  10.256  61.170 0.0000000000
105722  12.091  10.746  61.510 0.0000000000
105723  12.546  11.022  61.025 0.0000000000
105724  12.639  11.710  60.917 0.0000000000
105978  34.652  10.340  54.682 0.0000000000
105979  34.819  9.762  55.118 0.0000000000
105980  30.229  5.833  52.085 0.0000000000
105981  30.661  6.382  52.387 0.0000000000
105982  30.537  5.788  52.625 0.0000000000
105983  30.919  5.744  53.133 0.0000000000
105984  31.220  5.733  53.732 0.0000000000
105985  32.166  4.030  54.197 0.0000000000
105986  31.981  4.483  54.632 0.0000000000
105987  32.768  4.697  54.894 0.0000000000
105988  33.297  5.371  55.422 0.0000000000
105989  33.830  6.061  55.797 0.0000000000
105990  34.355  6.866  55.952 0.0000000000
105991  34.484  6.300  55.876 0.0000000000
105992  35.097  6.474  55.907 0.0000000000
105993  35.788  6.684  55.931 0.0000000000
105994  36.347  6.809  55.899 0.0000000000
105995  35.768  6.131  55.695 0.0000000000
105996  35.870  5.670  55.170 0.0000000000
105997  35.839  5.181  54.529 0.0000000000
105998  34.256  2.851  50.600 0.0000000000
105999  34.697  3.326  51.483 0.0000000000
106000  34.649  2.844  50.600 0.0000000000
106001  35.027  2.816  50.513 0.0000000000
106002  35.331  2.725  50.384 0.0000000000
106003  35.693  2.541  50.205 0.0000000000
106004  35.196  2.067  49.459 0.0000000000
106005  35.217  1.452  48.622 0.0000000000
106006  35.331  0.862  47.781 0.0000000000
106007  25.541  -4.001  45.034 0.0000000000
106008  25.764  -3.225  45.146 0.0000000000
106009  25.976  -4.000  44.965 0.0000000000
106010  26.304  -4.039  44.939 0.0000000000
106011  26.701  -4.125  44.983 0.0000000000
106012  28.437  -6.002  44.805 0.0000000000
106013  28.061  -5.471  44.881 0.0000000000
106014  28.453  -5.247  44.882 0.0000000000
106015  28.571  -4.489  45.074 0.0000000000
106016  28.669  -3.717  45.345 0.0000000000
106017  28.855  -2.962  45.632 0.0000000000
106018  29.015  -3.536  45.235 0.0000000000
106019  29.367  -3.387  45.212 0.0000000000
106020  29.745  -3.119  45.096 0.0000000000
106033  31.661  -3.035  44.243 0.0000000000
106034  31.766  -2.234  44.563 0.0000000000
106035  31.930  -1.498  45.036 0.0000000000
106036  32.155  -2.152  44.512 0.0000000000
108440  9.011  -7.366  63.327 0.0000000000
108441  8.852  -8.221  63.238 0.0000000000
108442  8.951  -7.934  62.780 0.0000000000
108443  8.868  -8.511  62.248 0.0000000000
108444  8.797  -9.107  61.764 0.0000000000
108445  8.532  -9.640  59.380 0.0000000000
108446  8.580  -9.887  59.858 0.0000000000
108447  8.363  -10.542  59.404 0.0000000000
108448  8.092  -11.493  59.436 0.0000000000
108449  7.704  -12.371  59.581 0.0000000000
108450  7.130  -13.162  59.639 0.0000000000
108451  7.338  -12.953  59.126 0.0000000000
108452  6.933  -13.564  58.630 0.0000000000
108453  6.572  -14.194  58.134 0.0000000000
108454  7.207  -7.830  56.760 0.0000000000
108455  7.367  -8.132  56.993 0.0000000000
108456  6.910  -8.645  56.511 0.0000000000
108457  6.714  -9.514  56.285 0.0000000000
108458  6.489  -10.381  56.125 0.0000000000
108459  5.293  -14.053  54.371 0.0000000000
108460  5.459  -13.393  54.929 0.0000000000
108461  5.393  -14.288  54.789 0.0000000000
108462  5.514  -14.514  55.268 0.0000000000
108463  5.642  -14.748  55.730 0.0000000000
108464  5.806  -15.011  56.150 0.0000000000
108465  5.644  -15.648  55.636 0.0000000000
108466  5.713  -16.443  55.663 0.0000000000
108467  5.912  -17.240  55.664 0.0000000000
108468  6.139  -17.981  55.683 0.0000000000
108469  5.931  -17.779  55.133 0.0000000000
108470  5.979  -18.315  54.579 0.0000000000
108471  6.083  -18.825  54.085 0.0000000000
108485  10.120  -19.484  49.056 0.0000000000
108494  9.226  -13.662  50.197 0.0000000000
108495  9.130  -14.463  49.819 0.0000000000
108496  9.591  -14.221  49.690 0.0000000000
108497  10.032  -14.686  49.188 0.0000000000
108498  10.490  -15.202  48.644 0.0000000000
108499  12.371  -15.332  46.785 0.0000000000
108500  12.052  -15.642  47.067 0.0000000000
108501  12.496  -16.153  46.557 0.0000000000
108502  12.701  -16.964  46.346 0.0000000000
108503  12.903  -17.729  46.287 0.0000000000
108504  13.121  -18.476  46.308 0.0000000000
108505  13.375  -18.211  45.861 0.0000000000
108506  13.814  -18.655  45.420 0.0000000000
108507  14.290  -19.101  44.893 0.0000000000
108508  14.737  -19.540  44.377 0.0000000000
108509  14.489  -18.806  44.450 0.0000000000
108510  14.644  -18.468  44.014 0.0000000000
108511  14.769  -18.149  43.632 0.0000000000
108512  14.349  -15.106  43.396 0.0000000000
108513  14.521  -15.891  43.166 0.0000000000
108514  14.564  -15.588  42.819 0.0000000000
108525  13.446  -10.919  43.344 0.0000000000
108527  13.317  -10.706  43.006 0.0000000000
108528  13.162  -10.524  42.703 0.0000000000
108531  12.837  -9.717  42.571 0.0000000000
108532  12.698  -9.136  42.743 0.0000000000
108533  12.534  -8.546  42.903 0.0000000000
108534  11.656  -7.560  47.486 0.0000000000
108535  12.011  -7.995  47.053 0.0000000000
108536  11.791  -7.380  47.150 0.0000000000
108537  11.902  -7.151  46.761 0.0000000000
108538  11.972  -6.977  46.388 0.0000000000
108539  11.700  -4.779  45.779 0.0000000000
108540  11.787  -5.413  45.744 0.0000000000
108541  11.819  -5.255  45.343 0.0000000000
108542  11.893  -5.701  44.950 0.0000000000
108543  11.955  -6.125  44.497 0.0000000000
108544  11.985  -6.555  44.055 0.0000000000
108545  11.853  -5.989  44.150 0.0000000000
108546  11.683  -5.875  43.798 0.0000000000
108547  11.465  -5.765  43.453 0.0000000000
108548  11.202  -5.631  43.148 0.0000000000
108549  11.364  -5.182  43.574 0.0000000000
108550  11.215  -4.573  43.658 0.0000000000
108551  11.206  -3.936  43.724 0.0000000000
108552  12.528  -1.186  43.869 0.0000000000
108553  12.243  -1.696  43.735 0.0000000000
108554  12.488  -1.074  43.444 0.0000000000
108555  12.434  -0.953  43.015 0.0000000000
108556  12.370  -0.848  42.594 0.0000000000
108558  12.593  -0.211  42.267 0.0000000000
108559  12.751  0.434  41.984 0.0000000000
108560  12.874  1.096  41.732 0.0000000000
108561  9.222  1.824  52.745 0.0000000000
108562  9.688  1.321  52.479 0.0000000000
108563  9.325  1.883  52.254 0.0000000000
108564  9.445  1.944  51.761 0.0000000000
108565  9.622  2.002  51.293 0.0000000000
108566  8.691  4.078  49.453 0.0000000000
108567  8.985  3.348  49.782 0.0000000000
108568  9.104  3.527  49.279 0.0000000000
108569  9.651  2.975  49.170 0.0000000000
108570  10.120  2.450  49.030 0.0000000000
108571  10.563  1.905  48.869 0.0000000000
108572  10.249  2.550  48.591 0.0000000000
108573  10.388  2.708  48.159 0.0000000000
108574  10.553  2.863  47.744 0.0000000000
108582  10.958  6.871  45.679 0.0000000000
108583  10.889  6.137  45.951 0.0000000000
108584  10.786  5.399  46.164 0.0000000000
108585  10.784  4.679  46.337 0.0000000000
108586  11.131  4.762  45.912 0.0000000000
108587  11.480  4.129  45.727 0.0000000000
108588  11.813  3.517  45.524 0.0000000000
108589  12.145  2.918  45.336 0.0000000000
108590  12.096  3.603  45.070 0.0000000000
108591  12.358  3.744  44.645 0.0000000000
108592  12.593  3.877  44.228 0.0000000000
108593  13.337  6.380  42.653 0.0000000000
108594  13.215  5.609  42.873 0.0000000000
108595  13.374  5.711  42.399 0.0000000000
108596  13.375  5.072  42.104 0.0000000000
108597  13.337  4.437  41.889 0.0000000000
108598  13.257  3.784  41.675 0.0000000000
108599  13.360  4.526  41.418 0.0000000000
108600  13.335  4.613  40.955 0.0000000000
109532  40.116  1.159  47.861 0.0000000000
109533  40.605  1.255  47.804 0.0000000000
109534  40.860  1.769  48.202 0.0000000000
109535  40.956  2.439  48.429 0.0000000000
109536  40.664  3.568  46.234 0.0000000000
109537  40.624  3.593  46.862 0.0000000000
109538  40.165  3.888  46.381 0.0000000000
109539  39.833  4.266  46.503 0.0000000000
109540  39.504  4.681  46.620 0.0000000000
109541  39.339  5.171  46.764 0.0000000000
109542  39.212  5.011  46.163 0.0000000000
109543  38.911  5.422  45.776 0.0000000000
109544  38.657  5.869  45.368 0.0000000000
109545  41.937  1.666  41.583 0.0000000000
109546  41.694  2.004  42.078 0.0000000000
109547  41.144  1.871  41.584 0.0000000000
109548  40.313  2.266  41.660 0.0000000000
109549  39.649  2.746  41.715 0.0000000000
109550  38.008  4.965  40.959 0.0000000000
109551  38.290  4.664  41.248 0.0000000000
109552  38.006  5.304  41.562 0.0000000000
109553  38.038  5.600  42.187 0.0000000000
109554  38.073  5.896  42.828 0.0000000000
109555  38.160  6.219  43.370 0.0000000000
109556  37.916  6.564  42.939 0.0000000000
109557  37.919  7.183  43.015 0.0000000000
109585  38.115  1.914  35.067 0.0000000000
109586  37.444  2.643  35.201 0.0000000000
109587  37.635  2.272  34.733 0.0000000000
109588  37.078  2.628  34.425 0.0000000000
109589  36.566  2.945  34.145 0.0000000000
109590  36.197  2.829  32.207 0.0000000000
109591  35.925  3.037  32.660 0.0000000000
109592  35.513  3.423  32.307 0.0000000000
109593  34.871  4.050  32.391 0.0000000000
109594  34.284  4.755  32.479 0.0000000000
109596  33.917  5.158  31.953 0.0000000000
109603  36.884  3.152  28.065 0.0000000000
109604  36.072  3.517  28.034 0.0000000000
109605  36.598  3.439  27.517 0.0000000000
109606  36.318  3.789  27.075 0.0000000000
109611  37.799  4.052  25.372 0.0000000000
109612  38.292  4.092  24.978 0.0000000000
109613  38.468  3.788  25.420 0.0000000000
109614  39.192  3.605  25.485 0.0000000000
109615  39.964  3.525  25.512 0.0000000000
109616  42.317  3.367  27.248 0.0000000000
109617  42.042  3.378  26.682 0.0000000000
109618  42.762  3.534  26.851 0.0000000000
109619  43.263  3.704  26.437 0.0000000000
109620  43.781  3.813  26.039 0.0000000000
109621  44.383  3.868  25.650 0.0000000000
109622  44.577  4.024  26.145 0.0000000000
109623  45.261  4.284  26.376 0.0000000000
109624  46.000  4.596  26.608 0.0000000000
109625  46.452  2.485  30.707 0.0000000000
109626  45.889  2.630  30.393 0.0000000000
109627  46.727  2.830  30.509 0.0000000000
109628  47.041  3.194  30.362 0.0000000000
109629  47.311  3.599  30.179 0.0000000000
109630  50.574  5.372  30.329 0.0000000000
109631  49.588  5.061  30.125 0.0000000000
109632  49.875  5.519  29.948 0.0000000000
109633  49.179  5.641  29.515 0.0000000000
109634  48.515  5.708  28.955 0.0000000000
109635  48.070  5.712  28.320 0.0000000000
109636  48.982  6.069  28.636 0.0000000000
109637  49.552  6.311  28.286 0.0000000000
109638  50.211  6.472  27.882 0.0000000000
109639  50.991  6.483  27.543 0.0000000000
109640  51.172  6.753  28.099 0.0000000000
109641  52.153  7.043  28.293 0.0000000000
109642  53.193  7.305  28.389 0.0000000000
109643  56.592  7.162  29.559 0.0000000000
109644  56.138  7.481  29.279 0.0000000000
109645  56.989  7.227  29.046 0.0000000000
109942  48.698  3.496  6.609 0.0000000000
109943  48.383  2.935  7.637 0.0000000000
109944  48.089  2.330  8.679 0.0000000000
109945  47.812  1.743  9.719 0.0000000000
109946  48.253  1.647  9.271 0.0000000000
109947  48.371  0.853  9.840 0.0000000000
109948  48.363  0.007  10.321 0.0000000000
109949  52.614  2.579  3.731 0.0000000000
109950  52.201  2.902  3.668 0.0000000000
109951  52.116  2.077  4.387 0.0000000000
109952  51.592  1.464  5.088 0.0000000000
109953  51.116  0.900  5.796 0.0000000000
115455  10.492  9.706  63.720 0.0000000000
115456  10.059  9.459  64.281 0.0000000000
115457  10.033  10.218  64.068 0.0000000000
115458  9.511  10.749  64.333 0.0000000000
115459  9.014  11.172  64.481 0.0000000000
115460  9.611  12.197  63.868 0.0000000000
115461  9.104  11.951  64.185 0.0000000000
115462  8.566  11.655  64.402 0.0000000000
115463  8.162  12.024  64.147 0.0000000000
115464  7.833  12.307  63.723 0.0000000000
115465  7.659  12.529  63.165 0.0000000000
115588  42.196  5.203  21.443 0.0000000000
115589  42.764  4.705  21.455 0.0000000000
115590  42.149  4.906  21.750 0.0000000000
115591  42.051  4.682  22.058 0.0000000000
115592  42.037  4.472  22.346 0.0000000000
115594  41.388  4.624  22.589 0.0000000000
115595  42.067  4.283  22.656 0.0000000000
115596  42.017  4.120  23.011 0.0000000000
115597  41.998  3.998  23.367 0.0000000000
115598  42.008  3.883  23.754 0.0000000000
116042  20.667  4.303  63.735 0.0000000000
116043  20.846  4.870  63.567 0.0000000000
116044  21.242  4.353  63.783 0.0000000000
116045  21.679  4.556  63.768 0.0000000000
116046  22.178  4.687  63.600 0.0000000000
116047  22.318  3.567  63.922 0.0000000000
116048  22.500  4.067  63.620 0.0000000000
116049  22.674  4.692  63.262 0.0000000000
116050  22.831  4.625  62.681 0.0000000000
116051  22.933  4.348  62.069 0.0000000000
116052  22.918  4.142  61.449 0.0000000000
116053  22.476  -0.567  48.180 0.0000000000
116054  22.329  0.152  48.405 0.0000000000
116055  22.544  0.121  47.922 0.0000000000
116056  22.707  0.905  47.644 0.0000000000
116057  22.859  1.597  47.402 0.0000000000
116058  23.301  0.950  46.980 0.0000000000
116059  23.192  1.491  47.070 0.0000000000
116060  23.124  2.158  47.240 0.0000000000
116061  23.427  2.655  47.115 0.0000000000
116062  23.811  3.218  47.009 0.0000000000
116063  24.200  3.783  46.915 0.0000000000
116064  24.562  4.256  46.847 0.0000000000
116065  24.670  3.787  46.853 0.0000000000
116066  25.067  3.775  46.847 0.0000000000
116067  25.536  3.782  46.890 0.0000000000
116068  25.225  2.815  46.926 0.0000000000
116069  25.590  3.358  47.093 0.0000000000
116070  25.966  3.830  47.259 0.0000000000
116071  26.359  3.837  47.580 0.0000000000
116072  26.829  3.870  47.872 0.0000000000
116073  27.114  3.994  48.399 0.0000000000
116085  18.830  -4.189  63.563 0.0000000000
116086  18.423  -4.378  63.878 0.0000000000
116087  19.024  -3.673  63.977 0.0000000000
116088  19.179  -3.240  64.375 0.0000000000
116089  19.339  -2.748  64.775 0.0000000000
116090  20.363  -1.750  64.528 0.0000000000
116091  19.893  -2.015  64.793 0.0000000000
116092  19.498  -2.150  65.100 0.0000000000
116093  19.568  -1.584  65.322 0.0000000000
116094  19.553  -1.006  65.401 0.0000000000
116095  19.424  -0.519  65.307 0.0000000000
116096  19.237  -0.042  65.098 0.0000000000
116097  19.649  0.291  65.047 0.0000000000
116098  20.004  0.888  64.752 0.0000000000
116099  20.205  1.581  64.603 0.0000000000
116100  21.002  1.307  64.729 0.0000000000
116101  20.715  1.790  64.574 0.0000000000
116102  20.411  2.232  64.383 0.0000000000
116103  20.550  2.901  64.190 0.0000000000
116104  20.536  3.583  63.992 0.0000000000
116167  27.384  3.896  48.781 0.0000000000
116168  26.939  3.286  48.318 0.0000000000
116169  26.925  2.751  48.407 0.0000000000
116170  26.841  2.023  48.176 0.0000000000
116171  26.274  1.546  47.376 0.0000000000
116172  26.626  1.489  47.676 0.0000000000
116173  26.890  1.273  47.942 0.0000000000
116174  27.030  0.537  47.596 0.0000000000
116175  27.246  -0.150  47.153 0.0000000000
116176  27.455  -0.793  46.767 0.0000000000
116799  5.610  -13.720  66.093 0.0000000000
116800  5.352  -14.289  65.605 0.0000000000
116801  5.696  -13.536  65.612 0.0000000000
116802  5.800  -13.375  65.105 0.0000000000
116803  5.933  -13.227  64.622 0.0000000000
116804  6.780  -12.045  64.997 0.0000000000
116805  6.445  -12.595  64.557 0.0000000000
116806  6.124  -13.092  64.097 0.0000000000
116807  6.341  -12.962  63.613 0.0000000000
116808  6.618  -12.812  63.127 0.0000000000
116809  6.866  -12.698  62.581 0.0000000000
116810  8.936  -2.650  56.660 0.0000000000
116811  8.724  -3.503  56.571 0.0000000000
116812  9.040  -3.316  56.182 0.0000000000
116813  9.039  -3.964  55.687 0.0000000000
116814  8.874  -4.506  55.184 0.0000000000
116815  9.603  -3.622  55.018 0.0000000000
116816  9.224  -4.349  54.846 0.0000000000
116817  8.708  -5.055  54.685 0.0000000000
116818  8.430  -5.732  54.103 0.0000000000
116819  8.158  -6.412  53.503 0.0000000000
116820  7.957  -7.063  52.922 0.0000000000
116821  7.941  -7.782  52.366 0.0000000000
116822  8.286  -6.944  52.608 0.0000000000
116823  8.501  -6.809  52.298 0.0000000000
116824  8.777  -6.636  52.007 0.0000000000
116825  9.509  -5.344  52.794 0.0000000000
116826  9.276  -5.902  52.287 0.0000000000
116827  9.019  -6.433  51.743 0.0000000000
116828  9.281  -6.289  51.394 0.0000000000
116829  9.590  -6.056  51.089 0.0000000000
116830  9.915  -5.844  50.774 0.0000000000
116831  10.147  -5.722  50.448 0.0000000000
116832  10.285  -5.208  50.933 0.0000000000
116833  10.626  -4.560  51.032 0.0000000000
116834  10.898  -3.923  51.033 0.0000000000
116835  10.779  -3.463  51.851 0.0000000000
116836  10.970  -3.370  51.417 0.0000000000
116837  11.103  -3.227  50.993 0.0000000000
116838  11.233  -2.492  50.911 0.0000000000
116839  11.289  -1.744  50.803 0.0000000000
116840  11.218  -1.066  50.597 0.0000000000
117080  38.013  4.211  53.019 0.0000000000
117081  38.694  4.779  53.458 0.0000000000
117082  38.475  4.171  52.779 0.0000000000
117083  38.978  4.212  52.500 0.0000000000
117084  39.371  4.188  52.247 0.0000000000
117085  38.516  2.997  51.212 0.0000000000
117086  39.198  3.577  51.698 0.0000000000
117087  39.745  4.258  51.873 0.0000000000
117088  39.994  4.355  51.368 0.0000000000
117089  40.220  4.485  50.798 0.0000000000
117090  40.256  4.521  50.207 0.0000000000
117091  47.968  -0.295  40.378 0.0000000000
117092  47.015  -0.264  40.126 0.0000000000
117093  47.423  -0.518  39.712 0.0000000000
117094  46.839  -0.696  39.056 0.0000000000
117095  46.269  -0.801  38.438 0.0000000000
117096  47.669  -1.025  38.141 0.0000000000
117097  46.682  -0.976  37.955 0.0000000000
117098  45.602  -0.853  37.859 0.0000000000
117099  45.023  -0.843  37.332 0.0000000000
117100  44.453  -0.827  36.811 0.0000000000
117101  43.888  -0.769  36.301 0.0000000000
117102  43.347  -0.649  35.808 0.0000000000
117103  44.311  -0.836  35.771 0.0000000000
117104  44.722  -0.854  35.288 0.0000000000
117105  45.145  -0.780  34.813 0.0000000000
117106  46.710  -0.971  35.307 0.0000000000
117107  46.159  -0.835  34.805 0.0000000000
117108  45.587  -0.638  34.378 0.0000000000
117109  46.030  -0.475  33.970 0.0000000000
117110  46.486  -0.231  33.603 0.0000000000
117111  46.914  0.065  33.231 0.0000000000
117112  47.175  0.367  32.908 0.0000000000
117113  47.709  0.084  33.182 0.0000000000
117114  48.573  0.151  33.168 0.0000000000
117115  49.517  0.211  33.238 0.0000000000
117116  49.784  -0.206  34.161 0.0000000000
117117  50.105  0.047  33.765 0.0000000000
117118  50.418  0.311  33.341 0.0000000000
117119  51.346  0.361  33.513 0.0000000000
117120  52.169  0.451  33.775 0.0000000000
117164  42.735  3.268  12.262 0.0000000000
117171  44.699  3.441  10.661 0.0000000000
117172  45.121  3.349  10.419 0.0000000000
117173  45.524  3.270  10.164 0.0000000000
117185  52.393  4.600  8.684 0.0000000000
117186  52.307  4.763  8.068 0.0000000000
117187  53.179  4.542  7.857 0.0000000000
117188  53.952  4.571  7.113 0.0000000000
117189  54.674  4.574  6.336 0.0000000000
117190  55.581  4.544  6.982 0.0000000000
117191  55.431  4.523  6.322 0.0000000000
117192  55.257  4.574  5.629 0.0000000000
118562  20.466  -3.936  60.387 0.0000000000
118563  20.946  -3.611  60.287 0.0000000000
118564  20.703  -4.076  59.941 0.0000000000
118565  20.853  -4.215  59.401 0.0000000000
118566  20.933  -4.321  58.910 0.0000000000
118567  20.511  -5.071  58.766 0.0000000000
118568  20.761  -4.765  58.541 0.0000000000
118569  20.894  -4.535  58.233 0.0000000000
118570  20.976  -4.569  57.694 0.0000000000
118571  21.020  -4.806  57.001 0.0000000000
118572  21.025  -4.968  56.433 0.0000000000
118573  21.568  -9.200  53.572 0.0000000000
118574  21.496  -8.936  53.844 0.0000000000
118575  21.618  -8.885  53.319 0.0000000000
118576  21.664  -8.425  52.866 0.0000000000
118577  21.784  -8.192  52.619 0.0000000000
118578  22.097  -8.870  51.783 0.0000000000
118579  21.964  -8.234  51.996 0.0000000000
118580  21.835  -7.723  52.221 0.0000000000
118581  21.787  -7.144  51.806 0.0000000000
118582  21.835  -6.501  51.279 0.0000000000
118583  21.997  -5.976  50.926 0.0000000000
118584  22.071  -5.420  50.533 0.0000000000
118585  22.142  -6.208  50.353 0.0000000000
118586  22.342  -6.176  49.640 0.0000000000
118587  22.468  -6.331  49.123 0.0000000000
118588  22.604  -7.518  49.171 0.0000000000
118589  22.574  -6.812  48.706 0.0000000000
118590  22.660  -6.394  48.482 0.0000000000
118591  22.873  -6.367  47.890 0.0000000000
118592  23.066  -6.261  47.259 0.0000000000
118593  23.348  -6.306  46.788 0.0000000000
118614  17.959  -10.246  59.998 0.0000000000
118615  17.953  -9.665  60.185 0.0000000000
118616  17.913  -8.995  60.448 0.0000000000
118617  18.195  -8.684  60.259 0.0000000000
118618  18.505  -7.716  60.294 0.0000000000
118619  18.800  -6.856  60.418 0.0000000000
118620  19.031  -7.251  59.807 0.0000000000
118621  19.042  -6.727  60.065 0.0000000000
118622  19.084  -6.102  60.422 0.0000000000
118623  19.485  -5.244  60.385 0.0000000000
118624  20.006  -4.539  60.324 0.0000000000
118687  23.608  -6.505  46.389 0.0000000000
118688  23.602  -7.143  46.694 0.0000000000
118689  23.859  -8.063  46.721 0.0000000000
118690  24.180  -8.833  46.760 0.0000000000
119319  9.387  -1.529  67.011 0.0000000000
119320  9.073  -1.937  66.627 0.0000000000
119321  9.000  -1.286  66.790 0.0000000000
119322  8.662  -1.033  66.556 0.0000000000
119323  8.238  -0.830  66.369 0.0000000000
119324  8.592  0.233  66.847 0.0000000000
119325  8.105  -0.213  66.549 0.0000000000
119326  7.861  -0.634  66.153 0.0000000000
119327  7.544  -0.460  65.914 0.0000000000
119328  7.270  -0.293  65.601 0.0000000000
119329  7.043  -0.142  65.220 0.0000000000
119330  6.807  5.654  64.363 0.0000000000
119331  6.679  4.821  64.518 0.0000000000
119332  6.678  5.064  63.899 0.0000000000
119333  6.632  4.465  63.471 0.0000000000
119334  6.684  3.977  62.885 0.0000000000
119335  6.885  4.962  62.099 0.0000000000
119336  6.835  4.193  62.258 0.0000000000
119337  6.791  3.488  62.374 0.0000000000
119338  6.956  3.022  61.894 0.0000000000
119339  7.073  2.542  61.391 0.0000000000
119340  7.204  2.163  60.781 0.0000000000
119341  7.333  1.655  60.244 0.0000000000
119342  7.412  2.460  60.191 0.0000000000
119343  7.559  2.758  59.569 0.0000000000
119344  7.701  3.039  58.928 0.0000000000
119345  7.572  4.061  59.221 0.0000000000
119346  7.696  3.672  58.756 0.0000000000
119347  7.802  3.257  58.267 0.0000000000
119348  7.824  3.423  57.618 0.0000000000
119349  7.809  3.515  56.981 0.0000000000
119350  7.812  3.655  56.345 0.0000000000
119351  7.808  3.731  55.786 0.0000000000
119352  7.678  4.214  56.178 0.0000000000
119353  7.555  4.794  55.982 0.0000000000
119354  7.433  5.341  55.799 0.0000000000
119355  7.551  5.742  56.820 0.0000000000
119356  7.518  5.834  56.217 0.0000000000
119357  7.488  5.940  55.612 0.0000000000
119358  7.683  6.526  55.498 0.0000000000
119359  7.919  7.136  55.404 0.0000000000
119360  8.199  7.758  55.332 0.0000000000
119718  48.232  5.250  14.476 0.0000000000
119719  48.883  4.853  14.327 0.0000000000
119720  48.478  4.773  15.408 0.0000000000
119721  49.032  4.635  14.801 0.0000000000
119722  49.610  4.552  14.247 0.0000000000
119723  50.393  4.359  14.203 0.0000000000
119724  51.202  4.245  14.215 0.0000000000
119725  51.969  4.173  14.207 0.0000000000
119726  52.598  4.160  14.139 0.0000000000
119727  52.055  4.083  14.701 0.0000000000
119728  52.091  4.020  15.138 0.0000000000
119729  52.167  4.005  15.572 0.0000000000
119730  50.931  3.948  16.176 0.0000000000
119731  51.591  3.933  16.078 0.0000000000
119732  52.247  3.981  15.998 0.0000000000
119733  52.343  3.981  16.477 0.0000000000
119734  52.448  3.969  16.971 0.0000000000
119735  52.543  3.897  17.489 0.0000000000
119736  48.527  3.449  21.881 0.0000000000
119737  49.251  3.483  21.515 0.0000000000
119738  49.359  3.538  21.955 0.0000000000
119739  50.163  3.615  22.094 0.0000000000
119740  50.874  3.727  22.173 0.0000000000
119741  50.416  3.783  22.981 0.0000000000
119742  51.024  3.826  22.620 0.0000000000
119743  51.632  3.867  22.220 0.0000000000
119744  52.395  4.000  22.233 0.0000000000
119745  53.153  4.127  22.206 0.0000000000
119746  53.870  4.285  22.194 0.0000000000
119747  54.608  4.505  22.130 0.0000000000
119748  54.085  4.504  22.713 0.0000000000
119749  54.299  4.771  23.244 0.0000000000
119750  54.540  5.092  23.776 0.0000000000
119751  53.249  4.895  24.363 0.0000000000
119752  54.018  5.176  24.349 0.0000000000
119753  54.759  5.443  24.290 0.0000000000
119754  54.937  5.802  24.822 0.0000000000
119755  55.073  6.160  25.348 0.0000000000
119756  55.235  6.530  25.865 0.0000000000
121082  14.260  10.621  59.718 0.0000000000
121083  14.395  11.290  59.766 0.0000000000
121084  14.829  10.852  59.625 0.0000000000
121085  15.448  11.069  59.561 0.0000000000
121086  16.028  11.342  59.699 0.0000000000
121087  16.321  10.293  59.712 0.0000000000
121088  16.456  10.980  59.754 0.0000000000
121089  16.539  11.658  59.920 0.0000000000
121090  17.070  11.939  60.167 0.0000000000
121091  17.571  12.248  60.434 0.0000000000
121092  18.079  12.512  60.606 0.0000000000
121093  21.541  9.651  61.125 0.0000000000
121094  21.260  10.182  61.238 0.0000000000
121095  21.427  10.216  60.653 0.0000000000
121096  21.304  10.652  60.190 0.0000000000
121097  21.195  11.087  59.609 0.0000000000
121098  21.132  10.355  58.877 0.0000000000
121099  21.113  10.971  58.998 0.0000000000
121100  21.076  11.574  59.105 0.0000000000
121101  20.948  12.152  58.595 0.0000000000
121108  20.910  11.938  56.218 0.0000000000
121114  22.504  -0.144  58.208 0.0000000000
121115  22.657  0.583  58.505 0.0000000000
121116  22.484  0.621  57.776 0.0000000000
121117  22.369  1.232  57.425 0.0000000000
121118  22.213  1.966  57.026 0.0000000000
121119  22.034  1.276  56.076 0.0000000000
121120  22.051  1.847  56.348 0.0000000000
121121  22.034  2.460  56.593 0.0000000000
121122  21.725  2.979  56.242 0.0000000000
121123  21.531  3.543  55.772 0.0000000000
121124  21.402  3.979  55.372 0.0000000000
121125  21.664  5.072  49.828 0.0000000000
121126  21.562  5.104  50.415 0.0000000000
121127  21.586  5.549  49.913 0.0000000000
121128  21.476  6.211  50.067 0.0000000000
121129  21.376  6.758  50.235 0.0000000000
121130  21.702  7.227  49.179 0.0000000000
121131  21.490  7.290  49.774 0.0000000000
121132  21.344  7.370  50.384 0.0000000000
121133  21.315  7.958  50.547 0.0000000000
121134  21.239  8.462  50.716 0.0000000000
121135  21.139  8.994  50.882 0.0000000000
121136  21.064  9.481  51.064 0.0000000000
121137  21.204  9.507  50.503 0.0000000000
121156  27.544  7.983  46.888 0.0000000000
121200  6.585  -15.507  69.242 0.0000000000
121201  6.772  -14.703  69.113 0.0000000000
121202  7.001  -13.935  69.102 0.0000000000
121203  7.677  -13.909  69.283 0.0000000000
121204  7.477  -13.541  69.186 0.0000000000
121205  7.237  -13.215  69.063 0.0000000000
121206  7.519  -12.502  68.988 0.0000000000
121207  7.848  -11.817  68.923 0.0000000000
121208  8.238  -11.156  68.778 0.0000000000
121218  12.631  -13.084  64.538 0.0000000000
121219  12.429  -12.514  64.604 0.0000000000
121220  15.364  -5.948  65.633 0.0000000000
121221  14.940  -6.609  65.447 0.0000000000
121222  14.971  -6.158  65.992 0.0000000000
121223  14.588  -6.384  66.270 0.0000000000
121224  14.190  -6.635  66.594 0.0000000000
121225  14.713  -5.495  67.199 0.0000000000
121226  14.234  -6.212  67.071 0.0000000000
121227  13.744  -6.916  66.876 0.0000000000
121228  13.263  -7.207  67.276 0.0000000000
121229  12.815  -7.487  67.567 0.0000000000
121230  12.306  -7.823  67.857 0.0000000000
121231  11.867  -8.097  68.072 0.0000000000
121232  12.307  -7.408  68.260 0.0000000000
121233  12.303  -6.988  68.576 0.0000000000
121234  12.306  -6.526  68.874 0.0000000000
121235  13.229  -5.428  68.700 0.0000000000
121236  12.768  -5.748  68.935 0.0000000000
121237  12.159  -6.067  69.068 0.0000000000
121238  12.046  -5.633  69.077 0.0000000000
121239  11.941  -5.218  68.999 0.0000000000
121240  11.758  -4.828  68.829 0.0000000000
121241  11.592  -4.467  68.594 0.0000000000
121242  12.098  -4.076  68.675 0.0000000000
121243  12.413  -3.391  68.512 0.0000000000
121244  12.698  -2.643  68.217 0.0000000000
121245  13.481  -2.616  68.134 0.0000000000
121246  13.251  -2.182  67.981 0.0000000000
121247  12.986  -1.855  67.821 0.0000000000
121248  13.168  -1.142  67.365 0.0000000000
121249  13.281  -0.446  66.843 0.0000000000
121250  13.397  0.162  66.321 0.0000000000
121251  16.792  2.673  62.712 0.0000000000
121252  16.258  2.358  62.873 0.0000000000
121253  16.387  2.999  62.432 0.0000000000
121254  15.982  3.309  62.219 0.0000000000
121255  15.552  3.634  62.017 0.0000000000
121256  16.268  4.558  61.463 0.0000000000
121257  15.624  4.278  61.645 0.0000000000
121258  15.151  3.976  61.830 0.0000000000
121259  14.773  4.403  61.750 0.0000000000
121260  14.371  4.856  61.741 0.0000000000
121261  13.959  5.333  61.797 0.0000000000
121262  13.508  5.860  61.887 0.0000000000
121263  13.999  6.057  61.370 0.0000000000
121264  13.989  6.793  60.955 0.0000000000
121265  13.976  7.567  60.631 0.0000000000
121266  15.005  7.370  60.259 0.0000000000
121267  14.547  7.847  60.246 0.0000000000
121268  14.082  8.330  60.309 0.0000000000
121269  14.095  9.153  60.081 0.0000000000
121270  14.165  9.931  59.878 0.0000000000
121467  32.906  9.716  53.358 0.0000000000
121468  32.919  9.135  53.904 0.0000000000
121469  29.385  3.212  52.313 0.0000000000
121470  29.820  3.915  52.941 0.0000000000
121471  29.871  3.150  52.784 0.0000000000
121472  30.447  3.120  53.038 0.0000000000
121473  31.059  3.248  53.294 0.0000000000
121474  30.997  2.536  51.820 0.0000000000
121475  31.322  2.983  52.666 0.0000000000
121476  31.702  3.481  53.490 0.0000000000
121477  32.379  3.689  53.663 0.0000000000
121478  33.010  3.904  53.840 0.0000000000
121479  33.621  4.090  53.845 0.0000000000
121480  34.188  4.277  53.962 0.0000000000
121481  33.663  3.746  53.178 0.0000000000
121482  33.647  3.461  52.320 0.0000000000
121483  33.743  3.188  51.439 0.0000000000
121484  32.808  2.520  50.436 0.0000000000
121485  33.343  2.742  50.588 0.0000000000
121486  33.827  2.769  50.614 0.0000000000
121487  33.814  2.347  49.685 0.0000000000
121488  33.730  1.795  48.813 0.0000000000
121489  33.767  1.194  48.009 0.0000000000
121490  26.571  -7.182  44.681 0.0000000000
121491  26.659  -6.360  44.538 0.0000000000
121492  27.038  -7.085  44.662 0.0000000000
121493  27.496  -6.951  44.665 0.0000000000
121494  27.932  -6.836  44.712 0.0000000000
123383  9.088  -6.129  61.817 0.0000000000
123384  9.091  -7.042  61.609 0.0000000000
123385  9.085  -6.777  61.237 0.0000000000
123386  8.949  -7.428  60.639 0.0000000000
123387  8.817  -8.096  60.055 0.0000000000
123388  8.811  -7.066  59.872 0.0000000000
123389  8.747  -7.904  59.655 0.0000000000
123390  8.637  -8.776  59.448 0.0000000000
123391  8.451  -9.406  58.896 0.0000000000
123392  8.229  -10.091  58.410 0.0000000000
123393  7.912  -10.768  57.928 0.0000000000
123394  5.827  -10.207  54.772 0.0000000000
123395  5.830  -10.522  55.090 0.0000000000
123396  5.591  -11.152  54.606 0.0000000000
123397  5.408  -11.980  54.426 0.0000000000
123398  5.317  -12.909  54.202 0.0000000000
123399  5.394  -13.316  53.238 0.0000000000
123400  5.272  -13.551  53.638 0.0000000000
123401  5.250  -13.806  54.013 0.0000000000
123402  5.237  -14.667  53.867 0.0000000000
123403  5.287  -15.518  53.734 0.0000000000
123404  5.379  -16.433  53.628 0.0000000000
123405  5.504  -17.257  53.548 0.0000000000
123406  5.460  -17.017  53.058 0.0000000000
123407  5.678  -17.593  52.516 0.0000000000
123408  6.013  -18.149  51.966 0.0000000000
123409  5.995  -17.117  51.571 0.0000000000
123410  6.166  -17.911  51.514 0.0000000000
123411  6.420  -18.615  51.479 0.0000000000
123412  6.895  -19.012  51.073 0.0000000000
123413  7.421  -19.406  50.735 0.0000000000
123414  7.963  -19.825  50.419 0.0000000000
123416  8.329  -19.606  50.109 0.0000000000
123417  8.753  -19.450  49.837 0.0000000000
123418  9.130  -19.247  49.563 0.0000000000
123419  8.243  -18.079  49.793 0.0000000000
123420  8.852  -18.552  49.546 0.0000000000
123421  9.507  -18.999  49.331 0.0000000000
123422  9.908  -18.835  49.033 0.0000000000
123423  10.295  -18.630  48.767 0.0000000000
123424  10.711  -18.455  48.419 0.0000000000
123425  10.838  -12.637  49.394 0.0000000000
123426  10.810  -13.438  49.114 0.0000000000
123427  11.184  -13.141  48.827 0.0000000000
123428  11.570  -13.632  48.220 0.0000000000
123429  11.938  -14.106  47.604 0.0000000000
123430  12.193  -13.035  47.623 0.0000000000
123431  12.246  -13.845  47.341 0.0000000000
123432  12.310  -14.589  47.017 0.0000000000
123433  12.681  -15.062  46.473 0.0000000000
123434  13.054  -15.546  45.912 0.0000000000
123435  13.423  -15.999  45.370 0.0000000000
123436  13.810  -16.437  44.819 0.0000000000
123437  13.637  -15.673  45.027 0.0000000000
123438  13.829  -15.352  44.665 0.0000000000
123439  13.985  -14.985  44.334 0.0000000000
123440  13.580  -13.747  45.206 0.0000000000
123441  13.852  -14.203  44.612 0.0000000000
123442  14.103  -14.649  43.976 0.0000000000
123443  14.198  -14.322  43.605 0.0000000000
123444  14.261  -13.992  43.211 0.0000000000
123445  14.244  -13.679  42.877 0.0000000000
123447  14.052  -13.038  43.113 0.0000000000
123448  13.878  -12.407  43.330 0.0000000000
123449  13.718  -11.783  43.513 0.0000000000
123450  13.554  -11.509  44.522 0.0000000000
123451  13.582  -11.301  44.132 0.0000000000
123452  13.529  -11.131  43.706 0.0000000000
123453  13.383  -10.494  43.894 0.0000000000
123454  13.207  -9.827  44.111 0.0000000000
123455  13.051  -9.228  44.248 0.0000000000
123456  11.307  -4.789  47.760 0.0000000000
123457  11.351  -5.335  47.336 0.0000000000
123458  11.425  -4.677  47.357 0.0000000000
123459  11.522  -4.553  46.918 0.0000000000
123460  11.587  -4.419  46.558 0.0000000000
123461  11.837  -3.246  46.756 0.0000000000
123462  11.754  -3.723  46.470 0.0000000000
123463  11.659  -4.258  46.162 0.0000000000
123464  11.697  -4.099  45.772 0.0000000000
123465  11.685  -3.948  45.389 0.0000000000
123466  11.662  -3.829  45.032 0.0000000000
123467  11.604  -3.703  44.676 0.0000000000
123468  11.805  -3.172  44.923 0.0000000000
123469  12.049  -2.509  44.749 0.0000000000
123470  12.331  -1.857  44.513 0.0000000000
123471  12.490  -1.488  45.188 0.0000000000
123472  12.540  -1.364  44.750 0.0000000000
123473  12.571  -1.242  44.289 0.0000000000
123474  12.767  -0.638  44.052 0.0000000000
123475  12.932  -0.018  43.776 0.0000000000
123476  13.059  0.613  43.553 0.0000000000
123477  7.783  4.075  51.677 0.0000000000
123478  8.207  3.471  51.432 0.0000000000
123479  7.847  4.163  51.176 0.0000000000
123480  7.963  4.278  50.653 0.0000000000
123481  8.107  4.439  50.122 0.0000000000
123482  8.083  6.070  50.169 0.0000000000
123483  8.056  5.329  49.857 0.0000000000
123484  8.306  4.689  49.630 0.0000000000
123485  8.579  4.849  49.186 0.0000000000
123486  8.872  5.002  48.778 0.0000000000
123487  9.192  5.165  48.393 0.0000000000
123498  11.988  6.531  44.653 0.0000000000
123499  12.247  5.930  44.443 0.0000000000
123500  12.334  6.660  44.239 0.0000000000
123501  12.660  6.800  43.788 0.0000000000
123502  12.927  6.899  43.344 0.0000000000
123505  13.177  6.987  42.904 0.0000000000
123506  13.381  7.061  42.457 0.0000000000
123507  13.526  7.120  41.985 0.0000000000
124232  42.043  1.828  47.310 0.0000000000
124233  42.463  2.082  46.970 0.0000000000
124234  42.253  2.581  46.855 0.0000000000
124235  41.827  2.990  46.512 0.0000000000
124236  42.651  2.920  45.666 0.0000000000
124237  41.971  3.051  45.887 0.0000000000
124238  41.334  3.293  46.050 0.0000000000
124239  40.736  3.472  45.565 0.0000000000
124240  40.211  3.696  45.082 0.0000000000
124241  39.770  3.858  44.559 0.0000000000
124242  39.740  1.745  39.704 0.0000000000
124243  39.581  2.092  40.226 0.0000000000
124244  39.178  2.356  39.856 0.0000000000
124245  38.653  3.018  39.997 0.0000000000
124246  38.383  3.809  40.176 0.0000000000
124247  38.189  3.687  39.364 0.0000000000
124248  38.134  4.128  39.849 0.0000000000
124249  38.078  4.574  40.427 0.0000000000
124250  37.752  5.209  40.601 0.0000000000
124251  37.557  5.864  40.928 0.0000000000
124252  37.489  6.465  41.109 0.0000000000
124253  37.587  7.170  41.217 0.0000000000
124254  37.412  6.823  40.692 0.0000000000
124255  37.299  7.247  40.312 0.0000000000
124257  37.004  6.587  39.303 0.0000000000
124273  39.093  1.173  33.227 0.0000000000
124274  38.305  1.572  33.417 0.0000000000
124275  38.573  1.448  32.942 0.0000000000
124276  37.998  1.746  32.654 0.0000000000
124277  37.415  2.028  32.364 0.0000000000
124278  38.700  1.657  31.694 0.0000000000
124279  37.788  1.926  31.923 0.0000000000
124280  36.960  2.330  32.091 0.0000000000
124281  36.436  2.695  31.672 0.0000000000
124282  35.995  3.038  31.219 0.0000000000
124283  35.535  3.367  30.712 0.0000000000
124284  35.148  3.690  30.191 0.0000000000
124285  35.883  3.192  30.144 0.0000000000
124286  36.271  3.044  29.618 0.0000000000
124287  36.741  2.947  29.091 0.0000000000
124288  38.089  2.434  29.676 0.0000000000
124289  37.671  2.654  29.124 0.0000000000
124290  37.255  2.894  28.595 0.0000000000
124291  37.756  2.916  28.118 0.0000000000
124292  38.266  2.952  27.648 0.0000000000
124293  38.892  2.997  27.224 0.0000000000
124294  39.341  3.114  26.809 0.0000000000
124295  39.662  2.974  27.281 0.0000000000
124296  40.412  3.001  27.373 0.0000000000
124297  41.173  3.052  27.520 0.0000000000
124298  41.217  2.796  28.436 0.0000000000
124299  41.562  3.009  28.044 0.0000000000
124300  41.899  3.200  27.650 0.0000000000
124301  42.614  3.362  27.838 0.0000000000
124302  43.364  3.553  27.980 0.0000000000
124303  44.123  3.797  28.187 0.0000000000
124304  49.975  3.196  31.037 0.0000000000
124305  49.436  3.458  30.912 0.0000000000
124306  50.288  3.672  30.914 0.0000000000
124307  50.610  4.157  30.796 0.0000000000
124308  50.873  4.633  30.680 0.0000000000
124309  52.493  4.616  30.771 0.0000000000
124310  51.796  4.873  30.700 0.0000000000
124311  51.200  5.146  30.581 0.0000000000
124312  51.548  5.666  30.454 0.0000000000
124313  51.876  6.168  30.227 0.0000000000
124314  52.144  6.564  30.011 0.0000000000
124315  52.572  6.935  29.713 0.0000000000
124316  53.162  6.833  30.121 0.0000000000
124317  54.217  7.010  30.111 0.0000000000
124318  55.295  7.093  30.068 0.0000000000
124319  55.347  6.352  30.424 0.0000000000
124320  55.758  6.701  30.199 0.0000000000
124321  56.201  6.983  29.940 0.0000000000
124430  39.269  3.879  13.830 0.0000000000
124431  38.861  4.041  13.900 0.0000000000
124432  38.977  3.313  14.466 0.0000000000
124433  38.709  2.749  15.046 0.0000000000
124461  43.562  -1.840  16.254 0.0000000000
124463  43.573  -2.577  16.551 0.0000000000
124554  49.603  3.408  5.679 0.0000000000
124555  49.742  2.697  6.331 0.0000000000
128642  19.795  -8.572  58.184 0.0000000000
128643  19.956  -7.947  57.974 0.0000000000
128644  20.017  -8.475  57.829 0.0000000000
128645  20.190  -8.437  57.448 0.0000000000
128646  20.446  -8.547  56.863 0.0000000000
128647  20.487  -9.520  57.277 0.0000000000
128648  20.537  -9.015  56.781 0.0000000000
128649  20.742  -9.015  56.255 0.0000000000
128650  20.923  -9.175  55.634 0.0000000000
128651  21.118  -9.333  55.059 0.0000000000
128652  21.348  -9.651  54.552 0.0000000000
128659  21.572  -10.291  54.839 0.0000000000
128660  21.625  -10.204  54.601 0.0000000000
128661  21.659  -9.855  54.063 0.0000000000
128662  21.906  -10.095  53.672 0.0000000000
128663  22.114  -10.059  53.048 0.0000000000
128697  19.719  -10.240  58.611 0.0000000000
128698  19.803  -9.356  58.394 0.0000000000
129327  10.073  3.556  65.960 0.0000000000
129328  9.501  3.265  66.297 0.0000000000
129329  9.608  4.040  66.115 0.0000000000
129330  9.110  4.459  66.246 0.0000000000
129331  8.647  4.796  66.237 0.0000000000
129332  9.303  6.006  65.960 0.0000000000
129333  8.750  5.615  66.098 0.0000000000
129334  8.195  5.123  66.170 0.0000000000
129335  7.778  5.474  65.985 0.0000000000
129336  7.440  5.733  65.720 0.0000000000
129337  7.171  5.986  65.300 0.0000000000
129338  9.592  9.200  64.788 0.0000000000
129339  9.061  8.839  65.231 0.0000000000
129340  8.541  8.366  65.448 0.0000000000
129341  8.088  9.591  64.964 0.0000000000
129342  8.080  8.754  65.298 0.0000000000
129343  7.950  7.857  65.613 0.0000000000
129344  7.535  7.390  65.442 0.0000000000
129345  7.204  6.830  65.166 0.0000000000
129346  6.972  6.254  64.738 0.0000000000
129347  6.891  6.461  64.154 0.0000000000
129348  6.937  6.685  63.589 0.0000000000
129349  7.024  6.899  62.938 0.0000000000
129350  7.118  8.327  63.060 0.0000000000
129351  7.140  7.703  62.637 0.0000000000
129352  7.131  7.044  62.212 0.0000000000
129353  7.291  7.248  61.520 0.0000000000
129354  7.423  7.422  60.842 0.0000000000
129355  7.558  7.576  60.121 0.0000000000
129356  7.680  7.679  59.466 0.0000000000
129357  7.653  8.255  59.926 0.0000000000
129358  7.776  8.983  59.719 0.0000000000
129359  7.894  9.743  59.549 0.0000000000
129360  7.677  10.292  60.520 0.0000000000
129361  7.846  10.374  59.928 0.0000000000
129692  45.774  5.028  18.283 0.0000000000
129693  46.438  4.591  18.288 0.0000000000
129694  47.184  4.202  18.239 0.0000000000
129695  47.858  3.984  18.197 0.0000000000
129696  47.242  4.000  18.667 0.0000000000
129697  47.291  3.878  19.150 0.0000000000
129698  47.356  3.732  19.670 0.0000000000
129699  46.014  3.940  20.097 0.0000000000
129700  46.707  3.743  20.113 0.0000000000
129701  47.422  3.608  20.142 0.0000000000
129702  47.476  3.504  20.583 0.0000000000
129703  47.564  3.419  20.990 0.0000000000
129704  47.627  3.376  21.399 0.0000000000
129705  43.361  4.286  21.518 0.0000000000
129706  43.962  3.973  21.556 0.0000000000
129707  44.619  3.728  21.609 0.0000000000
129708  44.059  3.651  22.202 0.0000000000
129709  44.684  3.571  21.953 0.0000000000
129710  45.353  3.530  21.685 0.0000000000
129711  46.091  3.392  21.717 0.0000000000
129712  46.866  3.345  21.769 0.0000000000
129713  47.694  3.374  21.825 0.0000000000
129714  47.753  3.375  22.226 0.0000000000
129715  47.853  3.413  22.667 0.0000000000
129716  47.979  3.455  23.096 0.0000000000
129717  46.399  3.409  23.285 0.0000000000
129718  47.252  3.439  23.381 0.0000000000
129719  48.118  3.508  23.475 0.0000000000
129720  48.230  3.679  23.919 0.0000000000
129721  48.307  3.884  24.400 0.0000000000
129722  48.400  4.112  24.927 0.0000000000
130922  17.815  7.186  60.879 0.0000000000
130923  17.945  7.858  60.762 0.0000000000
130924  18.336  7.457  61.110 0.0000000000
130925  18.750  7.815  61.238 0.0000000000
130926  19.233  8.069  61.463 0.0000000000
130927  19.492  7.057  61.966 0.0000000000
130928  19.568  7.715  61.761 0.0000000000
130929  19.667  8.400  61.632 0.0000000000
130930  20.103  8.639  61.851 0.0000000000
130931  20.618  8.785  61.932 0.0000000000
130932  21.112  9.102  61.875 0.0000000000
130933  20.985  5.489  63.331 0.0000000000
130934  21.114  6.130  63.100 0.0000000000
130935  21.240  6.748  62.848 0.0000000000
130936  22.138  6.417  62.748 0.0000000000
130937  21.782  6.949  62.678 0.0000000000
130938  21.375  7.386  62.532 0.0000000000
130939  21.386  8.085  62.218 0.0000000000
130940  21.479  8.638  61.920 0.0000000000
130941  21.576  9.125  61.559 0.0000000000
130942  21.728  9.128  60.984 0.0000000000
130943  21.673  9.034  60.354 0.0000000000
130944  21.539  8.880  59.651 0.0000000000
130945  21.860  7.747  60.058 0.0000000000
130946  21.597  8.267  59.507 0.0000000000
130947  21.390  8.738  59.019 0.0000000000
130948  21.252  8.579  58.334 0.0000000000
130949  21.091  8.504  57.773 0.0000000000
130950  21.028  8.488  57.228 0.0000000000
130951  21.801  -0.282  52.924 0.0000000000
130952  21.714  0.381  53.201 0.0000000000
130953  21.693  0.212  52.629 0.0000000000
130954  21.690  1.016  52.214 0.0000000000
130955  21.627  1.646  51.810 0.0000000000
130956  21.763  0.775  50.993 0.0000000000
130957  21.624  1.598  51.180 0.0000000000
130958  21.556  2.281  51.364 0.0000000000
130959  21.598  2.844  50.973 0.0000000000
130960  21.659  3.354  50.556 0.0000000000
130961  21.674  3.917  50.102 0.0000000000
130962  22.176  0.750  48.612 0.0000000000
130963  22.053  1.589  48.713 0.0000000000
130964  22.028  2.189  48.994 0.0000000000
130965  22.411  2.720  48.156 0.0000000000
130966  22.226  2.771  48.672 0.0000000000
130967  21.982  2.711  49.231 0.0000000000
130968  21.949  3.327  49.414 0.0000000000
130969  21.849  3.948  49.569 0.0000000000
130970  21.751  4.528  49.659 0.0000000000
130971  21.857  4.975  49.236 0.0000000000
130972  21.969  5.527  48.810 0.0000000000
130973  22.183  6.031  48.430 0.0000000000
130974  22.621  5.465  47.899 0.0000000000
130975  22.465  5.983  47.908 0.0000000000
130976  22.309  6.551  48.006 0.0000000000
130977  22.559  6.996  47.593 0.0000000000
130978  22.830  7.434  47.250 0.0000000000
130979  23.052  7.848  46.964 0.0000000000
130980  23.290  8.259  46.642 0.0000000000
130981  23.493  7.766  46.643 0.0000000000
130982  23.979  7.638  46.332 0.0000000000
130983  24.479  7.688  46.230 0.0000000000
130984  24.377  6.804  46.445 0.0000000000
130985  24.738  7.163  46.270 0.0000000000
130986  25.110  7.581  46.142 0.0000000000
130987  25.645  7.625  46.198 0.0000000000
130988  26.201  7.568  46.360 0.0000000000
130989  26.765  7.574  46.571 0.0000000000
130990  24.925  4.731  46.787 0.0000000000
130991  25.309  5.251  46.762 0.0000000000
130992  25.710  5.751  46.784 0.0000000000
130993  26.343  5.313  47.226 0.0000000000
130994  26.234  5.772  47.053 0.0000000000
130995  26.147  6.240  46.827 0.0000000000
130996  26.605  6.680  46.815 0.0000000000
130997  26.967  7.142  46.866 0.0000000000
130998  27.254  7.571  46.894 0.0000000000
130999  27.687  7.589  47.383 0.0000000000
131000  28.160  7.612  47.789 0.0000000000
131001  28.627  7.732  48.281 0.0000000000
131002  28.309  6.832  48.579 0.0000000000
131003  28.678  7.293  48.729 0.0000000000
131004  28.989  7.782  48.805 0.0000000000
131005  29.393  7.865  49.335 0.0000000000
131006  29.806  7.962  49.792 0.0000000000
131007  30.180  8.132  50.360 0.0000000000
131036  9.571  -14.435  68.657 0.0000000000
131037  15.176  -10.563  62.012 0.0000000000
131038  14.789  -10.794  62.261 0.0000000000
131039  15.171  -9.901  62.256 0.0000000000
131040  15.192  -9.195  62.665 0.0000000000
131041  15.217  -8.531  62.997 0.0000000000
131042  16.027  -7.401  62.957 0.0000000000
131043  15.696  -7.605  63.162 0.0000000000
131044  15.334  -7.847  63.413 0.0000000000
131045  15.502  -7.217  63.973 0.0000000000
131046  15.567  -6.629  64.427 0.0000000000
131047  15.650  -6.170  64.868 0.0000000000
131048  17.997  -4.597  63.987 0.0000000000
131049  17.642  -4.680  64.258 0.0000000000
131050  17.207  -4.812  64.443 0.0000000000
131051  17.958  -3.782  65.106 0.0000000000
131052  17.333  -4.335  64.939 0.0000000000
131053  16.825  -5.054  64.567 0.0000000000
131054  16.424  -5.171  64.869 0.0000000000
131055  16.120  -5.426  65.076 0.0000000000
131056  15.710  -5.683  65.404 0.0000000000
131057  15.765  -5.212  65.857 0.0000000000
131058  15.842  -4.764  66.242 0.0000000000
131059  15.874  -4.270  66.688 0.0000000000
131060  16.804  -3.277  66.501 0.0000000000
131061  16.374  -3.483  66.736 0.0000000000
131062  15.906  -3.779  67.029 0.0000000000
131063  15.951  -3.267  67.286 0.0000000000
131064  15.953  -2.741  67.407 0.0000000000
131065  15.846  -2.214  67.306 0.0000000000
131066  15.689  -1.737  67.149 0.0000000000
131067  16.187  -1.447  66.880 0.0000000000
131068  16.348  -0.895  66.338 0.0000000000
131069  16.481  -0.388  65.730 0.0000000000
131070  17.172  -0.500  65.724 0.0000000000
131071  16.878  -0.171  65.414 0.0000000000
131072  16.547  0.149  65.109 0.0000000000
131073  16.672  0.566  64.510 0.0000000000
131074  16.795  1.096  63.933 0.0000000000
131075  16.973  1.707  63.414 0.0000000000
131076  18.954  0.414  64.827 0.0000000000
131077  18.651  0.826  64.539 0.0000000000
131078  18.420  1.077  64.270 0.0000000000
131079  19.132  2.018  63.936 0.0000000000
131080  18.621  1.733  63.926 0.0000000000
131081  18.138  1.383  63.966 0.0000000000
131082  17.787  1.708  63.614 0.0000000000
131083  17.489  1.999  63.307 0.0000000000
131084  17.151  2.330  63.003 0.0000000000
131085  17.310  2.940  62.654 0.0000000000
131086  17.417  3.568  62.353 0.0000000000
131087  17.560  4.229  62.038 0.0000000000
131088  18.425  4.307  62.525 0.0000000000
131089  18.073  4.626  62.167 0.0000000000
131090  17.709  4.889  61.819 0.0000000000
131091  17.763  5.633  61.500 0.0000000000
131092  17.857  6.346  61.246 0.0000000000
131263  30.558  8.109  50.852 0.0000000000
131264  30.170  7.524  50.773 0.0000000000
131265  30.157  7.034  51.078 0.0000000000
131266  30.068  6.499  51.341 0.0000000000
131267  29.316  5.965  50.549 0.0000000000
131268  29.665  5.946  51.013 0.0000000000
131269  29.954  5.866  51.542 0.0000000000
131270  29.764  5.300  51.739 0.0000000000
131271  29.468  4.729  51.825 0.0000000000
131272  29.093  4.016  51.863 0.0000000000
131273  27.577  3.841  49.219 0.0000000000
131274  27.751  3.775  49.645 0.0000000000
131275  27.998  3.687  50.077 0.0000000000
131276  27.604  2.337  49.486 0.0000000000
131277  27.851  2.987  49.996 0.0000000000
131278  28.176  3.616  50.491 0.0000000000
131279  28.384  3.493  50.919 0.0000000000
131280  28.645  3.390  51.396 0.0000000000
131281  28.967  3.278  51.837 0.0000000000
131282  29.081  2.478  51.673 0.0000000000
131283  29.417  1.834  51.258 0.0000000000
131284  29.727  1.426  50.523 0.0000000000
131285  29.060  0.807  49.652 0.0000000000
131286  29.565  1.024  49.709 0.0000000000
131287  30.022  1.353  49.927 0.0000000000
131288  30.240  1.124  49.091 0.0000000000
131289  30.407  0.846  48.355 0.0000000000
131290  30.457  0.460  47.588 0.0000000000
132986  5.104  -14.858  65.118 0.0000000000
132987  5.001  -15.447  64.696 0.0000000000
132988  4.997  -16.064  64.249 0.0000000000
132989  5.123  -15.122  63.695 0.0000000000
132990  5.018  -15.904  63.764 0.0000000000
132991  5.144  -16.754  63.841 0.0000000000
132992  5.413  -17.377  63.444 0.0000000000
132998  5.558  -16.798  61.443 0.0000000000
133004  8.083  -4.611  59.375 0.0000000000
133005  8.208  -5.458  59.060 0.0000000000
133006  8.022  -5.206  58.837 0.0000000000
133007  7.860  -5.809  58.251 0.0000000000
133008  7.638  -6.376  57.688 0.0000000000
133009  7.693  -5.296  57.761 0.0000000000
133010  7.505  -6.108  57.464 0.0000000000
133011  7.344  -6.950  57.135 0.0000000000
133012  7.022  -7.487  56.552 0.0000000000
133013  6.719  -8.031  56.031 0.0000000000
133014  6.372  -8.650  55.515 0.0000000000
133015  8.397  -4.319  56.398 0.0000000000
133016  7.969  -5.119  56.261 0.0000000000
133017  7.590  -5.897  56.047 0.0000000000
133018  7.619  -6.248  55.049 0.0000000000
133019  7.378  -6.467  55.421 0.0000000000
133020  7.151  -6.681  55.809 0.0000000000
133021  6.725  -7.542  55.506 0.0000000000
133022  6.384  -8.377  55.233 0.0000000000
133023  6.121  -9.318  54.936 0.0000000000
133024  5.902  -10.014  54.392 0.0000000000
133025  5.778  -10.734  53.830 0.0000000000
133026  5.764  -11.468  53.262 0.0000000000
133027  6.242  -10.430  53.095 0.0000000000
133028  6.055  -11.226  52.909 0.0000000000
133029  5.934  -12.061  52.714 0.0000000000
133030  6.260  -12.701  52.223 0.0000000000
133031  6.593  -13.340  51.753 0.0000000000
133032  6.950  -13.947  51.257 0.0000000000
133033  7.362  -14.512  50.803 0.0000000000
133034  7.371  -13.701  51.075 0.0000000000
133035  7.830  -13.509  50.944 0.0000000000
133036  8.294  -13.329  50.790 0.0000000000
133037  7.966  -11.913  51.485 0.0000000000
133038  8.347  -12.518  51.088 0.0000000000
133039  8.786  -13.089  50.667 0.0000000000
133040  9.209  -12.847  50.518 0.0000000000
133041  9.645  -12.599  50.351 0.0000000000
133042  10.067  -12.366  50.160 0.0000000000
133043  8.077  -8.500  51.862 0.0000000000
133044  8.359  -9.235  51.456 0.0000000000
133045  8.734  -9.822  51.217 0.0000000000
133046  8.962  -8.774  50.895 0.0000000000
133047  9.049  -9.616  50.937 0.0000000000
133048  9.121  -10.404  50.949 0.0000000000
133049  9.582  -10.972  50.690 0.0000000000
133050  10.004  -11.557  50.356 0.0000000000
133051  10.430  -12.101  49.935 0.0000000000
133052  10.765  -11.842  49.680 0.0000000000
133053  11.110  -11.592  49.388 0.0000000000
133054  11.442  -11.335  49.067 0.0000000000
133055  10.893  -9.995  49.551 0.0000000000
133056  11.316  -10.530  49.162 0.0000000000
133057  11.722  -11.029  48.724 0.0000000000
133058  11.968  -10.745  48.371 0.0000000000
133059  12.157  -10.466  47.982 0.0000000000
133060  12.351  -10.178  47.585 0.0000000000
133061  12.513  -9.968  47.186 0.0000000000
133062  12.196  -9.572  47.666 0.0000000000
133063  11.986  -8.922  47.731 0.0000000000
133064  11.744  -8.316  47.754 0.0000000000
133065  11.218  -7.978  48.504 0.0000000000
133066  11.390  -7.836  48.173 0.0000000000
133067  11.501  -7.711  47.832 0.0000000000
133068  11.347  -7.030  47.867 0.0000000000
133069  11.190  -6.331  47.935 0.0000000000
133070  11.104  -5.609  48.056 0.0000000000
133071  10.326  -5.616  50.122 0.0000000000
133072  10.497  -5.488  49.801 0.0000000000
133073  10.678  -5.375  49.455 0.0000000000
133074  11.078  -4.209  49.861 0.0000000000
133075  10.934  -4.719  49.496 0.0000000000
133076  10.811  -5.253  49.133 0.0000000000
133077  10.934  -5.144  48.793 0.0000000000
133078  11.061  -5.041  48.440 0.0000000000
133079  11.174  -4.930  48.095 0.0000000000
133080  11.345  -4.288  48.056 0.0000000000
133081  11.509  -3.667  47.963 0.0000000000
133082  11.663  -3.036  47.826 0.0000000000
133083  11.634  -2.655  48.526 0.0000000000
133084  11.727  -2.509  48.090 0.0000000000
133085  11.849  -2.364  47.660 0.0000000000
133086  12.008  -1.637  47.522 0.0000000000
133087  12.077  -0.882  47.351 0.0000000000
133088  12.112  -0.201  47.177 0.0000000000
133742  37.942  9.516  55.368 0.0000000000
133744  38.549  9.631  55.110 0.0000000000
133747  39.301  8.321  54.599 0.0000000000
133748  39.642  9.138  54.139 0.0000000000
133753  39.198  5.392  53.501 0.0000000000
133754  39.579  6.143  53.281 0.0000000000
133755  39.866  6.942  52.887 0.0000000000
133756  40.158  6.252  52.090 0.0000000000
133757  40.118  6.979  52.199 0.0000000000
133758  40.030  7.714  52.390 0.0000000000
133759  40.049  8.497  51.847 0.0000000000
133765  39.644  8.292  49.222 0.0000000000
133771  45.055  2.198  43.654 0.0000000000
133772  44.254  2.323  43.530 0.0000000000
133773  44.485  2.040  43.059 0.0000000000
133774  43.959  1.822  42.496 0.0000000000
133775  43.424  1.651  42.013 0.0000000000
133776  44.597  1.141  41.589 0.0000000000
133777  43.697  1.304  41.518 0.0000000000
133778  42.855  1.524  41.579 0.0000000000
133779  42.199  1.335  41.074 0.0000000000
133780  41.601  1.201  40.590 0.0000000000
133781  41.019  1.173  40.099 0.0000000000
133782  46.040  -0.162  39.942 0.0000000000
133783  45.074  0.012  39.766 0.0000000000
133784  44.116  0.200  39.600 0.0000000000
133785  43.902  -0.166  38.695 0.0000000000
133786  43.486  0.142  39.155 0.0000000000
133787  43.155  0.426  39.617 0.0000000000
133788  42.224  0.621  39.640 0.0000000000
133789  41.287  0.858  39.617 0.0000000000
133790  40.494  1.234  39.626 0.0000000000
133791  40.040  1.426  39.272 0.0000000000
133792  39.664  1.612  38.918 0.0000000000
133793  39.312  1.881  38.586 0.0000000000
133794  40.184  0.957  38.035 0.0000000000
133795  39.533  1.520  38.096 0.0000000000
133796  39.005  2.176  38.215 0.0000000000
133797  38.617  2.490  37.883 0.0000000000
133798  38.209  2.788  37.566 0.0000000000
133799  37.837  3.126  37.252 0.0000000000
133800  37.490  3.446  37.008 0.0000000000
133801  38.014  2.739  36.794 0.0000000000
133802  38.179  2.366  36.345 0.0000000000
133803  38.339  1.975  35.971 0.0000000000
133804  39.445  1.033  36.104 0.0000000000
133805  39.039  1.324  35.796 0.0000000000
133806  38.581  1.597  35.446 0.0000000000
133807  38.801  1.302  34.942 0.0000000000
133808  39.052  1.083  34.481 0.0000000000
133809  39.315  0.963  34.041 0.0000000000
133810  42.717  -0.491  35.445 0.0000000000
133811  42.150  -0.296  35.107 0.0000000000
133812  41.635  -0.076  34.854 0.0000000000
133813  43.038  -0.217  34.268 0.0000000000
133814  42.064  -0.034  34.452 0.0000000000
133815  41.144  0.201  34.591 0.0000000000
133816  40.634  0.424  34.287 0.0000000000
133817  40.173  0.623  33.930 0.0000000000
133818  39.645  0.884  33.574 0.0000000000
133819  40.016  0.832  33.105 0.0000000000
133820  40.355  0.874  32.663 0.0000000000
133821  40.705  0.961  32.261 0.0000000000
133822  42.188  0.759  32.546 0.0000000000
133823  41.625  0.919  32.142 0.0000000000
133824  41.140  1.091  31.824 0.0000000000
133825  41.639  1.240  31.392 0.0000000000
133826  42.157  1.423  31.036 0.0000000000
133827  42.667  1.655  30.680 0.0000000000
133828  43.010  1.870  30.387 0.0000000000
133829  43.491  1.722  30.713 0.0000000000
133830  44.304  1.888  30.780 0.0000000000
133831  45.202  2.023  30.858 0.0000000000
133832  45.268  1.642  31.549 0.0000000000
133833  45.657  1.893  31.215 0.0000000000
133834  46.113  2.167  30.946 0.0000000000
133835  46.964  2.318  31.065 0.0000000000
133836  47.869  2.484  31.207 0.0000000000
133837  48.791  2.633  31.233 0.0000000000
133838  47.471  0.667  32.615 0.0000000000
133839  47.782  0.978  32.380 0.0000000000
133840  48.132  1.317  32.127 0.0000000000
133841  49.667  1.076  32.127 0.0000000000
133842  49.054  1.371  31.955 0.0000000000
133843  48.524  1.643  31.812 0.0000000000
133844  48.921  1.987  31.551 0.0000000000
133845  49.311  2.361  31.333 0.0000000000
133846  49.667  2.746  31.162 0.0000000000
133847  50.537  2.892  31.076 0.0000000000
133848  51.489  3.069  30.993 0.0000000000
133849  52.462  3.203  30.984 0.0000000000
133850  52.696  2.361  31.401 0.0000000000
133851  53.032  2.814  31.246 0.0000000000
133852  53.353  3.330  31.093 0.0000000000
133961  39.707  3.738  13.732 0.0000000000
133962  39.843  3.057  14.301 0.0000000000
133963  39.935  2.397  14.858 0.0000000000
133964  40.620  2.750  14.195 0.0000000000
133965  40.326  2.235  14.822 0.0000000000
133966  40.010  1.691  15.425 0.0000000000
133974  41.758  0.528  15.603 0.0000000000
133975  41.781  -0.107  16.088 0.0000000000
133977  42.290  -0.804  16.373 0.0000000000
133978  42.724  -0.951  16.215 0.0000000000
133979  43.166  -1.051  16.024 0.0000000000
133980  42.969  2.627  12.888 0.0000000000
133981  43.175  2.011  13.479 0.0000000000
133982  43.299  1.385  14.037 0.0000000000
133983  44.045  1.912  13.059 0.0000000000
133984  43.729  1.316  13.846 0.0000000000
133985  43.387  0.781  14.546 0.0000000000
133986  43.474  0.153  15.010 0.0000000000
133987  43.547  -0.476  15.426 0.0000000000
133988  43.589  -1.116  15.820 0.0000000000
133989  43.992  -1.254  15.650 0.0000000000
133990  44.402  -1.378  15.458 0.0000000000
133991  44.799  -1.530  15.211 0.0000000000
133992  45.191  -0.273  14.162 0.0000000000
133993  45.210  -0.980  14.611 0.0000000000
133994  45.177  -1.685  14.947 0.0000000000
133995  45.534  -1.852  14.712 0.0000000000
133996  45.907  -2.025  14.367 0.0000000000
133997  46.249  -2.181  14.010 0.0000000000
134038  52.213  4.984  7.505 0.0000000000
134039  52.113  5.247  6.948 0.0000000000
134040  52.110  5.515  6.466 0.0000000000
134041  53.566  5.196  5.243 0.0000000000
134042  52.788  5.515  5.533 0.0000000000
134043  52.094  5.906  6.030 0.0000000000
134044  52.077  6.301  5.693 0.0000000000
134045  52.054  6.726  5.413 0.0000000000
134050  53.968  6.224  2.646 0.0000000000
134051  53.694  6.519  2.292 0.0000000000
134052  53.420  6.803  2.020 0.0000000000
134053  53.398  6.552  1.583 0.0000000000
134054  53.227  6.245  1.356 0.0000000000
134055  52.978  5.873  1.360 0.0000000000
134056  52.634  5.496  1.583 0.0000000000
134057  53.099  5.189  1.665 0.0000000000
134058  53.138  4.533  2.071 0.0000000000
134059  53.129  3.837  2.573 0.0000000000
134060  53.915  3.986  2.483 0.0000000000
134061  53.505  3.532  2.753 0.0000000000
134062  53.096  3.067  3.168 0.0000000000
134063  53.031  2.255  3.816 0.0000000000
134064  52.941  1.510  4.422 0.0000000000
137762  22.422  -0.026  63.603 0.0000000000
137763  22.825  0.532  63.483 0.0000000000
137764  22.686  -0.037  63.179 0.0000000000
137765  22.772  -0.397  62.734 0.0000000000
137766  22.798  -0.495  62.192 0.0000000000
137767  22.323  -1.442  61.902 0.0000000000
137768  22.601  -1.013  61.818 0.0000000000
137769  22.752  -0.821  61.538 0.0000000000
137770  22.789  -0.687  60.823 0.0000000000
137771  22.667  -0.830  60.103 0.0000000000
137772  22.547  -0.717  59.418 0.0000000000
137773  21.305  -3.375  60.153 0.0000000000
137774  21.639  -2.908  60.123 0.0000000000
137775  21.801  -2.760  59.886 0.0000000000
137776  21.533  -3.183  58.838 0.0000000000
137777  21.782  -2.749  59.345 0.0000000000
137778  22.039  -2.237  59.733 0.0000000000
137779  22.118  -1.868  59.383 0.0000000000
137780  22.354  -1.248  59.068 0.0000000000
137781  22.411  -0.763  58.666 0.0000000000
137782  22.308  -0.775  57.933 0.0000000000
137783  22.113  -0.784  57.255 0.0000000000
137784  22.138  -0.702  56.529 0.0000000000
137785  21.840  -1.897  56.712 0.0000000000
137786  21.980  -1.223  56.319 0.0000000000
137787  22.046  -0.702  55.859 0.0000000000
137788  22.048  -0.752  55.175 0.0000000000
137789  21.926  -0.819  54.515 0.0000000000
137790  21.852  -0.844  53.936 0.0000000000
137791  20.208  -7.316  57.736 0.0000000000
137792  20.368  -6.835  57.427 0.0000000000
137793  20.456  -6.712  56.970 0.0000000000
137794  20.726  -7.221  56.209 0.0000000000
137795  20.634  -6.713  56.427 0.0000000000
137796  20.597  -5.991  56.684 0.0000000000
137797  20.854  -5.841  56.386 0.0000000000
137798  20.954  -5.386  56.095 0.0000000000
137799  21.071  -5.054  55.860 0.0000000000
137800  21.383  -8.144  54.066 0.0000000000
137801  21.264  -7.605  54.236 0.0000000000
137802  21.176  -6.898  54.408 0.0000000000
137803  21.420  -6.496  53.492 0.0000000000
137804  21.293  -6.443  54.082 0.0000000000
137805  21.161  -6.271  54.658 0.0000000000
137806  21.148  -5.729  54.931 0.0000000000
137807  21.119  -5.179  55.281 0.0000000000
137808  21.334  -4.764  55.626 0.0000000000
137809  21.384  -4.134  55.357 0.0000000000
137810  21.515  -3.799  55.039 0.0000000000
137811  21.644  -3.131  54.714 0.0000000000
137812  21.701  -3.792  53.788 0.0000000000
137813  21.701  -3.198  54.046 0.0000000000
137814  21.716  -2.796  54.371 0.0000000000
137815  21.831  -2.039  53.987 0.0000000000
137816  21.937  -1.498  53.574 0.0000000000
137817  21.909  -0.886  53.240 0.0000000000
137818  21.908  -0.986  52.677 0.0000000000
137819  21.920  -1.080  52.042 0.0000000000
137820  21.949  -1.042  51.413 0.0000000000
137821  22.072  -2.145  51.439 0.0000000000
137822  22.019  -1.737  51.115 0.0000000000
137823  22.039  -1.061  50.777 0.0000000000
137824  21.999  -1.100  50.192 0.0000000000
137825  22.170  -1.190  49.617 0.0000000000
137826  22.262  -1.224  49.021 0.0000000000
137827  22.177  -4.830  50.208 0.0000000000
137828  22.287  -4.295  49.830 0.0000000000
137829  22.322  -3.675  49.595 0.0000000000
137830  22.528  -4.315  48.675 0.0000000000
137831  22.483  -3.716  48.923 0.0000000000
137832  22.311  -3.015  49.249 0.0000000000
137833  22.352  -2.357  49.000 0.0000000000
137834  22.381  -1.799  48.738 0.0000000000
137835  22.439  -1.176  48.446 0.0000000000
137836  22.613  -1.161  47.922 0.0000000000
137837  22.810  -1.055  47.414 0.0000000000
137838  23.087  -1.017  47.015 0.0000000000
137839  23.108  -2.273  46.886 0.0000000000
137840  23.266  -1.566  46.739 0.0000000000
137841  23.427  -0.886  46.615 0.0000000000
137842  23.790  -0.776  46.277 0.0000000000
137843  24.139  -0.703  46.088 0.0000000000
137844  24.560  -0.604  45.879 0.0000000000
137873  14.968  -12.206  61.776 0.0000000000
137899  15.267  -11.914  61.614 0.0000000000
137900  15.208  -11.188  61.873 0.0000000000
137901  15.512  -10.438  61.623 0.0000000000
137902  15.749  -9.430  61.729 0.0000000000
137903  16.159  -8.476  61.896 0.0000000000
137904  16.529  -9.036  61.333 0.0000000000
137905  16.557  -8.327  61.713 0.0000000000
137906  16.613  -7.664  62.059 0.0000000000
137907  17.114  -6.850  62.408 0.0000000000
137908  17.587  -6.099  62.587 0.0000000000
137909  18.076  -5.339  62.927 0.0000000000
137910  17.953  -8.211  60.762 0.0000000000
137911  18.014  -7.635  61.127 0.0000000000
137912  18.073  -6.990  61.463 0.0000000000
137913  18.694  -5.816  61.373 0.0000000000
137914  18.401  -6.102  61.661 0.0000000000
137915  18.114  -6.340  61.822 0.0000000000
137916  18.231  -5.766  62.257 0.0000000000
137917  18.374  -5.287  62.641 0.0000000000
137918  18.585  -4.769  63.033 0.0000000000
137919  19.128  -3.978  63.257 0.0000000000
137920  19.660  -3.176  63.296 0.0000000000
137921  20.174  -2.536  63.341 0.0000000000
137922  20.321  -2.763  62.532 0.0000000000
137923  20.615  -2.259  63.045 0.0000000000
137924  20.873  -1.814  63.463 0.0000000000
137925  21.494  -1.184  63.572 0.0000000000
137926  21.995  -0.559  63.630 0.0000000000
138091  24.943  -0.801  45.784 0.0000000000
138092  24.680  -1.438  45.682 0.0000000000
138093  24.820  -2.229  45.498 0.0000000000
138094  24.981  -3.021  45.321 0.0000000000
138095  24.394  -3.754  45.493 0.0000000000
138096  24.803  -3.685  45.274 0.0000000000
138097  25.144  -3.834  45.101 0.0000000000
138098  25.358  -4.704  44.963 0.0000000000
138099  25.639  -5.507  44.860 0.0000000000
138100  25.890  -6.377  44.680 0.0000000000
138101  23.963  -6.479  45.997 0.0000000000
138102  24.255  -6.719  45.698 0.0000000000
138103  24.594  -6.943  45.474 0.0000000000
138104  24.865  -8.489  45.789 0.0000000000
138105  24.871  -7.740  45.448 0.0000000000
138106  24.960  -6.992  45.200 0.0000000000
138107  25.362  -6.965  44.901 0.0000000000
138108  25.769  -7.170  44.849 0.0000000000
138109  26.170  -7.111  44.670 0.0000000000
138110  26.562  -7.771  44.781 0.0000000000
139743  8.786  -7.990  65.720 0.0000000000
139744  8.597  -8.573  65.176 0.0000000000
139745  8.858  -7.739  65.224 0.0000000000
139746  8.948  -7.438  64.769 0.0000000000
139747  9.011  -7.163  64.310 0.0000000000
139748  9.348  -5.647  64.934 0.0000000000
139749  9.227  -6.227  64.398 0.0000000000
139750  9.070  -6.854  63.862 0.0000000000
139751  9.100  -6.472  63.513 0.0000000000
139752  9.135  -6.085  63.125 0.0000000000
139753  9.109  -5.732  62.788 0.0000000000
139754  8.856  -2.320  66.045 0.0000000000
139755  8.709  -2.675  65.500 0.0000000000
139756  8.648  -3.072  64.938 0.0000000000
139757  8.112  -2.234  64.955 0.0000000000
139758  8.366  -2.815  64.668 0.0000000000
139759  8.743  -3.568  64.354 0.0000000000
139760  8.819  -4.150  63.716 0.0000000000
139761  8.946  -4.815  63.055 0.0000000000
139762  9.061  -5.466  62.422 0.0000000000
139763  8.983  -5.213  62.087 0.0000000000
139764  8.892  -4.979  61.782 0.0000000000
139765  8.775  -4.781  61.483 0.0000000000
139766  8.196  -3.389  62.360 0.0000000000
139767  8.429  -4.014  61.739 0.0000000000
139768  8.651  -4.691  61.114 0.0000000000
139769  8.512  -4.537  60.805 0.0000000000
139770  8.351  -4.390  60.514 0.0000000000
139771  8.218  -4.228  60.214 0.0000000000
139772  8.969  2.962  66.482 0.0000000000
139773  8.277  2.483  66.595 0.0000000000
139774  7.791  1.977  66.521 0.0000000000
139775  7.471  3.009  66.288 0.0000000000
139776  7.342  2.246  66.283 0.0000000000
139777  7.389  1.523  66.318 0.0000000000
139778  7.077  1.009  65.903 0.0000000000
139779  6.907  0.488  65.366 0.0000000000
139780  6.859  0.022  64.778 0.0000000000
139781  6.596  4.026  64.695 0.0000000000
139782  6.494  3.175  64.733 0.0000000000
139783  6.415  2.344  64.662 0.0000000000
139784  6.439  2.070  63.575 0.0000000000
139785  6.385  1.798  64.095 0.0000000000
139786  6.438  1.582  64.649 0.0000000000
139787  6.563  0.866  64.457 0.0000000000
139788  6.709  0.171  64.327 0.0000000000
139789  6.877  -0.485  64.167 0.0000000000
139790  6.986  -0.964  63.535 0.0000000000
139791  7.148  -1.442  62.908 0.0000000000
139792  7.350  -1.924  62.261 0.0000000000
139793  7.026  -1.072  62.085 0.0000000000
139794  7.254  -1.762  61.879 0.0000000000
139795  7.588  -2.392  61.668 0.0000000000
139796  7.796  -2.895  61.072 0.0000000000
139797  7.978  -3.529  60.450 0.0000000000
139798  8.074  -4.048  59.913 0.0000000000
139799  7.904  -3.855  59.623 0.0000000000
139800  7.809  -3.633  59.324 0.0000000000
139801  7.788  -3.382  58.991 0.0000000000
139802  7.536  -1.957  59.609 0.0000000000
139803  7.743  -2.495  59.151 0.0000000000
139804  7.867  -3.054  58.666 0.0000000000
139805  8.059  -2.762  58.286 0.0000000000
139806  8.275  -2.498  57.901 0.0000000000
139807  8.528  -2.235  57.526 0.0000000000
139808  7.456  1.178  59.713 0.0000000000
139809  7.649  0.729  59.249 0.0000000000
139810  7.845  0.271  58.820 0.0000000000
139811  7.958  1.311  58.161 0.0000000000
139812  8.021  0.545  58.325 0.0000000000
139813  8.070  -0.203  58.399 0.0000000000
139814  8.320  -0.745  57.967 0.0000000000
139815  8.575  -1.358  57.549 0.0000000000
139816  8.789  -2.018  57.123 0.0000000000
139817  9.054  -1.800  56.715 0.0000000000
139818  9.297  -1.593  56.310 0.0000000000
139819  9.520  -1.372  55.879 0.0000000000
139820  9.147  0.077  56.108 0.0000000000
139821  9.480  -0.556  55.773 0.0000000000
139822  9.735  -1.198  55.426 0.0000000000
139823  9.920  -1.055  55.004 0.0000000000
139824  10.052  -0.917  54.517 0.0000000000
139825  10.193  -0.796  54.053 0.0000000000
139826  10.292  -0.719  53.670 0.0000000000
139827  10.015  -0.102  53.921 0.0000000000
139828  9.788  0.565  53.688 0.0000000000
139829  9.491  1.162  53.479 0.0000000000
139830  8.955  1.666  54.171 0.0000000000
139831  8.999  1.723  53.719 0.0000000000
139832  9.126  1.761  53.238 0.0000000000
139833  8.769  2.302  52.980 0.0000000000
139834  8.405  2.856  52.711 0.0000000000
139835  8.081  3.446  52.446 0.0000000000
139836  7.829  3.774  55.227 0.0000000000
139837  7.786  3.838  54.706 0.0000000000
139838  7.778  3.871  54.218 0.0000000000
139839  7.343  4.975  54.333 0.0000000000
139840  7.504  4.440  54.011 0.0000000000
139841  7.755  3.898  53.712 0.0000000000
139842  7.740  3.946  53.225 0.0000000000
139843  7.722  4.015  52.705 0.0000000000
139844  7.733  4.040  52.176 0.0000000000
139845  7.481  4.775  51.906 0.0000000000
139846  7.512  5.646  51.668 0.0000000000
139847  7.823  6.421  51.469 0.0000000000
139848  7.887  6.804  52.326 0.0000000000
139849  8.038  6.945  51.815 0.0000000000
139850  8.232  7.082  51.332 0.0000000000
139851  8.691  7.705  51.150 0.0000000000
139854  7.776  7.798  58.812 0.0000000000
139855  7.859  7.920  58.205 0.0000000000
139856  7.935  8.026  57.638 0.0000000000
139857  8.188  9.245  57.961 0.0000000000
139858  8.102  8.670  57.537 0.0000000000
139859  8.037  8.072  57.069 0.0000000000
139860  8.166  8.201  56.453 0.0000000000
139861  8.303  8.329  55.830 0.0000000000
139862  8.457  8.442  55.223 0.0000000000
140483  37.899  0.165  46.612 0.0000000000
140484  38.212  0.666  47.294 0.0000000000
140485  38.444  0.189  46.628 0.0000000000
140508  44.274  2.193  45.843 0.0000000000
140509  44.670  2.392  45.512 0.0000000000
140510  44.999  2.485  45.124 0.0000000000
140511  45.302  2.457  44.696 0.0000000000
140537  46.043  2.289  44.788 0.0000000000
140538  45.595  2.281  44.252 0.0000000000
140539  45.916  2.062  43.762 0.0000000000
140540  46.220  1.794  43.322 0.0000000000
140541  46.542  1.480  42.929 0.0000000000
140543  47.421  1.408  43.063 0.0000000000
140544  46.950  1.182  42.560 0.0000000000
140545  47.303  0.848  42.091 0.0000000000
140546  47.690  0.507  41.721 0.0000000000
140547  48.104  0.220  41.385 0.0000000000
140556  48.513  -0.081  41.015 0.0000000000
140557  48.923  -0.346  40.599 0.0000000000
140558  49.386  -0.562  40.156 0.0000000000
140559  49.845  -0.715  39.706 0.0000000000
140562  50.301  -0.833  39.229 0.0000000000
140563  50.776  -0.855  38.750 0.0000000000
140564  51.227  -0.777  38.272 0.0000000000
140565  51.615  -0.633  37.769 0.0000000000
140794  50.821  4.954  9.632 0.0000000000
140797  49.090  5.308  12.309 0.0000000000
140798  49.884  4.676  12.640 0.0000000000
140799  49.747  4.876  12.130 0.0000000000
140800  49.651  5.069  11.615 0.0000000000
140801  50.289  4.880  10.895 0.0000000000
140802  50.921  4.725  10.138 0.0000000000
140803  51.622  4.621  9.399 0.0000000000
140804  52.496  4.447  9.246 0.0000000000
140805  53.334  4.413  9.151 0.0000000000
140806  54.233  4.515  9.082 0.0000000000
140807  53.531  4.410  10.454 0.0000000000
140808  54.331  4.556  9.700 0.0000000000
140809  55.118  4.709  8.974 0.0000000000
140823  53.257  4.254  14.025 0.0000000000
140824  53.917  4.408  13.896 0.0000000000
140825  54.561  4.595  13.763 0.0000000000
140826  54.014  4.319  14.805 0.0000000000
140827  54.587  4.516  14.169 0.0000000000
140828  55.163  4.780  13.557 0.0000000000
140841  48.546  3.855  18.187 0.0000000000
140842  49.251  3.771  18.217 0.0000000000
140843  49.915  3.705  18.187 0.0000000000
140844  49.451  3.667  19.246 0.0000000000
140845  50.026  3.665  18.693 0.0000000000
140846  50.627  3.716  18.185 0.0000000000
140847  51.337  3.754  18.167 0.0000000000
140848  52.033  3.801  18.101 0.0000000000
140849  52.666  3.850  18.046 0.0000000000
140850  49.885  3.522  21.134 0.0000000000
140851  50.483  3.585  20.751 0.0000000000
140852  51.129  3.620  20.254 0.0000000000
140853  51.962  3.748  20.766 0.0000000000
140854  51.859  3.724  20.234 0.0000000000
140855  51.743  3.700  19.732 0.0000000000
140856  52.310  3.750  19.159 0.0000000000
140857  52.815  3.821  18.588 0.0000000000
140858  53.294  3.888  17.955 0.0000000000
140859  53.925  3.961  17.829 0.0000000000
140860  54.562  4.090  17.679 0.0000000000
140862  54.854  4.206  18.796 0.0000000000
140877  55.361  4.810  21.934 0.0000000000
144367  13.025  13.601  60.738 0.0000000000
144373  14.509  11.969  59.824 0.0000000000
144374  14.695  12.551  59.912 0.0000000000
144376  15.823  12.985  59.958 0.0000000000
144391  17.953  8.691  60.632 0.0000000000
144392  18.065  9.359  60.578 0.0000000000
144393  18.156  10.166  60.602 0.0000000000
144394  18.963  9.944  61.091 0.0000000000
144395  18.574  10.402  60.813 0.0000000000
144396  18.213  10.804  60.643 0.0000000000
144397  18.361  11.419  60.754 0.0000000000
144398  18.479  12.132  60.759 0.0000000000
144399  18.529  12.813  60.740 0.0000000000
144400  20.928  10.706  61.306 0.0000000000
144401  20.594  11.220  61.253 0.0000000000
144402  20.206  11.708  61.144 0.0000000000
144403  20.679  12.324  60.378 0.0000000000
144404  20.302  12.292  60.795 0.0000000000
144405  19.826  12.147  61.027 0.0000000000
144406  19.427  12.618  60.863 0.0000000000
144407  19.015  13.030  60.673 0.0000000000
144445  22.989  0.880  63.250 0.0000000000
144446  23.095  1.415  63.058 0.0000000000
144447  23.204  1.758  62.686 0.0000000000
144448  23.178  1.079  61.926 0.0000000000
144449  23.236  1.632  62.087 0.0000000000
144450  23.181  2.267  62.274 0.0000000000
144451  23.198  2.826  61.819 0.0000000000
144452  23.107  3.496  61.276 0.0000000000
144453  22.817  4.148  60.740 0.0000000000
144454  22.727  1.138  58.780 0.0000000000
144455  22.816  1.737  59.054 0.0000000000
144456  22.839  2.361  59.396 0.0000000000
144457  22.380  3.003  58.238 0.0000000000
144458  22.557  2.967  58.921 0.0000000000
144459  22.812  2.851  59.682 0.0000000000
144460  22.799  3.415  59.891 0.0000000000
144461  22.696  4.017  60.063 0.0000000000
144462  22.503  4.705  60.168 0.0000000000
144463  22.286  5.141  59.630 0.0000000000
144464  21.928  5.680  59.072 0.0000000000
144465  21.674  6.161  58.597 0.0000000000
144466  21.689  5.620  57.932 0.0000000000
144467  21.589  6.196  58.091 0.0000000000
144468  21.515  6.743  58.098 0.0000000000
144469  21.301  7.218  57.650 0.0000000000
144470  21.101  7.839  57.138 0.0000000000
144471  20.977  8.447  56.629 0.0000000000
144472  21.707  1.023  53.453 0.0000000000
144473  21.576  1.786  53.712 0.0000000000
144474  21.627  2.360  54.068 0.0000000000
144475  21.422  2.818  52.977 0.0000000000
144476  21.393  2.971  53.539 0.0000000000
144477  21.507  2.975  54.238 0.0000000000
144478  21.404  3.465  54.458 0.0000000000
144479  21.280  4.052  54.648 0.0000000000
144480  21.273  4.600  54.848 0.0000000000
144481  21.374  5.174  50.999 0.0000000000
144482  21.301  5.224  51.705 0.0000000000
144483  21.171  5.203  52.310 0.0000000000
144484  21.070  6.318  51.992 0.0000000000
144485  21.128  5.798  52.481 0.0000000000
144486  21.181  5.090  53.050 0.0000000000
144487  21.153  5.189  53.681 0.0000000000
144488  21.125  5.112  54.405 0.0000000000
144489  21.248  5.124  55.046 0.0000000000
144490  21.163  5.690  55.264 0.0000000000
144491  21.089  6.168  55.487 0.0000000000
144492  21.076  6.744  55.683 0.0000000000
144493  20.951  7.365  54.434 0.0000000000
144494  20.944  7.267  55.190 0.0000000000
144495  21.048  7.305  55.827 0.0000000000
144496  21.002  7.894  56.017 0.0000000000
144497  20.926  8.426  56.167 0.0000000000
144498  20.865  8.992  56.209 0.0000000000
144499  20.810  9.542  55.725 0.0000000000
144500  20.771  10.153  55.226 0.0000000000
144501  20.723  10.653  54.765 0.0000000000
144502  20.720  10.115  53.923 0.0000000000
144503  20.709  10.676  54.104 0.0000000000
144504  20.755  11.244  54.267 0.0000000000
144505  20.809  11.764  53.827 0.0000000000
144508  21.034  10.027  51.302 0.0000000000
144668  5.110  -17.067  66.648 0.0000000000
144669  5.108  -16.286  66.609 0.0000000000
144670  5.180  -15.463  66.548 0.0000000000
144671  5.299  -14.705  66.578 0.0000000000
144673  5.862  -15.269  68.481 0.0000000000
144674  5.737  -15.038  68.055 0.0000000000
144675  6.261  -13.758  68.427 0.0000000000
144676  5.936  -14.234  68.066 0.0000000000
144677  5.640  -14.689  67.727 0.0000000000
144678  5.569  -14.451  67.336 0.0000000000
144679  5.522  -14.202  66.956 0.0000000000
144680  5.558  -13.951  66.532 0.0000000000
144681  5.863  -13.192  66.500 0.0000000000
144682  6.267  -12.515  66.442 0.0000000000
144683  6.696  -11.872  66.365 0.0000000000
144684  6.890  -11.577  67.157 0.0000000000
144685  7.010  -11.378  66.721 0.0000000000
144686  7.175  -11.205  66.285 0.0000000000
144687  7.593  -10.502  66.202 0.0000000000
144688  8.015  -9.794  66.110 0.0000000000
144689  8.409  -9.018  66.110 0.0000000000
144715  9.988  -14.256  68.247 0.0000000000
144716  9.853  -13.809  68.359 0.0000000000
144717  14.393  -10.955  62.543 0.0000000000
144718  13.993  -11.177  62.793 0.0000000000
144719  13.608  -11.300  63.085 0.0000000000
144720  14.057  -9.888  63.411 0.0000000000
144721  13.584  -10.668  63.411 0.0000000000
144722  13.246  -11.436  63.444 0.0000000000
144723  12.954  -11.604  63.840 0.0000000000
144724  12.622  -11.772  64.277 0.0000000000
144725  12.309  -11.949  64.785 0.0000000000
144726  14.449  -7.405  65.344 0.0000000000
144727  13.906  -8.213  65.056 0.0000000000
144728  13.401  -9.006  64.969 0.0000000000
144729  13.096  -8.688  65.736 0.0000000000
144730  13.043  -9.210  65.249 0.0000000000
144731  12.929  -9.811  64.803 0.0000000000
144732  12.512  -10.590  64.821 0.0000000000
144733  12.184  -11.366  64.963 0.0000000000
144734  12.029  -12.151  65.195 0.0000000000
144735  11.727  -12.275  65.739 0.0000000000
144736  11.437  -12.425  66.249 0.0000000000
144737  11.117  -12.610  66.757 0.0000000000
144738  11.149  -11.456  66.613 0.0000000000
144739  10.982  -12.123  66.911 0.0000000000
144740  10.830  -12.821  67.272 0.0000000000
144741  10.487  -12.974  67.688 0.0000000000
144742  10.070  -13.152  68.120 0.0000000000
144743  9.665  -13.324  68.500 0.0000000000
144744  9.467  -12.886  68.601 0.0000000000
144745  9.349  -12.399  68.686 0.0000000000
144746  9.212  -11.971  68.777 0.0000000000
144747  9.960  -11.136  68.331 0.0000000000
144748  9.518  -11.340  68.622 0.0000000000
144749  9.073  -11.558  68.808 0.0000000000
144750  8.868  -11.192  68.832 0.0000000000
144751  8.743  -10.866  68.792 0.0000000000
144752  8.608  -10.489  68.688 0.0000000000
144753  11.407  -8.335  68.263 0.0000000000
144754  10.960  -8.638  68.352 0.0000000000
144755  10.448  -8.949  68.475 0.0000000000
144756  10.736  -7.834  68.834 0.0000000000
144757  10.347  -8.526  68.700 0.0000000000
144758  9.925  -9.228  68.568 0.0000000000
144759  9.421  -9.553  68.609 0.0000000000
144760  8.966  -9.838  68.577 0.0000000000
144761  8.505  -10.175  68.525 0.0000000000
144762  8.471  -9.846  68.272 0.0000000000
144763  8.451  -9.590  68.031 0.0000000000
144764  8.440  -9.350  67.652 0.0000000000
144765  9.160  -8.214  68.012 0.0000000000
144766  8.837  -8.566  67.686 0.0000000000
144767  8.512  -9.045  67.353 0.0000000000
144768  8.574  -8.792  66.919 0.0000000000
144769  8.619  -8.513  66.567 0.0000000000
144770  8.682  -8.251  66.194 0.0000000000
144771  8.996  -7.503  66.152 0.0000000000
144772  9.333  -6.730  66.169 0.0000000000
144773  9.593  -5.924  66.277 0.0000000000
144774  9.872  -5.740  67.057 0.0000000000
144775  9.842  -5.408  66.706 0.0000000000
144776  9.795  -5.037  66.344 0.0000000000
144777  9.850  -4.191  66.509 0.0000000000
144778  9.814  -3.312  66.717 0.0000000000
144779  9.812  -2.603  66.921 0.0000000000
144780  11.407  -4.143  68.322 0.0000000000
144781  11.197  -3.794  68.097 0.0000000000
144782  10.971  -3.430  67.851 0.0000000000
144783  11.639  -2.243  67.986 0.0000000000
144784  11.160  -2.613  67.880 0.0000000000
144785  10.731  -3.038  67.638 0.0000000000
144786  10.455  -2.618  67.443 0.0000000000
144787  10.129  -2.201  67.284 0.0000000000
144788  9.759  -1.848  67.160 0.0000000000
144789  9.808  -1.195  67.323 0.0000000000
144790  9.824  -0.537  67.321 0.0000000000
144791  9.969  0.121  67.091 0.0000000000
144792  10.860  0.214  67.017 0.0000000000
144793  10.477  0.503  66.931 0.0000000000
144794  10.080  0.753  66.877 0.0000000000
144795  10.118  1.361  66.658 0.0000000000
144796  10.254  1.899  66.403 0.0000000000
144797  10.298  2.617  66.141 0.0000000000
144798  15.439  -1.294  67.000 0.0000000000
144799  15.180  -0.961  66.791 0.0000000000
144800  14.838  -0.629  66.550 0.0000000000
144801  15.433  0.043  65.491 0.0000000000
144802  14.949  -0.157  65.937 0.0000000000
144803  14.511  -0.318  66.351 0.0000000000
144804  14.166  0.025  66.133 0.0000000000
144805  13.828  0.407  65.942 0.0000000000
144806  13.519  0.717  65.784 0.0000000000
144807  15.745  2.090  63.184 0.0000000000
144808  15.243  1.869  63.521 0.0000000000
144809  14.875  1.712  63.979 0.0000000000
144810  14.523  2.593  63.245 0.0000000000
144811  14.500  2.069  63.827 0.0000000000
144812  14.468  1.494  64.413 0.0000000000
144813  14.040  1.360  64.788 0.0000000000
144814  13.577  1.225  65.218 0.0000000000
144815  13.181  1.046  65.647 0.0000000000
144816  12.797  1.368  65.555 0.0000000000
144817  12.395  1.662  65.493 0.0000000000
144818  12.008  1.964  65.519 0.0000000000
144819  12.501  2.782  64.682 0.0000000000
144820  12.023  2.539  65.116 0.0000000000
144821  11.617  2.278  65.570 0.0000000000
144822  11.172  2.646  65.670 0.0000000000
144823  10.788  2.956  65.763 0.0000000000
144824  10.423  3.268  65.850 0.0000000000
144825  10.500  3.970  65.696 0.0000000000
144826  10.573  4.725  65.532 0.0000000000
144827  10.771  5.460  65.342 0.0000000000
144828  11.532  5.319  64.589 0.0000000000
144829  11.238  5.807  64.742 0.0000000000
144830  10.886  6.231  64.924 0.0000000000
144831  10.882  6.938  64.460 0.0000000000
144832  10.931  7.638  64.008 0.0000000000
144833  10.855  8.493  63.613 0.0000000000
144834  13.156  6.316  61.968 0.0000000000
144835  12.809  6.754  62.064 0.0000000000
144836  12.376  7.247  62.218 0.0000000000
144837  12.781  8.231  61.265 0.0000000000
144838  12.363  7.995  61.815 0.0000000000
144839  11.968  7.683  62.405 0.0000000000
144840  11.587  8.160  62.672 0.0000000000
144841  11.236  8.682  63.006 0.0000000000
144842  10.867  9.217  63.376 0.0000000000
144843  10.888  9.974  63.168 0.0000000000
144844  10.903  10.716  63.023 0.0000000000
144845  10.987  11.393  62.792 0.0000000000
144846  11.750  11.189  61.844 0.0000000000
144847  11.427  11.633  62.235 0.0000000000
144848  11.089  12.085  62.625 0.0000000000
144849  11.212  12.743  62.359 0.0000000000
145367  30.849  8.137  51.381 0.0000000000
145368  31.181  8.165  51.937 0.0000000000
145369  31.493  8.156  52.397 0.0000000000
145370  31.060  6.948  52.635 0.0000000000
145371  31.369  7.506  52.813 0.0000000000
145372  31.801  8.105  52.914 0.0000000000
145373  32.190  8.281  53.448 0.0000000000
145374  32.554  8.378  53.937 0.0000000000
145375  33.037  8.508  54.298 0.0000000000
145376  30.381  4.540  53.463 0.0000000000
145377  31.009  5.156  53.898 0.0000000000
145378  31.644  5.793  54.291 0.0000000000
145379  31.906  5.178  54.901 0.0000000000
145380  32.014  5.752  54.736 0.0000000000
145381  32.180  6.380  54.534 0.0000000000
145382  32.660  7.131  54.723 0.0000000000
145383  33.089  7.922  54.779 0.0000000000
145384  33.478  8.768  54.752 0.0000000000
145385  33.977  8.869  55.055 0.0000000000
145386  34.521  8.986  55.363 0.0000000000
145387  35.052  9.125  55.539 0.0000000000
145388  34.822  7.669  55.971 0.0000000000
145389  35.229  8.452  55.887 0.0000000000
145390  35.583  9.225  55.643 0.0000000000
145391  36.211  9.307  55.672 0.0000000000
145392  36.784  9.408  55.603 0.0000000000
145393  37.415  9.508  55.537 0.0000000000
145394  37.637  8.840  55.699 0.0000000000
145395  37.836  8.205  55.703 0.0000000000
145396  37.915  7.520  55.704 0.0000000000
145397  36.941  6.899  55.768 0.0000000000
145398  37.372  6.890  55.744 0.0000000000
145399  37.856  6.813  55.460 0.0000000000
145400  37.833  6.152  55.075 0.0000000000
145401  37.835  5.508  54.561 0.0000000000
145402  37.783  4.886  53.915 0.0000000000
145403  34.746  4.484  53.985 0.0000000000
145404  35.256  4.614  53.935 0.0000000000
145405  35.820  4.760  53.913 0.0000000000
145406  35.189  3.811  52.303 0.0000000000
145407  35.783  4.293  53.099 0.0000000000
145408  36.290  4.748  53.762 0.0000000000
145409  36.836  4.656  53.630 0.0000000000
145410  37.252  4.476  53.381 0.0000000000
145411  37.611  4.332  53.208 0.0000000000
145412  37.435  3.756  52.369 0.0000000000
145413  37.187  3.198  51.537 0.0000000000
145414  36.957  2.558  50.657 0.0000000000
145415  36.059  2.348  50.079 0.0000000000
145416  36.440  2.162  49.922 0.0000000000
145417  36.835  2.029  49.838 0.0000000000
145418  36.884  1.563  48.991 0.0000000000
145419  36.948  1.102  48.112 0.0000000000
145420  37.173  0.629  47.320 0.0000000000
145421  25.338  -0.813  45.736 0.0000000000
145422  25.758  -0.909  45.784 0.0000000000
145423  26.147  -1.002  45.839 0.0000000000
145424  25.992  -2.483  45.275 0.0000000000
145425  26.250  -1.801  45.558 0.0000000000
145426  26.485  -1.189  45.927 0.0000000000
145427  26.887  -1.252  46.078 0.0000000000
145428  27.296  -1.325  46.189 0.0000000000
145429  27.625  -1.310  46.364 0.0000000000
145430  26.816  -5.592  44.709 0.0000000000
145431  26.980  -4.754  44.853 0.0000000000
145432  27.112  -4.065  45.013 0.0000000000
145433  27.706  -4.781  45.014 0.0000000000
145434  27.518  -4.091  45.176 0.0000000000
145435  27.303  -3.374  45.269 0.0000000000
145436  27.557  -2.591  45.548 0.0000000000
145437  27.798  -1.974  45.938 0.0000000000
145438  27.995  -1.423  46.436 0.0000000000
145439  28.380  -1.234  46.705 0.0000000000
145440  28.782  -1.066  46.783 0.0000000000
145441  29.137  -0.845  46.832 0.0000000000
145442  29.048  -2.166  45.924 0.0000000000
145443  29.261  -1.409  46.289 0.0000000000
145444  29.464  -0.679  46.863 0.0000000000
145445  29.852  -0.348  46.912 0.0000000000
145446  30.140  -0.239  46.929 0.0000000000
145447  30.593  -0.057  46.847 0.0000000000
145467  30.061  -3.648  44.690 0.0000000000
145468  30.126  -2.952  44.911 0.0000000000
145469  30.848  -3.330  44.486 0.0000000000
145470  30.524  -2.697  44.865 0.0000000000
145471  30.248  -2.142  45.229 0.0000000000
145472  30.390  -1.392  45.693 0.0000000000
145473  30.659  -0.572  46.268 0.0000000000
145474  30.928  0.105  46.959 0.0000000000
145475  31.368  0.248  46.928 0.0000000000
145476  31.765  0.449  47.017 0.0000000000
145477  32.204  0.514  47.034 0.0000000000
145478  32.095  -0.813  45.627 0.0000000000
145479  32.295  -0.116  46.299 0.0000000000
145480  32.576  0.531  47.056 0.0000000000
145481  33.034  0.621  47.201 0.0000000000
145482  33.399  0.562  47.155 0.0000000000
145483  33.847  0.568  47.158 0.0000000000
145491  34.065  -0.020  46.290 0.0000000000
145492  34.298  0.555  47.140 0.0000000000
145493  34.728  0.472  47.053 0.0000000000
145494  35.132  0.395  46.982 0.0000000000
145495  35.567  0.237  46.808 0.0000000000
145497  35.815  -0.376  45.925 0.0000000000
145498  35.994  0.164  46.701 0.0000000000
145499  36.524  0.142  46.685 0.0000000000
145500  36.940  0.129  46.608 0.0000000000
145501  37.419  0.172  46.567 0.0000000000
145502  37.720  -0.333  45.879 0.0000000000
150309  8.449  -9.112  64.591 0.0000000000
150310  8.293  -9.691  64.096 0.0000000000
150311  8.146  -10.268  63.716 0.0000000000
150312  8.651  -9.098  63.183 0.0000000000
150313  8.377  -9.977  63.161 0.0000000000
150314  7.953  -10.848  63.289 0.0000000000
150315  7.732  -11.447  62.895 0.0000000000
150316  7.428  -12.000  62.529 0.0000000000
150317  7.089  -12.513  62.084 0.0000000000
150318  8.993  -7.946  61.387 0.0000000000
150319  8.858  -8.833  61.306 0.0000000000
150320  8.682  -9.728  61.316 0.0000000000
150321  8.575  -10.164  60.350 0.0000000000
150322  8.519  -10.376  60.873 0.0000000000
150323  8.396  -10.618  61.346 0.0000000000
150324  7.892  -11.496  61.504 0.0000000000
150325  7.352  -12.319  61.617 0.0000000000
150326  6.752  -13.069  61.647 0.0000000000
150327  6.492  -13.607  61.186 0.0000000000
150328  6.178  -14.133  60.755 0.0000000000
150329  5.923  -14.761  60.310 0.0000000000
150330  6.632  -13.856  59.723 0.0000000000
150331  6.144  -14.603  59.771 0.0000000000
150332  5.816  -15.466  59.837 0.0000000000
150333  5.795  -16.198  59.312 0.0000000000
150336  8.228  -6.333  58.697 0.0000000000
150337  8.244  -7.157  58.364 0.0000000000
150338  8.132  -7.954  58.073 0.0000000000
150339  7.558  -8.371  57.274 0.0000000000
150340  7.796  -8.582  57.538 0.0000000000
150341  7.966  -8.852  57.797 0.0000000000
150342  7.847  -9.699  57.636 0.0000000000
150343  7.704  -10.578  57.479 0.0000000000
150344  7.529  -11.463  57.502 0.0000000000
150345  5.946  -10.733  55.410 0.0000000000
150346  6.094  -10.995  55.709 0.0000000000
150347  6.283  -11.243  56.016 0.0000000000
150348  5.705  -12.767  55.449 0.0000000000
150349  6.070  -12.120  55.935 0.0000000000
150350  6.509  -11.513  56.306 0.0000000000
150351  6.791  -11.758  56.651 0.0000000000
150352  7.084  -12.066  57.035 0.0000000000
150353  7.268  -12.323  57.499 0.0000000000
150354  6.906  -13.187  57.502 0.0000000000
150355  6.574  -14.031  57.558 0.0000000000
150356  6.244  -14.840  57.655 0.0000000000
150357  5.941  -15.281  56.649 0.0000000000
150358  6.042  -15.478  57.212 0.0000000000
150359  6.058  -15.630  57.775 0.0000000000
150360  5.961  -16.452  57.853 0.0000000000
150361  6.111  -17.230  57.839 0.0000000000
150372  5.621  -17.971  53.583 0.0000000000
150373  5.924  -18.670  53.556 0.0000000000
150417  7.848  -15.132  50.336 0.0000000000
150418  8.290  -15.710  49.907 0.0000000000
150419  8.779  -16.187  49.506 0.0000000000
150420  9.190  -15.235  49.509 0.0000000000
150421  9.217  -15.972  49.281 0.0000000000
150422  9.341  -16.702  49.098 0.0000000000
150423  9.914  -17.214  48.761 0.0000000000
150424  10.498  -17.763  48.444 0.0000000000
150425  11.081  -18.253  48.110 0.0000000000
150426  10.858  -14.177  48.752 0.0000000000
150427  10.901  -14.937  48.406 0.0000000000
150428  10.929  -15.731  48.126 0.0000000000
150429  11.744  -15.962  47.345 0.0000000000
150430  11.402  -16.264  47.618 0.0000000000
150431  11.039  -16.540  47.940 0.0000000000
150432  11.211  -17.308  47.793 0.0000000000
150433  11.428  -18.026  47.770 0.0000000000
150434  11.641  -18.736  47.775 0.0000000000
150438  13.386  -19.201  46.255 0.0000000000
150439  13.654  -19.888  46.195 0.0000000000
150450  15.805  -20.587  42.199 0.0000000000
150451  15.833  -20.313  41.794 0.0000000000
150452  15.815  -19.976  41.383 0.0000000000
150453  14.183  -16.889  44.245 0.0000000000
150454  14.536  -17.384  43.745 0.0000000000
150455  14.838  -17.805  43.210 0.0000000000
150456  14.713  -16.678  42.955 0.0000000000
150457  14.916  -17.474  42.800 0.0000000000
150458  15.159  -18.247  42.686 0.0000000000
150459  15.438  -18.703  42.134 0.0000000000
150460  15.636  -19.216  41.540 0.0000000000
150498  12.631  -9.758  46.785 0.0000000000
150499  12.803  -9.595  46.379 0.0000000000
150500  12.905  -9.411  45.956 0.0000000000
150501  12.362  -8.386  46.599 0.0000000000
150502  12.683  -8.799  46.088 0.0000000000
150503  12.951  -9.233  45.553 0.0000000000
150504  12.961  -9.019  45.128 0.0000000000
150505  12.931  -8.819  44.748 0.0000000000
150506  12.868  -8.630  44.385 0.0000000000
150507  11.504  -5.886  46.893 0.0000000000
150508  11.730  -6.348  46.470 0.0000000000
150509  12.028  -6.799  46.016 0.0000000000
150510  11.944  -6.040  45.675 0.0000000000
150511  12.102  -6.634  45.614 0.0000000000
150512  12.274  -7.213  45.555 0.0000000000
150513  12.488  -7.631  45.075 0.0000000000
150514  12.652  -8.031  44.531 0.0000000000
150515  12.767  -8.497  44.020 0.0000000000
150516  12.661  -8.312  43.666 0.0000000000
150517  12.502  -8.143  43.353 0.0000000000
150518  12.264  -7.995  43.047 0.0000000000
150519  12.005  -6.981  43.630 0.0000000000
150520  12.001  -7.442  43.226 0.0000000000
150521  11.996  -7.856  42.777 0.0000000000
150534  11.544  -3.561  44.335 0.0000000000
150535  11.455  -3.436  43.976 0.0000000000
150536  11.340  -3.304  43.646 0.0000000000
150537  11.927  -2.202  43.633 0.0000000000
150538  11.565  -2.680  43.470 0.0000000000
150539  11.180  -3.187  43.335 0.0000000000
150552  10.431  -0.635  53.216 0.0000000000
150553  10.532  -0.555  52.721 0.0000000000
150554  10.644  -0.521  52.219 0.0000000000
150555  10.082  0.763  52.237 0.0000000000
150556  10.479  0.152  51.984 0.0000000000
150557  10.789  -0.519  51.761 0.0000000000
150558  10.906  -0.441  51.327 0.0000000000
150559  11.015  -0.369  50.872 0.0000000000
150560  11.105  -0.311  50.403 0.0000000000
150561  8.696  3.018  51.231 0.0000000000
150562  9.208  2.566  51.017 0.0000000000
150563  9.733  2.068  50.829 0.0000000000
150564  9.405  2.739  50.110 0.0000000000
150565  9.828  2.153  50.387 0.0000000000
150566  10.158  1.528  50.607 0.0000000000
150567  10.580  0.975  50.397 0.0000000000
150568  10.911  0.373  50.194 0.0000000000
150569  11.167  -0.241  49.995 0.0000000000
150570  11.259  -0.127  49.569 0.0000000000
150571  11.357  -0.022  49.143 0.0000000000
150572  11.471  0.119  48.689 0.0000000000
150573  10.982  1.375  48.666 0.0000000000
150574  11.327  0.759  48.483 0.0000000000
150575  11.551  0.165  48.251 0.0000000000
150576  11.689  0.293  47.828 0.0000000000
150577  11.878  0.415  47.434 0.0000000000
150578  12.047  0.518  47.022 0.0000000000
150581  9.173  7.709  48.937 0.0000000000
150583  9.367  7.836  48.523 0.0000000000
150584  9.031  7.142  48.655 0.0000000000
150585  9.117  6.541  48.410 0.0000000000
150586  9.328  5.889  48.193 0.0000000000
150587  9.515  5.295  48.016 0.0000000000
150590  9.980  7.729  47.089 0.0000000000
150591  10.463  7.307  46.421 0.0000000000
150592  10.210  7.135  46.857 0.0000000000
150593  9.960  6.984  47.257 0.0000000000
150594  9.899  6.220  47.472 0.0000000000
150595  9.811  5.466  47.657 0.0000000000
150596  9.745  4.738  47.815 0.0000000000
150597  9.963  4.159  47.636 0.0000000000
150598  10.318  3.585  47.467 0.0000000000
150599  10.759  3.042  47.323 0.0000000000
150600  10.838  3.890  46.558 0.0000000000
150601  10.966  3.173  46.884 0.0000000000
150602  11.200  2.478  47.166 0.0000000000
150603  11.595  1.875  46.996 0.0000000000
150604  11.986  1.246  46.806 0.0000000000
150605  12.245  0.645  46.578 0.0000000000
150606  12.437  0.769  46.117 0.0000000000
150607  12.602  0.866  45.639 0.0000000000
150608  12.726  0.992  45.149 0.0000000000
150609  12.454  2.281  45.155 0.0000000000
150610  12.695  1.688  44.913 0.0000000000
150611  12.854  1.082  44.697 0.0000000000
150612  12.977  1.123  44.289 0.0000000000
150613  13.062  1.229  43.815 0.0000000000
150614  13.113  1.326  43.321 0.0000000000
150615  12.488  5.290  44.235 0.0000000000
150616  12.657  4.628  44.037 0.0000000000
150617  12.813  3.996  43.791 0.0000000000
150618  13.086  4.838  43.119 0.0000000000
150619  12.995  4.099  43.337 0.0000000000
150620  12.945  3.362  43.551 0.0000000000
150621  13.079  2.734  43.314 0.0000000000
150622  13.118  2.089  43.083 0.0000000000
150623  13.132  1.429  42.838 0.0000000000
150624  13.145  1.526  42.337 0.0000000000
150625  13.068  1.661  41.905 0.0000000000
150626  12.957  1.794  41.481 0.0000000000
150627  13.164  3.122  41.438 0.0000000000
150628  13.008  2.516  41.248 0.0000000000
152497  38.585  1.130  48.006 0.0000000000
152498  39.015  1.547  48.669 0.0000000000
152499  39.459  2.055  49.364 0.0000000000
152500  40.017  1.623  48.467 0.0000000000
152501  39.961  2.090  49.145 0.0000000000
152502  39.873  2.603  49.900 0.0000000000
152503  40.245  3.295  50.135 0.0000000000
152504  40.315  4.005  49.987 0.0000000000
152505  40.218  4.537  49.644 0.0000000000
152506  41.575  2.153  47.751 0.0000000000
152507  41.184  2.581  48.083 0.0000000000
152508  40.866  3.082  48.429 0.0000000000
152509  40.601  3.625  47.522 0.0000000000
152510  40.594  3.620  48.173 0.0000000000
152511  40.562  3.579  48.742 0.0000000000
152512  40.291  4.106  48.847 0.0000000000
152513  40.131  4.577  49.022 0.0000000000
152514  40.039  5.081  49.136 0.0000000000
152515  39.833  5.541  48.661 0.0000000000
152516  39.608  6.007  48.157 0.0000000000
152517  39.408  6.574  47.731 0.0000000000
152518  39.183  5.751  46.922 0.0000000000
152519  39.156  6.415  47.117 0.0000000000
152520  39.114  7.185  47.236 0.0000000000
152521  38.875  7.740  46.744 0.0000000000
152522  38.674  8.322  46.187 0.0000000000
152524  43.496  2.465  43.499 0.0000000000
152525  42.631  2.596  43.530 0.0000000000
152526  41.869  2.752  43.591 0.0000000000
152527  41.464  2.369  42.616 0.0000000000
152528  41.248  2.686  43.186 0.0000000000
152529  41.062  2.912  43.732 0.0000000000
152530  40.342  3.210  43.830 0.0000000000
152531  39.747  3.626  43.890 0.0000000000
152532  39.406  4.045  44.030 0.0000000000
152533  39.385  2.485  40.715 0.0000000000
152534  39.266  2.938  41.225 0.0000000000
152535  39.167  3.368  41.726 0.0000000000
152536  38.527  4.318  41.563 0.0000000000
152537  38.769  4.004  41.902 0.0000000000
152538  39.077  3.735  42.312 0.0000000000
152539  39.050  4.055  42.922 0.0000000000
152540  39.096  4.356  43.524 0.0000000000
152541  39.132  4.525  44.187 0.0000000000
152542  38.761  5.100  44.499 0.0000000000
152543  38.547  5.671  44.788 0.0000000000
152544  38.535  6.330  44.946 0.0000000000
152545  38.278  6.519  43.919 0.0000000000
152546  38.366  6.751  44.507 0.0000000000
152547  38.480  7.003  44.979 0.0000000000
152548  38.397  7.781  45.028 0.0000000000
152605  37.065  3.804  36.698 0.0000000000
152606  36.573  4.270  36.349 0.0000000000
152607  36.146  4.615  36.061 0.0000000000
152608  36.799  3.423  35.361 0.0000000000
152609  36.194  4.188  35.580 0.0000000000
152610  35.715  4.968  35.759 0.0000000000
152611  35.306  5.370  35.431 0.0000000000
152612  34.953  5.740  35.100 0.0000000000
152613  34.628  6.114  34.763 0.0000000000
152614  37.448  2.079  33.565 0.0000000000
152615  36.711  2.627  33.712 0.0000000000
152616  36.050  3.296  33.893 0.0000000000
152617  35.744  3.307  33.134 0.0000000000
152618  35.604  3.613  33.634 0.0000000000
152619  35.424  4.011  34.066 0.0000000000
152620  34.913  4.805  34.221 0.0000000000
152621  34.551  5.624  34.352 0.0000000000
152641  34.782  3.999  29.715 0.0000000000
152642  34.426  4.388  29.207 0.0000000000
152644  35.281  4.005  28.061 0.0000000000
152661  39.233  4.490  23.892 0.0000000000
152662  38.852  4.097  24.619 0.0000000000
152663  39.377  4.163  24.261 0.0000000000
152664  39.943  4.197  23.928 0.0000000000
152665  40.685  3.994  23.985 0.0000000000
152666  41.428  3.861  24.069 0.0000000000
152667  42.160  3.758  24.170 0.0000000000
152668  39.787  3.237  26.385 0.0000000000
152669  40.218  3.375  25.949 0.0000000000
152670  40.733  3.460  25.590 0.0000000000
152671  41.763  3.433  26.143 0.0000000000
152672  41.497  3.470  25.659 0.0000000000
152673  41.267  3.520  25.237 0.0000000000
152674  41.793  3.612  24.834 0.0000000000
152675  42.336  3.682  24.522 0.0000000000
152676  42.883  3.712  24.217 0.0000000000
152677  43.658  3.654  24.306 0.0000000000
152678  44.453  3.624  24.437 0.0000000000
152679  45.276  3.688  24.583 0.0000000000
152680  44.994  3.874  25.302 0.0000000000
152681  45.561  3.860  25.006 0.0000000000
152682  46.129  3.823  24.753 0.0000000000
152683  46.976  3.972  24.973 0.0000000000
152684  47.788  4.188  25.258 0.0000000000
152685  48.637  4.441  25.486 0.0000000000
152686  43.313  2.117  30.119 0.0000000000
152687  43.649  2.410  29.843 0.0000000000
152688  43.945  2.713  29.584 0.0000000000
152689  45.392  2.748  30.082 0.0000000000
152690  44.829  2.875  29.723 0.0000000000
152691  44.190  3.014  29.343 0.0000000000
152692  44.411  3.354  29.045 0.0000000000
152693  44.648  3.715  28.721 0.0000000000
152694  44.897  4.061  28.383 0.0000000000
152695  48.790  3.671  30.647 0.0000000000
152696  48.168  3.850  30.311 0.0000000000
152697  47.554  4.023  29.980 0.0000000000
152698  48.654  4.804  29.930 0.0000000000
152699  47.772  4.492  29.788 0.0000000000
152700  46.912  4.176  29.620 0.0000000000
152701  46.258  4.263  29.121 0.0000000000
152702  45.677  4.335  28.566 0.0000000000
152703  45.240  4.362  28.009 0.0000000000
152704  45.704  4.622  27.609 0.0000000000
152705  46.189  4.828  27.208 0.0000000000
152706  46.823  4.954  26.857 0.0000000000
152707  47.768  5.569  27.692 0.0000000000
152708  47.667  5.338  27.121 0.0000000000
152709  47.503  4.950  26.599 0.0000000000
152710  48.179  4.920  26.341 0.0000000000
152711  48.841  4.882  26.056 0.0000000000
152712  49.515  4.754  25.723 0.0000000000
152713  50.407  5.116  25.959 0.0000000000
152714  51.297  5.484  26.165 0.0000000000
152715  52.171  5.824  26.328 0.0000000000
152716  51.739  6.393  27.212 0.0000000000
152717  52.420  6.271  26.858 0.0000000000
152718  53.017  6.117  26.479 0.0000000000
152719  53.887  6.421  26.470 0.0000000000
152720  54.771  6.722  26.428 0.0000000000
152721  55.600  6.961  26.347 0.0000000000
152722  53.121  7.252  29.306 0.0000000000
152723  53.643  7.443  28.862 0.0000000000
152724  54.242  7.509  28.441 0.0000000000
152725  55.686  7.705  28.959 0.0000000000
152726  55.245  7.648  28.496 0.0000000000
152727  54.867  7.510  27.963 0.0000000000
152728  55.453  7.438  27.449 0.0000000000
152729  55.919  7.306  26.851 0.0000000000
152730  56.386  7.108  26.195 0.0000000000
153021  38.463  4.220  13.973 0.0000000000
153317  46.052  3.176  9.821 0.0000000000
153324  46.853  3.675  8.430 0.0000000000
153325  46.554  3.106  9.428 0.0000000000
153326  46.262  2.547  10.380 0.0000000000
153327  46.460  1.923  10.961 0.0000000000
153328  46.632  1.289  11.533 0.0000000000
153329  46.754  0.635  12.013 0.0000000000
153330  47.541  1.133  10.667 0.0000000000
153331  47.196  0.510  11.570 0.0000000000
153332  46.806  -0.088  12.433 0.0000000000
153333  46.801  -0.864  12.863 0.0000000000
153334  46.729  -1.642  13.227 0.0000000000
153335  46.617  -2.423  13.525 0.0000000000
153336  52.195  5.094  1.918 0.0000000000
153337  51.697  4.645  2.417 0.0000000000
153338  51.291  4.127  3.160 0.0000000000
153339  51.780  3.154  3.676 0.0000000000
153340  51.355  3.417  3.795 0.0000000000
153341  50.897  3.614  4.006 0.0000000000
153342  50.530  3.063  4.987 0.0000000000
153343  50.148  2.532  5.981 0.0000000000
153344  49.807  1.902  7.038 0.0000000000
153347  50.645  0.256  6.548 0.0000000000
153349  50.165  -0.439  7.280 0.0000000000
153350  50.387  0.531  6.840 0.0000000000
153351  50.122  0.810  7.196 0.0000000000
153352  49.829  1.049  7.599 0.0000000000
153353  49.455  1.205  8.023 0.0000000000
153354  49.068  0.469  8.983 0.0000000000
153355  48.673  -0.201  9.870 0.0000000000
153356  48.270  -0.845  10.660 0.0000000000
153359  47.849  -1.466  11.481 0.0000000000
