# Supplementary material for: A connectional hub in the rostral anterior cingulate cortex links areas of emotion and cognitive control
Source: eLife. 2019 Jun 19;8:e43761. doi: 10.7554/eLife.43761 (PMC6624020; doi:10.7554/eLife.43761)
Supplement: Supplementary file 1. [file elife-43761-supp1.zip › rh.8Ad.label]

#!ascii label  , from subject fsaverage vox2ras=TkReg coords=white
924
14  32.645  18.694  47.165 0.0000000000
215  25.935  15.072  42.674 0.0000000000
241  37.947  24.205  38.063 0.0000000000
379  37.640  10.104  55.153 0.0000000000
695  29.794  16.600  44.666 0.0000000000
696  26.004  19.578  41.515 0.0000000000
697  28.885  21.469  44.062 0.0000000000
699  32.256  23.215  46.511 0.0000000000
721  36.382  24.683  46.263 0.0000000000
722  35.775  20.169  47.993 0.0000000000
848  27.058  7.994  46.546 0.0000000000
1810  24.750  11.455  44.793 0.0000000000
1811  28.913  12.088  46.214 0.0000000000
1812  32.036  13.986  49.166 0.0000000000
1843  35.207  14.346  51.212 0.0000000000
2615  31.305  17.608  45.811 0.0000000000
2616  29.414  19.126  44.207 0.0000000000
2617  30.730  20.321  45.637 0.0000000000
2618  30.421  22.361  45.429 0.0000000000
2619  32.264  21.055  46.949 0.0000000000
2641  34.078  21.880  47.478 0.0000000000
2642  34.059  19.689  47.892 0.0000000000
3522  23.801  17.100  42.111 0.0000000000
3523  26.267  21.862  41.017 0.0000000000
3524  24.368  21.465  40.603 0.0000000000
3603  37.742  22.478  45.654 0.0000000000
3604  37.527  23.864  44.085 0.0000000000
3979  23.732  9.865  45.672 0.0000000000
3981  28.230  9.905  46.471 0.0000000000
3982  30.119  10.497  48.113 0.0000000000
3983  30.419  12.847  47.689 0.0000000000
3984  31.628  11.287  50.028 0.0000000000
4051  32.921  11.791  52.031 0.0000000000
4703  36.393  12.153  53.478 0.0000000000
4704  37.174  15.123  51.154 0.0000000000
5857  27.990  15.707  43.415 0.0000000000
5858  25.975  17.326  41.802 0.0000000000
5859  27.950  18.139  42.825 0.0000000000
5860  27.552  20.469  42.742 0.0000000000
5861  27.993  22.894  42.144 0.0000000000
5863  29.525  23.547  42.991 0.0000000000
5864  31.025  24.511  44.110 0.0000000000
5865  32.770  25.677  45.353 0.0000000000
5906  34.297  24.301  46.929 0.0000000000
5907  36.065  22.469  47.139 0.0000000000
5908  37.707  20.456  47.353 0.0000000000
6132  24.827  8.113  46.035 0.0000000000
7428  23.898  19.255  41.434 0.0000000000
7542  37.508  24.839  42.252 0.0000000000
7543  37.675  23.212  40.002 0.0000000000
8064  25.630  13.269  43.645 0.0000000000
8065  25.966  9.652  45.383 0.0000000000
8066  27.029  11.567  44.887 0.0000000000
8067  27.687  13.573  44.177 0.0000000000
8068  29.387  14.388  45.490 0.0000000000
8069  31.044  15.463  46.696 0.0000000000
8070  32.588  16.333  47.886 0.0000000000
8155  33.959  16.623  48.950 0.0000000000
8156  33.601  14.370  50.629 0.0000000000
8157  34.563  12.155  53.335 0.0000000000
8968  35.524  17.144  48.934 0.0000000000
8969  37.630  17.903  49.002 0.0000000000
10295  31.950  18.206  46.533 0.0000000000
10296  31.072  19.024  45.643 0.0000000000
10297  31.711  19.707  46.379 0.0000000000
10298  31.440  20.716  46.349 0.0000000000
10299  32.439  19.982  46.996 0.0000000000
10321  33.202  20.425  47.436 0.0000000000
10322  33.313  19.260  47.615 0.0000000000
11200  24.831  15.042  42.829 0.0000000000
11202  24.888  16.071  42.181 0.0000000000
11284  38.327  22.011  44.650 0.0000000000
11659  23.322  9.102  46.334 0.0000000000
11661  29.580  9.311  48.287 0.0000000000
11662  30.481  9.614  49.237 0.0000000000
11663  30.889  10.853  49.066 0.0000000000
11664  31.201  9.920  50.220 0.0000000000
11731  31.884  10.044  51.209 0.0000000000
12383  36.948  11.108  54.316 0.0000000000
12384  37.563  12.476  53.285 0.0000000000
12385  38.214  11.458  53.941 0.0000000000
13600  28.884  16.075  43.996 0.0000000000
13601  28.009  16.886  43.032 0.0000000000
13602  28.892  17.432  43.749 0.0000000000
13603  29.176  20.253  44.139 0.0000000000
13604  28.497  19.774  43.448 0.0000000000
13605  28.197  20.843  43.434 0.0000000000
13606  27.589  21.647  42.620 0.0000000000
13607  28.329  22.211  43.159 0.0000000000
13608  28.723  23.208  42.492 0.0000000000
13609  29.109  22.600  43.729 0.0000000000
13610  31.233  22.860  46.091 0.0000000000
13611  30.670  23.426  44.835 0.0000000000
13612  31.571  23.957  45.389 0.0000000000
13613  31.907  25.093  44.748 0.0000000000
13614  32.559  24.419  45.924 0.0000000000
13681  33.605  25.104  46.300 0.0000000000
13682  33.265  23.877  46.737 0.0000000000
13683  34.920  21.053  47.803 0.0000000000
13684  35.058  22.165  47.452 0.0000000000
13685  35.903  21.334  47.639 0.0000000000
13686  36.803  21.402  47.122 0.0000000000
13687  36.731  20.327  47.771 0.0000000000
16323  25.965  18.434  41.658 0.0000000000
16324  24.893  18.201  41.500 0.0000000000
16325  24.949  19.321  41.336 0.0000000000
16326  23.757  22.603  40.475 0.0000000000
16327  23.408  21.493  40.888 0.0000000000
16328  22.994  22.833  41.001 0.0000000000
16568  35.601  25.825  46.373 0.0000000000
16570  36.530  25.646  45.493 0.0000000000
16571  37.695  23.162  43.049 0.0000000000
16572  37.453  24.431  43.263 0.0000000000
16573  37.594  23.545  42.131 0.0000000000
16574  37.546  24.020  41.104 0.0000000000
17693  24.541  13.242  44.096 0.0000000000
17694  25.212  12.336  44.282 0.0000000000
17695  25.974  8.034  46.112 0.0000000000
17696  25.413  8.873  45.702 0.0000000000
17697  26.581  8.860  45.955 0.0000000000
17698  28.660  10.968  46.401 0.0000000000
17699  27.667  10.719  45.685 0.0000000000
17700  28.077  11.800  45.470 0.0000000000
17701  27.451  12.561  44.575 0.0000000000
17702  28.332  12.838  45.225 0.0000000000
17703  28.560  13.933  44.810 0.0000000000
17704  29.139  13.203  45.934 0.0000000000
17705  31.240  13.420  48.425 0.0000000000
17706  30.683  14.252  47.263 0.0000000000
17707  31.505  14.762  47.921 0.0000000000
17708  31.829  15.866  47.347 0.0000000000
17709  32.323  15.220  48.491 0.0000000000
17911  33.056  15.398  49.221 0.0000000000
17912  32.812  14.263  49.987 0.0000000000
17913  33.241  10.638  53.263 0.0000000000
17914  33.717  12.114  52.809 0.0000000000
17915  34.096  10.899  53.956 0.0000000000
17916  34.957  11.014  54.372 0.0000000000
19868  34.480  15.491  50.009 0.0000000000
19869  34.672  16.894  49.056 0.0000000000
19870  35.317  15.724  49.939 0.0000000000
19872  37.460  16.551  50.016 0.0000000000
23137  30.587  17.090  45.214 0.0000000000
23138  29.667  17.940  44.378 0.0000000000
23139  30.348  18.489  44.944 0.0000000000
23140  30.067  19.671  44.826 0.0000000000
23141  29.724  20.804  44.869 0.0000000000
23142  29.554  21.892  44.737 0.0000000000
23143  30.404  21.256  45.614 0.0000000000
23144  31.210  21.734  46.318 0.0000000000
23145  32.135  22.113  46.885 0.0000000000
23185  33.109  22.605  47.121 0.0000000000
23186  33.178  21.534  47.316 0.0000000000
23187  34.063  20.806  47.682 0.0000000000
23188  34.849  20.013  48.020 0.0000000000
24771  25.987  20.800  41.327 0.0000000000
24772  25.128  20.406  41.081 0.0000000000
24773  25.383  21.609  40.691 0.0000000000
24774  24.745  22.567  40.233 0.0000000000
24917  37.161  23.576  45.868 0.0000000000
24918  37.115  24.396  45.188 0.0000000000
24919  37.633  23.275  44.876 0.0000000000
24920  37.927  22.647  43.847 0.0000000000
25593  24.215  10.628  45.250 0.0000000000
25595  27.664  8.890  46.517 0.0000000000
25596  28.656  9.066  47.409 0.0000000000
25597  29.238  10.197  47.303 0.0000000000
25598  29.511  11.296  47.186 0.0000000000
25599  29.699  12.479  46.941 0.0000000000
25600  30.287  11.655  47.997 0.0000000000
25601  31.086  12.059  48.815 0.0000000000
25602  31.861  12.610  49.707 0.0000000000
25723  32.564  12.956  50.612 0.0000000000
25724  32.295  11.515  51.002 0.0000000000
25725  32.507  10.267  52.269 0.0000000000
26897  35.760  13.241  52.374 0.0000000000
26898  36.102  14.612  51.108 0.0000000000
26899  36.896  13.504  52.235 0.0000000000
29023  27.007  15.337  42.947 0.0000000000
29024  25.955  16.198  42.149 0.0000000000
29025  27.016  16.474  42.452 0.0000000000
29026  27.004  17.628  42.214 0.0000000000
29027  26.945  18.802  42.092 0.0000000000
29028  28.716  18.691  43.623 0.0000000000
29029  27.814  19.276  42.727 0.0000000000
29030  26.823  19.998  41.982 0.0000000000
29031  26.820  21.157  41.919 0.0000000000
29032  27.091  22.331  41.545 0.0000000000
29038  29.842  22.986  44.266 0.0000000000
29039  30.268  24.020  43.506 0.0000000000
29139  34.588  25.673  46.434 0.0000000000
29140  35.437  24.655  46.885 0.0000000000
29141  34.105  23.012  47.231 0.0000000000
29142  35.252  23.408  47.104 0.0000000000
29143  36.300  23.597  46.669 0.0000000000
29144  37.004  22.581  46.498 0.0000000000
29145  37.740  21.503  46.385 0.0000000000
32772  24.893  17.096  41.742 0.0000000000
32773  23.856  18.158  41.751 0.0000000000
32775  24.041  20.377  41.048 0.0000000000
33086  37.126  25.131  44.384 0.0000000000
33091  37.699  23.677  39.022 0.0000000000
34505  24.757  14.104  43.406 0.0000000000
34506  25.832  14.104  43.160 0.0000000000
34507  24.322  8.955  45.785 0.0000000000
34508  24.821  9.711  45.451 0.0000000000
34509  25.349  10.566  45.017 0.0000000000
34510  27.138  9.738  45.804 0.0000000000
34511  26.467  10.566  45.166 0.0000000000
34512  25.905  11.486  44.647 0.0000000000
34513  26.439  12.389  44.194 0.0000000000
34514  26.715  13.313  43.748 0.0000000000
34515  26.912  14.315  43.369 0.0000000000
34516  27.891  14.698  43.766 0.0000000000
34517  28.792  15.095  44.419 0.0000000000
34518  29.627  15.468  45.086 0.0000000000
34519  29.920  13.663  46.576 0.0000000000
34520  30.170  14.839  46.121 0.0000000000
34521  30.460  15.996  45.650 0.0000000000
34522  31.266  16.513  46.183 0.0000000000
34523  31.981  16.946  46.847 0.0000000000
34524  32.718  17.476  47.443 0.0000000000
34771  33.353  17.707  47.991 0.0000000000
34772  33.295  16.560  48.496 0.0000000000
34773  33.740  15.533  49.814 0.0000000000
34774  34.417  14.427  51.010 0.0000000000
34775  33.366  13.193  51.408 0.0000000000
34776  34.155  13.408  52.019 0.0000000000
34777  34.966  13.196  52.322 0.0000000000
34778  35.395  12.175  53.524 0.0000000000
34779  35.901  11.077  54.433 0.0000000000
34780  36.493  9.996  55.215 0.0000000000
37150  34.070  18.069  48.335 0.0000000000
37151  34.859  18.441  48.349 0.0000000000
37152  35.700  18.703  48.384 0.0000000000
37153  36.319  16.073  49.971 0.0000000000
37154  36.527  17.515  49.012 0.0000000000
37155  36.716  18.983  48.386 0.0000000000
37156  37.717  19.315  48.262 0.0000000000
41015  32.315  18.481  46.844 0.0000000000
41016  31.861  18.935  46.453 0.0000000000
41017  32.200  19.235  46.749 0.0000000000
41018  32.085  19.827  46.701 0.0000000000
41019  32.556  19.362  47.053 0.0000000000
41041  32.894  19.570  47.335 0.0000000000
41042  32.986  18.949  47.401 0.0000000000
41920  25.384  15.036  42.695 0.0000000000
41921  24.881  15.572  42.484 0.0000000000
41922  25.412  15.572  42.370 0.0000000000
42383  30.816  9.731  49.693 0.0000000000
43090  38.079  24.442  37.487 0.0000000000
43103  37.306  10.597  54.743 0.0000000000
43104  37.560  11.270  54.207 0.0000000000
43105  37.919  10.781  54.555 0.0000000000
44320  29.341  16.311  44.415 0.0000000000
44321  28.925  16.739  43.833 0.0000000000
44322  29.358  16.980  44.247 0.0000000000
44323  28.979  20.796  44.161 0.0000000000
44324  28.696  20.523  43.755 0.0000000000
44325  28.579  21.128  43.717 0.0000000000
44326  28.180  21.513  43.361 0.0000000000
44327  28.555  21.828  43.602 0.0000000000
44328  28.692  22.408  43.381 0.0000000000
44329  28.953  22.033  43.934 0.0000000000
44330  31.753  23.056  46.302 0.0000000000
44331  31.407  23.439  45.734 0.0000000000
44332  31.911  23.636  45.992 0.0000000000
44333  32.047  24.202  45.657 0.0000000000
44334  32.408  23.810  46.224 0.0000000000
44401  32.905  24.129  46.382 0.0000000000
44402  32.788  23.491  46.588 0.0000000000
44403  35.374  20.682  47.885 0.0000000000
44404  35.405  21.220  47.720 0.0000000000
44405  35.823  20.748  47.832 0.0000000000
44406  36.262  20.843  47.715 0.0000000000
44407  36.264  20.262  47.916 0.0000000000
47043  25.994  19.010  41.609 0.0000000000
47044  25.457  18.838  41.498 0.0000000000
47045  25.483  19.378  41.439 0.0000000000
47047  23.336  22.665  40.796 0.0000000000
47288  35.976  25.284  46.401 0.0000000000
47289  36.069  25.796  46.013 0.0000000000
47290  36.464  25.204  45.976 0.0000000000
47292  37.629  23.380  42.575 0.0000000000
48412  24.496  11.935  44.705 0.0000000000
48413  24.732  12.372  44.480 0.0000000000
48414  25.031  11.852  44.558 0.0000000000
48415  26.525  7.983  46.299 0.0000000000
48416  26.265  8.424  46.025 0.0000000000
48417  26.824  8.378  46.243 0.0000000000
48418  28.803  11.535  46.305 0.0000000000
48419  28.353  11.388  45.916 0.0000000000
48420  28.504  11.910  45.852 0.0000000000
48421  28.217  12.330  45.347 0.0000000000
48422  28.622  12.443  45.718 0.0000000000
48423  28.731  13.031  45.523 0.0000000000
48424  29.007  12.651  46.099 0.0000000000
48425  31.616  13.702  48.821 0.0000000000
48426  31.363  14.102  48.172 0.0000000000
48427  31.746  14.370  48.528 0.0000000000
48428  31.917  14.976  48.224 0.0000000000
48429  32.176  14.635  48.851 0.0000000000
48631  32.546  14.778  49.249 0.0000000000
48632  32.418  14.180  49.547 0.0000000000
48634  33.627  10.645  53.636 0.0000000000
50588  34.822  14.926  50.622 0.0000000000
50589  34.865  15.550  49.994 0.0000000000
50590  35.253  15.066  50.564 0.0000000000
53920  30.957  17.331  45.514 0.0000000000
53921  30.496  17.774  45.053 0.0000000000
53922  30.889  17.985  45.377 0.0000000000
53923  30.907  19.714  45.614 0.0000000000
53924  30.610  19.413  45.236 0.0000000000
53925  30.447  20.003  45.223 0.0000000000
53926  29.904  20.243  44.856 0.0000000000
53927  30.243  20.542  45.254 0.0000000000
53928  30.052  21.021  45.299 0.0000000000
53929  30.547  20.773  45.627 0.0000000000
53930  31.848  20.904  46.667 0.0000000000
53931  31.273  21.236  46.325 0.0000000000
53932  31.726  21.433  46.670 0.0000000000
53933  31.626  21.943  46.634 0.0000000000
53934  32.189  21.588  46.948 0.0000000000
54001  32.660  21.819  47.038 0.0000000000
54002  32.742  21.314  47.116 0.0000000000
54003  33.667  20.091  47.676 0.0000000000
54004  33.681  20.668  47.572 0.0000000000
54005  34.062  20.255  47.770 0.0000000000
54006  34.450  20.435  47.901 0.0000000000
54007  34.449  19.861  47.987 0.0000000000
56638  23.816  16.607  42.397 0.0000000000
56643  26.090  21.336  41.183 0.0000000000
56644  25.690  21.158  40.984 0.0000000000
56645  25.819  21.730  40.831 0.0000000000
56888  37.424  22.985  45.762 0.0000000000
56889  37.431  23.423  45.393 0.0000000000
56890  37.701  22.889  45.278 0.0000000000
56892  38.121  22.340  44.223 0.0000000000
58014  23.992  10.254  45.449 0.0000000000
58016  28.321  8.623  47.442 0.0000000000
58018  29.855  9.878  48.209 0.0000000000
58019  29.425  9.733  47.794 0.0000000000
58020  29.674  10.291  47.723 0.0000000000
58021  29.420  10.784  47.260 0.0000000000
58022  29.839  10.873  47.653 0.0000000000
58023  29.935  11.471  47.585 0.0000000000
58024  30.228  11.076  48.080 0.0000000000
58025  31.299  11.088  49.485 0.0000000000
58026  30.999  11.441  48.948 0.0000000000
58027  31.411  11.728  49.410 0.0000000000
58028  31.464  12.389  49.260 0.0000000000
58029  31.761  11.960  49.883 0.0000000000
58231  32.114  12.118  50.258 0.0000000000
58232  31.992  11.426  50.443 0.0000000000
58234  32.194  10.181  51.809 0.0000000000
60188  36.071  12.659  52.979 0.0000000000
60189  36.306  13.318  52.259 0.0000000000
60190  36.663  12.791  52.851 0.0000000000
60191  38.133  12.700  53.140 0.0000000000
60192  37.824  13.228  52.729 0.0000000000
63835  27.515  15.502  43.147 0.0000000000
63836  27.034  15.918  42.692 0.0000000000
63837  27.525  16.063  42.917 0.0000000000
63838  27.989  17.504  42.909 0.0000000000
63839  27.502  17.292  42.603 0.0000000000
63840  27.479  17.860  42.493 0.0000000000
63841  26.991  18.222  42.134 0.0000000000
63842  27.443  18.442  42.432 0.0000000000
63843  29.542  18.544  44.280 0.0000000000
63844  29.211  18.306  44.044 0.0000000000
63845  29.052  18.941  43.982 0.0000000000
63846  28.019  20.093  43.112 0.0000000000
63847  28.164  19.556  43.143 0.0000000000
63848  27.693  19.898  42.737 0.0000000000
63849  27.352  19.598  42.359 0.0000000000
63850  27.257  20.247  42.330 0.0000000000
63851  26.785  20.574  41.953 0.0000000000
63852  27.160  20.835  42.399 0.0000000000
63853  27.728  22.283  42.436 0.0000000000
63854  27.376  22.040  42.115 0.0000000000
63855  27.584  22.649  41.869 0.0000000000
63860  29.165  23.355  42.720 0.0000000000
63865  29.960  22.114  45.101 0.0000000000
63866  29.659  22.467  44.585 0.0000000000
63867  30.086  22.681  44.884 0.0000000000
63868  30.839  23.977  44.454 0.0000000000
63869  30.471  23.712  44.141 0.0000000000
63870  30.650  24.207  43.795 0.0000000000
63875  32.329  25.390  45.054 0.0000000000
64083  33.918  24.804  46.624 0.0000000000
64084  34.043  25.423  46.373 0.0000000000
64085  34.424  24.964  46.743 0.0000000000
64086  34.963  25.162  46.800 0.0000000000
64087  34.899  24.543  46.968 0.0000000000
64088  33.583  22.221  47.285 0.0000000000
64089  33.586  22.806  47.136 0.0000000000
64090  34.092  22.430  47.346 0.0000000000
64091  35.590  22.337  47.311 0.0000000000
64092  35.148  22.777  47.261 0.0000000000
64093  35.694  22.939  47.115 0.0000000000
64094  35.794  23.538  46.933 0.0000000000
64095  36.170  23.057  46.894 0.0000000000
64096  36.680  23.101  46.587 0.0000000000
64097  36.567  22.543  46.837 0.0000000000
64098  37.211  20.869  47.231 0.0000000000
64099  37.259  21.449  46.800 0.0000000000
64100  37.716  20.961  46.878 0.0000000000
64101  38.257  20.987  46.449 0.0000000000
64102  38.240  20.502  46.920 0.0000000000
72003  25.964  16.738  41.974 0.0000000000
72004  25.449  16.643  41.953 0.0000000000
72005  25.435  17.199  41.761 0.0000000000
72006  24.387  18.698  41.478 0.0000000000
72007  24.371  18.088  41.572 0.0000000000
72008  23.879  18.698  41.598 0.0000000000
72011  24.706  21.001  40.847 0.0000000000
72012  24.592  20.447  41.013 0.0000000000
72013  24.231  20.933  40.845 0.0000000000
72014  22.940  21.589  41.088 0.0000000000
72015  23.224  20.956  41.078 0.0000000000
72751  37.337  24.137  44.652 0.0000000000
72752  37.077  24.794  44.805 0.0000000000
72753  37.307  24.496  44.220 0.0000000000
72754  37.480  24.634  42.768 0.0000000000
72755  37.418  25.015  43.399 0.0000000000
72761  37.577  23.623  40.532 0.0000000000
72763  37.572  23.838  40.039 0.0000000000
72764  37.592  24.031  39.539 0.0000000000
72765  37.656  23.445  39.525 0.0000000000
76115  25.067  13.245  43.812 0.0000000000
76116  24.656  13.664  43.745 0.0000000000
76117  25.181  13.693  43.512 0.0000000000
76118  25.238  14.189  43.234 0.0000000000
76119  25.751  13.660  43.401 0.0000000000
76120  24.326  8.099  46.164 0.0000000000
76121  24.035  8.511  46.043 0.0000000000
76122  24.631  8.550  45.965 0.0000000000
76123  25.735  9.273  45.492 0.0000000000
76124  25.098  9.313  45.529 0.0000000000
76125  25.366  9.668  45.360 0.0000000000
76126  25.101  10.105  45.222 0.0000000000
76127  25.633  10.068  45.244 0.0000000000
76128  27.964  9.428  46.513 0.0000000000
76129  27.419  9.298  46.114 0.0000000000
76130  27.719  9.779  46.053 0.0000000000
76131  27.337  11.139  45.237 0.0000000000
76132  27.065  10.627  45.368 0.0000000000
76133  26.750  11.049  45.058 0.0000000000
76134  26.187  10.970  44.880 0.0000000000
76135  26.464  11.482  44.745 0.0000000000
76136  26.186  11.924  44.405 0.0000000000
76137  26.716  11.974  44.562 0.0000000000
76138  27.590  13.070  44.397 0.0000000000
76139  27.102  12.992  44.172 0.0000000000
76140  27.213  13.444  43.977 0.0000000000
76141  26.809  13.821  43.548 0.0000000000
76142  27.316  13.950  43.755 0.0000000000
76143  27.396  14.485  43.543 0.0000000000
76144  27.791  14.146  43.981 0.0000000000
76145  28.986  14.159  45.144 0.0000000000
76146  28.673  14.511  44.610 0.0000000000
76147  29.088  14.726  44.946 0.0000000000
76148  29.177  15.263  44.753 0.0000000000
76149  29.512  14.970  45.285 0.0000000000
76150  30.068  12.676  47.323 0.0000000000
76151  29.790  13.085  46.785 0.0000000000
76152  30.164  13.274  47.119 0.0000000000
76153  30.858  14.889  46.986 0.0000000000
76154  30.455  14.590  46.693 0.0000000000
76155  30.626  15.227  46.441 0.0000000000
76156  30.332  15.427  45.884 0.0000000000
76157  30.786  15.760  46.156 0.0000000000
76158  30.895  16.283  45.901 0.0000000000
76159  31.181  16.012  46.432 0.0000000000
76160  32.189  15.996  47.617 0.0000000000
76161  31.951  16.403  47.080 0.0000000000
76162  32.284  16.600  47.397 0.0000000000
76163  32.350  17.218  47.195 0.0000000000
76164  32.682  16.878  47.675 0.0000000000
76771  33.026  17.035  48.026 0.0000000000
76772  32.962  16.471  48.281 0.0000000000
76773  33.294  14.913  49.879 0.0000000000
76774  33.402  15.458  49.474 0.0000000000
76775  33.673  14.956  50.226 0.0000000000
76776  34.048  14.998  50.384 0.0000000000
76777  34.019  14.435  50.829 0.0000000000
76778  32.808  12.444  51.263 0.0000000000
76779  32.958  13.174  51.005 0.0000000000
76780  33.157  12.516  51.754 0.0000000000
76781  34.175  12.109  53.133 0.0000000000
76782  33.946  12.832  52.447 0.0000000000
76783  34.360  12.735  52.705 0.0000000000
76784  34.520  13.290  52.228 0.0000000000
76785  34.782  12.709  52.883 0.0000000000
76786  35.155  12.721  52.962 0.0000000000
76787  34.967  12.161  53.480 0.0000000000
76788  35.142  10.471  54.806 0.0000000000
76789  35.446  11.120  54.431 0.0000000000
76790  35.615  10.492  54.854 0.0000000000
76791  36.166  10.493  54.895 0.0000000000
82643  33.663  17.180  48.462 0.0000000000
82644  33.723  17.891  48.185 0.0000000000
82645  34.031  17.290  48.598 0.0000000000
82646  35.106  17.033  48.991 0.0000000000
82647  34.772  17.654  48.661 0.0000000000
82648  35.211  17.796  48.657 0.0000000000
82649  35.267  18.596  48.409 0.0000000000
82650  35.613  17.926  48.612 0.0000000000
82651  36.622  14.901  51.137 0.0000000000
82652  36.221  15.342  50.519 0.0000000000
82653  36.736  15.653  50.564 0.0000000000
82654  37.563  17.226  49.486 0.0000000000
82655  36.951  17.027  49.460 0.0000000000
82656  37.064  17.743  49.035 0.0000000000
82657  36.633  18.247  48.635 0.0000000000
82658  37.156  18.432  48.645 0.0000000000
82659  37.202  19.149  48.305 0.0000000000
82660  37.671  18.573  48.604 0.0000000000
92257  31.623  17.899  46.160 0.0000000000
92258  31.207  18.317  45.702 0.0000000000
92259  31.550  18.653  46.058 0.0000000000
92260  31.402  19.377  46.004 0.0000000000
92261  31.212  20.052  45.982 0.0000000000
92262  31.050  20.567  45.974 0.0000000000
92263  31.588  20.212  46.366 0.0000000000
92264  31.977  20.380  46.640 0.0000000000
92265  32.328  20.550  46.962 0.0000000000
92305  32.797  20.759  47.197 0.0000000000
92306  32.816  20.181  47.270 0.0000000000
92307  33.247  19.853  47.529 0.0000000000
92308  33.687  19.491  47.793 0.0000000000
93886  24.364  15.032  43.127 0.0000000000
93888  24.370  15.577  42.797 0.0000000000
93889  24.319  16.093  42.435 0.0000000000
93890  24.339  16.536  42.157 0.0000000000
93891  26.473  22.434  40.809 0.0000000000
93892  26.015  22.280  40.622 0.0000000000
94037  38.161  21.925  45.557 0.0000000000
94038  38.065  22.336  45.108 0.0000000000
94713  23.521  9.495  45.945 0.0000000000
94717  30.028  9.444  48.762 0.0000000000
94718  30.285  10.073  48.690 0.0000000000
94719  30.468  10.688  48.614 0.0000000000
94720  30.726  10.228  49.156 0.0000000000
94721  31.086  10.406  49.581 0.0000000000
94722  31.455  10.589  50.140 0.0000000000
94843  31.784  10.716  50.596 0.0000000000
94844  31.550  10.022  50.714 0.0000000000
96017  36.632  11.647  53.946 0.0000000000
96018  36.954  12.317  53.362 0.0000000000
96019  37.222  11.765  53.773 0.0000000000
96020  37.847  11.960  53.648 0.0000000000
98206  28.444  15.867  43.699 0.0000000000
98207  28.003  16.299  43.213 0.0000000000
98208  28.479  16.457  43.474 0.0000000000
98209  28.450  17.135  43.390 0.0000000000
98210  28.392  17.792  43.287 0.0000000000
98211  29.293  19.708  44.170 0.0000000000
98212  28.956  19.471  43.920 0.0000000000
98213  28.829  19.987  43.804 0.0000000000
98214  28.356  20.286  43.448 0.0000000000
98215  27.922  20.646  43.132 0.0000000000
98216  27.513  21.028  42.699 0.0000000000
98217  27.880  21.260  43.040 0.0000000000
98218  27.954  21.895  42.893 0.0000000000
98219  28.148  22.518  42.648 0.0000000000
98220  28.379  22.977  42.367 0.0000000000
98221  28.517  22.740  42.869 0.0000000000
98222  28.945  22.909  43.054 0.0000000000
98223  29.337  23.074  43.355 0.0000000000
98224  30.756  22.666  45.752 0.0000000000
98225  30.536  22.901  45.162 0.0000000000
98226  30.921  23.212  45.449 0.0000000000
98227  31.115  23.731  45.095 0.0000000000
98228  31.328  24.245  44.698 0.0000000000
98229  31.468  24.829  44.394 0.0000000000
98230  31.738  24.502  45.064 0.0000000000
98231  32.204  24.807  45.346 0.0000000000
98232  32.691  25.089  45.651 0.0000000000
98353  33.154  25.459  45.884 0.0000000000
98354  33.036  24.815  46.145 0.0000000000
98355  33.420  24.500  46.521 0.0000000000
98356  33.780  24.149  46.852 0.0000000000
98357  34.492  21.431  47.699 0.0000000000
98358  34.534  21.998  47.544 0.0000000000
98359  34.980  21.582  47.651 0.0000000000
98360  35.483  21.771  47.525 0.0000000000
98361  35.979  21.867  47.404 0.0000000000
98362  36.403  21.976  47.100 0.0000000000
98363  36.302  21.410  47.397 0.0000000000
98364  36.754  20.859  47.455 0.0000000000
98365  37.217  20.391  47.555 0.0000000000
103107  25.955  17.842  41.700 0.0000000000
103108  25.427  17.733  41.615 0.0000000000
103109  25.452  18.256  41.558 0.0000000000
103110  24.916  18.738  41.445 0.0000000000
103111  24.424  19.226  41.354 0.0000000000
103112  24.023  21.996  40.497 0.0000000000
103113  23.874  21.474  40.738 0.0000000000
103114  23.578  22.059  40.720 0.0000000000
103115  23.158  22.152  40.940 0.0000000000
103116  22.744  22.283  41.192 0.0000000000
103118  22.591  22.986  41.368 0.0000000000
103555  37.673  23.564  43.568 0.0000000000
103556  37.505  24.190  43.659 0.0000000000
103557  37.594  23.802  43.117 0.0000000000
103558  37.531  24.000  42.674 0.0000000000
103559  37.526  24.185  42.216 0.0000000000
103560  37.526  24.417  41.708 0.0000000000
103561  37.568  23.782  41.625 0.0000000000
103562  37.631  23.361  41.036 0.0000000000
103563  37.726  22.963  40.492 0.0000000000
105573  24.116  13.262  44.457 0.0000000000
105574  24.404  12.800  44.434 0.0000000000
105575  24.922  12.790  44.186 0.0000000000
105576  25.413  12.796  43.971 0.0000000000
105577  25.432  8.037  46.039 0.0000000000
105578  25.126  8.499  45.869 0.0000000000
105579  25.745  8.475  45.888 0.0000000000
105580  26.012  8.842  45.754 0.0000000000
105581  26.306  9.212  45.614 0.0000000000
105582  28.472  10.410  46.436 0.0000000000
105583  27.982  10.297  46.018 0.0000000000
105584  28.176  10.845  45.973 0.0000000000
105585  27.891  11.236  45.614 0.0000000000
105586  27.561  11.633  45.120 0.0000000000
105587  27.276  12.068  44.722 0.0000000000
105588  27.752  12.155  44.988 0.0000000000
105589  27.911  12.682  44.844 0.0000000000
105590  28.007  13.208  44.667 0.0000000000
105591  28.101  13.748  44.494 0.0000000000
105592  28.451  13.397  45.025 0.0000000000
105593  28.843  13.626  45.339 0.0000000000
105594  29.271  13.795  45.707 0.0000000000
105595  30.830  13.172  48.082 0.0000000000
105596  30.534  13.549  47.485 0.0000000000
105597  30.984  13.870  47.830 0.0000000000
105598  31.134  14.504  47.575 0.0000000000
105599  31.292  15.097  47.304 0.0000000000
105600  31.443  15.643  47.023 0.0000000000
105601  31.672  15.321  47.624 0.0000000000
105602  32.081  15.518  47.917 0.0000000000
105603  32.463  15.778  48.160 0.0000000000
105967  32.867  15.899  48.542 0.0000000000
105968  32.707  15.329  48.936 0.0000000000
105969  32.936  14.839  49.604 0.0000000000
105970  33.204  14.296  50.291 0.0000000000
105971  33.126  11.232  52.624 0.0000000000
105972  33.365  12.064  52.423 0.0000000000
105973  33.472  11.310  53.106 0.0000000000
105974  33.938  11.401  53.422 0.0000000000
105975  34.349  11.547  53.685 0.0000000000
105976  34.745  11.600  53.924 0.0000000000
105977  34.530  10.947  54.218 0.0000000000
109490  34.176  16.070  49.531 0.0000000000
109491  34.295  16.759  49.067 0.0000000000
109492  34.553  16.169  49.517 0.0000000000
109493  34.950  16.227  49.453 0.0000000000
109494  35.424  16.410  49.366 0.0000000000
109496  37.320  15.868  50.536 0.0000000000
115423  30.172  16.890  44.927 0.0000000000
115424  29.784  17.295  44.495 0.0000000000
115425  30.112  17.515  44.751 0.0000000000
115426  30.003  18.207  44.639 0.0000000000
115427  29.854  18.840  44.564 0.0000000000
115428  30.745  18.719  45.301 0.0000000000
115429  30.216  19.136  44.876 0.0000000000
115430  29.746  19.424  44.542 0.0000000000
115431  29.619  19.970  44.502 0.0000000000
115432  29.471  20.503  44.472 0.0000000000
115433  29.330  21.085  44.459 0.0000000000
115434  29.205  21.680  44.459 0.0000000000
115435  29.598  21.330  44.828 0.0000000000
115436  29.942  21.555  45.233 0.0000000000
115437  30.334  21.804  45.609 0.0000000000
115438  30.879  21.065  45.997 0.0000000000
115439  30.745  21.575  45.999 0.0000000000
115440  30.683  22.103  45.935 0.0000000000
115441  31.187  22.284  46.253 0.0000000000
115442  31.639  22.500  46.531 0.0000000000
115443  32.115  22.632  46.752 0.0000000000
115537  32.690  22.900  46.818 0.0000000000
115538  32.641  22.354  46.990 0.0000000000
115539  33.138  22.061  47.239 0.0000000000
115540  33.581  21.672  47.402 0.0000000000
115541  33.181  20.989  47.343 0.0000000000
115542  33.633  21.176  47.489 0.0000000000
115543  34.052  21.354  47.631 0.0000000000
115544  34.466  20.909  47.811 0.0000000000
115545  34.873  20.548  47.918 0.0000000000
115546  35.335  20.104  48.022 0.0000000000
119235  25.988  20.151  41.434 0.0000000000
119236  25.521  20.005  41.336 0.0000000000
119237  25.592  20.601  41.144 0.0000000000
119238  25.239  21.035  40.901 0.0000000000
119239  24.902  21.544  40.701 0.0000000000
119240  25.539  22.150  40.499 0.0000000000
119241  25.041  22.089  40.498 0.0000000000
119242  24.557  22.039  40.435 0.0000000000
119243  24.233  22.602  40.337 0.0000000000
119579  36.755  24.116  46.067 0.0000000000
119580  36.832  24.564  45.725 0.0000000000
119581  37.136  23.995  45.548 0.0000000000
119582  37.390  23.814  45.030 0.0000000000
119583  37.563  23.571  44.487 0.0000000000
119584  37.910  22.639  44.708 0.0000000000
119585  37.793  22.970  44.344 0.0000000000
119586  37.708  23.286  43.966 0.0000000000
119587  37.800  22.905  43.480 0.0000000000
121155  24.482  11.062  44.984 0.0000000000
121157  27.363  8.415  46.530 0.0000000000
121158  27.865  8.454  46.912 0.0000000000
121159  28.166  8.941  46.911 0.0000000000
121160  28.489  9.473  46.883 0.0000000000
121161  29.076  9.184  47.866 0.0000000000
121162  28.968  9.622  47.352 0.0000000000
121163  28.797  9.986  46.872 0.0000000000
121164  29.014  10.576  46.802 0.0000000000
121165  29.165  11.151  46.739 0.0000000000
121166  29.255  11.709  46.690 0.0000000000
121167  29.299  12.253  46.575 0.0000000000
121168  29.609  11.869  47.075 0.0000000000
121169  29.992  12.080  47.484 0.0000000000
121170  30.334  12.246  47.876 0.0000000000
121171  30.604  11.269  48.534 0.0000000000
121172  30.701  11.821  48.431 0.0000000000
121173  30.748  12.471  48.279 0.0000000000
121174  31.151  12.728  48.673 0.0000000000
121175  31.530  13.046  49.066 0.0000000000
121176  31.926  13.309  49.451 0.0000000000
121459  32.351  13.513  49.836 0.0000000000
121460  32.231  12.813  50.056 0.0000000000
121461  32.441  12.243  50.835 0.0000000000
121462  32.626  11.717  51.485 0.0000000000
121463  32.110  10.770  51.119 0.0000000000
121464  32.429  10.981  51.672 0.0000000000
121465  32.742  11.055  52.179 0.0000000000
121466  32.851  10.413  52.769 0.0000000000
124199  35.452  13.859  51.810 0.0000000000
124200  35.603  14.514  51.180 0.0000000000
124201  35.939  13.935  51.730 0.0000000000
124202  36.499  14.084  51.688 0.0000000000
124203  37.058  14.299  51.677 0.0000000000
124204  37.227  12.985  52.808 0.0000000000
124205  37.433  13.807  52.228 0.0000000000
129241  26.478  15.224  42.788 0.0000000000
129242  25.951  15.665  42.395 0.0000000000
129243  26.501  15.743  42.426 0.0000000000
129244  26.508  16.317  42.278 0.0000000000
129245  26.497  16.829  42.070 0.0000000000
129246  27.529  16.654  42.735 0.0000000000
129247  27.016  17.078  42.333 0.0000000000
129248  26.487  17.382  41.940 0.0000000000
129249  26.489  17.990  41.843 0.0000000000
129250  26.515  18.613  41.805 0.0000000000
129251  26.481  19.169  41.761 0.0000000000
129252  29.312  17.670  44.121 0.0000000000
129253  28.802  18.069  43.693 0.0000000000
129254  28.316  18.380  43.214 0.0000000000
129255  28.618  19.253  43.530 0.0000000000
129256  28.248  18.961  43.175 0.0000000000
129257  27.855  18.704  42.756 0.0000000000
129258  27.407  19.019  42.387 0.0000000000
129259  26.883  19.365  42.068 0.0000000000
129260  26.424  19.763  41.746 0.0000000000
129261  26.391  20.354  41.703 0.0000000000
129262  26.435  20.917  41.605 0.0000000000
129263  26.494  21.493  41.468 0.0000000000
129264  27.241  21.386  42.276 0.0000000000
129265  26.935  21.746  41.768 0.0000000000
129266  26.706  22.109  41.279 0.0000000000
129280  29.309  22.268  44.269 0.0000000000
129281  29.483  22.804  43.995 0.0000000000
129282  29.694  23.302  43.641 0.0000000000
129283  30.277  23.230  44.499 0.0000000000
129284  30.049  23.496  43.900 0.0000000000
129285  29.861  23.791  43.268 0.0000000000
129557  33.685  25.753  45.997 0.0000000000
129560  35.061  25.782  46.488 0.0000000000
129561  35.503  25.265  46.707 0.0000000000
129562  35.917  24.729  46.637 0.0000000000
129563  33.142  23.227  46.946 0.0000000000
129564  33.645  23.443  46.991 0.0000000000
129565  34.187  23.651  47.076 0.0000000000
129566  34.590  22.608  47.352 0.0000000000
129567  34.678  23.259  47.220 0.0000000000
129568  34.786  23.911  47.101 0.0000000000
129569  35.357  24.044  47.009 0.0000000000
129570  35.881  24.137  46.775 0.0000000000
129571  36.327  24.150  46.486 0.0000000000
129572  36.727  23.622  46.337 0.0000000000
129573  37.089  23.108  46.195 0.0000000000
129574  37.393  22.520  46.079 0.0000000000
129575  36.918  22.000  46.792 0.0000000000
129576  37.314  22.005  46.429 0.0000000000
129577  37.765  22.017  46.022 0.0000000000
129578  38.216  21.463  46.004 0.0000000000
133743  38.267  10.186  54.879 0.0000000000
139524  25.446  16.112  42.098 0.0000000000
139525  24.880  16.567  41.950 0.0000000000
139526  24.343  17.048  41.936 0.0000000000
139527  24.877  17.673  41.615 0.0000000000
139528  24.339  17.585  41.721 0.0000000000
139529  23.833  17.625  41.929 0.0000000000
139533  25.019  19.889  41.231 0.0000000000
139534  24.497  19.799  41.188 0.0000000000
139535  23.952  19.807  41.256 0.0000000000
139536  23.712  20.927  40.963 0.0000000000
139537  23.579  20.387  41.157 0.0000000000
140438  36.847  24.999  45.370 0.0000000000
140439  36.881  25.377  44.950 0.0000000000
140441  37.322  24.794  43.800 0.0000000000
140454  37.643  24.258  39.015 0.0000000000
140455  37.786  23.938  38.532 0.0000000000
144547  24.233  13.710  44.054 0.0000000000
144548  24.299  14.137  43.711 0.0000000000
144549  24.341  14.616  43.401 0.0000000000
144550  24.800  14.568  43.121 0.0000000000
144551  25.309  14.585  42.998 0.0000000000
144552  25.880  14.575  42.906 0.0000000000
144553  23.549  8.673  46.258 0.0000000000
144554  23.787  9.063  45.895 0.0000000000
144555  24.017  9.421  45.680 0.0000000000
144556  24.858  8.964  45.734 0.0000000000
144557  24.609  9.355  45.602 0.0000000000
144558  24.254  9.791  45.525 0.0000000000
144559  24.501  10.173  45.394 0.0000000000
144560  24.739  10.532  45.184 0.0000000000
144561  25.072  11.010  44.912 0.0000000000
144562  27.109  8.836  46.189 0.0000000000
144563  26.851  9.260  45.884 0.0000000000
144564  26.568  9.676  45.576 0.0000000000
144565  27.408  10.189  45.741 0.0000000000
144566  26.818  10.149  45.503 0.0000000000
144567  26.198  10.096  45.286 0.0000000000
144568  25.919  10.520  45.050 0.0000000000
144569  25.620  11.036  44.825 0.0000000000
144570  25.289  11.455  44.731 0.0000000000
144571  25.514  11.875  44.512 0.0000000000
144572  25.748  12.385  44.213 0.0000000000
144573  25.973  12.829  43.945 0.0000000000
144574  26.925  12.458  44.383 0.0000000000
144575  26.599  12.855  43.976 0.0000000000
144576  26.151  13.265  43.679 0.0000000000
144577  26.265  13.733  43.369 0.0000000000
144578  26.342  14.227  43.140 0.0000000000
144579  26.433  14.741  42.972 0.0000000000
144580  26.959  14.814  43.146 0.0000000000
144581  27.471  15.029  43.366 0.0000000000
144582  27.948  15.199  43.580 0.0000000000
144583  28.222  14.315  44.301 0.0000000000
144584  28.299  14.825  44.119 0.0000000000
144585  28.376  15.340  43.923 0.0000000000
144586  28.850  15.564  44.175 0.0000000000
144587  29.270  15.793  44.574 0.0000000000
144588  29.738  16.028  44.868 0.0000000000
144589  29.413  12.825  46.422 0.0000000000
144590  29.548  13.426  46.253 0.0000000000
144591  29.643  14.016  46.073 0.0000000000
144592  30.280  13.900  46.917 0.0000000000
144593  30.057  14.237  46.356 0.0000000000
144594  29.776  14.605  45.828 0.0000000000
144595  29.924  15.179  45.567 0.0000000000
144596  30.087  15.763  45.306 0.0000000000
144597  30.164  16.335  45.114 0.0000000000
144598  30.548  16.567  45.404 0.0000000000
144599  30.952  16.801  45.689 0.0000000000
144600  31.340  17.026  45.954 0.0000000000
144601  31.565  16.164  46.767 0.0000000000
144602  31.619  16.697  46.534 0.0000000000
144603  31.638  17.272  46.321 0.0000000000
144604  31.981  17.566  46.667 0.0000000000
144605  32.381  17.807  47.003 0.0000000000
144606  32.702  18.075  47.279 0.0000000000
145339  33.054  18.206  47.527 0.0000000000
145340  33.052  17.575  47.723 0.0000000000
145341  33.335  17.120  48.223 0.0000000000
145342  33.610  16.589  48.790 0.0000000000
145343  33.178  15.964  48.843 0.0000000000
145344  33.511  16.004  49.125 0.0000000000
145345  33.858  16.093  49.346 0.0000000000
145346  34.100  15.539  49.948 0.0000000000
145347  34.515  14.967  50.505 0.0000000000
145348  34.782  14.365  51.159 0.0000000000
145349  32.685  13.630  50.328 0.0000000000
145350  33.096  13.714  50.668 0.0000000000
145351  33.505  13.798  51.004 0.0000000000
145352  33.530  12.764  52.121 0.0000000000
145353  33.751  13.319  51.732 0.0000000000
145354  33.917  13.878  51.280 0.0000000000
145355  34.304  13.910  51.505 0.0000000000
145356  34.690  13.777  51.682 0.0000000000
145357  35.098  13.742  51.764 0.0000000000
145358  35.327  13.264  52.400 0.0000000000
145359  35.602  12.672  52.934 0.0000000000
145360  35.860  12.131  53.536 0.0000000000
145361  35.192  11.607  53.991 0.0000000000
145362  35.650  11.639  54.028 0.0000000000
145363  36.178  11.637  53.957 0.0000000000
145364  36.381  11.065  54.436 0.0000000000
145365  36.733  10.568  54.772 0.0000000000
145366  37.057  10.052  55.203 0.0000000000
152416  33.351  18.445  47.775 0.0000000000
152417  33.719  18.692  47.964 0.0000000000
152418  34.121  18.905  48.086 0.0000000000
152419  34.397  17.478  48.661 0.0000000000
152420  34.440  18.315  48.364 0.0000000000
152421  34.456  19.125  48.147 0.0000000000
152422  34.882  19.238  48.180 0.0000000000
152423  35.298  19.383  48.192 0.0000000000
152424  35.754  19.454  48.156 0.0000000000
152425  35.723  15.198  50.539 0.0000000000
152426  35.799  15.889  49.936 0.0000000000
152427  35.909  16.581  49.362 0.0000000000
152428  36.850  16.314  49.983 0.0000000000
152429  36.423  16.797  49.456 0.0000000000
152430  35.981  17.366  48.951 0.0000000000
152431  36.062  18.056  48.635 0.0000000000
152432  36.138  18.806  48.389 0.0000000000
152433  36.217  19.552  48.147 0.0000000000
152434  36.677  19.698  48.136 0.0000000000
152435  37.199  19.798  47.965 0.0000000000
152436  37.725  19.896  47.860 0.0000000000
152443  38.528  10.856  54.315 0.0000000000
