# Supplementary material for: A connectional hub in the rostral anterior cingulate cortex links areas of emotion and cognitive control
Source: eLife. 2019 Jun 19;8:e43761. doi: 10.7554/eLife.43761 (PMC6624020; doi:10.7554/eLife.43761)
Supplement: Supplementary file 1. [file elife-43761-supp1.zip › rh.8Av.label]

#!ascii label  , from subject fsaverage vox2ras=TkReg coords=white
1353
109  37.994  15.694  38.372 0.0000000000
242  39.834  20.379  45.545 0.0000000000
386  35.184  17.030  24.713 0.0000000000
494  39.588  19.218  31.855 0.0000000000
496  38.823  9.381  45.804 0.0000000000
1083  39.272  20.608  38.678 0.0000000000
1084  40.090  22.700  35.092 0.0000000000
1085  37.216  18.277  34.918 0.0000000000
1086  34.773  16.026  31.600 0.0000000000
1087  35.218  13.413  34.649 0.0000000000
1089  40.283  10.666  50.792 0.0000000000
1587  37.972  22.297  42.036 0.0000000000
1588  41.728  18.431  42.131 0.0000000000
2129  43.592  23.601  32.702 0.0000000000
2130  42.665  20.811  29.828 0.0000000000
2131  36.846  18.285  28.257 0.0000000000
2134  39.591  15.795  50.414 0.0000000000
2135  41.787  14.921  46.168 0.0000000000
2136  39.341  12.710  42.234 0.0000000000
2139  36.679  10.204  37.960 0.0000000000
3003  39.096  18.127  38.834 0.0000000000
3004  38.525  19.441  36.891 0.0000000000
3005  37.185  17.062  36.831 0.0000000000
3006  35.879  15.808  34.980 0.0000000000
3007  36.427  14.464  36.384 0.0000000000
3605  38.828  21.391  43.854 0.0000000000
3606  39.944  20.567  42.189 0.0000000000
3607  41.240  19.719  43.865 0.0000000000
4090  36.292  19.141  23.812 0.0000000000
4092  35.798  16.567  23.132 0.0000000000
4691  40.335  21.121  33.458 0.0000000000
4692  41.818  23.194  33.576 0.0000000000
4693  42.029  20.868  32.476 0.0000000000
4694  43.885  21.331  31.884 0.0000000000
4695  41.139  19.481  30.550 0.0000000000
4696  39.585  19.639  28.776 0.0000000000
4697  38.199  18.481  30.007 0.0000000000
4698  33.402  13.574  31.351 0.0000000000
4699  33.559  14.921  29.651 0.0000000000
4705  38.700  12.878  52.998 0.0000000000
4706  39.870  10.105  48.232 0.0000000000
4707  40.875  12.944  48.349 0.0000000000
4708  40.305  11.989  46.213 0.0000000000
4709  40.634  13.910  44.160 0.0000000000
4710  39.153  10.851  43.973 0.0000000000
4717  37.282  8.396  40.107 0.0000000000
4718  36.205  7.124  37.979 0.0000000000
4719  35.497  8.716  36.228 0.0000000000
6200  36.702  19.426  25.680 0.0000000000
6557  38.437  22.303  38.301 0.0000000000
6558  38.984  23.437  36.337 0.0000000000
6559  39.107  21.753  36.762 0.0000000000
6560  38.934  20.712  34.972 0.0000000000
6561  38.251  19.072  33.275 0.0000000000
6562  36.910  17.893  31.530 0.0000000000
6563  36.139  17.095  33.293 0.0000000000
6564  34.656  14.843  33.233 0.0000000000
6565  33.908  12.205  32.944 0.0000000000
6567  39.751  10.488  53.554 0.0000000000
7544  38.757  21.241  40.294 0.0000000000
7545  40.432  19.508  40.519 0.0000000000
7546  40.011  16.899  40.343 0.0000000000
8953  40.428  24.397  34.812 0.0000000000
8956  45.515  24.225  32.214 0.0000000000
8957  45.598  22.487  31.108 0.0000000000
8958  43.620  22.458  29.356 0.0000000000
8959  40.816  21.195  28.338 0.0000000000
8960  38.059  19.707  27.226 0.0000000000
8961  35.656  17.858  26.465 0.0000000000
8962  35.576  17.074  29.855 0.0000000000
8963  34.406  16.264  27.971 0.0000000000
8964  34.033  15.301  26.055 0.0000000000
8970  39.947  18.308  48.000 0.0000000000
8971  40.481  13.152  51.146 0.0000000000
8972  41.352  15.813  48.353 0.0000000000
8973  41.768  17.978  45.849 0.0000000000
8974  42.186  16.962  44.030 0.0000000000
8975  40.758  15.636  42.153 0.0000000000
8976  39.119  14.289  40.027 0.0000000000
8982  38.161  8.222  43.567 0.0000000000
8983  38.309  9.673  41.939 0.0000000000
8984  38.073  11.474  40.222 0.0000000000
8985  37.546  12.932  37.811 0.0000000000
8986  36.053  11.821  35.914 0.0000000000
8987  34.678  10.397  34.575 0.0000000000
10683  38.496  16.903  38.705 0.0000000000
10684  38.087  17.624  37.886 0.0000000000
10685  37.494  16.368  37.678 0.0000000000
10686  36.703  15.757  36.603 0.0000000000
10687  37.176  15.122  37.326 0.0000000000
11283  38.662  21.290  45.585 0.0000000000
11285  39.424  20.917  44.666 0.0000000000
11286  40.069  20.526  43.830 0.0000000000
11287  40.640  20.083  44.696 0.0000000000
11770  35.858  18.092  24.264 0.0000000000
11771  35.965  17.824  23.419 0.0000000000
11772  35.428  16.810  23.923 0.0000000000
12371  40.060  20.015  32.756 0.0000000000
12372  41.211  20.991  32.926 0.0000000000
12373  40.913  19.925  32.131 0.0000000000
12374  41.755  19.960  31.630 0.0000000000
12375  40.395  19.201  31.179 0.0000000000
12376  39.679  18.969  30.145 0.0000000000
12377  38.946  18.680  30.934 0.0000000000
12386  39.343  9.739  46.967 0.0000000000
12387  40.170  11.028  47.088 0.0000000000
12388  39.582  10.541  45.984 0.0000000000
12389  39.703  11.446  45.051 0.0000000000
12390  38.996  10.046  44.846 0.0000000000
12399  35.880  6.262  37.110 0.0000000000
14174  37.737  20.442  26.190 0.0000000000
14768  38.916  21.499  38.519 0.0000000000
14769  38.853  22.120  37.607 0.0000000000
14770  39.123  21.148  37.745 0.0000000000
14771  37.828  18.897  35.906 0.0000000000
14772  38.589  20.105  35.849 0.0000000000
14773  38.090  19.495  34.908 0.0000000000
14774  38.681  19.918  34.070 0.0000000000
14775  37.679  18.766  34.059 0.0000000000
14776  37.092  18.119  33.243 0.0000000000
14777  36.655  17.642  34.116 0.0000000000
14778  35.538  14.571  34.905 0.0000000000
14779  35.309  15.288  34.159 0.0000000000
14780  34.877  14.080  33.998 0.0000000000
14781  34.202  13.622  33.105 0.0000000000
14782  34.593  12.891  33.833 0.0000000000
16575  37.787  22.730  41.011 0.0000000000
16576  38.044  22.084  40.086 0.0000000000
16577  38.322  21.590  41.086 0.0000000000
16578  41.069  19.735  42.202 0.0000000000
16579  40.437  20.094  41.374 0.0000000000
16580  41.126  19.039  41.321 0.0000000000
16581  40.540  18.173  40.459 0.0000000000
16582  41.024  17.629  41.263 0.0000000000
19831  39.604  23.134  35.691 0.0000000000
19832  39.662  23.859  35.557 0.0000000000
19833  40.406  23.560  35.007 0.0000000000
19834  42.713  23.382  33.047 0.0000000000
19835  42.260  24.275  33.629 0.0000000000
19836  43.022  24.498  33.157 0.0000000000
19838  43.883  24.748  32.752 0.0000000000
19839  44.729  25.062  32.446 0.0000000000
19840  44.564  23.862  32.373 0.0000000000
19841  43.478  20.716  30.896 0.0000000000
19842  44.868  21.810  31.509 0.0000000000
19843  44.170  21.505  30.532 0.0000000000
19844  44.698  22.338  30.197 0.0000000000
19845  43.170  21.659  29.676 0.0000000000
19846  42.184  21.836  28.904 0.0000000000
19847  41.713  21.065  29.126 0.0000000000
19848  38.190  18.996  28.504 0.0000000000
19849  38.844  19.660  28.006 0.0000000000
19850  37.434  18.904  27.633 0.0000000000
19851  36.734  18.836  26.872 0.0000000000
19852  36.192  18.077  27.369 0.0000000000
19853  35.771  17.001  31.524 0.0000000000
19854  36.193  17.394  30.741 0.0000000000
19855  35.076  16.489  30.724 0.0000000000
19857  33.892  15.597  28.826 0.0000000000
19858  33.483  14.971  27.828 0.0000000000
19859  34.077  15.734  27.002 0.0000000000
19871  38.381  15.498  50.976 0.0000000000
19873  38.661  16.880  49.726 0.0000000000
19874  38.774  18.143  48.693 0.0000000000
19875  39.821  17.120  49.199 0.0000000000
19876  40.210  10.587  52.308 0.0000000000
19877  40.063  11.786  52.332 0.0000000000
19878  40.466  11.824  50.921 0.0000000000
19879  41.409  13.873  47.375 0.0000000000
19880  41.347  14.349  48.543 0.0000000000
19881  41.837  15.401  47.220 0.0000000000
19882  41.661  16.910  47.046 0.0000000000
19883  42.084  16.502  45.963 0.0000000000
19884  42.173  17.563  44.914 0.0000000000
19885  41.983  16.004  45.036 0.0000000000
19886  39.981  13.293  43.182 0.0000000000
19887  40.771  14.848  43.092 0.0000000000
19888  40.058  14.207  42.075 0.0000000000
19889  39.897  14.937  41.123 0.0000000000
19890  39.384  13.492  41.055 0.0000000000
19906  37.933  7.587  42.675 0.0000000000
19907  38.267  8.906  42.640 0.0000000000
19908  37.946  8.238  41.736 0.0000000000
19909  36.954  9.298  39.059 0.0000000000
19910  37.597  9.988  40.098 0.0000000000
19911  37.333  10.878  39.005 0.0000000000
19912  37.932  12.209  38.957 0.0000000000
19913  37.135  11.602  37.803 0.0000000000
19914  36.820  12.360  36.783 0.0000000000
19915  36.431  10.924  36.831 0.0000000000
19916  34.917  7.893  35.492 0.0000000000
19917  35.115  9.509  35.326 0.0000000000
19918  34.531  8.682  34.634 0.0000000000
19919  34.062  9.511  33.826 0.0000000000
23837  39.479  19.403  38.831 0.0000000000
23838  39.103  19.981  37.938 0.0000000000
23839  38.659  18.760  37.901 0.0000000000
23840  37.826  18.314  36.880 0.0000000000
23841  37.090  17.765  35.888 0.0000000000
23842  36.473  17.072  35.057 0.0000000000
23843  36.490  16.416  35.873 0.0000000000
23844  36.114  15.133  35.702 0.0000000000
23845  35.860  13.907  35.516 0.0000000000
24921  38.282  21.864  42.957 0.0000000000
24922  38.816  21.222  42.038 0.0000000000
24923  39.428  20.876  42.976 0.0000000000
24924  40.650  20.212  43.013 0.0000000000
24925  41.647  19.191  43.001 0.0000000000
25796  36.416  18.855  22.835 0.0000000000
25797  36.307  17.427  22.517 0.0000000000
26875  40.340  22.022  34.264 0.0000000000
26876  40.968  23.029  34.260 0.0000000000
26877  41.183  22.095  33.561 0.0000000000
26878  42.055  22.102  33.019 0.0000000000
26879  42.875  22.209  32.585 0.0000000000
26880  43.813  22.386  32.313 0.0000000000
26881  42.923  21.057  32.133 0.0000000000
26882  42.637  20.217  31.242 0.0000000000
26883  41.946  20.048  30.049 0.0000000000
26884  41.106  20.225  29.239 0.0000000000
26885  40.429  19.545  29.524 0.0000000000
26886  38.923  19.027  29.291 0.0000000000
26887  37.494  18.451  29.137 0.0000000000
26888  33.973  14.899  31.541 0.0000000000
26889  34.110  15.413  30.660 0.0000000000
26890  33.365  14.206  30.519 0.0000000000
26900  38.043  13.985  52.191 0.0000000000
26901  39.221  14.385  51.787 0.0000000000
26902  40.072  10.390  49.362 0.0000000000
26903  40.477  11.777  49.482 0.0000000000
26904  40.406  11.503  48.201 0.0000000000
26905  40.770  12.461  47.208 0.0000000000
26906  41.051  13.508  46.264 0.0000000000
26907  41.288  14.467  45.147 0.0000000000
26908  40.435  13.005  45.121 0.0000000000
26909  39.795  12.470  44.114 0.0000000000
26910  39.195  11.857  43.221 0.0000000000
26923  36.712  7.749  39.064 0.0000000000
26924  36.330  8.694  37.982 0.0000000000
26925  36.062  9.471  37.016 0.0000000000
26926  35.785  7.986  37.100 0.0000000000
26927  35.351  7.093  36.344 0.0000000000
29146  38.802  20.529  46.519 0.0000000000
29827  36.425  19.348  24.735 0.0000000000
29828  35.862  18.316  25.133 0.0000000000
30659  38.120  23.182  38.079 0.0000000000
30660  38.380  23.740  37.075 0.0000000000
30661  38.553  22.929  37.328 0.0000000000
30662  39.034  22.728  36.536 0.0000000000
30663  39.458  22.322  35.871 0.0000000000
30664  39.051  20.616  36.873 0.0000000000
30665  39.204  21.335  35.855 0.0000000000
30666  39.623  21.751  35.087 0.0000000000
30667  39.593  21.015  34.236 0.0000000000
30668  39.336  20.069  33.357 0.0000000000
30669  38.935  19.215  32.594 0.0000000000
30670  38.254  18.545  31.670 0.0000000000
30671  37.733  18.456  32.441 0.0000000000
30672  36.499  17.524  32.344 0.0000000000
30673  35.459  16.561  32.402 0.0000000000
30674  35.936  16.527  34.168 0.0000000000
30675  35.334  15.997  33.325 0.0000000000
30676  34.626  15.483  32.422 0.0000000000
30677  33.959  14.303  32.348 0.0000000000
30678  33.545  12.859  32.164 0.0000000000
30679  33.245  11.420  32.040 0.0000000000
30681  38.829  10.290  54.588 0.0000000000
30683  39.887  9.232  53.404 0.0000000000
30684  40.093  9.326  51.982 0.0000000000
30687  40.021  9.211  50.553 0.0000000000
30688  39.729  8.988  49.359 0.0000000000
30689  39.301  8.773  48.049 0.0000000000
30690  38.920  8.472  46.762 0.0000000000
33092  38.004  22.635  39.085 0.0000000000
33093  38.432  21.752  39.241 0.0000000000
33094  39.123  20.970  39.531 0.0000000000
33095  39.326  20.908  41.289 0.0000000000
33096  39.679  20.474  40.512 0.0000000000
33097  39.767  20.061  39.621 0.0000000000
33098  39.984  18.782  39.677 0.0000000000
33099  39.556  17.504  39.655 0.0000000000
33100  38.926  16.301  39.377 0.0000000000
37108  41.333  23.968  34.220 0.0000000000
37109  41.165  24.753  33.936 0.0000000000
37117  44.853  22.793  32.093 0.0000000000
37118  45.879  23.196  31.900 0.0000000000
37126  40.310  20.464  28.512 0.0000000000
37127  39.419  20.469  27.760 0.0000000000
37128  38.563  20.505  26.986 0.0000000000
37129  37.330  19.634  26.540 0.0000000000
37130  36.200  18.651  26.062 0.0000000000
37131  35.269  17.480  25.625 0.0000000000
37132  37.518  18.169  30.796 0.0000000000
37133  36.801  17.903  29.883 0.0000000000
37134  36.132  17.687  29.030 0.0000000000
37135  34.446  16.022  29.789 0.0000000000
37136  34.952  16.733  28.911 0.0000000000
37137  35.564  17.434  28.094 0.0000000000
37138  35.038  17.052  27.140 0.0000000000
37139  34.686  16.557  26.256 0.0000000000
37140  34.596  16.162  25.337 0.0000000000
37157  38.830  19.366  47.596 0.0000000000
37158  39.990  19.362  46.709 0.0000000000
37159  39.271  11.654  53.430 0.0000000000
37160  39.756  13.117  52.280 0.0000000000
37161  40.222  14.523  50.943 0.0000000000
37162  40.876  13.124  49.700 0.0000000000
37163  40.959  14.508  49.784 0.0000000000
37164  40.581  15.855  49.551 0.0000000000
37165  40.858  17.215  48.248 0.0000000000
37166  40.987  18.321  46.897 0.0000000000
37167  41.017  19.206  45.741 0.0000000000
37168  41.655  18.944  44.891 0.0000000000
37169  42.088  18.430  44.002 0.0000000000
37170  41.993  17.732  43.061 0.0000000000
37171  41.555  15.435  44.086 0.0000000000
37172  41.533  16.332  43.096 0.0000000000
37173  41.381  16.988  42.167 0.0000000000
37174  40.421  16.325  41.230 0.0000000000
37175  39.486  15.619  40.203 0.0000000000
37176  38.584  14.976  39.115 0.0000000000
37194  38.424  8.894  44.635 0.0000000000
37195  38.604  9.537  43.692 0.0000000000
37196  38.688  10.269  42.956 0.0000000000
37197  38.689  11.191  42.278 0.0000000000
37198  37.824  9.038  40.975 0.0000000000
37199  38.184  10.649  41.250 0.0000000000
37200  38.723  12.038  41.322 0.0000000000
37201  38.656  12.792  40.037 0.0000000000
37202  38.286  13.526  38.924 0.0000000000
37203  37.750  14.299  38.056 0.0000000000
37204  36.934  13.708  37.052 0.0000000000
37205  36.319  13.133  36.141 0.0000000000
37206  35.590  12.595  35.278 0.0000000000
37207  35.796  10.250  36.041 0.0000000000
37208  35.335  11.121  35.228 0.0000000000
37209  34.929  11.980  34.525 0.0000000000
37210  34.279  11.230  33.786 0.0000000000
37211  33.650  10.440  32.912 0.0000000000
41403  38.213  16.303  38.534 0.0000000000
41404  37.907  16.611  38.131 0.0000000000
41405  37.723  16.020  38.044 0.0000000000
41406  37.305  15.703  37.537 0.0000000000
41407  37.585  15.390  37.880 0.0000000000
42003  39.239  20.854  45.553 0.0000000000
42004  39.059  21.128  45.109 0.0000000000
42005  39.665  20.669  45.103 0.0000000000
42006  40.059  20.529  44.687 0.0000000000
42007  40.272  20.217  45.135 0.0000000000
42490  35.576  17.649  24.493 0.0000000000
42491  35.651  17.460  24.079 0.0000000000
42492  35.337  16.927  24.279 0.0000000000
42493  35.087  16.280  24.177 0.0000000000
42494  34.923  16.374  24.567 0.0000000000
43091  39.847  19.596  32.303 0.0000000000
43092  40.496  19.980  32.448 0.0000000000
43093  40.247  19.547  31.983 0.0000000000
43094  40.647  19.512  31.661 0.0000000000
43095  39.964  19.182  31.526 0.0000000000
43096  39.660  18.927  31.032 0.0000000000
43097  39.317  18.896  31.396 0.0000000000
43106  39.076  9.607  46.357 0.0000000000
43107  39.467  10.177  46.518 0.0000000000
43108  39.175  9.958  45.893 0.0000000000
43109  39.290  10.309  45.375 0.0000000000
43110  38.913  9.727  45.328 0.0000000000
45488  39.143  21.077  38.614 0.0000000000
45489  39.101  21.350  38.139 0.0000000000
45490  39.166  20.862  38.219 0.0000000000
45491  37.469  18.594  35.380 0.0000000000
45492  37.922  19.182  35.409 0.0000000000
45493  37.640  18.868  34.896 0.0000000000
45494  37.889  19.125  34.460 0.0000000000
45495  37.409  18.519  34.474 0.0000000000
45496  37.119  18.224  34.106 0.0000000000
45497  36.940  17.962  34.528 0.0000000000
45498  35.387  13.942  34.756 0.0000000000
45499  35.182  14.289  34.431 0.0000000000
45500  35.040  13.732  34.333 0.0000000000
45501  34.733  13.506  33.919 0.0000000000
45502  34.909  13.174  34.253 0.0000000000
47291  37.791  22.749  42.553 0.0000000000
47293  37.750  22.909  42.045 0.0000000000
47294  37.699  23.104  41.526 0.0000000000
47295  37.890  22.504  41.524 0.0000000000
47296  37.978  22.130  41.075 0.0000000000
47297  38.128  21.883  41.532 0.0000000000
47298  41.533  19.194  42.162 0.0000000000
47299  41.212  19.452  41.770 0.0000000000
47300  41.492  18.750  41.733 0.0000000000
47301  41.183  18.340  41.276 0.0000000000
47302  41.455  18.028  41.674 0.0000000000
50551  39.859  22.921  35.388 0.0000000000
50552  39.973  23.334  35.300 0.0000000000
50553  40.248  23.144  35.036 0.0000000000
50554  43.132  23.470  32.868 0.0000000000
50555  42.931  23.971  33.127 0.0000000000
50556  43.368  24.070  32.958 0.0000000000
50557  43.441  24.606  32.954 0.0000000000
50558  43.810  24.201  32.799 0.0000000000
50559  44.265  24.344  32.625 0.0000000000
50560  44.079  23.744  32.551 0.0000000000
50561  43.077  20.720  30.331 0.0000000000
50562  43.841  21.102  30.695 0.0000000000
50563  43.399  21.126  30.198 0.0000000000
50564  43.701  21.547  30.132 0.0000000000
50565  42.942  21.254  29.750 0.0000000000
50566  42.434  21.367  29.389 0.0000000000
50567  42.181  20.940  29.465 0.0000000000
50568  37.517  18.639  28.347 0.0000000000
50569  37.849  18.933  28.040 0.0000000000
50570  37.155  18.550  27.897 0.0000000000
50571  36.769  18.471  27.502 0.0000000000
50572  36.510  18.179  27.808 0.0000000000
50573  35.230  16.533  31.583 0.0000000000
50574  35.411  16.741  31.148 0.0000000000
50575  34.908  16.261  31.169 0.0000000000
50577  33.272  14.678  28.231 0.0000000000
50578  33.190  14.353  27.751 0.0000000000
50579  33.443  14.722  27.316 0.0000000000
50591  38.981  15.592  50.808 0.0000000000
50592  38.528  16.203  50.375 0.0000000000
50593  39.137  16.287  50.141 0.0000000000
50594  39.244  16.965  49.509 0.0000000000
50595  39.705  16.442  49.802 0.0000000000
50596  40.308  10.645  51.521 0.0000000000
50597  40.309  11.159  51.647 0.0000000000
50598  40.375  11.212  50.894 0.0000000000
50599  41.624  14.356  46.826 0.0000000000
50600  41.686  14.615  47.344 0.0000000000
50601  41.895  15.108  46.769 0.0000000000
50602  41.979  15.952  46.571 0.0000000000
50603  42.020  15.680  46.119 0.0000000000
50604  42.094  16.285  45.514 0.0000000000
50605  41.867  15.425  45.569 0.0000000000
50606  39.670  13.007  42.712 0.0000000000
50607  40.036  13.754  42.635 0.0000000000
50608  39.708  13.465  42.135 0.0000000000
50609  39.727  13.854  41.588 0.0000000000
50610  39.400  13.115  41.665 0.0000000000
50627  37.913  7.888  42.208 0.0000000000
50628  37.733  7.531  41.740 0.0000000000
50629  36.815  9.785  38.492 0.0000000000
50630  37.141  10.122  39.006 0.0000000000
50631  36.991  10.541  38.470 0.0000000000
50632  37.240  11.237  38.423 0.0000000000
50633  36.874  10.888  37.925 0.0000000000
50634  36.775  11.262  37.317 0.0000000000
50635  36.566  10.539  37.429 0.0000000000
50637  34.699  8.248  35.057 0.0000000000
55088  39.348  18.728  38.842 0.0000000000
55089  39.090  19.032  38.389 0.0000000000
55090  38.860  18.488  38.353 0.0000000000
55091  37.632  17.360  37.353 0.0000000000
55092  37.938  17.967  37.398 0.0000000000
55093  37.483  17.704  36.876 0.0000000000
55094  37.383  18.033  36.378 0.0000000000
55095  37.109  17.423  36.361 0.0000000000
55096  36.781  17.095  35.893 0.0000000000
55097  36.837  16.762  36.313 0.0000000000
55098  36.543  15.121  36.495 0.0000000000
55099  36.355  15.456  36.143 0.0000000000
55100  36.227  14.790  36.066 0.0000000000
55101  35.947  14.498  35.622 0.0000000000
55102  36.102  14.182  35.952 0.0000000000
56891  38.566  21.687  44.242 0.0000000000
56893  38.319  21.965  43.807 0.0000000000
56894  38.087  22.236  43.393 0.0000000000
56895  38.545  21.631  43.407 0.0000000000
56896  38.775  21.323  42.957 0.0000000000
56897  39.105  21.101  43.368 0.0000000000
56898  40.703  20.144  43.837 0.0000000000
56899  40.385  20.391  43.448 0.0000000000
56900  40.967  19.959  43.427 0.0000000000
56901  41.171  19.745  42.996 0.0000000000
56902  41.448  19.485  43.415 0.0000000000
58352  36.265  18.995  23.313 0.0000000000
58353  35.867  17.189  23.269 0.0000000000
58354  36.095  17.637  22.954 0.0000000000
58355  36.079  16.972  22.822 0.0000000000
60151  40.386  21.552  33.874 0.0000000000
60152  40.743  22.070  33.878 0.0000000000
60153  40.770  21.581  33.494 0.0000000000
60154  41.653  20.915  32.686 0.0000000000
60155  41.674  21.535  32.984 0.0000000000
60156  42.078  21.520  32.751 0.0000000000
60157  42.460  22.140  32.788 0.0000000000
60158  42.447  21.508  32.578 0.0000000000
60159  42.914  21.577  32.448 0.0000000000
60160  42.469  20.952  32.287 0.0000000000
60161  41.473  19.647  31.077 0.0000000000
60162  42.197  20.058  31.424 0.0000000000
60163  41.910  19.821  30.819 0.0000000000
60164  42.322  20.041  30.585 0.0000000000
60165  41.534  19.722  30.225 0.0000000000
60166  41.153  19.774  29.762 0.0000000000
60167  40.789  19.467  29.977 0.0000000000
60168  38.938  18.712  30.068 0.0000000000
60169  39.329  18.988  29.690 0.0000000000
60170  38.565  18.742  29.635 0.0000000000
60171  38.192  18.743  29.208 0.0000000000
60172  37.844  18.482  29.562 0.0000000000
60173  33.653  14.258  31.443 0.0000000000
60174  33.653  14.561  31.014 0.0000000000
60175  33.335  13.887  30.903 0.0000000000
60193  38.402  13.449  52.645 0.0000000000
60194  38.634  14.205  52.095 0.0000000000
60195  38.995  13.701  52.403 0.0000000000
60196  39.981  10.261  48.779 0.0000000000
60197  40.260  10.957  48.775 0.0000000000
60198  40.178  10.812  48.139 0.0000000000
60199  40.233  11.512  46.688 0.0000000000
60200  40.479  11.750  47.203 0.0000000000
60201  40.585  12.240  46.730 0.0000000000
60202  40.897  13.046  46.745 0.0000000000
60203  40.644  12.754  46.219 0.0000000000
60204  40.738  13.230  45.712 0.0000000000
60205  40.363  12.513  45.636 0.0000000000
60206  39.408  11.152  44.480 0.0000000000
60207  39.751  11.953  44.542 0.0000000000
60208  39.426  11.627  44.072 0.0000000000
60209  39.472  12.120  43.696 0.0000000000
60210  39.172  11.350  43.584 0.0000000000
60229  36.591  6.605  38.443 0.0000000000
60230  36.769  6.968  38.953 0.0000000000
60231  36.472  7.421  38.529 0.0000000000
60232  36.498  8.213  38.531 0.0000000000
60233  36.237  7.899  38.027 0.0000000000
60234  36.077  8.366  37.521 0.0000000000
60235  35.991  7.541  37.570 0.0000000000
60237  35.594  6.645  36.718 0.0000000000
65560  36.984  19.930  25.524 0.0000000000
65562  36.563  19.403  25.253 0.0000000000
65563  36.195  18.832  24.967 0.0000000000
65564  36.246  18.887  25.414 0.0000000000
67343  38.279  22.758  38.189 0.0000000000
67344  38.335  23.038  37.699 0.0000000000
67345  38.520  22.616  37.805 0.0000000000
67346  39.001  21.953  37.185 0.0000000000
67347  38.908  22.443  37.067 0.0000000000
67348  39.111  22.247  36.648 0.0000000000
67349  39.300  22.499  36.190 0.0000000000
67350  39.233  22.050  36.299 0.0000000000
67351  38.848  19.672  37.411 0.0000000000
67352  39.064  20.264  37.396 0.0000000000
67353  38.848  19.992  36.892 0.0000000000
67354  38.706  20.435  35.394 0.0000000000
67355  38.895  20.717  35.909 0.0000000000
67356  39.076  21.017  35.455 0.0000000000
67357  39.374  21.553  35.492 0.0000000000
67358  39.320  21.230  35.055 0.0000000000
67359  39.609  21.390  34.652 0.0000000000
67360  39.222  20.876  34.603 0.0000000000
67361  38.435  19.491  33.650 0.0000000000
67362  39.010  20.044  33.716 0.0000000000
67363  38.803  19.563  33.301 0.0000000000
67364  39.140  19.605  32.970 0.0000000000
67365  38.593  19.167  32.923 0.0000000000
67366  38.348  18.835  32.467 0.0000000000
67367  38.019  18.719  32.876 0.0000000000
67368  36.613  17.606  33.261 0.0000000000
67369  36.800  17.796  32.773 0.0000000000
67370  36.307  17.333  32.792 0.0000000000
67371  35.966  17.043  32.375 0.0000000000
67372  35.846  16.835  32.838 0.0000000000
67373  36.170  16.465  35.040 0.0000000000
67374  36.200  16.802  34.623 0.0000000000
67375  35.881  16.204  34.580 0.0000000000
67376  34.980  15.078  33.696 0.0000000000
67377  35.286  15.674  33.752 0.0000000000
67378  34.977  15.420  33.284 0.0000000000
67379  34.971  15.734  32.857 0.0000000000
67380  34.630  15.181  32.827 0.0000000000
67381  34.280  14.936  32.396 0.0000000000
67382  34.312  14.589  32.793 0.0000000000
67383  34.074  12.923  33.018 0.0000000000
67384  33.884  13.266  32.632 0.0000000000
67385  33.728  12.538  32.557 0.0000000000
67386  33.386  12.147  32.083 0.0000000000
67387  33.560  11.812  32.476 0.0000000000
67394  40.047  9.291  52.673 0.0000000000
67404  39.880  9.103  49.969 0.0000000000
67409  39.134  8.608  47.404 0.0000000000
72766  37.833  23.125  39.040 0.0000000000
72767  37.795  22.860  39.541 0.0000000000
72768  38.346  21.636  40.159 0.0000000000
72769  38.232  21.904  39.639 0.0000000000
72770  38.564  21.470  39.769 0.0000000000
72771  38.730  21.332  39.426 0.0000000000
72772  38.955  21.091  39.945 0.0000000000
72773  39.405  20.858  42.135 0.0000000000
72774  39.072  21.039  41.667 0.0000000000
72775  39.647  20.723  41.757 0.0000000000
72776  40.453  19.823  40.943 0.0000000000
72777  40.041  20.262  40.955 0.0000000000
72778  40.098  20.043  40.493 0.0000000000
72779  39.784  20.304  40.058 0.0000000000
72780  40.078  19.791  40.053 0.0000000000
72781  39.934  19.476  39.673 0.0000000000
72782  40.240  19.187  40.114 0.0000000000
72783  40.336  17.512  40.426 0.0000000000
72784  40.086  17.799  40.055 0.0000000000
72785  39.777  17.171  39.986 0.0000000000
72786  39.232  16.888  39.545 0.0000000000
72787  39.489  16.626  39.898 0.0000000000
82531  38.667  23.590  36.679 0.0000000000
82534  40.040  24.136  35.200 0.0000000000
82539  41.386  23.116  33.924 0.0000000000
82540  41.174  23.503  34.240 0.0000000000
82541  41.648  23.598  33.865 0.0000000000
82542  42.145  24.700  33.498 0.0000000000
82543  41.758  24.576  33.786 0.0000000000
82556  45.202  24.691  32.308 0.0000000000
82557  45.147  25.270  32.291 0.0000000000
82558  45.628  24.885  32.212 0.0000000000
82560  45.987  24.409  32.159 0.0000000000
82561  43.851  21.855  32.139 0.0000000000
82562  44.327  22.581  32.188 0.0000000000
82563  44.361  22.040  32.030 0.0000000000
82564  45.291  22.124  31.305 0.0000000000
82565  45.453  22.519  31.713 0.0000000000
82566  45.887  22.777  31.539 0.0000000000
82567  46.286  23.450  31.710 0.0000000000
82568  46.155  23.071  31.302 0.0000000000
82570  45.813  22.835  30.869 0.0000000000
82571  44.156  22.374  29.764 0.0000000000
82572  44.846  22.721  29.935 0.0000000000
82573  44.314  22.768  29.511 0.0000000000
82578  41.512  21.535  28.637 0.0000000000
82579  41.681  21.902  28.444 0.0000000000
82580  41.021  21.587  28.174 0.0000000000
82582  40.355  21.237  27.883 0.0000000000
82583  40.338  19.954  28.977 0.0000000000
82584  40.684  20.360  28.888 0.0000000000
82585  39.942  20.030  28.619 0.0000000000
82586  38.462  19.712  27.611 0.0000000000
82587  39.163  20.072  27.879 0.0000000000
82588  38.765  20.129  27.475 0.0000000000
82589  38.951  20.470  27.362 0.0000000000
82590  38.323  20.122  27.098 0.0000000000
82591  37.949  20.115  26.757 0.0000000000
82592  37.683  19.696  26.883 0.0000000000
82593  36.163  18.370  26.668 0.0000000000
82594  36.442  18.789  26.477 0.0000000000
82595  35.925  18.260  26.251 0.0000000000
82596  35.718  18.090  25.821 0.0000000000
82597  35.439  17.660  26.042 0.0000000000
82598  37.567  18.247  31.584 0.0000000000
82599  37.915  18.368  31.252 0.0000000000
82600  37.221  18.022  31.151 0.0000000000
82601  35.878  17.219  30.318 0.0000000000
82602  36.487  17.629  30.317 0.0000000000
82603  36.176  17.508  29.875 0.0000000000
82604  36.483  17.799  29.452 0.0000000000
82605  35.862  17.386  29.429 0.0000000000
82606  33.821  15.170  30.146 0.0000000000
82607  34.254  15.711  30.240 0.0000000000
82608  33.967  15.485  29.728 0.0000000000
82609  34.133  15.929  28.395 0.0000000000
82610  34.379  16.163  28.847 0.0000000000
82611  34.665  16.518  28.440 0.0000000000
82612  35.251  17.094  28.500 0.0000000000
82613  34.978  16.891  28.030 0.0000000000
82614  35.269  17.244  27.607 0.0000000000
82615  34.704  16.649  27.543 0.0000000000
82616  34.022  15.473  26.546 0.0000000000
82617  34.405  16.117  26.645 0.0000000000
82618  34.326  15.927  26.199 0.0000000000
82619  34.618  16.382  25.823 0.0000000000
82620  34.322  15.745  25.721 0.0000000000
82621  34.330  15.524  25.263 0.0000000000
82622  34.076  15.105  25.577 0.0000000000
82661  39.397  18.237  48.342 0.0000000000
82662  38.813  18.793  48.172 0.0000000000
82663  39.409  18.818  47.795 0.0000000000
82664  39.401  19.368  47.183 0.0000000000
82665  39.982  18.837  47.348 0.0000000000
82666  39.340  10.396  54.121 0.0000000000
82667  39.039  10.969  54.026 0.0000000000
82668  39.530  11.057  53.540 0.0000000000
82669  40.255  12.479  51.723 0.0000000000
82670  39.898  12.479  52.354 0.0000000000
82671  40.169  13.158  51.741 0.0000000000
82672  40.011  13.839  51.681 0.0000000000
82673  40.411  13.851  51.084 0.0000000000
82674  40.617  12.367  48.925 0.0000000000
82675  40.703  12.419  49.621 0.0000000000
82676  40.970  13.031  49.011 0.0000000000
82677  41.444  15.071  48.393 0.0000000000
82678  41.217  14.479  49.102 0.0000000000
82679  41.168  15.139  49.035 0.0000000000
82680  40.841  15.165  49.636 0.0000000000
82681  41.053  15.821  49.000 0.0000000000
82682  40.716  16.534  48.912 0.0000000000
82683  41.165  16.498  48.313 0.0000000000
82684  41.763  17.469  46.385 0.0000000000
82685  41.386  17.632  46.954 0.0000000000
82686  41.444  18.170  46.317 0.0000000000
82687  41.025  18.764  46.283 0.0000000000
82688  41.467  18.641  45.758 0.0000000000
82689  41.390  19.086  45.319 0.0000000000
82690  41.750  18.487  45.360 0.0000000000
82691  42.230  17.254  44.514 0.0000000000
82692  42.181  18.021  44.468 0.0000000000
82693  42.187  17.713  44.019 0.0000000000
82694  42.109  18.093  43.510 0.0000000000
82695  42.076  17.377  43.544 0.0000000000
82696  40.971  14.220  44.639 0.0000000000
82697  41.424  14.923  44.621 0.0000000000
82698  41.100  14.687  44.116 0.0000000000
82699  40.811  15.262  42.619 0.0000000000
82700  41.216  15.583  43.063 0.0000000000
82701  41.202  15.998  42.586 0.0000000000
82702  41.506  16.705  42.611 0.0000000000
82703  41.064  16.358  42.149 0.0000000000
82704  40.919  16.661  41.685 0.0000000000
82705  40.616  16.002  41.685 0.0000000000
82706  39.506  14.607  40.571 0.0000000000
82707  39.706  15.273  40.664 0.0000000000
82708  39.292  14.960  40.104 0.0000000000
82709  39.040  15.282  39.663 0.0000000000
82710  38.867  14.641  39.558 0.0000000000
82756  38.268  8.584  44.106 0.0000000000
82757  38.487  9.231  44.187 0.0000000000
82758  38.297  8.924  43.661 0.0000000000
82759  38.319  9.279  42.262 0.0000000000
82760  38.463  9.551  42.734 0.0000000000
82761  38.459  9.989  42.460 0.0000000000
82762  38.693  10.736  42.658 0.0000000000
82763  38.442  10.467  42.138 0.0000000000
82764  37.380  7.970  40.448 0.0000000000
82765  37.630  8.276  40.902 0.0000000000
82766  37.567  8.716  40.558 0.0000000000
82767  37.848  10.797  40.155 0.0000000000
82768  37.928  10.339  40.627 0.0000000000
82769  38.173  11.081  40.752 0.0000000000
82770  38.442  11.390  41.364 0.0000000000
82771  38.425  11.749  40.786 0.0000000000
82772  38.728  12.438  40.705 0.0000000000
82773  38.367  12.095  40.186 0.0000000000
82774  37.720  12.526  38.361 0.0000000000
82775  38.098  12.832  38.880 0.0000000000
82776  37.938  13.224  38.370 0.0000000000
82777  38.024  13.942  38.494 0.0000000000
82778  37.628  13.617  37.925 0.0000000000
82779  37.329  14.003  37.555 0.0000000000
82780  37.272  13.331  37.393 0.0000000000
82781  36.429  12.088  36.330 0.0000000000
82782  36.606  12.755  36.454 0.0000000000
82783  36.195  12.501  35.990 0.0000000000
82784  35.940  12.875  35.691 0.0000000000
82785  35.808  12.214  35.599 0.0000000000
82786  35.756  9.129  36.575 0.0000000000
82787  35.922  9.850  36.514 0.0000000000
82788  35.620  9.476  36.102 0.0000000000
82789  34.877  9.947  34.935 0.0000000000
82790  35.213  10.310  35.247 0.0000000000
82791  34.997  10.782  34.889 0.0000000000
82792  35.120  11.569  34.876 0.0000000000
82793  34.796  11.229  34.517 0.0000000000
82794  34.618  11.650  34.162 0.0000000000
82795  34.472  10.818  34.170 0.0000000000
82797  33.863  9.973  33.370 0.0000000000
92957  38.788  17.530  38.816 0.0000000000
92958  38.585  17.923  38.358 0.0000000000
92959  38.248  17.262  38.346 0.0000000000
92960  37.765  16.990  37.769 0.0000000000
92961  37.327  16.725  37.266 0.0000000000
92962  36.932  16.420  36.726 0.0000000000
92963  37.063  16.060  37.155 0.0000000000
92964  36.883  15.435  36.979 0.0000000000
92965  36.779  14.776  36.829 0.0000000000
94039  38.524  21.663  45.115 0.0000000000
94040  38.828  21.409  44.678 0.0000000000
94041  39.136  21.157  44.264 0.0000000000
94042  39.435  20.891  43.794 0.0000000000
94043  39.749  20.713  44.235 0.0000000000
94044  40.370  20.329  44.254 0.0000000000
94045  40.932  19.899  44.251 0.0000000000
94914  36.080  18.613  24.058 0.0000000000
94915  36.102  18.480  23.588 0.0000000000
94916  35.893  17.951  23.823 0.0000000000
94917  35.736  17.330  23.691 0.0000000000
94918  35.552  16.685  23.520 0.0000000000
95995  40.234  20.551  33.130 0.0000000000
95996  40.766  21.063  33.185 0.0000000000
95997  40.666  20.481  32.868 0.0000000000
95998  41.102  20.380  32.626 0.0000000000
95999  41.532  20.374  32.339 0.0000000000
96000  41.954  20.399  32.101 0.0000000000
96001  41.327  19.919  31.857 0.0000000000
96002  41.046  19.532  31.353 0.0000000000
96003  40.774  19.301  30.858 0.0000000000
96004  40.406  19.223  30.307 0.0000000000
96005  40.032  19.043  30.660 0.0000000000
96006  39.288  18.794  30.553 0.0000000000
96007  38.563  18.567  30.480 0.0000000000
96008  33.203  12.891  31.270 0.0000000000
96009  33.082  13.159  30.839 0.0000000000
96021  38.470  12.115  53.479 0.0000000000
96022  39.598  9.912  47.586 0.0000000000
96023  40.024  10.608  47.620 0.0000000000
96024  39.740  10.367  47.037 0.0000000000
96025  39.885  10.766  46.527 0.0000000000
96026  39.929  11.222  46.122 0.0000000000
96027  40.038  11.729  45.629 0.0000000000
96028  39.651  10.973  45.516 0.0000000000
96029  39.377  10.700  44.905 0.0000000000
96030  39.101  10.397  44.360 0.0000000000
96044  36.357  6.202  37.948 0.0000000000
96045  36.044  6.692  37.561 0.0000000000
96046  36.225  5.855  37.467 0.0000000000
99241  37.497  20.435  25.774 0.0000000000
99242  37.194  19.942  25.941 0.0000000000
100310  38.659  21.880  38.452 0.0000000000
100311  38.694  22.233  37.999 0.0000000000
100312  38.869  21.764  38.093 0.0000000000
100313  39.031  21.633  37.671 0.0000000000
100314  39.095  21.458  37.238 0.0000000000
100315  38.182  19.227  36.352 0.0000000000
100316  38.577  19.751  36.361 0.0000000000
100317  38.242  19.507  35.883 0.0000000000
100318  38.339  19.805  35.404 0.0000000000
100319  38.518  20.125  34.922 0.0000000000
100320  38.813  20.340  34.519 0.0000000000
100321  38.370  19.737  34.472 0.0000000000
100322  38.162  19.338  34.048 0.0000000000
100323  37.938  18.953  33.661 0.0000000000
100324  37.683  18.601  33.269 0.0000000000
100325  37.375  18.429  33.663 0.0000000000
100326  36.866  17.897  33.686 0.0000000000
100327  36.426  17.373  33.712 0.0000000000
100328  35.688  15.177  34.930 0.0000000000
100329  35.612  15.502  34.579 0.0000000000
100330  35.400  14.875  34.549 0.0000000000
100331  35.057  14.670  34.082 0.0000000000
100332  34.735  14.457  33.630 0.0000000000
100333  34.410  14.223  33.189 0.0000000000
100334  34.585  13.863  33.579 0.0000000000
100335  34.394  13.250  33.470 0.0000000000
100336  34.292  12.578  33.405 0.0000000000
103564  37.850  22.594  40.015 0.0000000000
103565  37.899  22.363  40.553 0.0000000000
103566  38.150  21.829  40.603 0.0000000000
103567  38.549  21.397  40.727 0.0000000000
103568  40.515  20.208  42.211 0.0000000000
103569  40.202  20.369  41.794 0.0000000000
103570  40.741  19.945  41.795 0.0000000000
103571  40.820  19.631  41.367 0.0000000000
103572  40.759  19.284  40.932 0.0000000000
103573  40.525  18.898  40.519 0.0000000000
103574  40.884  18.627  40.883 0.0000000000
103575  40.799  17.931  40.876 0.0000000000
103576  40.562  17.257  40.823 0.0000000000
109423  39.283  23.305  36.005 0.0000000000
109424  39.273  23.648  35.903 0.0000000000
109425  39.652  23.482  35.602 0.0000000000
109426  40.069  23.706  35.265 0.0000000000
109427  40.496  23.988  34.947 0.0000000000
109428  42.264  23.280  33.276 0.0000000000
109429  42.079  23.718  33.595 0.0000000000
109430  42.502  23.845  33.348 0.0000000000
109431  42.644  24.386  33.386 0.0000000000
109438  44.318  24.893  32.584 0.0000000000
109439  44.752  24.485  32.447 0.0000000000
109440  45.034  24.037  32.284 0.0000000000
109441  43.808  20.921  31.433 0.0000000000
109442  44.389  21.538  31.728 0.0000000000
109443  44.213  21.203  31.230 0.0000000000
109444  44.591  21.565  31.019 0.0000000000
109445  44.928  21.959  30.846 0.0000000000
109446  45.194  22.363  30.654 0.0000000000
109447  44.471  21.929  30.398 0.0000000000
109448  43.941  21.964  29.968 0.0000000000
109449  43.388  22.052  29.547 0.0000000000
109450  42.854  22.153  29.126 0.0000000000
109451  42.640  21.765  29.303 0.0000000000
109452  41.951  21.451  29.066 0.0000000000
109453  41.286  21.144  28.773 0.0000000000
109454  38.863  19.303  28.632 0.0000000000
109455  39.216  19.642  28.430 0.0000000000
109456  38.511  19.293  28.232 0.0000000000
109457  38.123  19.301  27.791 0.0000000000
109458  37.735  19.300  27.407 0.0000000000
109459  37.383  19.278  27.052 0.0000000000
109460  37.063  18.850  27.260 0.0000000000
109461  36.442  18.405  27.075 0.0000000000
109462  35.900  17.997  26.898 0.0000000000
109463  36.310  17.438  31.546 0.0000000000
109464  36.543  17.630  31.162 0.0000000000
109465  35.968  17.190  31.127 0.0000000000
109466  35.620  16.949  30.720 0.0000000000
109467  35.311  16.768  30.272 0.0000000000
109468  33.295  14.672  29.186 0.0000000000
109469  33.713  15.264  29.238 0.0000000000
109470  33.461  15.001  28.742 0.0000000000
109471  33.660  15.319  28.321 0.0000000000
109472  33.932  15.639  27.900 0.0000000000
109473  34.199  16.017  27.483 0.0000000000
109474  33.779  15.342  27.397 0.0000000000
109475  33.721  15.091  26.905 0.0000000000
109495  37.772  15.324  51.157 0.0000000000
109497  37.894  16.026  50.549 0.0000000000
109498  38.032  16.680  49.975 0.0000000000
109499  38.137  17.327  49.455 0.0000000000
109500  38.200  18.062  48.904 0.0000000000
109501  38.726  17.499  49.181 0.0000000000
109502  39.347  17.630  48.917 0.0000000000
109503  39.892  17.740  48.641 0.0000000000
109504  39.981  10.535  52.939 0.0000000000
109505  39.868  11.095  52.971 0.0000000000
109506  40.144  11.137  52.304 0.0000000000
109507  40.324  11.748  51.669 0.0000000000
109508  40.510  12.439  50.992 0.0000000000
109509  41.163  13.432  47.836 0.0000000000
109510  41.206  13.626  48.437 0.0000000000
109511  41.481  14.154  47.881 0.0000000000
109512  41.623  14.894  47.853 0.0000000000
109513  41.613  15.694  47.755 0.0000000000
109514  41.522  16.395  47.685 0.0000000000
109515  41.782  16.187  47.169 0.0000000000
109516  41.928  16.749  46.496 0.0000000000
109517  42.002  17.286  45.899 0.0000000000
109518  42.020  17.793  45.375 0.0000000000
109519  42.139  17.017  45.402 0.0000000000
109520  42.186  16.773  45.005 0.0000000000
109521  42.102  16.526  44.530 0.0000000000
109522  40.314  13.577  43.662 0.0000000000
109523  40.723  14.352  43.664 0.0000000000
109524  40.380  14.061  43.116 0.0000000000
109525  40.412  14.539  42.577 0.0000000000
109526  40.412  14.942  42.087 0.0000000000
109527  40.329  15.304  41.647 0.0000000000
109528  40.037  14.541  41.564 0.0000000000
109529  39.665  14.231  41.063 0.0000000000
109530  39.306  13.892  40.534 0.0000000000
109558  38.024  7.863  43.087 0.0000000000
109559  38.218  8.576  43.094 0.0000000000
109560  38.053  8.205  42.629 0.0000000000
109561  38.140  8.584  42.161 0.0000000000
109562  38.144  8.965  41.775 0.0000000000
109563  37.139  8.831  39.621 0.0000000000
109564  37.477  9.170  40.141 0.0000000000
109565  37.296  9.619  39.576 0.0000000000
109566  37.427  10.458  39.593 0.0000000000
109567  37.739  11.212  39.622 0.0000000000
109568  37.993  11.844  39.603 0.0000000000
109569  37.637  11.560  38.957 0.0000000000
109570  37.524  11.915  38.343 0.0000000000
109571  37.362  12.250  37.779 0.0000000000
109572  37.211  12.632  37.277 0.0000000000
109573  37.032  11.965  37.261 0.0000000000
109574  36.658  11.651  36.784 0.0000000000
109575  36.277  11.345  36.345 0.0000000000
109576  35.204  8.312  35.882 0.0000000000
109577  35.319  9.100  35.758 0.0000000000
109578  35.017  8.698  35.433 0.0000000000
109579  34.835  9.095  35.017 0.0000000000
109580  34.605  9.546  34.642 0.0000000000
109581  34.369  9.965  34.245 0.0000000000
109582  34.317  9.111  34.260 0.0000000000
117059  39.412  20.022  38.784 0.0000000000
117060  39.250  20.325  38.332 0.0000000000
117061  39.284  19.695  38.370 0.0000000000
117062  38.905  19.335  37.927 0.0000000000
117063  38.558  19.098  37.417 0.0000000000
117064  38.384  18.226  37.899 0.0000000000
117065  38.246  18.540  37.403 0.0000000000
117066  38.178  18.876  36.903 0.0000000000
117067  37.789  18.615  36.402 0.0000000000
117068  37.370  18.320  35.876 0.0000000000
117069  37.118  18.051  35.399 0.0000000000
117070  36.838  17.702  34.996 0.0000000000
117071  36.791  17.440  35.479 0.0000000000
117072  36.467  16.777  35.484 0.0000000000
117073  36.169  16.108  35.427 0.0000000000
117074  36.576  16.081  36.238 0.0000000000
117075  36.222  15.782  35.792 0.0000000000
117076  35.960  15.464  35.345 0.0000000000
117077  35.820  14.849  35.287 0.0000000000
117078  35.683  14.227  35.210 0.0000000000
117079  35.556  13.636  35.086 0.0000000000
119588  37.912  22.496  42.985 0.0000000000
119589  38.081  22.085  42.515 0.0000000000
119590  38.288  21.676  42.019 0.0000000000
119591  38.513  21.500  42.490 0.0000000000
119592  39.104  21.058  42.517 0.0000000000
119593  39.745  20.717  42.600 0.0000000000
119594  39.721  20.689  43.376 0.0000000000
119595  40.070  20.570  43.036 0.0000000000
119596  40.299  20.427  42.608 0.0000000000
119597  40.873  19.997  42.610 0.0000000000
119598  41.374  19.483  42.603 0.0000000000
119599  41.759  18.873  42.560 0.0000000000
121630  36.610  18.670  22.356 0.0000000000
121631  36.169  18.369  23.083 0.0000000000
121632  36.343  18.156  22.651 0.0000000000
121633  36.558  17.926  22.217 0.0000000000
124147  40.259  22.405  34.700 0.0000000000
124148  40.504  22.879  34.674 0.0000000000
124149  40.682  22.556  34.284 0.0000000000
124150  41.133  22.636  33.930 0.0000000000
124151  41.555  22.660  33.594 0.0000000000
124152  41.229  21.562  33.241 0.0000000000
124153  41.627  22.082  33.291 0.0000000000
124154  41.963  22.680  33.283 0.0000000000
124155  42.409  22.737  33.026 0.0000000000
124156  42.819  22.797  32.825 0.0000000000
124157  43.239  22.872  32.659 0.0000000000
124158  43.694  23.004  32.486 0.0000000000
124159  43.338  22.241  32.446 0.0000000000
124160  43.376  21.694  32.287 0.0000000000
124161  43.361  21.173  31.980 0.0000000000
124162  42.400  20.476  31.892 0.0000000000
124163  42.835  20.552  31.720 0.0000000000
124164  43.348  20.703  31.587 0.0000000000
124165  43.082  20.443  31.072 0.0000000000
124166  42.736  20.359  30.470 0.0000000000
124167  42.338  20.417  29.929 0.0000000000
124168  41.884  20.489  29.538 0.0000000000
124169  41.518  20.106  29.610 0.0000000000
124170  40.775  19.896  29.348 0.0000000000
124171  40.033  19.630  29.122 0.0000000000
124172  40.064  19.227  29.789 0.0000000000
124173  39.690  19.292  29.359 0.0000000000
124174  39.254  19.304  28.984 0.0000000000
124175  38.534  19.014  28.893 0.0000000000
124176  37.855  18.719  28.799 0.0000000000
124177  37.174  18.376  28.705 0.0000000000
124178  34.357  15.485  31.604 0.0000000000
124179  34.450  15.735  31.157 0.0000000000
124180  34.026  15.172  31.114 0.0000000000
124181  33.694  14.866  30.572 0.0000000000
124182  33.444  14.567  30.085 0.0000000000
124183  33.073  13.521  30.418 0.0000000000
124184  33.113  13.892  30.005 0.0000000000
124185  33.189  14.295  29.582 0.0000000000
124206  37.651  14.622  51.704 0.0000000000
124207  38.248  14.765  51.571 0.0000000000
124208  38.809  14.957  51.451 0.0000000000
124209  39.411  15.075  51.119 0.0000000000
124210  40.175  10.568  50.056 0.0000000000
124211  40.362  11.205  50.178 0.0000000000
124212  40.296  11.111  49.474 0.0000000000
124213  40.425  11.711  48.786 0.0000000000
124214  40.621  12.248  48.236 0.0000000000
124215  40.348  11.285  47.607 0.0000000000
124216  40.599  12.003  47.652 0.0000000000
124217  40.848  12.767  47.710 0.0000000000
124218  41.070  13.264  47.229 0.0000000000
124219  41.279  13.713  46.760 0.0000000000
124220  41.439  14.178  46.269 0.0000000000
124221  41.552  14.668  45.711 0.0000000000
124222  41.181  13.983  45.706 0.0000000000
124223  40.864  13.761  45.164 0.0000000000
124224  40.530  13.473  44.666 0.0000000000
124225  40.096  12.265  45.048 0.0000000000
124226  40.131  12.766  44.571 0.0000000000
124227  40.197  13.216  44.154 0.0000000000
124228  39.869  12.895  43.638 0.0000000000
124229  39.550  12.582  43.212 0.0000000000
124230  39.231  12.282  42.815 0.0000000000
124256  37.109  7.639  39.977 0.0000000000
124258  36.935  7.287  39.498 0.0000000000
124259  36.980  8.107  39.620 0.0000000000
124260  36.822  8.544  39.079 0.0000000000
124261  36.652  9.013  38.514 0.0000000000
124262  36.514  9.451  37.971 0.0000000000
124263  36.376  9.831  37.475 0.0000000000
124264  36.220  9.098  37.511 0.0000000000
124265  35.939  8.769  37.071 0.0000000000
124266  35.655  8.396  36.677 0.0000000000
124267  35.779  7.112  37.163 0.0000000000
124268  35.542  7.550  36.701 0.0000000000
124269  35.345  7.947  36.301 0.0000000000
124270  35.124  7.476  35.917 0.0000000000
129579  38.758  20.936  46.038 0.0000000000
129580  39.352  20.432  46.050 0.0000000000
131429  36.351  19.248  24.284 0.0000000000
131430  36.087  18.719  24.516 0.0000000000
131431  35.867  18.241  24.699 0.0000000000
131432  35.500  17.676  24.909 0.0000000000
133685  37.978  23.678  38.019 0.0000000000
133686  38.139  23.922  37.521 0.0000000000
133687  38.223  23.466  37.567 0.0000000000
133688  38.427  23.352  37.160 0.0000000000
133689  38.741  23.206  36.816 0.0000000000
133690  38.708  22.538  37.457 0.0000000000
133691  38.813  22.839  36.945 0.0000000000
133692  39.016  23.107  36.455 0.0000000000
133693  39.285  22.932  36.114 0.0000000000
133694  39.546  22.720  35.774 0.0000000000
133695  39.737  22.514  35.509 0.0000000000
133696  39.159  20.621  37.859 0.0000000000
133697  39.136  20.911  37.322 0.0000000000
133698  39.133  21.241  36.828 0.0000000000
133699  38.873  20.336  36.395 0.0000000000
133700  39.081  21.009  36.354 0.0000000000
133701  39.200  21.549  36.366 0.0000000000
133702  39.337  21.844  35.930 0.0000000000
133703  39.548  22.087  35.495 0.0000000000
133704  39.874  22.257  35.106 0.0000000000
133705  39.959  21.915  34.692 0.0000000000
133706  40.008  21.493  34.268 0.0000000000
133707  39.977  21.103  33.858 0.0000000000
133708  39.144  20.510  34.145 0.0000000000
133709  39.487  20.604  33.783 0.0000000000
133710  39.830  20.605  33.423 0.0000000000
133711  39.674  20.063  33.048 0.0000000000
133712  39.453  19.632  32.652 0.0000000000
133713  39.236  19.237  32.212 0.0000000000
133714  38.936  18.881  31.760 0.0000000000
133715  38.620  18.859  32.119 0.0000000000
133716  37.987  18.515  32.043 0.0000000000
133717  37.344  18.161  31.973 0.0000000000
133718  37.372  18.333  32.832 0.0000000000
133719  37.077  18.014  32.372 0.0000000000
133720  36.706  17.720  31.935 0.0000000000
133721  36.128  17.236  31.935 0.0000000000
133722  35.579  16.775  31.954 0.0000000000
133723  35.102  16.304  31.975 0.0000000000
133724  36.523  17.346  34.590 0.0000000000
133725  36.283  17.120  34.148 0.0000000000
133726  36.019  16.832  33.734 0.0000000000
133727  35.599  15.908  34.184 0.0000000000
133728  35.640  16.247  33.759 0.0000000000
133729  35.719  16.555  33.322 0.0000000000
133730  35.356  16.301  32.862 0.0000000000
133731  35.002  16.036  32.419 0.0000000000
133732  34.662  15.777  32.023 0.0000000000
133733  34.297  15.214  32.022 0.0000000000
133734  33.944  14.625  31.960 0.0000000000
133735  33.685  13.925  31.850 0.0000000000
133736  34.061  13.951  32.720 0.0000000000
133737  33.751  13.578  32.222 0.0000000000
133738  33.486  13.256  31.772 0.0000000000
133739  33.296  12.545  31.677 0.0000000000
133745  39.137  9.702  54.650 0.0000000000
133746  39.504  9.802  54.170 0.0000000000
133749  39.808  9.841  53.586 0.0000000000
133750  40.089  9.938  52.877 0.0000000000
133751  40.233  10.029  52.118 0.0000000000
133752  40.182  10.028  51.378 0.0000000000
133760  40.040  9.229  51.287 0.0000000000
133761  40.076  9.933  50.650 0.0000000000
133762  39.949  9.836  49.990 0.0000000000
133763  39.864  9.684  49.399 0.0000000000
133764  39.745  9.538  48.822 0.0000000000
133766  39.504  8.910  48.686 0.0000000000
133767  39.446  9.438  48.140 0.0000000000
133768  39.253  9.271  47.457 0.0000000000
133769  39.058  9.133  46.841 0.0000000000
133770  38.838  8.976  46.228 0.0000000000
140456  37.917  23.387  38.531 0.0000000000
140457  38.047  22.933  38.579 0.0000000000
140458  38.235  22.487  38.635 0.0000000000
140459  37.997  22.346  39.591 0.0000000000
140460  38.185  22.174  39.147 0.0000000000
140461  38.400  22.008  38.781 0.0000000000
140462  38.671  21.593  38.919 0.0000000000
140463  38.977  21.212  39.027 0.0000000000
140464  39.280  20.842  39.093 0.0000000000
140465  38.550  21.390  41.580 0.0000000000
140466  38.779  21.209  41.205 0.0000000000
140467  38.986  21.080  40.803 0.0000000000
140468  39.915  20.509  41.372 0.0000000000
140469  39.535  20.676  40.913 0.0000000000
140470  39.216  20.886  40.435 0.0000000000
140471  39.372  20.729  40.032 0.0000000000
140472  39.495  20.574  39.584 0.0000000000
140473  39.489  20.327  39.174 0.0000000000
140474  39.645  19.753  39.234 0.0000000000
140475  39.707  19.089  39.278 0.0000000000
140476  39.602  18.396  39.277 0.0000000000
140477  40.266  18.473  40.060 0.0000000000
140478  39.814  18.101  39.677 0.0000000000
140479  39.309  17.787  39.268 0.0000000000
140480  39.010  17.189  39.193 0.0000000000
140481  38.709  16.594  39.037 0.0000000000
140482  38.481  15.983  38.878 0.0000000000
152290  40.701  23.334  34.643 0.0000000000
152291  40.866  23.788  34.603 0.0000000000
152292  40.926  24.223  34.525 0.0000000000
152293  41.801  24.122  33.900 0.0000000000
152294  41.346  24.412  34.145 0.0000000000
152295  40.812  24.595  34.373 0.0000000000
152317  44.232  23.154  32.329 0.0000000000
152318  44.746  23.329  32.222 0.0000000000
152319  45.248  23.518  32.162 0.0000000000
152320  44.925  22.277  31.876 0.0000000000
152321  45.398  22.976  32.012 0.0000000000
152322  45.756  23.705  32.126 0.0000000000
152323  46.170  23.918  31.982 0.0000000000
152329  45.363  22.742  30.402 0.0000000000
152338  42.323  22.193  28.668 0.0000000000
152344  41.423  20.647  29.181 0.0000000000
152345  41.004  20.786  28.831 0.0000000000
152346  40.568  20.815  28.461 0.0000000000
152347  39.598  20.040  28.273 0.0000000000
152348  39.853  20.438  28.162 0.0000000000
152349  40.117  20.840  28.046 0.0000000000
152350  39.683  20.891  27.646 0.0000000000
152353  38.158  20.508  26.632 0.0000000000
152354  37.578  20.033  26.409 0.0000000000
152355  37.027  19.554  26.124 0.0000000000
152356  37.047  19.247  26.690 0.0000000000
152357  36.738  19.197  26.290 0.0000000000
152358  36.472  19.032  25.859 0.0000000000
152359  35.981  18.482  25.614 0.0000000000
152360  35.570  17.907  25.378 0.0000000000
152361  35.169  17.213  25.170 0.0000000000
152362  38.638  18.605  31.306 0.0000000000
152363  38.240  18.467  30.879 0.0000000000
152364  37.818  18.323  30.417 0.0000000000
152365  36.836  17.814  30.758 0.0000000000
152366  37.114  18.010  30.351 0.0000000000
152367  37.474  18.240  29.949 0.0000000000
152368  37.145  18.178  29.499 0.0000000000
152369  36.798  18.105  29.087 0.0000000000
152370  36.496  18.006  28.639 0.0000000000
152371  34.574  15.981  30.713 0.0000000000
152372  34.749  16.241  30.270 0.0000000000
152373  34.999  16.554  29.817 0.0000000000
152374  34.138  15.825  29.281 0.0000000000
152375  34.698  16.360  29.322 0.0000000000
152376  35.270  16.904  29.389 0.0000000000
152377  35.551  17.257  28.951 0.0000000000
152378  35.851  17.586  28.550 0.0000000000
152379  36.178  17.889  28.171 0.0000000000
152380  35.897  17.759  27.722 0.0000000000
152381  35.589  17.633  27.225 0.0000000000
152382  35.372  17.478  26.765 0.0000000000
152383  34.516  16.399  27.083 0.0000000000
152384  34.861  16.821  26.692 0.0000000000
152385  35.150  17.224  26.322 0.0000000000
152386  34.982  17.016  25.916 0.0000000000
152387  34.877  16.824  25.483 0.0000000000
152388  34.855  16.605  25.008 0.0000000000
152389  34.621  15.939  24.899 0.0000000000
152437  38.240  18.750  48.424 0.0000000000
152438  38.267  19.376  47.951 0.0000000000
152439  38.254  19.947  47.462 0.0000000000
152440  38.824  19.979  47.040 0.0000000000
152441  39.399  19.900  46.604 0.0000000000
152442  39.966  19.899  46.061 0.0000000000
152444  38.783  11.544  53.756 0.0000000000
152445  38.994  12.311  53.201 0.0000000000
152446  39.704  11.739  52.933 0.0000000000
152447  39.524  12.377  52.841 0.0000000000
152448  39.244  13.032  52.705 0.0000000000
152449  39.538  13.759  52.093 0.0000000000
152450  39.808  14.457  51.387 0.0000000000
152451  39.974  15.142  50.678 0.0000000000
152452  40.517  11.805  50.225 0.0000000000
152453  40.635  12.449  50.323 0.0000000000
152454  40.742  13.086  50.449 0.0000000000
152455  41.114  13.751  49.141 0.0000000000
152456  40.964  13.797  49.840 0.0000000000
152457  40.726  13.860  50.489 0.0000000000
152458  40.633  14.535  50.364 0.0000000000
152459  40.423  15.162  50.224 0.0000000000
152460  40.079  15.819  50.014 0.0000000000
152461  40.221  16.487  49.410 0.0000000000
152462  40.347  17.172  48.800 0.0000000000
152463  40.450  17.790  48.175 0.0000000000
152464  41.293  17.076  47.640 0.0000000000
152465  40.946  17.762  47.571 0.0000000000
152466  40.517  18.367  47.452 0.0000000000
152467  40.531  18.808  46.773 0.0000000000
152468  40.534  19.279  46.219 0.0000000000
152469  40.462  19.752  45.681 0.0000000000
152470  40.908  19.657  45.202 0.0000000000
152471  41.160  19.546  44.749 0.0000000000
152472  41.476  19.378  44.360 0.0000000000
152473  42.004  18.315  44.890 0.0000000000
152474  41.874  18.773  44.359 0.0000000000
152475  41.722  19.131  43.889 0.0000000000
152476  41.880  18.815  43.486 0.0000000000
152477  41.953  18.459  43.046 0.0000000000
152478  41.896  18.069  42.605 0.0000000000
152479  41.651  15.179  45.101 0.0000000000
152480  41.772  15.733  44.567 0.0000000000
152481  41.880  16.236  44.038 0.0000000000
152482  41.181  15.150  43.566 0.0000000000
152483  41.573  15.913  43.571 0.0000000000
152484  41.901  16.658  43.544 0.0000000000
152485  41.858  17.012  43.085 0.0000000000
152486  41.748  17.341  42.634 0.0000000000
152487  41.678  17.651  42.167 0.0000000000
152488  41.231  17.283  41.708 0.0000000000
152489  40.776  16.955  41.236 0.0000000000
152490  40.254  16.607  40.770 0.0000000000
152491  40.153  15.665  41.173 0.0000000000
152492  39.934  15.988  40.725 0.0000000000
152493  39.728  16.289  40.297 0.0000000000
152494  39.227  15.950  39.778 0.0000000000
152495  38.797  15.618  39.274 0.0000000000
152496  38.286  15.340  38.706 0.0000000000
152523  38.626  8.775  45.704 0.0000000000
152549  38.468  8.550  45.114 0.0000000000
152550  38.600  9.137  45.233 0.0000000000
152551  38.694  9.487  44.739 0.0000000000
152552  38.847  9.772  44.213 0.0000000000
152553  38.866  10.078  43.854 0.0000000000
152554  38.414  9.242  43.166 0.0000000000
152555  38.645  9.850  43.302 0.0000000000
152556  38.908  10.528  43.480 0.0000000000
152557  38.924  11.017  43.136 0.0000000000
152558  38.915  11.485  42.775 0.0000000000
152559  38.994  11.928  42.316 0.0000000000
152560  37.758  7.880  41.275 0.0000000000
152561  37.916  8.632  41.303 0.0000000000
152562  38.073  9.322  41.433 0.0000000000
152563  37.730  9.525  40.577 0.0000000000
152564  38.032  9.854  41.087 0.0000000000
152565  38.265  10.159  41.598 0.0000000000
152566  38.435  10.923  41.795 0.0000000000
152567  38.709  11.643  41.823 0.0000000000
152568  39.045  12.341  41.775 0.0000000000
152569  39.074  12.765  41.189 0.0000000000
152570  39.035  13.147  40.537 0.0000000000
152571  38.902  13.530  40.004 0.0000000000
152572  38.267  12.452  39.516 0.0000000000
152573  38.510  13.170  39.432 0.0000000000
152574  38.678  13.888  39.510 0.0000000000
152575  38.430  14.284  39.039 0.0000000000
152576  38.171  14.648  38.616 0.0000000000
152577  37.875  14.969  38.190 0.0000000000
152578  37.474  14.684  37.691 0.0000000000
152579  37.050  14.373  37.216 0.0000000000
152580  36.673  14.069  36.693 0.0000000000
152581  36.939  13.019  36.924 0.0000000000
152582  36.617  13.394  36.609 0.0000000000
152583  36.357  13.784  36.257 0.0000000000
152584  36.093  13.523  35.810 0.0000000000
152585  35.737  13.237  35.401 0.0000000000
152586  35.405  12.990  34.983 0.0000000000
152587  36.269  10.210  36.971 0.0000000000
152588  36.128  10.610  36.444 0.0000000000
152589  35.902  11.043  35.966 0.0000000000
152590  35.408  9.874  35.646 0.0000000000
152591  35.582  10.673  35.601 0.0000000000
152592  35.661  11.468  35.567 0.0000000000
152593  35.443  11.881  35.196 0.0000000000
152594  35.242  12.271  34.858 0.0000000000
152595  35.104  12.747  34.590 0.0000000000
152596  34.774  12.433  34.182 0.0000000000
152597  34.455  12.096  33.791 0.0000000000
152598  34.076  11.725  33.339 0.0000000000
152599  34.148  10.365  33.821 0.0000000000
152600  33.948  10.838  33.351 0.0000000000
152601  33.734  11.321  32.872 0.0000000000
152602  33.421  10.906  32.426 0.0000000000
