# Supplementary material for: A connectional hub in the rostral anterior cingulate cortex links areas of emotion and cognitive control
Source: eLife. 2019 Jun 19;8:e43761. doi: 10.7554/eLife.43761 (PMC6624020; doi:10.7554/eLife.43761)
Supplement: Supplementary file 1. [file elife-43761-supp1.zip › rh.8B.label]

#!ascii label  , from subject fsaverage vox2ras=TkReg coords=white
2186
12  11.028  14.638  62.225 0.0000000000
43  22.001  16.676  50.753 0.0000000000
92  7.604  19.342  46.805 0.0000000000
212  7.111  18.485  56.556 0.0000000000
226  9.815  9.033  50.378 0.0000000000
363  18.315  17.537  57.981 0.0000000000
472  11.711  11.435  43.114 0.0000000000
692  7.877  17.394  61.450 0.0000000000
693  7.613  22.956  57.922 0.0000000000
694  10.849  19.808  58.796 0.0000000000
706  8.721  12.746  58.245 0.0000000000
992  8.576  20.673  42.409 0.0000000000
1000  21.207  17.987  56.116 0.0000000000
1001  18.361  22.656  54.843 0.0000000000
1002  21.035  22.640  52.455 0.0000000000
1033  10.292  14.537  49.129 0.0000000000
1034  10.351  10.443  46.866 0.0000000000
1035  9.307  15.423  44.926 0.0000000000
1036  10.810  16.712  41.437 0.0000000000
1532  7.633  18.848  51.447 0.0000000000
1537  22.754  15.509  45.549 0.0000000000
1538  20.273  20.855  46.737 0.0000000000
1539  22.000  19.538  42.415 0.0000000000
1558  10.197  14.095  53.817 0.0000000000
1803  15.136  15.670  58.978 0.0000000000
1804  18.130  13.213  60.550 0.0000000000
1805  20.875  13.877  57.882 0.0000000000
1806  21.063  13.306  53.277 0.0000000000
1809  21.928  12.350  48.296 0.0000000000
2023  14.445  20.514  55.024 0.0000000000
2067  13.391  12.072  39.614 0.0000000000
2068  13.333  17.424  37.557 0.0000000000
2612  9.444  16.269  62.505 0.0000000000
2613  9.273  18.954  60.889 0.0000000000
2614  11.061  17.229  60.838 0.0000000000
2625  8.854  13.750  63.530 0.0000000000
2626  8.006  14.682  62.050 0.0000000000
2912  7.932  19.709  44.493 0.0000000000
2920  21.530  17.328  53.407 0.0000000000
2921  21.786  20.401  54.625 0.0000000000
2922  21.574  19.495  51.678 0.0000000000
2953  8.668  16.831  48.019 0.0000000000
2954  9.579  14.844  46.935 0.0000000000
2955  8.414  17.131  45.772 0.0000000000
2956  8.803  17.773  43.915 0.0000000000
3512  7.256  18.681  53.829 0.0000000000
3513  7.322  21.498  52.290 0.0000000000
3514  6.960  21.086  54.772 0.0000000000
3515  9.022  24.578  57.459 0.0000000000
3520  23.950  15.100  43.460 0.0000000000
3521  22.262  17.425  43.797 0.0000000000
3553  8.357  16.185  57.583 0.0000000000
3554  9.532  13.469  56.179 0.0000000000
3555  8.511  16.580  55.099 0.0000000000
3556  8.957  16.672  52.641 0.0000000000
3968  21.182  13.629  55.679 0.0000000000
3976  21.365  10.923  49.767 0.0000000000
3977  22.329  10.413  47.462 0.0000000000
3978  22.934  11.797  46.199 0.0000000000
4435  16.814  16.739  58.261 0.0000000000
4436  14.940  18.217  57.051 0.0000000000
4437  16.711  18.919  56.362 0.0000000000
4438  18.553  25.624  54.403 0.0000000000
4439  16.390  24.535  53.605 0.0000000000
4443  20.306  23.386  44.896 0.0000000000
4444  19.714  24.290  47.150 0.0000000000
4536  10.531  11.009  44.998 0.0000000000
4537  10.706  8.216  45.768 0.0000000000
4538  12.027  8.702  44.034 0.0000000000
4540  13.140  9.092  42.336 0.0000000000
4541  13.617  9.345  40.502 0.0000000000
4542  12.737  11.772  41.512 0.0000000000
4543  10.758  19.326  40.307 0.0000000000
4544  12.182  17.137  39.582 0.0000000000
4545  12.032  19.747  38.416 0.0000000000
4546  13.133  19.960  36.295 0.0000000000
5852  7.226  18.107  59.262 0.0000000000
5853  6.869  20.614  57.482 0.0000000000
5854  7.598  20.059  59.821 0.0000000000
5855  9.071  21.621  58.835 0.0000000000
5856  10.540  22.614  56.926 0.0000000000
5877  7.982  12.377  60.501 0.0000000000
5878  8.074  15.379  59.846 0.0000000000
6406  19.875  17.987  57.342 0.0000000000
6407  18.384  19.794  56.101 0.0000000000
6408  20.183  20.609  56.290 0.0000000000
6409  20.625  23.374  55.099 0.0000000000
6410  20.252  25.800  53.125 0.0000000000
6465  10.953  11.802  50.013 0.0000000000
6466  10.249  9.622  48.518 0.0000000000
6467  10.536  12.395  47.948 0.0000000000
6468  10.264  13.025  45.973 0.0000000000
6469  10.205  13.566  44.056 0.0000000000
6470  11.097  13.993  42.253 0.0000000000
6471  9.693  16.081  43.114 0.0000000000
6472  9.713  18.725  42.078 0.0000000000
7412  7.773  19.124  48.978 0.0000000000
7414  7.979  21.876  49.754 0.0000000000
7417  6.962  23.708  55.879 0.0000000000
7423  22.358  16.130  48.080 0.0000000000
7424  21.349  18.695  48.705 0.0000000000
7425  21.498  18.006  46.198 0.0000000000
7426  20.786  20.042  44.430 0.0000000000
7427  21.140  22.454  42.998 0.0000000000
7429  22.519  21.739  41.410 0.0000000000
7469  9.033  8.499  52.421 0.0000000000
7470  8.682  10.104  56.660 0.0000000000
7471  9.597  10.774  54.421 0.0000000000
7472  10.528  11.270  52.207 0.0000000000
7473  10.594  14.355  51.427 0.0000000000
7474  9.150  16.711  50.271 0.0000000000
8043  13.014  15.161  60.411 0.0000000000
8044  14.469  13.527  60.040 0.0000000000
8045  16.536  14.547  59.736 0.0000000000
8046  18.205  15.477  59.325 0.0000000000
8048  19.797  13.885  59.835 0.0000000000
8049  19.705  15.905  58.488 0.0000000000
8050  21.038  16.007  56.822 0.0000000000
8051  21.316  15.651  54.575 0.0000000000
8052  21.342  15.124  52.051 0.0000000000
8060  21.352  12.895  50.756 0.0000000000
8061  21.969  14.497  49.484 0.0000000000
8062  22.611  13.913  47.132 0.0000000000
8063  23.700  13.373  44.901 0.0000000000
8641  12.982  17.662  58.637 0.0000000000
8642  12.555  20.229  56.619 0.0000000000
8643  12.148  22.877  54.756 0.0000000000
8644  16.458  21.344  54.378 0.0000000000
8645  14.166  23.393  53.340 0.0000000000
8650  20.208  21.630  49.380 0.0000000000
8651  19.542  24.944  49.998 0.0000000000
8772  12.236  14.553  40.618 0.0000000000
8773  13.223  14.902  38.645 0.0000000000
8774  13.634  15.024  36.572 0.0000000000
8775  13.807  17.472  35.363 0.0000000000
8776  13.750  19.962  34.054 0.0000000000
10292  10.229  15.513  62.488 0.0000000000
10293  10.252  16.789  61.787 0.0000000000
10294  11.108  15.951  61.614 0.0000000000
10303  10.847  13.191  62.644 0.0000000000
10304  9.731  12.844  63.544 0.0000000000
10305  9.996  14.237  63.056 0.0000000000
10306  9.258  14.995  63.002 0.0000000000
10592  7.675  19.436  45.668 0.0000000000
10593  7.747  21.197  44.478 0.0000000000
10594  7.665  20.905  45.744 0.0000000000
10600  21.777  16.993  52.125 0.0000000000
10601  21.747  18.446  52.595 0.0000000000
10602  21.891  18.104  51.163 0.0000000000
10633  7.944  17.975  47.416 0.0000000000
10634  8.436  16.963  46.871 0.0000000000
10635  7.949  18.116  46.314 0.0000000000
10636  8.150  18.301  45.209 0.0000000000
11192  7.156  18.626  55.141 0.0000000000
11193  6.994  19.888  54.288 0.0000000000
11194  6.914  19.739  55.667 0.0000000000
11195  9.774  25.108  56.738 0.0000000000
11201  23.878  16.081  42.731 0.0000000000
11233  7.612  17.369  57.086 0.0000000000
11234  8.450  16.429  56.378 0.0000000000
11235  7.679  17.556  55.733 0.0000000000
11236  7.814  17.571  54.503 0.0000000000
11656  21.954  9.667  48.253 0.0000000000
11657  22.606  9.388  47.172 0.0000000000
11658  22.955  10.101  46.522 0.0000000000
12115  17.511  17.185  58.090 0.0000000000
12116  16.747  17.855  57.364 0.0000000000
12117  17.556  18.272  57.207 0.0000000000
12119  17.531  26.632  53.986 0.0000000000
12213  8.898  7.847  50.673 0.0000000000
12215  9.273  8.075  49.688 0.0000000000
12216  11.018  11.168  43.997 0.0000000000
12217  11.261  9.828  44.420 0.0000000000
12218  11.984  10.061  43.613 0.0000000000
12219  12.671  8.861  43.192 0.0000000000
12220  12.513  10.307  42.740 0.0000000000
12221  12.992  10.393  41.911 0.0000000000
12222  12.356  11.603  42.316 0.0000000000
12223  10.537  20.632  39.587 0.0000000000
12224  11.389  19.540  39.297 0.0000000000
13592  7.500  17.779  60.490 0.0000000000
13593  7.172  19.119  59.667 0.0000000000
13594  7.760  18.772  60.674 0.0000000000
13595  10.080  19.451  59.919 0.0000000000
13596  9.133  20.228  59.881 0.0000000000
13597  9.916  20.758  58.887 0.0000000000
13598  9.852  22.123  57.885 0.0000000000
13599  10.663  21.154  57.770 0.0000000000
13632  7.604  12.201  61.677 0.0000000000
13633  7.987  16.089  61.854 0.0000000000
13634  7.926  15.052  61.001 0.0000000000
13635  7.729  16.460  60.784 0.0000000000
13636  7.595  16.807  59.642 0.0000000000
14515  20.634  18.042  56.874 0.0000000000
14516  19.967  19.171  56.854 0.0000000000
14517  20.826  19.415  56.467 0.0000000000
14518  21.573  21.579  53.523 0.0000000000
14519  21.416  22.010  54.991 0.0000000000
14520  21.282  23.239  53.940 0.0000000000
14521  20.604  24.700  54.224 0.0000000000
14522  20.653  24.283  52.844 0.0000000000
14613  10.845  13.271  49.637 0.0000000000
14614  10.792  12.068  48.995 0.0000000000
14615  10.501  13.479  48.518 0.0000000000
14616  9.369  15.145  45.910 0.0000000000
14617  9.986  13.974  46.418 0.0000000000
14618  9.827  14.262  45.486 0.0000000000
14619  10.060  13.354  45.061 0.0000000000
14620  9.670  14.562  44.535 0.0000000000
14621  9.806  14.809  43.526 0.0000000000
14622  9.335  15.797  44.069 0.0000000000
14623  8.761  19.187  43.226 0.0000000000
14624  9.214  18.255  42.990 0.0000000000
14625  9.177  19.757  42.324 0.0000000000
14626  9.588  20.077  41.421 0.0000000000
16292  7.701  18.990  50.225 0.0000000000
16293  7.817  20.492  49.319 0.0000000000
16294  7.662  20.354  50.580 0.0000000000
16300  7.139  21.871  57.805 0.0000000000
16301  6.944  22.121  56.603 0.0000000000
16302  7.170  23.343  56.958 0.0000000000
16315  22.510  15.861  46.876 0.0000000000
16316  22.032  17.113  47.141 0.0000000000
16317  22.220  16.781  45.887 0.0000000000
16318  22.029  18.450  43.081 0.0000000000
16319  21.463  18.686  44.109 0.0000000000
16320  21.333  19.789  43.339 0.0000000000
16321  20.853  21.335  43.579 0.0000000000
16322  21.426  21.020  42.634 0.0000000000
16413  8.329  11.197  58.589 0.0000000000
16415  8.717  11.430  57.520 0.0000000000
16416  9.880  13.808  55.063 0.0000000000
16417  9.638  12.031  55.402 0.0000000000
16418  10.111  12.307  54.309 0.0000000000
16419  10.085  11.000  53.343 0.0000000000
16420  10.500  12.630  53.119 0.0000000000
16421  10.802  12.840  51.942 0.0000000000
16422  10.444  14.211  52.663 0.0000000000
16423  8.202  17.695  52.072 0.0000000000
16424  9.125  16.715  51.486 0.0000000000
16425  8.292  17.737  50.896 0.0000000000
16426  8.268  17.824  49.668 0.0000000000
17645  17.147  12.630  60.280 0.0000000000
17646  16.312  13.290  60.066 0.0000000000
17647  17.351  13.921  60.139 0.0000000000
17648  17.405  15.101  59.546 0.0000000000
17649  18.185  14.415  59.993 0.0000000000
17653  20.879  12.698  58.692 0.0000000000
17655  20.441  13.891  58.979 0.0000000000
17656  19.685  14.910  59.120 0.0000000000
17657  20.441  15.010  58.311 0.0000000000
17658  20.541  15.991  57.756 0.0000000000
17659  20.953  14.913  57.233 0.0000000000
17660  21.159  13.436  54.572 0.0000000000
17661  21.281  14.697  55.120 0.0000000000
17662  21.242  14.446  53.851 0.0000000000
17663  21.220  15.349  53.308 0.0000000000
17664  21.209  14.321  52.594 0.0000000000
17683  21.675  11.656  48.931 0.0000000000
17684  21.309  11.917  50.210 0.0000000000
17685  21.530  12.673  49.453 0.0000000000
17686  21.573  13.723  50.109 0.0000000000
17687  21.830  13.444  48.855 0.0000000000
17688  22.291  14.189  48.296 0.0000000000
17689  22.274  13.105  47.736 0.0000000000
17690  23.725  11.540  45.336 0.0000000000
17691  23.347  12.607  45.559 0.0000000000
17692  24.181  12.382  44.724 0.0000000000
19060  14.030  15.370  59.533 0.0000000000
19061  13.079  16.319  59.641 0.0000000000
19062  14.086  16.596  58.729 0.0000000000
19063  14.697  19.352  56.078 0.0000000000
19064  13.782  19.152  56.742 0.0000000000
19065  13.468  20.326  55.727 0.0000000000
19066  12.348  21.541  55.658 0.0000000000
19067  13.178  21.647  54.734 0.0000000000
19068  18.369  21.158  55.313 0.0000000000
19069  17.441  20.597  55.161 0.0000000000
19070  17.321  22.057  54.466 0.0000000000
19071  15.427  25.596  53.302 0.0000000000
19072  15.291  23.924  53.277 0.0000000000
19073  14.302  25.080  53.238 0.0000000000
19074  13.187  24.752  53.547 0.0000000000
19083  20.782  19.684  47.714 0.0000000000
19084  20.792  20.068  49.104 0.0000000000
19085  20.210  21.256  47.997 0.0000000000
19087  19.446  24.706  48.433 0.0000000000
19361  10.317  10.006  47.688 0.0000000000
19362  9.841  8.645  47.987 0.0000000000
19363  10.087  9.050  47.208 0.0000000000
19364  11.287  6.998  45.228 0.0000000000
19377  13.566  6.771  40.274 0.0000000000
19378  13.539  10.710  40.113 0.0000000000
19379  13.571  9.559  39.496 0.0000000000
19380  13.599  10.922  39.022 0.0000000000
19382  13.547  12.215  38.559 0.0000000000
19383  10.844  15.417  41.841 0.0000000000
19384  11.647  14.274  41.499 0.0000000000
19385  11.496  15.655  41.066 0.0000000000
19386  12.777  17.329  38.644 0.0000000000
19387  12.748  16.083  39.185 0.0000000000
19388  13.268  16.190  38.128 0.0000000000
19389  13.525  15.003  37.604 0.0000000000
19390  13.622  16.193  37.047 0.0000000000
19391  13.747  16.269  35.962 0.0000000000
19392  13.653  17.446  36.498 0.0000000000
19394  13.500  20.052  35.195 0.0000000000
23132  8.570  16.922  62.226 0.0000000000
23133  8.541  18.287  61.453 0.0000000000
23134  9.416  17.586  61.770 0.0000000000
23135  10.203  18.111  60.953 0.0000000000
23136  10.979  18.551  59.821 0.0000000000
23156  7.763  13.310  62.435 0.0000000000
23157  8.287  14.286  62.971 0.0000000000
23158  8.530  15.624  62.606 0.0000000000
23672  8.210  20.112  43.376 0.0000000000
23674  7.789  21.515  43.320 0.0000000000
23686  21.382  17.617  54.776 0.0000000000
23687  21.488  19.171  55.501 0.0000000000
23688  21.630  18.882  54.039 0.0000000000
23689  21.687  19.971  53.102 0.0000000000
23690  21.253  20.980  52.060 0.0000000000
23745  9.517  15.661  48.571 0.0000000000
23746  9.937  14.685  48.032 0.0000000000
23747  9.152  15.829  47.468 0.0000000000
23748  8.939  15.977  46.425 0.0000000000
23749  8.874  16.263  45.339 0.0000000000
23750  8.913  16.581  44.422 0.0000000000
23751  8.542  17.378  44.739 0.0000000000
23752  8.387  18.641  44.136 0.0000000000
24752  7.395  18.720  52.653 0.0000000000
24753  7.358  20.164  51.791 0.0000000000
24754  7.127  20.022  52.986 0.0000000000
24755  7.099  21.332  53.507 0.0000000000
24756  7.028  22.594  54.046 0.0000000000
24757  8.303  23.902  57.810 0.0000000000
24758  7.600  24.512  57.229 0.0000000000
24766  23.274  15.222  44.456 0.0000000000
24767  22.581  16.467  44.662 0.0000000000
24768  23.089  16.221  43.609 0.0000000000
24769  22.893  17.186  42.769 0.0000000000
24770  22.826  18.205  42.233 0.0000000000
24825  8.843  14.561  57.913 0.0000000000
24826  9.153  13.137  57.219 0.0000000000
24827  9.132  15.012  56.832 0.0000000000
24828  9.327  15.285  55.664 0.0000000000
24829  9.443  15.484  54.465 0.0000000000
24830  9.715  15.546  53.237 0.0000000000
24831  8.717  16.619  53.882 0.0000000000
24832  7.977  17.592  53.323 0.0000000000
25571  20.925  12.631  57.592 0.0000000000
25572  21.082  13.752  56.797 0.0000000000
25573  20.972  12.574  56.436 0.0000000000
25574  20.980  12.466  55.273 0.0000000000
25575  20.936  12.294  54.067 0.0000000000
25586  21.141  10.005  50.608 0.0000000000
25587  21.490  9.853  49.441 0.0000000000
25588  21.771  10.680  48.583 0.0000000000
25589  22.025  11.447  47.734 0.0000000000
25590  22.357  12.149  47.167 0.0000000000
25591  22.617  11.110  46.773 0.0000000000
25592  23.326  10.806  45.870 0.0000000000
26413  16.035  16.201  58.552 0.0000000000
26414  15.124  16.920  58.061 0.0000000000
26415  15.946  17.427  57.618 0.0000000000
26416  15.823  18.599  56.702 0.0000000000
26417  15.661  19.605  55.611 0.0000000000
26418  18.430  24.196  54.563 0.0000000000
26419  17.341  23.554  54.102 0.0000000000
26420  17.470  25.110  54.081 0.0000000000
26421  16.471  26.113  53.675 0.0000000000
26427  20.062  22.125  45.728 0.0000000000
26428  19.862  22.550  46.891 0.0000000000
26429  20.014  23.891  45.965 0.0000000000
26594  10.403  10.783  46.011 0.0000000000
26595  10.301  9.401  46.335 0.0000000000
26596  10.652  9.625  45.370 0.0000000000
26597  11.385  8.481  44.848 0.0000000000
26598  12.040  7.268  44.443 0.0000000000
26600  12.695  7.527  43.564 0.0000000000
26601  13.210  7.648  42.699 0.0000000000
26602  13.531  7.832  41.809 0.0000000000
26603  13.657  7.993  40.892 0.0000000000
26604  13.457  9.217  41.443 0.0000000000
26605  13.291  10.588  41.061 0.0000000000
26606  13.141  11.927  40.608 0.0000000000
26607  10.829  17.983  40.916 0.0000000000
26608  11.471  16.959  40.563 0.0000000000
26609  11.461  18.279  39.961 0.0000000000
26610  12.172  18.446  38.977 0.0000000000
26611  12.786  18.608  37.995 0.0000000000
26612  13.288  18.687  36.992 0.0000000000
26613  12.651  19.847  37.397 0.0000000000
29012  7.107  18.298  57.993 0.0000000000
29013  6.853  19.525  57.084 0.0000000000
29014  6.931  19.278  58.531 0.0000000000
29015  7.083  20.390  58.793 0.0000000000
29016  7.572  21.485  58.828 0.0000000000
29017  8.377  19.618  60.497 0.0000000000
29018  8.282  20.972  59.554 0.0000000000
29019  8.318  22.383  58.563 0.0000000000
29020  9.055  23.084  57.985 0.0000000000
29021  9.823  23.637  57.254 0.0000000000
29022  10.485  24.043  56.352 0.0000000000
29068  7.967  11.069  59.731 0.0000000000
29069  8.330  12.537  59.374 0.0000000000
29070  7.901  13.593  61.310 0.0000000000
29071  8.185  13.874  60.113 0.0000000000
29072  8.512  14.141  59.037 0.0000000000
29073  8.252  15.778  58.801 0.0000000000
29074  7.644  17.110  58.431 0.0000000000
30304  19.134  17.780  57.706 0.0000000000
30305  18.284  18.603  57.092 0.0000000000
30306  19.197  18.978  56.964 0.0000000000
30307  19.227  20.242  56.244 0.0000000000
30308  19.305  21.655  55.648 0.0000000000
30309  21.163  20.677  55.919 0.0000000000
30310  20.404  22.030  55.774 0.0000000000
30311  19.457  23.123  55.254 0.0000000000
30312  19.606  24.652  54.817 0.0000000000
30313  19.645  25.988  54.242 0.0000000000
30441  10.498  10.369  50.206 0.0000000000
30442  10.048  9.309  49.414 0.0000000000
30443  10.623  10.689  49.202 0.0000000000
30444  10.541  11.008  48.263 0.0000000000
30445  10.472  11.425  47.356 0.0000000000
30446  10.233  13.683  47.472 0.0000000000
30447  10.368  12.722  46.921 0.0000000000
30448  10.403  11.768  46.452 0.0000000000
30449  10.353  12.085  45.562 0.0000000000
30450  10.403  12.288  44.550 0.0000000000
30451  10.843  12.450  43.550 0.0000000000
30452  11.404  12.701  42.675 0.0000000000
30453  10.586  13.719  43.031 0.0000000000
30454  10.300  15.113  42.641 0.0000000000
30455  10.228  16.406  42.259 0.0000000000
30456  9.245  16.992  43.566 0.0000000000
30457  9.669  17.339  42.674 0.0000000000
30458  10.262  17.746  41.751 0.0000000000
30459  10.229  19.065  41.187 0.0000000000
30460  10.054  20.415  40.479 0.0000000000
32732  7.700  19.215  47.867 0.0000000000
32733  7.773  20.784  46.934 0.0000000000
32734  7.825  20.636  48.096 0.0000000000
32737  7.638  21.704  51.003 0.0000000000
32743  6.849  20.882  56.090 0.0000000000
32744  6.920  22.394  55.314 0.0000000000
32745  6.962  23.947  54.619 0.0000000000
32761  22.275  16.432  49.362 0.0000000000
32762  21.936  17.721  49.754 0.0000000000
32763  21.936  17.393  48.486 0.0000000000
32764  21.418  18.283  47.453 0.0000000000
32765  20.849  19.347  46.488 0.0000000000
32766  21.765  17.670  44.931 0.0000000000
32767  21.079  19.020  45.256 0.0000000000
32768  20.459  20.411  45.554 0.0000000000
32769  20.414  21.747  44.619 0.0000000000
32770  20.691  22.870  43.930 0.0000000000
32774  22.910  19.374  41.777 0.0000000000
32776  23.072  20.436  41.311 0.0000000000
32777  22.189  20.669  41.862 0.0000000000
32778  21.728  22.098  42.134 0.0000000000
32885  9.408  8.792  51.390 0.0000000000
32888  8.544  9.004  55.727 0.0000000000
32889  9.140  11.723  56.410 0.0000000000
32890  9.081  10.410  55.536 0.0000000000
32891  8.958  9.320  54.550 0.0000000000
32892  9.408  9.580  53.418 0.0000000000
32893  9.852  9.849  52.310 0.0000000000
32894  10.240  10.058  51.242 0.0000000000
32895  10.838  11.531  51.071 0.0000000000
32896  10.952  13.060  50.752 0.0000000000
32897  10.574  14.464  50.229 0.0000000000
32898  9.896  15.593  52.074 0.0000000000
32899  9.966  15.649  50.869 0.0000000000
32900  9.844  15.659  49.677 0.0000000000
32901  8.941  16.714  49.108 0.0000000000
32902  8.073  17.871  48.491 0.0000000000
34442  11.730  13.767  61.778 0.0000000000
34443  12.042  14.872  61.322 0.0000000000
34444  12.686  14.053  60.988 0.0000000000
34445  13.718  14.347  60.205 0.0000000000
34446  14.745  14.683  59.647 0.0000000000
34448  15.512  14.038  59.835 0.0000000000
34449  15.797  15.119  59.308 0.0000000000
34450  16.668  15.684  59.040 0.0000000000
34451  17.476  16.152  58.837 0.0000000000
34452  18.216  16.507  58.653 0.0000000000
34458  19.062  13.581  60.323 0.0000000000
34459  18.963  14.693  59.682 0.0000000000
34460  18.930  15.747  59.004 0.0000000000
34461  19.024  16.735  58.355 0.0000000000
34462  19.871  16.962  57.896 0.0000000000
34463  20.588  17.036  57.257 0.0000000000
34464  21.096  16.935  56.487 0.0000000000
34465  21.215  14.869  56.259 0.0000000000
34466  21.305  15.831  55.794 0.0000000000
34467  21.271  16.688  55.373 0.0000000000
34468  21.347  16.440  54.040 0.0000000000
34469  21.425  16.206  52.771 0.0000000000
34470  21.687  15.866  51.481 0.0000000000
34491  20.869  12.216  52.786 0.0000000000
34492  21.027  11.006  51.086 0.0000000000
34493  21.021  12.016  51.508 0.0000000000
34494  21.160  13.171  52.023 0.0000000000
34495  21.326  14.009  51.335 0.0000000000
34496  21.599  14.795  50.782 0.0000000000
34497  22.054  15.558  50.215 0.0000000000
34498  22.284  15.281  48.893 0.0000000000
34499  22.549  15.005  47.587 0.0000000000
34500  22.852  14.701  46.391 0.0000000000
34501  22.693  12.854  46.598 0.0000000000
34502  23.098  13.625  45.903 0.0000000000
34503  23.267  14.434  45.206 0.0000000000
34504  23.865  14.228  44.190 0.0000000000
36175  12.074  16.209  60.632 0.0000000000
36176  12.051  17.406  59.778 0.0000000000
36177  11.910  18.697  58.644 0.0000000000
36178  13.976  17.880  57.813 0.0000000000
36179  12.782  18.983  57.643 0.0000000000
36180  11.704  20.074  57.649 0.0000000000
36181  11.473  21.368  56.679 0.0000000000
36182  11.344  22.782  55.880 0.0000000000
36183  11.297  24.246  55.245 0.0000000000
36184  17.490  19.338  56.118 0.0000000000
36185  16.590  19.970  55.270 0.0000000000
36186  15.461  20.778  54.520 0.0000000000
36187  16.326  22.943  53.814 0.0000000000
36188  15.298  22.273  53.690 0.0000000000
36189  14.234  21.747  53.951 0.0000000000
36190  13.071  23.021  53.863 0.0000000000
36191  12.152  24.395  54.234 0.0000000000
36202  21.444  19.104  50.151 0.0000000000
36203  20.920  20.509  50.529 0.0000000000
36204  20.461  22.091  50.877 0.0000000000
36205  19.599  22.971  48.204 0.0000000000
36206  19.679  23.328  49.709 0.0000000000
36207  20.144  23.684  51.304 0.0000000000
36208  19.892  25.340  51.599 0.0000000000
36537  9.552  8.340  48.805 0.0000000000
36558  13.570  8.128  39.934 0.0000000000
36564  11.967  12.882  41.906 0.0000000000
36565  12.428  13.142  41.092 0.0000000000
36566  12.880  13.321  40.118 0.0000000000
36567  12.143  15.851  40.162 0.0000000000
36568  12.797  14.752  39.650 0.0000000000
36569  13.249  13.517  39.164 0.0000000000
36570  13.483  13.661  38.101 0.0000000000
36576  13.658  18.722  35.868 0.0000000000
36577  13.841  18.693  34.687 0.0000000000
41012  10.639  15.091  62.397 0.0000000000
41013  10.715  15.743  62.073 0.0000000000
41014  11.107  15.329  61.952 0.0000000000
41023  10.966  13.900  62.459 0.0000000000
41024  10.415  13.703  62.880 0.0000000000
41025  10.514  14.425  62.667 0.0000000000
41026  10.127  14.851  62.777 0.0000000000
41312  7.612  19.392  46.256 0.0000000000
41313  7.591  20.105  45.681 0.0000000000
41314  7.571  20.060  46.265 0.0000000000
41320  21.950  16.861  51.369 0.0000000000
41321  21.902  17.571  51.664 0.0000000000
41322  21.983  17.379  50.954 0.0000000000
41353  7.733  18.641  47.097 0.0000000000
41354  7.906  18.064  46.877 0.0000000000
41355  7.738  18.718  46.551 0.0000000000
41356  7.801  18.750  46.011 0.0000000000
41912  7.138  18.530  55.844 0.0000000000
41913  7.001  19.184  55.421 0.0000000000
41914  6.992  19.097  56.117 0.0000000000
41953  7.359  17.910  56.839 0.0000000000
41954  7.639  17.478  56.392 0.0000000000
41955  7.356  18.021  56.084 0.0000000000
41956  7.363  18.039  55.418 0.0000000000
42378  22.965  9.289  46.755 0.0000000000
42835  17.950  17.387  58.162 0.0000000000
42836  17.530  17.739  57.699 0.0000000000
42837  17.926  17.934  57.614 0.0000000000
42933  9.382  8.413  50.466 0.0000000000
42934  9.099  7.965  50.179 0.0000000000
42935  9.522  8.555  49.988 0.0000000000
42936  11.360  11.291  43.567 0.0000000000
42937  11.522  10.612  43.803 0.0000000000
42938  11.846  10.748  43.377 0.0000000000
42939  12.247  10.172  43.192 0.0000000000
42940  12.142  10.891  42.953 0.0000000000
42941  12.422  10.973  42.542 0.0000000000
42942  12.049  11.526  42.708 0.0000000000
42943  10.377  21.262  39.189 0.0000000000
42944  10.823  20.732  39.102 0.0000000000
44312  7.663  17.595  60.976 0.0000000000
44313  7.551  18.340  60.632 0.0000000000
44314  7.821  18.107  61.108 0.0000000000
44315  10.471  19.656  59.367 0.0000000000
44316  10.015  20.097  59.398 0.0000000000
44317  10.376  20.278  58.853 0.0000000000
44318  10.312  20.948  58.309 0.0000000000
44319  10.762  20.438  58.321 0.0000000000
44351  7.460  11.491  61.906 0.0000000000
44352  7.502  12.104  62.258 0.0000000000
44353  7.954  16.777  61.690 0.0000000000
44354  7.806  16.289  61.346 0.0000000000
44355  7.761  16.988  61.170 0.0000000000
44356  7.595  17.139  60.665 0.0000000000
45235  20.929  18.077  56.545 0.0000000000
45236  20.705  18.722  56.693 0.0000000000
45237  21.029  18.761  56.357 0.0000000000
45238  21.353  22.143  52.999 0.0000000000
45239  21.503  22.414  53.798 0.0000000000
45240  21.208  22.940  53.212 0.0000000000
45241  21.018  23.751  53.392 0.0000000000
45242  20.859  23.473  52.658 0.0000000000
45333  10.626  13.920  49.402 0.0000000000
45334  10.691  13.339  49.077 0.0000000000
45335  10.468  13.983  48.838 0.0000000000
45336  9.315  15.304  45.407 0.0000000000
45337  9.619  14.704  45.691 0.0000000000
45338  9.554  14.838  45.229 0.0000000000
45339  9.728  14.402  45.024 0.0000000000
45340  9.491  15.001  44.750 0.0000000000
45341  9.467  15.167  44.292 0.0000000000
45342  9.316  15.574  44.497 0.0000000000
45343  8.691  19.938  42.834 0.0000000000
45344  8.965  19.485  42.782 0.0000000000
45345  8.899  20.239  42.363 0.0000000000
45346  9.103  20.451  41.916 0.0000000000
47012  7.657  18.926  50.842 0.0000000000
47013  7.598  19.642  50.361 0.0000000000
47014  7.535  19.576  50.988 0.0000000000
47020  7.350  22.390  57.938 0.0000000000
47021  7.164  22.603  57.380 0.0000000000
47022  7.339  23.170  57.468 0.0000000000
47035  22.709  15.680  46.208 0.0000000000
47036  22.454  16.333  46.371 0.0000000000
47037  22.520  16.178  45.739 0.0000000000
47038  21.980  18.989  42.744 0.0000000000
47039  21.677  19.088  43.214 0.0000000000
47040  21.646  19.683  42.843 0.0000000000
47041  21.361  20.417  42.969 0.0000000000
47042  21.665  20.270  42.499 0.0000000000
47133  8.496  11.943  58.429 0.0000000000
47134  8.511  11.305  58.058 0.0000000000
47135  8.707  12.093  57.902 0.0000000000
47136  10.048  13.968  54.463 0.0000000000
47137  10.031  13.059  54.704 0.0000000000
47138  10.196  13.202  54.136 0.0000000000
47139  10.307  12.460  53.726 0.0000000000
47140  10.381  13.334  53.519 0.0000000000
47141  10.550  13.437  52.906 0.0000000000
47142  10.329  14.154  53.265 0.0000000000
47143  7.814  18.236  51.779 0.0000000000
47144  8.254  17.737  51.474 0.0000000000
47145  7.872  18.299  51.173 0.0000000000
47146  7.933  18.336  50.557 0.0000000000
48365  17.669  12.898  60.408 0.0000000000
48366  17.249  13.267  60.252 0.0000000000
48367  17.723  13.590  60.329 0.0000000000
48368  17.798  14.181  60.073 0.0000000000
48369  18.182  13.834  60.278 0.0000000000
48373  20.843  13.325  58.296 0.0000000000
48374  20.743  13.254  58.824 0.0000000000
48375  20.702  13.908  58.433 0.0000000000
48376  20.473  14.499  58.589 0.0000000000
48377  20.744  14.475  58.079 0.0000000000
48378  20.729  14.977  57.796 0.0000000000
48379  20.943  14.454  57.583 0.0000000000
48380  21.139  13.396  53.904 0.0000000000
48381  21.225  13.946  54.193 0.0000000000
48382  21.187  13.879  53.542 0.0000000000
48383  21.209  14.383  53.256 0.0000000000
48384  21.158  13.854  52.963 0.0000000000
48403  21.785  12.048  48.585 0.0000000000
48404  21.603  12.181  49.191 0.0000000000
48405  21.702  12.570  48.841 0.0000000000
48406  21.710  13.060  49.166 0.0000000000
48407  21.864  12.933  48.527 0.0000000000
48408  22.065  13.272  48.258 0.0000000000
48409  22.092  12.761  48.015 0.0000000000
48410  24.177  11.465  44.948 0.0000000000
48411  23.963  11.956  44.996 0.0000000000
49780  14.567  15.551  59.240 0.0000000000
49781  14.077  15.973  59.129 0.0000000000
49782  14.635  16.122  58.828 0.0000000000
49783  14.556  19.924  55.561 0.0000000000
49784  14.091  19.819  55.875 0.0000000000
49785  13.925  20.459  55.333 0.0000000000
49786  13.311  21.019  55.206 0.0000000000
49787  13.830  21.030  54.810 0.0000000000
49788  18.375  21.889  55.035 0.0000000000
49789  17.853  21.608  54.853 0.0000000000
49790  17.865  22.352  54.631 0.0000000000
49791  14.978  26.114  53.256 0.0000000000
49792  14.852  25.325  53.173 0.0000000000
49793  14.361  25.929  53.251 0.0000000000
49794  13.807  25.770  53.352 0.0000000000
49803  20.487  20.239  47.228 0.0000000000
49804  20.466  20.459  47.834 0.0000000000
49805  20.217  21.054  47.312 0.0000000000
50081  10.352  10.259  47.266 0.0000000000
50082  10.178  9.547  47.461 0.0000000000
50083  10.267  9.795  47.029 0.0000000000
50097  13.637  6.710  40.721 0.0000000000
50098  13.471  11.402  39.871 0.0000000000
50099  13.585  10.842  39.576 0.0000000000
50100  13.542  11.486  39.346 0.0000000000
50101  13.571  11.552  38.804 0.0000000000
50102  13.484  12.155  39.096 0.0000000000
50103  10.815  16.066  41.657 0.0000000000
50104  11.164  15.548  41.458 0.0000000000
50105  11.141  16.210  41.227 0.0000000000
50106  13.046  17.422  38.120 0.0000000000
50107  13.051  16.777  38.365 0.0000000000
50108  13.300  16.771  37.845 0.0000000000
50109  13.466  16.196  37.589 0.0000000000
50110  13.498  16.794  37.327 0.0000000000
50111  13.652  16.824  36.797 0.0000000000
50112  13.512  17.439  37.018 0.0000000000
53912  8.996  16.624  62.414 0.0000000000
53913  8.946  17.302  62.097 0.0000000000
53914  9.380  16.969  62.181 0.0000000000
53915  10.650  17.034  61.301 0.0000000000
53916  10.230  17.449  61.404 0.0000000000
53917  10.644  17.664  60.900 0.0000000000
53918  10.607  18.345  60.379 0.0000000000
53919  11.054  17.835  60.350 0.0000000000
53946  9.252  13.333  63.622 0.0000000000
53950  8.382  13.405  63.495 0.0000000000
53951  8.147  13.629  63.155 0.0000000000
53952  8.550  14.031  63.296 0.0000000000
53953  9.342  15.628  62.784 0.0000000000
53954  8.868  15.326  62.854 0.0000000000
53955  8.941  15.969  62.652 0.0000000000
53956  8.563  16.293  62.463 0.0000000000
54812  8.077  19.908  43.937 0.0000000000
54813  7.997  20.796  43.338 0.0000000000
54814  7.895  20.559  43.896 0.0000000000
54835  21.428  17.501  54.057 0.0000000000
54836  21.503  18.260  54.420 0.0000000000
54837  21.551  18.073  53.725 0.0000000000
54838  21.731  18.986  52.113 0.0000000000
54839  21.733  19.225  52.871 0.0000000000
54840  21.613  19.727  52.390 0.0000000000
54841  21.529  20.480  52.604 0.0000000000
54842  21.353  20.235  51.837 0.0000000000
54933  9.079  16.236  48.285 0.0000000000
54934  9.322  15.731  48.027 0.0000000000
54935  8.912  16.336  47.719 0.0000000000
54936  8.400  17.025  46.325 0.0000000000
54937  8.681  16.469  46.607 0.0000000000
54938  8.637  16.550  46.070 0.0000000000
54939  8.866  16.116  45.859 0.0000000000
54940  8.637  16.666  45.539 0.0000000000
54941  8.689  16.810  45.067 0.0000000000
54942  8.463  17.247  45.253 0.0000000000
54943  8.020  18.961  44.866 0.0000000000
54944  8.242  18.439  44.646 0.0000000000
54945  8.146  19.140  44.294 0.0000000000
54946  8.315  19.347  43.791 0.0000000000
56612  7.298  18.710  53.251 0.0000000000
56613  7.185  19.374  52.843 0.0000000000
56614  7.126  19.333  53.411 0.0000000000
56615  6.956  20.489  54.512 0.0000000000
56616  7.009  20.610  53.861 0.0000000000
56617  7.022  21.254  54.121 0.0000000000
56618  7.087  21.965  53.770 0.0000000000
56619  7.005  21.849  54.390 0.0000000000
56620  8.665  24.256  57.677 0.0000000000
56621  8.260  24.675  57.546 0.0000000000
56622  8.638  25.001  57.444 0.0000000000
56635  23.544  15.171  43.924 0.0000000000
56636  23.195  15.762  44.025 0.0000000000
56637  23.501  15.637  43.490 0.0000000000
56639  23.395  16.618  42.721 0.0000000000
56640  23.328  17.144  42.448 0.0000000000
56641  22.815  17.680  42.479 0.0000000000
56642  23.313  17.656  42.177 0.0000000000
56733  8.675  15.434  57.773 0.0000000000
56734  9.002  14.801  57.372 0.0000000000
56735  8.782  15.627  57.171 0.0000000000
56736  8.476  16.519  55.740 0.0000000000
56737  8.864  15.935  55.995 0.0000000000
56738  8.916  16.012  55.409 0.0000000000
56739  9.388  15.400  55.062 0.0000000000
56740  9.019  16.069  54.797 0.0000000000
56741  9.131  16.100  54.177 0.0000000000
56742  8.604  16.599  54.479 0.0000000000
56743  7.475  18.121  54.087 0.0000000000
56744  7.891  17.578  53.907 0.0000000000
56745  7.549  18.120  53.569 0.0000000000
56746  7.652  18.132  52.993 0.0000000000
57978  20.933  12.599  56.998 0.0000000000
57983  20.990  12.338  54.690 0.0000000000
58003  22.101  10.056  47.828 0.0000000000
58004  21.844  10.176  48.390 0.0000000000
58005  21.979  10.559  48.000 0.0000000000
58006  21.904  11.055  48.189 0.0000000000
58007  22.142  10.927  47.589 0.0000000000
58008  22.266  11.243  47.239 0.0000000000
58009  22.441  10.762  47.074 0.0000000000
58010  23.319  9.941  46.057 0.0000000000
58011  23.132  10.491  46.108 0.0000000000
58012  23.514  10.354  45.751 0.0000000000
58013  23.726  10.696  45.498 0.0000000000
59380  16.448  16.510  58.435 0.0000000000
59381  16.039  16.863  58.078 0.0000000000
59382  16.376  17.096  57.919 0.0000000000
59383  16.703  18.406  56.873 0.0000000000
59384  16.330  18.208  57.048 0.0000000000
59385  16.263  18.710  56.514 0.0000000000
59386  15.743  19.063  56.148 0.0000000000
59387  16.188  19.232  55.926 0.0000000000
59388  18.457  24.903  54.490 0.0000000000
59389  17.967  24.635  54.337 0.0000000000
59390  17.971  25.369  54.270 0.0000000000
59392  16.991  26.397  53.875 0.0000000000
59393  16.518  26.903  53.672 0.0000000000
59394  15.975  26.675  53.512 0.0000000000
59403  20.122  22.817  45.257 0.0000000000
59404  19.998  23.045  45.833 0.0000000000
59405  20.166  23.648  45.416 0.0000000000
59681  10.441  10.884  45.541 0.0000000000
59682  10.455  10.217  45.714 0.0000000000
59683  10.603  10.328  45.176 0.0000000000
59684  11.700  9.291  44.237 0.0000000000
59685  11.352  9.162  44.642 0.0000000000
59686  11.706  8.629  44.437 0.0000000000
59687  11.726  7.899  44.603 0.0000000000
59688  12.045  8.005  44.228 0.0000000000
59689  12.374  7.403  44.012 0.0000000000
59690  12.388  8.107  43.804 0.0000000000
59691  12.920  8.943  42.760 0.0000000000
59692  12.989  8.281  42.940 0.0000000000
59693  13.193  8.383  42.491 0.0000000000
59694  13.380  7.724  42.253 0.0000000000
59695  13.350  8.485  42.073 0.0000000000
59696  13.477  8.548  41.654 0.0000000000
59697  13.304  9.141  41.903 0.0000000000
59698  12.867  11.074  41.695 0.0000000000
59699  13.135  10.487  41.518 0.0000000000
59700  13.018  11.168  41.297 0.0000000000
59701  13.215  11.264  40.857 0.0000000000
59702  12.926  11.843  41.085 0.0000000000
59703  10.802  18.631  40.614 0.0000000000
59704  11.140  18.121  40.462 0.0000000000
59705  11.110  18.788  40.141 0.0000000000
59706  11.728  19.619  38.831 0.0000000000
59707  11.776  18.990  39.194 0.0000000000
59708  12.117  19.101  38.688 0.0000000000
59709  12.502  18.539  38.477 0.0000000000
59710  12.447  19.182  38.185 0.0000000000
59711  12.760  19.226  37.690 0.0000000000
59712  12.351  19.799  37.920 0.0000000000
63812  7.156  18.207  58.620 0.0000000000
63813  7.002  18.788  58.250 0.0000000000
63814  7.045  18.693  58.915 0.0000000000
63815  7.344  19.576  59.809 0.0000000000
63816  7.119  19.707  59.287 0.0000000000
63817  7.290  20.230  59.353 0.0000000000
63818  7.315  20.904  58.840 0.0000000000
63819  7.585  20.752  59.366 0.0000000000
63820  8.938  18.644  61.181 0.0000000000
63821  8.493  18.932  60.962 0.0000000000
63822  8.816  19.298  60.721 0.0000000000
63823  9.114  20.927  59.353 0.0000000000
63824  8.680  20.592  59.770 0.0000000000
63825  8.690  21.305  59.249 0.0000000000
63826  8.272  21.642  59.032 0.0000000000
63827  8.678  22.013  58.739 0.0000000000
63828  8.669  22.775  58.300 0.0000000000
63829  9.056  22.376  58.363 0.0000000000
63830  10.164  22.422  57.475 0.0000000000
63831  9.789  22.960  57.545 0.0000000000
63832  10.178  23.130  57.077 0.0000000000
63833  10.119  23.848  56.826 0.0000000000
63834  10.493  23.341  56.634 0.0000000000
63928  7.763  11.635  60.752 0.0000000000
63930  8.008  11.674  60.166 0.0000000000
63931  8.183  11.765  59.607 0.0000000000
63932  8.161  12.456  59.953 0.0000000000
63933  7.903  13.996  62.210 0.0000000000
63934  7.801  13.454  61.900 0.0000000000
63935  7.900  14.141  61.655 0.0000000000
63936  8.004  15.198  60.403 0.0000000000
63937  8.062  14.458  60.559 0.0000000000
63938  8.186  14.614  59.990 0.0000000000
63939  8.361  13.989  59.564 0.0000000000
63940  8.321  14.797  59.435 0.0000000000
63941  8.463  14.990  58.895 0.0000000000
63942  8.150  15.573  59.324 0.0000000000
63943  7.452  17.467  59.495 0.0000000000
63944  7.648  16.963  59.030 0.0000000000
63945  7.373  17.638  58.844 0.0000000000
63946  7.348  17.726  58.210 0.0000000000
66580  19.539  17.913  57.531 0.0000000000
66581  19.161  18.351  57.356 0.0000000000
66582  19.543  18.493  57.219 0.0000000000
66583  20.063  19.858  56.576 0.0000000000
66584  19.591  19.741  56.542 0.0000000000
66585  19.697  20.409  56.279 0.0000000000
66586  19.287  20.945  55.957 0.0000000000
66587  19.766  21.112  56.011 0.0000000000
66588  21.598  19.759  55.064 0.0000000000
66589  21.391  19.939  55.769 0.0000000000
66590  21.580  20.550  55.315 0.0000000000
66591  21.053  22.716  55.122 0.0000000000
66592  20.959  22.045  55.535 0.0000000000
66593  20.506  22.739  55.446 0.0000000000
66594  19.964  22.606  55.571 0.0000000000
66595  20.050  23.397  55.282 0.0000000000
66596  19.561  23.909  55.030 0.0000000000
66597  20.160  24.108  54.994 0.0000000000
66598  20.462  25.252  53.716 0.0000000000
66599  20.158  25.369  54.269 0.0000000000
66600  20.071  25.946  53.762 0.0000000000
66601  19.611  26.621  53.720 0.0000000000
66873  10.755  11.073  50.132 0.0000000000
66874  10.588  10.542  49.710 0.0000000000
66875  10.770  11.225  49.607 0.0000000000
66876  10.639  12.268  48.449 0.0000000000
66877  10.681  11.548  48.585 0.0000000000
66878  10.592  11.702  48.088 0.0000000000
66879  10.493  11.163  47.817 0.0000000000
66880  10.507  11.881  47.611 0.0000000000
66881  9.764  14.757  47.475 0.0000000000
66882  10.058  14.179  47.768 0.0000000000
66883  9.890  14.302  47.222 0.0000000000
66884  10.145  13.525  46.177 0.0000000000
66885  10.237  13.350  46.668 0.0000000000
66886  10.324  12.891  46.418 0.0000000000
66887  10.400  12.238  46.661 0.0000000000
66888  10.374  12.398  46.207 0.0000000000
66889  10.382  11.953  46.009 0.0000000000
66890  10.332  12.555  45.769 0.0000000000
66891  10.091  13.469  44.587 0.0000000000
66892  10.215  12.884  44.815 0.0000000000
66893  10.307  12.989  44.301 0.0000000000
66894  10.571  12.362  44.021 0.0000000000
66895  10.486  13.038  43.785 0.0000000000
66896  10.708  13.106  43.302 0.0000000000
66897  10.373  13.637  43.542 0.0000000000
66898  9.726  15.459  43.323 0.0000000000
66899  10.050  14.969  43.050 0.0000000000
66900  9.967  15.612  42.856 0.0000000000
66901  10.242  15.766  42.465 0.0000000000
66902  9.953  16.254  42.655 0.0000000000
66903  8.832  17.148  44.184 0.0000000000
66904  9.046  16.786  43.994 0.0000000000
66905  9.010  17.379  43.760 0.0000000000
66906  9.458  18.503  42.528 0.0000000000
66907  9.428  17.799  42.858 0.0000000000
66908  9.725  18.029  42.359 0.0000000000
66909  9.957  17.547  42.210 0.0000000000
66910  10.014  18.230  41.880 0.0000000000
66911  10.278  18.395  41.462 0.0000000000
66912  9.969  18.887  41.624 0.0000000000
66913  9.480  20.764  41.042 0.0000000000
66914  9.811  20.238  40.951 0.0000000000
66915  9.692  20.929  40.575 0.0000000000
66916  9.909  21.063  40.115 0.0000000000
71912  7.745  19.176  48.412 0.0000000000
71913  7.735  19.910  47.961 0.0000000000
71914  7.765  19.804  48.576 0.0000000000
71915  7.924  21.194  49.580 0.0000000000
71916  7.984  21.244  48.944 0.0000000000
71920  7.344  20.834  52.036 0.0000000000
71921  7.480  20.960  51.433 0.0000000000
71922  7.460  21.604  51.634 0.0000000000
71935  6.818  20.055  57.252 0.0000000000
71936  6.815  20.186  56.543 0.0000000000
71937  6.832  20.780  56.757 0.0000000000
71938  6.974  22.924  56.196 0.0000000000
71939  6.911  22.280  55.946 0.0000000000
71940  6.949  23.054  55.553 0.0000000000
71941  6.955  23.163  54.931 0.0000000000
71942  6.947  23.835  55.250 0.0000000000
71944  7.285  24.756  56.873 0.0000000000
71980  22.262  16.261  48.702 0.0000000000
71981  22.061  16.912  48.915 0.0000000000
71982  22.186  16.766  48.287 0.0000000000
71983  21.796  17.552  46.696 0.0000000000
71984  21.756  17.669  47.276 0.0000000000
71985  21.501  18.158  46.798 0.0000000000
71986  21.172  18.767  46.937 0.0000000000
71987  21.191  18.639  46.326 0.0000000000
71988  22.403  16.922  44.214 0.0000000000
71989  22.160  17.046  44.791 0.0000000000
71990  21.986  17.504  44.353 0.0000000000
71991  21.104  19.376  44.264 0.0000000000
71992  21.230  18.819  44.673 0.0000000000
71993  20.925  19.506  44.824 0.0000000000
71994  20.745  19.617  45.395 0.0000000000
71995  20.632  20.251  44.965 0.0000000000
71996  20.404  21.104  45.079 0.0000000000
71997  20.586  20.863  44.505 0.0000000000
71998  20.978  21.914  43.299 0.0000000000
71999  20.722  22.097  43.752 0.0000000000
72000  20.842  22.671  43.464 0.0000000000
72009  23.365  18.782  41.764 0.0000000000
72010  23.436  19.311  41.559 0.0000000000
72016  22.760  21.049  41.346 0.0000000000
72017  22.600  20.503  41.562 0.0000000000
72018  22.312  21.227  41.632 0.0000000000
72019  21.931  21.382  41.990 0.0000000000
72020  22.096  21.887  41.754 0.0000000000
72270  8.756  8.072  52.001 0.0000000000
72271  8.953  8.197  51.487 0.0000000000
72272  9.183  8.659  51.901 0.0000000000
72280  8.619  9.556  56.218 0.0000000000
72281  9.358  13.315  56.708 0.0000000000
72282  9.171  12.403  56.849 0.0000000000
72283  9.379  12.579  56.335 0.0000000000
72284  9.610  11.370  54.953 0.0000000000
72285  9.353  11.185  55.475 0.0000000000
72286  9.336  10.589  54.965 0.0000000000
72287  9.028  9.877  55.025 0.0000000000
72288  9.274  10.049  54.465 0.0000000000
72289  9.182  9.465  53.977 0.0000000000
72290  9.496  10.180  53.891 0.0000000000
72291  10.323  11.141  52.772 0.0000000000
72292  9.990  10.427  52.841 0.0000000000
72293  10.205  10.534  52.271 0.0000000000
72294  10.055  9.973  51.765 0.0000000000
72295  10.415  10.646  51.734 0.0000000000
72296  10.588  10.774  51.195 0.0000000000
72297  10.716  11.412  51.632 0.0000000000
72298  10.773  13.615  51.700 0.0000000000
72299  10.913  12.935  51.352 0.0000000000
72300  10.817  13.704  51.081 0.0000000000
72301  10.811  13.787  50.478 0.0000000000
72302  10.609  14.412  50.816 0.0000000000
72303  9.349  16.143  52.945 0.0000000000
72304  9.824  15.580  52.638 0.0000000000
72305  9.457  16.160  52.352 0.0000000000
72306  9.157  16.704  50.906 0.0000000000
72307  9.559  16.200  51.170 0.0000000000
72308  9.581  16.195  50.572 0.0000000000
72309  9.954  15.656  50.280 0.0000000000
72310  9.541  16.186  49.971 0.0000000000
72311  9.407  16.179  49.364 0.0000000000
72312  9.063  16.708  49.681 0.0000000000
72313  7.931  18.426  49.343 0.0000000000
72314  8.190  17.871  49.076 0.0000000000
72315  7.878  18.484  48.754 0.0000000000
72316  7.800  18.489  48.167 0.0000000000
75963  12.254  13.881  61.365 0.0000000000
75965  13.904  13.335  60.230 0.0000000000
75966  13.543  13.754  60.442 0.0000000000
75967  14.095  13.932  60.115 0.0000000000
75968  14.216  14.503  59.881 0.0000000000
75969  14.600  14.099  59.897 0.0000000000
75973  16.434  13.888  59.967 0.0000000000
75974  15.893  13.641  59.976 0.0000000000
75975  16.039  14.235  59.796 0.0000000000
75976  15.665  14.575  59.623 0.0000000000
75977  16.150  14.830  59.518 0.0000000000
75978  16.274  15.377  59.219 0.0000000000
75979  16.602  15.103  59.437 0.0000000000
75980  17.806  15.331  59.418 0.0000000000
75981  17.412  15.672  59.198 0.0000000000
75982  17.836  15.852  59.083 0.0000000000
75983  17.849  16.360  58.779 0.0000000000
75984  18.192  16.017  59.021 0.0000000000
75996  20.237  13.322  59.891 0.0000000000
75998  19.863  13.320  60.257 0.0000000000
76000  19.441  13.755  60.134 0.0000000000
76001  19.008  14.175  59.964 0.0000000000
76002  19.398  14.297  59.758 0.0000000000
76003  19.727  15.429  58.792 0.0000000000
76004  19.318  15.346  59.091 0.0000000000
76005  19.324  15.864  58.771 0.0000000000
76006  18.979  16.238  58.690 0.0000000000
76007  19.375  16.320  58.452 0.0000000000
76008  19.434  16.842  58.181 0.0000000000
76009  19.786  16.423  58.202 0.0000000000
76010  20.833  16.011  57.246 0.0000000000
76011  20.639  16.566  57.466 0.0000000000
76012  20.874  16.583  57.074 0.0000000000
76013  20.850  17.055  56.857 0.0000000000
76014  21.060  16.498  56.609 0.0000000000
76015  21.149  13.732  56.294 0.0000000000
76016  21.151  14.331  56.531 0.0000000000
76017  21.232  14.242  55.967 0.0000000000
76018  21.319  15.151  54.826 0.0000000000
76019  21.277  15.271  55.474 0.0000000000
76020  21.329  15.670  55.259 0.0000000000
76021  21.293  16.289  55.636 0.0000000000
76022  21.341  16.193  54.950 0.0000000000
76023  21.291  16.603  54.678 0.0000000000
76024  21.223  16.050  54.278 0.0000000000
76025  21.254  15.270  52.667 0.0000000000
76026  21.241  15.810  53.045 0.0000000000
76027  21.325  15.653  52.408 0.0000000000
76028  21.521  16.046  52.117 0.0000000000
76029  21.442  15.496  51.768 0.0000000000
76081  20.830  11.727  53.187 0.0000000000
76082  20.821  11.671  52.577 0.0000000000
76083  21.207  10.503  50.178 0.0000000000
76084  21.111  10.497  50.836 0.0000000000
76085  21.201  11.001  50.407 0.0000000000
76086  21.292  12.432  50.422 0.0000000000
76087  21.151  12.003  50.879 0.0000000000
76088  21.221  12.490  51.121 0.0000000000
76089  21.059  12.594  51.779 0.0000000000
76090  21.205  13.045  51.305 0.0000000000
76091  21.233  13.577  51.690 0.0000000000
76092  21.342  13.453  51.000 0.0000000000
76093  21.753  14.116  49.808 0.0000000000
76094  21.603  14.228  50.438 0.0000000000
76095  21.802  14.630  50.174 0.0000000000
76096  21.797  15.154  50.559 0.0000000000
76097  22.053  15.055  49.851 0.0000000000
76098  22.199  15.476  49.474 0.0000000000
76099  22.166  14.873  49.156 0.0000000000
76100  22.411  14.036  47.681 0.0000000000
76101  22.394  14.538  47.949 0.0000000000
76102  22.576  14.466  47.362 0.0000000000
76103  22.614  14.903  47.014 0.0000000000
76104  22.732  14.304  46.758 0.0000000000
76105  22.658  11.958  46.704 0.0000000000
76106  22.520  12.494  46.872 0.0000000000
76107  22.800  12.279  46.399 0.0000000000
76108  23.558  12.976  45.244 0.0000000000
76109  23.173  13.086  45.744 0.0000000000
76110  23.399  13.495  45.403 0.0000000000
76111  23.196  14.035  45.553 0.0000000000
76112  23.498  13.889  45.067 0.0000000000
76113  23.532  14.321  44.721 0.0000000000
76114  23.781  13.832  44.532 0.0000000000
80215  12.513  15.058  60.845 0.0000000000
80216  12.047  15.619  60.956 0.0000000000
80217  12.574  15.669  60.520 0.0000000000
80218  13.067  16.984  59.187 0.0000000000
80219  12.569  16.860  59.680 0.0000000000
80220  12.520  17.548  59.177 0.0000000000
80221  11.989  18.072  59.207 0.0000000000
80222  12.425  18.195  58.645 0.0000000000
80223  15.053  17.561  57.559 0.0000000000
80224  14.585  17.386  57.966 0.0000000000
80225  14.488  18.033  57.429 0.0000000000
80226  13.157  19.667  56.652 0.0000000000
80227  13.278  19.021  57.176 0.0000000000
80228  12.698  19.576  57.107 0.0000000000
80229  12.209  19.541  57.627 0.0000000000
80230  12.129  20.157  57.101 0.0000000000
80231  11.579  20.726  57.145 0.0000000000
80232  11.986  20.822  56.632 0.0000000000
80233  12.228  22.191  55.181 0.0000000000
80234  11.820  22.198  55.733 0.0000000000
80235  11.750  22.819  55.328 0.0000000000
80236  11.299  23.494  55.520 0.0000000000
80237  11.707  23.546  54.957 0.0000000000
80238  18.348  19.236  56.550 0.0000000000
80239  17.905  18.995  56.600 0.0000000000
80240  17.912  19.589  56.067 0.0000000000
80241  16.956  20.986  54.770 0.0000000000
80242  17.012  20.284  55.180 0.0000000000
80243  16.520  20.631  54.791 0.0000000000
80244  16.055  20.339  54.890 0.0000000000
80245  15.974  21.032  54.460 0.0000000000
80246  16.842  24.041  53.839 0.0000000000
80247  16.845  23.294  53.939 0.0000000000
80248  16.376  23.701  53.655 0.0000000000
80249  14.691  23.658  53.241 0.0000000000
80250  15.252  23.077  53.441 0.0000000000
80251  14.714  22.786  53.461 0.0000000000
80252  14.799  21.995  53.772 0.0000000000
80253  14.151  22.579  53.545 0.0000000000
80254  13.623  22.352  53.828 0.0000000000
80255  13.606  23.142  53.541 0.0000000000
80256  12.735  25.449  53.805 0.0000000000
80257  12.619  24.565  53.877 0.0000000000
80258  12.224  25.246  54.126 0.0000000000
80259  11.765  25.097  54.536 0.0000000000
80283  21.672  18.212  49.269 0.0000000000
80284  21.700  18.406  49.990 0.0000000000
80285  21.396  18.882  49.432 0.0000000000
80286  20.481  20.853  49.227 0.0000000000
80287  20.860  20.318  49.758 0.0000000000
80288  20.579  21.061  49.931 0.0000000000
80289  20.687  21.281  50.736 0.0000000000
80290  20.313  21.866  50.136 0.0000000000
80291  19.790  23.429  47.048 0.0000000000
80292  19.763  22.734  47.541 0.0000000000
80293  19.587  23.633  47.665 0.0000000000
80294  19.422  24.849  49.180 0.0000000000
80295  19.501  23.992  49.057 0.0000000000
80296  19.556  24.115  49.841 0.0000000000
80297  19.863  23.481  50.499 0.0000000000
80298  19.795  24.358  50.649 0.0000000000
80299  20.001  24.499  51.449 0.0000000000
80300  19.712  25.184  50.768 0.0000000000
81116  10.138  9.456  48.945 0.0000000000
81117  9.788  8.811  49.095 0.0000000000
81118  9.911  8.965  48.667 0.0000000000
81119  9.729  8.139  47.737 0.0000000000
81120  9.570  7.964  48.122 0.0000000000
81124  10.442  8.808  46.050 0.0000000000
81125  10.249  8.648  46.521 0.0000000000
81126  10.461  8.064  46.236 0.0000000000
81168  13.635  8.653  40.725 0.0000000000
81169  13.641  8.034  40.414 0.0000000000
81170  13.621  8.735  40.233 0.0000000000
81183  11.259  13.319  42.457 0.0000000000
81184  11.703  12.801  42.284 0.0000000000
81185  11.563  13.436  42.072 0.0000000000
81186  11.945  14.420  41.071 0.0000000000
81187  12.053  13.707  41.297 0.0000000000
81188  12.324  13.849  40.854 0.0000000000
81189  12.662  13.221  40.606 0.0000000000
81190  12.561  13.957  40.370 0.0000000000
81191  11.826  17.056  40.076 0.0000000000
81192  11.818  16.426  40.360 0.0000000000
81193  12.185  16.485  39.889 0.0000000000
81194  13.019  15.505  38.925 0.0000000000
81195  12.779  15.405  39.439 0.0000000000
81196  13.027  14.822  39.156 0.0000000000
81197  13.040  14.153  39.382 0.0000000000
81198  13.226  14.181  38.903 0.0000000000
81199  13.386  13.589  38.643 0.0000000000
81200  13.353  14.305  38.399 0.0000000000
81201  13.599  15.027  37.085 0.0000000000
81202  13.541  14.312  37.308 0.0000000000
81208  13.780  16.870  35.687 0.0000000000
81213  13.230  19.305  36.672 0.0000000000
81214  13.509  18.683  36.434 0.0000000000
81215  13.432  19.331  36.106 0.0000000000
81216  13.650  20.015  34.650 0.0000000000
81217  13.722  19.366  34.944 0.0000000000
81218  13.815  19.323  34.367 0.0000000000
92252  9.828  15.908  62.520 0.0000000000
92253  9.839  16.576  62.200 0.0000000000
92254  10.286  16.148  62.163 0.0000000000
92255  10.684  16.370  61.716 0.0000000000
92256  11.085  16.587  61.211 0.0000000000
92273  10.288  13.026  63.133 0.0000000000
92274  9.864  13.524  63.274 0.0000000000
92275  9.446  14.010  63.315 0.0000000000
92276  9.092  14.371  63.264 0.0000000000
92277  9.632  14.632  63.074 0.0000000000
92278  9.736  15.285  62.850 0.0000000000
92792  7.794  19.539  45.061 0.0000000000
92793  7.777  20.381  44.509 0.0000000000
92794  7.672  20.222  45.103 0.0000000000
92795  7.669  21.012  45.140 0.0000000000
92806  21.653  17.217  52.730 0.0000000000
92807  21.684  17.952  53.019 0.0000000000
92808  21.740  17.745  52.372 0.0000000000
92809  21.833  18.243  51.925 0.0000000000
92810  21.768  18.820  51.400 0.0000000000
92865  8.280  17.382  47.749 0.0000000000
92866  8.543  16.901  47.446 0.0000000000
92867  8.191  17.455  47.179 0.0000000000
92868  8.156  17.520  46.617 0.0000000000
92869  8.182  17.593  46.061 0.0000000000
92870  8.265  17.709  45.503 0.0000000000
92871  8.031  18.190  45.775 0.0000000000
92872  7.903  18.828  45.445 0.0000000000
93872  7.202  18.663  54.469 0.0000000000
93873  7.099  19.283  53.998 0.0000000000
93874  7.028  19.250  54.713 0.0000000000
93875  6.937  19.838  54.955 0.0000000000
93876  6.905  20.368  55.191 0.0000000000
93877  9.377  24.869  57.115 0.0000000000
93887  23.914  15.602  43.059 0.0000000000
93945  7.973  16.796  57.387 0.0000000000
93946  8.402  16.326  56.977 0.0000000000
93947  7.974  16.921  56.751 0.0000000000
93948  8.007  17.016  56.081 0.0000000000
93949  8.084  17.052  55.439 0.0000000000
93950  8.152  17.080  54.810 0.0000000000
93951  7.742  17.565  55.101 0.0000000000
93952  7.397  18.051  54.761 0.0000000000
94708  22.300  9.532  47.690 0.0000000000
94709  22.448  9.908  47.288 0.0000000000
94710  22.624  10.297  46.929 0.0000000000
94711  22.784  9.722  46.841 0.0000000000
94712  23.129  9.594  46.401 0.0000000000
95533  17.164  16.921  58.203 0.0000000000
95534  16.774  17.284  57.836 0.0000000000
95535  17.149  17.536  57.719 0.0000000000
95536  17.133  18.083  57.285 0.0000000000
95537  17.160  18.573  56.781 0.0000000000
95538  18.541  26.372  54.240 0.0000000000
95539  18.050  26.132  54.197 0.0000000000
95540  18.048  26.879  54.032 0.0000000000
95714  10.737  11.089  44.482 0.0000000000
95715  10.836  10.418  44.671 0.0000000000
95716  11.144  10.502  44.210 0.0000000000
95717  11.652  9.950  44.020 0.0000000000
95718  12.028  9.404  43.837 0.0000000000
95719  12.386  8.776  43.623 0.0000000000
95720  12.328  9.508  43.413 0.0000000000
95721  12.594  9.563  42.982 0.0000000000
95722  12.846  9.660  42.550 0.0000000000
95723  13.079  9.740  42.135 0.0000000000
95724  12.773  10.348  42.321 0.0000000000
95725  12.684  11.005  42.103 0.0000000000
95726  12.569  11.704  41.904 0.0000000000
95727  10.660  19.986  39.955 0.0000000000
95728  11.061  19.446  39.792 0.0000000000
95729  10.952  20.101  39.469 0.0000000000
95730  11.267  20.198  38.970 0.0000000000
95731  11.606  20.286  38.489 0.0000000000
95732  11.944  20.367  38.030 0.0000000000
98192  7.329  17.969  59.908 0.0000000000
98193  7.175  18.619  59.522 0.0000000000
98194  7.342  18.500  60.092 0.0000000000
98195  7.445  18.961  60.194 0.0000000000
98196  7.651  19.422  60.253 0.0000000000
98197  9.680  19.174  60.418 0.0000000000
98198  9.208  19.595  60.363 0.0000000000
98199  9.613  19.869  59.914 0.0000000000
98200  9.559  20.525  59.392 0.0000000000
98201  9.500  21.192  58.875 0.0000000000
98202  9.462  21.917  58.363 0.0000000000
98203  9.869  21.448  58.346 0.0000000000
98204  10.245  21.631  57.829 0.0000000000
98205  10.612  21.857  57.334 0.0000000000
98263  7.581  11.571  61.332 0.0000000000
98264  7.779  12.289  61.067 0.0000000000
98265  8.004  15.409  61.954 0.0000000000
98266  7.949  14.868  61.530 0.0000000000
98267  7.904  15.597  61.459 0.0000000000
98268  7.845  15.775  60.915 0.0000000000
98269  7.819  15.937  60.306 0.0000000000
98270  7.849  16.125  59.789 0.0000000000
98271  7.665  16.627  60.218 0.0000000000
98272  7.520  17.297  60.098 0.0000000000
99853  20.317  17.956  57.155 0.0000000000
99854  19.910  18.550  57.067 0.0000000000
99855  20.302  18.668  56.931 0.0000000000
99856  20.440  19.307  56.755 0.0000000000
99857  20.542  20.005  56.463 0.0000000000
99858  21.758  20.973  54.098 0.0000000000
99859  21.676  21.183  54.833 0.0000000000
99860  21.666  21.780  54.346 0.0000000000
99861  21.423  22.634  54.510 0.0000000000
99862  21.097  23.344  54.669 0.0000000000
99863  20.669  24.048  54.687 0.0000000000
99864  20.977  24.014  54.129 0.0000000000
99865  20.803  24.509  53.581 0.0000000000
99866  20.467  25.023  52.980 0.0000000000
100029  10.955  12.532  49.846 0.0000000000
100030  10.899  11.922  49.510 0.0000000000
100031  10.857  12.646  49.293 0.0000000000
100032  10.717  12.805  48.747 0.0000000000
100033  10.567  12.950  48.235 0.0000000000
100034  9.442  14.978  46.419 0.0000000000
100035  9.777  14.429  46.671 0.0000000000
100036  9.680  14.594  46.146 0.0000000000
100037  9.895  14.126  45.931 0.0000000000
100038  10.066  13.662  45.726 0.0000000000
100039  10.157  13.188  45.519 0.0000000000
100040  9.954  13.805  45.271 0.0000000000
100041  9.899  13.944  44.811 0.0000000000
100042  9.899  14.086  44.328 0.0000000000
100043  9.982  14.157  43.784 0.0000000000
100044  9.692  14.690  44.043 0.0000000000
100045  9.558  15.318  43.808 0.0000000000
100046  9.483  15.929  43.585 0.0000000000
100047  8.790  18.458  43.593 0.0000000000
100048  9.005  18.042  43.469 0.0000000000
100049  8.994  18.735  43.142 0.0000000000
100050  9.203  19.002  42.684 0.0000000000
100051  9.428  19.233  42.231 0.0000000000
100052  9.658  19.391  41.773 0.0000000000
100053  9.388  19.951  41.876 0.0000000000
100054  9.296  20.615  41.486 0.0000000000
103052  7.751  19.053  49.595 0.0000000000
103053  7.730  19.747  49.165 0.0000000000
103054  7.655  19.708  49.743 0.0000000000
103055  7.746  20.425  49.937 0.0000000000
103056  7.817  21.110  50.191 0.0000000000
103057  7.271  22.133  52.560 0.0000000000
103058  7.426  22.234  51.961 0.0000000000
103066  6.967  21.221  57.711 0.0000000000
103067  6.916  21.379  57.044 0.0000000000
103068  7.020  21.998  57.219 0.0000000000
103069  7.043  22.795  56.804 0.0000000000
103070  7.043  23.534  56.439 0.0000000000
103093  22.448  15.986  47.429 0.0000000000
103094  22.209  16.627  47.606 0.0000000000
103095  22.328  16.492  47.000 0.0000000000
103096  22.105  16.928  46.526 0.0000000000
103097  21.863  17.372  46.018 0.0000000000
103098  22.125  17.933  43.405 0.0000000000
103099  21.835  18.026  43.944 0.0000000000
103100  21.742  18.532  43.564 0.0000000000
103101  21.372  19.218  43.708 0.0000000000
103102  21.052  19.957  43.811 0.0000000000
103103  20.782  20.712  43.952 0.0000000000
103104  21.051  20.593  43.426 0.0000000000
103105  21.096  21.185  43.091 0.0000000000
103106  21.229  21.738  42.790 0.0000000000
103269  8.187  10.498  58.771 0.0000000000
103271  8.351  10.552  58.216 0.0000000000
103272  8.516  10.625  57.673 0.0000000000
103273  8.703  10.719  57.102 0.0000000000
103274  9.697  13.634  55.603 0.0000000000
103275  9.602  12.703  55.805 0.0000000000
103276  9.821  12.876  55.258 0.0000000000
103277  9.887  12.182  54.874 0.0000000000
103278  9.875  11.519  54.409 0.0000000000
103279  9.818  10.879  53.927 0.0000000000
103280  10.135  11.646  53.840 0.0000000000
103281  10.339  11.797  53.284 0.0000000000
103282  10.544  11.934  52.695 0.0000000000
103283  10.727  12.058  52.104 0.0000000000
103284  10.659  12.742  52.536 0.0000000000
103285  10.680  13.538  52.307 0.0000000000
103286  10.535  14.278  52.045 0.0000000000
103287  8.570  17.174  52.372 0.0000000000
103288  9.061  16.706  52.064 0.0000000000
103289  8.647  17.237  51.774 0.0000000000
103290  8.704  17.225  51.196 0.0000000000
103291  8.719  17.229  50.596 0.0000000000
103292  8.693  17.251  49.988 0.0000000000
103293  8.302  17.778  50.277 0.0000000000
103294  7.955  18.352  49.934 0.0000000000
105489  16.742  12.953  60.150 0.0000000000
105490  16.836  13.594  60.111 0.0000000000
105491  16.938  14.242  59.949 0.0000000000
105492  16.972  14.836  59.656 0.0000000000
105493  17.399  14.516  59.847 0.0000000000
105494  17.809  14.775  59.782 0.0000000000
105495  18.199  14.976  59.629 0.0000000000
105504  20.527  13.334  59.398 0.0000000000
105505  20.122  13.924  59.440 0.0000000000
105506  19.724  14.392  59.437 0.0000000000
105507  20.062  14.411  59.078 0.0000000000
105508  20.130  15.001  58.716 0.0000000000
105509  20.098  15.518  58.442 0.0000000000
105510  20.148  15.998  58.153 0.0000000000
105511  20.475  15.505  58.020 0.0000000000
105512  20.802  15.511  57.491 0.0000000000
105513  20.999  15.478  57.021 0.0000000000
105514  21.198  13.618  55.106 0.0000000000
105515  21.275  14.221  55.384 0.0000000000
105516  21.247  14.101  54.787 0.0000000000
105517  21.258  14.532  54.501 0.0000000000
105518  21.268  15.020  54.200 0.0000000000
105519  21.261  15.479  53.881 0.0000000000
105520  21.235  14.920  53.543 0.0000000000
105521  21.218  14.876  52.954 0.0000000000
105522  21.289  14.703  52.294 0.0000000000
105555  21.511  11.254  49.375 0.0000000000
105556  21.294  11.423  49.967 0.0000000000
105557  21.435  11.810  49.507 0.0000000000
105558  21.417  12.318  49.781 0.0000000000
105559  21.456  12.798  50.052 0.0000000000
105560  21.445  13.337  50.377 0.0000000000
105561  21.556  13.194  49.739 0.0000000000
105562  21.734  13.585  49.465 0.0000000000
105563  21.875  13.917  49.183 0.0000000000
105564  22.084  14.303  48.915 0.0000000000
105565  22.082  13.800  48.614 0.0000000000
105566  22.284  13.628  47.999 0.0000000000
105567  22.413  13.468  47.411 0.0000000000
105568  23.310  11.622  45.804 0.0000000000
105569  23.119  12.168  45.902 0.0000000000
105570  23.511  12.026  45.498 0.0000000000
105571  23.665  12.355  45.149 0.0000000000
105572  23.939  12.848  44.790 0.0000000000
108034  13.523  15.274  60.014 0.0000000000
108035  13.068  15.765  60.060 0.0000000000
108036  13.579  15.810  59.588 0.0000000000
108037  13.572  16.444  59.133 0.0000000000
108038  13.521  17.128  58.654 0.0000000000
108039  14.817  18.817  56.597 0.0000000000
108040  14.381  18.678  56.899 0.0000000000
108041  14.180  19.282  56.404 0.0000000000
108042  13.587  19.757  56.235 0.0000000000
108043  12.993  20.298  56.137 0.0000000000
108044  12.441  20.883  56.092 0.0000000000
108045  12.899  20.900  55.651 0.0000000000
108046  12.763  21.578  55.144 0.0000000000
108047  12.640  22.251  54.664 0.0000000000
108048  18.345  20.422  55.662 0.0000000000
108049  17.926  20.146  55.543 0.0000000000
108050  17.858  20.841  55.172 0.0000000000
108051  17.389  21.280  54.778 0.0000000000
108052  16.885  21.705  54.405 0.0000000000
108053  15.909  25.059  53.422 0.0000000000
108054  15.838  24.204  53.387 0.0000000000
108055  15.363  24.760  53.230 0.0000000000
108056  14.747  24.507  53.159 0.0000000000
108057  14.206  24.270  53.196 0.0000000000
108058  13.652  24.069  53.366 0.0000000000
108059  13.716  24.960  53.287 0.0000000000
108060  13.284  25.592  53.491 0.0000000000
108075  21.057  19.207  48.208 0.0000000000
108076  21.080  19.386  48.906 0.0000000000
108077  20.758  19.901  48.363 0.0000000000
108078  20.515  20.688  48.524 0.0000000000
108079  20.163  21.484  48.679 0.0000000000
108081  19.531  24.517  47.747 0.0000000000
108575  10.281  9.774  48.104 0.0000000000
108576  10.012  9.115  48.254 0.0000000000
108577  10.101  9.298  47.856 0.0000000000
108578  9.979  8.819  47.607 0.0000000000
108579  9.896  8.325  47.341 0.0000000000
108580  11.006  7.592  45.528 0.0000000000
108581  10.697  7.509  45.958 0.0000000000
108606  13.561  10.026  40.335 0.0000000000
108607  13.602  9.447  40.012 0.0000000000
108608  13.616  10.143  39.800 0.0000000000
108609  13.620  10.255  39.253 0.0000000000
108610  13.574  10.352  38.699 0.0000000000
108612  13.580  10.991  38.467 0.0000000000
108613  13.559  11.619  38.250 0.0000000000
108614  13.552  12.291  38.005 0.0000000000
108615  10.956  14.716  42.058 0.0000000000
108616  11.381  14.118  41.880 0.0000000000
108617  11.242  14.849  41.681 0.0000000000
108618  11.551  14.980  41.274 0.0000000000
108619  11.853  15.102  40.858 0.0000000000
108620  12.497  17.223  39.130 0.0000000000
108621  12.483  16.599  39.406 0.0000000000
108622  12.772  16.698  38.893 0.0000000000
108623  13.033  16.166  38.663 0.0000000000
108624  13.244  15.571  38.397 0.0000000000
108625  13.403  14.972  38.137 0.0000000000
108626  13.444  15.598  37.866 0.0000000000
108627  13.572  15.610  37.322 0.0000000000
108628  13.661  15.624  36.781 0.0000000000
108629  13.697  15.648  36.249 0.0000000000
108630  13.715  16.235  36.497 0.0000000000
108631  13.753  16.870  36.246 0.0000000000
108632  13.764  17.451  35.983 0.0000000000
108633  13.019  20.629  35.973 0.0000000000
108634  13.324  20.019  35.744 0.0000000000
108635  13.228  20.663  35.400 0.0000000000
108636  13.422  20.662  34.830 0.0000000000
108637  13.599  20.623  34.272 0.0000000000
115412  8.180  17.168  61.934 0.0000000000
115413  8.174  17.862  61.528 0.0000000000
115414  8.548  17.608  61.861 0.0000000000
115415  8.983  17.951  61.656 0.0000000000
115416  9.365  18.279  61.325 0.0000000000
115417  9.812  17.211  61.822 0.0000000000
115418  9.797  17.873  61.399 0.0000000000
115419  9.747  18.593  60.979 0.0000000000
115420  10.151  18.753  60.421 0.0000000000
115421  10.531  19.015  59.879 0.0000000000
115422  10.909  19.185  59.296 0.0000000000
115466  7.638  12.692  62.643 0.0000000000
115467  7.811  13.168  62.936 0.0000000000
115468  7.980  13.830  62.720 0.0000000000
115469  8.088  14.491  62.570 0.0000000000
115470  8.718  14.668  63.059 0.0000000000
115471  8.436  14.940  62.773 0.0000000000
115472  8.205  15.200  62.413 0.0000000000
115473  8.236  15.873  62.267 0.0000000000
115474  8.200  16.550  62.134 0.0000000000
116672  8.388  20.392  42.885 0.0000000000
116673  8.319  21.286  42.253 0.0000000000
116674  8.140  21.042  42.785 0.0000000000
116675  7.872  21.735  42.751 0.0000000000
116677  7.743  21.339  43.905 0.0000000000
116704  21.366  17.828  55.499 0.0000000000
116705  21.342  18.565  55.843 0.0000000000
116706  21.448  18.319  55.156 0.0000000000
116707  21.567  18.992  54.739 0.0000000000
116708  21.670  19.586  54.338 0.0000000000
116709  21.666  18.649  53.311 0.0000000000
116710  21.705  19.405  53.579 0.0000000000
116711  21.744  20.240  53.848 0.0000000000
116712  21.640  20.773  53.308 0.0000000000
116713  21.454  21.259  52.808 0.0000000000
116714  21.141  21.776  52.255 0.0000000000
116841  9.908  15.142  48.836 0.0000000000
116842  10.108  14.602  48.581 0.0000000000
116843  9.730  15.187  48.288 0.0000000000
116844  9.560  15.257  47.746 0.0000000000
116845  9.407  15.347  47.235 0.0000000000
116846  8.767  16.413  47.163 0.0000000000
116847  9.026  15.906  46.936 0.0000000000
116848  9.274  15.401  46.738 0.0000000000
116849  9.159  15.527  46.187 0.0000000000
116850  9.079  15.683  45.644 0.0000000000
116851  9.057  15.854  45.131 0.0000000000
116852  9.095  15.995  44.704 0.0000000000
116853  8.902  16.410  44.873 0.0000000000
116854  8.745  16.967  44.613 0.0000000000
116855  8.643  17.542  44.338 0.0000000000
116856  8.350  17.832  44.950 0.0000000000
116857  8.452  17.981  44.443 0.0000000000
116858  8.596  18.185  44.028 0.0000000000
116859  8.565  18.883  43.681 0.0000000000
116860  8.498  19.617  43.303 0.0000000000
119192  7.509  18.764  52.051 0.0000000000
119193  7.438  19.494  51.631 0.0000000000
119194  7.286  19.403  52.277 0.0000000000
119195  7.228  20.073  52.390 0.0000000000
119196  7.219  20.741  52.634 0.0000000000
119197  7.058  19.947  53.624 0.0000000000
119198  7.106  20.680  53.231 0.0000000000
119199  7.197  21.404  52.896 0.0000000000
119200  7.173  22.078  53.167 0.0000000000
119201  7.125  22.704  53.382 0.0000000000
119202  7.069  23.340  53.708 0.0000000000
119203  7.958  23.421  57.897 0.0000000000
119204  7.629  23.717  57.530 0.0000000000
119205  7.939  24.235  57.544 0.0000000000
119224  23.022  15.419  44.996 0.0000000000
119225  22.685  16.015  45.059 0.0000000000
119226  22.923  15.874  44.503 0.0000000000
119227  22.832  16.313  44.102 0.0000000000
119228  22.688  16.793  43.630 0.0000000000
119229  23.465  16.109  43.090 0.0000000000
119230  22.967  16.717  43.123 0.0000000000
119231  22.529  17.308  43.245 0.0000000000
119232  22.434  17.775  42.917 0.0000000000
119233  22.371  18.309  42.653 0.0000000000
119234  22.412  18.819  42.335 0.0000000000
119361  8.825  13.642  58.114 0.0000000000
119362  8.894  12.925  57.740 0.0000000000
119363  9.028  13.874  57.598 0.0000000000
119364  9.265  14.108  57.097 0.0000000000
119365  9.402  14.282  56.548 0.0000000000
119366  8.836  15.794  56.577 0.0000000000
119367  9.250  15.150  56.263 0.0000000000
119368  9.518  14.439  55.975 0.0000000000
119369  9.624  14.571  55.399 0.0000000000
119370  9.774  14.675  54.724 0.0000000000
119371  9.909  14.766  54.104 0.0000000000
119372  10.036  14.837  53.512 0.0000000000
119373  9.581  15.512  53.847 0.0000000000
119374  9.243  16.117  53.545 0.0000000000
119375  8.837  16.642  53.273 0.0000000000
119376  8.224  17.100  54.203 0.0000000000
119377  8.345  17.094  53.612 0.0000000000
119378  8.464  17.125  52.994 0.0000000000
119379  8.120  17.638  52.685 0.0000000000
119380  7.777  18.166  52.347 0.0000000000
121102  20.917  12.721  58.157 0.0000000000
121103  20.949  13.263  57.717 0.0000000000
121104  20.996  13.894  57.371 0.0000000000
121105  20.963  13.214  57.181 0.0000000000
121106  21.026  13.186  56.605 0.0000000000
121107  21.103  13.152  56.058 0.0000000000
121109  21.015  12.529  55.840 0.0000000000
121110  21.069  13.098  55.467 0.0000000000
121111  21.116  12.975  54.899 0.0000000000
121112  21.043  12.886  54.284 0.0000000000
121113  21.023  12.802  53.666 0.0000000000
121138  21.297  9.946  50.026 0.0000000000
121139  21.476  10.392  49.600 0.0000000000
121140  21.725  9.768  48.805 0.0000000000
121141  21.577  10.277  48.989 0.0000000000
121142  21.571  10.788  49.199 0.0000000000
121143  21.738  11.202  48.785 0.0000000000
121144  21.875  11.517  48.427 0.0000000000
121145  21.991  11.917  48.080 0.0000000000
121146  22.180  12.260  47.713 0.0000000000
121147  22.204  11.790  47.430 0.0000000000
121148  22.422  11.587  46.948 0.0000000000
121149  22.757  11.462  46.513 0.0000000000
121150  22.797  10.599  46.647 0.0000000000
121151  22.968  10.956  46.336 0.0000000000
121152  23.159  11.278  46.016 0.0000000000
121153  23.564  11.167  45.627 0.0000000000
121154  23.966  11.095  45.233 0.0000000000
123067  15.597  15.931  58.757 0.0000000000
123068  15.155  16.322  58.551 0.0000000000
123069  15.592  16.552  58.289 0.0000000000
123070  15.558  17.151  57.768 0.0000000000
123071  15.489  17.782  57.329 0.0000000000
123072  16.408  17.640  57.510 0.0000000000
123073  15.971  17.978  57.235 0.0000000000
123074  15.387  18.401  56.824 0.0000000000
123075  15.264  18.971  56.354 0.0000000000
123076  15.161  19.447  55.847 0.0000000000
123077  15.077  20.034  55.307 0.0000000000
123078  18.413  23.443  54.684 0.0000000000
123079  17.853  23.149  54.454 0.0000000000
123080  17.932  23.854  54.376 0.0000000000
123081  17.417  24.361  54.063 0.0000000000
123082  16.913  24.831  53.837 0.0000000000
123083  17.523  25.887  54.078 0.0000000000
123084  16.956  25.596  53.849 0.0000000000
123085  16.416  25.319  53.629 0.0000000000
123086  15.960  25.826  53.467 0.0000000000
123087  15.476  26.444  53.392 0.0000000000
123099  20.113  21.448  46.210 0.0000000000
123100  20.063  21.675  46.816 0.0000000000
123101  19.965  22.373  46.279 0.0000000000
123102  19.894  23.273  46.357 0.0000000000
123103  19.921  24.117  46.530 0.0000000000
123488  10.375  10.641  46.447 0.0000000000
123489  10.341  9.955  46.624 0.0000000000
123490  10.397  10.090  46.202 0.0000000000
123491  10.441  9.535  45.873 0.0000000000
123492  10.684  8.923  45.569 0.0000000000
123493  10.915  9.718  44.878 0.0000000000
123494  10.992  8.987  45.077 0.0000000000
123495  11.044  8.286  45.296 0.0000000000
123496  11.366  7.730  45.069 0.0000000000
123497  11.683  7.139  44.830 0.0000000000
123503  12.714  8.182  43.378 0.0000000000
123504  13.006  7.598  43.136 0.0000000000
123508  13.630  7.227  41.510 0.0000000000
123509  13.674  7.313  41.037 0.0000000000
123510  13.630  7.937  41.362 0.0000000000
123511  13.589  8.621  41.199 0.0000000000
123512  13.590  9.311  40.960 0.0000000000
123513  13.240  9.811  41.728 0.0000000000
123514  13.381  9.907  41.256 0.0000000000
123515  13.490  9.989  40.777 0.0000000000
123516  13.427  10.659  40.600 0.0000000000
123517  13.364  11.333  40.368 0.0000000000
123518  13.277  11.996  40.120 0.0000000000
123519  10.816  17.342  41.196 0.0000000000
123520  11.125  16.845  41.029 0.0000000000
123521  11.139  17.463  40.782 0.0000000000
123522  11.477  17.610  40.268 0.0000000000
123523  11.834  17.710  39.760 0.0000000000
123524  11.438  18.920  39.664 0.0000000000
123525  11.828  18.354  39.466 0.0000000000
123526  12.186  17.791  39.275 0.0000000000
123527  12.522  17.868  38.814 0.0000000000
123528  12.783  17.976  38.321 0.0000000000
123529  13.055  18.043  37.805 0.0000000000
123530  13.319  18.072  37.280 0.0000000000
123531  13.046  18.661  37.512 0.0000000000
123532  13.002  19.277  37.216 0.0000000000
123533  12.923  19.890  36.861 0.0000000000
123534  12.226  20.469  37.561 0.0000000000
123535  12.512  20.503  37.044 0.0000000000
123536  12.785  20.539  36.505 0.0000000000
129212  7.100  18.411  57.273 0.0000000000
129213  6.964  19.018  56.819 0.0000000000
129214  6.974  18.901  57.544 0.0000000000
129215  6.875  19.390  57.840 0.0000000000
129216  6.857  19.916  57.974 0.0000000000
129217  7.026  19.185  59.143 0.0000000000
129218  6.956  19.822  58.692 0.0000000000
129219  6.953  20.490  58.159 0.0000000000
129220  7.105  21.063  58.281 0.0000000000
129221  7.299  21.666  58.379 0.0000000000
129222  7.599  22.187  58.429 0.0000000000
129223  8.118  18.540  61.110 0.0000000000
129224  8.064  19.185  60.655 0.0000000000
129225  7.973  19.862  60.219 0.0000000000
129226  8.762  19.959  60.247 0.0000000000
129227  8.329  20.242  60.047 0.0000000000
129228  7.929  20.499  59.761 0.0000000000
129229  7.900  21.270  59.206 0.0000000000
129230  7.891  21.937  58.747 0.0000000000
129231  7.943  22.686  58.291 0.0000000000
129232  8.311  23.123  58.138 0.0000000000
129233  8.664  23.501  57.954 0.0000000000
129234  9.047  23.830  57.726 0.0000000000
129235  9.455  22.635  57.946 0.0000000000
129236  9.423  23.422  57.630 0.0000000000
129237  9.408  24.128  57.400 0.0000000000
129238  9.759  24.369  56.979 0.0000000000
129239  10.131  24.589  56.565 0.0000000000
129240  10.499  24.813  56.068 0.0000000000
129362  8.017  10.451  59.345 0.0000000000
129363  8.140  11.125  59.139 0.0000000000
129364  8.331  11.852  59.018 0.0000000000
129365  8.535  12.609  58.786 0.0000000000
129366  7.674  12.794  62.051 0.0000000000
129367  7.762  12.898  61.450 0.0000000000
129368  7.899  12.994  60.872 0.0000000000
129369  7.963  14.310  61.123 0.0000000000
129370  8.034  13.738  60.709 0.0000000000
129371  8.090  13.072  60.329 0.0000000000
129372  8.299  13.180  59.737 0.0000000000
129373  8.499  13.296  59.156 0.0000000000
129374  8.666  13.432  58.617 0.0000000000
129375  8.660  14.342  58.499 0.0000000000
129376  8.584  15.208  58.331 0.0000000000
129377  8.308  15.999  58.196 0.0000000000
129378  7.891  16.333  59.212 0.0000000000
129379  7.938  16.530  58.594 0.0000000000
129380  7.978  16.660  57.982 0.0000000000
129381  7.612  17.249  57.805 0.0000000000
129382  7.345  17.819  57.540 0.0000000000
132718  18.725  17.657  57.897 0.0000000000
132719  18.299  18.111  57.584 0.0000000000
132720  18.725  18.225  57.441 0.0000000000
132721  18.752  18.836  56.968 0.0000000000
132722  18.782  19.422  56.565 0.0000000000
132723  19.557  19.097  56.870 0.0000000000
132724  19.199  19.602  56.575 0.0000000000
132725  18.760  20.053  56.125 0.0000000000
132726  18.831  20.701  55.790 0.0000000000
132727  18.860  21.414  55.569 0.0000000000
132728  18.834  22.139  55.255 0.0000000000
132729  21.188  19.292  56.102 0.0000000000
132730  20.952  20.011  56.221 0.0000000000
132731  20.660  20.654  56.197 0.0000000000
132732  21.332  21.329  55.478 0.0000000000
132733  20.857  21.348  55.894 0.0000000000
132734  20.287  21.323  56.050 0.0000000000
132735  19.826  21.876  55.765 0.0000000000
132736  19.353  22.391  55.423 0.0000000000
132737  18.888  22.949  55.042 0.0000000000
132738  18.913  23.638  54.881 0.0000000000
132739  18.993  24.386  54.777 0.0000000000
132740  19.040  25.160  54.618 0.0000000000
132741  20.179  24.722  54.660 0.0000000000
132742  19.650  25.309  54.555 0.0000000000
132743  19.129  25.869  54.389 0.0000000000
132744  19.129  26.597  54.093 0.0000000000
133089  10.176  9.709  50.270 0.0000000000
133090  9.956  9.189  49.913 0.0000000000
133091  10.262  9.831  49.774 0.0000000000
133092  10.344  9.998  49.307 0.0000000000
133093  10.430  10.154  48.836 0.0000000000
133094  10.733  11.376  49.105 0.0000000000
133095  10.587  10.863  48.717 0.0000000000
133096  10.469  10.312  48.383 0.0000000000
133097  10.430  10.464  47.978 0.0000000000
133098  10.439  10.723  47.541 0.0000000000
133099  10.433  10.946  47.116 0.0000000000
133100  10.282  14.058  48.300 0.0000000000
133101  10.356  13.580  47.980 0.0000000000
133102  10.429  13.044  47.736 0.0000000000
133103  10.114  13.824  46.945 0.0000000000
133104  10.326  13.187  47.187 0.0000000000
133105  10.441  12.557  47.435 0.0000000000
133106  10.435  12.100  47.135 0.0000000000
133107  10.436  11.604  46.899 0.0000000000
133108  10.408  11.115  46.694 0.0000000000
133109  10.385  11.300  46.259 0.0000000000
133110  10.382  11.433  45.793 0.0000000000
133111  10.406  11.562  45.311 0.0000000000
133112  10.238  12.722  45.290 0.0000000000
133113  10.349  12.194  45.070 0.0000000000
133114  10.459  11.675  44.825 0.0000000000
133115  10.643  11.722  44.257 0.0000000000
133116  10.924  11.812  43.778 0.0000000000
133117  11.243  11.938  43.329 0.0000000000
133118  11.553  12.089  42.897 0.0000000000
133119  11.116  12.574  43.103 0.0000000000
133120  10.979  13.202  42.862 0.0000000000
133121  10.818  13.872  42.638 0.0000000000
133122  10.183  14.299  43.278 0.0000000000
133123  10.431  14.452  42.822 0.0000000000
133124  10.703  14.583  42.394 0.0000000000
133125  10.557  15.254  42.268 0.0000000000
133126  10.524  15.912  42.073 0.0000000000
133127  10.511  16.554  41.855 0.0000000000
133128  9.158  16.186  44.247 0.0000000000
133129  9.270  16.370  43.786 0.0000000000
133130  9.459  16.512  43.341 0.0000000000
133131  9.197  17.586  43.322 0.0000000000
133132  9.489  17.183  43.126 0.0000000000
133133  9.694  16.705  42.891 0.0000000000
133134  9.950  16.887  42.451 0.0000000000
133135  10.234  17.060  42.021 0.0000000000
133136  10.511  17.219  41.600 0.0000000000
133137  10.523  17.868  41.325 0.0000000000
133138  10.535  18.529  41.064 0.0000000000
133139  10.497  19.210  40.744 0.0000000000
133140  9.892  19.527  41.312 0.0000000000
133141  10.139  19.737  40.843 0.0000000000
133142  10.390  19.873  40.406 0.0000000000
133143  10.277  20.534  40.044 0.0000000000
133144  10.114  21.190  39.644 0.0000000000
139412  7.649  19.263  47.326 0.0000000000
139413  7.628  20.024  46.856 0.0000000000
139414  7.687  19.970  47.409 0.0000000000
139415  7.793  20.707  47.509 0.0000000000
139416  8.015  21.406  47.673 0.0000000000
139417  7.882  20.548  48.736 0.0000000000
139418  8.007  21.311  48.308 0.0000000000
139423  7.505  20.270  51.186 0.0000000000
139424  7.666  21.033  50.813 0.0000000000
139425  7.835  21.797  50.400 0.0000000000
139426  7.613  22.364  51.345 0.0000000000
139427  7.801  22.476  50.676 0.0000000000
139428  7.971  22.576  50.045 0.0000000000
139441  6.880  19.632  56.366 0.0000000000
139442  6.843  20.288  55.884 0.0000000000
139443  6.896  20.972  55.424 0.0000000000
139444  6.887  21.514  56.368 0.0000000000
139445  6.886  21.622  55.696 0.0000000000
139446  6.929  21.725  55.030 0.0000000000
139447  6.959  22.504  54.682 0.0000000000
139448  6.986  23.266  54.306 0.0000000000
139450  7.354  23.985  57.106 0.0000000000
139451  7.138  24.184  56.649 0.0000000000
139452  6.976  24.327  56.160 0.0000000000
139455  6.922  24.475  55.591 0.0000000000
139456  6.904  24.591  55.010 0.0000000000
139495  22.125  16.562  50.077 0.0000000000
139496  22.070  17.225  50.237 0.0000000000
139497  22.106  17.030  49.606 0.0000000000
139498  21.893  17.581  49.137 0.0000000000
139499  21.627  18.003  48.597 0.0000000000
139500  21.977  17.246  47.801 0.0000000000
139501  21.687  17.844  48.002 0.0000000000
139502  21.396  18.477  48.098 0.0000000000
139503  21.120  18.944  47.592 0.0000000000
139504  20.844  19.490  47.088 0.0000000000
139505  20.541  20.011  46.615 0.0000000000
139506  22.348  16.614  45.244 0.0000000000
139507  21.994  17.221  45.413 0.0000000000
139508  21.665  17.779  45.564 0.0000000000
139509  21.567  18.193  44.510 0.0000000000
139510  21.436  18.249  45.095 0.0000000000
139511  21.267  18.495  45.692 0.0000000000
139512  20.954  19.126  45.840 0.0000000000
139513  20.610  19.899  46.004 0.0000000000
139514  20.320  20.652  46.109 0.0000000000
139515  20.223  21.279  45.635 0.0000000000
139516  20.235  21.917  45.170 0.0000000000
139517  20.286  22.543  44.745 0.0000000000
139518  20.614  21.479  44.098 0.0000000000
139519  20.464  22.349  44.230 0.0000000000
139520  20.498  23.119  44.427 0.0000000000
139530  23.325  18.254  41.971 0.0000000000
139531  22.842  18.798  42.016 0.0000000000
139532  22.435  19.374  42.040 0.0000000000
139538  23.469  19.851  41.350 0.0000000000
139539  22.973  19.878  41.546 0.0000000000
139540  22.504  19.955  41.788 0.0000000000
139541  22.091  20.097  42.132 0.0000000000
139542  21.789  20.834  42.201 0.0000000000
139543  21.538  21.575  42.338 0.0000000000
139544  21.396  22.271  42.526 0.0000000000
139852  9.167  8.313  50.978 0.0000000000
139853  9.624  8.915  50.875 0.0000000000
139863  8.944  12.237  57.367 0.0000000000
139864  8.944  11.561  56.964 0.0000000000
139865  8.915  10.864  56.566 0.0000000000
139866  9.377  11.883  55.899 0.0000000000
139867  9.130  11.010  56.025 0.0000000000
139868  8.872  10.268  56.123 0.0000000000
139869  8.815  9.713  55.610 0.0000000000
139870  8.736  9.131  55.143 0.0000000000
139871  8.632  8.580  54.640 0.0000000000
139872  8.847  8.725  54.024 0.0000000000
139873  9.067  8.855  53.406 0.0000000000
139874  9.225  8.997  52.886 0.0000000000
139875  9.737  10.311  53.368 0.0000000000
139876  9.628  9.671  52.855 0.0000000000
139877  9.421  9.133  52.354 0.0000000000
139878  9.642  9.293  51.823 0.0000000000
139879  9.841  9.417  51.288 0.0000000000
139880  10.026  9.561  50.772 0.0000000000
139881  10.388  10.212  50.703 0.0000000000
139882  10.688  10.923  50.637 0.0000000000
139883  10.921  11.655  50.525 0.0000000000
139884  10.881  12.174  51.507 0.0000000000
139885  10.965  12.296  50.938 0.0000000000
139886  10.991  12.415  50.386 0.0000000000
139887  10.925  13.170  50.188 0.0000000000
139888  10.746  13.861  49.947 0.0000000000
139889  10.481  14.497  49.673 0.0000000000
139890  10.154  14.886  52.940 0.0000000000
139891  10.214  14.956  52.353 0.0000000000
139892  10.267  15.001  51.767 0.0000000000
139893  9.542  16.180  51.761 0.0000000000
139894  9.946  15.628  51.465 0.0000000000
139895  10.310  15.034  51.181 0.0000000000
139896  10.313  15.068  50.563 0.0000000000
139897  10.242  15.087  49.963 0.0000000000
139898  10.114  15.111  49.395 0.0000000000
139899  9.694  15.651  49.109 0.0000000000
139900  9.244  16.180  48.827 0.0000000000
139901  8.799  16.752  48.559 0.0000000000
139902  8.589  17.268  49.406 0.0000000000
139903  8.487  17.283  48.832 0.0000000000
139904  8.382  17.314  48.271 0.0000000000
139905  7.995  17.911  47.950 0.0000000000
139906  7.755  18.571  47.621 0.0000000000
144362  11.388  14.199  62.001 0.0000000000
144363  11.547  14.803  61.768 0.0000000000
144364  11.909  14.309  61.578 0.0000000000
144365  12.377  14.458  61.172 0.0000000000
144366  12.868  14.601  60.737 0.0000000000
144368  13.209  14.166  60.604 0.0000000000
144369  13.372  14.743  60.310 0.0000000000
144370  13.859  14.893  59.932 0.0000000000
144371  14.371  15.054  59.575 0.0000000000
144372  14.961  15.210  59.353 0.0000000000
144375  14.817  13.148  59.981 0.0000000000
144377  15.412  13.369  59.942 0.0000000000
144378  15.002  13.743  59.927 0.0000000000
144379  15.120  14.350  59.727 0.0000000000
144380  15.301  14.918  59.437 0.0000000000
144381  15.457  15.401  59.132 0.0000000000
144382  16.006  15.606  59.030 0.0000000000
144383  16.369  15.920  58.797 0.0000000000
144384  16.751  16.220  58.692 0.0000000000
144385  17.021  15.400  59.281 0.0000000000
144386  17.074  15.936  58.936 0.0000000000
144387  17.151  16.417  58.576 0.0000000000
144388  17.512  16.627  58.506 0.0000000000
144389  17.844  16.854  58.388 0.0000000000
144390  18.300  16.975  58.343 0.0000000000
144408  18.615  13.418  60.475 0.0000000000
144409  18.633  14.002  60.192 0.0000000000
144410  18.594  14.579  59.811 0.0000000000
144411  18.557  15.104  59.518 0.0000000000
144412  19.319  14.852  59.388 0.0000000000
144413  18.931  15.272  59.312 0.0000000000
144414  18.545  15.657  59.213 0.0000000000
144415  18.568  16.123  58.856 0.0000000000
144416  18.647  16.587  58.566 0.0000000000
144417  18.719  17.183  58.198 0.0000000000
144418  19.078  17.236  58.048 0.0000000000
144419  19.503  17.387  57.847 0.0000000000
144420  19.853  17.483  57.612 0.0000000000
144421  20.191  16.477  57.870 0.0000000000
144422  20.250  17.025  57.612 0.0000000000
144423  20.289  17.522  57.371 0.0000000000
144424  20.591  17.544  57.057 0.0000000000
144425  20.888  17.490  56.737 0.0000000000
144426  21.078  17.458  56.330 0.0000000000
144427  21.035  14.367  57.018 0.0000000000
144428  21.097  14.912  56.778 0.0000000000
144429  21.154  15.442  56.526 0.0000000000
144430  21.305  14.760  55.688 0.0000000000
144431  21.268  15.326  55.999 0.0000000000
144432  21.201  15.930  56.344 0.0000000000
144433  21.225  16.386  56.165 0.0000000000
144434  21.234  16.867  56.030 0.0000000000
144435  21.268  17.322  55.761 0.0000000000
144436  21.340  17.162  55.093 0.0000000000
144437  21.326  17.064  54.389 0.0000000000
144438  21.392  16.863  53.748 0.0000000000
144439  21.253  15.905  53.668 0.0000000000
144440  21.369  16.314  53.423 0.0000000000
144441  21.468  16.773  53.078 0.0000000000
144442  21.606  16.616  52.443 0.0000000000
144443  21.749  16.428  51.794 0.0000000000
144444  21.882  16.258  51.165 0.0000000000
144506  20.897  12.208  53.417 0.0000000000
144507  21.001  12.779  52.994 0.0000000000
144509  20.947  10.528  51.459 0.0000000000
144510  20.949  11.008  51.700 0.0000000000
144511  21.149  11.481  50.627 0.0000000000
144512  20.979  11.500  51.299 0.0000000000
144513  20.909  11.497  51.954 0.0000000000
144514  20.944  12.037  52.138 0.0000000000
144515  21.008  12.640  52.400 0.0000000000
144516  21.095  13.255  52.619 0.0000000000
144517  21.168  13.701  52.269 0.0000000000
144518  21.272  14.142  51.979 0.0000000000
144519  21.313  14.556  51.721 0.0000000000
144520  21.453  13.898  50.684 0.0000000000
144521  21.454  14.448  51.047 0.0000000000
144522  21.442  14.966  51.434 0.0000000000
144523  21.590  15.352  51.150 0.0000000000
144524  21.814  15.710  50.863 0.0000000000
144525  22.034  16.081  50.502 0.0000000000
144526  22.216  15.971  49.845 0.0000000000
144527  22.233  15.848  49.163 0.0000000000
144528  22.381  15.702  48.515 0.0000000000
144529  22.381  14.755  48.547 0.0000000000
144530  22.442  15.168  48.212 0.0000000000
144531  22.454  15.582  47.808 0.0000000000
144532  22.572  15.422  47.238 0.0000000000
144533  22.652  15.302  46.630 0.0000000000
144534  22.821  15.107  45.993 0.0000000000
144535  22.333  12.640  47.429 0.0000000000
144536  22.497  12.981  47.149 0.0000000000
144537  22.689  13.358  46.828 0.0000000000
144538  22.993  12.656  46.035 0.0000000000
144539  22.839  13.207  46.277 0.0000000000
144540  22.840  13.756  46.532 0.0000000000
144541  22.953  14.177  46.171 0.0000000000
144542  23.025  14.567  45.808 0.0000000000
144543  23.020  14.991  45.375 0.0000000000
144544  23.291  14.828  44.882 0.0000000000
144545  23.535  14.802  44.322 0.0000000000
144546  23.908  14.652  43.833 0.0000000000
144850  11.329  13.424  62.207 0.0000000000
149335  7.725  20.847  46.350 0.0000000000
149497  11.599  15.380  61.465 0.0000000000
149498  11.583  16.098  61.083 0.0000000000
149499  11.559  16.738  60.705 0.0000000000
149500  12.577  16.257  60.128 0.0000000000
149501  12.092  16.789  60.194 0.0000000000
149502  11.582  17.303  60.276 0.0000000000
149503  11.534  17.945  59.769 0.0000000000
149504  11.448  18.612  59.251 0.0000000000
149505  11.438  19.241  58.728 0.0000000000
149506  14.652  16.753  58.410 0.0000000000
149507  14.058  17.235  58.257 0.0000000000
149508  13.436  17.750  58.134 0.0000000000
149509  13.870  18.528  57.290 0.0000000000
149510  13.372  18.419  57.697 0.0000000000
149511  12.862  18.337  58.150 0.0000000000
149512  12.320  18.865  58.133 0.0000000000
149513  11.820  19.352  58.173 0.0000000000
149514  11.305  19.877  58.242 0.0000000000
149515  11.191  20.608  57.701 0.0000000000
149516  11.091  21.273  57.224 0.0000000000
149517  11.007  21.968  56.806 0.0000000000
149518  11.942  21.474  56.145 0.0000000000
149519  11.426  22.079  56.273 0.0000000000
149520  10.942  22.696  56.439 0.0000000000
149521  10.889  23.426  56.123 0.0000000000
149522  10.898  24.154  55.784 0.0000000000
149523  10.942  24.905  55.553 0.0000000000
149524  17.891  18.449  57.141 0.0000000000
149525  17.473  18.804  56.607 0.0000000000
149526  17.111  19.095  56.241 0.0000000000
149527  17.484  19.934  55.606 0.0000000000
149528  17.063  19.674  55.670 0.0000000000
149529  16.629  19.426  55.822 0.0000000000
149530  16.108  19.765  55.417 0.0000000000
149531  15.555  20.139  55.054 0.0000000000
149532  14.922  20.599  54.718 0.0000000000
149533  17.327  22.812  54.262 0.0000000000
149534  16.846  22.493  54.121 0.0000000000
149535  16.369  22.126  54.066 0.0000000000
149536  15.809  23.404  53.508 0.0000000000
149537  15.830  22.527  53.733 0.0000000000
149538  15.904  21.745  54.015 0.0000000000
149539  15.391  21.494  54.109 0.0000000000
149540  14.855  21.228  54.204 0.0000000000
149541  14.345  21.102  54.452 0.0000000000
149542  13.710  21.693  54.302 0.0000000000
149543  13.097  22.323  54.225 0.0000000000
149544  12.555  22.969  54.255 0.0000000000
149545  13.092  23.839  53.674 0.0000000000
149546  12.568  23.701  53.991 0.0000000000
149547  12.098  23.639  54.425 0.0000000000
149548  11.687  24.348  54.713 0.0000000000
149549  11.338  25.030  55.057 0.0000000000
149578  21.936  17.889  50.494 0.0000000000
149579  21.712  18.588  50.703 0.0000000000
149580  21.455  19.269  50.880 0.0000000000
149581  21.146  19.581  49.620 0.0000000000
149582  21.161  19.784  50.317 0.0000000000
149583  21.255  19.994  51.089 0.0000000000
149584  21.042  20.723  51.228 0.0000000000
149585  20.899  21.499  51.486 0.0000000000
149586  20.729  22.297  51.676 0.0000000000
149587  19.981  21.914  47.420 0.0000000000
149588  19.914  22.087  48.120 0.0000000000
149589  19.895  22.249  48.812 0.0000000000
149590  19.518  23.847  48.330 0.0000000000
149591  19.624  23.120  48.955 0.0000000000
149592  19.927  22.487  49.550 0.0000000000
149593  20.070  22.678  50.324 0.0000000000
149594  20.291  22.894  51.096 0.0000000000
149595  20.580  23.124  51.862 0.0000000000
149596  20.430  23.963  52.084 0.0000000000
149597  20.277  24.789  52.254 0.0000000000
149598  20.114  25.599  52.342 0.0000000000
150579  9.654  8.691  49.540 0.0000000000
150580  9.392  8.209  49.235 0.0000000000
150582  9.703  8.483  48.390 0.0000000000
150588  10.188  9.264  46.779 0.0000000000
150589  10.077  8.505  46.934 0.0000000000
150642  13.649  7.383  40.546 0.0000000000
150643  13.577  7.406  40.097 0.0000000000
150645  13.555  8.862  39.723 0.0000000000
150660  11.860  12.171  42.500 0.0000000000
150661  12.140  12.246  42.103 0.0000000000
150662  12.394  12.322  41.716 0.0000000000
150663  11.792  13.560  41.710 0.0000000000
150664  12.201  12.992  41.517 0.0000000000
150665  12.593  12.443  41.298 0.0000000000
150666  12.814  12.529  40.848 0.0000000000
150667  13.020  12.597  40.373 0.0000000000
150668  13.177  12.666  39.873 0.0000000000
150669  11.473  16.335  40.796 0.0000000000
150670  11.842  15.737  40.617 0.0000000000
150671  12.172  15.239  40.394 0.0000000000
150672  12.444  15.967  39.689 0.0000000000
150673  12.488  15.350  39.914 0.0000000000
150674  12.514  14.695  40.137 0.0000000000
150675  12.809  14.072  39.874 0.0000000000
150676  13.076  13.466  39.642 0.0000000000
150677  13.314  12.778  39.362 0.0000000000
150678  13.430  12.863  38.851 0.0000000000
150679  13.524  12.930  38.318 0.0000000000
150680  13.541  12.989  37.778 0.0000000000
150681  13.459  14.346  37.867 0.0000000000
150682  13.526  13.667  37.549 0.0000000000
150696  13.522  18.079  36.727 0.0000000000
150697  13.679  18.092  36.191 0.0000000000
150698  13.785  18.096  35.646 0.0000000000
150699  13.591  19.388  35.525 0.0000000000
150700  13.766  18.723  35.279 0.0000000000
150701  13.828  18.083  35.034 0.0000000000
