# Supplementary material for: A connectional hub in the rostral anterior cingulate cortex links areas of emotion and cognitive control
Source: eLife. 2019 Jun 19;8:e43761. doi: 10.7554/eLife.43761 (PMC6624020; doi:10.7554/eLife.43761)
Supplement: Supplementary file 1. [file elife-43761-supp1.zip › rh.946d.label]

#!ascii label  , from subject fsaverage vox2ras=TkReg coords=white
1861
96  33.117  29.207  35.851 0.0000000000
217  27.089  24.047  39.645 0.0000000000
218  27.536  31.025  35.767 0.0000000000
219  33.169  27.449  43.830 0.0000000000
391  22.419  52.022  27.039 0.0000000000
393  22.835  53.771  16.679 0.0000000000
460  24.590  39.453  31.872 0.0000000000
461  28.445  32.401  28.080 0.0000000000
698  29.814  25.494  41.661 0.0000000000
892  23.154  46.893  25.786 0.0000000000
893  23.028  53.363  22.023 0.0000000000
1010  30.320  30.773  36.958 0.0000000000
1011  28.130  32.489  32.724 0.0000000000
1012  31.090  31.418  33.379 0.0000000000
1540  23.458  23.815  40.704 0.0000000000
1541  23.372  26.476  35.862 0.0000000000
1542  24.046  30.240  33.513 0.0000000000
1543  27.184  27.110  36.684 0.0000000000
1544  30.119  28.632  39.067 0.0000000000
1545  33.363  29.352  40.451 0.0000000000
1585  35.967  27.564  36.984 0.0000000000
1586  37.018  27.201  42.394 0.0000000000
1875  18.684  53.658  21.426 0.0000000000
2032  21.568  48.405  31.767 0.0000000000
2033  25.125  45.579  31.548 0.0000000000
2034  26.101  41.743  29.091 0.0000000000
2035  25.148  33.963  32.361 0.0000000000
2036  27.023  36.460  30.363 0.0000000000
2930  31.933  30.126  36.794 0.0000000000
2931  30.698  31.463  35.394 0.0000000000
2932  32.097  30.354  34.704 0.0000000000
2933  32.812  30.789  33.027 0.0000000000
2934  33.263  29.408  33.770 0.0000000000
3002  34.277  28.384  34.028 0.0000000000
3525  25.154  23.547  39.542 0.0000000000
3526  23.751  25.334  38.445 0.0000000000
3527  25.414  25.061  37.393 0.0000000000
3528  25.477  26.398  35.778 0.0000000000
3529  27.141  25.465  37.909 0.0000000000
3530  31.282  26.557  42.909 0.0000000000
3531  29.953  27.261  40.261 0.0000000000
3532  31.700  27.941  41.232 0.0000000000
3533  31.772  29.024  39.860 0.0000000000
3534  33.503  28.361  42.070 0.0000000000
3601  35.208  28.664  41.846 0.0000000000
3602  35.133  27.869  43.748 0.0000000000
4117  20.235  52.215  27.002 0.0000000000
4119  20.449  52.678  24.213 0.0000000000
4120  23.056  53.950  19.515 0.0000000000
4460  23.005  40.937  31.521 0.0000000000
4461  23.275  44.038  31.809 0.0000000000
4462  24.804  42.382  31.957 0.0000000000
4463  26.224  43.922  30.847 0.0000000000
4464  26.481  40.988  31.911 0.0000000000
4465  25.902  30.525  34.460 0.0000000000
4466  24.588  32.264  32.864 0.0000000000
4467  26.244  32.281  33.805 0.0000000000
4468  28.364  32.388  30.592 0.0000000000
4469  27.043  33.836  30.948 0.0000000000
4470  27.410  34.232  28.911 0.0000000000
4471  27.012  36.874  28.046 0.0000000000
4688  37.424  26.227  37.722 0.0000000000
4689  37.070  26.148  35.084 0.0000000000
5862  28.479  24.671  40.618 0.0000000000
5905  34.750  26.730  45.659 0.0000000000
6214  23.003  49.429  26.484 0.0000000000
6215  22.212  52.107  24.098 0.0000000000
6216  22.691  49.865  23.672 0.0000000000
6217  23.375  50.769  20.941 0.0000000000
6218  23.285  51.343  18.674 0.0000000000
6423  23.037  37.638  31.663 0.0000000000
6424  28.987  31.040  36.573 0.0000000000
6425  27.910  32.566  34.732 0.0000000000
6426  29.212  31.940  35.023 0.0000000000
6427  29.478  31.948  33.207 0.0000000000
6428  29.843  31.456  30.470 0.0000000000
6430  31.603  31.248  30.672 0.0000000000
7434  22.068  30.713  33.790 0.0000000000
7435  23.594  28.156  34.583 0.0000000000
7436  25.606  28.472  35.078 0.0000000000
7437  27.225  29.144  36.383 0.0000000000
7438  28.593  26.244  39.062 0.0000000000
7439  28.622  27.956  38.034 0.0000000000
7440  28.765  29.731  37.395 0.0000000000
7441  30.219  29.912  38.080 0.0000000000
7442  31.787  29.828  38.459 0.0000000000
7443  33.447  29.433  38.140 0.0000000000
7537  34.438  28.393  36.440 0.0000000000
7538  35.074  28.774  39.064 0.0000000000
7539  36.766  27.772  39.715 0.0000000000
7540  37.496  25.733  40.179 0.0000000000
7541  36.691  26.294  44.443 0.0000000000
8244  21.034  54.292  22.085 0.0000000000
8252  23.026  51.120  15.869 0.0000000000
8255  23.165  53.518  13.972 0.0000000000
8669  20.075  49.913  28.754 0.0000000000
8670  22.456  50.452  29.834 0.0000000000
8671  21.830  45.699  32.214 0.0000000000
8672  23.687  47.322  32.041 0.0000000000
8673  24.266  48.702  29.582 0.0000000000
8674  24.812  46.330  28.681 0.0000000000
8675  24.658  44.115  27.780 0.0000000000
8676  24.223  41.889  26.107 0.0000000000
8677  22.802  32.835  32.695 0.0000000000
8678  23.525  34.695  32.140 0.0000000000
8679  24.343  36.498  31.846 0.0000000000
8680  26.772  33.332  32.611 0.0000000000
8681  25.915  35.438  31.533 0.0000000000
8682  26.091  38.189  31.740 0.0000000000
8683  27.370  39.257  30.259 0.0000000000
8684  25.682  39.441  27.197 0.0000000000
8950  35.608  27.262  34.288 0.0000000000
10610  32.571  29.708  36.315 0.0000000000
10611  31.918  30.217  35.610 0.0000000000
10612  32.553  29.684  35.205 0.0000000000
10613  32.666  29.939  34.322 0.0000000000
10614  33.088  29.206  34.735 0.0000000000
10681  33.741  28.887  33.855 0.0000000000
10682  33.627  28.801  34.996 0.0000000000
11203  26.715  23.019  40.488 0.0000000000
11204  25.736  22.686  40.246 0.0000000000
11205  26.169  23.723  39.514 0.0000000000
11206  25.450  24.423  38.488 0.0000000000
11207  26.349  24.603  38.504 0.0000000000
11208  26.321  25.191  37.524 0.0000000000
11209  27.108  24.815  38.774 0.0000000000
11210  32.201  26.995  43.460 0.0000000000
11211  31.444  27.318  42.184 0.0000000000
11212  32.465  27.665  42.526 0.0000000000
11213  32.628  28.163  41.629 0.0000000000
11214  33.428  27.947  42.926 0.0000000000
11281  34.340  28.194  43.029 0.0000000000
11282  34.224  27.833  43.906 0.0000000000
11797  21.277  52.492  27.209 0.0000000000
11798  20.343  52.566  25.655 0.0000000000
11799  21.401  52.516  25.710 0.0000000000
11800  22.949  53.895  18.154 0.0000000000
11801  22.794  55.288  18.549 0.0000000000
11802  22.858  55.109  17.194 0.0000000000
12140  23.854  40.118  31.679 0.0000000000
12141  23.823  41.645  31.702 0.0000000000
12142  24.717  40.986  31.974 0.0000000000
12143  25.661  41.699  32.022 0.0000000000
12144  25.574  40.300  32.204 0.0000000000
12145  26.706  30.747  35.151 0.0000000000
12146  26.061  31.458  34.153 0.0000000000
12147  26.869  31.692  34.715 0.0000000000
12148  28.411  32.285  29.276 0.0000000000
12149  27.816  33.125  29.525 0.0000000000
12150  27.819  33.191  28.351 0.0000000000
12368  37.837  25.182  37.962 0.0000000000
12369  37.872  25.524  36.734 0.0000000000
14197  23.054  48.136  26.197 0.0000000000
14198  22.653  49.521  25.035 0.0000000000
14199  22.735  48.306  24.706 0.0000000000
14201  23.182  49.236  21.821 0.0000000000
14202  23.577  49.661  20.465 0.0000000000
14203  23.741  51.152  19.769 0.0000000000
14204  23.783  50.080  19.280 0.0000000000
14543  22.402  38.286  31.588 0.0000000000
14544  22.509  36.753  31.805 0.0000000000
14545  29.649  30.989  36.763 0.0000000000
14546  29.121  31.705  35.912 0.0000000000
14547  29.694  31.443  36.090 0.0000000000
14548  30.835  31.501  34.458 0.0000000000
14549  30.034  31.753  34.339 0.0000000000
14550  30.209  31.646  33.265 0.0000000000
14551  29.670  31.690  31.994 0.0000000000
14552  30.496  31.453  32.040 0.0000000000
14553  30.669  31.290  30.612 0.0000000000
14554  31.340  31.322  32.134 0.0000000000
14555  33.444  30.494  32.680 0.0000000000
16330  22.869  24.120  41.422 0.0000000000
16332  23.355  25.098  40.815 0.0000000000
16333  23.478  25.829  37.037 0.0000000000
16334  22.851  26.289  37.953 0.0000000000
16335  22.562  26.791  36.640 0.0000000000
16337  22.511  27.570  35.541 0.0000000000
16338  22.605  28.408  34.830 0.0000000000
16339  23.399  27.219  35.143 0.0000000000
16340  26.376  26.718  36.119 0.0000000000
16341  25.553  27.345  35.350 0.0000000000
16342  26.458  27.690  35.847 0.0000000000
16343  26.452  28.802  35.703 0.0000000000
16344  27.202  28.111  36.520 0.0000000000
16345  29.117  25.026  41.090 0.0000000000
16346  28.513  25.461  39.776 0.0000000000
16347  29.182  25.895  40.339 0.0000000000
16348  30.062  27.977  39.599 0.0000000000
16349  29.262  27.583  39.001 0.0000000000
16350  29.343  28.393  38.549 0.0000000000
16351  28.653  28.863  37.682 0.0000000000
16352  29.402  29.199  38.152 0.0000000000
16353  29.546  29.897  37.709 0.0000000000
16354  30.182  29.341  38.556 0.0000000000
16355  32.543  29.163  40.180 0.0000000000
16356  31.748  29.464  39.191 0.0000000000
16357  32.528  29.603  39.380 0.0000000000
16358  32.603  29.727  38.450 0.0000000000
16359  33.424  29.527  39.394 0.0000000000
16561  34.226  29.101  38.655 0.0000000000
16562  34.301  29.297  40.080 0.0000000000
16563  36.283  28.097  42.126 0.0000000000
16564  36.165  28.449  40.871 0.0000000000
16565  36.923  27.561  41.094 0.0000000000
16566  37.313  26.842  40.004 0.0000000000
16567  37.378  26.494  41.319 0.0000000000
16569  35.854  26.699  45.318 0.0000000000
18120  22.513  52.651  22.995 0.0000000000
18121  21.740  53.210  23.069 0.0000000000
18122  22.260  54.171  22.233 0.0000000000
18149  23.392  52.177  13.786 0.0000000000
19130  20.351  48.289  31.221 0.0000000000
19131  19.742  48.731  29.729 0.0000000000
19132  20.999  49.181  30.331 0.0000000000
19133  21.206  50.384  29.464 0.0000000000
19134  22.131  49.359  30.955 0.0000000000
19137  21.675  43.900  31.642 0.0000000000
19138  24.379  44.866  31.957 0.0000000000
19139  23.669  45.751  32.064 0.0000000000
19140  24.505  46.513  31.822 0.0000000000
19141  24.225  48.202  31.020 0.0000000000
19142  24.888  47.170  30.746 0.0000000000
19143  24.681  47.537  29.206 0.0000000000
19144  25.314  46.070  30.312 0.0000000000
19145  26.380  42.954  30.079 0.0000000000
19146  25.738  44.056  29.409 0.0000000000
19147  25.401  42.973  28.665 0.0000000000
19148  24.374  43.001  27.061 0.0000000000
19149  25.034  41.807  27.693 0.0000000000
19150  22.989  30.356  33.502 0.0000000000
19151  22.396  31.744  33.162 0.0000000000
19152  23.323  31.417  32.940 0.0000000000
19153  24.796  33.152  32.601 0.0000000000
19154  23.961  33.393  32.313 0.0000000000
19155  24.365  34.287  32.101 0.0000000000
19156  23.890  35.548  31.954 0.0000000000
19157  24.710  35.195  31.988 0.0000000000
19158  28.017  32.588  33.701 0.0000000000
19159  27.296  32.854  33.640 0.0000000000
19160  27.447  32.901  32.645 0.0000000000
19161  26.872  35.023  30.466 0.0000000000
19162  26.476  34.664  31.221 0.0000000000
19163  26.434  36.029  30.956 0.0000000000
19164  25.916  36.821  31.479 0.0000000000
19165  26.707  37.447  31.105 0.0000000000
19166  26.950  38.850  31.223 0.0000000000
19167  27.419  37.911  30.488 0.0000000000
19169  26.466  38.178  27.643 0.0000000000
19823  35.215  27.975  36.594 0.0000000000
19824  34.954  27.863  35.295 0.0000000000
19825  35.785  27.372  35.594 0.0000000000
23494  23.183  45.849  25.330 0.0000000000
23495  22.851  47.229  24.308 0.0000000000
23704  31.181  30.425  37.075 0.0000000000
23705  30.507  31.224  36.239 0.0000000000
23706  31.332  30.846  36.062 0.0000000000
23707  31.448  30.994  35.151 0.0000000000
23708  31.704  31.074  34.287 0.0000000000
23709  32.019  31.115  33.282 0.0000000000
23710  32.378  30.558  33.870 0.0000000000
23711  32.970  30.163  33.429 0.0000000000
23712  33.697  29.673  32.826 0.0000000000
23834  34.081  29.141  32.861 0.0000000000
23835  34.521  28.579  33.037 0.0000000000
24775  24.210  23.580  39.993 0.0000000000
24776  23.771  24.713  39.776 0.0000000000
24777  24.532  24.459  38.993 0.0000000000
24778  24.490  25.086  37.728 0.0000000000
24779  24.393  25.670  36.479 0.0000000000
24780  24.401  26.346  35.672 0.0000000000
24781  25.365  25.609  36.479 0.0000000000
24782  26.351  25.859  36.712 0.0000000000
24783  27.184  26.198  37.172 0.0000000000
24784  30.535  26.103  42.243 0.0000000000
24785  29.853  26.412  41.003 0.0000000000
24786  30.626  26.915  41.623 0.0000000000
24787  30.779  27.632  40.849 0.0000000000
24788  30.921  28.257  40.072 0.0000000000
24789  30.970  28.883  39.497 0.0000000000
24790  31.807  28.432  40.490 0.0000000000
24791  32.633  28.667  40.883 0.0000000000
24792  33.444  28.855  41.262 0.0000000000
24913  34.303  28.983  41.195 0.0000000000
24914  34.340  28.608  42.102 0.0000000000
24915  35.259  28.247  42.858 0.0000000000
24916  36.207  27.706  43.215 0.0000000000
25843  19.127  51.688  26.591 0.0000000000
25845  19.360  52.501  25.549 0.0000000000
25846  19.392  52.705  24.142 0.0000000000
25847  19.560  53.051  22.818 0.0000000000
25848  23.221  53.831  20.779 0.0000000000
25849  22.821  55.247  21.306 0.0000000000
25850  22.795  55.376  19.982 0.0000000000
26457  20.933  47.632  32.478 0.0000000000
26458  22.156  41.563  31.458 0.0000000000
26459  22.339  43.113  31.555 0.0000000000
26460  23.033  42.397  31.604 0.0000000000
26461  23.954  43.201  31.887 0.0000000000
26462  25.030  44.030  31.964 0.0000000000
26463  25.705  44.723  31.276 0.0000000000
26464  25.763  43.231  31.807 0.0000000000
26465  26.422  42.398  31.384 0.0000000000
26466  26.773  41.541  30.689 0.0000000000
26467  25.021  30.303  33.915 0.0000000000
26468  24.352  31.300  33.110 0.0000000000
26469  25.260  31.279  33.558 0.0000000000
26470  25.453  32.214  33.368 0.0000000000
26471  25.630  33.005  33.007 0.0000000000
26472  28.236  32.511  31.758 0.0000000000
26473  27.559  33.036  31.758 0.0000000000
26474  27.724  33.111  30.700 0.0000000000
26475  27.266  34.055  30.019 0.0000000000
26476  27.202  35.403  29.617 0.0000000000
26477  27.423  36.753  29.429 0.0000000000
26478  27.199  35.576  28.489 0.0000000000
26870  36.771  26.933  37.323 0.0000000000
26871  36.502  26.816  36.001 0.0000000000
26872  37.172  26.157  36.374 0.0000000000
26873  37.771  25.598  35.492 0.0000000000
29033  27.609  23.460  40.856 0.0000000000
29034  27.800  24.302  40.096 0.0000000000
29035  28.342  23.789  41.381 0.0000000000
29036  29.039  24.079  41.772 0.0000000000
29037  29.744  24.490  42.327 0.0000000000
29040  30.459  25.045  42.877 0.0000000000
29041  31.235  25.542  43.475 0.0000000000
29042  32.072  26.147  44.137 0.0000000000
29043  32.937  26.687  44.706 0.0000000000
29137  33.952  27.191  44.848 0.0000000000
29138  33.761  26.318  45.660 0.0000000000
29860  22.942  50.773  26.774 0.0000000000
29861  22.281  51.915  25.487 0.0000000000
29862  22.626  50.792  25.255 0.0000000000
29863  22.599  51.071  23.950 0.0000000000
29864  22.820  51.527  22.753 0.0000000000
29865  22.807  48.738  23.238 0.0000000000
29866  22.977  50.345  22.293 0.0000000000
29867  23.216  52.004  21.548 0.0000000000
29868  23.459  52.409  20.296 0.0000000000
29869  23.217  52.596  19.026 0.0000000000
29870  22.897  52.588  17.750 0.0000000000
30343  22.278  39.998  31.452 0.0000000000
30344  23.091  39.227  31.513 0.0000000000
30345  23.718  38.506  31.627 0.0000000000
30346  28.364  31.071  36.231 0.0000000000
30347  27.722  31.969  35.426 0.0000000000
30348  28.527  31.901  35.751 0.0000000000
30349  28.586  32.217  34.897 0.0000000000
30350  28.678  32.281  33.888 0.0000000000
30351  29.870  31.724  35.288 0.0000000000
30352  29.299  31.956  34.096 0.0000000000
30353  28.761  32.194  32.924 0.0000000000
30354  28.932  32.074  31.841 0.0000000000
30355  29.054  31.874  30.483 0.0000000000
30356  29.170  31.654  29.141 0.0000000000
30358  30.048  31.325  29.148 0.0000000000
30359  30.980  31.264  29.318 0.0000000000
30361  32.306  31.339  32.123 0.0000000000
32784  23.233  25.795  39.464 0.0000000000
32792  22.761  29.359  34.125 0.0000000000
32793  23.820  29.217  34.043 0.0000000000
32794  24.505  27.188  35.070 0.0000000000
32795  24.629  28.170  34.707 0.0000000000
32796  24.843  29.293  34.320 0.0000000000
32797  25.749  29.578  34.809 0.0000000000
32798  26.610  29.804  35.465 0.0000000000
32799  27.346  30.051  36.077 0.0000000000
32800  27.895  25.056  39.313 0.0000000000
32801  27.936  25.798  38.461 0.0000000000
32802  27.934  26.645  37.806 0.0000000000
32803  29.248  26.711  39.597 0.0000000000
32804  28.594  27.123  38.472 0.0000000000
32805  27.919  27.554  37.340 0.0000000000
32806  27.891  28.501  37.169 0.0000000000
32807  27.959  29.404  36.921 0.0000000000
32808  28.133  30.270  36.613 0.0000000000
32809  28.907  30.458  37.022 0.0000000000
32810  29.599  30.470  37.340 0.0000000000
32811  30.302  30.338  37.590 0.0000000000
32812  30.911  29.443  38.926 0.0000000000
32813  30.979  29.777  38.339 0.0000000000
32814  31.046  30.152  37.762 0.0000000000
32815  31.866  30.008  37.737 0.0000000000
32816  32.623  29.724  37.424 0.0000000000
32817  33.293  29.319  36.998 0.0000000000
33073  33.743  28.841  36.197 0.0000000000
33074  33.996  28.925  37.378 0.0000000000
33075  34.747  28.514  37.673 0.0000000000
33076  35.514  28.222  38.034 0.0000000000
33077  35.210  28.905  40.556 0.0000000000
33078  35.868  28.428  39.464 0.0000000000
33079  36.314  27.744  38.359 0.0000000000
33080  37.047  26.950  38.691 0.0000000000
33081  37.556  26.005  38.969 0.0000000000
33082  37.592  24.820  39.070 0.0000000000
33083  34.985  27.481  44.686 0.0000000000
33084  36.066  27.290  44.228 0.0000000000
33085  36.914  26.762  43.435 0.0000000000
33087  37.302  25.577  43.481 0.0000000000
33088  37.375  26.042  42.452 0.0000000000
33089  37.429  25.285  41.232 0.0000000000
33090  37.516  24.447  40.097 0.0000000000
35028  21.441  52.576  24.236 0.0000000000
35029  20.637  53.217  22.978 0.0000000000
35030  19.863  53.969  21.747 0.0000000000
35031  21.538  55.571  21.349 0.0000000000
35032  20.254  55.241  20.931 0.0000000000
35052  23.448  50.235  18.184 0.0000000000
35053  22.962  51.269  17.315 0.0000000000
35054  22.777  52.414  16.242 0.0000000000
35062  23.121  52.299  14.894 0.0000000000
35063  22.895  53.628  15.177 0.0000000000
36260  18.800  49.373  28.194 0.0000000000
36261  19.049  50.536  27.285 0.0000000000
36262  20.244  51.209  27.966 0.0000000000
36263  21.349  51.639  28.502 0.0000000000
36264  22.610  51.634  28.574 0.0000000000
36266  21.009  46.373  32.615 0.0000000000
36267  21.893  47.158  32.479 0.0000000000
36268  22.624  44.868  31.891 0.0000000000
36269  22.796  46.493  32.282 0.0000000000
36270  22.715  48.003  32.077 0.0000000000
36271  23.290  48.951  31.101 0.0000000000
36272  23.459  49.870  29.826 0.0000000000
36273  23.355  50.496  28.342 0.0000000000
36274  23.717  49.121  28.057 0.0000000000
36275  23.883  47.800  27.698 0.0000000000
36276  23.914  46.538  27.197 0.0000000000
36277  25.576  45.053  29.912 0.0000000000
36278  24.823  45.115  28.289 0.0000000000
36279  23.868  45.398  26.773 0.0000000000
36280  23.823  44.372  26.276 0.0000000000
36281  23.746  43.257  25.487 0.0000000000
36284  22.007  33.300  32.931 0.0000000000
36285  22.384  34.272  32.474 0.0000000000
36286  23.714  32.464  32.635 0.0000000000
36287  23.173  33.841  32.342 0.0000000000
36288  22.748  35.173  32.073 0.0000000000
36289  23.149  36.069  31.903 0.0000000000
36290  23.624  36.961  31.768 0.0000000000
36291  24.327  37.875  31.841 0.0000000000
36292  27.074  32.519  34.335 0.0000000000
36293  26.488  32.941  33.307 0.0000000000
36294  25.985  33.657  32.561 0.0000000000
36295  26.919  33.634  31.759 0.0000000000
36296  26.252  34.236  31.954 0.0000000000
36297  25.553  34.811  32.096 0.0000000000
36298  25.244  36.087  31.782 0.0000000000
36299  25.197  37.426  31.861 0.0000000000
36300  25.376  38.809  32.068 0.0000000000
36301  26.396  39.583  31.900 0.0000000000
36302  27.031  40.166  31.169 0.0000000000
36303  26.902  40.494  29.727 0.0000000000
36304  27.440  38.141  29.287 0.0000000000
36305  26.712  39.387  28.714 0.0000000000
36306  25.886  40.628  28.281 0.0000000000
36307  24.921  40.664  26.689 0.0000000000
37096  34.249  28.313  35.197 0.0000000000
37097  34.891  27.792  34.120 0.0000000000
37099  36.395  26.744  34.726 0.0000000000
41330  32.861  29.426  36.129 0.0000000000
41331  32.575  29.628  35.773 0.0000000000
41332  32.807  29.412  35.533 0.0000000000
41333  32.791  29.432  34.951 0.0000000000
41334  33.076  29.194  35.270 0.0000000000
41401  33.348  29.013  34.889 0.0000000000
41402  33.364  28.974  35.397 0.0000000000
41923  26.943  23.543  40.114 0.0000000000
41924  26.469  23.388  40.009 0.0000000000
41925  26.652  23.825  39.579 0.0000000000
41926  26.308  24.167  39.007 0.0000000000
41927  26.739  24.302  39.077 0.0000000000
41928  26.743  24.687  38.629 0.0000000000
41929  27.110  24.443  39.219 0.0000000000
41930  32.705  27.200  43.642 0.0000000000
41931  32.333  27.356  43.003 0.0000000000
41932  32.844  27.567  43.176 0.0000000000
41933  32.963  27.825  42.714 0.0000000000
41934  33.293  27.756  43.391 0.0000000000
42001  33.811  27.910  43.461 0.0000000000
42002  33.721  27.707  43.897 0.0000000000
42517  21.862  52.378  27.182 0.0000000000
42518  21.375  52.534  26.452 0.0000000000
42519  21.931  52.352  26.414 0.0000000000
42520  22.872  53.829  17.427 0.0000000000
42521  22.927  54.511  17.652 0.0000000000
42522  22.874  54.411  16.950 0.0000000000
42523  22.824  55.008  16.429 0.0000000000
42524  22.815  54.362  16.152 0.0000000000
42860  24.241  39.802  31.772 0.0000000000
42861  24.283  40.588  31.862 0.0000000000
42862  24.709  40.265  31.934 0.0000000000
42863  25.160  40.654  32.075 0.0000000000
42864  25.071  39.883  32.007 0.0000000000
42865  27.109  30.881  35.465 0.0000000000
42866  26.790  31.231  34.934 0.0000000000
42867  27.169  31.358  35.242 0.0000000000
42868  28.444  32.350  28.730 0.0000000000
42869  28.096  32.689  28.741 0.0000000000
42870  28.104  32.767  28.184 0.0000000000
42871  27.784  33.243  27.785 0.0000000000
43088  37.862  24.665  37.973 0.0000000000
43089  38.050  24.915  37.452 0.0000000000
44917  23.113  47.525  26.008 0.0000000000
44918  22.859  48.210  25.453 0.0000000000
44919  22.903  47.605  25.224 0.0000000000
44923  23.733  49.886  19.852 0.0000000000
45264  22.245  36.268  31.971 0.0000000000
45265  29.988  30.922  36.883 0.0000000000
45266  29.679  31.283  36.433 0.0000000000
45267  30.009  31.187  36.530 0.0000000000
45268  30.933  31.493  33.935 0.0000000000
45269  30.503  31.595  33.899 0.0000000000
45270  30.631  31.552  33.343 0.0000000000
45271  30.391  31.584  32.713 0.0000000000
45272  30.789  31.480  32.766 0.0000000000
45273  30.893  31.368  32.179 0.0000000000
45274  31.229  31.351  32.804 0.0000000000
47046  23.528  23.184  40.609 0.0000000000
47048  23.230  23.332  40.858 0.0000000000
47049  22.872  23.479  41.167 0.0000000000
47050  23.167  24.002  41.007 0.0000000000
47051  23.150  24.647  41.201 0.0000000000
47052  23.415  24.464  40.727 0.0000000000
47053  23.397  26.135  36.396 0.0000000000
47054  23.008  26.283  36.810 0.0000000000
47055  22.952  26.620  36.233 0.0000000000
47056  22.518  27.163  36.092 0.0000000000
47057  22.917  26.998  35.693 0.0000000000
47058  22.939  27.368  35.310 0.0000000000
47059  23.385  26.815  35.490 0.0000000000
47060  26.830  26.837  36.407 0.0000000000
47061  26.452  27.163  35.985 0.0000000000
47062  26.831  27.378  36.254 0.0000000000
47063  26.817  27.893  36.179 0.0000000000
47064  27.225  27.595  36.581 0.0000000000
47065  29.465  25.277  41.320 0.0000000000
47066  29.152  25.462  40.712 0.0000000000
47067  29.498  25.725  40.955 0.0000000000
47068  30.097  28.317  39.327 0.0000000000
47069  29.726  28.159  39.054 0.0000000000
47070  29.727  28.531  38.827 0.0000000000
47071  29.371  28.793  38.343 0.0000000000
47072  29.752  28.936  38.618 0.0000000000
47073  29.797  29.324  38.398 0.0000000000
47074  30.160  29.008  38.798 0.0000000000
47075  32.956  29.265  40.324 0.0000000000
47076  32.502  29.407  39.803 0.0000000000
47077  32.929  29.467  39.896 0.0000000000
47078  32.939  29.607  39.433 0.0000000000
47079  33.380  29.478  39.948 0.0000000000
47281  33.845  29.421  39.744 0.0000000000
47282  33.824  29.345  40.335 0.0000000000
47283  36.719  27.681  42.236 0.0000000000
47284  36.675  27.869  41.651 0.0000000000
47285  36.958  27.397  41.745 0.0000000000
47286  37.193  27.048  41.212 0.0000000000
47287  37.194  26.853  41.860 0.0000000000
48835  18.490  53.284  22.033 0.0000000000
48837  18.029  53.615  21.341 0.0000000000
48838  17.588  54.005  20.639 0.0000000000
48839  18.273  54.011  20.664 0.0000000000
48840  22.728  52.971  22.522 0.0000000000
48841  22.427  53.424  22.603 0.0000000000
48842  22.717  53.834  22.209 0.0000000000
49850  20.948  48.396  31.483 0.0000000000
49851  20.679  48.705  30.757 0.0000000000
49852  21.273  48.848  31.035 0.0000000000
49853  21.564  49.329  30.604 0.0000000000
49854  21.886  48.864  31.385 0.0000000000
49857  21.613  43.008  31.459 0.0000000000
49858  24.794  45.225  31.824 0.0000000000
49859  24.458  45.690  31.952 0.0000000000
49860  24.810  46.030  31.693 0.0000000000
49861  24.754  46.883  31.387 0.0000000000
49862  25.071  46.371  31.276 0.0000000000
49863  25.135  46.628  30.584 0.0000000000
49864  25.340  45.896  31.056 0.0000000000
49865  26.252  42.346  29.590 0.0000000000
49866  25.935  42.973  29.393 0.0000000000
49867  25.722  42.359  28.893 0.0000000000
49868  25.175  42.373  28.158 0.0000000000
49869  25.559  41.781  28.431 0.0000000000
49870  23.556  30.279  33.451 0.0000000000
49871  23.167  30.885  33.200 0.0000000000
49872  23.679  30.817  33.200 0.0000000000
49873  24.958  33.547  32.459 0.0000000000
49874  24.582  33.695  32.297 0.0000000000
49875  24.768  34.117  32.208 0.0000000000
49876  24.530  34.710  32.005 0.0000000000
49877  24.951  34.565  32.148 0.0000000000
49878  28.052  32.531  33.184 0.0000000000
49879  27.743  32.648  33.161 0.0000000000
49880  27.820  32.676  32.672 0.0000000000
49881  26.929  35.782  30.393 0.0000000000
49882  26.643  35.525  30.721 0.0000000000
49883  26.710  36.253  30.690 0.0000000000
49884  26.517  36.736  31.007 0.0000000000
49885  26.850  36.983  30.741 0.0000000000
49886  27.083  37.712  30.841 0.0000000000
49887  27.263  37.206  30.433 0.0000000000
50543  35.553  27.755  36.719 0.0000000000
50544  35.453  27.682  36.074 0.0000000000
50545  35.872  27.472  36.288 0.0000000000
54865  31.591  30.308  36.923 0.0000000000
54866  31.274  30.670  36.573 0.0000000000
54867  31.621  30.431  36.368 0.0000000000
54868  31.952  30.241  35.100 0.0000000000
54869  31.704  30.644  35.399 0.0000000000
54870  31.783  30.701  34.953 0.0000000000
54871  31.573  31.076  34.755 0.0000000000
54872  31.896  30.754  34.539 0.0000000000
54873  32.071  30.775  34.086 0.0000000000
54874  32.245  30.467  34.315 0.0000000000
54875  32.926  29.672  34.039 0.0000000000
54876  32.800  30.036  33.874 0.0000000000
54877  33.097  29.785  33.594 0.0000000000
54878  33.317  29.913  33.147 0.0000000000
54879  33.461  29.520  33.284 0.0000000000
55081  33.889  29.394  32.835 0.0000000000
55082  33.662  29.221  33.275 0.0000000000
55083  34.008  28.624  33.923 0.0000000000
55084  34.122  28.719  33.393 0.0000000000
55085  34.384  28.459  33.525 0.0000000000
56646  25.459  23.095  39.848 0.0000000000
56647  25.218  22.604  40.210 0.0000000000
56648  24.898  23.081  40.014 0.0000000000
56649  24.473  23.063  40.078 0.0000000000
56650  24.685  23.521  39.669 0.0000000000
56651  24.406  24.004  39.546 0.0000000000
56652  24.861  23.970  39.219 0.0000000000
56653  25.442  24.781  37.932 0.0000000000
56654  24.994  24.757  38.077 0.0000000000
56655  24.929  25.056  37.493 0.0000000000
56656  24.427  25.352  37.070 0.0000000000
56657  24.915  25.364  36.910 0.0000000000
56658  24.895  25.644  36.424 0.0000000000
56659  25.380  25.306  36.908 0.0000000000
56660  26.729  25.316  37.722 0.0000000000
56661  26.346  25.497  37.074 0.0000000000
56662  26.723  25.678  37.262 0.0000000000
56663  26.761  26.020  36.889 0.0000000000
56664  27.154  25.822  37.515 0.0000000000
56665  30.921  26.262  42.587 0.0000000000
56666  30.578  26.523  41.933 0.0000000000
56667  30.910  26.713  42.318 0.0000000000
56668  31.568  27.649  41.700 0.0000000000
56669  31.121  27.480  41.525 0.0000000000
56670  31.212  27.806  41.051 0.0000000000
56671  30.847  27.943  40.435 0.0000000000
56672  31.315  28.099  40.654 0.0000000000
56673  31.372  28.380  40.291 0.0000000000
56674  31.797  28.184  40.843 0.0000000000
56675  33.084  28.277  41.831 0.0000000000
56676  32.644  28.415  41.239 0.0000000000
56677  33.070  28.509  41.447 0.0000000000
56678  33.046  28.755  41.077 0.0000000000
56679  33.483  28.579  41.618 0.0000000000
56881  33.923  28.713  41.696 0.0000000000
56882  33.941  28.487  42.124 0.0000000000
56883  34.728  28.058  43.413 0.0000000000
56884  34.782  28.251  42.952 0.0000000000
56885  35.223  28.071  43.309 0.0000000000
56886  35.764  28.028  43.023 0.0000000000
56887  35.711  27.854  43.512 0.0000000000
58432  19.700  51.958  26.827 0.0000000000
58433  19.267  52.190  26.169 0.0000000000
58434  19.843  52.381  26.288 0.0000000000
58435  20.391  52.613  24.943 0.0000000000
58436  19.887  52.622  24.902 0.0000000000
58437  19.929  52.692  24.196 0.0000000000
58438  19.476  52.816  23.477 0.0000000000
58439  19.997  52.851  23.479 0.0000000000
58440  23.158  53.952  20.116 0.0000000000
58441  23.056  54.693  20.401 0.0000000000
58442  22.938  54.676  19.742 0.0000000000
58443  22.694  55.858  18.061 0.0000000000
58444  22.575  55.939  18.758 0.0000000000
59453  20.334  47.730  32.415 0.0000000000
59454  20.549  47.226  32.775 0.0000000000
59455  22.560  41.250  31.505 0.0000000000
59456  22.581  41.985  31.514 0.0000000000
59457  23.008  41.643  31.567 0.0000000000
59458  24.285  42.009  31.807 0.0000000000
59459  23.882  42.420  31.741 0.0000000000
59460  24.293  42.792  31.867 0.0000000000
59461  24.471  43.616  31.962 0.0000000000
59462  24.857  43.191  31.958 0.0000000000
59463  25.398  43.623  31.912 0.0000000000
59464  25.313  42.807  31.956 0.0000000000
59465  26.100  41.340  32.038 0.0000000000
59466  26.118  42.024  31.829 0.0000000000
59467  26.485  41.680  31.669 0.0000000000
59468  26.632  42.006  31.093 0.0000000000
59469  26.776  41.288  31.442 0.0000000000
59470  25.507  30.388  34.171 0.0000000000
59471  25.157  30.794  33.710 0.0000000000
59472  25.556  30.859  33.967 0.0000000000
59473  26.142  31.891  33.984 0.0000000000
59474  25.755  31.833  33.716 0.0000000000
59475  25.825  32.274  33.575 0.0000000000
59476  25.531  32.624  33.186 0.0000000000
59477  25.928  32.635  33.405 0.0000000000
59478  28.335  32.472  31.200 0.0000000000
59479  27.993  32.757  31.230 0.0000000000
59480  28.070  32.739  30.648 0.0000000000
59481  27.586  33.632  29.167 0.0000000000
59482  27.555  33.578  29.748 0.0000000000
59483  27.352  34.132  29.481 0.0000000000
59484  27.164  34.659  29.771 0.0000000000
59485  27.282  34.819  29.286 0.0000000000
59486  27.239  35.516  29.101 0.0000000000
59487  27.249  34.879  28.675 0.0000000000
60143  37.070  26.597  37.577 0.0000000000
60144  36.968  26.565  36.878 0.0000000000
60145  37.294  26.194  37.046 0.0000000000
60146  38.148  25.254  36.259 0.0000000000
60147  37.816  25.583  36.126 0.0000000000
60148  38.135  25.327  35.686 0.0000000000
63856  27.375  22.908  41.283 0.0000000000
63857  27.840  23.208  41.541 0.0000000000
63858  27.995  23.669  41.167 0.0000000000
63859  28.183  23.363  41.781 0.0000000000
63861  28.933  23.624  42.108 0.0000000000
63862  29.342  23.775  42.370 0.0000000000
63863  29.399  24.295  42.013 0.0000000000
63864  29.657  24.019  42.644 0.0000000000
63871  30.385  24.531  43.201 0.0000000000
63872  30.825  24.783  43.457 0.0000000000
63873  30.852  25.293  43.118 0.0000000000
63874  31.169  25.028  43.788 0.0000000000
63876  32.013  25.662  44.425 0.0000000000
63877  32.405  25.943  44.773 0.0000000000
63878  32.464  26.428  44.445 0.0000000000
63879  32.845  26.205  45.041 0.0000000000
64081  33.358  26.520  45.204 0.0000000000
64082  33.255  26.044  45.595 0.0000000000
65632  22.990  50.083  26.683 0.0000000000
65633  22.734  50.744  26.022 0.0000000000
65634  22.780  50.106  25.885 0.0000000000
65635  22.620  49.680  24.328 0.0000000000
65636  22.615  50.293  24.480 0.0000000000
65637  22.637  50.466  23.794 0.0000000000
65638  22.675  51.272  23.284 0.0000000000
65639  22.742  50.675  23.157 0.0000000000
65641  22.790  47.945  23.757 0.0000000000
65642  22.905  48.242  23.033 0.0000000000
65643  23.263  49.996  21.337 0.0000000000
65644  23.065  49.765  22.019 0.0000000000
65645  23.161  50.561  21.600 0.0000000000
65646  23.093  51.147  21.910 0.0000000000
65647  23.290  51.363  21.254 0.0000000000
65648  23.416  52.217  20.944 0.0000000000
65649  23.493  51.556  20.615 0.0000000000
65650  23.521  51.288  19.229 0.0000000000
65651  23.484  51.883  19.430 0.0000000000
65652  23.258  51.956  18.852 0.0000000000
65653  23.031  52.582  18.408 0.0000000000
65654  23.043  51.947  18.232 0.0000000000
66665  22.721  37.955  31.609 0.0000000000
66666  22.699  38.752  31.510 0.0000000000
66667  23.043  38.432  31.552 0.0000000000
66668  23.429  38.863  31.580 0.0000000000
66669  23.361  38.058  31.622 0.0000000000
66670  28.701  31.068  36.442 0.0000000000
66671  28.436  31.478  35.996 0.0000000000
66672  28.760  31.438  36.160 0.0000000000
66673  29.141  31.860  35.457 0.0000000000
66674  28.857  31.983  35.400 0.0000000000
66675  28.904  32.054  34.918 0.0000000000
66676  28.623  32.254  34.372 0.0000000000
66677  28.959  32.084  34.441 0.0000000000
66678  30.618  31.371  35.820 0.0000000000
66679  30.153  31.509  35.810 0.0000000000
66680  30.262  31.609  35.387 0.0000000000
66681  29.761  31.858  33.767 0.0000000000
66682  29.673  31.849  34.235 0.0000000000
66683  29.345  31.967  33.701 0.0000000000
66684  29.050  32.029  33.515 0.0000000000
66685  29.101  32.017  33.068 0.0000000000
66686  28.848  32.141  32.439 0.0000000000
66687  29.189  31.999  32.564 0.0000000000
66688  29.764  31.567  31.229 0.0000000000
66689  29.368  31.764  31.200 0.0000000000
66690  29.433  31.629  30.470 0.0000000000
66691  29.097  31.743  29.794 0.0000000000
66692  29.512  31.509  29.763 0.0000000000
66693  29.613  31.433  29.113 0.0000000000
66694  29.931  31.379  29.786 0.0000000000
66695  31.150  31.198  30.664 0.0000000000
66696  30.817  31.236  29.950 0.0000000000
66697  31.338  31.170  29.943 0.0000000000
66699  31.787  31.285  29.999 0.0000000000
66700  32.459  30.955  33.183 0.0000000000
66701  32.185  31.248  32.742 0.0000000000
66702  32.647  31.151  32.701 0.0000000000
72033  23.792  25.039  39.151 0.0000000000
72034  23.588  25.235  39.674 0.0000000000
72035  23.465  25.528  38.918 0.0000000000
72036  22.381  26.739  37.744 0.0000000000
72037  22.612  26.524  38.460 0.0000000000
72050  23.072  28.275  34.649 0.0000000000
72051  22.668  28.884  34.463 0.0000000000
72052  23.185  28.738  34.356 0.0000000000
72053  23.274  29.258  34.054 0.0000000000
72054  23.689  28.704  34.317 0.0000000000
72055  24.946  26.334  35.674 0.0000000000
72056  24.439  26.757  35.339 0.0000000000
72057  25.018  26.764  35.378 0.0000000000
72058  25.578  27.908  35.202 0.0000000000
72059  25.100  27.793  35.024 0.0000000000
72060  25.149  28.323  34.874 0.0000000000
72061  24.733  28.727  34.527 0.0000000000
72062  25.194  28.857  34.720 0.0000000000
72063  25.282  29.409  34.578 0.0000000000
72064  25.671  29.030  34.957 0.0000000000
72065  26.816  28.977  36.074 0.0000000000
72066  26.532  29.309  35.601 0.0000000000
72067  26.894  29.495  35.951 0.0000000000
72068  26.935  29.951  35.799 0.0000000000
72069  27.266  29.598  36.239 0.0000000000
72070  28.163  24.487  40.414 0.0000000000
72071  27.856  24.693  39.722 0.0000000000
72072  28.182  24.863  39.997 0.0000000000
72073  28.565  25.837  39.418 0.0000000000
72074  28.232  25.609  39.170 0.0000000000
72075  28.273  26.024  38.788 0.0000000000
72076  27.938  26.212  38.125 0.0000000000
72077  28.277  26.423  38.445 0.0000000000
72078  29.900  26.843  40.632 0.0000000000
72079  29.573  26.582  40.254 0.0000000000
72080  29.565  27.004  39.852 0.0000000000
72081  28.970  27.766  38.532 0.0000000000
72082  28.946  27.319  38.747 0.0000000000
72083  28.611  27.534  38.246 0.0000000000
72084  28.241  27.315  37.887 0.0000000000
72085  28.227  27.778  37.714 0.0000000000
72086  27.888  28.024  37.264 0.0000000000
72087  28.262  28.226  37.545 0.0000000000
72088  28.694  29.302  37.527 0.0000000000
72089  28.306  29.139  37.286 0.0000000000
72090  28.353  29.555  37.194 0.0000000000
72091  28.035  29.843  36.789 0.0000000000
72092  28.451  29.963  37.012 0.0000000000
72093  28.558  30.353  36.812 0.0000000000
72094  28.828  30.120  37.211 0.0000000000
72095  29.891  29.945  37.908 0.0000000000
72096  29.594  30.180  37.501 0.0000000000
72097  29.923  30.209  37.689 0.0000000000
72098  29.951  30.419  37.483 0.0000000000
72099  30.262  30.132  37.841 0.0000000000
72100  31.375  28.944  39.657 0.0000000000
72101  30.942  29.183  39.212 0.0000000000
72102  31.353  29.221  39.366 0.0000000000
72103  31.757  29.633  38.813 0.0000000000
72104  31.347  29.620  38.761 0.0000000000
72105  31.352  29.792  38.421 0.0000000000
72106  31.003  29.973  38.082 0.0000000000
72107  31.384  29.958  38.094 0.0000000000
72108  31.473  30.113  37.812 0.0000000000
72109  31.823  29.938  38.110 0.0000000000
72110  33.025  29.643  38.346 0.0000000000
72111  32.634  29.761  38.003 0.0000000000
72112  33.005  29.611  37.777 0.0000000000
72113  32.971  29.532  37.188 0.0000000000
72114  33.372  29.380  37.549 0.0000000000
72721  33.655  29.134  37.190 0.0000000000
72722  33.756  29.183  37.772 0.0000000000
72723  34.663  28.932  38.828 0.0000000000
72724  34.521  28.790  38.172 0.0000000000
72725  34.918  28.638  38.352 0.0000000000
72726  35.142  28.388  37.861 0.0000000000
72727  35.305  28.492  38.583 0.0000000000
72728  34.754  28.835  41.528 0.0000000000
72729  34.760  29.017  40.997 0.0000000000
72730  35.224  28.825  41.241 0.0000000000
72731  36.504  28.152  40.305 0.0000000000
72732  36.037  28.474  40.164 0.0000000000
72733  36.334  28.187  39.602 0.0000000000
72734  36.062  28.141  38.897 0.0000000000
72735  36.549  27.785  39.033 0.0000000000
72736  36.734  27.370  38.485 0.0000000000
72737  36.921  27.361  39.170 0.0000000000
72738  37.473  26.301  40.116 0.0000000000
72739  37.407  26.417  39.474 0.0000000000
72740  37.529  25.856  39.568 0.0000000000
72741  37.606  25.421  39.047 0.0000000000
72742  37.532  25.271  39.625 0.0000000000
72743  34.393  27.050  45.264 0.0000000000
72744  34.455  27.408  44.787 0.0000000000
72745  34.853  27.184  45.173 0.0000000000
72746  36.262  26.533  44.894 0.0000000000
72747  35.995  27.054  44.674 0.0000000000
72748  36.373  26.814  44.331 0.0000000000
72749  36.501  27.060  43.824 0.0000000000
72750  36.810  26.519  43.952 0.0000000000
72756  37.450  25.252  42.901 0.0000000000
72757  37.370  25.819  43.017 0.0000000000
72758  37.447  25.484  42.394 0.0000000000
72759  37.433  25.707  41.864 0.0000000000
72760  37.462  25.093  41.780 0.0000000000
72762  37.503  24.229  40.596 0.0000000000
77400  22.233  51.982  24.771 0.0000000000
77401  21.884  52.335  24.851 0.0000000000
77402  21.882  52.423  24.171 0.0000000000
77403  21.401  53.761  22.546 0.0000000000
77404  21.205  53.271  23.060 0.0000000000
77405  20.808  53.674  22.462 0.0000000000
77406  20.249  53.560  22.374 0.0000000000
77407  20.443  54.130  21.953 0.0000000000
77408  22.458  55.959  20.745 0.0000000000
77409  22.228  55.530  21.409 0.0000000000
77410  21.784  56.216  20.857 0.0000000000
77463  23.096  50.593  16.331 0.0000000000
77464  23.106  50.651  17.065 0.0000000000
77465  22.930  51.183  16.585 0.0000000000
77466  22.804  51.835  16.776 0.0000000000
77467  22.865  51.750  16.053 0.0000000000
77486  23.286  52.853  13.887 0.0000000000
77487  23.292  52.243  14.326 0.0000000000
77488  23.124  52.889  14.410 0.0000000000
77489  22.978  52.958  15.037 0.0000000000
77490  23.002  53.559  14.534 0.0000000000
80428  19.936  49.286  29.210 0.0000000000
80429  19.294  49.011  28.941 0.0000000000
80430  19.464  49.600  28.430 0.0000000000
80431  18.946  49.935  27.665 0.0000000000
80432  19.587  50.259  27.969 0.0000000000
80433  19.647  50.871  27.615 0.0000000000
80434  20.197  50.579  28.344 0.0000000000
80435  21.822  50.504  29.705 0.0000000000
80436  21.264  51.030  29.018 0.0000000000
80437  21.891  51.184  29.161 0.0000000000
80438  21.966  51.722  28.577 0.0000000000
80439  22.565  51.033  29.251 0.0000000000
80443  21.347  45.201  32.128 0.0000000000
80444  20.929  45.532  32.396 0.0000000000
80445  21.441  46.055  32.473 0.0000000000
80446  21.454  46.744  32.566 0.0000000000
80447  21.901  46.480  32.437 0.0000000000
80448  22.780  43.550  31.642 0.0000000000
80449  22.475  43.954  31.668 0.0000000000
80450  22.967  44.421  31.800 0.0000000000
80451  23.724  46.532  32.105 0.0000000000
80452  23.245  46.114  32.193 0.0000000000
80453  23.270  46.867  32.207 0.0000000000
80454  22.815  47.245  32.258 0.0000000000
80455  23.240  47.672  32.032 0.0000000000
80456  23.034  48.467  31.614 0.0000000000
80457  23.551  48.161  31.603 0.0000000000
80458  24.307  48.491  30.349 0.0000000000
80459  23.954  49.046  30.552 0.0000000000
80460  23.911  49.362  29.733 0.0000000000
80461  23.442  50.231  29.093 0.0000000000
80462  23.791  49.588  28.966 0.0000000000
80463  23.582  49.787  28.216 0.0000000000
80464  24.046  48.924  28.835 0.0000000000
80465  24.789  46.939  28.937 0.0000000000
80466  24.315  47.671  28.417 0.0000000000
80467  24.362  47.000  28.204 0.0000000000
80468  23.897  47.111  27.456 0.0000000000
80469  24.356  46.396  27.938 0.0000000000
80470  26.016  44.347  31.146 0.0000000000
80471  25.773  44.951  30.700 0.0000000000
80472  25.980  44.500  30.460 0.0000000000
80473  25.177  44.063  28.608 0.0000000000
80474  25.239  44.561  28.873 0.0000000000
80475  24.741  44.608  28.074 0.0000000000
80476  24.327  45.198  27.502 0.0000000000
80477  24.263  44.712  27.244 0.0000000000
80478  23.841  44.894  26.508 0.0000000000
80479  24.176  44.212  26.987 0.0000000000
80480  24.303  42.434  26.579 0.0000000000
80481  24.022  43.094  26.251 0.0000000000
80482  23.994  42.564  25.814 0.0000000000
80488  22.592  32.284  32.920 0.0000000000
80489  22.168  32.519  33.047 0.0000000000
80490  22.378  33.050  32.811 0.0000000000
80491  22.217  33.810  32.721 0.0000000000
80492  22.597  33.537  32.596 0.0000000000
80493  24.487  31.777  32.968 0.0000000000
80494  24.017  31.881  32.858 0.0000000000
80495  24.121  32.355  32.698 0.0000000000
80496  23.748  34.046  32.199 0.0000000000
80497  23.560  33.622  32.326 0.0000000000
80498  23.335  34.280  32.231 0.0000000000
80499  22.952  34.494  32.223 0.0000000000
80500  23.129  34.937  32.123 0.0000000000
80501  22.928  35.636  31.957 0.0000000000
80502  23.320  35.348  32.064 0.0000000000
80503  24.087  36.012  31.882 0.0000000000
80504  23.715  36.237  31.855 0.0000000000
80505  23.933  36.701  31.815 0.0000000000
80506  23.928  37.408  31.754 0.0000000000
80507  24.296  37.181  31.852 0.0000000000
80508  27.832  32.349  35.155 0.0000000000
80509  27.412  32.297  34.903 0.0000000000
80510  27.504  32.618  34.585 0.0000000000
80511  27.012  33.069  33.069 0.0000000000
80512  26.916  32.978  33.519 0.0000000000
80513  26.644  33.147  32.987 0.0000000000
80514  26.213  33.254  32.908 0.0000000000
80515  26.398  33.471  32.597 0.0000000000
80516  27.300  33.427  31.307 0.0000000000
80517  27.260  33.341  31.734 0.0000000000
80518  26.977  33.727  31.352 0.0000000000
80519  26.234  35.067  31.382 0.0000000000
80520  26.363  34.480  31.566 0.0000000000
80521  26.022  34.772  31.738 0.0000000000
80522  25.885  34.482  32.025 0.0000000000
80523  25.703  35.127  31.821 0.0000000000
80524  25.362  35.433  31.868 0.0000000000
80525  25.609  35.799  31.651 0.0000000000
80526  26.037  37.502  31.634 0.0000000000
80527  25.603  37.155  31.720 0.0000000000
80528  25.634  37.829  31.847 0.0000000000
80529  25.217  38.087  31.957 0.0000000000
80530  25.746  38.517  31.956 0.0000000000
80531  25.903  39.232  32.059 0.0000000000
80532  26.221  38.875  31.806 0.0000000000
80533  27.305  39.081  30.835 0.0000000000
80534  27.076  39.498  31.256 0.0000000000
80535  27.231  39.739  30.690 0.0000000000
80536  27.136  40.372  30.526 0.0000000000
80537  27.152  39.878  30.010 0.0000000000
80538  27.277  36.831  28.754 0.0000000000
80539  27.459  37.426  29.370 0.0000000000
80540  27.217  37.501  28.630 0.0000000000
80541  26.088  38.779  27.420 0.0000000000
80542  26.619  38.845  28.194 0.0000000000
80543  26.182  39.418  27.983 0.0000000000
80544  26.276  39.994  28.492 0.0000000000
80545  25.753  40.025  27.742 0.0000000000
80546  25.337  40.658  27.518 0.0000000000
80547  25.283  40.036  26.953 0.0000000000
82508  34.065  28.629  36.286 0.0000000000
82509  33.972  28.592  35.701 0.0000000000
82510  34.316  28.350  35.807 0.0000000000
82511  35.294  27.594  34.842 0.0000000000
82512  34.886  27.816  34.686 0.0000000000
82513  35.226  27.537  34.185 0.0000000000
82516  36.747  26.467  35.556 0.0000000000
82517  36.428  26.784  35.354 0.0000000000
82518  36.733  26.456  34.942 0.0000000000
92824  32.288  29.937  36.543 0.0000000000
92825  31.926  30.181  36.203 0.0000000000
92826  32.250  29.893  35.903 0.0000000000
92827  32.241  29.928  35.377 0.0000000000
92828  32.283  30.054  34.984 0.0000000000
92829  32.346  30.143  34.555 0.0000000000
92830  32.572  29.795  34.730 0.0000000000
92831  32.830  29.541  34.480 0.0000000000
92832  33.122  29.312  34.257 0.0000000000
92953  33.501  29.137  33.819 0.0000000000
92954  33.398  29.068  34.361 0.0000000000
92955  33.654  28.839  34.443 0.0000000000
92956  33.931  28.576  34.508 0.0000000000
93893  26.215  22.846  40.357 0.0000000000
93894  25.958  23.217  39.914 0.0000000000
93895  25.679  23.607  39.448 0.0000000000
93896  25.351  23.994  39.050 0.0000000000
93897  25.815  24.052  38.916 0.0000000000
93898  25.883  24.474  38.436 0.0000000000
93899  25.889  24.818  37.859 0.0000000000
93900  25.870  25.099  37.347 0.0000000000
93901  26.318  24.910  37.996 0.0000000000
93902  26.745  24.974  38.177 0.0000000000
93903  27.125  25.125  38.348 0.0000000000
93904  31.731  26.772  43.212 0.0000000000
93905  31.353  26.965  42.626 0.0000000000
93906  31.823  27.186  42.821 0.0000000000
93907  31.928  27.496  42.365 0.0000000000
93908  32.079  27.764  41.876 0.0000000000
93909  32.186  28.027  41.428 0.0000000000
93910  32.573  27.920  42.037 0.0000000000
93911  33.053  28.050  42.262 0.0000000000
93912  33.487  28.150  42.497 0.0000000000
94033  33.934  28.268  42.563 0.0000000000
94034  33.881  28.083  43.012 0.0000000000
94035  34.301  28.047  43.471 0.0000000000
94036  34.641  27.868  43.873 0.0000000000
94963  20.739  52.393  27.109 0.0000000000
94964  20.313  52.473  26.359 0.0000000000
94965  20.819  52.553  26.421 0.0000000000
94966  20.863  52.584  25.706 0.0000000000
94967  20.899  52.592  24.969 0.0000000000
94968  23.022  53.942  18.867 0.0000000000
94969  22.911  54.649  19.049 0.0000000000
94970  22.921  54.600  18.368 0.0000000000
94971  22.894  55.201  17.857 0.0000000000
95578  23.396  40.506  31.526 0.0000000000
95579  23.394  41.275  31.601 0.0000000000
95580  23.806  40.914  31.689 0.0000000000
95581  24.255  41.296  31.823 0.0000000000
95582  24.727  41.671  31.931 0.0000000000
95583  25.201  42.013  31.966 0.0000000000
95584  25.175  41.351  32.036 0.0000000000
95585  25.632  41.011  32.127 0.0000000000
95586  26.063  40.660  32.165 0.0000000000
95587  26.321  30.623  34.779 0.0000000000
95588  25.977  30.969  34.286 0.0000000000
95589  26.396  31.087  34.612 0.0000000000
95590  26.482  31.580  34.438 0.0000000000
95591  26.535  32.005  34.225 0.0000000000
95592  28.384  32.302  29.914 0.0000000000
95593  28.091  32.690  30.004 0.0000000000
95594  28.077  32.633  29.330 0.0000000000
95595  27.842  33.152  28.926 0.0000000000
95596  27.593  33.687  28.585 0.0000000000
95597  27.389  34.258  28.275 0.0000000000
95598  27.551  33.700  27.995 0.0000000000
95990  37.668  25.732  37.903 0.0000000000
95991  37.609  25.816  37.243 0.0000000000
95992  37.898  25.382  37.371 0.0000000000
95993  38.137  25.123  36.839 0.0000000000
99283  23.020  48.754  26.372 0.0000000000
99284  22.794  49.456  25.731 0.0000000000
99285  22.792  48.803  25.624 0.0000000000
99286  22.686  48.903  24.901 0.0000000000
99287  22.653  49.041  24.268 0.0000000000
99289  23.062  48.481  22.332 0.0000000000
99290  23.230  48.696  21.635 0.0000000000
99291  23.350  49.417  21.110 0.0000000000
99292  23.498  50.209  20.689 0.0000000000
99293  23.593  50.968  20.341 0.0000000000
99294  23.684  50.427  20.094 0.0000000000
99295  23.752  50.616  19.519 0.0000000000
99296  23.529  50.716  19.026 0.0000000000
99905  22.441  37.485  31.700 0.0000000000
99906  22.750  37.188  31.735 0.0000000000
99907  29.332  31.050  36.737 0.0000000000
99908  29.064  31.414  36.284 0.0000000000
99909  29.372  31.374  36.388 0.0000000000
99910  29.397  31.568  35.987 0.0000000000
99911  29.443  31.704  35.585 0.0000000000
99912  30.764  31.507  34.945 0.0000000000
99913  30.353  31.671  34.928 0.0000000000
99914  30.415  31.623  34.432 0.0000000000
99915  30.111  31.700  33.811 0.0000000000
99916  29.813  31.778  33.202 0.0000000000
99917  29.583  31.835  32.638 0.0000000000
99918  29.946  31.708  32.630 0.0000000000
99919  30.078  31.580  31.989 0.0000000000
99920  30.182  31.416  31.273 0.0000000000
99921  30.248  31.366  30.566 0.0000000000
99922  30.579  31.353  31.349 0.0000000000
99923  31.009  31.271  31.441 0.0000000000
99924  31.447  31.262  31.381 0.0000000000
99925  33.131  30.600  32.829 0.0000000000
99926  33.036  30.987  32.570 0.0000000000
103119  22.530  23.621  41.608 0.0000000000
103122  22.907  24.781  41.620 0.0000000000
103123  23.118  25.363  41.204 0.0000000000
103124  23.184  25.752  40.722 0.0000000000
103125  23.609  25.559  37.721 0.0000000000
103126  23.294  25.763  38.187 0.0000000000
103127  23.141  26.014  37.485 0.0000000000
103128  22.679  26.517  37.251 0.0000000000
103129  22.240  27.034  37.081 0.0000000000
103131  22.136  27.356  36.474 0.0000000000
103132  22.102  27.735  35.917 0.0000000000
103133  22.109  28.184  35.379 0.0000000000
103134  22.144  28.616  34.997 0.0000000000
103135  22.542  27.960  35.142 0.0000000000
103136  22.974  27.787  34.958 0.0000000000
103137  23.474  27.660  34.849 0.0000000000
103138  25.960  26.510  35.918 0.0000000000
103139  25.516  26.863  35.546 0.0000000000
103140  25.978  27.001  35.692 0.0000000000
103141  25.997  27.532  35.532 0.0000000000
103142  26.030  28.076  35.422 0.0000000000
103143  26.062  28.633  35.348 0.0000000000
103144  26.445  28.231  35.749 0.0000000000
103145  26.817  28.437  36.126 0.0000000000
103146  27.196  28.642  36.473 0.0000000000
103147  28.782  24.842  40.827 0.0000000000
103148  28.492  25.069  40.210 0.0000000000
103149  28.809  25.263  40.419 0.0000000000
103150  28.847  25.658  40.048 0.0000000000
103151  28.886  26.065  39.695 0.0000000000
103152  30.023  27.627  39.894 0.0000000000
103153  29.598  27.384  39.561 0.0000000000
103154  29.666  27.772  39.297 0.0000000000
103155  29.315  27.989  38.778 0.0000000000
103156  28.979  28.196  38.315 0.0000000000
103157  28.619  28.397  37.853 0.0000000000
103158  28.992  28.612  38.104 0.0000000000
103159  29.019  29.030  37.906 0.0000000000
103160  29.083  29.447  37.740 0.0000000000
103161  29.142  29.829  37.556 0.0000000000
103162  29.479  29.576  37.935 0.0000000000
103163  29.846  29.638  38.144 0.0000000000
103164  30.201  29.647  38.335 0.0000000000
103165  32.161  29.068  40.048 0.0000000000
103166  31.755  29.266  39.546 0.0000000000
103167  32.125  29.330  39.700 0.0000000000
103168  32.126  29.536  39.302 0.0000000000
103169  32.136  29.695  38.897 0.0000000000
103170  32.159  29.799  38.493 0.0000000000
103171  32.564  29.680  38.910 0.0000000000
103172  33.020  29.638  38.895 0.0000000000
103173  33.471  29.514  38.792 0.0000000000
103537  33.838  29.263  38.420 0.0000000000
103538  33.884  29.358  39.100 0.0000000000
103539  34.288  29.211  39.356 0.0000000000
103540  34.726  29.055  39.576 0.0000000000
103541  35.760  28.415  42.024 0.0000000000
103542  35.718  28.596  41.422 0.0000000000
103543  36.249  28.281  41.542 0.0000000000
103544  36.614  28.048  40.998 0.0000000000
103545  36.876  27.699  40.433 0.0000000000
103546  37.068  27.308  39.859 0.0000000000
103547  37.168  27.207  40.546 0.0000000000
103548  37.383  26.698  40.671 0.0000000000
103549  37.468  26.132  40.722 0.0000000000
103550  35.196  26.355  46.047 0.0000000000
103551  35.319  26.785  45.479 0.0000000000
103552  35.722  26.295  45.883 0.0000000000
103553  36.207  26.229  45.463 0.0000000000
103554  36.602  25.997  44.965 0.0000000000
106344  22.331  52.313  23.500 0.0000000000
106345  22.039  52.669  23.590 0.0000000000
106346  22.182  53.010  23.043 0.0000000000
106347  21.983  53.707  22.595 0.0000000000
106348  21.676  54.324  22.181 0.0000000000
106397  23.318  52.739  13.195 0.0000000000
106398  23.272  53.450  13.340 0.0000000000
108160  19.805  48.141  31.002 0.0000000000
108161  19.482  48.310  30.289 0.0000000000
108162  20.099  48.500  30.480 0.0000000000
108163  20.395  48.970  30.021 0.0000000000
108164  20.548  49.567  29.567 0.0000000000
108165  20.678  50.207  29.138 0.0000000000
108166  21.130  49.766  29.881 0.0000000000
108167  21.719  49.865  30.183 0.0000000000
108168  22.336  49.863  30.404 0.0000000000
108172  21.256  44.319  31.764 0.0000000000
108173  21.757  44.835  31.918 0.0000000000
108174  23.801  44.483  31.958 0.0000000000
108175  23.508  44.911  31.969 0.0000000000
108176  24.027  45.346  32.065 0.0000000000
108177  24.122  46.155  32.020 0.0000000000
108178  24.167  46.978  31.903 0.0000000000
108179  24.019  47.804  31.559 0.0000000000
108180  24.454  47.413  31.472 0.0000000000
108181  24.582  47.698  30.879 0.0000000000
108182  24.623  47.938  30.180 0.0000000000
108183  24.489  48.124  29.416 0.0000000000
108184  24.867  47.391  30.008 0.0000000000
108185  25.033  46.810  29.782 0.0000000000
108186  25.133  46.216  29.504 0.0000000000
108187  26.375  43.477  30.485 0.0000000000
108188  26.095  44.053  30.154 0.0000000000
108189  26.089  43.564  29.803 0.0000000000
108190  25.604  43.558  29.082 0.0000000000
108191  25.055  43.544  28.252 0.0000000000
108192  24.513  43.572  27.448 0.0000000000
108193  24.846  42.979  27.890 0.0000000000
108194  24.668  42.385  27.398 0.0000000000
108195  24.576  41.840  26.908 0.0000000000
108196  22.501  30.547  33.581 0.0000000000
108197  22.232  31.239  33.436 0.0000000000
108198  22.647  31.044  33.289 0.0000000000
108199  22.845  31.537  33.010 0.0000000000
108200  23.067  32.122  32.827 0.0000000000
108201  24.687  32.727  32.740 0.0000000000
108202  24.240  32.805  32.549 0.0000000000
108203  24.381  33.262  32.411 0.0000000000
108204  24.175  33.842  32.204 0.0000000000
108205  23.950  34.473  32.082 0.0000000000
108206  23.714  35.104  32.053 0.0000000000
108207  24.120  34.889  31.981 0.0000000000
108208  24.287  35.353  31.912 0.0000000000
108209  24.520  35.824  31.878 0.0000000000
108210  27.980  32.610  34.229 0.0000000000
108211  27.600  32.719  34.158 0.0000000000
108212  27.686  32.709  33.678 0.0000000000
108213  27.321  32.875  33.114 0.0000000000
108214  27.094  33.157  32.615 0.0000000000
108215  26.927  34.397  30.650 0.0000000000
108216  26.746  34.225  31.076 0.0000000000
108217  26.661  34.833  30.859 0.0000000000
108218  26.427  35.312  31.045 0.0000000000
108219  26.174  35.747  31.239 0.0000000000
108220  25.873  36.133  31.431 0.0000000000
108221  26.204  36.453  31.236 0.0000000000
108222  26.301  37.143  31.309 0.0000000000
108223  26.432  37.847  31.492 0.0000000000
108224  26.534  38.539  31.523 0.0000000000
108225  26.842  38.172  31.208 0.0000000000
108226  27.216  38.423  30.877 0.0000000000
108227  27.504  38.622  30.467 0.0000000000
108228  26.686  36.889  27.344 0.0000000000
108229  26.795  37.539  27.881 0.0000000000
109409  34.830  28.188  36.516 0.0000000000
109410  34.718  28.133  35.889 0.0000000000
109411  35.072  27.921  35.942 0.0000000000
109412  35.364  27.634  35.447 0.0000000000
109413  35.648  27.307  34.903 0.0000000000
116260  23.171  46.332  25.556 0.0000000000
116261  22.938  47.043  25.035 0.0000000000
116262  22.984  46.511  24.832 0.0000000000
116746  30.740  30.625  37.056 0.0000000000
116747  30.392  31.008  36.606 0.0000000000
116748  30.846  30.866  36.640 0.0000000000
116749  30.945  31.046  36.186 0.0000000000
116750  31.017  31.170  35.730 0.0000000000
116751  31.642  30.568  35.897 0.0000000000
116752  31.382  30.948  35.588 0.0000000000
116753  31.081  31.289  35.294 0.0000000000
116754  31.174  31.323  34.861 0.0000000000
116755  31.281  31.331  34.407 0.0000000000
116756  31.396  31.314  33.910 0.0000000000
116757  31.554  31.267  33.375 0.0000000000
116758  31.848  31.077  33.802 0.0000000000
116759  32.265  30.843  33.631 0.0000000000
116760  32.593  30.646  33.459 0.0000000000
116761  32.479  30.205  34.127 0.0000000000
116762  32.662  30.277  33.698 0.0000000000
116763  32.880  30.415  33.256 0.0000000000
116764  33.171  30.312  33.020 0.0000000000
116765  33.587  30.107  32.769 0.0000000000
117053  33.876  28.976  33.328 0.0000000000
117054  34.297  28.865  32.915 0.0000000000
119244  23.976  23.115  40.275 0.0000000000
119245  23.812  23.696  40.301 0.0000000000
119246  23.698  24.297  40.285 0.0000000000
119247  24.044  24.137  39.947 0.0000000000
119248  24.131  24.539  39.366 0.0000000000
119249  24.129  24.890  38.704 0.0000000000
119250  24.976  24.355  38.689 0.0000000000
119251  24.527  24.793  38.354 0.0000000000
119252  24.041  25.158  37.973 0.0000000000
119253  23.974  25.455  37.359 0.0000000000
119254  23.915  25.694  36.695 0.0000000000
119255  23.900  26.024  36.220 0.0000000000
119256  23.888  26.368  35.763 0.0000000000
119257  24.369  26.003  36.008 0.0000000000
119258  24.878  25.950  36.052 0.0000000000
119259  25.390  25.957  36.087 0.0000000000
119260  25.878  25.390  36.935 0.0000000000
119261  25.887  25.716  36.553 0.0000000000
119262  25.914  26.093  36.215 0.0000000000
119263  26.364  26.272  36.384 0.0000000000
119264  26.795  26.405  36.612 0.0000000000
119265  27.165  26.630  36.878 0.0000000000
119266  30.145  25.745  41.942 0.0000000000
119267  29.800  25.985  41.346 0.0000000000
119268  30.163  26.195  41.613 0.0000000000
119269  30.190  26.683  41.282 0.0000000000
119270  30.250  27.125  40.963 0.0000000000
119271  31.004  27.117  41.952 0.0000000000
119272  30.700  27.313  41.296 0.0000000000
119273  30.312  27.503  40.589 0.0000000000
119274  30.382  27.827  40.205 0.0000000000
119275  30.453  28.149  39.856 0.0000000000
119276  30.514  28.440  39.580 0.0000000000
119277  30.559  28.754  39.307 0.0000000000
119278  30.973  28.567  39.785 0.0000000000
119279  31.382  28.663  39.944 0.0000000000
119280  31.794  28.705  40.163 0.0000000000
119281  32.242  28.279  41.029 0.0000000000
119282  32.203  28.522  40.677 0.0000000000
119283  32.181  28.795  40.366 0.0000000000
119284  32.594  28.907  40.531 0.0000000000
119285  33.010  29.014  40.714 0.0000000000
119286  33.406  29.119  40.885 0.0000000000
119569  33.829  29.184  40.860 0.0000000000
119570  33.882  28.944  41.281 0.0000000000
119571  34.334  28.758  41.654 0.0000000000
119572  34.775  28.650  42.025 0.0000000000
119573  34.349  28.388  42.564 0.0000000000
119574  34.793  28.457  42.490 0.0000000000
119575  35.257  28.440  42.374 0.0000000000
119576  35.789  28.203  42.541 0.0000000000
119577  36.274  27.909  42.664 0.0000000000
119578  36.689  27.488  42.809 0.0000000000
121741  18.509  51.485  26.355 0.0000000000
121743  18.655  52.041  26.008 0.0000000000
121744  18.761  52.445  25.470 0.0000000000
121745  18.827  52.664  24.800 0.0000000000
121746  19.878  52.547  25.607 0.0000000000
121747  19.414  52.634  24.854 0.0000000000
121748  18.820  52.748  24.091 0.0000000000
121749  18.894  52.856  23.407 0.0000000000
121750  18.988  53.027  22.754 0.0000000000
121751  19.106  53.329  22.136 0.0000000000
121752  23.214  53.690  21.449 0.0000000000
121753  22.997  54.378  21.696 0.0000000000
121754  23.134  54.648  21.073 0.0000000000
121755  22.852  55.390  20.629 0.0000000000
121756  22.432  56.001  20.083 0.0000000000
121757  22.747  55.326  19.262 0.0000000000
121758  22.478  55.963  19.427 0.0000000000
123169  20.042  47.982  31.736 0.0000000000
123170  20.615  48.029  31.965 0.0000000000
123171  21.244  47.995  32.167 0.0000000000
123173  21.923  42.660  31.452 0.0000000000
123174  22.216  42.319  31.474 0.0000000000
123175  22.614  42.745  31.545 0.0000000000
123176  23.062  43.240  31.673 0.0000000000
123177  23.434  42.024  31.647 0.0000000000
123178  23.437  42.811  31.721 0.0000000000
123179  23.588  43.648  31.850 0.0000000000
123180  24.140  44.051  31.964 0.0000000000
123181  24.694  44.501  31.955 0.0000000000
123182  25.133  44.857  31.783 0.0000000000
123183  25.428  45.162  31.398 0.0000000000
123184  25.467  44.410  31.693 0.0000000000
123185  25.819  44.081  31.639 0.0000000000
123186  26.138  43.680  31.452 0.0000000000
123187  25.678  42.390  31.901 0.0000000000
123188  26.100  42.806  31.632 0.0000000000
123189  26.383  43.228  31.137 0.0000000000
123190  26.530  42.745  30.778 0.0000000000
123191  26.560  42.240  30.380 0.0000000000
123192  26.529  41.681  29.862 0.0000000000
123193  24.607  30.251  33.675 0.0000000000
123194  24.200  30.781  33.296 0.0000000000
123195  24.716  30.780  33.456 0.0000000000
123196  24.835  31.261  33.299 0.0000000000
123197  24.944  31.730  33.173 0.0000000000
123198  25.665  31.356  33.840 0.0000000000
123199  25.354  31.759  33.446 0.0000000000
123200  25.029  32.170  33.099 0.0000000000
123201  25.107  32.595  32.982 0.0000000000
123202  25.208  33.031  32.833 0.0000000000
123203  25.335  33.435  32.665 0.0000000000
123204  28.163  32.508  32.256 0.0000000000
123205  27.848  32.708  32.218 0.0000000000
123206  27.884  32.739  31.747 0.0000000000
123207  27.624  33.085  31.246 0.0000000000
123208  27.379  33.499  30.853 0.0000000000
123209  27.800  33.122  30.142 0.0000000000
123210  27.518  33.551  30.338 0.0000000000
123211  27.165  33.984  30.514 0.0000000000
123212  27.058  34.536  30.216 0.0000000000
123213  27.056  35.232  30.045 0.0000000000
123214  27.191  35.994  29.965 0.0000000000
123215  27.304  36.644  29.953 0.0000000000
123216  27.330  36.141  29.464 0.0000000000
123217  27.302  36.223  28.921 0.0000000000
123218  27.126  36.237  28.241 0.0000000000
123219  27.168  34.904  28.008 0.0000000000
123220  27.076  35.595  27.787 0.0000000000
123221  26.882  36.238  27.546 0.0000000000
124136  36.379  27.250  37.107 0.0000000000
124137  36.214  27.186  36.466 0.0000000000
124138  36.634  26.844  36.668 0.0000000000
124139  36.839  26.509  36.195 0.0000000000
124140  37.054  26.144  35.720 0.0000000000
124141  37.521  25.838  36.582 0.0000000000
124142  37.424  25.849  35.912 0.0000000000
124143  37.404  25.852  35.261 0.0000000000
129267  26.958  22.703  40.980 0.0000000000
129268  27.181  23.227  40.651 0.0000000000
129269  27.376  23.738  40.236 0.0000000000
129270  27.468  24.182  39.817 0.0000000000
129271  27.720  23.906  40.463 0.0000000000
129272  28.099  24.092  40.799 0.0000000000
129273  28.450  24.239  41.001 0.0000000000
129274  28.541  23.480  42.012 0.0000000000
129275  28.663  23.974  41.635 0.0000000000
129276  28.762  24.427  41.250 0.0000000000
129277  29.093  24.560  41.434 0.0000000000
129278  29.443  24.784  41.676 0.0000000000
129279  29.791  25.001  41.979 0.0000000000
129286  29.997  24.282  42.908 0.0000000000
129287  30.103  24.787  42.571 0.0000000000
129288  30.130  25.310  42.251 0.0000000000
129289  30.502  25.570  42.531 0.0000000000
129290  30.886  25.790  42.828 0.0000000000
129291  31.250  26.083  43.186 0.0000000000
129292  31.578  25.364  44.101 0.0000000000
129293  31.653  25.864  43.811 0.0000000000
129294  31.665  26.308  43.539 0.0000000000
129295  32.104  26.581  43.831 0.0000000000
129296  32.569  26.840  44.065 0.0000000000
129297  33.048  27.089  44.265 0.0000000000
129553  33.577  27.393  44.316 0.0000000000
129554  33.465  26.975  44.771 0.0000000000
129555  33.843  26.811  45.281 0.0000000000
129556  34.307  26.618  45.709 0.0000000000
129558  34.162  26.033  46.079 0.0000000000
129559  34.667  26.229  46.074 0.0000000000
131518  22.785  51.454  26.890 0.0000000000
131519  22.425  51.996  26.243 0.0000000000
131520  22.647  51.402  26.083 0.0000000000
131521  22.512  51.380  25.389 0.0000000000
131522  22.416  51.464  24.675 0.0000000000
131523  22.670  50.136  25.131 0.0000000000
131524  22.548  50.889  24.594 0.0000000000
131525  22.428  51.617  24.039 0.0000000000
131526  22.545  51.834  23.393 0.0000000000
131527  22.712  52.137  22.895 0.0000000000
131528  22.916  52.409  22.373 0.0000000000
131529  22.783  47.750  24.475 0.0000000000
131530  22.710  48.452  23.990 0.0000000000
131531  22.751  49.280  23.488 0.0000000000
131532  22.975  49.006  22.522 0.0000000000
131533  22.878  49.537  22.741 0.0000000000
131534  22.828  50.099  22.989 0.0000000000
131535  22.904  50.925  22.553 0.0000000000
131536  23.023  51.777  22.170 0.0000000000
131537  23.135  52.680  21.803 0.0000000000
131538  23.324  52.874  21.207 0.0000000000
131539  23.330  53.105  20.537 0.0000000000
131540  23.288  53.194  19.921 0.0000000000
131541  23.602  51.746  20.017 0.0000000000
131542  23.399  52.519  19.659 0.0000000000
131543  23.152  53.259  19.267 0.0000000000
131544  23.024  53.264  18.612 0.0000000000
131545  22.912  53.220  17.918 0.0000000000
131546  22.834  53.194  17.233 0.0000000000
132824  22.208  40.816  31.469 0.0000000000
132825  22.627  40.452  31.454 0.0000000000
132826  22.341  39.165  31.504 0.0000000000
132827  22.690  39.606  31.464 0.0000000000
132828  23.059  40.067  31.481 0.0000000000
132829  23.457  39.677  31.565 0.0000000000
132830  23.819  39.324  31.655 0.0000000000
132831  24.135  39.000  31.734 0.0000000000
132832  27.948  31.076  36.072 0.0000000000
132833  27.606  31.486  35.592 0.0000000000
132834  28.032  31.552  35.888 0.0000000000
132835  28.147  31.986  35.640 0.0000000000
132836  28.222  32.265  35.283 0.0000000000
132837  28.838  31.794  35.832 0.0000000000
132838  28.557  32.113  35.362 0.0000000000
132839  28.258  32.408  34.839 0.0000000000
132840  28.271  32.424  34.322 0.0000000000
132841  28.340  32.402  33.785 0.0000000000
132842  28.402  32.370  33.286 0.0000000000
132843  30.033  31.412  36.186 0.0000000000
132844  29.766  31.610  35.698 0.0000000000
132845  29.538  31.864  35.161 0.0000000000
132846  29.952  31.777  34.821 0.0000000000
132847  29.594  31.837  34.685 0.0000000000
132848  29.263  31.963  34.556 0.0000000000
132849  29.017  32.097  33.966 0.0000000000
132850  28.709  32.252  33.406 0.0000000000
132851  28.442  32.337  32.816 0.0000000000
132852  28.490  32.352  32.351 0.0000000000
132853  28.579  32.293  31.786 0.0000000000
132854  28.650  32.211  31.171 0.0000000000
132855  29.317  31.899  31.910 0.0000000000
132856  29.005  31.986  31.178 0.0000000000
132857  28.702  32.124  30.525 0.0000000000
132858  28.720  32.031  29.821 0.0000000000
132859  28.754  31.983  29.187 0.0000000000
132860  28.801  31.976  28.573 0.0000000000
132862  29.226  31.650  28.551 0.0000000000
132863  29.688  31.455  28.517 0.0000000000
132865  30.357  31.307  29.878 0.0000000000
132866  30.485  31.282  29.241 0.0000000000
132871  31.695  31.291  32.767 0.0000000000
132872  31.817  31.329  32.111 0.0000000000
132873  31.896  31.306  31.407 0.0000000000
132874  32.802  31.333  32.068 0.0000000000
132875  32.409  31.414  31.423 0.0000000000
132876  32.079  31.380  30.740 0.0000000000
139560  23.575  24.892  40.271 0.0000000000
139561  23.382  25.530  40.215 0.0000000000
139562  23.101  26.056  40.072 0.0000000000
139563  23.054  26.048  38.700 0.0000000000
139564  22.884  26.305  39.301 0.0000000000
139582  22.203  29.092  34.648 0.0000000000
139583  22.272  29.564  34.284 0.0000000000
139584  22.376  30.050  33.926 0.0000000000
139585  22.815  29.895  33.800 0.0000000000
139586  23.393  29.774  33.750 0.0000000000
139587  23.948  29.721  33.767 0.0000000000
139588  23.904  26.727  35.369 0.0000000000
139589  23.914  27.179  35.059 0.0000000000
139590  24.006  27.658  34.805 0.0000000000
139591  25.061  27.270  35.154 0.0000000000
139592  24.553  27.645  34.881 0.0000000000
139593  24.112  28.157  34.591 0.0000000000
139594  24.223  28.677  34.378 0.0000000000
139595  24.334  29.251  34.150 0.0000000000
139596  24.456  29.800  33.916 0.0000000000
139597  24.936  29.795  34.114 0.0000000000
139598  25.400  29.906  34.378 0.0000000000
139599  25.833  30.071  34.622 0.0000000000
139600  26.111  29.161  35.250 0.0000000000
139601  26.176  29.667  35.134 0.0000000000
139602  26.233  30.206  34.953 0.0000000000
139603  26.659  30.276  35.313 0.0000000000
139604  26.990  30.384  35.633 0.0000000000
139605  27.440  30.544  35.917 0.0000000000
139606  27.501  24.573  39.427 0.0000000000
139607  27.533  24.928  39.048 0.0000000000
139608  27.548  25.270  38.644 0.0000000000
139609  28.191  25.215  39.580 0.0000000000
139610  27.913  25.416  38.890 0.0000000000
139611  27.533  25.619  38.196 0.0000000000
139612  27.553  26.024  37.807 0.0000000000
139613  27.564  26.451  37.474 0.0000000000
139614  27.567  26.828  37.217 0.0000000000
139615  29.544  26.159  40.614 0.0000000000
139616  29.207  26.313  39.979 0.0000000000
139617  28.906  26.490  39.299 0.0000000000
139618  29.253  27.147  39.277 0.0000000000
139619  28.929  26.901  38.970 0.0000000000
139620  28.587  26.703  38.700 0.0000000000
139621  28.260  26.866  38.125 0.0000000000
139622  27.926  27.117  37.513 0.0000000000
139623  27.558  27.272  37.059 0.0000000000
139624  27.547  27.793  36.945 0.0000000000
139625  27.528  28.328  36.893 0.0000000000
139626  27.581  28.843  36.790 0.0000000000
139627  28.277  28.675  37.408 0.0000000000
139628  27.905  28.964  37.039 0.0000000000
139629  27.627  29.305  36.643 0.0000000000
139630  27.677  29.744  36.482 0.0000000000
139631  27.763  30.185  36.377 0.0000000000
139632  27.852  30.623  36.233 0.0000000000
139633  28.270  30.684  36.435 0.0000000000
139634  28.651  30.729  36.651 0.0000000000
139635  28.984  30.752  36.806 0.0000000000
139636  29.213  30.151  37.336 0.0000000000
139637  29.270  30.439  37.120 0.0000000000
139638  29.306  30.741  36.932 0.0000000000
139639  29.620  30.728  37.069 0.0000000000
139640  29.969  30.658  37.206 0.0000000000
139641  30.318  30.533  37.318 0.0000000000
139642  30.567  29.105  39.004 0.0000000000
139643  30.559  29.402  38.762 0.0000000000
139644  30.560  29.656  38.512 0.0000000000
139645  31.329  29.471  39.067 0.0000000000
139646  30.945  29.609  38.622 0.0000000000
139647  30.565  29.870  38.261 0.0000000000
139648  30.601  30.042  38.000 0.0000000000
139649  30.643  30.239  37.701 0.0000000000
139650  30.689  30.438  37.388 0.0000000000
139651  31.103  30.290  37.434 0.0000000000
139652  31.540  30.203  37.410 0.0000000000
139653  31.922  30.067  37.326 0.0000000000
139654  32.210  29.841  38.099 0.0000000000
139655  32.258  29.889  37.623 0.0000000000
139656  32.296  29.928  37.093 0.0000000000
139657  32.596  29.717  36.870 0.0000000000
139658  32.919  29.466  36.669 0.0000000000
139659  33.209  29.239  36.476 0.0000000000
140401  33.436  29.020  36.050 0.0000000000
140402  33.533  29.079  36.649 0.0000000000
140403  33.867  28.881  36.791 0.0000000000
140404  34.206  28.654  36.921 0.0000000000
140405  34.124  28.990  37.993 0.0000000000
140406  34.367  28.703  37.544 0.0000000000
140407  34.590  28.436  37.057 0.0000000000
140408  34.973  28.268  37.163 0.0000000000
140409  35.359  28.100  37.303 0.0000000000
140410  35.689  27.899  37.450 0.0000000000
140411  34.276  29.195  40.687 0.0000000000
140412  34.755  29.086  40.308 0.0000000000
140413  35.162  28.906  39.815 0.0000000000
140414  35.664  28.725  40.756 0.0000000000
140415  35.606  28.717  40.040 0.0000000000
140416  35.465  28.610  39.310 0.0000000000
140417  35.668  28.317  38.767 0.0000000000
140418  35.855  28.028  38.168 0.0000000000
140419  36.099  27.635  37.675 0.0000000000
140420  36.560  27.311  37.760 0.0000000000
140421  36.906  26.958  38.006 0.0000000000
140422  37.217  26.581  38.204 0.0000000000
140423  37.193  26.938  39.342 0.0000000000
140424  37.334  26.523  38.835 0.0000000000
140425  37.554  26.157  38.354 0.0000000000
140426  37.680  25.583  38.493 0.0000000000
140427  37.716  24.990  38.508 0.0000000000
140428  37.737  24.465  38.498 0.0000000000
140429  34.098  27.542  44.370 0.0000000000
140430  34.518  27.695  44.314 0.0000000000
140431  35.062  27.696  44.204 0.0000000000
140432  35.432  27.158  44.981 0.0000000000
140433  35.544  27.460  44.510 0.0000000000
140434  35.635  27.675  44.021 0.0000000000
140435  36.136  27.505  43.744 0.0000000000
140436  36.604  27.287  43.353 0.0000000000
140437  36.985  26.991  42.920 0.0000000000
140440  36.943  25.674  44.414 0.0000000000
140442  37.214  25.367  43.942 0.0000000000
140443  37.055  25.946  43.941 0.0000000000
140444  37.127  26.186  43.454 0.0000000000
140445  37.171  26.402  42.950 0.0000000000
140446  37.174  26.634  42.455 0.0000000000
140447  37.369  26.270  41.895 0.0000000000
140448  37.442  25.922  41.301 0.0000000000
140449  37.445  25.502  40.700 0.0000000000
140450  37.486  24.631  41.178 0.0000000000
140451  37.443  24.828  40.636 0.0000000000
140452  37.477  25.099  40.175 0.0000000000
140453  37.550  24.660  39.590 0.0000000000
146100  21.905  52.319  25.595 0.0000000000
146101  21.405  52.518  24.944 0.0000000000
146102  20.916  52.667  24.246 0.0000000000
146103  21.574  52.845  23.650 0.0000000000
146104  21.044  52.887  23.620 0.0000000000
146105  20.514  52.882  23.542 0.0000000000
146106  20.106  53.148  22.876 0.0000000000
146107  19.698  53.443  22.282 0.0000000000
146108  19.297  53.787  21.574 0.0000000000
146109  22.591  54.802  21.891 0.0000000000
146110  21.957  54.985  21.867 0.0000000000
146111  21.285  54.929  21.714 0.0000000000
146112  21.097  56.102  20.766 0.0000000000
146113  20.874  55.445  21.164 0.0000000000
146114  20.655  54.777  21.544 0.0000000000
146115  20.061  54.578  21.312 0.0000000000
146116  19.493  54.362  21.045 0.0000000000
146117  18.935  54.129  20.825 0.0000000000
146173  23.617  50.231  18.780 0.0000000000
146174  23.352  50.781  18.446 0.0000000000
146175  23.319  50.175  17.509 0.0000000000
146176  23.195  50.738  17.789 0.0000000000
146177  23.081  51.333  18.059 0.0000000000
146178  22.890  51.929  17.533 0.0000000000
146179  22.807  52.532  17.021 0.0000000000
146180  22.798  53.110  16.467 0.0000000000
146202  23.394  51.583  14.218 0.0000000000
146203  23.273  51.642  14.770 0.0000000000
146204  23.102  51.705  15.347 0.0000000000
146205  22.933  52.367  15.557 0.0000000000
146206  22.868  53.028  15.711 0.0000000000
146207  22.829  53.703  15.904 0.0000000000
149752  19.060  48.514  29.506 0.0000000000
149753  18.603  48.855  28.725 0.0000000000
149754  18.069  49.257  28.035 0.0000000000
149755  18.207  49.762  27.499 0.0000000000
149756  18.304  50.362  27.055 0.0000000000
149757  18.420  50.939  26.697 0.0000000000
149758  19.098  51.140  26.951 0.0000000000
149759  19.686  51.442  27.249 0.0000000000
149760  20.256  51.769  27.541 0.0000000000
149761  20.754  50.836  28.717 0.0000000000
149762  20.782  51.459  28.292 0.0000000000
149763  20.770  51.993  27.760 0.0000000000
149764  21.331  52.141  27.882 0.0000000000
149765  21.921  52.142  27.897 0.0000000000
149766  22.487  51.896  27.816 0.0000000000
149771  20.501  45.802  32.604 0.0000000000
149772  20.566  46.580  32.848 0.0000000000
149773  21.023  47.008  32.677 0.0000000000
149774  21.410  47.393  32.498 0.0000000000
149775  21.809  47.811  32.316 0.0000000000
149776  22.059  43.490  31.568 0.0000000000
149777  22.149  44.419  31.785 0.0000000000
149778  22.252  45.344  32.068 0.0000000000
149779  23.156  45.292  31.982 0.0000000000
149780  22.738  45.778  32.194 0.0000000000
149781  22.277  46.157  32.281 0.0000000000
149782  22.348  46.865  32.385 0.0000000000
149783  22.316  47.590  32.365 0.0000000000
149784  22.173  48.268  32.007 0.0000000000
149785  22.475  48.713  31.569 0.0000000000
149786  22.740  49.196  31.065 0.0000000000
149787  22.933  49.737  30.462 0.0000000000
149788  23.793  48.615  31.103 0.0000000000
149789  23.441  49.399  30.549 0.0000000000
149790  23.011  50.225  29.872 0.0000000000
149791  23.032  50.739  29.196 0.0000000000
149792  23.058  51.173  28.517 0.0000000000
149793  22.957  51.363  27.671 0.0000000000
149794  23.175  50.648  27.546 0.0000000000
149795  23.276  49.944  27.436 0.0000000000
149796  23.296  49.258  27.263 0.0000000000
149797  24.185  48.318  28.632 0.0000000000
149798  23.795  48.470  27.859 0.0000000000
149799  23.350  48.597  27.147 0.0000000000
149800  23.419  47.943  26.974 0.0000000000
149801  23.461  47.292  26.702 0.0000000000
149802  23.518  46.702  26.494 0.0000000000
149803  25.558  45.421  30.865 0.0000000000
149804  25.444  45.553  30.144 0.0000000000
149805  25.177  45.642  29.326 0.0000000000
149806  25.699  44.561  29.645 0.0000000000
149807  25.241  45.090  29.086 0.0000000000
149808  24.808  45.715  28.478 0.0000000000
149809  24.345  45.803  27.690 0.0000000000
149810  23.894  45.955  26.990 0.0000000000
149811  23.492  46.137  26.279 0.0000000000
149812  23.485  45.618  26.035 0.0000000000
149815  24.073  43.648  26.665 0.0000000000
149816  23.752  43.782  25.895 0.0000000000
149830  23.834  31.345  33.003 0.0000000000
149831  23.559  31.955  32.814 0.0000000000
149832  23.273  32.685  32.658 0.0000000000
149833  23.828  32.955  32.451 0.0000000000
149834  23.420  33.203  32.479 0.0000000000
149835  23.042  33.354  32.486 0.0000000000
149836  22.786  34.023  32.385 0.0000000000
149837  22.562  34.723  32.244 0.0000000000
149838  22.391  35.465  32.132 0.0000000000
149839  22.604  35.945  31.942 0.0000000000
149840  22.809  36.416  31.825 0.0000000000
149841  23.062  36.838  31.802 0.0000000000
149842  23.518  35.784  31.958 0.0000000000
149843  23.384  36.499  31.842 0.0000000000
149844  23.340  37.292  31.756 0.0000000000
149845  23.635  37.744  31.720 0.0000000000
149846  23.977  38.182  31.694 0.0000000000
149847  24.457  38.636  31.860 0.0000000000
149848  27.275  31.828  35.061 0.0000000000
149849  26.951  32.121  34.539 0.0000000000
149850  26.648  32.410  34.042 0.0000000000
149851  27.187  32.770  34.040 0.0000000000
149852  26.793  32.751  33.827 0.0000000000
149853  26.361  32.661  33.632 0.0000000000
149854  26.048  32.980  33.187 0.0000000000
149855  25.770  33.360  32.810 0.0000000000
149856  25.558  33.817  32.492 0.0000000000
149857  27.542  32.956  32.194 0.0000000000
149858  27.200  33.237  32.175 0.0000000000
149859  26.843  33.545  32.189 0.0000000000
149860  26.691  34.086  31.436 0.0000000000
149861  26.597  33.955  31.845 0.0000000000
149862  26.498  33.767  32.247 0.0000000000
149863  26.128  33.955  32.283 0.0000000000
149864  25.740  34.171  32.284 0.0000000000
149865  25.353  34.391  32.240 0.0000000000
149866  25.127  35.042  32.066 0.0000000000
149867  24.959  35.656  31.917 0.0000000000
149868  24.820  36.298  31.840 0.0000000000
149869  25.555  36.494  31.617 0.0000000000
149870  25.179  36.766  31.778 0.0000000000
149871  24.762  36.974  31.845 0.0000000000
149872  24.735  37.640  31.908 0.0000000000
149873  24.842  38.342  31.971 0.0000000000
149874  24.969  39.096  32.006 0.0000000000
149875  25.492  39.543  32.142 0.0000000000
149876  26.026  39.990  32.220 0.0000000000
149877  26.471  40.319  32.006 0.0000000000
149878  26.662  39.207  31.564 0.0000000000
149879  26.737  39.910  31.637 0.0000000000
149880  26.792  40.599  31.610 0.0000000000
149881  27.014  40.838  31.041 0.0000000000
149882  26.891  41.025  30.225 0.0000000000
149883  26.555  41.126  29.453 0.0000000000
149884  27.487  37.329  29.991 0.0000000000
149885  27.563  38.049  29.977 0.0000000000
149886  27.501  38.738  29.822 0.0000000000
149887  26.961  38.207  28.464 0.0000000000
149888  27.121  38.829  29.001 0.0000000000
149889  27.146  39.334  29.526 0.0000000000
149890  26.819  39.923  29.219 0.0000000000
149891  26.433  40.570  28.998 0.0000000000
149892  26.067  41.182  28.721 0.0000000000
149893  25.440  41.216  27.999 0.0000000000
149894  24.951  41.244  27.208 0.0000000000
149895  24.545  41.296  26.405 0.0000000000
152254  33.661  28.781  35.576 0.0000000000
152255  33.923  28.573  35.114 0.0000000000
152256  34.210  28.343  34.591 0.0000000000
152257  34.630  28.063  35.278 0.0000000000
152258  34.591  28.067  34.652 0.0000000000
152259  34.603  28.109  34.055 0.0000000000
152263  36.123  27.103  35.812 0.0000000000
152264  36.072  27.032  35.165 0.0000000000
152265  36.009  26.985  34.512 0.0000000000
