# Supplementary material for: A connectional hub in the rostral anterior cingulate cortex links areas of emotion and cognitive control
Source: eLife. 2019 Jun 19;8:e43761. doi: 10.7554/eLife.43761 (PMC6624020; doi:10.7554/eLife.43761)
Supplement: Supplementary file 1. [file elife-43761-supp1.zip › rh.946v.label]

#!ascii label  , from subject fsaverage vox2ras=TkReg coords=white
2966
3  38.660  41.046  23.971 0.0000000000
54  43.742  23.961  28.156 0.0000000000
55  34.419  49.829  7.749 0.0000000000
172  37.114  37.142  17.493 0.0000000000
173  41.226  30.302  19.637 0.0000000000
174  46.118  33.535  26.416 0.0000000000
175  37.096  48.531  17.031 0.0000000000
176  38.078  42.922  8.999 0.0000000000
387  30.879  49.342  -1.606 0.0000000000
389  39.337  48.923  2.386 0.0000000000
462  36.237  33.563  29.241 0.0000000000
493  41.911  27.038  31.127 0.0000000000
652  40.241  40.143  20.959 0.0000000000
653  41.848  35.362  22.236 0.0000000000
654  42.596  37.653  25.394 0.0000000000
655  37.905  45.787  21.918 0.0000000000
656  38.844  43.171  16.723 0.0000000000
657  33.933  40.906  23.292 0.0000000000
658  33.190  44.231  19.990 0.0000000000
880  44.996  28.482  23.919 0.0000000000
881  41.970  27.323  21.081 0.0000000000
882  41.029  24.749  24.369 0.0000000000
883  37.466  20.998  22.673 0.0000000000
884  38.919  21.307  26.629 0.0000000000
885  32.125  50.097  3.412 0.0000000000
886  36.322  52.364  1.140 0.0000000000
887  38.496  51.882  5.895 0.0000000000
888  36.229  37.547  8.732 0.0000000000
889  38.374  39.931  5.150 0.0000000000
1014  34.272  30.268  32.205 0.0000000000
1081  38.840  31.006  31.015 0.0000000000
1082  36.197  27.808  32.424 0.0000000000
1462  35.397  34.290  12.993 0.0000000000
1464  38.761  33.209  18.738 0.0000000000
1465  45.918  32.246  22.408 0.0000000000
1466  47.676  28.107  27.877 0.0000000000
1467  36.104  49.290  12.378 0.0000000000
1468  39.320  49.615  9.700 0.0000000000
1469  39.084  45.633  13.211 0.0000000000
1470  37.290  40.297  12.773 0.0000000000
1474  31.948  47.143  15.506 0.0000000000
1866  39.632  50.447  -1.915 0.0000000000
1867  38.619  44.203  -1.234 0.0000000000
1868  40.112  45.957  5.681 0.0000000000
1869  39.954  42.357  2.354 0.0000000000
2040  37.131  36.471  25.791 0.0000000000
2125  41.060  34.151  28.497 0.0000000000
2126  44.497  29.971  30.117 0.0000000000
2127  47.019  25.044  31.571 0.0000000000
2128  39.134  25.261  33.708 0.0000000000
2572  40.879  41.552  22.998 0.0000000000
2573  41.704  39.143  23.252 0.0000000000
2574  40.897  39.358  24.879 0.0000000000
2575  38.166  43.575  23.482 0.0000000000
2576  40.195  43.388  21.521 0.0000000000
2577  35.892  41.186  23.638 0.0000000000
2578  35.583  43.603  23.306 0.0000000000
2800  44.489  26.449  26.413 0.0000000000
2801  42.923  26.579  24.630 0.0000000000
2802  42.235  24.492  26.363 0.0000000000
2803  39.978  22.952  25.730 0.0000000000
2804  41.349  22.624  27.414 0.0000000000
2805  33.423  49.774  5.180 0.0000000000
2806  35.345  51.370  4.558 0.0000000000
2807  36.288  51.518  7.058 0.0000000000
3001  35.118  29.038  32.203 0.0000000000
3397  35.920  35.697  15.540 0.0000000000
3398  36.240  33.329  16.133 0.0000000000
3399  37.344  34.762  18.338 0.0000000000
3400  44.761  35.012  24.155 0.0000000000
3401  44.047  33.669  22.468 0.0000000000
3402  46.933  32.964  24.541 0.0000000000
3403  47.768  30.886  24.979 0.0000000000
3404  47.580  31.003  27.254 0.0000000000
3405  37.000  49.349  15.013 0.0000000000
3406  38.511  48.737  13.522 0.0000000000
3407  38.930  47.576  15.480 0.0000000000
3408  37.949  40.142  16.968 0.0000000000
3409  38.356  41.687  14.846 0.0000000000
3410  36.856  38.814  15.152 0.0000000000
3411  35.707  37.372  13.005 0.0000000000
3415  34.892  46.571  18.674 0.0000000000
3416  32.649  45.608  17.337 0.0000000000
3417  34.434  47.944  16.129 0.0000000000
3418  34.097  48.279  14.051 0.0000000000
4080  38.916  30.127  17.160 0.0000000000
4082  39.895  28.647  17.768 0.0000000000
4083  41.881  25.330  21.114 0.0000000000
4098  38.891  51.851  1.925 0.0000000000
4099  38.356  52.036  -0.692 0.0000000000
4100  39.492  50.205  0.235 0.0000000000
4101  39.173  47.581  -1.174 0.0000000000
4102  38.509  46.771  0.598 0.0000000000
4103  38.676  45.889  9.329 0.0000000000
4104  39.681  47.843  7.787 0.0000000000
4105  39.139  44.510  7.269 0.0000000000
4107  39.865  40.953  3.999 0.0000000000
4479  36.893  34.854  27.416 0.0000000000
4681  39.138  35.364  27.261 0.0000000000
4682  38.640  34.025  29.202 0.0000000000
4683  40.227  29.131  31.233 0.0000000000
4684  41.625  30.930  30.865 0.0000000000
4685  43.382  28.461  31.117 0.0000000000
4686  46.224  27.471  31.025 0.0000000000
4687  45.028  26.340  31.693 0.0000000000
4690  38.489  25.008  35.841 0.0000000000
5782  38.614  38.729  19.145 0.0000000000
5783  38.957  36.235  20.253 0.0000000000
5784  40.537  37.695  21.659 0.0000000000
5785  42.945  37.011  23.561 0.0000000000
5786  44.189  35.691  25.625 0.0000000000
5787  37.297  47.018  19.289 0.0000000000
5788  38.617  45.976  17.258 0.0000000000
5789  39.143  44.706  19.369 0.0000000000
5790  39.305  41.812  19.110 0.0000000000
5793  33.347  42.928  22.399 0.0000000000
5794  35.187  45.435  21.359 0.0000000000
6192  43.983  29.828  21.795 0.0000000000
6193  41.698  28.861  20.475 0.0000000000
6194  43.419  28.073  22.581 0.0000000000
6195  41.955  26.163  22.714 0.0000000000
6196  40.427  24.331  22.143 0.0000000000
6197  39.009  22.389  21.501 0.0000000000
6198  39.077  23.147  23.721 0.0000000000
6199  37.874  21.348  24.770 0.0000000000
6201  31.470  49.721  1.132 0.0000000000
6202  33.526  50.525  0.028 0.0000000000
6203  34.117  51.475  2.576 0.0000000000
6204  37.506  52.660  3.627 0.0000000000
6205  39.619  50.843  4.146 0.0000000000
6206  36.849  40.309  8.620 0.0000000000
6207  37.817  41.567  6.852 0.0000000000
6208  37.303  38.795  6.686 0.0000000000
6432  35.150  32.181  31.206 0.0000000000
6553  37.572  32.844  30.991 0.0000000000
6554  36.447  30.578  31.277 0.0000000000
6555  37.573  29.082  31.431 0.0000000000
6556  38.734  27.445  31.333 0.0000000000
7254  36.608  32.036  13.725 0.0000000000
7255  37.551  31.569  16.622 0.0000000000
7256  40.279  31.733  18.937 0.0000000000
7257  40.516  34.251  20.757 0.0000000000
7258  42.287  32.805  20.594 0.0000000000
7259  43.511  31.374  20.861 0.0000000000
7260  46.360  30.398  22.971 0.0000000000
7261  46.485  28.570  25.863 0.0000000000
7262  46.012  25.735  28.191 0.0000000000
7263  35.080  49.858  10.115 0.0000000000
7264  37.259  51.480  9.346 0.0000000000
7265  37.903  50.181  11.205 0.0000000000
7266  38.773  47.319  11.374 0.0000000000
7267  38.210  44.250  11.007 0.0000000000
7268  39.177  44.515  14.799 0.0000000000
7269  38.823  42.892  12.743 0.0000000000
7270  37.587  41.657  10.718 0.0000000000
7271  36.154  38.991  10.756 0.0000000000
7272  35.472  35.948  10.728 0.0000000000
7281  31.670  47.441  13.456 0.0000000000
7282  33.594  48.225  11.676 0.0000000000
8196  41.083  27.357  18.382 0.0000000000
8205  38.367  20.020  20.743 0.0000000000
8216  35.444  50.743  -1.375 0.0000000000
8217  37.379  51.083  -2.970 0.0000000000
8222  39.269  51.266  8.031 0.0000000000
8223  40.100  49.390  6.149 0.0000000000
8224  40.257  47.119  4.168 0.0000000000
8225  39.215  42.711  5.464 0.0000000000
8226  40.846  44.015  4.160 0.0000000000
8227  39.332  45.213  2.592 0.0000000000
8228  38.645  43.168  0.687 0.0000000000
8693  35.589  38.569  23.936 0.0000000000
8694  37.877  38.497  24.515 0.0000000000
8941  39.821  37.420  26.156 0.0000000000
8942  41.679  35.842  26.878 0.0000000000
8943  43.523  33.946  27.362 0.0000000000
8944  40.003  32.969  30.339 0.0000000000
8945  42.737  32.504  29.460 0.0000000000
8946  45.426  31.750  28.315 0.0000000000
8947  47.150  29.048  29.335 0.0000000000
8948  47.567  26.240  29.823 0.0000000000
8949  45.995  23.890  29.909 0.0000000000
8951  37.569  26.283  32.705 0.0000000000
8952  40.416  25.872  31.899 0.0000000000
8954  41.878  25.027  33.260 0.0000000000
8955  43.433  25.583  32.340 0.0000000000
10252  39.960  41.592  23.809 0.0000000000
10253  41.008  40.672  24.098 0.0000000000
10254  39.829  40.199  24.468 0.0000000000
10255  38.344  42.327  23.661 0.0000000000
10256  39.696  42.714  23.322 0.0000000000
10257  37.110  41.151  23.726 0.0000000000
10258  36.828  42.428  23.647 0.0000000000
10480  44.153  25.120  27.389 0.0000000000
10481  43.380  25.453  26.469 0.0000000000
10482  42.955  24.242  27.275 0.0000000000
10483  41.781  23.546  26.947 0.0000000000
10484  42.575  23.299  27.818 0.0000000000
10485  33.978  49.755  6.479 0.0000000000
10486  34.851  50.581  6.173 0.0000000000
10487  35.269  50.839  7.440 0.0000000000
10495  33.652  48.798  8.408 0.0000000000
10497  33.282  48.684  7.028 0.0000000000
10498  32.760  48.823  5.794 0.0000000000
11077  36.498  36.408  16.620 0.0000000000
11078  36.411  35.136  17.060 0.0000000000
11079  37.071  35.878  18.039 0.0000000000
11080  45.631  34.389  25.193 0.0000000000
11081  45.836  33.958  24.460 0.0000000000
11082  46.697  33.293  25.528 0.0000000000
11083  47.525  32.218  25.813 0.0000000000
11084  46.985  32.297  26.764 0.0000000000
11085  37.091  49.104  16.016 0.0000000000
11086  38.226  48.896  15.474 0.0000000000
11087  38.219  48.354  16.384 0.0000000000
11088  37.550  38.724  17.220 0.0000000000
11089  37.404  39.507  16.129 0.0000000000
11090  36.955  37.979  16.378 0.0000000000
11091  36.343  37.271  15.368 0.0000000000
11095  35.965  47.640  17.881 0.0000000000
11096  34.654  47.309  17.276 0.0000000000
11097  35.729  48.396  16.569 0.0000000000
11098  35.688  48.841  15.578 0.0000000000
11760  39.990  30.230  18.509 0.0000000000
11761  39.442  29.363  17.439 0.0000000000
11762  40.224  29.485  18.832 0.0000000000
11777  31.779  49.773  -2.236 0.0000000000
11778  39.327  50.619  2.192 0.0000000000
11779  39.298  51.169  1.056 0.0000000000
11780  39.294  49.727  1.304 0.0000000000
11781  39.056  48.518  0.410 0.0000000000
11782  38.859  47.969  1.466 0.0000000000
11783  38.455  44.366  9.105 0.0000000000
11784  38.946  45.286  8.412 0.0000000000
11785  38.566  43.732  8.148 0.0000000000
12155  35.211  33.326  29.002 0.0000000000
12157  35.509  33.954  27.934 0.0000000000
12158  35.807  34.705  27.101 0.0000000000
12159  36.652  34.210  28.269 0.0000000000
12361  37.804  34.403  28.297 0.0000000000
12362  37.493  33.873  29.232 0.0000000000
12363  41.014  28.070  31.130 0.0000000000
12364  41.805  28.881  31.153 0.0000000000
12365  42.658  27.708  31.181 0.0000000000
12366  44.203  27.254  31.408 0.0000000000
12367  43.484  26.709  31.471 0.0000000000
12370  38.262  24.672  36.939 0.0000000000
13477  39.445  39.464  20.029 0.0000000000
13478  39.527  38.234  20.445 0.0000000000
13479  40.418  38.890  21.265 0.0000000000
13480  42.419  38.610  24.342 0.0000000000
13481  42.236  38.049  23.306 0.0000000000
13482  43.174  37.663  24.443 0.0000000000
13483  43.950  36.626  24.612 0.0000000000
13484  43.452  36.801  25.503 0.0000000000
13485  37.560  46.582  20.562 0.0000000000
13486  38.405  46.065  19.536 0.0000000000
13487  38.944  45.530  20.607 0.0000000000
13488  40.445  41.770  21.145 0.0000000000
13489  39.958  42.583  20.224 0.0000000000
13490  39.693  40.955  20.028 0.0000000000
13491  38.986  40.228  19.010 0.0000000000
13494  33.584  42.071  23.095 0.0000000000
13495  36.715  44.799  22.970 0.0000000000
13496  35.419  44.573  22.541 0.0000000000
13497  36.561  45.852  21.808 0.0000000000
13498  36.252  46.569  20.512 0.0000000000
14160  44.969  29.233  22.844 0.0000000000
14161  43.903  28.978  22.245 0.0000000000
14162  44.224  28.300  23.239 0.0000000000
14163  42.005  25.692  24.611 0.0000000000
14164  42.388  26.439  23.629 0.0000000000
14165  41.463  25.547  23.533 0.0000000000
14166  41.149  25.210  22.430 0.0000000000
14167  40.605  24.649  23.248 0.0000000000
14168  39.717  23.804  23.003 0.0000000000
14169  40.025  23.921  24.105 0.0000000000
14170  39.448  22.068  26.125 0.0000000000
14171  38.905  22.189  25.281 0.0000000000
14172  38.318  21.319  25.737 0.0000000000
14173  37.303  20.411  25.323 0.0000000000
14175  31.573  50.031  2.382 0.0000000000
14176  32.609  50.574  1.949 0.0000000000
14177  33.047  50.787  3.046 0.0000000000
14178  36.925  51.847  5.283 0.0000000000
14179  36.338  52.115  4.216 0.0000000000
14180  37.909  52.170  4.722 0.0000000000
14181  38.744  52.011  4.012 0.0000000000
14182  39.287  51.505  5.129 0.0000000000
14183  36.394  38.958  8.702 0.0000000000
14184  36.926  39.524  7.645 0.0000000000
14185  36.812  38.214  7.720 0.0000000000
14556  33.270  31.277  32.035 0.0000000000
14557  33.993  31.192  31.913 0.0000000000
14558  34.401  31.939  31.052 0.0000000000
14559  34.754  31.204  31.789 0.0000000000
14761  35.766  31.476  31.512 0.0000000000
14762  35.289  30.477  31.667 0.0000000000
14763  35.656  28.345  32.298 0.0000000000
14764  36.338  29.034  31.779 0.0000000000
14765  36.796  28.328  31.813 0.0000000000
14766  38.031  28.301  31.428 0.0000000000
14767  37.403  27.604  31.784 0.0000000000
15952  35.895  33.668  11.855 0.0000000000
15953  36.619  32.575  12.320 0.0000000000
15954  35.917  33.073  13.407 0.0000000000
15955  37.262  33.176  17.445 0.0000000000
15956  36.846  32.350  16.376 0.0000000000
15957  37.993  32.396  17.623 0.0000000000
15958  38.791  31.717  17.823 0.0000000000
15959  39.550  32.512  18.778 0.0000000000
15960  40.382  35.776  21.309 0.0000000000
15961  39.655  35.187  20.563 0.0000000000
15962  41.251  34.765  21.557 0.0000000000
15963  45.102  32.965  22.430 0.0000000000
15964  43.262  33.296  21.594 0.0000000000
15965  44.139  32.577  21.518 0.0000000000
15966  43.013  32.142  20.611 0.0000000000
15967  44.723  31.827  21.595 0.0000000000
15968  45.098  31.037  21.901 0.0000000000
15969  46.365  31.374  22.533 0.0000000000
15970  47.791  29.636  26.619 0.0000000000
15971  47.373  29.646  25.435 0.0000000000
15972  47.166  28.395  26.887 0.0000000000
15973  46.220  27.211  27.138 0.0000000000
15974  46.969  26.882  28.053 0.0000000000
15975  35.543  49.548  11.181 0.0000000000
15976  36.481  50.376  10.688 0.0000000000
15977  36.990  49.818  11.759 0.0000000000
15978  39.038  47.275  13.464 0.0000000000
15979  38.818  48.038  12.374 0.0000000000
15980  38.796  46.448  12.330 0.0000000000
15981  38.482  45.682  11.231 0.0000000000
15982  38.610  44.966  12.026 0.0000000000
15983  38.898  44.557  16.890 0.0000000000
15984  38.924  45.235  15.980 0.0000000000
15985  38.990  43.860  15.617 0.0000000000
15986  37.899  40.991  13.842 0.0000000000
15987  38.697  42.297  13.764 0.0000000000
15988  38.268  41.639  12.823 0.0000000000
15989  38.214  42.217  11.732 0.0000000000
15990  37.542  41.041  11.730 0.0000000000
15991  36.855  40.418  10.728 0.0000000000
15992  36.736  39.640  11.853 0.0000000000
15993  35.268  35.789  12.978 0.0000000000
15994  35.377  36.599  11.811 0.0000000000
15995  35.322  35.154  11.846 0.0000000000
15996  35.894  34.492  10.756 0.0000000000
16008  32.325  46.440  16.407 0.0000000000
16014  31.710  47.453  14.578 0.0000000000
16015  35.185  48.819  13.317 0.0000000000
16016  33.830  48.219  12.870 0.0000000000
16017  34.771  48.821  12.010 0.0000000000
16018  34.352  49.010  10.884 0.0000000000
18008  41.895  28.108  20.816 0.0000000000
18009  41.011  28.071  19.451 0.0000000000
18010  41.486  27.390  19.750 0.0000000000
18030  38.131  21.855  22.102 0.0000000000
18031  38.577  21.225  21.045 0.0000000000
18032  37.722  20.584  21.607 0.0000000000
18053  34.847  51.526  0.759 0.0000000000
18054  34.514  50.640  -0.593 0.0000000000
18055  35.882  51.642  -0.094 0.0000000000
18056  39.189  51.689  -1.484 0.0000000000
18057  37.913  51.579  -1.928 0.0000000000
18058  38.664  51.333  -2.376 0.0000000000
18063  38.824  45.911  -1.145 0.0000000000
18068  38.721  51.070  9.665 0.0000000000
18069  38.342  51.615  8.769 0.0000000000
18070  39.534  50.598  8.950 0.0000000000
18071  39.888  46.862  6.730 0.0000000000
18072  40.011  48.741  6.961 0.0000000000
18073  40.238  47.581  5.913 0.0000000000
18074  40.353  48.252  5.079 0.0000000000
18075  40.495  46.527  4.921 0.0000000000
18076  37.975  40.733  6.008 0.0000000000
18077  38.464  42.193  6.063 0.0000000000
18078  38.723  41.288  5.399 0.0000000000
18079  40.240  41.646  3.235 0.0000000000
18080  40.337  42.331  4.116 0.0000000000
18081  40.420  43.209  3.184 0.0000000000
18082  40.290  44.684  3.251 0.0000000000
18083  39.740  43.718  2.456 0.0000000000
18084  38.849  44.193  1.702 0.0000000000
18085  39.299  42.807  1.539 0.0000000000
19190  36.180  36.261  25.433 0.0000000000
19191  35.459  37.253  24.341 0.0000000000
19192  36.399  37.328  24.694 0.0000000000
19193  36.667  38.576  24.140 0.0000000000
19194  37.480  37.388  25.062 0.0000000000
19801  38.901  37.876  25.350 0.0000000000
19802  38.383  36.943  25.899 0.0000000000
19803  40.137  34.740  27.972 0.0000000000
19804  40.404  35.666  27.260 0.0000000000
19805  41.404  34.884  27.626 0.0000000000
19806  42.650  34.851  27.023 0.0000000000
19807  42.302  33.919  27.957 0.0000000000
19808  38.214  31.944  31.000 0.0000000000
19809  38.847  32.943  30.645 0.0000000000
19810  39.412  32.053  30.840 0.0000000000
19811  43.092  30.470  30.491 0.0000000000
19812  42.182  31.749  30.294 0.0000000000
19813  43.550  31.308  29.815 0.0000000000
19814  44.011  32.160  28.921 0.0000000000
19815  44.927  30.837  29.313 0.0000000000
19816  46.282  30.391  28.797 0.0000000000
19817  45.881  29.518  29.755 0.0000000000
19818  46.825  26.262  31.309 0.0000000000
19819  47.282  26.892  30.603 0.0000000000
19820  47.362  25.540  30.697 0.0000000000
19821  46.995  25.010  29.922 0.0000000000
19822  46.933  24.299  30.765 0.0000000000
19826  37.878  25.623  34.244 0.0000000000
19827  37.168  26.128  33.823 0.0000000000
19828  38.299  25.730  33.115 0.0000000000
19829  38.889  26.077  32.105 0.0000000000
19830  39.766  25.537  32.729 0.0000000000
19837  42.644  25.348  32.769 0.0000000000
23062  40.861  40.902  21.890 0.0000000000
23063  41.075  39.667  22.139 0.0000000000
23064  41.405  40.404  23.063 0.0000000000
23065  41.775  39.582  24.202 0.0000000000
23066  41.844  38.519  25.130 0.0000000000
23067  38.083  44.812  22.952 0.0000000000
23068  39.300  44.810  21.788 0.0000000000
23069  39.484  43.845  22.726 0.0000000000
23070  40.560  42.526  22.371 0.0000000000
23071  34.858  41.218  23.535 0.0000000000
23072  34.630  42.391  23.491 0.0000000000
23073  35.667  42.420  23.594 0.0000000000
23074  36.794  43.646  23.636 0.0000000000
23472  44.699  27.718  25.236 0.0000000000
23473  43.892  27.540  24.368 0.0000000000
23474  43.659  26.685  25.486 0.0000000000
23475  42.658  25.639  25.591 0.0000000000
23476  41.576  24.672  25.446 0.0000000000
23477  40.518  23.894  25.142 0.0000000000
23478  41.077  23.696  26.118 0.0000000000
23479  40.606  22.760  26.561 0.0000000000
23480  40.169  21.930  26.995 0.0000000000
23481  32.768  49.870  4.224 0.0000000000
23482  33.749  50.632  4.004 0.0000000000
23483  34.315  50.538  4.950 0.0000000000
23484  35.912  51.307  5.785 0.0000000000
23485  37.454  51.839  6.465 0.0000000000
23486  36.527  36.125  8.822 0.0000000000
23487  36.938  36.890  7.843 0.0000000000
23833  34.632  29.662  32.130 0.0000000000
23836  35.135  27.978  33.048 0.0000000000
24547  35.438  35.028  14.246 0.0000000000
24548  35.719  33.747  14.649 0.0000000000
24549  35.900  34.465  15.871 0.0000000000
24550  36.720  34.027  17.318 0.0000000000
24551  38.003  33.838  18.627 0.0000000000
24552  43.322  35.218  23.176 0.0000000000
24553  42.898  34.401  22.389 0.0000000000
24554  44.458  34.319  23.367 0.0000000000
24555  45.760  33.377  23.495 0.0000000000
24556  46.693  32.535  23.420 0.0000000000
24557  47.312  31.689  23.468 0.0000000000
24558  47.674  31.948  24.589 0.0000000000
24559  47.931  31.010  26.198 0.0000000000
24560  47.906  29.515  27.625 0.0000000000
24561  36.505  49.361  13.861 0.0000000000
24562  37.495  49.584  13.083 0.0000000000
24563  37.968  49.225  14.454 0.0000000000
24564  38.879  48.150  14.601 0.0000000000
24565  39.239  46.652  14.325 0.0000000000
24566  38.439  41.694  16.811 0.0000000000
24567  38.627  42.448  15.710 0.0000000000
24568  38.003  40.959  15.886 0.0000000000
24569  37.574  40.265  14.960 0.0000000000
24570  37.050  39.556  13.922 0.0000000000
24571  36.418  38.926  12.926 0.0000000000
24572  36.289  38.100  14.146 0.0000000000
24573  35.672  36.546  14.174 0.0000000000
24579  33.949  45.348  19.434 0.0000000000
24580  32.973  44.783  18.632 0.0000000000
24581  33.803  46.197  18.029 0.0000000000
24582  33.435  46.978  16.841 0.0000000000
24583  33.209  47.573  15.781 0.0000000000
24584  32.943  47.806  14.762 0.0000000000
24585  34.205  48.278  15.060 0.0000000000
24586  35.576  48.954  14.557 0.0000000000
25776  38.381  30.169  15.774 0.0000000000
25778  39.003  29.392  15.988 0.0000000000
25779  39.649  28.678  16.342 0.0000000000
25781  42.041  26.327  21.190 0.0000000000
25782  41.991  26.718  20.156 0.0000000000
25783  42.521  25.868  20.565 0.0000000000
25794  36.846  20.136  23.293 0.0000000000
25795  37.001  19.766  22.228 0.0000000000
25808  37.934  52.573  1.533 0.0000000000
25809  37.289  52.253  0.209 0.0000000000
25810  38.714  52.132  0.601 0.0000000000
25811  39.367  51.520  -0.115 0.0000000000
25812  39.647  50.439  -0.833 0.0000000000
25813  39.586  49.102  -1.509 0.0000000000
25814  39.354  48.900  -0.513 0.0000000000
25815  38.829  47.284  -0.313 0.0000000000
25816  38.432  45.483  -0.259 0.0000000000
25817  38.980  47.739  9.468 0.0000000000
25818  39.449  48.785  8.714 0.0000000000
25819  39.180  46.965  8.550 0.0000000000
25820  39.440  46.119  7.612 0.0000000000
25821  39.706  45.314  6.565 0.0000000000
25823  39.137  40.481  4.637 0.0000000000
26492  35.962  35.478  26.277 0.0000000000
26493  36.946  35.622  26.662 0.0000000000
26857  38.043  36.013  26.626 0.0000000000
26858  37.928  35.111  27.390 0.0000000000
26859  38.977  34.518  28.151 0.0000000000
26860  39.785  34.083  28.905 0.0000000000
26861  39.583  30.129  31.236 0.0000000000
26862  40.144  31.111  31.163 0.0000000000
26863  40.977  30.050  31.099 0.0000000000
26864  42.537  29.690  30.941 0.0000000000
26865  44.024  29.173  30.819 0.0000000000
26866  45.486  28.720  30.531 0.0000000000
26867  44.883  27.989  31.151 0.0000000000
26868  45.648  26.909  31.559 0.0000000000
26869  46.242  25.803  31.826 0.0000000000
26874  38.664  25.151  34.739 0.0000000000
28852  37.790  37.956  18.250 0.0000000000
28853  37.778  36.730  18.887 0.0000000000
28854  38.645  37.507  19.723 0.0000000000
28855  39.761  36.937  20.964 0.0000000000
28856  40.947  36.419  22.002 0.0000000000
28857  41.291  38.373  22.391 0.0000000000
28858  41.594  37.223  22.623 0.0000000000
28859  42.354  36.167  22.896 0.0000000000
28860  43.776  36.009  23.761 0.0000000000
28861  44.726  35.506  24.914 0.0000000000
28862  45.101  34.536  25.984 0.0000000000
28863  37.153  47.643  18.120 0.0000000000
28864  38.112  47.471  17.355 0.0000000000
28865  38.114  46.725  18.379 0.0000000000
28866  38.732  45.310  18.229 0.0000000000
28867  39.023  43.904  17.974 0.0000000000
28868  39.751  44.186  20.527 0.0000000000
28869  39.460  43.273  19.209 0.0000000000
28870  39.002  42.442  17.946 0.0000000000
28871  38.598  40.942  17.971 0.0000000000
28872  38.166  39.442  18.044 0.0000000000
28877  33.288  43.618  21.292 0.0000000000
28878  34.515  43.412  22.971 0.0000000000
28879  34.382  44.190  22.031 0.0000000000
28880  34.171  44.855  20.804 0.0000000000
28881  35.056  46.008  20.115 0.0000000000
28882  36.042  46.968  19.193 0.0000000000
29808  42.603  30.205  20.784 0.0000000000
29809  41.490  29.599  20.156 0.0000000000
29810  42.752  29.392  21.284 0.0000000000
29811  42.806  28.617  21.632 0.0000000000
29812  42.593  27.759  21.876 0.0000000000
29813  43.286  27.343  23.540 0.0000000000
29814  42.699  27.118  22.747 0.0000000000
29815  42.243  26.792  22.012 0.0000000000
29816  41.746  25.772  21.910 0.0000000000
29817  41.116  24.780  21.471 0.0000000000
29818  40.517  23.812  21.198 0.0000000000
29819  39.960  22.874  20.991 0.0000000000
29820  39.631  23.339  21.874 0.0000000000
29821  38.833  22.885  22.604 0.0000000000
29822  38.142  22.202  23.246 0.0000000000
29823  39.488  23.123  24.768 0.0000000000
29824  38.435  22.259  24.304 0.0000000000
29825  37.587  21.286  23.774 0.0000000000
29826  36.968  20.329  24.322 0.0000000000
29829  31.353  49.363  -0.239 0.0000000000
29830  32.255  49.727  -0.814 0.0000000000
29831  32.523  50.182  0.604 0.0000000000
29832  33.763  51.186  1.440 0.0000000000
29833  35.235  52.035  1.909 0.0000000000
29834  34.793  51.520  3.611 0.0000000000
29835  35.778  52.336  3.132 0.0000000000
29836  36.832  52.730  2.459 0.0000000000
29837  38.375  52.421  2.840 0.0000000000
29838  39.183  51.391  3.049 0.0000000000
29839  39.618  49.877  3.218 0.0000000000
29840  37.411  41.554  8.707 0.0000000000
29841  37.882  42.306  7.931 0.0000000000
29842  37.250  40.884  7.656 0.0000000000
29843  37.366  40.173  6.730 0.0000000000
29844  37.770  39.368  5.825 0.0000000000
29845  37.505  37.514  6.776 0.0000000000
30365  34.839  32.595  30.102 0.0000000000
30366  35.693  32.889  30.265 0.0000000000
30649  36.929  33.328  30.206 0.0000000000
30650  36.287  32.573  31.026 0.0000000000
30651  36.966  31.726  31.240 0.0000000000
30652  37.656  30.806  31.107 0.0000000000
30653  35.762  29.683  31.586 0.0000000000
30654  37.025  29.813  31.328 0.0000000000
30655  38.268  30.035  31.183 0.0000000000
30656  38.842  29.189  31.327 0.0000000000
30657  39.468  28.218  31.200 0.0000000000
30658  40.251  27.323  31.072 0.0000000000
32307  36.161  32.623  14.898 0.0000000000
32308  36.814  31.654  15.207 0.0000000000
32309  37.657  30.904  15.468 0.0000000000
32310  38.287  30.836  16.895 0.0000000000
32311  39.455  30.925  18.114 0.0000000000
32312  40.820  30.974  19.193 0.0000000000
32313  38.132  35.491  19.344 0.0000000000
32314  38.822  34.499  19.701 0.0000000000
32315  39.704  33.759  19.810 0.0000000000
32316  42.238  33.923  21.573 0.0000000000
32317  41.402  33.525  20.744 0.0000000000
32318  40.502  33.103  19.776 0.0000000000
32319  41.246  32.391  19.693 0.0000000000
32320  41.881  31.609  19.884 0.0000000000
32321  42.318  30.847  20.312 0.0000000000
32322  43.818  30.611  21.382 0.0000000000
32323  45.225  30.135  22.366 0.0000000000
32324  45.989  29.401  23.397 0.0000000000
32325  47.237  30.604  23.801 0.0000000000
32326  46.737  29.538  24.279 0.0000000000
32327  45.758  28.579  24.838 0.0000000000
32328  45.458  27.530  26.203 0.0000000000
32329  45.218  26.186  27.317 0.0000000000
32330  44.853  24.733  28.232 0.0000000000
32331  34.718  49.910  8.974 0.0000000000
32332  35.674  50.922  8.667 0.0000000000
32333  36.047  50.841  9.744 0.0000000000
32334  37.613  50.972  10.210 0.0000000000
32335  38.728  50.184  10.517 0.0000000000
32336  38.219  49.455  12.303 0.0000000000
32337  38.758  49.062  11.452 0.0000000000
32338  38.957  48.463  10.477 0.0000000000
32339  38.607  46.640  10.310 0.0000000000
32340  38.318  44.918  10.140 0.0000000000
32341  38.152  43.587  9.987 0.0000000000
32342  38.767  46.759  16.330 0.0000000000
32343  39.073  45.948  15.184 0.0000000000
32344  39.203  45.089  13.910 0.0000000000
32345  39.013  43.091  14.642 0.0000000000
32346  39.210  43.627  13.697 0.0000000000
32347  39.025  44.192  12.906 0.0000000000
32348  38.489  43.496  11.826 0.0000000000
32349  38.042  42.890  10.833 0.0000000000
32350  37.698  42.261  9.794 0.0000000000
32351  37.085  41.004  9.626 0.0000000000
32352  36.440  39.717  9.687 0.0000000000
32353  35.955  38.268  9.686 0.0000000000
32354  35.945  38.175  11.858 0.0000000000
32355  35.668  37.461  10.699 0.0000000000
32356  35.849  36.786  9.659 0.0000000000
32357  36.106  35.334  9.708 0.0000000000
32373  32.002  44.314  17.784 0.0000000000
32382  32.770  47.820  13.776 0.0000000000
32383  32.651  47.802  12.483 0.0000000000
32384  32.526  47.751  11.389 0.0000000000
32385  33.248  48.230  10.558 0.0000000000
32386  33.924  48.954  9.771 0.0000000000
34890  40.563  28.799  19.188 0.0000000000
34891  40.384  27.984  18.056 0.0000000000
34917  39.630  21.789  20.605 0.0000000000
34918  39.428  20.713  20.250 0.0000000000
34920  37.572  19.225  21.320 0.0000000000
34946  33.228  49.912  -1.503 0.0000000000
34947  34.108  50.081  -2.256 0.0000000000
34949  36.894  51.574  -1.067 0.0000000000
34950  36.425  50.892  -2.222 0.0000000000
34964  36.831  51.651  8.205 0.0000000000
34965  37.954  51.932  7.634 0.0000000000
34966  38.944  51.697  7.056 0.0000000000
34967  39.747  49.769  7.966 0.0000000000
34968  39.894  50.458  7.166 0.0000000000
34969  39.662  50.941  6.207 0.0000000000
34970  40.037  50.106  5.238 0.0000000000
34971  39.999  49.054  4.202 0.0000000000
34972  39.634  47.986  3.364 0.0000000000
34973  38.501  43.038  7.028 0.0000000000
34974  39.137  43.733  6.272 0.0000000000
34975  39.872  44.354  5.608 0.0000000000
34976  39.541  41.761  4.825 0.0000000000
34977  40.093  43.241  4.908 0.0000000000
34978  40.590  44.978  4.887 0.0000000000
34979  40.621  45.606  4.091 0.0000000000
34980  39.876  46.182  3.418 0.0000000000
34981  39.105  46.986  2.593 0.0000000000
34982  38.613  45.989  1.682 0.0000000000
34983  38.360  44.862  0.676 0.0000000000
34984  38.346  43.636  -0.353 0.0000000000
36330  33.782  39.568  23.218 0.0000000000
36332  34.599  38.465  23.650 0.0000000000
36333  34.710  39.886  23.560 0.0000000000
36334  35.697  39.885  23.645 0.0000000000
36335  36.822  39.792  23.874 0.0000000000
36336  38.240  39.823  24.170 0.0000000000
37069  39.381  38.934  24.833 0.0000000000
37070  40.380  38.303  25.518 0.0000000000
37071  41.339  37.661  26.038 0.0000000000
37072  39.323  36.405  26.666 0.0000000000
37073  40.812  36.697  26.667 0.0000000000
37074  42.161  36.825  26.246 0.0000000000
37075  42.984  35.874  26.290 0.0000000000
37076  43.936  34.878  26.426 0.0000000000
37077  44.937  33.885  26.840 0.0000000000
37078  38.155  33.517  30.106 0.0000000000
37079  39.338  33.582  29.934 0.0000000000
37080  40.519  33.548  29.443 0.0000000000
37081  40.755  32.059  30.678 0.0000000000
37082  41.384  32.743  29.934 0.0000000000
37083  41.879  33.328  29.008 0.0000000000
37084  43.133  33.171  28.437 0.0000000000
37085  44.486  33.009  27.843 0.0000000000
37086  45.870  32.800  27.351 0.0000000000
37087  46.677  31.414  27.800 0.0000000000
37088  47.404  29.992  28.331 0.0000000000
37089  47.802  28.481  28.667 0.0000000000
37090  46.749  28.239  30.185 0.0000000000
37091  47.650  27.700  29.636 0.0000000000
37092  47.693  27.152  28.899 0.0000000000
37093  46.982  25.888  29.003 0.0000000000
37094  45.978  24.738  29.060 0.0000000000
37095  44.858  23.881  29.040 0.0000000000
37098  35.747  27.405  33.174 0.0000000000
37100  36.427  26.743  33.518 0.0000000000
37101  36.829  27.047  32.438 0.0000000000
37102  38.127  26.767  31.760 0.0000000000
37103  39.586  26.591  31.438 0.0000000000
37104  41.104  26.441  31.382 0.0000000000
37105  38.910  24.213  36.118 0.0000000000
37106  39.493  24.636  35.206 0.0000000000
37107  39.952  24.960  34.303 0.0000000000
37110  40.467  25.153  33.341 0.0000000000
37111  41.140  25.425  32.576 0.0000000000
37112  41.892  25.832  32.034 0.0000000000
37113  42.696  26.184  31.633 0.0000000000
37114  44.200  25.933  32.009 0.0000000000
37115  45.527  25.465  32.152 0.0000000000
37116  46.327  24.595  32.014 0.0000000000
37119  46.600  23.724  31.427 0.0000000000
37120  45.952  23.192  30.566 0.0000000000
37121  44.924  23.093  29.643 0.0000000000
37122  43.644  23.185  28.778 0.0000000000
37123  42.422  22.547  28.403 0.0000000000
37124  41.148  21.944  27.972 0.0000000000
37125  39.863  21.280  27.445 0.0000000000
40972  39.311  41.357  23.938 0.0000000000
40973  39.887  40.933  24.161 0.0000000000
40974  39.247  40.638  24.228 0.0000000000
40975  38.480  41.711  23.792 0.0000000000
40976  39.158  41.962  23.730 0.0000000000
40977  37.866  41.072  23.813 0.0000000000
40978  37.677  41.759  23.715 0.0000000000
41200  43.953  24.489  27.810 0.0000000000
41201  43.564  24.658  27.363 0.0000000000
41202  43.360  24.130  27.727 0.0000000000
41203  42.774  23.754  27.562 0.0000000000
41204  43.174  23.650  27.999 0.0000000000
41205  34.219  49.801  7.117 0.0000000000
41206  34.652  50.344  7.003 0.0000000000
41207  34.837  50.365  7.609 0.0000000000
41215  34.048  49.260  8.058 0.0000000000
41216  33.492  48.677  7.664 0.0000000000
41217  33.854  49.236  7.365 0.0000000000
41218  33.634  49.211  6.728 0.0000000000
41797  36.804  36.745  17.095 0.0000000000
41798  36.737  36.132  17.351 0.0000000000
41799  37.064  36.500  17.779 0.0000000000
41800  45.966  33.967  25.760 0.0000000000
41801  46.143  33.822  25.392 0.0000000000
41802  46.425  33.425  25.972 0.0000000000
41803  46.908  32.855  26.138 0.0000000000
41804  46.584  32.945  26.582 0.0000000000
41805  37.112  48.908  16.505 0.0000000000
41806  37.706  48.874  16.241 0.0000000000
41807  37.749  48.676  16.794 0.0000000000
41808  37.319  37.949  17.339 0.0000000000
41809  37.255  38.332  16.862 0.0000000000
41810  37.023  37.550  16.981 0.0000000000
41811  36.723  37.189  16.514 0.0000000000
41815  36.512  48.160  17.438 0.0000000000
41816  35.851  48.016  17.184 0.0000000000
41817  36.472  48.562  16.834 0.0000000000
41818  36.432  48.885  16.324 0.0000000000
42480  40.592  30.280  19.072 0.0000000000
42481  40.118  29.842  18.664 0.0000000000
42482  40.707  29.899  19.276 0.0000000000
42496  31.018  49.738  -2.607 0.0000000000
42497  31.314  49.531  -1.926 0.0000000000
42498  39.426  49.859  2.288 0.0000000000
42499  39.329  50.200  1.724 0.0000000000
42500  39.255  49.379  1.822 0.0000000000
42501  39.106  48.873  1.358 0.0000000000
42502  39.077  48.493  1.933 0.0000000000
42503  38.320  43.659  9.071 0.0000000000
42504  38.532  44.077  8.627 0.0000000000
42505  38.326  43.335  8.577 0.0000000000
42875  35.704  33.452  29.113 0.0000000000
42876  35.386  33.671  28.475 0.0000000000
42877  35.906  33.807  28.589 0.0000000000
42878  36.080  34.144  28.112 0.0000000000
42879  36.464  33.893  28.740 0.0000000000
43081  37.099  34.041  28.717 0.0000000000
43082  36.873  33.761  29.228 0.0000000000
43083  41.434  27.571  31.106 0.0000000000
43084  41.836  27.909  31.116 0.0000000000
43085  42.291  27.359  31.139 0.0000000000
43086  43.052  27.179  31.289 0.0000000000
43087  42.696  26.885  31.292 0.0000000000
44197  39.861  39.805  20.482 0.0000000000
44198  39.939  39.212  20.636 0.0000000000
44199  40.337  39.548  21.100 0.0000000000
44200  42.543  38.177  24.875 0.0000000000
44201  42.792  38.167  24.381 0.0000000000
44202  42.991  37.735  24.932 0.0000000000
44203  43.453  37.311  25.011 0.0000000000
44204  43.027  37.233  25.456 0.0000000000
44205  37.756  46.161  21.216 0.0000000000
44206  38.281  46.085  20.572 0.0000000000
44207  38.465  45.739  21.264 0.0000000000
44208  40.356  40.923  21.028 0.0000000000
44209  40.109  41.344  20.581 0.0000000000
44210  39.959  40.536  20.511 0.0000000000
44211  39.559  40.171  20.006 0.0000000000
44214  33.764  41.484  23.224 0.0000000000
44215  37.303  45.407  22.572 0.0000000000
44216  36.666  45.378  22.453 0.0000000000
44217  37.234  45.883  21.932 0.0000000000
44218  37.108  46.329  21.294 0.0000000000
44880  45.105  28.874  23.360 0.0000000000
44881  44.640  28.764  23.056 0.0000000000
44882  44.556  28.374  23.558 0.0000000000
44883  41.504  25.272  24.479 0.0000000000
44884  41.696  25.638  24.075 0.0000000000
44885  41.247  25.180  23.952 0.0000000000
44886  41.043  25.077  23.394 0.0000000000
44887  40.792  24.706  23.820 0.0000000000
44888  40.304  24.279  23.710 0.0000000000
44889  40.511  24.320  24.250 0.0000000000
44890  39.195  21.700  26.363 0.0000000000
44891  38.915  21.777  25.952 0.0000000000
44892  38.606  21.324  26.186 0.0000000000
44893  38.034  20.881  25.991 0.0000000000
44894  38.319  20.885  26.426 0.0000000000
44895  31.820  50.107  2.957 0.0000000000
44896  32.255  50.419  2.794 0.0000000000
44897  32.547  50.423  3.256 0.0000000000
44898  37.755  51.952  5.592 0.0000000000
44899  37.409  52.057  5.024 0.0000000000
44900  38.248  52.022  5.296 0.0000000000
44901  38.668  51.938  4.962 0.0000000000
44902  38.935  51.782  5.567 0.0000000000
44903  36.252  38.248  8.712 0.0000000000
44904  36.534  38.578  8.215 0.0000000000
44905  36.465  37.874  8.217 0.0000000000
45275  33.893  30.375  32.458 0.0000000000
45276  33.722  30.813  32.313 0.0000000000
45277  34.174  30.758  32.125 0.0000000000
45278  34.400  31.187  31.823 0.0000000000
45279  34.536  30.685  31.959 0.0000000000
45481  34.999  30.859  31.779 0.0000000000
45482  34.742  30.360  31.928 0.0000000000
45483  35.898  28.093  32.400 0.0000000000
45484  36.214  28.368  32.104 0.0000000000
45485  36.494  28.057  32.115 0.0000000000
45486  37.094  27.986  31.812 0.0000000000
45487  36.811  27.696  32.075 0.0000000000
46672  35.594  33.947  12.412 0.0000000000
46673  35.845  33.341  12.627 0.0000000000
46674  35.617  33.646  13.206 0.0000000000
46675  37.930  33.176  18.074 0.0000000000
46676  37.602  32.768  17.527 0.0000000000
46677  38.352  32.822  18.159 0.0000000000
46678  38.759  32.482  18.232 0.0000000000
46679  39.173  32.906  18.789 0.0000000000
46680  41.080  35.505  21.817 0.0000000000
46681  40.788  35.249  21.469 0.0000000000
46682  41.555  35.018  21.895 0.0000000000
46683  45.538  32.621  22.406 0.0000000000
46684  44.649  32.816  22.003 0.0000000000
46685  45.003  32.387  21.961 0.0000000000
46686  44.432  32.171  21.523 0.0000000000
46687  45.329  32.026  21.984 0.0000000000
46688  45.596  31.643  22.057 0.0000000000
46689  46.224  31.834  22.415 0.0000000000
46690  47.705  28.877  27.275 0.0000000000
46691  47.499  28.984  26.748 0.0000000000
46692  47.423  28.243  27.364 0.0000000000
46693  47.061  27.621  27.478 0.0000000000
46694  47.364  27.475  27.936 0.0000000000
46695  35.834  49.369  11.732 0.0000000000
46696  36.282  49.709  11.455 0.0000000000
46697  36.538  49.548  12.050 0.0000000000
46698  39.084  46.458  13.392 0.0000000000
46699  38.946  46.857  12.916 0.0000000000
46700  38.905  46.034  12.772 0.0000000000
46701  38.701  45.656  12.177 0.0000000000
46702  38.855  45.295  12.598 0.0000000000
46703  38.925  43.878  16.737 0.0000000000
46704  38.915  44.242  16.208 0.0000000000
46705  38.878  43.510  16.083 0.0000000000
46706  37.614  40.646  13.317 0.0000000000
46707  38.082  41.327  13.330 0.0000000000
46708  37.789  40.980  12.797 0.0000000000
46709  37.893  41.343  12.270 0.0000000000
46710  37.443  40.665  12.256 0.0000000000
46711  37.120  40.350  11.738 0.0000000000
46712  37.012  39.973  12.308 0.0000000000
46713  35.238  35.070  13.008 0.0000000000
46714  35.248  35.470  12.414 0.0000000000
46715  35.357  34.710  12.415 0.0000000000
46716  35.545  34.350  11.852 0.0000000000
46725  32.766  43.672  20.186 0.0000000000
46727  32.715  43.891  19.515 0.0000000000
46728  32.151  46.795  15.946 0.0000000000
46734  31.809  47.333  15.033 0.0000000000
46735  35.616  49.040  12.871 0.0000000000
46736  34.985  48.784  12.663 0.0000000000
46737  35.443  49.055  12.207 0.0000000000
46738  35.144  49.161  11.607 0.0000000000
48728  41.894  27.727  20.982 0.0000000000
48729  41.588  27.753  20.280 0.0000000000
48730  41.737  27.399  20.459 0.0000000000
48750  37.765  21.495  22.389 0.0000000000
48751  37.889  21.251  21.832 0.0000000000
48752  37.544  20.821  22.132 0.0000000000
48773  35.567  52.003  0.957 0.0000000000
48774  35.328  51.658  0.407 0.0000000000
48775  36.079  52.161  0.564 0.0000000000
48776  39.414  51.082  -1.656 0.0000000000
48777  38.925  51.477  -1.922 0.0000000000
48778  39.284  51.096  -2.144 0.0000000000
48779  39.062  51.008  -2.628 0.0000000000
48780  39.502  50.488  -2.417 0.0000000000
48782  39.684  49.829  -2.235 0.0000000000
48783  38.716  45.040  -1.181 0.0000000000
48784  38.880  45.308  -1.606 0.0000000000
48788  39.190  50.438  9.763 0.0000000000
48789  39.149  50.843  9.326 0.0000000000
48790  39.435  50.097  9.324 0.0000000000
48791  39.951  46.420  6.143 0.0000000000
48792  40.099  47.218  6.295 0.0000000000
48793  40.212  46.720  5.785 0.0000000000
48794  40.415  47.015  5.417 0.0000000000
48795  40.357  46.225  5.303 0.0000000000
48796  38.160  40.323  5.619 0.0000000000
48797  38.307  41.039  5.717 0.0000000000
48798  38.524  40.622  5.356 0.0000000000
48799  40.145  42.028  2.794 0.0000000000
48800  40.318  42.421  3.216 0.0000000000
48801  40.125  42.791  2.783 0.0000000000
48802  40.123  43.500  2.801 0.0000000000
48803  39.815  43.059  2.398 0.0000000000
48804  39.429  43.261  2.065 0.0000000000
48805  39.617  42.627  1.963 0.0000000000
49910  36.640  36.388  25.610 0.0000000000
49911  36.282  36.776  25.051 0.0000000000
49912  36.744  36.845  25.215 0.0000000000
49913  36.903  37.314  24.878 0.0000000000
49914  37.254  36.922  25.406 0.0000000000
50521  37.936  37.181  25.471 0.0000000000
50522  37.681  36.698  25.816 0.0000000000
50523  40.628  34.484  28.263 0.0000000000
50524  40.764  34.808  27.826 0.0000000000
50525  41.265  34.490  28.053 0.0000000000
50526  41.877  34.372  27.777 0.0000000000
50527  41.682  34.020  28.241 0.0000000000
50528  38.529  31.445  30.964 0.0000000000
50529  38.810  31.988  30.880 0.0000000000
50530  39.125  31.497  30.939 0.0000000000
50531  43.802  30.225  30.308 0.0000000000
50532  43.346  30.878  30.192 0.0000000000
50533  44.024  30.646  29.966 0.0000000000
50534  44.232  31.079  29.576 0.0000000000
50535  44.716  30.389  29.759 0.0000000000
50536  45.431  30.151  29.527 0.0000000000
50537  45.216  29.701  29.933 0.0000000000
50538  46.964  25.649  31.438 0.0000000000
50539  47.166  25.912  31.064 0.0000000000
50540  47.231  25.259  31.161 0.0000000000
50541  47.212  24.891  30.759 0.0000000000
50542  47.092  24.619  31.160 0.0000000000
50546  38.465  25.428  33.922 0.0000000000
50547  38.069  25.666  33.661 0.0000000000
50548  38.751  25.499  33.341 0.0000000000
50549  39.083  25.620  32.863 0.0000000000
50550  39.462  25.392  33.203 0.0000000000
53797  41.014  41.211  22.392 0.0000000000
53798  41.149  40.609  22.461 0.0000000000
53799  41.181  40.961  23.036 0.0000000000
53800  40.953  40.041  24.483 0.0000000000
53801  41.405  40.115  24.143 0.0000000000
53802  41.472  39.605  24.648 0.0000000000
53803  41.878  39.077  24.695 0.0000000000
53804  41.386  38.932  25.031 0.0000000000
53805  38.129  44.219  23.333 0.0000000000
53806  38.829  44.397  22.863 0.0000000000
53807  38.800  43.796  23.234 0.0000000000
53808  40.368  42.198  23.194 0.0000000000
53809  40.272  42.759  22.957 0.0000000000
53810  40.775  42.071  22.643 0.0000000000
53811  40.804  41.726  22.083 0.0000000000
53812  35.370  41.230  23.590 0.0000000000
53813  35.230  41.802  23.588 0.0000000000
53814  35.745  41.836  23.639 0.0000000000
53815  37.525  43.032  23.655 0.0000000000
53816  36.818  43.055  23.671 0.0000000000
53817  37.494  43.688  23.631 0.0000000000
53818  37.453  44.260  23.431 0.0000000000
54480  44.581  27.139  25.850 0.0000000000
54481  44.189  27.201  25.405 0.0000000000
54482  44.062  26.603  25.923 0.0000000000
54483  42.832  24.940  26.451 0.0000000000
54484  43.011  25.536  26.047 0.0000000000
54485  42.515  25.028  26.012 0.0000000000
54486  42.126  25.149  25.543 0.0000000000
54487  41.906  24.580  25.931 0.0000000000
54488  41.333  24.158  25.813 0.0000000000
54489  41.641  24.076  26.216 0.0000000000
54490  41.548  23.050  27.170 0.0000000000
54491  41.204  23.132  26.765 0.0000000000
54492  40.974  22.695  26.977 0.0000000000
54493  40.403  22.301  26.762 0.0000000000
54494  40.771  22.267  27.203 0.0000000000
54495  33.045  49.828  4.632 0.0000000000
54496  33.537  50.189  4.574 0.0000000000
54497  33.818  50.128  5.049 0.0000000000
54498  35.576  51.085  6.665 0.0000000000
54499  35.358  50.946  6.004 0.0000000000
54500  36.121  51.372  6.419 0.0000000000
54501  36.682  51.612  6.127 0.0000000000
54502  36.858  51.718  6.750 0.0000000000
54535  33.099  49.320  5.466 0.0000000000
54536  32.433  48.940  5.223 0.0000000000
54537  32.785  49.399  4.892 0.0000000000
55086  34.841  28.303  33.059 0.0000000000
55087  34.671  28.180  33.483 0.0000000000
56272  35.665  35.382  14.902 0.0000000000
56273  35.696  34.747  15.117 0.0000000000
56274  35.872  35.101  15.765 0.0000000000
56275  36.840  34.917  17.716 0.0000000000
56276  36.526  34.555  17.203 0.0000000000
56277  36.987  34.407  17.816 0.0000000000
56278  37.296  33.942  17.949 0.0000000000
56279  37.626  34.283  18.477 0.0000000000
56280  44.127  35.164  23.610 0.0000000000
56281  43.879  34.775  23.277 0.0000000000
56282  44.622  34.691  23.781 0.0000000000
56283  46.435  33.442  24.514 0.0000000000
56284  45.821  33.675  23.987 0.0000000000
56285  46.405  33.218  24.016 0.0000000000
56286  46.277  32.959  23.464 0.0000000000
56287  46.899  32.773  23.993 0.0000000000
56288  47.273  32.323  23.914 0.0000000000
56289  47.345  32.476  24.548 0.0000000000
56290  47.565  31.631  26.554 0.0000000000
56291  47.800  31.681  25.971 0.0000000000
56292  47.806  30.961  26.811 0.0000000000
56293  47.998  30.262  27.013 0.0000000000
56294  47.826  30.273  27.466 0.0000000000
56295  36.798  49.363  14.441 0.0000000000
56296  37.250  49.474  14.146 0.0000000000
56297  37.490  49.352  14.747 0.0000000000
56298  38.654  48.309  15.536 0.0000000000
56299  38.637  48.575  15.079 0.0000000000
56300  38.948  47.896  15.091 0.0000000000
56301  39.136  47.429  14.520 0.0000000000
56302  39.151  47.129  14.905 0.0000000000
56303  38.180  40.925  16.866 0.0000000000
56304  38.217  41.339  16.296 0.0000000000
56305  37.892  40.523  16.400 0.0000000000
56306  37.123  39.153  15.667 0.0000000000
56307  37.437  39.883  15.553 0.0000000000
56308  37.198  39.524  15.070 0.0000000000
56309  37.324  39.905  14.463 0.0000000000
56310  36.931  39.181  14.550 0.0000000000
56311  36.637  38.848  14.068 0.0000000000
56312  36.577  38.463  14.652 0.0000000000
56313  36.112  36.476  15.467 0.0000000000
56314  36.012  36.924  14.795 0.0000000000
56315  35.793  36.104  14.864 0.0000000000
56316  35.506  35.773  14.194 0.0000000000
56325  34.409  45.980  19.071 0.0000000000
56326  33.884  45.740  18.728 0.0000000000
56327  34.346  46.393  18.357 0.0000000000
56328  34.504  47.687  16.653 0.0000000000
56329  34.037  47.163  17.065 0.0000000000
56330  33.895  47.548  16.506 0.0000000000
56331  33.321  47.326  16.326 0.0000000000
56332  33.809  47.760  15.953 0.0000000000
56333  33.694  47.940  15.404 0.0000000000
56334  34.338  48.134  15.590 0.0000000000
56335  36.408  49.172  15.334 0.0000000000
56336  35.662  48.934  15.053 0.0000000000
56337  36.323  49.207  14.822 0.0000000000
56338  36.157  49.201  14.274 0.0000000000
58320  38.587  30.123  16.500 0.0000000000
58321  38.700  29.799  15.927 0.0000000000
58322  38.900  29.753  16.607 0.0000000000
58323  39.663  28.988  17.583 0.0000000000
58324  39.420  28.997  16.892 0.0000000000
58325  39.695  28.601  17.016 0.0000000000
58327  40.005  28.241  17.203 0.0000000000
58328  42.000  25.818  21.192 0.0000000000
58329  42.209  26.072  20.835 0.0000000000
58330  42.250  25.598  20.850 0.0000000000
58350  36.526  19.635  23.564 0.0000000000
58351  36.546  19.483  23.065 0.0000000000
58373  38.474  52.321  1.713 0.0000000000
58374  38.273  52.376  1.065 0.0000000000
58375  38.747  52.041  1.253 0.0000000000
58376  39.469  50.767  0.671 0.0000000000
58377  39.366  51.387  0.457 0.0000000000
58378  39.523  50.945  0.086 0.0000000000
58379  39.572  51.058  -0.468 0.0000000000
58380  39.615  50.375  -0.291 0.0000000000
58381  39.549  49.682  -0.654 0.0000000000
58382  39.444  49.550  -0.149 0.0000000000
58383  38.784  47.694  0.476 0.0000000000
58384  38.945  47.910  0.035 0.0000000000
58385  38.668  47.058  0.107 0.0000000000
58386  38.610  46.391  -0.255 0.0000000000
58387  38.420  46.128  0.210 0.0000000000
58388  38.806  46.792  9.372 0.0000000000
58389  39.045  47.332  8.966 0.0000000000
58390  38.899  46.428  8.914 0.0000000000
58391  39.057  44.906  7.839 0.0000000000
58392  39.192  45.725  8.010 0.0000000000
58393  39.312  45.318  7.485 0.0000000000
58394  39.567  45.695  7.069 0.0000000000
58395  39.380  44.924  6.932 0.0000000000
59510  36.305  34.811  27.285 0.0000000000
59511  35.830  35.062  26.638 0.0000000000
59512  36.363  35.192  26.844 0.0000000000
59513  36.440  35.608  26.497 0.0000000000
59514  36.923  35.225  27.042 0.0000000000
60121  37.415  35.369  27.047 0.0000000000
60122  37.449  34.985  27.419 0.0000000000
60123  38.251  34.209  28.774 0.0000000000
60124  38.414  34.435  28.293 0.0000000000
60125  38.838  34.234  28.656 0.0000000000
60126  39.401  34.285  28.538 0.0000000000
60127  39.207  34.055  29.088 0.0000000000
60128  39.899  29.670  31.259 0.0000000000
60129  40.238  30.145  31.198 0.0000000000
60130  40.613  29.598  31.177 0.0000000000
60131  42.582  28.714  31.098 0.0000000000
60132  42.211  29.271  31.075 0.0000000000
60133  42.967  29.056  31.040 0.0000000000
60134  43.276  29.423  30.887 0.0000000000
60135  43.723  28.814  30.990 0.0000000000
60136  44.458  28.585  30.952 0.0000000000
60137  44.170  28.194  31.142 0.0000000000
60138  44.625  26.790  31.550 0.0000000000
60139  44.950  27.139  31.551 0.0000000000
60140  45.331  26.629  31.644 0.0000000000
60141  45.970  26.350  31.660 0.0000000000
60142  45.634  26.110  31.793 0.0000000000
60149  38.138  25.355  35.065 0.0000000000
60150  38.550  25.097  35.285 0.0000000000
63472  38.196  38.358  18.696 0.0000000000
63473  38.169  37.752  18.975 0.0000000000
63474  38.603  38.154  19.413 0.0000000000
63475  40.009  37.928  21.061 0.0000000000
63476  39.586  37.573  20.710 0.0000000000
63477  40.148  37.309  21.303 0.0000000000
63478  40.356  36.679  21.498 0.0000000000
63479  40.677  37.045  21.863 0.0000000000
63480  41.367  39.412  22.733 0.0000000000
63481  41.183  39.016  22.262 0.0000000000
63482  41.493  38.774  22.778 0.0000000000
63483  42.558  37.510  23.430 0.0000000000
63484  41.952  37.640  22.926 0.0000000000
63485  42.238  37.113  23.067 0.0000000000
63486  41.937  36.682  22.758 0.0000000000
63487  42.663  36.605  23.216 0.0000000000
63488  43.104  36.110  23.330 0.0000000000
63489  43.364  36.521  23.669 0.0000000000
63490  44.131  36.201  25.149 0.0000000000
63491  44.295  36.065  24.703 0.0000000000
63492  44.472  35.636  25.255 0.0000000000
63493  44.892  35.047  25.495 0.0000000000
63494  44.601  35.107  25.801 0.0000000000
63495  37.236  47.278  18.675 0.0000000000
63496  37.701  47.245  18.283 0.0000000000
63497  37.756  46.949  18.865 0.0000000000
63498  38.833  45.417  19.406 0.0000000000
63499  38.602  45.718  18.852 0.0000000000
63500  38.899  45.007  18.757 0.0000000000
63501  38.933  44.578  18.062 0.0000000000
63502  39.101  44.275  18.654 0.0000000000
63503  39.825  44.149  21.658 0.0000000000
63504  39.624  44.522  21.139 0.0000000000
63505  39.993  43.821  21.029 0.0000000000
63506  39.643  42.177  19.659 0.0000000000
63507  39.753  42.970  19.742 0.0000000000
63508  39.442  42.556  19.171 0.0000000000
63509  39.284  42.876  18.572 0.0000000000
63510  39.149  42.095  18.529 0.0000000000
63511  38.809  41.672  17.928 0.0000000000
63512  38.950  41.358  18.506 0.0000000000
63513  38.781  39.450  19.030 0.0000000000
63514  38.587  39.825  18.538 0.0000000000
63515  38.371  39.085  18.590 0.0000000000
63516  38.002  38.731  18.149 0.0000000000
63523  32.848  42.948  21.433 0.0000000000
63524  33.338  43.231  21.876 0.0000000000
63525  35.077  42.960  23.399 0.0000000000
63526  34.561  42.899  23.277 0.0000000000
63527  35.006  43.530  23.198 0.0000000000
63528  35.373  45.037  21.970 0.0000000000
63529  34.947  44.462  22.299 0.0000000000
63530  34.846  44.825  21.726 0.0000000000
63531  34.286  44.555  21.467 0.0000000000
63532  34.686  45.143  21.122 0.0000000000
63533  34.602  45.429  20.472 0.0000000000
63534  35.113  45.758  20.770 0.0000000000
63535  36.797  46.920  19.912 0.0000000000
63536  36.073  46.786  19.887 0.0000000000
63537  36.686  47.065  19.283 0.0000000000
63538  36.636  47.355  18.675 0.0000000000
65520  43.288  30.033  21.310 0.0000000000
65521  42.597  29.784  21.029 0.0000000000
65522  43.354  29.637  21.525 0.0000000000
65523  43.700  28.520  22.437 0.0000000000
65524  43.397  28.794  21.969 0.0000000000
65525  43.240  28.434  22.122 0.0000000000
65526  42.753  28.226  21.778 0.0000000000
65527  43.016  27.951  22.233 0.0000000000
65528  43.399  27.040  24.551 0.0000000000
65529  43.576  27.442  23.949 0.0000000000
65530  43.122  26.963  24.086 0.0000000000
65531  42.141  26.324  23.150 0.0000000000
65532  42.555  26.775  23.158 0.0000000000
65533  42.317  26.655  22.762 0.0000000000
65534  42.441  26.957  22.391 0.0000000000
65535  42.148  26.499  22.397 0.0000000000
65536  42.023  26.314  22.007 0.0000000000
65537  41.833  25.979  22.311 0.0000000000
65538  40.809  24.796  22.286 0.0000000000
65539  41.100  25.011  21.932 0.0000000000
65540  40.795  24.544  21.793 0.0000000000
65541  40.829  24.288  21.329 0.0000000000
65542  40.420  24.107  21.612 0.0000000000
65543  40.031  23.627  21.509 0.0000000000
65544  40.025  23.831  22.014 0.0000000000
65545  39.361  23.460  23.382 0.0000000000
65546  39.254  23.349  22.826 0.0000000000
65547  38.910  23.072  23.147 0.0000000000
65548  38.463  22.646  22.915 0.0000000000
65549  38.578  22.704  23.492 0.0000000000
65550  40.247  23.451  25.456 0.0000000000
65551  40.003  23.528  24.957 0.0000000000
65552  39.742  23.060  25.272 0.0000000000
65553  38.387  21.802  25.020 0.0000000000
65554  38.650  22.225  24.788 0.0000000000
65555  38.159  21.806  24.531 0.0000000000
65556  37.994  21.777  24.043 0.0000000000
65557  37.695  21.348  24.283 0.0000000000
65558  37.263  20.845  24.051 0.0000000000
65559  37.399  20.858  24.549 0.0000000000
65561  36.820  19.910  25.049 0.0000000000
65565  31.461  49.493  0.453 0.0000000000
65566  31.964  49.730  0.189 0.0000000000
65567  32.008  49.962  0.872 0.0000000000
65568  33.219  51.002  2.269 0.0000000000
65569  33.182  50.883  1.663 0.0000000000
65570  33.891  51.331  2.003 0.0000000000
65571  34.477  51.601  1.696 0.0000000000
65572  34.687  51.765  2.269 0.0000000000
65573  34.562  51.000  4.280 0.0000000000
65574  34.297  51.040  3.823 0.0000000000
65575  35.063  51.449  4.065 0.0000000000
65576  36.880  52.408  3.926 0.0000000000
65577  36.074  52.261  3.687 0.0000000000
65578  36.637  52.629  3.400 0.0000000000
65579  36.296  52.589  2.825 0.0000000000
65580  37.162  52.736  3.051 0.0000000000
65581  37.711  52.788  2.636 0.0000000000
65582  37.945  52.592  3.244 0.0000000000
65583  39.235  51.497  4.118 0.0000000000
65584  39.034  51.733  3.551 0.0000000000
65585  39.389  51.150  3.590 0.0000000000
65586  39.436  50.719  3.124 0.0000000000
65587  39.637  50.366  3.656 0.0000000000
65588  37.079  40.885  8.630 0.0000000000
65589  37.292  41.189  8.175 0.0000000000
65590  37.036  40.561  8.108 0.0000000000
65591  37.094  39.153  7.173 0.0000000000
65592  37.154  39.854  7.158 0.0000000000
65593  37.317  39.467  6.696 0.0000000000
65594  37.576  39.769  6.276 0.0000000000
65595  37.530  39.082  6.217 0.0000000000
65597  37.235  37.210  7.317 0.0000000000
66703  33.446  31.541  31.422 0.0000000000
66704  32.965  31.517  31.419 0.0000000000
66710  34.737  32.087  31.139 0.0000000000
66711  34.609  32.275  30.588 0.0000000000
66712  34.996  32.446  30.672 0.0000000000
66713  35.251  32.771  30.181 0.0000000000
66714  35.404  32.544  30.752 0.0000000000
67321  35.965  32.759  30.662 0.0000000000
67322  35.686  32.341  31.094 0.0000000000
67323  36.115  31.055  31.394 0.0000000000
67324  36.367  31.590  31.358 0.0000000000
67325  36.685  31.105  31.267 0.0000000000
67326  37.299  31.288  31.180 0.0000000000
67327  37.048  30.704  31.217 0.0000000000
67328  34.865  29.381  32.115 0.0000000000
67329  35.191  29.705  31.797 0.0000000000
67330  35.412  29.358  31.867 0.0000000000
67331  36.944  29.050  31.552 0.0000000000
67332  36.683  29.390  31.487 0.0000000000
67333  37.291  29.450  31.394 0.0000000000
67334  37.640  29.898  31.252 0.0000000000
67335  37.953  29.514  31.316 0.0000000000
67336  38.578  29.624  31.240 0.0000000000
67337  38.256  29.118  31.369 0.0000000000
67338  38.361  27.898  31.416 0.0000000000
67339  38.763  28.304  31.357 0.0000000000
67340  39.093  27.829  31.243 0.0000000000
67341  39.826  27.777  31.092 0.0000000000
67342  39.480  27.411  31.157 0.0000000000
70900  36.613  32.288  13.030 0.0000000000
70902  37.043  31.809  13.213 0.0000000000
70904  37.022  31.582  13.883 0.0000000000
70905  35.906  33.453  15.391 0.0000000000
70906  35.920  33.147  14.788 0.0000000000
70907  36.156  32.939  15.500 0.0000000000
70908  37.193  31.944  16.504 0.0000000000
70909  36.792  31.987  15.813 0.0000000000
70910  37.142  31.568  15.930 0.0000000000
70911  37.214  31.236  15.336 0.0000000000
70912  37.501  31.200  16.095 0.0000000000
70913  37.886  30.842  16.231 0.0000000000
70914  37.960  31.233  16.774 0.0000000000
70915  39.521  31.723  18.419 0.0000000000
70916  39.147  31.320  17.972 0.0000000000
70917  39.825  31.302  18.561 0.0000000000
70918  40.121  30.967  18.686 0.0000000000
70919  40.583  31.347  19.057 0.0000000000
70920  38.367  36.502  19.604 0.0000000000
70921  37.961  36.101  19.164 0.0000000000
70922  38.568  35.879  19.807 0.0000000000
70923  40.046  34.690  20.678 0.0000000000
70924  39.227  34.832  20.157 0.0000000000
70925  39.664  34.388  20.233 0.0000000000
70926  39.258  34.060  19.758 0.0000000000
70927  40.129  33.997  20.279 0.0000000000
70928  43.465  34.032  22.448 0.0000000000
70929  42.578  34.122  21.974 0.0000000000
70930  43.164  33.782  22.029 0.0000000000
70931  42.809  33.069  21.106 0.0000000000
70932  42.315  33.398  21.166 0.0000000000
70933  41.846  33.150  20.670 0.0000000000
70934  40.964  33.306  20.248 0.0000000000
70935  41.384  32.966  20.166 0.0000000000
70936  40.922  32.751  19.673 0.0000000000
70937  41.790  32.622  20.117 0.0000000000
70938  43.225  31.738  20.700 0.0000000000
70939  42.409  31.893  20.226 0.0000000000
70940  42.659  31.494  20.389 0.0000000000
70941  42.070  31.196  20.052 0.0000000000
70942  42.904  31.107  20.605 0.0000000000
70943  43.100  30.725  20.869 0.0000000000
70944  43.673  30.989  21.112 0.0000000000
70945  45.846  30.733  22.371 0.0000000000
70946  45.185  30.590  22.108 0.0000000000
70947  45.829  30.278  22.642 0.0000000000
70948  45.702  29.799  22.903 0.0000000000
70949  46.211  29.894  23.203 0.0000000000
70950  47.618  31.298  24.195 0.0000000000
70951  47.334  31.152  23.608 0.0000000000
70952  47.555  30.755  24.372 0.0000000000
70953  46.962  29.079  25.603 0.0000000000
70954  47.033  29.591  24.850 0.0000000000
70955  46.600  29.105  25.067 0.0000000000
70956  46.240  29.072  24.534 0.0000000000
70957  46.123  28.621  25.327 0.0000000000
70958  45.625  28.069  25.600 0.0000000000
70959  45.981  28.024  26.059 0.0000000000
70960  46.156  26.449  27.680 0.0000000000
70961  45.730  26.684  27.237 0.0000000000
70962  45.635  25.941  27.766 0.0000000000
70963  45.066  25.400  27.811 0.0000000000
70964  45.467  25.160  28.257 0.0000000000
70965  34.874  49.898  9.569 0.0000000000
70966  35.335  50.444  9.402 0.0000000000
70967  35.504  50.385  9.939 0.0000000000
70968  37.251  50.361  10.943 0.0000000000
70969  37.034  50.733  10.457 0.0000000000
70970  37.713  50.552  10.687 0.0000000000
70971  38.246  50.694  10.393 0.0000000000
70972  38.287  50.206  10.856 0.0000000000
70973  38.062  49.292  13.360 0.0000000000
70974  37.850  49.544  12.674 0.0000000000
70975  38.361  49.079  12.893 0.0000000000
70976  38.838  47.651  11.878 0.0000000000
70977  38.794  48.531  11.937 0.0000000000
70978  38.844  48.176  11.432 0.0000000000
70979  38.893  48.768  10.974 0.0000000000
70980  38.864  47.814  10.916 0.0000000000
70981  38.808  47.561  10.392 0.0000000000
70982  38.663  47.027  10.863 0.0000000000
70983  38.359  44.925  11.080 0.0000000000
70984  38.338  45.280  10.649 0.0000000000
70985  38.225  44.567  10.577 0.0000000000
70986  38.230  44.249  10.020 0.0000000000
70987  38.132  43.902  10.498 0.0000000000
70988  38.414  46.720  17.326 0.0000000000
70989  38.506  47.156  16.874 0.0000000000
70990  38.641  46.362  16.774 0.0000000000
70991  39.087  44.884  15.385 0.0000000000
70992  39.025  45.601  15.577 0.0000000000
70993  39.124  45.215  14.971 0.0000000000
70994  39.148  45.545  14.560 0.0000000000
70995  39.197  44.806  14.372 0.0000000000
70996  38.511  42.110  15.313 0.0000000000
70997  38.819  42.786  15.146 0.0000000000
70998  38.706  42.397  14.736 0.0000000000
70999  38.791  42.587  13.238 0.0000000000
71000  39.003  42.947  13.696 0.0000000000
71001  39.051  43.235  13.204 0.0000000000
71002  39.135  43.914  13.282 0.0000000000
71003  38.995  43.525  12.767 0.0000000000
71004  38.760  43.860  12.334 0.0000000000
71005  38.693  43.159  12.269 0.0000000000
71006  37.908  41.950  11.232 0.0000000000
71007  38.114  42.515  11.262 0.0000000000
71008  37.853  42.254  10.776 0.0000000000
71009  37.871  42.590  10.334 0.0000000000
71010  37.594  41.977  10.284 0.0000000000
71011  37.394  41.631  9.686 0.0000000000
71012  37.309  41.359  10.158 0.0000000000
71013  36.505  39.706  10.800 0.0000000000
71014  36.592  40.070  10.212 0.0000000000
71015  36.291  39.372  10.202 0.0000000000
71016  36.184  39.012  9.681 0.0000000000
71017  35.998  38.671  10.189 0.0000000000
71018  36.061  38.178  12.993 0.0000000000
71019  36.164  38.552  12.430 0.0000000000
71020  35.834  37.784  12.414 0.0000000000
71021  35.356  36.276  11.265 0.0000000000
71022  35.514  37.026  11.250 0.0000000000
71023  35.527  36.698  10.699 0.0000000000
71024  35.670  37.127  10.127 0.0000000000
71025  35.634  36.365  10.163 0.0000000000
71026  35.927  36.033  9.692 0.0000000000
71027  35.741  35.608  10.169 0.0000000000
71063  32.803  45.157  17.913 0.0000000000
71064  32.472  44.532  18.194 0.0000000000
71065  32.342  44.934  17.536 0.0000000000
71085  33.478  48.043  14.407 0.0000000000
71086  32.837  47.825  14.286 0.0000000000
71087  33.393  48.045  13.935 0.0000000000
71088  33.751  48.195  12.265 0.0000000000
71089  33.220  48.011  12.664 0.0000000000
71090  33.187  47.984  12.073 0.0000000000
71091  32.617  47.762  11.935 0.0000000000
71092  33.065  47.967  11.518 0.0000000000
71093  32.883  47.967  10.942 0.0000000000
71094  33.376  48.202  11.087 0.0000000000
71095  34.718  49.382  10.461 0.0000000000
71096  34.146  48.999  10.315 0.0000000000
71097  34.510  49.424  9.897 0.0000000000
71098  34.315  49.390  9.351 0.0000000000
77063  41.578  29.233  20.298 0.0000000000
77064  40.959  29.228  19.691 0.0000000000
77065  41.040  28.847  19.822 0.0000000000
77066  40.941  27.712  18.918 0.0000000000
77067  40.651  28.001  18.778 0.0000000000
77068  40.719  27.663  18.210 0.0000000000
77069  40.645  27.645  17.553 0.0000000000
77070  41.001  27.367  17.750 0.0000000000
77130  39.467  22.638  21.254 0.0000000000
77131  39.779  22.338  20.818 0.0000000000
77132  39.264  22.108  21.033 0.0000000000
77133  38.454  20.657  20.859 0.0000000000
77134  38.975  20.962  20.618 0.0000000000
77135  38.878  20.366  20.502 0.0000000000
77136  39.355  20.084  20.224 0.0000000000
77137  38.816  19.736  20.443 0.0000000000
77138  36.893  19.111  22.044 0.0000000000
77139  37.258  19.495  21.743 0.0000000000
77140  37.180  18.828  21.605 0.0000000000
77198  32.892  50.071  -0.402 0.0000000000
77199  32.728  49.803  -1.136 0.0000000000
77200  33.380  50.182  -0.723 0.0000000000
77201  34.995  50.701  -0.980 0.0000000000
77202  34.338  50.274  -1.419 0.0000000000
77203  34.779  50.307  -1.806 0.0000000000
77205  35.242  50.475  -2.178 0.0000000000
77206  37.783  52.145  -0.248 0.0000000000
77207  37.044  51.946  -0.464 0.0000000000
77208  37.647  51.907  -0.907 0.0000000000
77209  37.675  51.281  -2.408 0.0000000000
77210  37.188  51.243  -2.071 0.0000000000
77211  36.909  50.983  -2.634 0.0000000000
77228  39.405  48.364  -1.316 0.0000000000
77229  39.486  48.443  -1.908 0.0000000000
77230  39.319  47.686  -1.698 0.0000000000
77243  36.440  51.305  9.040 0.0000000000
77244  36.225  51.336  8.447 0.0000000000
77245  37.041  51.620  8.807 0.0000000000
77246  38.863  51.467  8.399 0.0000000000
77247  38.191  51.840  8.211 0.0000000000
77248  38.709  51.718  7.868 0.0000000000
77249  38.482  51.921  7.381 0.0000000000
77250  39.171  51.524  7.578 0.0000000000
77251  39.545  48.327  8.229 0.0000000000
77252  39.617  49.268  8.351 0.0000000000
77253  39.721  48.798  7.855 0.0000000000
77254  40.100  49.102  6.569 0.0000000000
77255  40.020  49.652  7.077 0.0000000000
77256  39.999  49.961  6.674 0.0000000000
77257  39.747  50.733  6.704 0.0000000000
77258  39.995  50.252  6.261 0.0000000000
77259  39.898  50.510  5.759 0.0000000000
77260  40.087  49.698  5.731 0.0000000000
77261  40.351  47.683  4.589 0.0000000000
77262  40.208  48.613  4.684 0.0000000000
77263  40.109  48.017  4.198 0.0000000000
77264  39.863  48.512  3.758 0.0000000000
77265  39.906  47.524  3.793 0.0000000000
77266  37.806  41.953  7.358 0.0000000000
77267  38.202  42.685  7.506 0.0000000000
77268  38.152  42.316  6.932 0.0000000000
77269  38.827  42.449  5.709 0.0000000000
77270  38.792  42.953  6.142 0.0000000000
77271  39.141  43.260  5.799 0.0000000000
77272  39.487  44.043  5.922 0.0000000000
77273  39.544  43.530  5.518 0.0000000000
77274  39.496  40.724  4.317 0.0000000000
77275  39.358  41.124  4.726 0.0000000000
77276  39.741  41.359  4.410 0.0000000000
77277  40.604  43.130  4.161 0.0000000000
77278  40.203  42.740  4.554 0.0000000000
77279  40.529  43.624  4.558 0.0000000000
77280  40.429  44.152  4.918 0.0000000000
77281  40.726  44.483  4.531 0.0000000000
77282  40.734  45.292  4.498 0.0000000000
77283  40.847  44.840  4.103 0.0000000000
77284  39.806  44.932  2.956 0.0000000000
77285  40.129  45.409  3.357 0.0000000000
77286  39.628  45.682  3.011 0.0000000000
77287  39.407  46.520  3.077 0.0000000000
77288  39.178  46.063  2.630 0.0000000000
77289  38.804  46.524  2.199 0.0000000000
77290  38.898  45.589  2.193 0.0000000000
77291  38.736  43.692  1.190 0.0000000000
77292  38.549  44.500  1.192 0.0000000000
77293  38.487  43.947  0.695 0.0000000000
77294  38.356  44.246  0.179 0.0000000000
77295  38.468  43.412  0.181 0.0000000000
80608  35.556  37.899  24.106 0.0000000000
80609  35.056  37.870  23.947 0.0000000000
80610  35.100  38.580  23.817 0.0000000000
80611  34.660  39.218  23.608 0.0000000000
80612  35.104  39.261  23.740 0.0000000000
80613  35.174  39.898  23.649 0.0000000000
80614  35.625  39.235  23.788 0.0000000000
80615  37.235  38.475  24.315 0.0000000000
80616  36.731  39.159  23.999 0.0000000000
80617  37.400  39.174  24.114 0.0000000000
80618  37.550  39.833  23.974 0.0000000000
80619  38.069  39.168  24.307 0.0000000000
82441  38.813  39.377  24.487 0.0000000000
82442  38.619  38.738  24.658 0.0000000000
82443  39.349  37.664  25.767 0.0000000000
82444  39.651  38.109  25.480 0.0000000000
82445  40.114  37.862  25.842 0.0000000000
82446  40.854  38.000  25.807 0.0000000000
82447  40.589  37.584  26.161 0.0000000000
82448  38.530  35.732  26.935 0.0000000000
82449  38.658  36.253  26.634 0.0000000000
82450  39.218  35.868  26.926 0.0000000000
82451  41.063  35.773  27.102 0.0000000000
82452  40.592  36.187  26.959 0.0000000000
82453  41.263  36.298  26.811 0.0000000000
82454  41.493  36.807  26.547 0.0000000000
82455  41.907  36.340  26.566 0.0000000000
82456  42.578  36.366  26.271 0.0000000000
82457  42.330  35.871  26.597 0.0000000000
82458  43.071  34.399  27.140 0.0000000000
82459  43.275  34.845  26.710 0.0000000000
82460  43.763  34.433  26.854 0.0000000000
82461  44.444  34.347  26.596 0.0000000000
82462  44.253  33.943  27.058 0.0000000000
82463  37.243  33.124  30.658 0.0000000000
82464  37.533  33.420  30.177 0.0000000000
82465  37.885  33.167  30.490 0.0000000000
82466  39.411  32.917  30.490 0.0000000000
82467  39.096  33.299  30.347 0.0000000000
82468  39.692  33.245  30.125 0.0000000000
82469  39.936  33.541  29.676 0.0000000000
82470  40.252  33.262  29.893 0.0000000000
82471  40.886  31.057  31.032 0.0000000000
82472  40.464  31.612  31.002 0.0000000000
82473  41.181  31.504  30.809 0.0000000000
82474  42.469  32.136  29.905 0.0000000000
82475  41.764  32.269  30.162 0.0000000000
82476  42.047  32.600  29.735 0.0000000000
82477  41.638  33.032  29.505 0.0000000000
82478  42.296  32.926  29.267 0.0000000000
82479  42.511  33.251  28.765 0.0000000000
82480  42.920  32.810  28.978 0.0000000000
82481  44.722  31.934  28.620 0.0000000000
82482  44.259  32.524  28.397 0.0000000000
82483  44.958  32.411  28.108 0.0000000000
82484  45.170  32.928  27.598 0.0000000000
82485  45.646  32.299  27.831 0.0000000000
82486  46.271  32.122  27.588 0.0000000000
82487  46.041  31.631  28.073 0.0000000000
82488  46.737  29.715  29.093 0.0000000000
82489  46.907  30.200  28.560 0.0000000000
82490  47.278  29.509  28.853 0.0000000000
82491  47.752  29.215  28.544 0.0000000000
82492  47.641  28.774  29.032 0.0000000000
82493  45.873  28.085  30.796 0.0000000000
82494  46.092  28.483  30.370 0.0000000000
82495  46.491  27.835  30.619 0.0000000000
82496  47.567  26.567  30.206 0.0000000000
82497  47.482  27.295  30.122 0.0000000000
82498  47.680  26.949  29.740 0.0000000000
82499  47.790  27.397  29.273 0.0000000000
82500  47.645  26.712  29.342 0.0000000000
82501  47.391  26.520  28.945 0.0000000000
82502  47.364  26.054  29.408 0.0000000000
82503  46.512  24.396  29.954 0.0000000000
82504  46.506  24.842  29.505 0.0000000000
82505  46.008  24.298  29.494 0.0000000000
82506  45.420  24.260  29.067 0.0000000000
82507  45.470  23.868  29.455 0.0000000000
82514  35.263  27.617  33.630 0.0000000000
82515  35.644  27.289  33.710 0.0000000000
82519  37.310  26.150  33.244 0.0000000000
82520  36.819  26.429  33.649 0.0000000000
82521  36.948  26.486  33.104 0.0000000000
82522  36.585  26.859  32.964 0.0000000000
82523  37.170  26.613  32.533 0.0000000000
82524  37.456  26.897  32.093 0.0000000000
82525  37.847  26.493  32.197 0.0000000000
82526  39.646  25.977  31.968 0.0000000000
82527  39.233  26.316  31.742 0.0000000000
82528  40.010  26.193  31.627 0.0000000000
82529  40.345  26.517  31.359 0.0000000000
82530  40.741  26.145  31.611 0.0000000000
82532  38.637  24.010  36.581 0.0000000000
82533  38.952  23.807  36.219 0.0000000000
82535  39.652  24.235  35.412 0.0000000000
82536  39.997  24.497  35.038 0.0000000000
82537  39.739  24.870  34.757 0.0000000000
82538  40.280  24.707  34.596 0.0000000000
82544  41.515  24.887  33.574 0.0000000000
82545  40.829  24.974  33.662 0.0000000000
82546  41.166  25.102  33.286 0.0000000000
82547  40.807  25.257  32.938 0.0000000000
82548  41.517  25.242  32.943 0.0000000000
82549  43.030  25.476  32.557 0.0000000000
82550  42.266  25.576  32.367 0.0000000000
82551  42.662  25.724  32.164 0.0000000000
82552  42.296  25.981  31.819 0.0000000000
82553  43.061  25.885  31.991 0.0000000000
82554  43.459  26.101  31.837 0.0000000000
82555  43.807  25.771  32.163 0.0000000000
82559  46.017  25.070  32.118 0.0000000000
82569  46.366  23.410  31.012 0.0000000000
82574  44.284  23.101  29.241 0.0000000000
82575  43.636  22.825  29.082 0.0000000000
82576  43.059  22.876  28.605 0.0000000000
82577  42.989  22.507  28.888 0.0000000000
82581  40.520  21.619  27.682 0.0000000000
92182  40.553  41.724  23.538 0.0000000000
92183  40.953  41.165  23.577 0.0000000000
92184  40.494  41.147  23.971 0.0000000000
92185  40.427  40.484  24.328 0.0000000000
92186  40.385  39.779  24.669 0.0000000000
92187  38.265  42.941  23.585 0.0000000000
92188  38.933  43.155  23.388 0.0000000000
92189  39.064  42.565  23.563 0.0000000000
92190  39.826  42.182  23.586 0.0000000000
92191  36.458  41.163  23.678 0.0000000000
92192  36.282  41.820  23.647 0.0000000000
92193  36.938  41.803  23.669 0.0000000000
92194  37.520  42.398  23.638 0.0000000000
92592  44.353  25.803  26.950 0.0000000000
92593  43.907  25.989  26.427 0.0000000000
92594  43.777  25.323  26.938 0.0000000000
92595  43.211  24.797  26.919 0.0000000000
92596  42.583  24.388  26.815 0.0000000000
92597  42.000  24.001  26.665 0.0000000000
92598  42.374  23.886  27.126 0.0000000000
92599  42.156  23.398  27.369 0.0000000000
92600  41.952  22.976  27.633 0.0000000000
92601  33.721  49.730  5.789 0.0000000000
92602  34.138  50.148  5.660 0.0000000000
92603  34.410  50.209  6.328 0.0000000000
92604  35.082  50.713  6.821 0.0000000000
92605  35.773  51.204  7.260 0.0000000000
92625  33.074  48.721  6.412 0.0000000000
92626  33.368  49.255  6.107 0.0000000000
93667  36.185  36.043  16.098 0.0000000000
93668  36.101  35.412  16.332 0.0000000000
93669  36.422  35.769  16.853 0.0000000000
93670  36.752  35.509  17.558 0.0000000000
93671  37.165  35.270  18.212 0.0000000000
93672  45.243  34.744  24.676 0.0000000000
93673  45.331  34.510  24.283 0.0000000000
93674  45.763  34.194  24.841 0.0000000000
93675  46.346  33.649  24.962 0.0000000000
93676  46.922  33.121  25.036 0.0000000000
93677  47.324  32.634  25.136 0.0000000000
93678  47.151  32.760  25.670 0.0000000000
93679  47.295  32.237  26.318 0.0000000000
93680  47.319  31.641  26.985 0.0000000000
93681  37.072  49.256  15.537 0.0000000000
93682  37.643  49.262  15.312 0.0000000000
93683  37.687  49.109  15.784 0.0000000000
93684  38.253  48.710  15.902 0.0000000000
93685  38.644  48.029  15.981 0.0000000000
93686  37.732  39.461  17.089 0.0000000000
93687  37.648  39.803  16.556 0.0000000000
93688  37.460  39.092  16.719 0.0000000000
93689  37.157  38.740  16.265 0.0000000000
93690  36.864  38.396  15.775 0.0000000000
93691  36.585  38.045  15.258 0.0000000000
93692  36.664  37.623  15.889 0.0000000000
93693  36.409  36.845  16.037 0.0000000000
93699  35.374  47.089  18.219 0.0000000000
93700  34.772  46.931  17.932 0.0000000000
93701  35.295  47.451  17.519 0.0000000000
93702  35.173  47.826  16.880 0.0000000000
93703  35.069  48.158  16.332 0.0000000000
93704  35.023  48.390  15.835 0.0000000000
93705  35.719  48.687  16.087 0.0000000000
93706  36.435  49.111  15.859 0.0000000000
94896  39.371  30.150  17.825 0.0000000000
94897  39.213  29.757  17.308 0.0000000000
94898  39.619  29.767  18.023 0.0000000000
94899  39.783  29.373  18.109 0.0000000000
94900  39.985  29.056  18.313 0.0000000000
94926  31.477  50.009  -2.931 0.0000000000
94927  32.254  49.944  -2.605 0.0000000000
94928  39.159  51.279  2.076 0.0000000000
94929  39.087  51.524  1.465 0.0000000000
94930  39.266  50.933  1.639 0.0000000000
94931  39.362  50.501  1.214 0.0000000000
94932  39.368  50.008  0.793 0.0000000000
94933  39.317  49.372  0.354 0.0000000000
94934  39.170  49.177  0.848 0.0000000000
94935  38.922  48.306  0.909 0.0000000000
94936  38.663  47.395  1.016 0.0000000000
94937  38.543  45.088  9.292 0.0000000000
94938  38.786  45.601  8.888 0.0000000000
94939  38.673  44.831  8.770 0.0000000000
94940  38.810  44.495  8.202 0.0000000000
94941  38.849  44.124  7.682 0.0000000000
95607  34.943  33.517  28.403 0.0000000000
95608  35.088  33.901  27.871 0.0000000000
95609  35.217  34.281  27.387 0.0000000000
95610  35.320  34.643  26.949 0.0000000000
95611  35.693  34.332  27.524 0.0000000000
95612  36.230  34.468  27.734 0.0000000000
95613  36.783  34.514  27.830 0.0000000000
95977  37.377  34.633  27.828 0.0000000000
95978  37.240  34.323  28.251 0.0000000000
95979  37.664  34.129  28.770 0.0000000000
95980  38.066  33.961  29.299 0.0000000000
95981  40.591  28.587  31.183 0.0000000000
95982  40.992  29.043  31.190 0.0000000000
95983  41.386  28.482  31.177 0.0000000000
95984  42.221  28.297  31.112 0.0000000000
95985  43.021  28.094  31.207 0.0000000000
95986  43.802  27.820  31.254 0.0000000000
95987  43.421  27.469  31.302 0.0000000000
95988  43.838  26.964  31.437 0.0000000000
95989  44.257  26.524  31.622 0.0000000000
95994  38.413  24.873  36.389 0.0000000000
97987  39.043  39.106  19.566 0.0000000000
97988  39.062  38.528  19.808 0.0000000000
97989  39.514  38.903  20.202 0.0000000000
97990  40.010  38.578  20.800 0.0000000000
97991  40.468  38.267  21.460 0.0000000000
97992  42.140  38.901  23.747 0.0000000000
97993  41.938  38.576  23.263 0.0000000000
97994  42.404  38.380  23.791 0.0000000000
97995  42.744  37.893  23.870 0.0000000000
97996  43.145  37.395  23.973 0.0000000000
97997  43.562  36.897  24.037 0.0000000000
97998  43.575  37.152  24.524 0.0000000000
97999  43.805  36.775  25.079 0.0000000000
98000  43.848  36.255  25.544 0.0000000000
98001  37.415  46.795  19.915 0.0000000000
98002  37.888  46.676  19.457 0.0000000000
98003  38.038  46.362  20.034 0.0000000000
98004  38.622  45.780  20.035 0.0000000000
98005  39.107  45.132  19.996 0.0000000000
98006  40.402  42.597  21.332 0.0000000000
98007  40.192  42.990  20.869 0.0000000000
98008  40.208  42.186  20.681 0.0000000000
98009  39.843  41.754  20.098 0.0000000000
98010  39.499  41.403  19.565 0.0000000000
98011  39.156  41.035  19.034 0.0000000000
98012  39.346  40.591  19.515 0.0000000000
98013  39.188  39.824  19.516 0.0000000000
98018  33.447  42.567  22.800 0.0000000000
98019  36.132  44.207  23.175 0.0000000000
98020  35.505  44.132  23.023 0.0000000000
98021  36.057  44.713  22.778 0.0000000000
98022  35.977  45.239  22.207 0.0000000000
98023  35.872  45.707  21.602 0.0000000000
98024  35.724  46.072  21.031 0.0000000000
98025  36.458  46.304  21.197 0.0000000000
98026  36.932  46.661  20.567 0.0000000000
99216  44.531  29.548  22.310 0.0000000000
99217  43.981  29.429  22.018 0.0000000000
99218  44.475  29.131  22.530 0.0000000000
99219  44.165  28.652  22.743 0.0000000000
99220  43.824  28.188  22.907 0.0000000000
99221  42.470  26.119  24.659 0.0000000000
99222  42.670  26.573  24.124 0.0000000000
99223  42.198  26.066  24.151 0.0000000000
99224  41.929  25.978  23.612 0.0000000000
99225  41.738  25.864  23.057 0.0000000000
99226  41.591  25.677  22.603 0.0000000000
99227  41.300  25.399  22.957 0.0000000000
99228  40.881  24.965  22.827 0.0000000000
99229  40.490  24.558  22.669 0.0000000000
99230  40.068  24.058  22.567 0.0000000000
99231  40.166  24.235  23.123 0.0000000000
99232  39.835  23.868  23.588 0.0000000000
99233  39.548  23.528  23.927 0.0000000000
99234  39.711  22.478  25.944 0.0000000000
99235  39.450  22.570  25.524 0.0000000000
99236  39.192  22.137  25.741 0.0000000000
99237  38.654  21.772  25.508 0.0000000000
99238  38.101  21.347  25.258 0.0000000000
99239  37.573  20.870  25.031 0.0000000000
99240  37.805  20.868  25.546 0.0000000000
99243  31.473  49.906  1.757 0.0000000000
99244  32.010  50.185  1.529 0.0000000000
99245  32.093  50.310  2.176 0.0000000000
99246  32.775  50.708  2.524 0.0000000000
99247  33.577  51.124  2.813 0.0000000000
99248  36.169  51.645  4.916 0.0000000000
99249  35.872  51.741  4.381 0.0000000000
99250  36.623  51.948  4.711 0.0000000000
99251  37.113  52.234  4.448 0.0000000000
99252  37.661  52.370  4.155 0.0000000000
99253  38.166  52.402  3.828 0.0000000000
99254  38.377  52.158  4.387 0.0000000000
99255  39.043  51.797  4.588 0.0000000000
99256  39.504  51.220  4.660 0.0000000000
99257  36.587  39.657  8.646 0.0000000000
99258  36.834  39.936  8.106 0.0000000000
99259  36.660  39.256  8.155 0.0000000000
99260  36.848  38.878  7.674 0.0000000000
99261  37.065  38.513  7.186 0.0000000000
99927  33.379  30.850  32.425 0.0000000000
99928  33.608  31.167  32.038 0.0000000000
99929  33.815  31.508  31.488 0.0000000000
99930  34.028  31.824  30.953 0.0000000000
99931  34.220  31.583  31.498 0.0000000000
99932  34.579  31.631  31.518 0.0000000000
99933  34.952  31.710  31.537 0.0000000000
100297  35.447  31.879  31.468 0.0000000000
100298  35.222  31.376  31.652 0.0000000000
100299  35.520  30.971  31.575 0.0000000000
100300  35.853  30.549  31.450 0.0000000000
100301  35.363  28.712  32.250 0.0000000000
100302  35.764  29.018  31.942 0.0000000000
100303  36.002  28.692  32.059 0.0000000000
100304  36.552  28.692  31.828 0.0000000000
100305  37.181  28.688  31.588 0.0000000000
100306  37.798  28.687  31.444 0.0000000000
100307  37.421  28.317  31.599 0.0000000000
100308  37.695  27.939  31.589 0.0000000000
100309  38.059  27.488  31.512 0.0000000000
102444  36.222  33.104  12.086 0.0000000000
102445  36.211  32.804  12.837 0.0000000000
102446  36.244  32.555  13.577 0.0000000000
102447  36.719  33.206  16.816 0.0000000000
102448  36.512  32.788  16.221 0.0000000000
102449  36.998  32.758  16.898 0.0000000000
102450  37.298  32.339  17.035 0.0000000000
102451  37.688  31.969  17.148 0.0000000000
102452  38.120  31.632  17.258 0.0000000000
102453  38.399  32.061  17.707 0.0000000000
102454  39.148  32.121  18.316 0.0000000000
102455  39.938  32.129  18.843 0.0000000000
102456  39.654  35.998  20.808 0.0000000000
102457  39.280  35.683  20.428 0.0000000000
102458  40.030  35.481  20.967 0.0000000000
102459  40.455  34.992  21.106 0.0000000000
102460  40.896  34.533  21.207 0.0000000000
102461  44.630  33.284  22.459 0.0000000000
102462  43.709  33.462  22.022 0.0000000000
102463  44.214  33.156  22.008 0.0000000000
102464  43.774  32.975  21.546 0.0000000000
102465  43.282  32.740  21.047 0.0000000000
102466  42.698  32.509  20.566 0.0000000000
102467  43.644  32.363  21.037 0.0000000000
102468  43.836  31.961  21.082 0.0000000000
102469  44.099  31.601  21.206 0.0000000000
102470  44.327  31.232  21.393 0.0000000000
102471  44.978  31.452  21.753 0.0000000000
102472  45.777  31.230  22.182 0.0000000000
102473  46.412  30.886  22.734 0.0000000000
102474  47.842  30.327  25.836 0.0000000000
102475  47.630  30.257  25.227 0.0000000000
102476  47.650  29.697  26.037 0.0000000000
102477  47.279  29.082  26.179 0.0000000000
102478  46.839  28.491  26.365 0.0000000000
102479  46.344  27.916  26.547 0.0000000000
102480  46.697  27.778  27.024 0.0000000000
102481  46.631  27.039  27.614 0.0000000000
102482  46.514  26.304  28.123 0.0000000000
102483  35.306  49.726  10.669 0.0000000000
102484  35.744  50.197  10.431 0.0000000000
102485  36.000  49.993  10.917 0.0000000000
102486  36.749  50.064  11.185 0.0000000000
102487  37.453  50.027  11.475 0.0000000000
102488  38.852  48.043  13.520 0.0000000000
102489  38.731  48.419  12.957 0.0000000000
102490  38.933  47.643  12.879 0.0000000000
102491  38.855  47.244  12.359 0.0000000000
102492  38.761  46.850  11.851 0.0000000000
102493  38.631  46.500  11.319 0.0000000000
102494  38.650  46.067  11.791 0.0000000000
102495  38.526  45.318  11.643 0.0000000000
102496  38.397  44.599  11.502 0.0000000000
102497  38.748  45.198  17.078 0.0000000000
102498  38.734  45.611  16.593 0.0000000000
102499  38.840  44.923  16.390 0.0000000000
102500  39.006  44.587  15.798 0.0000000000
102501  39.109  44.205  15.216 0.0000000000
102502  38.144  41.325  14.339 0.0000000000
102503  38.562  42.001  14.325 0.0000000000
102504  38.332  41.658  13.838 0.0000000000
102505  38.508  41.975  13.321 0.0000000000
102506  38.587  42.269  12.785 0.0000000000
102507  38.527  42.515  12.238 0.0000000000
102508  38.283  41.960  12.273 0.0000000000
102509  37.926  41.666  11.737 0.0000000000
102510  37.559  41.358  11.217 0.0000000000
102511  37.242  41.054  10.686 0.0000000000
102512  37.176  40.724  11.229 0.0000000000
102513  36.788  40.037  11.298 0.0000000000
102514  36.401  39.324  11.348 0.0000000000
102515  35.416  36.555  12.987 0.0000000000
102516  35.485  36.955  12.384 0.0000000000
102517  35.288  36.189  12.398 0.0000000000
102518  35.259  35.862  11.831 0.0000000000
102519  35.366  35.557  11.271 0.0000000000
102520  35.605  35.227  10.704 0.0000000000
102521  35.544  34.806  11.284 0.0000000000
102522  35.873  34.064  11.305 0.0000000000
102542  32.467  46.025  16.817 0.0000000000
102554  31.708  47.459  14.077 0.0000000000
102555  34.704  48.565  13.720 0.0000000000
102556  33.966  48.255  13.488 0.0000000000
102557  34.514  48.504  13.084 0.0000000000
102558  34.368  48.481  12.466 0.0000000000
102559  34.156  48.546  11.865 0.0000000000
102560  33.960  48.589  11.289 0.0000000000
102561  34.549  48.909  11.453 0.0000000000
102562  34.909  49.284  11.057 0.0000000000
106142  41.810  28.488  20.648 0.0000000000
106143  41.231  28.452  19.964 0.0000000000
106144  41.428  28.114  20.115 0.0000000000
106145  41.247  27.747  19.589 0.0000000000
106146  41.240  27.385  19.084 0.0000000000
106182  38.542  22.158  21.804 0.0000000000
106183  38.773  21.833  21.269 0.0000000000
106184  38.287  21.568  21.547 0.0000000000
106185  38.114  20.977  21.320 0.0000000000
106186  38.000  20.342  21.130 0.0000000000
106223  34.138  51.027  0.507 0.0000000000
106224  34.036  50.599  -0.253 0.0000000000
106225  34.670  51.105  0.146 0.0000000000
106226  35.177  51.161  -0.229 0.0000000000
106227  35.686  51.158  -0.699 0.0000000000
106228  38.792  51.851  -1.069 0.0000000000
106229  38.146  51.861  -1.334 0.0000000000
106230  38.568  51.780  -1.721 0.0000000000
106231  38.289  51.531  -2.162 0.0000000000
106232  38.044  51.265  -2.654 0.0000000000
106233  37.760  51.153  -3.211 0.0000000000
106234  38.430  51.232  -2.877 0.0000000000
106241  38.954  46.767  -1.142 0.0000000000
106242  39.125  46.904  -1.594 0.0000000000
106243  38.961  46.100  -1.580 0.0000000000
106250  38.049  51.405  9.552 0.0000000000
106251  37.833  51.648  9.097 0.0000000000
106252  38.589  51.371  9.230 0.0000000000
106253  39.056  51.179  8.883 0.0000000000
106254  39.392  50.948  8.472 0.0000000000
106255  39.817  47.329  7.283 0.0000000000
106256  39.864  48.297  7.360 0.0000000000
106257  39.979  47.771  6.846 0.0000000000
106258  40.097  48.214  6.431 0.0000000000
106259  40.175  48.492  6.026 0.0000000000
106260  40.189  48.794  5.614 0.0000000000
106261  40.318  47.873  5.495 0.0000000000
106262  40.428  47.357  4.982 0.0000000000
106263  40.414  46.801  4.522 0.0000000000
106264  37.866  41.151  6.400 0.0000000000
106265  38.131  41.886  6.449 0.0000000000
106266  38.187  41.452  6.040 0.0000000000
106267  38.519  41.738  5.709 0.0000000000
106268  38.940  41.963  5.430 0.0000000000
106269  40.131  41.256  3.641 0.0000000000
106270  40.097  41.610  4.069 0.0000000000
106271  40.258  41.989  3.668 0.0000000000
106272  40.473  42.773  3.658 0.0000000000
106273  40.620  43.602  3.676 0.0000000000
106274  40.635  44.392  3.678 0.0000000000
106275  40.418  43.981  3.218 0.0000000000
106276  39.998  44.214  2.872 0.0000000000
106277  39.498  44.447  2.571 0.0000000000
106278  39.023  44.739  2.211 0.0000000000
106279  39.222  43.957  2.160 0.0000000000
106280  39.081  43.459  1.665 0.0000000000
106281  38.972  42.992  1.142 0.0000000000
108268  35.733  36.215  25.280 0.0000000000
108270  35.834  36.732  24.883 0.0000000000
108271  35.934  37.288  24.532 0.0000000000
108272  36.038  37.883  24.239 0.0000000000
108273  36.109  38.548  24.026 0.0000000000
108274  36.532  37.918  24.388 0.0000000000
108275  37.068  37.859  24.579 0.0000000000
108276  37.682  37.892  24.770 0.0000000000
109369  38.409  38.146  24.907 0.0000000000
109370  38.175  37.649  25.174 0.0000000000
109371  38.636  37.416  25.607 0.0000000000
109372  39.031  37.206  26.083 0.0000000000
109373  39.650  35.033  27.639 0.0000000000
109374  39.753  35.492  27.260 0.0000000000
109375  40.239  35.126  27.572 0.0000000000
109376  40.905  35.269  27.438 0.0000000000
109377  41.497  35.347  27.215 0.0000000000
109378  42.161  35.354  26.946 0.0000000000
109379  42.027  34.835  27.331 0.0000000000
109380  42.490  34.361  27.463 0.0000000000
109381  42.904  33.961  27.645 0.0000000000
109382  37.909  32.438  31.054 0.0000000000
109383  38.243  32.876  30.759 0.0000000000
109384  38.530  32.467  30.866 0.0000000000
109385  39.110  32.523  30.765 0.0000000000
109386  39.704  32.551  30.643 0.0000000000
109387  42.335  30.715  30.692 0.0000000000
109388  41.894  31.345  30.621 0.0000000000
109389  42.592  31.133  30.388 0.0000000000
109390  42.848  31.549  30.029 0.0000000000
109391  43.105  31.949  29.624 0.0000000000
109392  43.327  32.354  29.184 0.0000000000
109393  43.772  31.744  29.389 0.0000000000
109394  44.458  31.524  29.120 0.0000000000
109395  45.171  31.279  28.815 0.0000000000
109396  45.776  31.114  28.575 0.0000000000
109397  45.605  30.628  29.069 0.0000000000
109398  46.076  29.944  29.337 0.0000000000
109399  46.559  29.274  29.610 0.0000000000
109400  46.563  26.873  31.188 0.0000000000
109401  46.811  27.192  30.822 0.0000000000
109402  47.043  26.551  30.968 0.0000000000
109403  47.418  26.230  30.643 0.0000000000
109404  47.479  25.873  30.254 0.0000000000
109405  47.336  25.603  29.877 0.0000000000
109406  47.280  25.212  30.323 0.0000000000
109407  46.968  24.584  30.386 0.0000000000
109408  46.522  24.010  30.368 0.0000000000
109414  37.432  25.863  34.631 0.0000000000
109415  37.098  26.135  34.447 0.0000000000
109416  37.501  25.870  34.017 0.0000000000
109417  37.668  25.887  33.456 0.0000000000
109418  37.925  25.979  32.904 0.0000000000
109419  38.207  26.143  32.385 0.0000000000
109420  38.565  25.826  32.582 0.0000000000
109421  39.340  25.780  32.393 0.0000000000
109422  40.050  25.696  32.281 0.0000000000
109432  42.533  24.864  33.209 0.0000000000
109433  42.267  25.190  32.970 0.0000000000
109434  42.925  24.995  32.973 0.0000000000
109435  43.324  25.119  32.787 0.0000000000
109436  43.758  25.219  32.598 0.0000000000
109437  44.122  25.373  32.420 0.0000000000
115252  40.598  40.519  21.409 0.0000000000
115253  40.704  39.880  21.556 0.0000000000
115254  40.959  40.263  21.977 0.0000000000
115255  41.267  40.036  22.581 0.0000000000
115256  41.525  39.763  23.200 0.0000000000
115257  41.294  40.597  23.614 0.0000000000
115258  41.605  40.019  23.665 0.0000000000
115259  41.906  39.457  23.729 0.0000000000
115260  42.116  39.065  24.270 0.0000000000
115261  42.192  38.617  24.784 0.0000000000
115262  42.178  38.101  25.311 0.0000000000
115263  37.989  45.319  22.471 0.0000000000
115264  38.647  45.402  21.897 0.0000000000
115265  38.754  44.937  22.429 0.0000000000
115266  39.446  44.390  22.306 0.0000000000
115267  39.959  43.722  22.180 0.0000000000
115268  39.569  43.298  23.093 0.0000000000
115269  40.088  43.226  22.610 0.0000000000
115270  40.410  42.994  22.055 0.0000000000
115271  40.658  42.191  21.737 0.0000000000
115272  40.648  41.356  21.519 0.0000000000
115273  34.401  41.078  23.452 0.0000000000
115274  34.248  41.676  23.428 0.0000000000
115275  34.734  41.769  23.526 0.0000000000
115276  35.133  42.378  23.538 0.0000000000
115277  35.616  43.011  23.499 0.0000000000
115278  36.220  42.424  23.632 0.0000000000
115279  36.172  43.018  23.619 0.0000000000
115280  36.161  43.623  23.485 0.0000000000
115281  36.755  44.218  23.385 0.0000000000
115282  37.368  44.822  23.063 0.0000000000
116208  44.878  28.139  24.590 0.0000000000
116209  44.430  28.013  24.145 0.0000000000
116210  44.299  27.631  24.794 0.0000000000
116211  43.752  27.120  24.963 0.0000000000
116212  43.252  26.624  25.082 0.0000000000
116213  43.508  26.111  25.966 0.0000000000
116214  43.160  26.142  25.563 0.0000000000
116215  42.790  26.123  25.136 0.0000000000
116216  42.309  25.677  25.131 0.0000000000
116217  41.804  25.212  25.038 0.0000000000
116218  41.293  24.753  24.918 0.0000000000
116219  40.780  24.348  24.770 0.0000000000
116220  41.057  24.250  25.324 0.0000000000
116221  40.792  23.777  25.663 0.0000000000
116222  40.518  23.330  25.931 0.0000000000
116223  41.426  23.613  26.516 0.0000000000
116224  40.845  23.216  26.352 0.0000000000
116225  40.249  22.864  26.146 0.0000000000
116226  40.022  22.401  26.342 0.0000000000
116227  39.771  21.988  26.531 0.0000000000
116228  39.541  21.610  26.803 0.0000000000
116229  32.502  49.981  3.830 0.0000000000
116230  32.895  50.330  3.702 0.0000000000
116231  33.258  50.218  4.166 0.0000000000
116232  34.067  50.582  4.488 0.0000000000
116233  34.835  50.985  4.743 0.0000000000
116234  34.571  50.505  5.522 0.0000000000
116235  35.092  50.923  5.342 0.0000000000
116236  35.639  51.302  5.116 0.0000000000
116237  36.470  51.557  5.485 0.0000000000
116238  37.281  51.754  5.844 0.0000000000
116239  38.035  51.889  6.198 0.0000000000
116240  36.356  36.860  8.795 0.0000000000
116241  36.567  37.225  8.301 0.0000000000
116242  36.756  36.526  8.360 0.0000000000
116766  33.987  29.934  32.490 0.0000000000
117049  34.442  29.929  32.156 0.0000000000
117050  34.152  29.629  32.461 0.0000000000
117051  34.335  29.361  32.464 0.0000000000
117052  34.573  29.088  32.493 0.0000000000
117055  34.819  28.773  32.591 0.0000000000
117056  35.071  28.485  32.633 0.0000000000
117057  35.358  28.136  32.642 0.0000000000
117058  35.585  27.866  32.726 0.0000000000
118717  35.380  34.662  13.617 0.0000000000
118718  35.540  34.025  13.837 0.0000000000
118719  35.549  34.383  14.458 0.0000000000
118720  35.761  34.070  15.275 0.0000000000
118721  36.030  33.879  16.002 0.0000000000
118722  36.106  34.806  16.491 0.0000000000
118723  36.213  34.230  16.591 0.0000000000
118724  36.456  33.699  16.735 0.0000000000
118725  36.986  33.568  17.409 0.0000000000
118726  37.591  33.544  18.024 0.0000000000
118727  38.353  33.495  18.668 0.0000000000
118728  42.569  35.265  22.694 0.0000000000
118729  42.331  34.844  22.313 0.0000000000
118730  43.088  34.809  22.812 0.0000000000
118731  43.661  34.385  22.869 0.0000000000
118732  44.301  33.964  22.894 0.0000000000
118733  45.208  34.167  23.899 0.0000000000
118734  45.099  33.825  23.440 0.0000000000
118735  44.915  33.527  22.934 0.0000000000
118736  45.473  33.128  22.942 0.0000000000
118737  45.957  32.766  22.905 0.0000000000
118738  46.363  32.361  22.890 0.0000000000
118739  46.721  31.983  22.870 0.0000000000
118740  47.034  32.115  23.384 0.0000000000
118741  47.525  31.817  24.023 0.0000000000
118742  47.808  31.446  24.764 0.0000000000
118743  47.649  32.107  25.219 0.0000000000
118744  47.834  31.573  25.376 0.0000000000
118745  47.884  30.984  25.587 0.0000000000
118746  47.939  30.321  26.423 0.0000000000
118747  47.952  29.568  27.171 0.0000000000
118748  47.849  28.773  27.753 0.0000000000
118749  36.291  49.302  13.059 0.0000000000
118750  36.786  49.489  12.686 0.0000000000
118751  37.010  49.467  13.443 0.0000000000
118752  37.702  49.395  13.768 0.0000000000
118753  38.286  49.028  13.996 0.0000000000
118754  38.132  49.089  14.997 0.0000000000
118755  38.508  48.758  14.566 0.0000000000
118756  38.724  48.437  14.077 0.0000000000
118757  39.029  47.741  14.051 0.0000000000
118758  39.172  46.956  13.939 0.0000000000
118759  39.143  46.152  13.759 0.0000000000
118760  38.673  42.438  16.766 0.0000000000
118761  38.729  42.779  16.138 0.0000000000
118762  38.475  42.105  16.263 0.0000000000
118763  38.328  41.732  15.824 0.0000000000
118764  38.135  41.346  15.387 0.0000000000
118765  37.662  40.185  15.988 0.0000000000
118766  37.773  40.599  15.452 0.0000000000
118767  37.949  40.972  14.880 0.0000000000
118768  37.729  40.634  14.384 0.0000000000
118769  37.463  40.299  13.858 0.0000000000
118770  37.163  39.944  13.347 0.0000000000
118771  36.839  39.613  12.864 0.0000000000
118772  36.735  39.234  13.441 0.0000000000
118773  36.337  38.518  13.541 0.0000000000
118774  35.999  37.756  13.586 0.0000000000
118775  36.280  37.682  14.739 0.0000000000
118776  35.947  37.326  14.165 0.0000000000
118777  35.633  36.942  13.573 0.0000000000
118778  35.437  36.158  13.570 0.0000000000
118779  35.337  35.416  13.607 0.0000000000
118791  33.631  44.760  19.757 0.0000000000
118792  33.133  44.450  19.335 0.0000000000
118793  33.484  45.061  19.055 0.0000000000
118794  33.330  45.447  18.335 0.0000000000
118795  33.184  45.895  17.683 0.0000000000
118796  34.199  46.781  17.689 0.0000000000
118797  33.608  46.573  17.411 0.0000000000
118798  33.022  46.313  17.121 0.0000000000
118799  32.877  46.723  16.652 0.0000000000
118800  32.754  47.065  16.138 0.0000000000
118801  32.579  47.348  15.634 0.0000000000
118802  32.437  47.522  15.117 0.0000000000
118803  33.057  47.767  15.248 0.0000000000
118804  33.566  48.026  14.889 0.0000000000
118805  34.162  48.314  14.582 0.0000000000
118806  34.927  48.557  15.311 0.0000000000
118807  34.880  48.641  14.818 0.0000000000
118808  34.818  48.638  14.307 0.0000000000
118809  35.477  48.942  14.003 0.0000000000
118810  35.835  49.100  13.570 0.0000000000
121584  38.320  30.260  15.037 0.0000000000
121586  38.642  29.944  15.182 0.0000000000
121587  39.002  29.571  15.327 0.0000000000
121589  39.181  29.378  16.729 0.0000000000
121590  39.332  29.034  16.192 0.0000000000
121595  42.023  26.836  21.151 0.0000000000
121596  41.893  27.027  20.609 0.0000000000
121597  42.047  26.533  20.732 0.0000000000
121598  42.272  26.319  20.370 0.0000000000
121626  37.171  20.588  22.988 0.0000000000
121627  37.192  20.412  22.439 0.0000000000
121628  36.890  19.963  22.767 0.0000000000
121629  36.684  19.309  22.563 0.0000000000
121658  37.118  52.559  1.325 0.0000000000
121659  36.840  52.410  0.687 0.0000000000
121660  37.628  52.496  0.882 0.0000000000
121661  38.050  52.334  0.426 0.0000000000
121662  38.519  52.093  -0.026 0.0000000000
121663  39.090  51.717  0.838 0.0000000000
121664  39.075  51.828  0.212 0.0000000000
121665  39.006  51.903  -0.397 0.0000000000
121666  39.288  51.575  -0.757 0.0000000000
121667  39.555  51.128  -1.081 0.0000000000
121668  39.672  50.451  -1.379 0.0000000000
121669  39.682  49.793  -1.714 0.0000000000
121670  39.666  49.760  -1.171 0.0000000000
121671  39.492  49.019  -0.979 0.0000000000
121672  39.266  48.249  -0.833 0.0000000000
121673  39.215  48.733  -0.042 0.0000000000
121674  39.138  48.142  -0.377 0.0000000000
121675  39.020  47.445  -0.749 0.0000000000
121676  38.795  46.588  -0.712 0.0000000000
121677  38.645  45.699  -0.699 0.0000000000
121678  38.514  44.805  -0.740 0.0000000000
121679  39.185  48.696  9.592 0.0000000000
121680  39.428  49.222  9.223 0.0000000000
121681  39.221  48.283  9.083 0.0000000000
121682  39.324  47.868  8.606 0.0000000000
121683  39.465  47.392  8.168 0.0000000000
121684  39.042  46.118  8.506 0.0000000000
121685  39.308  46.551  8.115 0.0000000000
121686  39.587  46.947  7.717 0.0000000000
121687  39.660  46.486  7.171 0.0000000000
121688  39.764  46.067  6.618 0.0000000000
121689  39.914  45.697  6.118 0.0000000000
121690  38.663  39.553  4.701 0.0000000000
121691  38.753  40.225  4.883 0.0000000000
121692  39.024  39.820  4.392 0.0000000000
121693  39.375  40.081  4.149 0.0000000000
121694  39.632  40.327  3.848 0.0000000000
121697  39.976  40.592  3.560 0.0000000000
121698  40.215  40.891  3.203 0.0000000000
121699  40.229  41.245  2.816 0.0000000000
121700  40.125  41.610  2.356 0.0000000000
121701  39.932  41.957  1.877 0.0000000000
123250  35.368  34.965  26.501 0.0000000000
123251  35.490  35.339  26.098 0.0000000000
123252  35.626  35.757  25.698 0.0000000000
123253  36.077  35.866  25.863 0.0000000000
123254  36.540  35.978  26.040 0.0000000000
123255  37.059  36.039  26.202 0.0000000000
124105  37.596  36.255  26.220 0.0000000000
124106  37.508  35.814  26.630 0.0000000000
124107  37.970  35.554  27.000 0.0000000000
124108  38.486  35.204  27.320 0.0000000000
124109  37.924  34.703  27.807 0.0000000000
124110  38.463  34.774  27.790 0.0000000000
124111  39.053  34.898  27.707 0.0000000000
124112  39.541  34.628  28.075 0.0000000000
124113  39.982  34.392  28.420 0.0000000000
124114  40.411  34.164  28.706 0.0000000000
124115  39.188  30.578  31.137 0.0000000000
124116  39.455  31.059  31.124 0.0000000000
124117  39.862  30.616  31.227 0.0000000000
124118  40.557  30.613  31.141 0.0000000000
124119  41.319  30.499  31.017 0.0000000000
124120  41.399  29.452  31.115 0.0000000000
124121  41.760  29.893  31.022 0.0000000000
124122  42.064  30.335  30.905 0.0000000000
124123  42.822  30.075  30.738 0.0000000000
124124  43.546  29.810  30.649 0.0000000000
124125  44.268  29.563  30.466 0.0000000000
124126  44.982  29.305  30.310 0.0000000000
124127  44.737  28.944  30.654 0.0000000000
124128  45.177  28.362  30.866 0.0000000000
124129  45.591  27.756  31.171 0.0000000000
124130  44.606  27.605  31.368 0.0000000000
124131  45.282  27.450  31.421 0.0000000000
124132  45.980  27.183  31.392 0.0000000000
124133  46.331  26.605  31.498 0.0000000000
124134  46.573  26.017  31.603 0.0000000000
124135  46.700  25.431  31.744 0.0000000000
124144  37.765  25.596  34.846 0.0000000000
124145  38.257  25.381  34.496 0.0000000000
124146  38.838  25.192  34.214 0.0000000000
128782  37.414  37.549  17.842 0.0000000000
128783  37.378  36.913  18.189 0.0000000000
128784  37.738  37.339  18.565 0.0000000000
128785  38.205  37.117  19.339 0.0000000000
128786  38.754  36.850  20.028 0.0000000000
128787  39.051  37.868  20.088 0.0000000000
128788  39.169  37.200  20.393 0.0000000000
128789  39.361  36.577  20.624 0.0000000000
128790  40.054  36.333  21.121 0.0000000000
128791  40.640  36.056  21.648 0.0000000000
128792  41.356  35.859  22.133 0.0000000000
128793  40.795  39.251  21.726 0.0000000000
128794  40.867  38.588  21.860 0.0000000000
128795  40.951  38.025  22.036 0.0000000000
128796  41.703  38.188  22.839 0.0000000000
128797  41.443  37.794  22.524 0.0000000000
128798  41.056  37.406  22.195 0.0000000000
128799  41.232  36.781  22.332 0.0000000000
128800  41.616  36.218  22.477 0.0000000000
128801  42.089  35.742  22.569 0.0000000000
128802  42.776  35.665  23.021 0.0000000000
128803  43.600  35.632  23.452 0.0000000000
128804  44.242  35.511  23.980 0.0000000000
128805  43.957  36.377  24.125 0.0000000000
128806  44.323  35.822  24.305 0.0000000000
128807  44.745  35.272  24.565 0.0000000000
128808  45.143  34.937  25.080 0.0000000000
128809  45.474  34.511  25.581 0.0000000000
128810  45.642  34.037  26.164 0.0000000000
128811  37.052  48.142  17.621 0.0000000000
128812  37.650  48.121  17.281 0.0000000000
128813  37.652  47.680  17.782 0.0000000000
128814  38.070  47.037  17.826 0.0000000000
128815  38.401  46.355  17.816 0.0000000000
128816  38.220  46.381  18.908 0.0000000000
128817  38.485  46.025  18.302 0.0000000000
128818  38.639  45.596  17.721 0.0000000000
128819  38.816  44.871  17.564 0.0000000000
128820  38.948  44.216  17.406 0.0000000000
128821  38.955  43.553  17.322 0.0000000000
128822  39.114  45.192  21.235 0.0000000000
128823  39.436  44.852  20.590 0.0000000000
128824  39.443  44.431  19.959 0.0000000000
128825  39.937  43.413  20.382 0.0000000000
128826  39.638  43.721  19.857 0.0000000000
128827  39.329  43.976  19.282 0.0000000000
128828  39.205  43.585  18.584 0.0000000000
128829  39.067  43.205  17.962 0.0000000000
128830  38.882  42.831  17.354 0.0000000000
128831  38.708  42.055  17.331 0.0000000000
128832  38.443  41.301  17.369 0.0000000000
128833  38.265  40.532  17.439 0.0000000000
128834  38.811  40.602  18.532 0.0000000000
128835  38.455  40.192  18.037 0.0000000000
128836  38.051  39.805  17.513 0.0000000000
128837  37.839  39.093  17.602 0.0000000000
128838  37.641  38.351  17.710 0.0000000000
128848  32.803  43.381  20.830 0.0000000000
128849  33.221  43.978  20.641 0.0000000000
128850  34.114  42.273  23.372 0.0000000000
128851  34.051  42.779  23.123 0.0000000000
128852  33.942  43.207  22.728 0.0000000000
128853  34.959  44.047  22.839 0.0000000000
128854  34.450  43.876  22.546 0.0000000000
128855  33.872  43.532  22.279 0.0000000000
128856  33.816  43.879  21.705 0.0000000000
128857  33.707  44.274  21.085 0.0000000000
128858  33.651  44.556  20.422 0.0000000000
128859  34.085  45.113  20.135 0.0000000000
128860  34.480  45.660  19.777 0.0000000000
128861  34.971  46.242  19.431 0.0000000000
128862  35.548  46.346  20.411 0.0000000000
128863  35.473  46.523  19.727 0.0000000000
128864  35.447  46.753  18.968 0.0000000000
128865  36.002  47.253  18.489 0.0000000000
128866  36.579  47.716  18.055 0.0000000000
131376  41.933  30.320  20.219 0.0000000000
131377  41.383  29.954  19.905 0.0000000000
131378  42.023  29.935  20.496 0.0000000000
131379  42.110  29.546  20.715 0.0000000000
131380  42.220  29.156  20.903 0.0000000000
131381  43.410  29.249  21.753 0.0000000000
131382  42.806  29.009  21.468 0.0000000000
131383  42.266  28.777  21.085 0.0000000000
131384  42.337  28.380  21.250 0.0000000000
131385  42.300  27.985  21.392 0.0000000000
131386  42.230  27.556  21.498 0.0000000000
131387  44.059  27.927  23.755 0.0000000000
131388  43.797  27.845  23.393 0.0000000000
131389  43.427  27.707  23.034 0.0000000000
131390  42.837  26.893  23.600 0.0000000000
131391  42.985  27.230  23.121 0.0000000000
131392  43.094  27.557  22.671 0.0000000000
131393  42.750  27.433  22.320 0.0000000000
131394  42.428  27.253  21.963 0.0000000000
131395  42.174  27.073  21.580 0.0000000000
131396  42.072  26.623  21.595 0.0000000000
131397  41.912  26.066  21.572 0.0000000000
131398  41.725  25.548  21.471 0.0000000000
131399  41.463  25.481  22.127 0.0000000000
131400  41.420  25.272  21.690 0.0000000000
131401  41.515  25.038  21.290 0.0000000000
131406  40.193  23.356  21.061 0.0000000000
131407  39.719  23.139  21.397 0.0000000000
131408  39.291  22.873  21.717 0.0000000000
131409  39.641  23.583  22.427 0.0000000000
131410  39.232  23.112  22.257 0.0000000000
131411  38.862  22.640  22.053 0.0000000000
131412  38.452  22.398  22.360 0.0000000000
131413  38.041  22.103  22.694 0.0000000000
131414  37.777  21.625  22.964 0.0000000000
131415  40.242  23.950  24.583 0.0000000000
131416  39.770  23.562  24.431 0.0000000000
131417  39.272  23.168  24.253 0.0000000000
131418  39.185  22.640  25.041 0.0000000000
131419  38.927  22.685  24.548 0.0000000000
131420  38.756  22.728  24.040 0.0000000000
131421  38.267  22.251  23.790 0.0000000000
131422  37.857  21.746  23.524 0.0000000000
131423  37.498  21.172  23.229 0.0000000000
131424  37.200  20.749  23.521 0.0000000000
131425  36.879  20.261  23.810 0.0000000000
131426  36.594  19.755  24.055 0.0000000000
131427  37.096  20.372  24.824 0.0000000000
131428  36.694  19.835  24.546 0.0000000000
131433  31.145  49.311  -0.912 0.0000000000
131434  31.605  49.501  -1.210 0.0000000000
131435  31.845  49.555  -0.507 0.0000000000
131436  32.408  49.896  -0.104 0.0000000000
131437  33.027  50.382  0.319 0.0000000000
131438  32.567  50.424  1.270 0.0000000000
131439  33.105  50.688  0.993 0.0000000000
131440  33.633  50.901  0.764 0.0000000000
131441  34.310  51.390  1.108 0.0000000000
131442  35.054  51.833  1.333 0.0000000000
131443  35.779  52.268  1.531 0.0000000000
131444  33.386  50.721  3.526 0.0000000000
131445  33.953  51.147  3.335 0.0000000000
131446  34.492  51.539  3.111 0.0000000000
131447  35.568  51.862  3.900 0.0000000000
131448  35.278  51.939  3.380 0.0000000000
131449  34.956  51.928  2.861 0.0000000000
131450  35.477  52.206  2.502 0.0000000000
131451  36.020  52.441  2.173 0.0000000000
131452  36.579  52.572  1.767 0.0000000000
131453  37.426  52.667  1.981 0.0000000000
131454  38.133  52.520  2.184 0.0000000000
131455  38.654  52.156  2.368 0.0000000000
131456  38.566  52.214  3.429 0.0000000000
131457  38.842  51.943  2.973 0.0000000000
131458  39.050  51.634  2.545 0.0000000000
131459  39.267  51.020  2.625 0.0000000000
131460  39.458  50.294  2.728 0.0000000000
131461  39.509  49.401  2.819 0.0000000000
131462  37.758  42.217  8.856 0.0000000000
131463  38.010  42.572  8.505 0.0000000000
131464  37.633  41.893  8.304 0.0000000000
131465  37.518  41.594  7.761 0.0000000000
131466  37.521  41.231  7.258 0.0000000000
131467  37.044  40.239  7.582 0.0000000000
131468  37.296  40.542  7.179 0.0000000000
131469  37.559  40.850  6.792 0.0000000000
131470  37.692  40.457  6.338 0.0000000000
131471  37.869  40.054  5.910 0.0000000000
131472  38.065  39.642  5.495 0.0000000000
131473  36.832  37.539  7.778 0.0000000000
131474  37.116  37.847  7.238 0.0000000000
131475  37.362  38.144  6.708 0.0000000000
131477  37.699  37.823  6.250 0.0000000000
131478  37.596  38.426  6.202 0.0000000000
131479  37.823  38.713  5.759 0.0000000000
131480  38.040  38.992  5.397 0.0000000000
131481  38.341  39.259  5.047 0.0000000000
132886  35.017  32.957  29.534 0.0000000000
132887  35.477  33.081  29.669 0.0000000000
132888  35.983  33.229  29.759 0.0000000000
133657  36.605  33.463  29.730 0.0000000000
133658  36.302  33.138  30.190 0.0000000000
133659  36.592  32.973  30.627 0.0000000000
133660  36.952  32.720  31.038 0.0000000000
133661  36.022  32.021  31.330 0.0000000000
133662  36.667  32.217  31.301 0.0000000000
133663  37.270  32.322  31.156 0.0000000000
133664  37.561  31.895  31.137 0.0000000000
133665  37.912  31.387  31.066 0.0000000000
133666  38.248  30.911  31.039 0.0000000000
133667  34.969  30.038  31.866 0.0000000000
133668  35.545  30.061  31.555 0.0000000000
133669  36.121  30.104  31.390 0.0000000000
133670  36.108  29.361  31.647 0.0000000000
133671  36.444  29.738  31.415 0.0000000000
133672  36.775  30.165  31.259 0.0000000000
133673  37.355  30.282  31.198 0.0000000000
133674  37.980  30.401  31.109 0.0000000000
133675  38.557  30.520  31.094 0.0000000000
133676  38.878  30.105  31.157 0.0000000000
133677  39.231  29.708  31.249 0.0000000000
133678  39.550  29.198  31.322 0.0000000000
133679  38.441  28.702  31.391 0.0000000000
133680  39.169  28.719  31.327 0.0000000000
133681  39.837  28.665  31.247 0.0000000000
133682  40.209  28.168  31.138 0.0000000000
133683  40.616  27.696  31.071 0.0000000000
133684  41.060  27.203  31.082 0.0000000000
138183  35.754  33.405  14.053 0.0000000000
138184  36.012  32.880  14.205 0.0000000000
138185  36.307  32.343  14.312 0.0000000000
138186  36.456  32.450  15.642 0.0000000000
138187  36.472  32.129  15.052 0.0000000000
138188  36.656  31.829  14.431 0.0000000000
138189  37.071  31.357  14.616 0.0000000000
138190  37.521  31.016  14.735 0.0000000000
138191  37.944  30.653  14.873 0.0000000000
138192  38.044  30.526  15.618 0.0000000000
138193  38.261  30.457  16.327 0.0000000000
138194  38.591  30.467  17.029 0.0000000000
138195  38.514  31.282  17.371 0.0000000000
138196  38.844  30.887  17.515 0.0000000000
138197  39.121  30.521  17.641 0.0000000000
138198  39.734  30.579  18.255 0.0000000000
138199  40.382  30.626  18.866 0.0000000000
138200  41.034  30.643  19.382 0.0000000000
138201  37.449  36.297  18.480 0.0000000000
138202  37.555  35.697  18.691 0.0000000000
138203  37.704  35.128  18.855 0.0000000000
138204  38.828  35.282  19.991 0.0000000000
138205  38.424  34.959  19.533 0.0000000000
138206  37.978  34.611  19.017 0.0000000000
138207  38.387  34.167  19.159 0.0000000000
138208  38.809  33.789  19.235 0.0000000000
138209  39.235  33.490  19.287 0.0000000000
138210  42.044  34.556  21.940 0.0000000000
138211  41.701  34.300  21.561 0.0000000000
138212  41.338  34.090  21.234 0.0000000000
138213  42.791  33.602  21.604 0.0000000000
138214  41.833  33.754  21.221 0.0000000000
138215  40.962  33.885  20.774 0.0000000000
138216  40.579  33.650  20.284 0.0000000000
138217  40.115  33.439  19.817 0.0000000000
138218  39.656  33.202  19.329 0.0000000000
138219  40.034  32.851  19.289 0.0000000000
138220  40.401  32.485  19.268 0.0000000000
138221  40.741  32.108  19.309 0.0000000000
138222  42.136  32.295  20.121 0.0000000000
138223  41.575  32.012  19.762 0.0000000000
138224  41.086  31.705  19.410 0.0000000000
138225  41.324  31.293  19.549 0.0000000000
138226  41.527  30.922  19.734 0.0000000000
138227  41.757  30.610  19.982 0.0000000000
138228  42.498  30.526  20.551 0.0000000000
138229  43.221  30.409  21.097 0.0000000000
138230  43.952  30.222  21.621 0.0000000000
138231  44.436  30.829  21.613 0.0000000000
138232  44.575  30.415  21.858 0.0000000000
138233  44.584  29.977  22.087 0.0000000000
138234  45.118  29.666  22.622 0.0000000000
138235  45.470  29.323  23.133 0.0000000000
138236  45.533  28.948  23.661 0.0000000000
138237  46.939  31.542  22.921 0.0000000000
138238  46.947  30.996  23.117 0.0000000000
138239  46.849  30.514  23.358 0.0000000000
138240  47.367  30.142  24.634 0.0000000000
138241  47.041  30.056  24.038 0.0000000000
138242  46.644  29.984  23.596 0.0000000000
138243  46.326  29.487  23.818 0.0000000000
138244  45.883  29.009  24.072 0.0000000000
138245  45.394  28.531  24.375 0.0000000000
138246  45.237  28.123  25.085 0.0000000000
138247  45.071  27.657  25.722 0.0000000000
138248  44.951  27.060  26.338 0.0000000000
138249  45.838  27.361  26.670 0.0000000000
138250  45.323  26.910  26.783 0.0000000000
138251  44.848  26.347  26.887 0.0000000000
138252  44.700  25.577  27.394 0.0000000000
138253  44.498  24.914  27.819 0.0000000000
138254  44.300  24.292  28.246 0.0000000000
138255  34.577  49.860  8.361 0.0000000000
138256  35.008  50.408  8.258 0.0000000000
138257  35.178  50.443  8.826 0.0000000000
138258  35.851  50.933  9.237 0.0000000000
138259  36.652  51.283  9.566 0.0000000000
138260  36.184  50.677  10.222 0.0000000000
138261  36.836  51.027  10.004 0.0000000000
138262  37.471  51.308  9.778 0.0000000000
138263  38.165  51.113  9.937 0.0000000000
138264  38.702  50.641  10.063 0.0000000000
138265  39.010  49.941  10.110 0.0000000000
138266  37.228  49.681  12.368 0.0000000000
138267  37.666  49.860  12.031 0.0000000000
138268  38.055  49.796  11.719 0.0000000000
138269  38.618  48.822  12.399 0.0000000000
138270  38.521  49.286  11.884 0.0000000000
138271  38.439  49.795  11.373 0.0000000000
138272  38.699  49.620  10.954 0.0000000000
138273  38.943  49.379  10.528 0.0000000000
138274  39.088  49.089  10.061 0.0000000000
138275  38.985  48.165  9.967 0.0000000000
138276  38.749  47.206  9.843 0.0000000000
138277  38.625  46.227  9.801 0.0000000000
138278  38.459  46.097  10.748 0.0000000000
138279  38.450  45.707  10.224 0.0000000000
138280  38.462  45.365  9.726 0.0000000000
138281  38.354  44.617  9.589 0.0000000000
138282  38.273  43.939  9.499 0.0000000000
138283  38.114  43.259  9.508 0.0000000000
138284  38.204  47.948  16.895 0.0000000000
138285  38.570  47.594  16.417 0.0000000000
138286  38.864  47.176  15.889 0.0000000000
138287  38.845  45.976  16.190 0.0000000000
138288  38.959  46.370  15.759 0.0000000000
138289  39.070  46.766  15.326 0.0000000000
138290  39.140  46.312  14.751 0.0000000000
138291  39.142  45.870  14.130 0.0000000000
138292  39.140  45.374  13.552 0.0000000000
138293  38.860  43.139  15.606 0.0000000000
138294  39.034  43.472  15.088 0.0000000000
138295  39.209  43.779  14.680 0.0000000000
138296  38.875  42.690  14.164 0.0000000000
138297  39.204  43.361  14.172 0.0000000000
138298  39.239  44.076  14.243 0.0000000000
138299  39.239  44.346  13.789 0.0000000000
138300  39.155  44.632  13.391 0.0000000000
138301  39.080  44.901  12.991 0.0000000000
138302  38.809  44.578  12.448 0.0000000000
138303  38.550  44.236  11.885 0.0000000000
138304  38.299  43.896  11.413 0.0000000000
138305  38.395  42.804  11.761 0.0000000000
138306  38.237  43.189  11.328 0.0000000000
138307  38.157  43.561  10.910 0.0000000000
138308  38.071  43.246  10.400 0.0000000000
138309  37.967  42.911  9.902 0.0000000000
138310  37.856  42.556  9.357 0.0000000000
138311  37.528  41.906  9.186 0.0000000000
138312  37.197  41.269  9.135 0.0000000000
138313  36.920  40.652  9.131 0.0000000000
138314  36.943  40.737  10.174 0.0000000000
138315  36.755  40.388  9.682 0.0000000000
138316  36.628  40.025  9.161 0.0000000000
138317  36.343  39.353  9.179 0.0000000000
138318  36.154  38.622  9.186 0.0000000000
138319  35.980  37.899  9.185 0.0000000000
138320  36.584  39.267  12.396 0.0000000000
138321  36.292  38.923  11.894 0.0000000000
138322  36.028  38.588  11.298 0.0000000000
138323  35.633  37.382  11.813 0.0000000000
138324  35.768  37.815  11.241 0.0000000000
138325  35.874  38.231  10.723 0.0000000000
138326  35.738  37.874  10.195 0.0000000000
138327  35.835  37.525  9.671 0.0000000000
138328  36.020  37.181  9.198 0.0000000000
138329  36.142  36.449  9.209 0.0000000000
138330  36.306  35.749  9.246 0.0000000000
138332  35.981  34.906  10.184 0.0000000000
138375  32.621  44.179  18.888 0.0000000000
138402  32.324  47.616  14.657 0.0000000000
138403  32.239  47.631  14.209 0.0000000000
138404  32.196  47.615  13.625 0.0000000000
138405  33.285  48.016  13.322 0.0000000000
138406  32.703  47.809  13.146 0.0000000000
138407  32.146  47.594  12.973 0.0000000000
138408  32.106  47.553  12.343 0.0000000000
138409  32.009  47.530  11.797 0.0000000000
138410  31.869  47.523  11.253 0.0000000000
138411  32.336  47.691  10.790 0.0000000000
138412  32.729  47.900  10.370 0.0000000000
138413  33.091  48.176  9.966 0.0000000000
138414  33.785  48.603  10.732 0.0000000000
138415  33.586  48.575  10.184 0.0000000000
138416  33.395  48.511  9.536 0.0000000000
138417  33.766  48.894  9.118 0.0000000000
138418  34.175  49.338  8.727 0.0000000000
145692  40.866  29.581  19.516 0.0000000000
145693  40.415  29.171  19.041 0.0000000000
145694  40.197  28.737  18.495 0.0000000000
145695  40.779  28.407  19.319 0.0000000000
145696  40.410  28.379  18.645 0.0000000000
145697  40.142  28.330  17.925 0.0000000000
145698  40.327  27.927  17.388 0.0000000000
145701  41.727  27.061  19.959 0.0000000000
145776  39.094  21.517  20.795 0.0000000000
145777  39.508  21.242  20.397 0.0000000000
145782  37.375  20.155  21.924 0.0000000000
145783  37.624  19.898  21.438 0.0000000000
145784  37.933  19.641  20.990 0.0000000000
145785  37.553  18.545  21.260 0.0000000000
145786  37.972  18.973  20.926 0.0000000000
145787  38.373  19.359  20.675 0.0000000000
145856  32.020  49.655  -1.536 0.0000000000
145857  32.528  49.777  -1.887 0.0000000000
145858  33.016  49.835  -2.288 0.0000000000
145859  33.884  50.217  -1.065 0.0000000000
145860  33.712  49.962  -1.872 0.0000000000
145865  36.580  52.014  0.032 0.0000000000
145866  36.379  51.574  -0.630 0.0000000000
145867  36.142  51.149  -1.202 0.0000000000
145868  37.455  51.620  -1.517 0.0000000000
145869  36.651  51.192  -1.631 0.0000000000
145870  35.925  50.826  -1.823 0.0000000000
145871  35.715  50.604  -2.522 0.0000000000
145892  39.609  49.187  -2.081 0.0000000000
145910  35.489  50.886  8.057 0.0000000000
145911  36.009  51.336  7.844 0.0000000000
145912  36.534  51.627  7.645 0.0000000000
145913  37.602  51.764  8.533 0.0000000000
145914  37.386  51.894  7.935 0.0000000000
145915  37.101  51.852  7.365 0.0000000000
145916  37.653  51.948  7.069 0.0000000000
145917  38.223  51.908  6.805 0.0000000000
145918  38.738  51.852  6.534 0.0000000000
145919  39.548  49.697  8.850 0.0000000000
145920  39.632  50.194  8.448 0.0000000000
145921  39.717  50.667  8.029 0.0000000000
145922  39.911  49.271  7.469 0.0000000000
145923  39.874  50.140  7.563 0.0000000000
145924  39.645  50.898  7.617 0.0000000000
145925  39.529  51.182  7.177 0.0000000000
145926  39.322  51.374  6.664 0.0000000000
145927  39.135  51.540  6.110 0.0000000000
145928  39.510  51.185  5.666 0.0000000000
145929  39.738  50.876  5.218 0.0000000000
145930  39.839  50.473  4.701 0.0000000000
145931  40.186  49.152  5.212 0.0000000000
145932  40.052  49.571  4.715 0.0000000000
145933  39.880  50.011  4.178 0.0000000000
145934  39.793  49.467  3.714 0.0000000000
145935  39.678  48.958  3.280 0.0000000000
145936  39.449  48.421  2.909 0.0000000000
145937  38.253  43.007  8.072 0.0000000000
145938  38.542  43.381  7.603 0.0000000000
145939  38.834  43.750  7.134 0.0000000000
145940  38.447  42.637  6.504 0.0000000000
145941  38.822  43.385  6.634 0.0000000000
145942  39.109  44.142  6.771 0.0000000000
145943  39.411  44.508  6.415 0.0000000000
145944  39.773  44.890  6.052 0.0000000000
145945  40.058  45.235  5.671 0.0000000000
145946  38.943  40.872  5.057 0.0000000000
145947  39.154  41.509  5.115 0.0000000000
145948  39.302  42.158  5.193 0.0000000000
145949  39.919  42.012  4.515 0.0000000000
145950  39.770  42.449  4.896 0.0000000000
145951  39.636  42.959  5.182 0.0000000000
145952  39.957  43.819  5.227 0.0000000000
145953  40.179  44.691  5.246 0.0000000000
145954  40.292  45.492  5.258 0.0000000000
145955  40.576  45.760  4.890 0.0000000000
145956  40.590  46.061  4.500 0.0000000000
145957  40.424  46.338  4.118 0.0000000000
145958  40.510  45.146  3.689 0.0000000000
145959  40.296  45.880  3.753 0.0000000000
145960  40.047  46.636  3.792 0.0000000000
145961  39.685  47.039  3.421 0.0000000000
145962  39.368  47.451  2.987 0.0000000000
145963  39.169  47.959  2.478 0.0000000000
145964  38.874  47.525  2.058 0.0000000000
145965  38.667  46.963  1.601 0.0000000000
145966  38.430  46.381  1.151 0.0000000000
145967  38.688  45.065  1.697 0.0000000000
145968  38.425  45.444  1.192 0.0000000000
145969  38.352  45.809  0.671 0.0000000000
145970  38.315  45.181  0.186 0.0000000000
145971  38.319  44.551  -0.303 0.0000000000
145972  38.453  43.952  -0.791 0.0000000000
145973  39.588  42.139  1.464 0.0000000000
145974  39.261  42.315  1.029 0.0000000000
145975  38.932  42.468  0.614 0.0000000000
145978  38.687  42.649  0.154 0.0000000000
145979  38.480  42.870  -0.302 0.0000000000
145980  38.495  43.121  -0.822 0.0000000000
145981  38.552  43.397  -1.287 0.0000000000
149964  33.840  40.230  23.244 0.0000000000
149971  34.168  39.039  23.410 0.0000000000
149972  34.231  39.714  23.404 0.0000000000
149973  34.310  40.378  23.392 0.0000000000
149974  34.768  40.540  23.529 0.0000000000
149975  35.254  40.568  23.600 0.0000000000
149976  35.766  40.538  23.634 0.0000000000
149977  36.175  39.197  23.848 0.0000000000
149978  36.234  39.836  23.721 0.0000000000
149979  36.312  40.493  23.697 0.0000000000
149980  36.935  40.479  23.763 0.0000000000
149981  37.711  40.468  23.875 0.0000000000
149982  38.434  40.443  24.071 0.0000000000
152173  39.016  40.021  24.344 0.0000000000
152174  39.597  39.583  24.632 0.0000000000
152175  40.129  39.198  24.922 0.0000000000
152176  39.149  38.363  25.070 0.0000000000
152177  39.922  38.584  25.207 0.0000000000
152178  40.637  38.823  25.201 0.0000000000
152179  41.126  38.457  25.421 0.0000000000
152180  41.609  38.061  25.628 0.0000000000
152181  42.001  37.639  25.791 0.0000000000
152182  38.169  36.466  26.234 0.0000000000
152183  38.822  36.744  26.353 0.0000000000
152184  39.534  36.952  26.445 0.0000000000
152185  39.865  36.034  26.980 0.0000000000
152186  40.065  36.583  26.724 0.0000000000
152187  40.313  37.107  26.453 0.0000000000
152188  41.064  37.247  26.387 0.0000000000
152189  41.740  37.256  26.207 0.0000000000
152190  42.410  37.245  25.858 0.0000000000
152191  42.821  36.833  25.890 0.0000000000
152192  43.227  36.359  25.912 0.0000000000
152193  43.589  35.800  25.943 0.0000000000
152194  42.780  35.377  26.636 0.0000000000
152195  43.414  35.323  26.329 0.0000000000
152196  44.058  35.284  26.054 0.0000000000
152197  44.553  34.731  26.220 0.0000000000
152198  45.049  34.210  26.422 0.0000000000
152199  45.544  33.759  26.670 0.0000000000
152200  37.245  33.638  29.748 0.0000000000
152201  37.826  33.697  29.779 0.0000000000
152202  38.408  33.834  29.723 0.0000000000
152203  38.528  33.271  30.422 0.0000000000
152204  38.744  33.644  30.137 0.0000000000
152205  38.985  33.850  29.630 0.0000000000
152206  39.577  33.835  29.436 0.0000000000
152207  40.177  33.845  29.180 0.0000000000
152208  40.797  33.840  28.977 0.0000000000
152209  39.763  31.588  31.040 0.0000000000
152210  40.080  32.120  30.849 0.0000000000
152211  40.366  32.538  30.439 0.0000000000
152212  41.470  31.924  30.511 0.0000000000
152213  41.060  32.428  30.322 0.0000000000
152214  40.701  32.884  30.066 0.0000000000
152215  40.999  33.189  29.668 0.0000000000
152216  41.225  33.447  29.250 0.0000000000
152217  41.470  33.716  28.727 0.0000000000
152218  42.104  33.621  28.483 0.0000000000
152219  42.722  33.572  28.191 0.0000000000
152220  43.341  33.547  27.899 0.0000000000
152221  43.561  32.705  28.683 0.0000000000
152222  43.808  33.048  28.129 0.0000000000
152223  44.030  33.519  27.574 0.0000000000
152224  44.716  33.473  27.321 0.0000000000
152225  45.396  33.430  27.140 0.0000000000
152226  46.024  33.209  26.891 0.0000000000
152227  46.460  32.571  27.097 0.0000000000
152228  46.846  31.909  27.311 0.0000000000
152229  47.191  31.223  27.539 0.0000000000
152230  46.491  30.902  28.289 0.0000000000
152231  47.064  30.710  28.038 0.0000000000
152232  47.505  30.544  27.802 0.0000000000
152233  47.779  29.755  28.016 0.0000000000
152234  47.852  28.970  28.153 0.0000000000
152235  47.828  28.257  28.293 0.0000000000
152236  45.703  29.111  30.115 0.0000000000
152237  46.324  28.876  29.980 0.0000000000
152238  47.002  28.615  29.780 0.0000000000
152239  47.100  27.572  30.411 0.0000000000
152240  47.319  27.962  29.930 0.0000000000
152241  47.495  28.360  29.480 0.0000000000
152242  47.776  28.089  29.182 0.0000000000
152243  47.821  27.808  28.804 0.0000000000
152244  47.714  27.598  28.448 0.0000000000
152245  47.392  26.961  28.505 0.0000000000
152246  46.996  26.356  28.541 0.0000000000
152247  46.528  25.795  28.591 0.0000000000
152248  47.001  25.441  29.466 0.0000000000
152249  46.505  25.308  29.032 0.0000000000
152250  46.004  25.216  28.639 0.0000000000
152251  45.434  24.685  28.668 0.0000000000
152252  44.842  24.298  28.661 0.0000000000
152253  44.281  23.864  28.625 0.0000000000
152260  34.983  27.853  33.544 0.0000000000
152261  35.386  27.727  33.147 0.0000000000
152262  35.915  27.569  32.777 0.0000000000
152266  36.748  26.424  34.254 0.0000000000
152267  36.358  26.707  34.053 0.0000000000
152268  35.982  26.976  33.881 0.0000000000
152269  36.073  27.060  33.325 0.0000000000
152270  36.264  27.241  32.837 0.0000000000
152271  36.512  27.452  32.422 0.0000000000
152272  37.124  27.292  32.050 0.0000000000
152273  37.754  27.184  31.756 0.0000000000
152274  38.388  27.052  31.488 0.0000000000
152275  38.470  26.375  31.880 0.0000000000
152276  38.795  26.669  31.551 0.0000000000
152277  39.135  27.026  31.309 0.0000000000
152278  39.923  26.943  31.172 0.0000000000
152279  40.703  26.846  31.173 0.0000000000
152280  41.524  26.721  31.203 0.0000000000
152281  38.343  24.184  37.003 0.0000000000
152282  38.574  24.443  36.492 0.0000000000
152283  38.780  24.640  36.007 0.0000000000
152284  39.276  24.010  35.789 0.0000000000
152285  39.197  24.422  35.670 0.0000000000
152286  38.945  24.797  35.536 0.0000000000
152287  39.090  24.923  35.064 0.0000000000
152288  39.269  25.023  34.535 0.0000000000
152289  39.542  25.118  33.965 0.0000000000
152296  40.537  24.853  34.121 0.0000000000
152297  40.194  25.043  33.819 0.0000000000
152298  39.830  25.216  33.485 0.0000000000
152299  40.132  25.325  33.038 0.0000000000
152300  40.443  25.447  32.592 0.0000000000
152301  40.791  25.633  32.239 0.0000000000
152302  41.876  25.403  32.619 0.0000000000
152303  41.479  25.629  32.279 0.0000000000
152304  41.147  25.840  31.927 0.0000000000
152305  41.487  26.079  31.648 0.0000000000
152306  41.918  26.316  31.444 0.0000000000
152307  42.324  26.595  31.339 0.0000000000
152308  43.091  26.432  31.504 0.0000000000
152309  43.865  26.283  31.722 0.0000000000
152310  44.604  26.098  31.853 0.0000000000
152311  44.503  25.551  32.249 0.0000000000
152312  44.921  25.727  32.108 0.0000000000
152313  45.308  25.889  31.943 0.0000000000
152314  45.895  25.635  31.997 0.0000000000
152315  46.368  25.223  31.976 0.0000000000
152316  46.677  24.806  31.829 0.0000000000
152324  46.537  24.146  31.783 0.0000000000
152325  46.852  24.376  31.542 0.0000000000
152326  46.804  24.020  31.120 0.0000000000
152327  46.501  23.743  30.709 0.0000000000
152328  45.949  23.508  30.276 0.0000000000
152330  45.457  23.092  30.098 0.0000000000
152331  45.473  23.467  29.787 0.0000000000
152332  44.878  23.470  29.366 0.0000000000
152333  44.276  23.456  28.951 0.0000000000
152334  43.687  23.552  28.466 0.0000000000
152335  43.107  23.259  28.292 0.0000000000
152336  42.516  22.952  28.121 0.0000000000
152337  41.891  22.624  27.931 0.0000000000
152339  41.773  22.238  28.186 0.0000000000
152340  41.253  22.274  27.693 0.0000000000
152341  40.662  21.948  27.460 0.0000000000
152342  40.028  21.622  27.231 0.0000000000
152343  39.395  21.279  27.024 0.0000000000
152351  39.214  20.894  27.217 0.0000000000
152352  38.781  20.903  26.833 0.0000000000
