# Supplementary material for: A connectional hub in the rostral anterior cingulate cortex links areas of emotion and cognitive control
Source: eLife. 2019 Jun 19;8:e43761. doi: 10.7554/eLife.43761 (PMC6624020; doi:10.7554/eLife.43761)
Supplement: Supplementary file 1. [file elife-43761-supp1.zip › rh.9L.label]

#!ascii label  , from subject fsaverage vox2ras=TkReg coords=white
1740
13  12.561  53.602  27.843 0.0000000000
94  10.866  37.372  49.879 0.0000000000
95  20.812  31.779  35.127 0.0000000000
214  10.545  25.578  55.863 0.0000000000
216  21.539  25.319  43.942 0.0000000000
456  11.429  47.518  40.145 0.0000000000
457  18.529  28.490  53.004 0.0000000000
458  18.213  36.848  43.099 0.0000000000
459  18.580  44.346  33.781 0.0000000000
998  7.784  46.968  43.047 0.0000000000
999  10.390  42.365  45.047 0.0000000000
1003  21.332  28.434  39.948 0.0000000000
1004  20.422  30.754  43.985 0.0000000000
1005  19.811  34.674  39.618 0.0000000000
1006  18.547  40.857  38.934 0.0000000000
1007  19.812  38.279  34.569 0.0000000000
1009  22.006  35.783  32.233 0.0000000000
1536  10.442  31.181  53.212 0.0000000000
1873  17.792  51.420  26.187 0.0000000000
2021  8.170  51.564  37.219 0.0000000000
2022  11.298  50.501  33.487 0.0000000000
2024  14.460  26.747  53.276 0.0000000000
2025  14.492  32.224  50.529 0.0000000000
2026  20.287  27.498  47.848 0.0000000000
2027  18.390  32.774  47.971 0.0000000000
2028  14.472  37.368  46.254 0.0000000000
2029  14.343  41.125  40.630 0.0000000000
2030  15.797  46.390  37.009 0.0000000000
2031  16.600  47.861  30.576 0.0000000000
2915  9.067  36.384  51.233 0.0000000000
2917  8.985  39.516  49.155 0.0000000000
2918  8.740  42.233  46.823 0.0000000000
2919  10.618  39.994  47.678 0.0000000000
2923  20.809  29.908  37.252 0.0000000000
2924  20.111  31.303  39.549 0.0000000000
2925  20.130  33.079  37.272 0.0000000000
2926  19.964  36.351  37.229 0.0000000000
2927  20.463  34.990  35.055 0.0000000000
2928  20.742  36.977  33.171 0.0000000000
2929  21.371  33.869  33.497 0.0000000000
3517  8.962  27.569  56.468 0.0000000000
3518  8.840  30.406  55.116 0.0000000000
3519  10.593  28.591  55.026 0.0000000000
4430  9.697  47.761  42.061 0.0000000000
4431  8.076  49.584  40.368 0.0000000000
4432  9.811  49.937  38.966 0.0000000000
4433  9.627  51.477  35.425 0.0000000000
4434  11.358  49.036  36.837 0.0000000000
4440  16.562  27.628  53.527 0.0000000000
4441  14.587  29.771  52.534 0.0000000000
4442  16.567  30.582  52.018 0.0000000000
4445  21.147  26.428  45.694 0.0000000000
4446  19.182  33.996  43.522 0.0000000000
4447  19.742  31.924  45.991 0.0000000000
4448  17.886  34.451  45.198 0.0000000000
4449  16.551  35.126  47.071 0.0000000000
4450  16.433  37.107  44.571 0.0000000000
4451  14.173  38.864  43.419 0.0000000000
4452  16.612  39.033  42.126 0.0000000000
4453  17.844  42.283  36.284 0.0000000000
4454  16.886  43.673  38.266 0.0000000000
4455  17.526  45.678  35.831 0.0000000000
4456  15.791  47.131  33.608 0.0000000000
4457  18.151  47.040  33.151 0.0000000000
6404  8.936  44.971  44.458 0.0000000000
6405  10.622  44.918  42.523 0.0000000000
6411  22.518  27.246  42.597 0.0000000000
6412  21.960  28.245  44.417 0.0000000000
6413  20.846  29.727  42.075 0.0000000000
6414  19.681  32.717  41.641 0.0000000000
6415  19.658  36.215  41.584 0.0000000000
6416  18.840  39.083  41.469 0.0000000000
6417  19.775  38.018  39.572 0.0000000000
6418  19.112  39.595  36.798 0.0000000000
6419  18.803  41.156  33.756 0.0000000000
6420  19.940  43.521  32.099 0.0000000000
6421  20.057  40.223  32.423 0.0000000000
6422  21.662  38.942  31.663 0.0000000000
7421  8.827  33.261  53.032 0.0000000000
7422  10.539  34.150  51.541 0.0000000000
7430  22.321  24.534  42.246 0.0000000000
7431  22.940  26.330  40.575 0.0000000000
7432  21.967  27.298  37.606 0.0000000000
8239  14.805  52.066  26.427 0.0000000000
8241  16.002  53.934  24.648 0.0000000000
8638  8.238  53.248  34.107 0.0000000000
8639  10.182  53.036  32.573 0.0000000000
8640  12.002  52.065  30.685 0.0000000000
8646  12.327  26.103  54.057 0.0000000000
8647  12.526  29.179  53.412 0.0000000000
8648  12.367  31.581  51.559 0.0000000000
8649  12.511  34.498  49.810 0.0000000000
8652  19.437  28.307  50.490 0.0000000000
8653  21.452  29.149  46.292 0.0000000000
8654  20.437  30.478  48.524 0.0000000000
8655  18.416  31.061  50.640 0.0000000000
8656  16.473  32.808  49.623 0.0000000000
8657  14.591  34.895  48.383 0.0000000000
8658  12.625  37.566  47.914 0.0000000000
8659  12.245  39.524  45.501 0.0000000000
8660  12.014  41.548  42.438 0.0000000000
8661  12.726  44.364  40.258 0.0000000000
8662  16.852  41.337  40.370 0.0000000000
8663  15.102  44.088  39.324 0.0000000000
8664  13.574  46.734  38.073 0.0000000000
8665  13.446  47.742  34.785 0.0000000000
8666  13.681  49.035  31.603 0.0000000000
8667  14.397  50.146  28.627 0.0000000000
8668  17.293  49.231  27.957 0.0000000000
10595  9.958  36.943  50.678 0.0000000000
10596  9.067  37.991  50.283 0.0000000000
10597  9.988  38.509  49.641 0.0000000000
10598  9.836  39.878  48.501 0.0000000000
10599  10.797  38.779  48.833 0.0000000000
10603  20.757  30.833  36.137 0.0000000000
10604  20.389  31.469  37.281 0.0000000000
10605  20.342  32.405  36.161 0.0000000000
10606  20.109  34.017  36.147 0.0000000000
10607  20.504  33.333  35.053 0.0000000000
10608  20.837  34.404  34.202 0.0000000000
10609  20.982  32.816  34.236 0.0000000000
11196  9.023  26.039  56.906 0.0000000000
11197  9.798  26.658  56.264 0.0000000000
11198  9.774  28.088  55.852 0.0000000000
11199  10.577  27.081  55.479 0.0000000000
12110  10.542  47.692  41.087 0.0000000000
12111  9.834  48.991  40.568 0.0000000000
12112  10.733  48.841  39.574 0.0000000000
12113  10.560  49.580  37.906 0.0000000000
12114  11.493  48.433  38.574 0.0000000000
12120  17.578  28.107  53.493 0.0000000000
12121  16.626  29.239  52.918 0.0000000000
12122  17.517  29.599  52.622 0.0000000000
12125  21.326  25.853  44.874 0.0000000000
12126  18.768  35.451  43.368 0.0000000000
12127  18.588  34.212  44.405 0.0000000000
12128  18.001  35.558  44.100 0.0000000000
12129  17.294  35.782  44.917 0.0000000000
12130  17.374  36.970  43.709 0.0000000000
12131  16.470  37.991  43.271 0.0000000000
12132  17.590  38.098  42.717 0.0000000000
12133  18.016  43.264  34.884 0.0000000000
12134  17.612  43.886  36.059 0.0000000000
12135  18.040  44.941  34.791 0.0000000000
12136  17.707  46.462  34.465 0.0000000000
12137  18.574  46.080  33.968 0.0000000000
12138  19.124  47.051  33.250 0.0000000000
12139  19.284  45.668  33.384 0.0000000000
14510  9.630  42.449  46.001 0.0000000000
14511  8.791  43.600  45.664 0.0000000000
14512  9.657  43.707  44.827 0.0000000000
14513  9.824  45.078  43.538 0.0000000000
14514  10.418  43.640  43.764 0.0000000000
14523  21.941  27.902  41.311 0.0000000000
14524  21.756  28.491  42.362 0.0000000000
14525  21.098  29.072  41.013 0.0000000000
14526  19.851  32.965  39.520 0.0000000000
14527  19.830  32.044  40.652 0.0000000000
14528  19.688  33.815  40.597 0.0000000000
14529  19.598  34.487  41.539 0.0000000000
14530  19.774  35.530  40.625 0.0000000000
14531  19.855  37.084  40.742 0.0000000000
14532  19.906  36.325  39.698 0.0000000000
14533  19.963  37.351  35.920 0.0000000000
14534  19.762  38.067  37.082 0.0000000000
14535  19.421  38.937  35.662 0.0000000000
14536  18.753  40.323  35.313 0.0000000000
14537  19.239  39.797  34.173 0.0000000000
14538  19.380  40.711  33.033 0.0000000000
14539  19.748  39.233  33.408 0.0000000000
14540  21.316  36.344  32.617 0.0000000000
14541  21.153  37.994  32.360 0.0000000000
14542  21.827  37.302  31.939 0.0000000000
16310  9.614  30.884  54.166 0.0000000000
16311  8.790  31.847  53.996 0.0000000000
16312  9.557  32.250  53.118 0.0000000000
16313  9.652  33.712  52.260 0.0000000000
16314  10.392  32.560  52.235 0.0000000000
16331  22.967  25.468  41.761 0.0000000000
18112  16.151  51.592  26.106 0.0000000000
18113  15.512  53.155  25.687 0.0000000000
18114  16.791  52.726  25.396 0.0000000000
19045  6.979  46.132  43.020 0.0000000000
19047  7.341  47.555  41.829 0.0000000000
19048  8.106  50.605  38.810 0.0000000000
19049  7.486  49.915  39.040 0.0000000000
19050  7.474  50.973  37.557 0.0000000000
19052  7.519  52.027  36.045 0.0000000000
19053  7.473  52.961  34.493 0.0000000000
19054  8.132  52.472  35.615 0.0000000000
19055  10.420  51.053  34.414 0.0000000000
19056  9.808  52.277  33.909 0.0000000000
19057  10.759  51.810  32.984 0.0000000000
19058  11.151  52.618  31.663 0.0000000000
19059  11.719  51.265  32.115 0.0000000000
19075  13.324  26.486  53.511 0.0000000000
19076  12.464  27.757  53.824 0.0000000000
19077  13.508  27.984  53.444 0.0000000000
19078  14.643  31.009  51.646 0.0000000000
19079  13.473  30.645  52.093 0.0000000000
19080  13.431  31.889  50.965 0.0000000000
19081  12.390  32.980  50.611 0.0000000000
19082  13.479  33.272  49.954 0.0000000000
19086  19.871  25.963  47.377 0.0000000000
19088  19.558  26.345  48.700 0.0000000000
19089  19.466  26.633  50.211 0.0000000000
19090  19.853  27.989  49.162 0.0000000000
19091  21.185  29.402  44.280 0.0000000000
19092  21.610  28.669  45.234 0.0000000000
19093  20.956  29.937  45.145 0.0000000000
19094  19.132  32.386  46.951 0.0000000000
19095  20.170  31.154  47.255 0.0000000000
19096  19.485  31.698  48.361 0.0000000000
19097  19.505  30.949  49.659 0.0000000000
19098  18.491  32.032  49.345 0.0000000000
19099  17.432  32.020  50.187 0.0000000000
19100  17.461  32.979  48.871 0.0000000000
19101  15.578  36.269  46.676 0.0000000000
19102  15.563  35.077  47.772 0.0000000000
19103  14.629  36.252  47.370 0.0000000000
19104  13.621  36.206  48.091 0.0000000000
19105  13.564  37.422  47.042 0.0000000000
19106  12.542  38.603  46.846 0.0000000000
19107  13.376  38.361  45.864 0.0000000000
19108  14.211  39.831  41.762 0.0000000000
19109  13.027  40.010  42.752 0.0000000000
19110  13.044  41.232  41.264 0.0000000000
19111  12.195  42.998  41.198 0.0000000000
19112  13.417  42.700  40.319 0.0000000000
19113  18.885  40.052  40.308 0.0000000000
19114  17.959  40.273  40.914 0.0000000000
19115  17.908  41.285  39.890 0.0000000000
19116  16.430  45.249  37.829 0.0000000000
19117  16.122  43.987  38.946 0.0000000000
19118  15.496  45.369  38.326 0.0000000000
19119  14.430  45.347  38.751 0.0000000000
19120  14.742  46.408  37.484 0.0000000000
19121  13.590  47.340  36.544 0.0000000000
19122  14.707  47.011  35.866 0.0000000000
19123  16.017  47.367  31.982 0.0000000000
19124  14.678  47.801  32.459 0.0000000000
19125  15.044  48.298  30.908 0.0000000000
19126  14.120  49.598  30.134 0.0000000000
19127  15.615  48.805  29.448 0.0000000000
19128  15.730  49.554  28.144 0.0000000000
19129  17.009  48.421  29.243 0.0000000000
23677  8.221  35.714  51.721 0.0000000000
23679  8.191  37.284  50.712 0.0000000000
23680  8.067  38.881  49.669 0.0000000000
23681  7.992  40.409  48.537 0.0000000000
23682  7.860  41.835  47.370 0.0000000000
23683  8.833  40.877  47.986 0.0000000000
23684  9.652  41.141  47.246 0.0000000000
23685  10.485  41.207  46.359 0.0000000000
23691  20.965  29.078  38.618 0.0000000000
23692  20.631  29.794  39.665 0.0000000000
23693  20.428  30.557  38.432 0.0000000000
23694  20.094  32.173  38.390 0.0000000000
23695  19.947  33.854  38.417 0.0000000000
23696  19.891  35.443  38.454 0.0000000000
23697  19.976  34.696  37.235 0.0000000000
23698  20.118  35.616  36.080 0.0000000000
23699  20.274  36.589  34.881 0.0000000000
23700  20.214  37.608  33.807 0.0000000000
23701  20.633  35.986  34.147 0.0000000000
23702  21.057  35.441  33.381 0.0000000000
23703  21.687  34.874  32.856 0.0000000000
24763  8.885  29.088  55.940 0.0000000000
24764  9.708  29.506  55.188 0.0000000000
24765  10.497  29.944  54.199 0.0000000000
25844  18.129  52.434  25.390 0.0000000000
26404  8.701  47.542  42.688 0.0000000000
26405  8.023  48.329  41.773 0.0000000000
26406  8.919  48.832  41.356 0.0000000000
26407  8.969  50.000  39.801 0.0000000000
26408  8.912  50.826  38.184 0.0000000000
26409  8.882  51.667  36.394 0.0000000000
26410  9.641  50.693  37.189 0.0000000000
26411  10.387  50.290  36.116 0.0000000000
26412  11.137  49.689  35.076 0.0000000000
26422  15.524  27.241  53.373 0.0000000000
26423  14.607  28.381  53.165 0.0000000000
26424  15.652  28.749  53.032 0.0000000000
26425  15.696  30.222  52.325 0.0000000000
26426  15.570  31.405  51.284 0.0000000000
26430  20.303  25.483  46.281 0.0000000000
26431  20.775  26.922  46.710 0.0000000000
26432  19.712  32.286  43.842 0.0000000000
26433  20.160  31.433  45.027 0.0000000000
26434  19.304  32.830  44.740 0.0000000000
26435  18.756  33.232  45.620 0.0000000000
26436  18.087  33.514  46.523 0.0000000000
26437  17.426  33.842  47.494 0.0000000000
26438  17.325  34.824  46.138 0.0000000000
26439  16.503  36.067  45.811 0.0000000000
26440  15.489  37.267  45.487 0.0000000000
26441  14.320  38.158  45.006 0.0000000000
26442  15.337  38.026  44.054 0.0000000000
26443  15.360  38.850  42.608 0.0000000000
26444  15.433  39.993  41.380 0.0000000000
26445  18.136  41.524  37.678 0.0000000000
26446  17.656  42.090  38.698 0.0000000000
26447  17.451  42.964  37.374 0.0000000000
26448  17.166  44.706  37.027 0.0000000000
26449  16.779  46.249  36.415 0.0000000000
26450  15.767  46.861  35.294 0.0000000000
26451  16.821  46.746  34.913 0.0000000000
26452  16.976  47.018  33.236 0.0000000000
26453  17.455  47.332  31.859 0.0000000000
26454  17.904  47.837  30.574 0.0000000000
26455  18.627  47.503  31.900 0.0000000000
30297  7.361  45.475  44.237 0.0000000000
30298  7.854  43.261  46.281 0.0000000000
30299  7.988  44.640  45.155 0.0000000000
30300  8.281  46.123  43.863 0.0000000000
30301  9.275  46.346  43.220 0.0000000000
30302  10.219  46.353  42.365 0.0000000000
30303  11.082  46.234  41.355 0.0000000000
30314  19.508  27.184  53.259 0.0000000000
30315  22.312  26.283  43.584 0.0000000000
30316  22.054  26.813  44.465 0.0000000000
30317  22.283  27.731  43.601 0.0000000000
30318  21.384  29.045  43.354 0.0000000000
30319  20.651  30.207  43.138 0.0000000000
30320  20.340  30.465  40.760 0.0000000000
30321  20.109  31.070  41.828 0.0000000000
30322  19.920  31.715  42.765 0.0000000000
30323  19.555  33.394  42.618 0.0000000000
30324  19.351  35.048  42.535 0.0000000000
30325  19.082  36.646  42.491 0.0000000000
30326  18.548  38.011  42.299 0.0000000000
30327  19.447  37.717  41.758 0.0000000000
30328  19.539  38.677  40.627 0.0000000000
30329  19.314  39.503  39.302 0.0000000000
30330  19.893  37.161  38.476 0.0000000000
30331  19.461  38.843  38.263 0.0000000000
30332  18.866  40.186  37.920 0.0000000000
30333  18.405  40.892  36.493 0.0000000000
30334  18.231  41.699  35.019 0.0000000000
30335  18.574  42.685  33.632 0.0000000000
30336  19.182  43.994  32.836 0.0000000000
30337  19.175  42.240  32.688 0.0000000000
30338  19.890  41.726  32.032 0.0000000000
30339  20.606  41.202  31.745 0.0000000000
30340  20.431  38.648  32.778 0.0000000000
30341  20.818  39.687  31.959 0.0000000000
30342  21.407  40.641  31.545 0.0000000000
32755  7.975  31.299  54.624 0.0000000000
32756  8.030  32.712  53.623 0.0000000000
32757  8.096  34.178  52.701 0.0000000000
32758  8.951  34.787  52.159 0.0000000000
32759  9.829  35.334  51.527 0.0000000000
32760  10.703  35.735  50.833 0.0000000000
32780  21.847  24.885  43.083 0.0000000000
32781  22.633  25.916  42.614 0.0000000000
32782  22.785  26.730  41.604 0.0000000000
32783  22.156  27.359  40.248 0.0000000000
32785  22.430  26.771  39.093 0.0000000000
32786  21.595  27.831  38.786 0.0000000000
32787  21.317  28.522  37.382 0.0000000000
32788  21.203  29.394  36.212 0.0000000000
32789  21.205  30.277  35.154 0.0000000000
32790  21.305  31.177  34.370 0.0000000000
35017  13.569  52.750  27.016 0.0000000000
35019  14.355  53.715  26.087 0.0000000000
35022  17.065  53.230  24.218 0.0000000000
36160  7.477  48.805  40.456 0.0000000000
36167  7.686  53.889  33.092 0.0000000000
36168  8.486  54.147  32.689 0.0000000000
36169  8.866  52.495  34.847 0.0000000000
36170  9.141  53.250  33.433 0.0000000000
36171  9.507  54.204  32.013 0.0000000000
36172  10.482  54.011  31.178 0.0000000000
36173  11.349  53.459  30.184 0.0000000000
36174  12.200  52.776  29.086 0.0000000000
36192  11.396  25.817  54.870 0.0000000000
36193  11.477  27.336  54.557 0.0000000000
36194  11.484  28.885  54.120 0.0000000000
36195  11.467  30.101  53.284 0.0000000000
36196  13.549  29.410  52.915 0.0000000000
36197  12.507  30.312  52.583 0.0000000000
36198  11.405  31.300  52.312 0.0000000000
36199  11.374  32.762  51.456 0.0000000000
36200  11.490  34.347  50.685 0.0000000000
36201  11.643  35.942  49.889 0.0000000000
36209  19.661  27.000  51.796 0.0000000000
36210  19.147  28.509  51.917 0.0000000000
36211  21.825  27.310  45.221 0.0000000000
36212  21.607  27.806  46.107 0.0000000000
36213  21.142  28.383  47.217 0.0000000000
36214  20.675  30.582  46.221 0.0000000000
36215  21.002  29.733  47.475 0.0000000000
36216  20.622  28.926  48.377 0.0000000000
36217  20.031  29.475  49.581 0.0000000000
36218  19.146  29.813  50.700 0.0000000000
36219  18.311  29.812  51.881 0.0000000000
36220  17.397  30.943  51.502 0.0000000000
36221  16.482  31.815  50.874 0.0000000000
36222  15.493  32.520  50.096 0.0000000000
36223  16.511  34.028  48.368 0.0000000000
36224  15.519  33.761  48.936 0.0000000000
36225  14.549  33.487  49.408 0.0000000000
36226  13.574  34.722  49.015 0.0000000000
36227  12.607  36.103  48.927 0.0000000000
36228  11.748  37.519  48.909 0.0000000000
36229  11.671  38.828  47.867 0.0000000000
36230  11.456  39.889  46.570 0.0000000000
36231  11.289  40.923  45.224 0.0000000000
36232  13.179  39.114  44.431 0.0000000000
36233  12.086  40.401  43.998 0.0000000000
36234  11.202  42.017  43.762 0.0000000000
36235  11.260  43.312  42.446 0.0000000000
36236  11.624  44.624  41.287 0.0000000000
36237  12.096  45.990  40.251 0.0000000000
36238  17.776  39.187  41.803 0.0000000000
36239  16.710  40.158  41.202 0.0000000000
36240  15.592  41.275  40.550 0.0000000000
36241  16.913  42.507  39.393 0.0000000000
36242  15.890  42.679  39.764 0.0000000000
36243  14.632  42.632  39.993 0.0000000000
36244  13.941  44.088  39.675 0.0000000000
36245  13.272  45.674  39.379 0.0000000000
36246  12.473  47.094  38.978 0.0000000000
36247  12.519  47.845  37.443 0.0000000000
36248  12.267  48.423  35.695 0.0000000000
36249  12.182  48.978  33.953 0.0000000000
36250  14.607  47.405  34.152 0.0000000000
36251  13.374  48.271  33.141 0.0000000000
36252  12.374  49.728  32.433 0.0000000000
36253  12.891  50.527  31.062 0.0000000000
36254  13.101  51.136  29.534 0.0000000000
36255  13.329  51.807  28.040 0.0000000000
36256  14.534  50.978  27.374 0.0000000000
36257  15.934  50.392  26.929 0.0000000000
36258  17.516  50.259  26.912 0.0000000000
36283  21.619  32.205  33.600 0.0000000000
41315  10.419  37.148  50.346 0.0000000000
41316  9.959  37.761  50.184 0.0000000000
41317  10.434  37.971  49.806 0.0000000000
41318  10.414  38.675  49.261 0.0000000000
41319  10.829  38.104  49.399 0.0000000000
41323  20.765  31.291  35.624 0.0000000000
41324  20.523  31.609  36.081 0.0000000000
41325  20.550  32.107  35.634 0.0000000000
41326  20.401  32.876  35.595 0.0000000000
41327  20.618  32.541  35.117 0.0000000000
41328  20.719  33.038  34.640 0.0000000000
41329  20.884  32.277  34.648 0.0000000000
41915  10.161  25.371  56.321 0.0000000000
41916  9.828  25.900  56.474 0.0000000000
41917  10.170  26.133  56.083 0.0000000000
41918  10.164  26.885  55.857 0.0000000000
41919  10.550  26.359  55.663 0.0000000000
42830  11.039  47.599  40.631 0.0000000000
42831  10.685  48.308  40.358 0.0000000000
42832  11.137  48.206  39.845 0.0000000000
42833  11.111  48.646  39.030 0.0000000000
42834  11.510  48.031  39.361 0.0000000000
42838  18.568  27.831  53.510 0.0000000000
42840  18.042  28.355  53.301 0.0000000000
42841  17.541  28.867  53.080 0.0000000000
42842  18.016  29.061  52.827 0.0000000000
42843  21.167  24.899  44.137 0.0000000000
42844  20.999  25.126  44.614 0.0000000000
42845  21.383  25.601  44.409 0.0000000000
42846  18.510  36.175  43.215 0.0000000000
42847  18.369  35.544  43.698 0.0000000000
42848  18.071  36.203  43.537 0.0000000000
42849  17.683  36.226  43.933 0.0000000000
42850  17.780  36.904  43.354 0.0000000000
42851  17.453  37.504  43.201 0.0000000000
42852  17.909  37.499  42.925 0.0000000000
42853  18.275  43.767  34.248 0.0000000000
42854  18.012  44.087  34.817 0.0000000000
42855  18.268  44.598  34.267 0.0000000000
42856  18.289  45.532  34.362 0.0000000000
42857  18.608  45.234  33.914 0.0000000000
42858  18.927  45.853  33.714 0.0000000000
42859  18.888  45.036  33.517 0.0000000000
45230  10.008  42.436  45.541 0.0000000000
45231  9.625  43.075  45.424 0.0000000000
45232  10.019  43.040  44.938 0.0000000000
45233  10.054  43.654  44.319 0.0000000000
45234  10.395  42.955  44.420 0.0000000000
45243  21.638  28.150  40.595 0.0000000000
45244  21.484  28.466  41.117 0.0000000000
45245  21.178  28.775  40.454 0.0000000000
45246  19.787  33.814  39.556 0.0000000000
45247  19.745  33.348  40.110 0.0000000000
45248  19.759  34.235  40.124 0.0000000000
45249  19.719  34.668  40.599 0.0000000000
45250  19.814  35.076  40.147 0.0000000000
45251  19.868  35.918  40.187 0.0000000000
45252  19.867  35.502  39.671 0.0000000000
45253  19.871  37.809  35.267 0.0000000000
45254  19.723  38.179  35.775 0.0000000000
45255  19.574  38.648  35.086 0.0000000000
45256  19.290  39.362  34.893 0.0000000000
45257  19.506  39.067  34.382 0.0000000000
45258  19.467  39.522  33.790 0.0000000000
45259  19.735  38.754  33.970 0.0000000000
45260  21.687  36.038  32.444 0.0000000000
45261  21.545  36.787  32.267 0.0000000000
45262  21.899  36.520  32.116 0.0000000000
47030  10.036  31.028  53.681 0.0000000000
47031  9.594  31.513  53.642 0.0000000000
47032  10.005  31.714  53.171 0.0000000000
47033  9.966  32.432  52.698 0.0000000000
47034  10.377  31.862  52.712 0.0000000000
48832  16.970  51.427  26.094 0.0000000000
48833  16.512  52.187  25.764 0.0000000000
48834  17.261  52.039  25.792 0.0000000000
49765  7.337  46.575  43.083 0.0000000000
49766  7.166  46.817  42.439 0.0000000000
49767  7.528  47.296  42.485 0.0000000000
49768  8.119  51.066  38.050 0.0000000000
49769  7.739  50.811  38.240 0.0000000000
49770  7.803  51.345  37.442 0.0000000000
49771  7.509  51.530  36.776 0.0000000000
49772  7.842  51.854  36.662 0.0000000000
49773  7.795  52.280  35.870 0.0000000000
49774  8.128  52.000  36.426 0.0000000000
49775  10.854  50.777  33.936 0.0000000000
49776  10.576  51.452  33.646 0.0000000000
49777  11.034  51.181  33.210 0.0000000000
49778  11.249  51.563  32.555 0.0000000000
49779  11.490  50.897  32.788 0.0000000000
49795  13.896  26.573  53.360 0.0000000000
49796  13.457  27.198  53.486 0.0000000000
49797  13.993  27.396  53.366 0.0000000000
49798  14.565  31.632  51.099 0.0000000000
49799  14.019  31.448  51.284 0.0000000000
49800  13.941  32.078  50.719 0.0000000000
49801  13.447  32.608  50.450 0.0000000000
49802  13.950  32.739  50.177 0.0000000000
49806  20.105  26.776  47.592 0.0000000000
49807  19.668  26.196  48.024 0.0000000000
49808  19.842  26.941  48.220 0.0000000000
49809  19.709  27.166  48.919 0.0000000000
49810  20.046  27.700  48.439 0.0000000000
49811  20.821  30.070  44.149 0.0000000000
49812  21.130  29.677  44.704 0.0000000000
49813  20.706  30.348  44.565 0.0000000000
49814  18.786  32.568  47.461 0.0000000000
49815  19.344  32.026  47.664 0.0000000000
49816  18.915  32.244  48.177 0.0000000000
49817  18.989  31.934  48.873 0.0000000000
49818  18.419  32.428  48.642 0.0000000000
49819  17.990  32.514  49.144 0.0000000000
49820  17.899  32.914  48.414 0.0000000000
49821  15.011  36.833  46.452 0.0000000000
49822  15.076  36.264  47.003 0.0000000000
49823  14.564  36.817  46.828 0.0000000000
49824  14.095  36.816  47.204 0.0000000000
49825  14.030  37.363  46.658 0.0000000000
49826  13.535  37.957  46.488 0.0000000000
49827  13.927  37.854  46.041 0.0000000000
49828  14.242  40.459  41.107 0.0000000000
49829  13.572  40.472  41.375 0.0000000000
49830  13.686  41.156  40.848 0.0000000000
49831  13.182  41.954  40.702 0.0000000000
49832  13.848  41.859  40.406 0.0000000000
49833  18.738  40.500  39.615 0.0000000000
49834  18.419  40.711  40.104 0.0000000000
49835  18.338  41.101  39.471 0.0000000000
49836  16.169  45.894  37.466 0.0000000000
49837  15.985  45.323  38.093 0.0000000000
49838  15.665  45.897  37.702 0.0000000000
49839  15.145  45.904  37.934 0.0000000000
49840  15.259  46.349  37.208 0.0000000000
49841  14.741  46.741  36.670 0.0000000000
49842  15.259  46.687  36.459 0.0000000000
49843  16.251  47.606  31.284 0.0000000000
49844  15.519  47.769  31.438 0.0000000000
49845  15.788  48.023  30.690 0.0000000000
49846  15.329  48.546  30.109 0.0000000000
49847  16.098  48.223  29.949 0.0000000000
49848  16.324  48.555  29.326 0.0000000000
49849  16.835  48.109  29.917 0.0000000000
54820  8.651  36.031  51.533 0.0000000000
54821  8.256  36.476  51.226 0.0000000000
54822  8.639  36.852  51.002 0.0000000000
54823  9.057  38.766  49.723 0.0000000000
54824  8.590  38.448  50.034 0.0000000000
54825  8.615  39.208  49.492 0.0000000000
54826  8.096  39.648  49.116 0.0000000000
54827  8.466  39.993  48.877 0.0000000000
54828  8.387  40.689  48.296 0.0000000000
54829  8.894  40.220  48.575 0.0000000000
54830  10.193  40.007  47.994 0.0000000000
54831  9.705  40.534  47.822 0.0000000000
54832  10.121  40.581  47.446 0.0000000000
54833  10.082  41.179  46.836 0.0000000000
54834  10.515  40.615  46.996 0.0000000000
54843  20.866  29.468  37.918 0.0000000000
54844  20.667  29.813  38.491 0.0000000000
54845  20.653  30.212  37.873 0.0000000000
54846  20.221  32.251  37.283 0.0000000000
54847  20.193  31.793  37.836 0.0000000000
54848  20.127  32.618  37.811 0.0000000000
54849  19.990  32.993  38.404 0.0000000000
54850  20.033  33.459  37.844 0.0000000000
54851  19.980  34.260  37.852 0.0000000000
54852  20.043  33.870  37.276 0.0000000000
54853  20.265  34.486  35.583 0.0000000000
54854  20.140  34.801  36.132 0.0000000000
54855  20.283  35.293  35.572 0.0000000000
54856  20.264  36.107  35.497 0.0000000000
54857  20.447  35.786  35.021 0.0000000000
54858  20.433  36.249  34.505 0.0000000000
54859  20.592  35.484  34.628 0.0000000000
54860  21.047  34.150  33.820 0.0000000000
54861  20.959  34.942  33.787 0.0000000000
54862  21.218  34.653  33.473 0.0000000000
54863  21.377  35.141  33.128 0.0000000000
54864  21.552  34.399  33.161 0.0000000000
56623  9.025  26.808  56.691 0.0000000000
56624  8.631  26.449  56.904 0.0000000000
56625  8.585  27.247  56.687 0.0000000000
56627  8.472  28.003  56.458 0.0000000000
56628  8.424  28.749  56.210 0.0000000000
56629  8.909  28.322  56.245 0.0000000000
56630  10.191  28.338  55.477 0.0000000000
56631  9.734  28.852  55.573 0.0000000000
56632  10.153  29.047  55.122 0.0000000000
56633  10.077  29.741  54.704 0.0000000000
56634  10.521  29.281  54.668 0.0000000000
59365  9.193  47.669  42.385 0.0000000000
59366  8.839  48.253  42.051 0.0000000000
59367  9.342  48.369  41.754 0.0000000000
59368  9.863  49.517  39.797 0.0000000000
59369  9.407  49.536  40.214 0.0000000000
59370  9.404  50.020  39.417 0.0000000000
59371  8.947  50.429  39.009 0.0000000000
59372  9.337  50.414  38.585 0.0000000000
59373  9.294  50.787  37.714 0.0000000000
59374  9.725  50.313  38.105 0.0000000000
59375  10.954  49.327  37.310 0.0000000000
59376  10.479  49.916  36.999 0.0000000000
59377  10.838  49.675  36.469 0.0000000000
59378  10.739  50.035  35.592 0.0000000000
59379  11.225  49.398  35.941 0.0000000000
59395  16.038  27.452  53.459 0.0000000000
59396  15.575  27.980  53.237 0.0000000000
59397  16.099  28.197  53.274 0.0000000000
59398  16.672  29.936  52.508 0.0000000000
59399  16.174  29.748  52.594 0.0000000000
59400  16.153  30.395  52.155 0.0000000000
59401  15.635  30.823  51.797 0.0000000000
59402  16.095  31.022  51.691 0.0000000000
59406  20.835  25.684  45.501 0.0000000000
59407  20.467  25.247  45.799 0.0000000000
59408  20.756  25.987  45.989 0.0000000000
59409  20.529  26.189  46.489 0.0000000000
59410  21.002  26.646  46.236 0.0000000000
59411  19.436  33.099  43.715 0.0000000000
59412  19.554  32.624  44.275 0.0000000000
59413  19.193  33.342  44.127 0.0000000000
59414  18.240  34.316  44.825 0.0000000000
59415  18.626  33.704  45.004 0.0000000000
59416  18.284  33.830  45.414 0.0000000000
59417  18.418  33.356  46.053 0.0000000000
59418  17.977  33.932  45.850 0.0000000000
59419  17.657  34.143  46.313 0.0000000000
59420  17.597  34.576  45.700 0.0000000000
59421  16.900  36.463  44.768 0.0000000000
59422  16.912  35.946  45.352 0.0000000000
59423  16.463  36.563  45.187 0.0000000000
59424  15.990  36.655  45.641 0.0000000000
59425  15.946  37.148  45.007 0.0000000000
59426  15.378  37.661  44.762 0.0000000000
59427  15.897  37.572  44.338 0.0000000000
59428  16.555  38.491  42.699 0.0000000000
59429  15.896  38.468  42.990 0.0000000000
59430  15.981  38.962  42.302 0.0000000000
59431  15.406  39.367  41.942 0.0000000000
59432  16.026  39.518  41.741 0.0000000000
59433  17.936  41.862  36.986 0.0000000000
59434  17.740  42.205  37.505 0.0000000000
59435  17.632  42.588  36.860 0.0000000000
59436  17.564  44.789  35.926 0.0000000000
59437  17.370  44.281  36.567 0.0000000000
59438  17.348  45.216  36.403 0.0000000000
59439  16.977  45.501  36.797 0.0000000000
59440  17.177  45.991  36.162 0.0000000000
59441  16.802  46.541  35.649 0.0000000000
59442  17.224  46.358  35.489 0.0000000000
59443  17.868  46.829  33.828 0.0000000000
59444  17.420  46.873  33.909 0.0000000000
59445  17.545  47.042  33.155 0.0000000000
59446  17.166  47.172  32.521 0.0000000000
59447  17.814  47.197  32.492 0.0000000000
59448  18.027  47.393  31.835 0.0000000000
59449  18.365  47.259  32.498 0.0000000000
59450  19.620  46.963  33.224 0.0000000000
59451  19.449  47.401  32.770 0.0000000000
66563  7.012  45.168  44.210 0.0000000000
66564  7.236  44.812  44.780 0.0000000000
66565  8.301  42.055  47.166 0.0000000000
66566  7.835  42.573  46.813 0.0000000000
66567  8.272  42.772  46.555 0.0000000000
66568  8.832  44.285  45.122 0.0000000000
66569  8.386  44.153  45.439 0.0000000000
66570  8.468  44.839  44.853 0.0000000000
66571  8.112  45.357  44.512 0.0000000000
66572  8.595  45.575  44.181 0.0000000000
66573  8.781  46.295  43.564 0.0000000000
66574  9.084  45.682  43.808 0.0000000000
66575  10.239  45.018  43.046 0.0000000000
66576  9.978  45.711  42.947 0.0000000000
66577  10.422  45.659  42.458 0.0000000000
66578  10.664  46.329  41.838 0.0000000000
66579  10.825  45.566  41.890 0.0000000000
66602  19.898  26.545  53.211 0.0000000000
66603  22.674  26.845  43.191 0.0000000000
66604  22.469  27.063  43.678 0.0000000000
66605  22.334  27.512  43.076 0.0000000000
66606  21.306  29.122  42.213 0.0000000000
66607  21.641  28.754  42.899 0.0000000000
66608  21.140  29.371  42.743 0.0000000000
66609  21.042  29.586  43.277 0.0000000000
66610  20.709  29.985  42.603 0.0000000000
66611  20.351  30.519  39.582 0.0000000000
66612  20.456  30.142  40.221 0.0000000000
66613  20.182  30.885  40.145 0.0000000000
66614  19.709  32.353  41.131 0.0000000000
66615  19.930  31.586  41.228 0.0000000000
66616  19.830  31.843  41.708 0.0000000000
66617  20.015  31.399  42.338 0.0000000000
66618  19.769  32.234  42.194 0.0000000000
66619  19.719  32.554  42.690 0.0000000000
66620  19.622  33.101  42.074 0.0000000000
66621  19.598  35.329  41.515 0.0000000000
66622  19.503  34.827  42.036 0.0000000000
66623  19.489  35.663  42.043 0.0000000000
66624  19.231  35.888  42.505 0.0000000000
66625  19.431  36.554  42.034 0.0000000000
66626  19.260  37.209  42.122 0.0000000000
66627  19.611  36.981  41.716 0.0000000000
66628  19.902  37.577  40.233 0.0000000000
66629  19.787  37.835  40.700 0.0000000000
66630  19.738  38.318  40.099 0.0000000000
66631  19.461  39.097  39.975 0.0000000000
66632  19.586  38.761  39.455 0.0000000000
66633  19.925  35.913  37.828 0.0000000000
66634  19.916  36.316  38.455 0.0000000000
66635  19.921  36.758  37.816 0.0000000000
66636  19.442  38.885  36.952 0.0000000000
66637  19.602  38.477  37.723 0.0000000000
66638  19.358  39.263  37.593 0.0000000000
66639  19.169  39.584  38.092 0.0000000000
66640  18.971  39.875  37.370 0.0000000000
66641  18.634  40.485  37.218 0.0000000000
66642  18.750  40.238  36.618 0.0000000000
66643  18.698  40.740  34.517 0.0000000000
66644  18.447  40.978  35.141 0.0000000000
66645  18.496  41.427  34.364 0.0000000000
66646  18.329  42.137  34.287 0.0000000000
66647  18.669  41.934  33.613 0.0000000000
66648  18.852  42.483  33.097 0.0000000000
66649  18.936  41.638  33.177 0.0000000000
66650  19.695  40.480  32.684 0.0000000000
66651  19.602  41.219  32.501 0.0000000000
66652  19.956  40.983  32.213 0.0000000000
66653  20.277  41.496  31.810 0.0000000000
66654  20.315  40.705  32.045 0.0000000000
66655  20.465  37.288  33.471 0.0000000000
66656  20.301  38.130  33.276 0.0000000000
66657  20.577  37.818  32.993 0.0000000000
66658  21.399  38.474  31.978 0.0000000000
66659  21.012  38.838  32.163 0.0000000000
66660  21.238  39.342  31.749 0.0000000000
66661  21.081  40.169  31.713 0.0000000000
66662  21.526  39.839  31.569 0.0000000000
71965  8.376  30.216  55.415 0.0000000000
71966  7.961  30.556  55.176 0.0000000000
71967  8.403  30.895  54.908 0.0000000000
71968  8.826  32.502  53.520 0.0000000000
71969  8.404  32.278  53.843 0.0000000000
71970  8.444  32.978  53.385 0.0000000000
71971  8.051  33.414  53.185 0.0000000000
71972  8.465  33.729  52.915 0.0000000000
71973  8.503  34.510  52.435 0.0000000000
71974  8.870  34.034  52.570 0.0000000000
71975  10.099  33.929  51.917 0.0000000000
71976  9.750  34.504  51.909 0.0000000000
71977  10.193  34.741  51.565 0.0000000000
71978  10.254  35.529  51.199 0.0000000000
71979  10.635  34.915  51.228 0.0000000000
72021  22.238  23.816  42.004 0.0000000000
72023  21.958  24.052  42.394 0.0000000000
72024  21.738  24.162  42.829 0.0000000000
72025  22.077  24.676  42.667 0.0000000000
72026  22.303  25.375  42.936 0.0000000000
72027  22.526  25.230  42.451 0.0000000000
72028  23.044  25.931  41.198 0.0000000000
72029  22.923  26.170  41.707 0.0000000000
72030  22.826  26.560  41.034 0.0000000000
72031  22.489  27.082  40.930 0.0000000000
72032  22.570  26.853  40.359 0.0000000000
72038  22.167  27.032  38.293 0.0000000000
72039  22.009  27.272  38.935 0.0000000000
72040  21.785  27.528  38.191 0.0000000000
72041  21.407  28.156  38.071 0.0000000000
72042  21.611  27.872  37.516 0.0000000000
72044  21.458  28.655  36.284 0.0000000000
72045  21.467  29.072  35.732 0.0000000000
72046  21.211  29.808  35.703 0.0000000000
72047  21.505  29.554  35.186 0.0000000000
72048  21.533  30.027  34.792 0.0000000000
77377  14.141  52.406  26.660 0.0000000000
77378  13.941  53.233  26.530 0.0000000000
77379  14.545  52.896  26.268 0.0000000000
77380  15.856  53.690  25.259 0.0000000000
77381  15.249  54.011  25.467 0.0000000000
77382  15.519  54.324  24.898 0.0000000000
77385  18.203  52.756  24.767 0.0000000000
77386  17.598  52.885  24.811 0.0000000000
77387  17.598  52.987  24.055 0.0000000000
80178  8.068  48.938  41.085 0.0000000000
80179  7.722  48.597  41.148 0.0000000000
80180  7.730  49.204  40.463 0.0000000000
80195  7.831  53.178  34.318 0.0000000000
80196  7.550  53.393  33.774 0.0000000000
80197  7.948  53.599  33.610 0.0000000000
80198  8.083  54.051  32.948 0.0000000000
80199  8.383  53.689  33.387 0.0000000000
80200  9.200  51.626  35.956 0.0000000000
80201  8.848  52.104  35.597 0.0000000000
80202  9.260  52.020  35.152 0.0000000000
80203  9.988  52.628  33.224 0.0000000000
80204  9.492  52.786  33.690 0.0000000000
80205  9.672  53.197  32.987 0.0000000000
80206  9.319  53.701  32.729 0.0000000000
80207  9.843  53.634  32.344 0.0000000000
80208  9.995  54.151  31.607 0.0000000000
80209  10.342  53.508  31.890 0.0000000000
80210  11.593  52.349  31.183 0.0000000000
80211  11.208  53.018  30.903 0.0000000000
80212  11.662  52.772  30.400 0.0000000000
80213  11.772  53.143  29.637 0.0000000000
80214  12.094  52.421  29.874 0.0000000000
80260  11.842  25.922  54.385 0.0000000000
80261  11.471  26.583  54.698 0.0000000000
80262  11.901  26.724  54.300 0.0000000000
80263  12.485  28.446  53.647 0.0000000000
80264  11.986  28.350  53.985 0.0000000000
80265  11.983  29.006  53.725 0.0000000000
80266  11.471  29.520  53.750 0.0000000000
80267  11.990  29.632  53.325 0.0000000000
80268  14.591  29.106  52.893 0.0000000000
80269  14.082  28.922  53.042 0.0000000000
80270  14.077  29.589  52.723 0.0000000000
80271  12.892  31.082  51.792 0.0000000000
80272  13.012  30.423  52.334 0.0000000000
80273  12.430  30.902  52.079 0.0000000000
80274  11.946  30.752  52.437 0.0000000000
80275  11.898  31.402  51.916 0.0000000000
80276  11.381  31.980  51.844 0.0000000000
80277  11.861  32.136  51.449 0.0000000000
80278  12.412  33.742  50.244 0.0000000000
80279  11.932  33.641  50.637 0.0000000000
80280  11.978  34.434  50.273 0.0000000000
80281  11.555  35.149  50.312 0.0000000000
80282  12.062  35.211  49.859 0.0000000000
80301  19.481  27.545  50.333 0.0000000000
80302  19.519  26.829  50.993 0.0000000000
80303  19.444  27.642  51.101 0.0000000000
80304  19.478  27.761  51.882 0.0000000000
80305  19.333  28.457  51.185 0.0000000000
80306  22.147  27.564  44.496 0.0000000000
80307  21.944  27.120  44.794 0.0000000000
80308  21.989  27.824  44.832 0.0000000000
80309  21.576  28.898  45.721 0.0000000000
80310  21.735  28.237  45.700 0.0000000000
80311  21.596  28.497  46.227 0.0000000000
80312  21.433  28.050  46.666 0.0000000000
80313  21.406  28.755  46.820 0.0000000000
80314  19.930  31.708  45.490 0.0000000000
80315  20.413  31.030  45.595 0.0000000000
80316  20.163  31.296  46.105 0.0000000000
80317  20.377  30.806  47.905 0.0000000000
80318  20.667  30.496  47.369 0.0000000000
80319  20.761  30.117  48.011 0.0000000000
80320  20.914  29.357  47.984 0.0000000000
80321  20.607  29.713  48.512 0.0000000000
80322  20.329  29.286  48.999 0.0000000000
80323  20.281  30.049  49.084 0.0000000000
80324  18.937  31.030  50.136 0.0000000000
80325  19.337  30.388  50.197 0.0000000000
80326  18.815  30.470  50.720 0.0000000000
80327  18.731  29.806  51.339 0.0000000000
80328  18.304  30.457  51.252 0.0000000000
80329  17.863  30.410  51.761 0.0000000000
80330  17.864  31.034  51.117 0.0000000000
80331  16.959  32.393  49.930 0.0000000000
80332  16.915  31.945  50.572 0.0000000000
80333  16.445  32.299  50.242 0.0000000000
80334  15.972  32.149  50.467 0.0000000000
80335  15.933  32.688  49.840 0.0000000000
80336  16.984  34.496  47.259 0.0000000000
80337  16.977  34.025  47.940 0.0000000000
80338  16.536  34.605  47.755 0.0000000000
80339  15.090  35.058  48.150 0.0000000000
80340  15.536  34.472  48.384 0.0000000000
80341  15.027  34.340  48.635 0.0000000000
80342  14.991  33.626  49.119 0.0000000000
80343  14.556  34.149  48.858 0.0000000000
80344  14.056  34.080  49.137 0.0000000000
80345  14.068  34.777  48.666 0.0000000000
80346  13.096  36.859  47.975 0.0000000000
80347  13.091  36.170  48.474 0.0000000000
80348  12.672  36.848  48.454 0.0000000000
80349  12.150  36.813  48.891 0.0000000000
80350  12.225  37.534  48.415 0.0000000000
80351  11.767  38.204  48.388 0.0000000000
80352  12.177  38.193  47.895 0.0000000000
80353  12.395  39.121  46.174 0.0000000000
80354  11.966  39.234  46.707 0.0000000000
80355  11.833  39.744  46.015 0.0000000000
80356  11.372  40.460  45.843 0.0000000000
80357  11.727  40.185  45.350 0.0000000000
80358  14.243  38.474  44.210 0.0000000000
80359  13.718  38.622  44.710 0.0000000000
80360  13.655  38.985  43.894 0.0000000000
80361  12.476  40.722  42.563 0.0000000000
80362  12.522  40.227  43.360 0.0000000000
80363  12.017  40.962  43.176 0.0000000000
80364  11.630  41.168  43.857 0.0000000000
80365  11.593  41.767  43.130 0.0000000000
80366  11.206  42.631  43.093 0.0000000000
80367  11.624  42.423  42.422 0.0000000000
80368  12.450  43.702  40.702 0.0000000000
80369  11.893  43.848  41.209 0.0000000000
80370  12.141  44.519  40.748 0.0000000000
80371  11.842  45.277  40.777 0.0000000000
80372  12.386  45.211  40.318 0.0000000000
80373  18.700  38.586  41.895 0.0000000000
80374  18.195  38.617  42.139 0.0000000000
80375  18.347  39.183  41.672 0.0000000000
80376  17.410  40.793  40.652 0.0000000000
80377  17.351  40.245  41.078 0.0000000000
80378  16.787  40.757  40.815 0.0000000000
80379  16.109  40.691  40.867 0.0000000000
80380  16.221  41.358  40.463 0.0000000000
80381  17.241  42.884  38.482 0.0000000000
80382  17.336  42.363  39.098 0.0000000000
80383  16.902  43.090  38.875 0.0000000000
80384  15.648  44.091  39.142 0.0000000000
80385  16.015  43.356  39.380 0.0000000000
80386  15.473  43.406  39.538 0.0000000000
80387  15.272  42.718  39.860 0.0000000000
80388  14.885  43.394  39.677 0.0000000000
80389  14.298  43.368  39.827 0.0000000000
80390  14.574  44.059  39.492 0.0000000000
80391  14.021  46.055  38.430 0.0000000000
80392  13.831  45.530  39.013 0.0000000000
80393  13.450  46.240  38.752 0.0000000000
80394  12.876  46.376  39.181 0.0000000000
80395  13.020  46.875  38.454 0.0000000000
80396  12.541  47.506  38.227 0.0000000000
80397  13.061  47.266  37.743 0.0000000000
80398  13.521  47.534  35.665 0.0000000000
80399  12.964  47.891  36.139 0.0000000000
80400  12.855  48.082  35.202 0.0000000000
80401  12.216  48.682  34.808 0.0000000000
80402  12.791  48.315  34.343 0.0000000000
80403  15.776  47.022  34.424 0.0000000000
80404  15.231  47.090  34.680 0.0000000000
80405  15.206  47.250  33.854 0.0000000000
80406  14.139  48.404  31.954 0.0000000000
80407  14.009  48.060  32.804 0.0000000000
80408  13.479  48.644  32.396 0.0000000000
80409  12.833  48.967  32.716 0.0000000000
80410  13.021  49.361  32.000 0.0000000000
80411  12.603  50.092  31.727 0.0000000000
80412  13.281  49.798  31.293 0.0000000000
80413  14.247  49.851  29.400 0.0000000000
80414  13.594  50.356  29.783 0.0000000000
80415  13.677  50.632  29.036 0.0000000000
80416  13.153  51.431  28.739 0.0000000000
80417  13.791  50.946  28.291 0.0000000000
80418  13.895  51.382  27.667 0.0000000000
80419  14.451  50.532  27.953 0.0000000000
80420  16.526  49.266  27.988 0.0000000000
80421  15.848  49.922  27.484 0.0000000000
80422  16.641  49.733  27.367 0.0000000000
80423  16.717  50.260  26.868 0.0000000000
80424  17.443  49.667  27.368 0.0000000000
80425  18.552  47.895  30.661 0.0000000000
80426  18.141  48.107  29.969 0.0000000000
80440  19.534  43.791  32.420 0.0000000000
80441  19.554  44.711  32.664 0.0000000000
80442  19.940  44.379  32.313 0.0000000000
80485  21.667  30.946  34.030 0.0000000000
80486  21.413  31.667  34.024 0.0000000000
80487  21.784  31.447  33.643 0.0000000000
92797  9.510  36.706  50.975 0.0000000000
92798  9.065  37.209  50.762 0.0000000000
92799  9.525  37.485  50.494 0.0000000000
92800  9.529  38.270  49.967 0.0000000000
92801  9.521  39.020  49.422 0.0000000000
92802  9.411  39.728  48.850 0.0000000000
92803  9.962  39.218  49.074 0.0000000000
92804  10.362  39.355  48.691 0.0000000000
92805  10.723  39.418  48.230 0.0000000000
92811  20.770  30.379  36.683 0.0000000000
92812  20.604  30.674  37.247 0.0000000000
92813  20.546  31.139  36.665 0.0000000000
92814  20.347  31.950  36.742 0.0000000000
92815  20.235  32.747  36.700 0.0000000000
92816  20.138  33.551  36.717 0.0000000000
92817  20.236  33.205  36.154 0.0000000000
92818  20.309  33.707  35.583 0.0000000000
92819  20.425  34.169  35.027 0.0000000000
92820  20.602  34.708  34.625 0.0000000000
92821  20.617  33.823  34.592 0.0000000000
92822  20.849  33.590  34.195 0.0000000000
92823  21.129  33.360  33.852 0.0000000000
93878  8.993  25.346  57.203 0.0000000000
93879  9.401  25.600  56.847 0.0000000000
93880  9.443  26.367  56.603 0.0000000000
93881  9.437  27.114  56.388 0.0000000000
93882  9.368  27.844  56.183 0.0000000000
93883  9.777  27.363  56.060 0.0000000000
93884  10.202  27.574  55.697 0.0000000000
93885  10.583  27.827  55.301 0.0000000000
95524  10.119  47.784  41.577 0.0000000000
95525  9.822  48.411  41.351 0.0000000000
95526  10.221  48.390  40.847 0.0000000000
95527  10.277  48.942  40.097 0.0000000000
95528  10.270  49.432  39.283 0.0000000000
95529  10.184  49.793  38.458 0.0000000000
95530  10.670  49.234  38.751 0.0000000000
95531  11.039  49.026  38.203 0.0000000000
95532  11.471  48.759  37.743 0.0000000000
95542  17.052  27.926  53.565 0.0000000000
95543  16.573  28.461  53.278 0.0000000000
95544  17.070  28.693  53.208 0.0000000000
95545  17.085  29.406  52.783 0.0000000000
95546  17.021  30.142  52.331 0.0000000000
95550  20.952  25.397  45.067 0.0000000000
95551  21.216  26.155  45.282 0.0000000000
95552  18.982  34.711  43.452 0.0000000000
95553  18.924  34.079  43.974 0.0000000000
95554  18.705  34.822  43.895 0.0000000000
95555  18.268  34.907  44.244 0.0000000000
95556  17.934  34.984  44.631 0.0000000000
95557  17.601  35.084  45.047 0.0000000000
95558  17.610  35.638  44.468 0.0000000000
95559  17.303  36.319  44.337 0.0000000000
95560  16.909  36.968  44.158 0.0000000000
95561  16.421  37.521  43.930 0.0000000000
95562  16.950  37.487  43.523 0.0000000000
95563  17.022  38.007  42.980 0.0000000000
95564  17.163  38.608  42.451 0.0000000000
95565  17.867  42.762  35.575 0.0000000000
95566  17.622  43.043  36.171 0.0000000000
95567  17.796  43.583  35.440 0.0000000000
95568  17.810  44.430  35.376 0.0000000000
95569  17.784  45.336  35.304 0.0000000000
95570  17.604  46.119  35.160 0.0000000000
95571  17.942  45.806  34.764 0.0000000000
95572  18.144  46.297  34.246 0.0000000000
95573  18.403  46.732  33.747 0.0000000000
95574  18.636  47.039  33.192 0.0000000000
95575  18.841  46.614  33.656 0.0000000000
95576  19.282  46.449  33.512 0.0000000000
95577  19.693  46.247  33.260 0.0000000000
99844  9.211  42.362  46.424 0.0000000000
99845  8.738  42.908  46.216 0.0000000000
99846  9.209  43.014  45.849 0.0000000000
99847  9.238  43.677  45.305 0.0000000000
99848  9.303  44.327  44.686 0.0000000000
99849  9.393  45.050  44.015 0.0000000000
99850  9.701  44.374  44.182 0.0000000000
99851  10.134  44.356  43.664 0.0000000000
99852  10.490  44.272  43.149 0.0000000000
99867  22.283  27.616  42.003 0.0000000000
99868  22.138  27.875  42.452 0.0000000000
99869  21.874  28.170  41.830 0.0000000000
99870  21.403  28.778  41.719 0.0000000000
99871  20.958  29.444  41.543 0.0000000000
99872  19.942  32.120  39.534 0.0000000000
99873  19.968  31.672  40.134 0.0000000000
99874  19.777  32.517  40.131 0.0000000000
99875  19.700  32.858  40.605 0.0000000000
99876  19.635  33.245  41.091 0.0000000000
99877  19.630  33.613  41.536 0.0000000000
99878  19.651  34.131  41.068 0.0000000000
99879  19.684  35.009  41.090 0.0000000000
99880  19.747  35.861  41.093 0.0000000000
99881  19.772  36.648  41.218 0.0000000000
99882  19.853  36.305  40.704 0.0000000000
99883  19.900  36.761  40.199 0.0000000000
99884  19.879  37.244  39.622 0.0000000000
99885  20.028  36.838  36.600 0.0000000000
99886  19.902  37.222  37.177 0.0000000000
99887  19.823  37.668  36.488 0.0000000000
99888  19.625  38.481  36.373 0.0000000000
99889  19.254  39.271  36.239 0.0000000000
99890  18.924  39.947  36.062 0.0000000000
99891  19.079  39.660  35.493 0.0000000000
99892  18.988  40.044  34.702 0.0000000000
99893  18.972  40.457  33.974 0.0000000000
99894  19.078  40.910  33.371 0.0000000000
99895  19.243  40.218  33.571 0.0000000000
99896  19.502  40.023  33.215 0.0000000000
99897  19.836  39.725  32.870 0.0000000000
99898  21.024  36.660  32.833 0.0000000000
99899  20.914  37.482  32.743 0.0000000000
99900  21.235  37.165  32.454 0.0000000000
99901  21.500  37.649  32.127 0.0000000000
99902  21.795  38.147  31.842 0.0000000000
103084  9.223  30.646  54.630 0.0000000000
103085  8.799  31.104  54.501 0.0000000000
103086  9.206  31.377  54.115 0.0000000000
103087  9.191  32.010  53.596 0.0000000000
103088  9.164  32.762  53.077 0.0000000000
103089  9.234  33.507  52.631 0.0000000000
103090  9.582  32.985  52.674 0.0000000000
103091  10.026  33.127  52.230 0.0000000000
103092  10.427  33.331  51.850 0.0000000000
103120  22.568  24.304  41.848 0.0000000000
103121  22.697  24.992  42.087 0.0000000000
106330  15.446  51.806  26.231 0.0000000000
106331  15.156  52.608  26.065 0.0000000000
106332  15.790  52.341  25.879 0.0000000000
106333  16.145  52.926  25.507 0.0000000000
106334  16.395  53.405  25.066 0.0000000000
108012  8.110  50.130  39.537 0.0000000000
108013  7.739  49.805  39.671 0.0000000000
108014  7.762  50.308  38.962 0.0000000000
108015  7.475  50.435  38.334 0.0000000000
108022  7.488  52.505  35.297 0.0000000000
108023  7.776  52.756  35.058 0.0000000000
108024  8.142  52.907  34.836 0.0000000000
108025  10.014  51.290  34.932 0.0000000000
108026  9.691  51.887  34.672 0.0000000000
108027  10.090  51.715  34.177 0.0000000000
108028  10.271  52.031  33.452 0.0000000000
108029  10.476  52.416  32.786 0.0000000000
108030  10.665  52.858  32.120 0.0000000000
108031  10.967  52.219  32.328 0.0000000000
108032  11.469  51.957  31.912 0.0000000000
108033  11.891  51.647  31.414 0.0000000000
108061  12.838  26.283  53.753 0.0000000000
108062  12.386  26.948  53.989 0.0000000000
108063  12.901  27.100  53.673 0.0000000000
108064  12.960  27.849  53.560 0.0000000000
108065  13.004  28.603  53.435 0.0000000000
108066  14.569  30.436  52.118 0.0000000000
108067  14.067  30.209  52.307 0.0000000000
108068  14.030  30.809  51.834 0.0000000000
108069  13.452  31.255  51.519 0.0000000000
108070  12.872  31.744  51.229 0.0000000000
108071  12.333  32.275  51.051 0.0000000000
108072  12.850  32.380  50.685 0.0000000000
108073  12.922  33.119  50.291 0.0000000000
108074  13.034  33.819  49.870 0.0000000000
108082  19.548  25.411  47.891 0.0000000000
108083  19.418  25.519  48.557 0.0000000000
108084  19.437  25.666  49.315 0.0000000000
108085  19.508  25.792  50.102 0.0000000000
108086  19.455  26.524  49.432 0.0000000000
108087  19.557  27.355  49.616 0.0000000000
108088  19.665  28.150  49.804 0.0000000000
108089  21.514  28.880  44.347 0.0000000000
108090  21.775  28.453  44.835 0.0000000000
108091  21.477  29.027  44.798 0.0000000000
108092  21.390  29.252  45.210 0.0000000000
108093  21.215  29.492  45.723 0.0000000000
108094  19.434  32.170  46.416 0.0000000000
108095  19.995  31.484  46.623 0.0000000000
108096  19.649  31.814  47.088 0.0000000000
108097  19.868  31.462  47.780 0.0000000000
108098  20.052  31.156  48.468 0.0000000000
108099  20.034  30.762  49.112 0.0000000000
108100  19.585  31.364  49.068 0.0000000000
108101  19.036  31.498  49.553 0.0000000000
108102  18.492  31.567  50.002 0.0000000000
108103  17.922  31.591  50.463 0.0000000000
108104  17.929  32.032  49.776 0.0000000000
108105  17.423  32.479  49.525 0.0000000000
108106  16.943  32.955  49.263 0.0000000000
108107  16.066  35.718  46.896 0.0000000000
108108  16.068  35.110  47.494 0.0000000000
108109  15.614  35.668  47.239 0.0000000000
108110  15.102  35.679  47.536 0.0000000000
108111  14.642  35.602  47.886 0.0000000000
108112  14.117  35.536  48.194 0.0000000000
108113  14.130  36.226  47.695 0.0000000000
108114  13.626  36.819  47.561 0.0000000000
108115  13.111  37.479  47.427 0.0000000000
108116  12.602  38.146  47.372 0.0000000000
108117  13.024  38.032  46.948 0.0000000000
108118  12.959  38.505  46.350 0.0000000000
108119  12.819  38.905  45.702 0.0000000000
108120  14.195  39.276  42.573 0.0000000000
108121  13.606  39.404  43.029 0.0000000000
108122  13.604  39.881  42.168 0.0000000000
108123  13.006  40.560  41.941 0.0000000000
108124  12.495  41.374  41.832 0.0000000000
108125  12.083  42.239  41.774 0.0000000000
108126  12.555  42.083  41.185 0.0000000000
108127  12.754  42.840  40.673 0.0000000000
108128  13.038  43.543  40.260 0.0000000000
108129  18.889  39.585  40.926 0.0000000000
108130  18.450  39.715  41.221 0.0000000000
108131  18.473  40.241  40.675 0.0000000000
108132  17.996  40.776  40.448 0.0000000000
108133  17.441  41.336  40.169 0.0000000000
108134  16.573  44.480  38.073 0.0000000000
108135  16.532  43.858  38.664 0.0000000000
108136  16.249  44.621  38.416 0.0000000000
108137  15.796  44.734  38.661 0.0000000000
108138  15.319  44.774  38.848 0.0000000000
108139  14.773  44.711  39.068 0.0000000000
108140  14.999  45.359  38.535 0.0000000000
108141  14.619  45.940  38.164 0.0000000000
108142  14.169  46.512  37.782 0.0000000000
108143  13.601  47.055  37.343 0.0000000000
108144  14.191  46.833  36.990 0.0000000000
108145  14.163  47.091  36.143 0.0000000000
108146  14.094  47.308  35.296 0.0000000000
108147  15.853  47.224  32.770 0.0000000000
108148  15.253  47.414  33.034 0.0000000000
108149  15.340  47.552  32.203 0.0000000000
108150  14.804  48.029  31.661 0.0000000000
108151  14.339  48.663  31.195 0.0000000000
108152  13.899  49.312  30.834 0.0000000000
108153  14.584  48.919  30.470 0.0000000000
108154  14.824  49.168  29.765 0.0000000000
108155  15.001  49.444  28.993 0.0000000000
108156  15.056  49.813  28.344 0.0000000000
108157  15.689  49.163  28.806 0.0000000000
108158  16.415  48.924  28.661 0.0000000000
108159  17.146  48.792  28.591 0.0000000000
116685  7.851  36.112  51.339 0.0000000000
116686  7.832  36.864  50.854 0.0000000000
116687  7.786  37.658  50.305 0.0000000000
116688  8.604  37.696  50.509 0.0000000000
116689  8.146  38.097  50.193 0.0000000000
116690  7.750  38.428  49.819 0.0000000000
116691  7.699  39.243  49.245 0.0000000000
116692  7.640  40.020  48.699 0.0000000000
116693  7.551  40.786  48.121 0.0000000000
116694  7.508  41.443  47.516 0.0000000000
116695  7.930  41.108  47.953 0.0000000000
116696  8.334  41.360  47.721 0.0000000000
116697  8.777  41.527  47.443 0.0000000000
116698  9.330  40.370  48.263 0.0000000000
116699  9.250  41.029  47.646 0.0000000000
116700  9.204  41.707  47.043 0.0000000000
116701  9.648  41.781  46.630 0.0000000000
116702  10.065  41.840  46.186 0.0000000000
116703  10.422  41.794  45.707 0.0000000000
116715  21.120  28.725  39.298 0.0000000000
116716  20.963  29.082  39.802 0.0000000000
116717  20.779  29.410  39.131 0.0000000000
116718  20.508  30.184  39.015 0.0000000000
116719  20.279  30.938  38.979 0.0000000000
116720  20.402  30.986  37.870 0.0000000000
116721  20.217  31.347  38.407 0.0000000000
116722  20.091  31.735  38.957 0.0000000000
116723  19.957  32.498  38.927 0.0000000000
116724  19.924  33.404  38.962 0.0000000000
116725  19.869  34.238  38.996 0.0000000000
116726  19.874  35.065  39.050 0.0000000000
116727  19.935  34.633  38.420 0.0000000000
116728  19.934  35.093  37.828 0.0000000000
116729  19.955  35.530  37.244 0.0000000000
116730  20.086  34.334  36.707 0.0000000000
116731  20.042  35.131  36.630 0.0000000000
116732  20.024  35.989  36.638 0.0000000000
116733  20.051  36.485  36.047 0.0000000000
116734  20.074  36.952  35.420 0.0000000000
116735  20.075  37.464  34.721 0.0000000000
116736  20.024  38.003  34.090 0.0000000000
116737  20.230  37.096  34.325 0.0000000000
116738  20.424  36.770  33.997 0.0000000000
116739  20.660  36.484  33.628 0.0000000000
116740  20.755  35.246  34.190 0.0000000000
116741  20.842  35.737  33.711 0.0000000000
116742  20.881  36.181  33.260 0.0000000000
116743  21.149  35.904  32.991 0.0000000000
116744  21.492  35.591  32.779 0.0000000000
116745  21.830  35.319  32.575 0.0000000000
119208  8.635  25.724  57.180 0.0000000000
119216  8.418  29.509  55.844 0.0000000000
119217  8.869  29.771  55.572 0.0000000000
119218  9.301  28.628  55.947 0.0000000000
119219  9.307  29.315  55.612 0.0000000000
119220  9.281  29.956  55.197 0.0000000000
119221  9.630  30.209  54.710 0.0000000000
119222  10.034  30.403  54.193 0.0000000000
119223  10.473  30.540  53.704 0.0000000000
121742  17.988  51.978  25.882 0.0000000000
123046  8.247  47.287  42.910 0.0000000000
123047  7.970  47.687  42.436 0.0000000000
123048  8.370  48.017  42.288 0.0000000000
123049  8.428  48.605  41.626 0.0000000000
123050  8.472  49.236  40.910 0.0000000000
123051  9.401  48.966  40.986 0.0000000000
123052  8.974  49.450  40.582 0.0000000000
123053  8.510  49.852  40.116 0.0000000000
123054  8.527  50.336  39.323 0.0000000000
123055  8.523  50.787  38.566 0.0000000000
123056  8.511  51.177  37.739 0.0000000000
123057  8.498  51.639  36.885 0.0000000000
123058  8.898  51.213  37.301 0.0000000000
123059  9.246  51.178  36.807 0.0000000000
123060  9.574  51.069  36.278 0.0000000000
123061  10.078  50.173  37.559 0.0000000000
123062  10.010  50.516  36.648 0.0000000000
123063  9.980  50.887  35.709 0.0000000000
123064  10.382  50.647  35.177 0.0000000000
123065  10.742  50.342  34.709 0.0000000000
123066  11.154  50.105  34.249 0.0000000000
123088  15.019  27.021  53.297 0.0000000000
123089  14.548  27.622  53.265 0.0000000000
123090  15.072  27.798  53.267 0.0000000000
123091  15.097  28.558  53.058 0.0000000000
123092  15.118  29.274  52.786 0.0000000000
123093  16.149  28.988  52.999 0.0000000000
123094  15.684  29.511  52.776 0.0000000000
123095  15.130  29.984  52.468 0.0000000000
123096  15.179  30.600  52.015 0.0000000000
123097  15.104  31.227  51.457 0.0000000000
123098  15.040  31.760  50.910 0.0000000000
123107  20.059  25.723  46.818 0.0000000000
123108  20.290  26.474  47.021 0.0000000000
123109  20.516  27.210  47.236 0.0000000000
123110  20.062  31.527  43.869 0.0000000000
123111  20.341  31.078  44.464 0.0000000000
123112  19.910  31.815  44.425 0.0000000000
123113  19.708  32.168  44.879 0.0000000000
123114  19.499  32.383  45.347 0.0000000000
123115  18.976  33.532  44.596 0.0000000000
123116  19.089  33.036  45.187 0.0000000000
123117  19.288  32.574  45.796 0.0000000000
123118  18.934  32.791  46.251 0.0000000000
123119  18.597  32.933  46.760 0.0000000000
123120  18.234  33.122  47.235 0.0000000000
123121  17.879  33.273  47.708 0.0000000000
123122  17.786  33.731  47.001 0.0000000000
123123  17.380  34.340  46.797 0.0000000000
123124  16.994  34.947  46.609 0.0000000000
123125  17.315  35.320  45.522 0.0000000000
123126  16.946  35.447  45.950 0.0000000000
123127  16.553  35.603  46.423 0.0000000000
123128  16.040  36.187  46.245 0.0000000000
123129  15.530  36.795  46.081 0.0000000000
123130  14.967  37.371  45.887 0.0000000000
123131  14.434  37.813  45.678 0.0000000000
123132  14.921  37.756  45.243 0.0000000000
123133  14.841  38.079  44.491 0.0000000000
123134  14.781  38.438  43.750 0.0000000000
123135  15.881  37.991  43.657 0.0000000000
123136  15.330  38.382  43.328 0.0000000000
123137  14.789  38.824  42.979 0.0000000000
123138  14.812  39.325  42.180 0.0000000000
123139  14.839  39.854  41.522 0.0000000000
123140  14.867  40.541  40.957 0.0000000000
123141  18.347  41.179  38.312 0.0000000000
123142  18.141  41.453  38.819 0.0000000000
123143  17.879  41.806  38.130 0.0000000000
123144  17.521  42.524  38.023 0.0000000000
123145  17.207  43.321  37.850 0.0000000000
123146  17.439  43.369  36.754 0.0000000000
123147  17.224  43.769  37.222 0.0000000000
123148  17.024  44.190  37.657 0.0000000000
123149  16.816  45.009  37.467 0.0000000000
123150  16.651  45.811  37.187 0.0000000000
123151  16.313  46.351  36.723 0.0000000000
123152  15.777  46.643  36.160 0.0000000000
123153  16.295  46.618  35.888 0.0000000000
123154  16.315  46.825  35.067 0.0000000000
123155  16.361  46.945  34.244 0.0000000000
123156  17.297  46.641  34.709 0.0000000000
123157  16.861  46.877  34.076 0.0000000000
123158  16.370  47.030  33.399 0.0000000000
123159  16.508  47.141  32.595 0.0000000000
123160  16.735  47.324  31.893 0.0000000000
123161  17.074  47.584  31.174 0.0000000000
123162  17.285  47.820  30.550 0.0000000000
123163  17.685  47.575  31.186 0.0000000000
123164  18.275  47.633  31.198 0.0000000000
123165  18.940  47.738  31.381 0.0000000000
123166  18.918  47.329  32.621 0.0000000000
123167  19.233  47.613  32.079 0.0000000000
132697  6.836  45.464  43.578 0.0000000000
132698  7.127  45.844  43.682 0.0000000000
132699  7.571  46.271  43.650 0.0000000000
132700  7.440  42.228  46.951 0.0000000000
132701  7.421  42.983  46.431 0.0000000000
132702  7.464  43.746  45.857 0.0000000000
132703  8.294  43.453  46.009 0.0000000000
132704  7.873  43.961  45.727 0.0000000000
132705  7.516  44.426  45.301 0.0000000000
132706  7.645  45.076  44.719 0.0000000000
132707  7.806  45.840  44.122 0.0000000000
132708  8.028  46.583  43.505 0.0000000000
132709  8.518  46.827  43.294 0.0000000000
132710  9.006  46.961  42.998 0.0000000000
132711  9.500  47.032  42.656 0.0000000000
132712  9.546  45.742  43.400 0.0000000000
132713  9.727  46.348  42.841 0.0000000000
132714  9.968  47.088  42.245 0.0000000000
132715  10.401  47.066  41.743 0.0000000000
132716  10.841  46.982  41.250 0.0000000000
132717  11.295  46.885  40.793 0.0000000000
132745  19.083  27.274  53.626 0.0000000000
132746  19.005  27.922  53.101 0.0000000000
132747  21.934  25.793  43.815 0.0000000000
132748  21.771  26.054  44.218 0.0000000000
132749  22.196  26.535  44.067 0.0000000000
132750  22.300  27.279  44.097 0.0000000000
132751  22.103  28.010  44.012 0.0000000000
132752  22.077  28.132  43.030 0.0000000000
132753  21.896  28.409  43.435 0.0000000000
132754  21.743  28.643  43.898 0.0000000000
132755  21.315  29.212  43.838 0.0000000000
132756  20.922  29.812  43.731 0.0000000000
132757  20.540  30.506  43.567 0.0000000000
132758  20.819  29.425  40.343 0.0000000000
132759  20.682  29.796  40.860 0.0000000000
132760  20.531  30.086  41.391 0.0000000000
132761  20.046  31.241  40.684 0.0000000000
132762  20.170  30.826  41.260 0.0000000000
132763  20.421  30.390  41.931 0.0000000000
132764  20.314  30.589  42.434 0.0000000000
132765  20.253  30.908  42.948 0.0000000000
132766  20.143  31.203  43.390 0.0000000000
132767  19.852  32.018  43.299 0.0000000000
132768  19.594  32.836  43.233 0.0000000000
132769  19.413  33.652  43.126 0.0000000000
132770  19.536  33.990  42.048 0.0000000000
132771  19.443  34.258  42.588 0.0000000000
132772  19.251  34.494  43.011 0.0000000000
132773  19.094  35.318  42.953 0.0000000000
132774  18.899  36.057  42.901 0.0000000000
132775  18.669  36.789  42.799 0.0000000000
132776  18.416  37.469  42.688 0.0000000000
132777  18.830  37.336  42.433 0.0000000000
132778  19.005  37.905  42.079 0.0000000000
132779  19.168  38.447  41.676 0.0000000000
132780  19.725  37.435  41.287 0.0000000000
132781  19.527  38.204  41.271 0.0000000000
132782  19.247  38.935  41.158 0.0000000000
132783  19.217  39.389  40.497 0.0000000000
132784  19.090  39.837  39.813 0.0000000000
132785  18.959  40.197  39.084 0.0000000000
132786  19.919  35.949  39.038 0.0000000000
132787  19.916  36.753  39.079 0.0000000000
132788  19.802  37.647  39.024 0.0000000000
132789  19.832  37.649  37.807 0.0000000000
132790  19.711  38.027  38.405 0.0000000000
132791  19.576  38.484  38.902 0.0000000000
132792  19.356  39.217  38.763 0.0000000000
132793  19.074  39.884  38.573 0.0000000000
132794  18.761  40.528  38.444 0.0000000000
132795  18.522  40.848  37.805 0.0000000000
132796  18.268  41.164  37.133 0.0000000000
132797  18.117  41.601  36.422 0.0000000000
132798  18.584  40.592  35.889 0.0000000000
132799  18.273  41.293  35.752 0.0000000000
132800  18.072  42.030  35.696 0.0000000000
132801  18.090  42.456  34.937 0.0000000000
132802  18.305  42.950  34.210 0.0000000000
132803  18.562  43.543  33.652 0.0000000000
132804  18.826  44.207  33.264 0.0000000000
132805  18.847  43.334  33.158 0.0000000000
132806  19.174  43.128  32.702 0.0000000000
132807  19.529  42.904  32.306 0.0000000000
132808  19.278  41.454  32.834 0.0000000000
132809  19.551  42.046  32.300 0.0000000000
132810  19.900  42.607  31.981 0.0000000000
132811  20.275  42.316  31.716 0.0000000000
132812  20.664  42.007  31.574 0.0000000000
132813  20.990  41.684  31.553 0.0000000000
132814  20.011  38.450  33.589 0.0000000000
132815  20.085  38.945  33.069 0.0000000000
132816  20.222  39.458  32.588 0.0000000000
132817  20.794  38.318  32.572 0.0000000000
132818  20.623  39.162  32.340 0.0000000000
132819  20.437  39.922  32.241 0.0000000000
132820  20.671  40.443  31.893 0.0000000000
132821  20.975  40.941  31.643 0.0000000000
132822  21.347  41.403  31.477 0.0000000000
139480  8.382  31.601  54.335 0.0000000000
139481  8.013  31.998  54.102 0.0000000000
139486  8.149  34.940  52.197 0.0000000000
139487  8.558  35.274  52.055 0.0000000000
139488  9.049  35.581  51.723 0.0000000000
139489  9.309  34.253  52.231 0.0000000000
139490  9.406  35.029  51.856 0.0000000000
139491  9.474  35.900  51.409 0.0000000000
139492  9.899  36.150  51.105 0.0000000000
139493  10.337  36.367  50.787 0.0000000000
139494  10.782  36.547  50.386 0.0000000000
139523  21.341  24.638  43.671 0.0000000000
139549  21.527  24.419  43.240 0.0000000000
139550  21.699  25.132  43.528 0.0000000000
139551  22.091  25.616  43.357 0.0000000000
139552  22.487  26.086  43.122 0.0000000000
139553  22.734  26.588  42.713 0.0000000000
139554  22.854  25.714  42.183 0.0000000000
139555  22.836  26.378  42.195 0.0000000000
139556  22.654  27.001  42.139 0.0000000000
139557  22.378  27.309  41.464 0.0000000000
139558  22.079  27.593  40.783 0.0000000000
139559  21.746  27.837  40.127 0.0000000000
139565  22.718  26.582  39.887 0.0000000000
139566  22.301  27.074  39.687 0.0000000000
139567  21.869  27.594  39.523 0.0000000000
139568  21.461  28.118  39.391 0.0000000000
139569  21.236  28.453  38.649 0.0000000000
139570  21.111  28.803  37.970 0.0000000000
139571  21.045  29.179  37.296 0.0000000000
139572  21.514  28.235  36.891 0.0000000000
139573  21.246  28.969  36.760 0.0000000000
139574  20.998  29.647  36.664 0.0000000000
139575  20.981  30.078  36.157 0.0000000000
139576  20.967  30.544  35.647 0.0000000000
139577  20.985  31.034  35.141 0.0000000000
139578  21.034  31.505  34.739 0.0000000000
139579  21.247  30.746  34.747 0.0000000000
139580  21.575  30.481  34.415 0.0000000000
146071  13.065  53.158  27.395 0.0000000000
146072  12.869  53.987  27.250 0.0000000000
146073  13.376  53.598  26.862 0.0000000000
146074  13.753  54.078  26.365 0.0000000000
146075  14.171  54.585  25.889 0.0000000000
146076  14.896  53.453  25.884 0.0000000000
146077  14.700  54.293  25.660 0.0000000000
146082  17.480  52.491  25.387 0.0000000000
146083  17.014  53.075  24.936 0.0000000000
146084  16.522  53.547  24.424 0.0000000000
146085  17.046  53.293  23.473 0.0000000000
149452  7.649  48.000  41.857 0.0000000000
149453  7.437  48.186  41.147 0.0000000000
149455  7.444  49.393  39.738 0.0000000000
149479  8.502  52.106  36.016 0.0000000000
149480  8.490  52.556  35.271 0.0000000000
149481  8.540  52.864  34.538 0.0000000000
149482  9.368  52.426  34.446 0.0000000000
149483  8.995  52.846  34.167 0.0000000000
149484  8.674  53.257  33.812 0.0000000000
149485  8.811  53.704  33.070 0.0000000000
149486  8.989  54.198  32.373 0.0000000000
149491  10.788  53.297  31.401 0.0000000000
149492  10.914  53.696  30.713 0.0000000000
149495  11.909  53.538  28.915 0.0000000000
149496  12.349  53.181  28.374 0.0000000000
149550  10.972  25.722  55.371 0.0000000000
149551  11.014  26.503  55.185 0.0000000000
149552  11.035  27.209  55.033 0.0000000000
149553  11.042  27.960  54.832 0.0000000000
149554  11.946  27.563  54.226 0.0000000000
149555  11.490  28.135  54.371 0.0000000000
149556  11.021  28.742  54.570 0.0000000000
149557  10.992  29.423  54.209 0.0000000000
149558  10.933  29.974  53.719 0.0000000000
149559  10.958  30.601  53.251 0.0000000000
149560  14.066  28.219  53.280 0.0000000000
149561  13.578  28.733  53.270 0.0000000000
149562  13.015  29.304  53.154 0.0000000000
149563  13.537  30.030  52.531 0.0000000000
149564  13.045  29.851  52.770 0.0000000000
149565  12.504  29.746  53.023 0.0000000000
149566  11.976  30.184  52.894 0.0000000000
149567  11.408  30.694  52.796 0.0000000000
149568  10.871  31.248  52.747 0.0000000000
149569  10.862  31.926  52.240 0.0000000000
149570  10.874  32.645  51.820 0.0000000000
149571  10.928  33.460  51.470 0.0000000000
149572  11.855  32.850  51.020 0.0000000000
149573  11.421  33.559  51.084 0.0000000000
149574  11.036  34.241  51.184 0.0000000000
149575  11.111  35.040  50.765 0.0000000000
149576  11.175  35.859  50.370 0.0000000000
149577  11.251  36.673  49.917 0.0000000000
149599  19.611  25.962  50.904 0.0000000000
149600  19.784  26.201  51.687 0.0000000000
149601  19.949  26.368  52.456 0.0000000000
149602  19.654  27.200  52.523 0.0000000000
149603  19.257  27.872  52.561 0.0000000000
149604  18.879  28.495  52.554 0.0000000000
149605  21.709  26.387  44.641 0.0000000000
149606  21.597  26.609  45.087 0.0000000000
149607  21.547  26.852  45.481 0.0000000000
149608  21.812  27.992  45.275 0.0000000000
149609  21.783  27.533  45.677 0.0000000000
149610  21.391  27.102  45.929 0.0000000000
149611  21.252  27.345  46.446 0.0000000000
149612  20.993  27.642  46.932 0.0000000000
149613  20.757  27.989  47.490 0.0000000000
149614  20.572  30.693  45.058 0.0000000000
149615  20.832  30.308  45.625 0.0000000000
149616  21.084  29.834  46.245 0.0000000000
149617  20.462  30.848  46.747 0.0000000000
149618  20.934  30.139  46.869 0.0000000000
149619  21.227  29.431  46.870 0.0000000000
149620  21.155  29.011  47.387 0.0000000000
149621  20.924  28.637  47.807 0.0000000000
149622  20.507  28.212  48.128 0.0000000000
149623  20.258  28.510  48.797 0.0000000000
149624  19.985  28.775  49.405 0.0000000000
149625  19.664  28.920  50.000 0.0000000000
149626  19.845  30.251  49.680 0.0000000000
149627  19.592  29.670  50.182 0.0000000000
149628  19.319  29.061  50.622 0.0000000000
149629  19.098  29.157  51.279 0.0000000000
149630  18.757  29.199  51.930 0.0000000000
149631  18.420  29.140  52.475 0.0000000000
149632  17.944  29.706  52.364 0.0000000000
149633  17.426  30.330  52.058 0.0000000000
149634  16.937  30.802  51.765 0.0000000000
149635  17.410  31.568  50.887 0.0000000000
149636  16.926  31.396  51.194 0.0000000000
149637  16.474  31.223  51.442 0.0000000000
149638  16.005  31.635  51.098 0.0000000000
149639  15.503  31.981  50.698 0.0000000000
149640  14.990  32.404  50.304 0.0000000000
149641  17.443  33.448  48.188 0.0000000000
149642  17.015  33.507  48.599 0.0000000000
149643  16.479  33.438  48.983 0.0000000000
149644  16.028  34.523  48.074 0.0000000000
149645  15.973  33.934  48.670 0.0000000000
149646  15.929  33.280  49.234 0.0000000000
149647  15.471  33.126  49.468 0.0000000000
149648  14.992  32.989  49.716 0.0000000000
149649  14.501  32.852  49.962 0.0000000000
149650  13.999  33.376  49.664 0.0000000000
149651  13.531  33.929  49.444 0.0000000000
149652  13.043  34.542  49.403 0.0000000000
149653  13.557  35.448  48.530 0.0000000000
149654  13.085  35.381  48.963 0.0000000000
149655  12.591  35.291  49.384 0.0000000000
149656  12.157  36.022  49.402 0.0000000000
149657  11.697  36.767  49.424 0.0000000000
149658  11.295  37.480  49.454 0.0000000000
149659  11.300  38.151  48.901 0.0000000000
149660  11.277  38.830  48.357 0.0000000000
149661  11.158  39.398  47.769 0.0000000000
149662  12.067  38.764  47.304 0.0000000000
149663  11.554  39.358  47.219 0.0000000000
149664  11.032  40.003  47.084 0.0000000000
149665  10.972  40.559  46.438 0.0000000000
149666  10.904  41.126  45.796 0.0000000000
149667  10.846  41.681  45.143 0.0000000000
149668  13.831  38.273  45.432 0.0000000000
149669  13.265  38.749  45.187 0.0000000000
149670  12.736  39.285  44.962 0.0000000000
149671  13.083  39.548  43.601 0.0000000000
149672  12.619  39.724  44.178 0.0000000000
149673  12.141  39.948  44.726 0.0000000000
149674  11.672  40.655  44.588 0.0000000000
149675  11.247  41.411  44.510 0.0000000000
149676  10.810  42.186  44.452 0.0000000000
149677  10.793  42.832  43.752 0.0000000000
149678  10.827  43.465  43.091 0.0000000000
149679  10.917  44.123  42.479 0.0000000000
149680  11.723  43.153  41.794 0.0000000000
149681  11.412  43.981  41.846 0.0000000000
149682  11.115  44.766  41.878 0.0000000000
149683  11.380  45.394  41.344 0.0000000000
149684  11.590  46.106  40.808 0.0000000000
149685  11.772  46.764  40.225 0.0000000000
149686  18.068  38.102  42.493 0.0000000000
149687  17.701  38.675  42.243 0.0000000000
149688  17.209  39.135  41.941 0.0000000000
149689  17.894  39.752  41.359 0.0000000000
149690  17.257  39.681  41.504 0.0000000000
149691  16.654  39.592  41.618 0.0000000000
149692  16.076  40.082  41.233 0.0000000000
149693  15.476  40.592  40.918 0.0000000000
149694  14.942  41.230  40.542 0.0000000000
149695  17.812  41.702  39.288 0.0000000000
149696  17.405  41.871  39.645 0.0000000000
149697  16.896  41.955  39.879 0.0000000000
149698  16.500  43.251  39.181 0.0000000000
149699  16.432  42.612  39.614 0.0000000000
149700  16.330  41.934  40.065 0.0000000000
149701  15.742  42.022  40.135 0.0000000000
149702  15.104  41.961  40.210 0.0000000000
149703  14.472  41.843  40.262 0.0000000000
149704  14.053  42.640  40.114 0.0000000000
149705  13.686  43.426  40.014 0.0000000000
149706  13.342  44.259  39.938 0.0000000000
149707  14.195  44.738  39.281 0.0000000000
149708  13.618  44.904  39.577 0.0000000000
149709  13.027  45.040  39.874 0.0000000000
149710  12.666  45.803  39.781 0.0000000000
149711  12.294  46.586  39.649 0.0000000000
149712  11.908  47.335  39.545 0.0000000000
149713  12.012  47.772  38.808 0.0000000000
149714  12.030  48.137  38.007 0.0000000000
149715  11.960  48.454  37.176 0.0000000000
149716  13.010  47.617  36.948 0.0000000000
149717  12.410  48.195  36.609 0.0000000000
149718  11.798  48.797  36.216 0.0000000000
149719  11.674  49.048  35.353 0.0000000000
149720  11.623  49.365  34.489 0.0000000000
149721  11.676  49.732  33.676 0.0000000000
149722  15.238  46.915  35.599 0.0000000000
149723  14.674  47.207  35.013 0.0000000000
149724  14.012  47.546  34.440 0.0000000000
149725  14.606  47.586  33.296 0.0000000000
149726  13.991  47.807  33.647 0.0000000000
149727  13.375  47.985  33.928 0.0000000000
149728  12.733  48.607  33.491 0.0000000000
149729  12.213  49.358  33.151 0.0000000000
149730  11.818  50.124  32.936 0.0000000000
149731  11.992  50.509  32.245 0.0000000000
149732  12.270  50.892  31.554 0.0000000000
149733  12.437  51.324  30.837 0.0000000000
149734  13.500  50.078  30.578 0.0000000000
149735  13.035  50.851  30.337 0.0000000000
149736  12.535  51.652  30.084 0.0000000000
149737  12.619  51.941  29.242 0.0000000000
149738  12.743  52.296  28.514 0.0000000000
149739  12.923  52.694  27.882 0.0000000000
149740  13.440  52.260  27.461 0.0000000000
149741  14.003  51.867  27.134 0.0000000000
149742  14.642  51.489  26.859 0.0000000000
149743  15.119  50.192  27.688 0.0000000000
149744  15.212  50.634  27.104 0.0000000000
149745  15.326  51.163  26.620 0.0000000000
149746  15.999  50.945  26.460 0.0000000000
149747  16.824  50.822  26.438 0.0000000000
149748  17.642  50.846  26.520 0.0000000000
149749  17.478  48.073  29.917 0.0000000000
149750  17.682  48.327  29.206 0.0000000000
149767  19.198  44.882  33.073 0.0000000000
149768  19.642  45.490  32.984 0.0000000000
149821  21.149  32.026  34.301 0.0000000000
149822  21.290  32.517  33.921 0.0000000000
149823  21.493  33.038  33.532 0.0000000000
