# Supplementary material for: A connectional hub in the rostral anterior cingulate cortex links areas of emotion and cognitive control
Source: eLife. 2019 Jun 19;8:e43761. doi: 10.7554/eLife.43761 (PMC6624020; doi:10.7554/eLife.43761)
Supplement: Supplementary file 1. [file elife-43761-supp1.zip › rh.9M.label]

#!ascii label  , from subject fsaverage vox2ras=TkReg coords=white
2335
93  9.269  41.098  30.026 0.0000000000
213  7.216  30.289  50.377 0.0000000000
262  6.754  52.151  31.632 0.0000000000
263  9.817  46.820  20.513 0.0000000000
452  10.180  21.897  38.795 0.0000000000
453  11.601  32.363  30.264 0.0000000000
454  8.185  31.446  38.888 0.0000000000
455  6.872  42.363  41.725 0.0000000000
522  14.630  37.540  20.835 0.0000000000
523  15.557  41.898  11.376 0.0000000000
993  8.482  26.653  38.225 0.0000000000
994  8.571  25.929  42.623 0.0000000000
995  7.419  34.912  52.057 0.0000000000
996  7.161  36.305  46.135 0.0000000000
997  7.169  41.043  47.616 0.0000000000
1147  9.481  36.826  29.984 0.0000000000
1148  13.605  35.155  25.781 0.0000000000
1149  10.352  39.404  25.246 0.0000000000
1151  12.506  44.695  15.693 0.0000000000
1152  14.174  46.736  10.770 0.0000000000
1153  16.121  42.978  6.660 0.0000000000
1533  8.664  24.988  48.342 0.0000000000
1534  7.113  24.112  53.383 0.0000000000
1535  7.253  28.999  55.802 0.0000000000
1624  8.321  46.568  30.480 0.0000000000
1625  7.355  43.864  25.125 0.0000000000
1626  9.681  49.730  25.835 0.0000000000
2012  12.744  22.583  34.884 0.0000000000
2013  13.736  27.634  30.718 0.0000000000
2014  10.517  27.407  34.688 0.0000000000
2015  8.471  31.896  34.242 0.0000000000
2016  8.594  36.731  34.559 0.0000000000
2017  8.447  31.215  44.340 0.0000000000
2018  8.734  36.855  40.116 0.0000000000
2019  8.601  42.067  35.749 0.0000000000
2020  7.389  47.512  37.133 0.0000000000
2211  11.987  42.547  20.727 0.0000000000
2212  15.195  39.941  16.236 0.0000000000
2913  7.746  23.395  42.144 0.0000000000
2914  8.063  22.690  44.643 0.0000000000
2916  7.411  38.006  49.788 0.0000000000
3067  9.664  38.781  30.024 0.0000000000
3068  9.664  38.002  27.725 0.0000000000
3069  8.904  39.907  28.022 0.0000000000
3071  11.810  48.168  12.747 0.0000000000
3516  7.593  26.008  56.848 0.0000000000
3667  7.392  49.344  30.983 0.0000000000
3668  8.370  48.023  28.066 0.0000000000
3669  7.953  51.129  28.769 0.0000000000
4412  11.516  22.337  36.872 0.0000000000
4413  11.794  25.035  34.843 0.0000000000
4414  10.180  24.744  36.569 0.0000000000
4415  8.364  28.983  38.494 0.0000000000
4416  8.687  29.065  36.490 0.0000000000
4417  8.115  31.657  36.608 0.0000000000
4418  8.353  34.466  34.335 0.0000000000
4419  8.285  34.225  36.726 0.0000000000
4420  8.099  27.746  49.447 0.0000000000
4421  8.687  28.297  46.573 0.0000000000
4422  7.846  30.857  47.378 0.0000000000
4423  7.201  39.309  43.919 0.0000000000
4424  7.815  36.659  43.070 0.0000000000
4425  7.900  39.631  40.865 0.0000000000
4426  8.178  39.584  37.906 0.0000000000
4427  7.527  42.316  38.683 0.0000000000
4428  8.326  44.786  36.509 0.0000000000
4429  7.211  45.012  39.659 0.0000000000
4882  12.827  30.111  30.545 0.0000000000
4883  14.315  28.945  28.441 0.0000000000
4884  13.775  31.403  28.290 0.0000000000
4885  14.175  36.369  23.309 0.0000000000
4886  14.987  33.761  23.416 0.0000000000
4887  15.116  34.885  20.895 0.0000000000
4889  15.187  35.827  18.545 0.0000000000
4890  8.835  45.493  22.815 0.0000000000
4891  9.984  42.935  23.000 0.0000000000
4892  11.008  44.654  20.691 0.0000000000
4893  14.491  43.684  13.488 0.0000000000
4894  14.021  42.689  15.993 0.0000000000
4895  15.041  41.128  13.732 0.0000000000
4900  15.885  43.389  4.122 0.0000000000
6393  8.845  24.301  38.388 0.0000000000
6394  8.203  23.868  40.012 0.0000000000
6395  8.165  26.459  40.252 0.0000000000
6396  8.421  28.773  40.752 0.0000000000
6397  6.763  32.678  51.376 0.0000000000
6398  7.222  33.328  48.291 0.0000000000
6399  6.888  35.781  49.288 0.0000000000
6400  6.815  38.817  47.105 0.0000000000
6401  6.621  41.943  44.807 0.0000000000
6402  6.533  44.962  42.798 0.0000000000
6403  7.116  44.156  45.348 0.0000000000
6673  9.985  34.576  29.904 0.0000000000
6674  12.625  33.714  28.066 0.0000000000
6675  11.027  36.051  27.721 0.0000000000
6676  12.046  37.496  25.516 0.0000000000
6677  12.746  38.729  23.008 0.0000000000
6678  9.379  47.727  17.799 0.0000000000
6679  11.174  45.775  18.026 0.0000000000
6680  10.963  46.923  15.173 0.0000000000
6681  13.497  45.981  13.266 0.0000000000
6682  15.393  44.357  11.214 0.0000000000
6683  16.018  42.391  9.129 0.0000000000
6684  15.690  44.980  8.645 0.0000000000
7415  7.805  24.514  50.955 0.0000000000
7416  7.353  27.166  52.175 0.0000000000
7418  6.924  26.652  54.869 0.0000000000
7419  6.760  29.741  53.319 0.0000000000
7420  7.288  31.888  53.876 0.0000000000
7630  9.067  43.781  29.954 0.0000000000
7631  7.798  42.365  27.978 0.0000000000
7632  7.761  45.136  27.595 0.0000000000
7633  8.609  46.625  25.287 0.0000000000
7634  9.633  48.092  23.005 0.0000000000
7637  9.551  49.142  20.305 0.0000000000
8612  13.647  22.573  32.809 0.0000000000
8613  14.094  25.027  30.701 0.0000000000
8614  13.202  25.193  32.900 0.0000000000
8615  12.254  27.657  32.831 0.0000000000
8616  10.998  30.040  32.729 0.0000000000
8617  9.119  27.093  36.533 0.0000000000
8618  9.378  29.592  34.504 0.0000000000
8619  9.822  32.208  32.288 0.0000000000
8620  8.827  34.575  32.010 0.0000000000
8621  9.194  36.673  32.141 0.0000000000
8622  9.228  39.064  32.364 0.0000000000
8623  9.189  25.392  45.433 0.0000000000
8624  8.675  28.540  43.435 0.0000000000
8625  8.576  31.373  41.444 0.0000000000
8626  7.749  33.776  45.227 0.0000000000
8627  8.347  34.019  42.302 0.0000000000
8628  8.619  34.086  39.325 0.0000000000
8629  8.637  36.801  37.202 0.0000000000
8630  8.502  39.350  35.020 0.0000000000
8631  9.324  41.707  32.700 0.0000000000
8632  9.274  44.474  33.195 0.0000000000
8633  8.272  47.268  33.702 0.0000000000
8634  7.253  49.937  34.335 0.0000000000
8635  7.142  47.718  40.348 0.0000000000
8636  7.171  50.051  37.612 0.0000000000
8637  7.067  52.221  34.695 0.0000000000
9189  14.605  32.585  25.984 0.0000000000
9195  8.648  41.159  25.320 0.0000000000
9196  11.125  41.031  22.819 0.0000000000
9197  13.415  40.202  20.754 0.0000000000
9198  12.422  43.805  18.313 0.0000000000
9199  13.950  41.514  18.434 0.0000000000
9200  15.134  38.739  18.524 0.0000000000
10747  9.535  39.903  30.110 0.0000000000
10748  9.369  39.409  29.085 0.0000000000
10749  9.102  40.508  29.062 0.0000000000
11347  6.982  50.773  31.236 0.0000000000
11348  7.410  50.187  29.702 0.0000000000
11349  7.100  51.634  30.086 0.0000000000
12092  10.811  22.160  37.820 0.0000000000
12093  10.854  23.554  36.705 0.0000000000
12094  10.072  23.242  37.662 0.0000000000
12095  8.195  30.210  38.691 0.0000000000
12096  8.263  30.289  37.566 0.0000000000
12097  8.111  31.580  37.720 0.0000000000
12098  8.143  33.004  36.608 0.0000000000
12099  8.278  32.859  37.789 0.0000000000
12100  7.640  29.009  49.975 0.0000000000
12101  7.924  29.298  48.547 0.0000000000
12102  7.525  30.557  48.887 0.0000000000
12103  7.083  40.836  42.777 0.0000000000
12104  7.523  39.483  42.373 0.0000000000
12105  7.336  41.031  41.192 0.0000000000
12106  7.591  41.022  39.702 0.0000000000
12107  7.157  42.419  40.114 0.0000000000
12108  7.362  43.630  39.101 0.0000000000
12109  6.864  43.708  40.643 0.0000000000
12562  12.263  31.229  30.425 0.0000000000
12563  13.329  30.794  29.391 0.0000000000
12564  12.779  31.909  29.274 0.0000000000
12565  14.406  36.934  22.031 0.0000000000
12566  14.841  35.678  22.103 0.0000000000
12567  15.000  36.214  20.849 0.0000000000
12568  15.160  35.387  19.695 0.0000000000
12569  15.149  36.738  19.658 0.0000000000
12570  9.469  46.193  21.758 0.0000000000
12571  9.954  44.920  21.747 0.0000000000
12572  10.302  45.742  20.616 0.0000000000
12573  15.228  42.857  12.417 0.0000000000
12574  14.839  42.465  13.650 0.0000000000
12575  15.249  41.612  12.580 0.0000000000
12580  15.638  43.568  2.909 0.0000000000
14493  8.694  22.639  40.270 0.0000000000
14494  8.369  22.283  41.209 0.0000000000
14495  8.073  24.735  42.395 0.0000000000
14496  7.891  25.100  41.154 0.0000000000
14497  8.254  26.208  41.474 0.0000000000
14498  8.290  27.596  40.496 0.0000000000
14499  8.456  27.407  41.640 0.0000000000
14500  6.847  33.893  51.879 0.0000000000
14501  6.841  34.297  50.377 0.0000000000
14502  6.985  35.431  50.779 0.0000000000
14503  7.336  39.549  48.731 0.0000000000
14504  6.946  38.453  48.575 0.0000000000
14505  6.822  40.043  47.450 0.0000000000
14506  6.799  40.365  45.872 0.0000000000
14507  6.773  41.530  46.312 0.0000000000
14508  6.585  43.148  45.198 0.0000000000
14509  7.078  42.581  46.474 0.0000000000
14962  9.418  35.801  29.880 0.0000000000
14963  10.492  35.295  28.807 0.0000000000
14964  9.865  36.423  28.797 0.0000000000
14965  9.984  38.621  26.488 0.0000000000
14966  10.742  37.797  26.579 0.0000000000
14967  11.178  38.553  25.361 0.0000000000
14968  12.391  38.140  24.291 0.0000000000
14969  11.567  39.232  24.104 0.0000000000
14971  9.976  47.290  16.386 0.0000000000
14973  12.994  47.556  11.827 0.0000000000
14974  12.652  47.103  13.028 0.0000000000
14975  13.910  46.398  12.079 0.0000000000
14976  14.608  45.274  12.273 0.0000000000
14977  14.971  45.539  10.982 0.0000000000
14978  15.600  44.652  9.939 0.0000000000
14979  15.057  45.910  9.698 0.0000000000
16296  7.544  23.012  51.627 0.0000000000
16297  7.405  24.308  52.184 0.0000000000
16298  7.603  25.895  51.557 0.0000000000
16299  7.200  25.542  52.858 0.0000000000
16303  7.423  27.443  56.395 0.0000000000
16304  7.069  26.396  55.975 0.0000000000
16305  6.957  27.857  55.468 0.0000000000
16306  6.882  28.156  54.138 0.0000000000
16307  6.820  29.445  54.723 0.0000000000
16308  6.820  30.883  53.702 0.0000000000
16309  7.239  30.458  54.916 0.0000000000
16762  8.731  45.172  30.207 0.0000000000
16763  8.322  44.442  28.800 0.0000000000
16764  8.178  45.827  28.976 0.0000000000
16765  9.102  48.890  27.027 0.0000000000
16766  8.827  47.280  26.688 0.0000000000
16767  9.424  48.044  25.524 0.0000000000
16768  9.195  47.394  24.186 0.0000000000
16769  9.828  48.868  24.327 0.0000000000
16776  9.721  50.099  21.520 0.0000000000
18992  13.297  22.552  33.882 0.0000000000
18993  13.483  23.887  32.888 0.0000000000
18994  12.937  23.894  33.892 0.0000000000
18995  11.191  26.258  34.811 0.0000000000
18996  11.956  26.417  33.915 0.0000000000
18997  11.353  27.583  33.793 0.0000000000
18998  11.654  28.869  32.760 0.0000000000
18999  10.728  28.753  33.736 0.0000000000
19000  8.489  25.507  38.235 0.0000000000
19001  8.881  25.711  37.505 0.0000000000
19002  8.819  26.847  37.353 0.0000000000
19003  8.545  30.398  35.450 0.0000000000
19004  8.925  29.269  35.566 0.0000000000
19005  8.857  30.561  34.376 0.0000000000
19006  9.630  30.893  33.391 0.0000000000
19007  9.055  31.986  33.213 0.0000000000
19008  9.155  33.357  32.036 0.0000000000
19009  8.653  33.272  33.103 0.0000000000
19010  8.503  35.555  34.346 0.0000000000
19011  8.754  35.550  33.159 0.0000000000
19012  8.902  36.697  33.280 0.0000000000
19013  9.298  37.830  32.222 0.0000000000
19014  8.905  37.932  33.457 0.0000000000
19015  8.550  23.587  47.741 0.0000000000
19016  8.743  23.708  46.336 0.0000000000
19017  9.040  25.212  46.971 0.0000000000
19018  8.491  29.785  45.426 0.0000000000
19019  8.742  28.439  45.034 0.0000000000
19020  8.612  29.899  43.859 0.0000000000
19021  8.645  29.963  42.454 0.0000000000
19022  8.592  31.323  42.867 0.0000000000
19023  7.186  34.836  47.239 0.0000000000
19024  7.450  33.542  46.730 0.0000000000
19025  7.400  34.979  45.703 0.0000000000
19026  8.280  36.822  41.636 0.0000000000
19027  8.105  35.342  42.727 0.0000000000
19028  8.478  35.427  41.223 0.0000000000
19029  8.511  34.080  40.789 0.0000000000
19030  8.804  35.464  39.704 0.0000000000
19031  8.768  35.456  38.208 0.0000000000
19032  8.858  36.857  38.595 0.0000000000
19033  8.148  40.799  36.801 0.0000000000
19034  8.260  39.403  36.437 0.0000000000
19035  8.543  40.674  35.361 0.0000000000
19036  8.806  40.584  33.894 0.0000000000
19037  9.027  41.924  34.210 0.0000000000
19038  9.413  43.069  32.929 0.0000000000
19039  9.164  43.275  34.601 0.0000000000
19040  7.863  46.146  36.798 0.0000000000
19041  8.408  46.093  35.191 0.0000000000
19042  7.839  47.398  35.416 0.0000000000
19043  7.761  48.640  34.060 0.0000000000
19044  7.447  48.708  35.695 0.0000000000
19046  6.898  46.337  41.605 0.0000000000
19051  7.158  51.133  36.132 0.0000000000
19393  12.898  21.281  35.574 0.0000000000
19395  13.351  21.271  34.496 0.0000000000
19396  13.702  21.252  33.410 0.0000000000
20407  14.018  26.369  30.741 0.0000000000
20408  14.266  25.671  29.488 0.0000000000
20409  14.236  27.012  29.571 0.0000000000
20410  14.536  29.545  27.107 0.0000000000
20415  13.101  34.439  27.009 0.0000000000
20416  13.792  33.214  27.090 0.0000000000
20417  14.177  33.914  25.899 0.0000000000
20430  7.224  43.031  26.669 0.0000000000
20431  7.742  41.566  26.882 0.0000000000
20432  7.782  42.349  25.198 0.0000000000
20433  11.081  42.783  21.966 0.0000000000
20434  10.486  42.005  22.912 0.0000000000
20435  11.603  41.835  21.805 0.0000000000
20436  12.307  40.755  21.725 0.0000000000
20437  12.693  41.444  20.677 0.0000000000
20438  11.704  45.263  16.837 0.0000000000
20439  11.859  44.814  18.244 0.0000000000
20440  12.435  44.255  17.028 0.0000000000
20441  14.642  41.421  16.165 0.0000000000
20442  14.039  42.126  17.223 0.0000000000
20443  14.710  40.766  17.340 0.0000000000
20444  14.638  40.192  18.563 0.0000000000
20445  15.262  39.327  17.416 0.0000000000
20446  15.490  37.846  17.356 0.0000000000
20447  15.460  38.497  16.251 0.0000000000
20460  16.107  42.649  7.901 0.0000000000
23673  8.015  21.962  42.194 0.0000000000
23675  7.882  23.100  43.417 0.0000000000
23676  8.452  24.349  43.601 0.0000000000
23678  7.501  36.446  50.914 0.0000000000
23953  9.611  37.805  30.043 0.0000000000
23954  9.567  37.453  28.864 0.0000000000
23955  9.431  38.429  28.940 0.0000000000
23956  9.208  38.934  27.900 0.0000000000
23957  9.189  39.444  26.550 0.0000000000
23961  12.126  48.635  11.653 0.0000000000
23962  13.176  47.904  10.605 0.0000000000
23963  14.139  47.170  9.503 0.0000000000
24759  8.241  25.423  57.345 0.0000000000
24760  8.191  26.831  56.847 0.0000000000
24761  7.985  28.395  56.368 0.0000000000
24762  7.965  29.856  55.697 0.0000000000
25033  7.934  47.961  30.805 0.0000000000
25034  8.026  47.239  29.264 0.0000000000
25035  7.749  48.655  29.431 0.0000000000
25036  8.250  49.599  28.391 0.0000000000
25037  8.968  50.499  27.359 0.0000000000
26372  12.165  22.476  35.883 0.0000000000
26373  12.347  23.845  34.857 0.0000000000
26374  11.615  23.704  35.824 0.0000000000
26375  11.040  24.926  35.693 0.0000000000
26376  10.394  26.085  35.594 0.0000000000
26377  8.525  27.790  38.319 0.0000000000
26378  8.735  27.918  37.334 0.0000000000
26379  8.536  29.022  37.414 0.0000000000
26380  8.404  30.326  36.536 0.0000000000
26381  8.198  31.796  35.494 0.0000000000
26382  8.320  33.264  34.273 0.0000000000
26383  8.132  33.196  35.462 0.0000000000
26384  8.219  34.396  35.524 0.0000000000
26385  8.340  35.510  35.658 0.0000000000
26386  8.485  26.394  48.974 0.0000000000
26387  8.868  26.663  47.522 0.0000000000
26388  8.459  28.028  48.083 0.0000000000
26389  8.214  29.570  46.966 0.0000000000
26390  8.186  31.055  45.854 0.0000000000
26391  7.158  37.777  45.046 0.0000000000
26392  7.442  36.479  44.595 0.0000000000
26393  7.493  37.976  43.455 0.0000000000
26394  7.949  38.173  41.973 0.0000000000
26395  8.418  38.323  40.481 0.0000000000
26396  8.601  38.304  38.968 0.0000000000
26397  8.133  39.669  39.319 0.0000000000
26398  7.817  40.908  38.256 0.0000000000
26399  8.026  42.185  37.208 0.0000000000
26400  8.564  43.449  36.178 0.0000000000
26401  7.955  43.522  37.685 0.0000000000
26402  7.732  44.912  38.059 0.0000000000
26403  7.381  46.318  38.527 0.0000000000
27220  13.361  28.902  30.675 0.0000000000
27221  14.068  28.288  29.548 0.0000000000
27222  13.702  29.605  29.511 0.0000000000
27223  14.106  30.240  28.280 0.0000000000
27224  14.442  30.772  27.125 0.0000000000
27225  13.880  35.853  24.583 0.0000000000
27226  14.475  34.532  24.660 0.0000000000
27227  14.691  35.121  23.350 0.0000000000
27228  15.081  34.311  22.172 0.0000000000
27234  8.013  44.684  23.884 0.0000000000
27235  8.587  43.246  24.012 0.0000000000
27236  9.352  44.063  22.840 0.0000000000
27237  10.578  43.766  21.844 0.0000000000
27238  11.477  43.618  20.796 0.0000000000
27239  13.567  44.266  14.589 0.0000000000
27240  13.283  43.745  15.779 0.0000000000
27241  14.120  43.153  14.707 0.0000000000
27242  14.633  41.949  14.856 0.0000000000
27243  15.088  40.510  15.047 0.0000000000
27252  16.032  43.221  5.387 0.0000000000
29230  6.811  53.401  31.886 0.0000000000
29231  6.899  53.057  30.537 0.0000000000
30273  9.468  23.073  38.589 0.0000000000
30274  9.034  22.893  39.391 0.0000000000
30275  8.485  24.092  39.174 0.0000000000
30276  8.194  25.360  39.026 0.0000000000
30277  7.920  23.660  41.002 0.0000000000
30278  7.983  25.245  39.995 0.0000000000
30279  8.269  26.573  39.173 0.0000000000
30280  8.352  27.703  39.352 0.0000000000
30281  8.262  28.920  39.609 0.0000000000
30282  8.329  30.119  39.853 0.0000000000
30283  6.949  31.512  50.864 0.0000000000
30284  7.211  31.808  49.373 0.0000000000
30285  6.942  33.039  49.879 0.0000000000
30286  7.004  34.660  48.768 0.0000000000
30287  6.961  36.063  47.779 0.0000000000
30288  7.045  36.947  49.725 0.0000000000
30289  6.843  37.256  48.291 0.0000000000
30290  6.928  37.545  46.648 0.0000000000
30291  6.956  39.061  45.491 0.0000000000
30292  6.912  40.615  44.248 0.0000000000
30293  6.642  42.231  43.317 0.0000000000
30294  6.481  43.626  42.178 0.0000000000
30295  6.420  43.493  43.811 0.0000000000
30296  6.693  44.704  44.141 0.0000000000
30931  10.865  33.494  30.090 0.0000000000
30932  12.104  33.042  29.155 0.0000000000
30933  11.265  34.196  28.975 0.0000000000
30934  11.829  34.843  27.874 0.0000000000
30935  12.413  35.655  26.760 0.0000000000
30936  10.290  37.078  27.683 0.0000000000
30937  11.562  36.803  26.658 0.0000000000
30938  12.878  36.391  25.615 0.0000000000
30939  13.210  37.051  24.438 0.0000000000
30940  13.504  37.556  23.185 0.0000000000
30941  13.808  38.141  21.903 0.0000000000
30942  9.722  47.335  19.198 0.0000000000
30943  10.418  46.340  19.265 0.0000000000
30944  10.217  46.803  17.851 0.0000000000
30945  10.955  46.229  16.603 0.0000000000
30946  11.741  45.801  15.472 0.0000000000
30947  11.372  47.609  13.902 0.0000000000
30948  12.152  46.566  14.197 0.0000000000
30949  12.935  45.378  14.374 0.0000000000
30950  14.092  44.853  13.435 0.0000000000
30951  15.005  44.086  12.362 0.0000000000
30952  15.623  43.113  11.285 0.0000000000
30953  15.802  42.177  10.273 0.0000000000
30954  15.918  43.412  10.127 0.0000000000
30955  16.034  43.632  8.945 0.0000000000
30956  16.058  43.995  7.631 0.0000000000
30957  15.010  46.275  8.458 0.0000000000
30958  15.633  45.281  7.401 0.0000000000
30959  15.973  44.288  6.332 0.0000000000
32736  8.238  23.392  49.035 0.0000000000
32738  7.917  23.202  50.336 0.0000000000
32739  8.253  24.743  49.673 0.0000000000
32740  8.077  26.158  50.247 0.0000000000
32741  7.726  27.463  50.837 0.0000000000
32742  7.309  28.730  51.388 0.0000000000
32746  7.127  24.968  56.438 0.0000000000
32747  6.902  25.204  55.353 0.0000000000
32748  6.980  25.372  54.179 0.0000000000
32749  7.056  26.933  53.508 0.0000000000
32750  7.012  28.505  52.794 0.0000000000
32751  6.933  30.037  51.794 0.0000000000
32752  6.795  31.210  52.309 0.0000000000
32753  6.841  32.344  52.711 0.0000000000
32754  7.286  33.442  52.959 0.0000000000
33328  9.183  42.416  29.919 0.0000000000
33329  8.707  41.775  28.992 0.0000000000
33330  8.462  43.098  28.778 0.0000000000
33331  7.666  43.760  27.730 0.0000000000
33332  7.361  44.507  26.449 0.0000000000
33333  8.161  46.541  27.771 0.0000000000
33334  8.061  45.901  26.441 0.0000000000
33335  7.720  45.392  25.183 0.0000000000
33336  8.364  46.176  24.100 0.0000000000
33337  9.049  46.801  23.005 0.0000000000
33338  9.610  47.430  21.817 0.0000000000
33339  7.552  52.557  29.154 0.0000000000
33340  8.562  52.027  27.705 0.0000000000
33341  9.452  51.354  26.142 0.0000000000
33344  9.844  50.571  24.478 0.0000000000
33345  9.927  49.666  22.928 0.0000000000
33346  9.841  48.649  21.645 0.0000000000
33347  9.636  47.966  20.459 0.0000000000
33348  9.261  48.355  19.115 0.0000000000
36094  13.858  23.853  31.757 0.0000000000
36095  13.778  25.188  31.803 0.0000000000
36096  13.474  26.476  31.859 0.0000000000
36097  12.507  25.158  33.938 0.0000000000
36098  12.762  26.430  32.933 0.0000000000
36099  13.049  27.716  31.884 0.0000000000
36100  12.539  28.908  31.770 0.0000000000
36101  11.929  30.129  31.625 0.0000000000
36102  11.340  31.287  31.541 0.0000000000
36103  9.395  24.428  37.563 0.0000000000
36104  9.518  25.910  36.552 0.0000000000
36105  9.746  27.243  35.584 0.0000000000
36106  8.944  28.070  36.451 0.0000000000
36107  9.230  28.314  35.600 0.0000000000
36108  9.882  28.505  34.694 0.0000000000
36109  10.141  29.851  33.632 0.0000000000
36110  10.452  31.153  32.534 0.0000000000
36111  10.655  32.361  31.340 0.0000000000
36112  9.886  33.441  31.100 0.0000000000
36113  9.173  34.675  30.966 0.0000000000
36114  9.156  35.800  31.026 0.0000000000
36115  8.583  34.470  33.153 0.0000000000
36116  8.964  35.668  32.096 0.0000000000
36117  9.372  36.833  31.098 0.0000000000
36118  9.589  37.726  31.105 0.0000000000
36119  9.589  38.861  31.167 0.0000000000
36120  9.483  40.120  31.229 0.0000000000
36121  8.234  22.357  45.941 0.0000000000
36122  8.695  23.998  44.879 0.0000000000
36123  9.005  25.609  43.938 0.0000000000
36124  9.093  26.913  45.994 0.0000000000
36125  9.058  27.065  44.515 0.0000000000
36126  8.760  27.231  42.986 0.0000000000
36127  8.576  28.681  42.002 0.0000000000
36128  8.503  30.013  41.111 0.0000000000
36129  8.346  31.405  40.112 0.0000000000
36130  7.524  32.060  47.786 0.0000000000
36131  7.800  32.278  46.288 0.0000000000
36132  8.108  32.487  44.845 0.0000000000
36133  7.705  35.226  44.194 0.0000000000
36134  8.094  33.941  43.780 0.0000000000
36135  8.334  32.628  43.290 0.0000000000
36136  8.506  32.742  41.854 0.0000000000
36137  8.469  32.745  40.424 0.0000000000
36138  8.360  32.785  39.085 0.0000000000
36139  8.475  34.115  37.942 0.0000000000
36140  8.469  35.452  36.917 0.0000000000
36141  8.500  36.772  35.879 0.0000000000
36142  8.550  38.207  37.572 0.0000000000
36143  8.438  38.059  36.153 0.0000000000
36144  8.590  38.043  34.776 0.0000000000
36145  8.775  39.221  33.656 0.0000000000
36146  9.207  40.357  32.500 0.0000000000
36147  9.451  41.452  31.275 0.0000000000
36148  9.475  42.782  31.290 0.0000000000
36149  9.288  44.183  31.514 0.0000000000
36150  8.902  45.557  31.783 0.0000000000
36151  8.903  44.668  34.894 0.0000000000
36152  8.779  45.893  33.502 0.0000000000
36153  8.439  46.951  32.014 0.0000000000
36154  7.938  48.330  32.338 0.0000000000
36155  7.344  49.700  32.619 0.0000000000
36156  6.978  50.991  32.914 0.0000000000
36157  6.766  45.049  41.193 0.0000000000
36158  7.084  46.400  40.084 0.0000000000
36159  7.132  47.651  38.900 0.0000000000
36161  7.208  48.978  39.009 0.0000000000
36162  7.141  48.856  37.397 0.0000000000
36163  7.137  49.975  36.001 0.0000000000
36164  7.023  51.138  34.569 0.0000000000
36165  6.799  52.270  33.187 0.0000000000
36166  7.060  53.281  33.209 0.0000000000
37803  14.389  27.635  28.377 0.0000000000
37809  13.297  32.571  28.194 0.0000000000
37810  14.239  31.978  27.149 0.0000000000
37811  14.765  31.373  25.961 0.0000000000
37812  14.826  33.177  24.720 0.0000000000
37827  8.369  41.014  28.090 0.0000000000
37828  8.440  40.347  26.736 0.0000000000
37829  9.474  40.222  25.196 0.0000000000
37830  9.265  42.050  24.063 0.0000000000
37831  9.931  41.106  23.958 0.0000000000
37832  10.750  40.129  24.014 0.0000000000
37833  11.925  39.950  22.905 0.0000000000
37834  13.066  39.466  21.830 0.0000000000
37835  14.108  38.839  20.767 0.0000000000
37836  11.213  45.354  19.420 0.0000000000
37837  11.754  44.336  19.540 0.0000000000
37838  12.324  43.172  19.619 0.0000000000
37839  13.262  43.240  17.055 0.0000000000
37840  13.196  42.704  18.395 0.0000000000
37841  13.023  42.087  19.582 0.0000000000
37842  13.740  40.863  19.637 0.0000000000
37843  14.419  39.516  19.669 0.0000000000
37844  14.909  38.140  19.618 0.0000000000
37845  15.315  37.233  18.487 0.0000000000
41467  9.419  40.488  30.065 0.0000000000
41468  9.370  40.224  29.568 0.0000000000
41469  9.185  40.793  29.532 0.0000000000
42067  6.841  51.466  31.419 0.0000000000
42068  6.981  51.215  30.579 0.0000000000
42069  6.827  51.908  30.841 0.0000000000
42812  10.481  22.035  38.305 0.0000000000
42813  10.429  22.706  37.728 0.0000000000
42814  10.095  22.622  38.219 0.0000000000
42815  8.154  30.818  38.781 0.0000000000
42816  8.139  30.873  38.217 0.0000000000
42817  8.137  31.518  38.295 0.0000000000
42818  8.164  32.254  37.762 0.0000000000
42819  8.207  32.161  38.374 0.0000000000
42820  7.397  29.651  50.149 0.0000000000
42821  7.606  29.775  49.427 0.0000000000
42822  7.381  30.433  49.632 0.0000000000
42823  6.962  41.629  42.291 0.0000000000
42824  7.215  40.961  42.025 0.0000000000
42825  7.099  41.704  41.457 0.0000000000
42826  7.210  41.734  40.622 0.0000000000
42827  7.035  42.438  40.908 0.0000000000
42828  6.998  43.066  40.371 0.0000000000
42829  6.813  43.073  41.108 0.0000000000
42946  10.981  21.505  38.194 0.0000000000
43282  11.953  31.810  30.330 0.0000000000
43283  12.531  31.555  29.861 0.0000000000
43284  12.225  32.134  29.781 0.0000000000
43285  14.531  37.224  21.412 0.0000000000
43286  14.763  36.609  21.419 0.0000000000
43287  14.851  36.890  20.826 0.0000000000
43288  15.090  36.473  20.225 0.0000000000
43289  14.926  37.171  20.248 0.0000000000
43290  9.699  46.515  21.181 0.0000000000
43291  9.873  45.907  21.183 0.0000000000
43292  10.050  46.253  20.581 0.0000000000
43293  15.497  42.336  11.888 0.0000000000
43294  15.264  42.238  12.492 0.0000000000
43295  15.412  41.787  11.975 0.0000000000
43296  15.310  41.118  12.026 0.0000000000
43297  15.450  41.312  11.440 0.0000000000
43299  15.549  41.399  10.918 0.0000000000
43300  15.490  43.682  2.298 0.0000000000
43302  15.464  43.162  1.847 0.0000000000
45213  8.690  21.696  41.354 0.0000000000
45215  8.351  25.308  42.533 0.0000000000
45216  8.179  25.523  41.930 0.0000000000
45217  8.379  26.067  42.044 0.0000000000
45218  8.400  26.803  41.521 0.0000000000
45219  8.495  26.704  42.063 0.0000000000
45220  7.057  34.435  52.080 0.0000000000
45221  6.915  34.686  51.365 0.0000000000
45222  7.161  35.191  51.462 0.0000000000
45223  7.233  40.334  48.219 0.0000000000
45224  7.043  39.799  48.137 0.0000000000
45225  6.999  40.589  47.602 0.0000000000
45226  6.838  40.771  46.888 0.0000000000
45227  6.934  41.301  46.995 0.0000000000
45228  6.872  42.081  46.422 0.0000000000
45229  7.143  41.768  47.005 0.0000000000
45682  9.357  36.327  29.943 0.0000000000
45683  9.648  36.084  29.337 0.0000000000
45684  9.551  36.632  29.373 0.0000000000
45685  10.136  38.987  25.869 0.0000000000
45686  10.580  38.572  25.909 0.0000000000
45687  10.792  38.987  25.295 0.0000000000
45688  11.383  38.902  24.729 0.0000000000
45689  10.972  39.361  24.671 0.0000000000
45693  13.582  47.170  11.292 0.0000000000
45694  13.466  46.978  11.941 0.0000000000
45695  14.053  46.579  11.444 0.0000000000
45696  14.462  45.988  11.537 0.0000000000
45697  14.595  46.145  10.906 0.0000000000
45698  15.031  45.711  10.340 0.0000000000
45699  14.634  46.335  10.232 0.0000000000
47017  7.239  24.216  52.795 0.0000000000
47018  7.297  24.980  52.482 0.0000000000
47019  7.146  24.850  53.126 0.0000000000
47023  7.295  28.194  56.161 0.0000000000
47024  7.139  27.653  55.992 0.0000000000
47025  7.053  28.438  55.680 0.0000000000
47026  6.883  28.644  55.104 0.0000000000
47027  6.985  29.232  55.333 0.0000000000
47028  6.973  29.976  54.865 0.0000000000
47029  7.184  29.733  55.434 0.0000000000
47482  8.491  45.853  30.335 0.0000000000
47483  8.426  45.493  29.578 0.0000000000
47484  8.263  46.178  29.727 0.0000000000
47485  9.403  49.318  26.435 0.0000000000
47486  9.334  48.479  26.267 0.0000000000
47487  9.635  48.915  25.669 0.0000000000
47488  9.669  48.507  24.973 0.0000000000
47489  9.811  49.317  25.092 0.0000000000
49712  13.032  22.586  34.368 0.0000000000
49713  13.091  23.220  33.890 0.0000000000
49714  12.856  23.252  34.350 0.0000000000
49715  10.847  26.841  34.742 0.0000000000
49716  11.239  26.937  34.332 0.0000000000
49717  10.919  27.496  34.244 0.0000000000
49718  11.019  28.155  33.730 0.0000000000
49719  10.600  28.052  34.215 0.0000000000
49720  8.455  26.112  38.224 0.0000000000
49721  8.647  26.193  37.810 0.0000000000
49722  8.676  26.751  37.770 0.0000000000
49723  8.420  31.104  34.878 0.0000000000
49724  8.658  30.446  34.887 0.0000000000
49725  8.638  31.196  34.318 0.0000000000
49726  8.937  31.288  33.793 0.0000000000
49727  8.723  31.938  33.699 0.0000000000
49728  8.807  32.626  33.130 0.0000000000
49729  8.570  32.590  33.656 0.0000000000
49730  8.569  36.154  34.446 0.0000000000
49731  8.673  36.124  33.778 0.0000000000
49732  8.735  36.736  33.910 0.0000000000
49733  8.941  37.299  33.394 0.0000000000
49734  8.754  37.341  34.022 0.0000000000
49735  8.630  24.279  48.044 0.0000000000
49736  8.825  24.367  47.369 0.0000000000
49737  8.863  25.106  47.666 0.0000000000
49738  8.448  30.494  44.873 0.0000000000
49739  8.563  29.849  44.635 0.0000000000
49740  8.535  30.558  44.117 0.0000000000
49741  8.616  30.599  43.356 0.0000000000
49742  8.539  31.262  43.601 0.0000000000
49743  7.137  35.590  46.706 0.0000000000
49744  7.272  34.936  46.481 0.0000000000
49745  7.268  35.651  45.902 0.0000000000
49746  8.539  36.844  40.902 0.0000000000
49747  8.397  36.113  41.441 0.0000000000
49748  8.620  36.138  40.677 0.0000000000
49749  8.672  35.443  40.484 0.0000000000
49750  8.814  36.146  39.900 0.0000000000
49751  8.898  36.148  39.144 0.0000000000
49752  8.866  36.864  39.327 0.0000000000
49753  8.322  41.433  36.232 0.0000000000
49754  8.356  40.715  36.092 0.0000000000
49755  8.576  41.348  35.526 0.0000000000
49756  8.790  41.326  34.793 0.0000000000
49757  8.852  42.018  34.995 0.0000000000
49758  9.118  42.600  34.397 0.0000000000
49759  8.894  42.702  35.202 0.0000000000
49760  7.603  46.830  36.970 0.0000000000
49761  7.855  46.787  36.107 0.0000000000
49762  7.592  47.475  36.253 0.0000000000
49763  7.615  48.062  35.562 0.0000000000
49764  7.402  48.130  36.369 0.0000000000
50113  12.798  21.929  35.212 0.0000000000
50114  13.131  21.313  35.025 0.0000000000
50115  13.064  21.953  34.686 0.0000000000
50116  13.315  21.898  34.182 0.0000000000
51127  13.893  27.014  30.729 0.0000000000
51128  14.132  26.697  30.146 0.0000000000
51129  14.040  27.349  30.148 0.0000000000
51135  13.350  34.781  26.409 0.0000000000
51136  13.686  34.187  26.456 0.0000000000
51137  13.899  34.544  25.856 0.0000000000
51150  7.173  43.422  25.911 0.0000000000
51151  7.343  42.656  25.986 0.0000000000
51152  7.472  43.058  25.176 0.0000000000
51153  11.546  42.717  21.361 0.0000000000
51154  11.332  42.331  21.878 0.0000000000
51155  11.820  42.173  21.261 0.0000000000
51156  12.133  41.686  21.260 0.0000000000
51157  12.317  42.014  20.702 0.0000000000
51158  12.026  44.971  16.260 0.0000000000
51159  12.063  44.763  16.943 0.0000000000
51160  12.416  44.491  16.372 0.0000000000
51161  14.939  40.661  16.186 0.0000000000
51162  14.683  41.088  16.756 0.0000000000
51163  14.976  40.362  16.795 0.0000000000
51164  15.007  40.078  17.399 0.0000000000
51165  15.256  39.656  16.877 0.0000000000
51166  15.430  38.905  16.831 0.0000000000
51167  15.375  39.222  16.262 0.0000000000
51180  16.128  42.827  7.283 0.0000000000
54815  7.822  21.966  44.572 0.0000000000
54816  7.785  22.160  43.936 0.0000000000
54817  7.972  22.893  44.031 0.0000000000
54818  8.117  23.749  43.516 0.0000000000
54819  8.280  23.540  44.105 0.0000000000
55282  9.622  38.275  30.009 0.0000000000
55283  9.553  38.123  29.481 0.0000000000
55284  9.587  38.643  29.513 0.0000000000
55285  9.155  39.655  28.558 0.0000000000
55286  9.256  39.173  28.520 0.0000000000
55287  9.046  39.416  27.922 0.0000000000
55288  9.185  39.172  27.204 0.0000000000
55289  8.931  39.642  27.285 0.0000000000
55296  12.616  48.315  11.180 0.0000000000
56626  8.132  27.618  56.618 0.0000000000
57082  7.687  48.654  30.919 0.0000000000
57083  7.783  48.294  30.141 0.0000000000
57084  7.554  49.025  30.229 0.0000000000
57085  7.675  50.658  29.222 0.0000000000
57086  7.804  49.932  29.066 0.0000000000
57087  8.123  50.375  28.579 0.0000000000
57088  8.629  50.028  27.899 0.0000000000
57089  8.479  50.820  28.077 0.0000000000
59312  11.851  22.399  36.384 0.0000000000
59313  11.893  23.105  35.823 0.0000000000
59314  11.547  23.042  36.309 0.0000000000
59315  10.507  24.154  36.633 0.0000000000
59316  10.916  24.242  36.200 0.0000000000
59317  10.611  24.835  36.134 0.0000000000
59318  10.739  25.519  35.667 0.0000000000
59319  10.303  25.436  36.067 0.0000000000
59320  8.461  28.383  38.396 0.0000000000
59321  8.561  28.425  37.866 0.0000000000
59322  8.455  29.014  37.959 0.0000000000
59323  8.183  30.944  37.106 0.0000000000
59324  8.327  30.310  37.031 0.0000000000
59325  8.230  30.990  36.576 0.0000000000
59326  8.283  31.022  36.033 0.0000000000
59327  8.137  31.724  36.062 0.0000000000
59328  8.098  32.523  35.459 0.0000000000
59329  8.074  32.442  36.040 0.0000000000
59330  8.191  33.637  36.633 0.0000000000
59331  8.131  33.743  36.067 0.0000000000
59332  8.228  34.313  36.126 0.0000000000
59333  8.292  34.943  35.578 0.0000000000
59334  8.314  34.885  36.209 0.0000000000
59335  8.323  27.098  49.228 0.0000000000
59336  8.528  27.208  48.552 0.0000000000
59337  8.290  27.886  48.769 0.0000000000
59338  7.852  30.078  47.947 0.0000000000
59339  8.072  29.430  47.757 0.0000000000
59340  8.015  30.197  47.170 0.0000000000
59341  8.174  30.342  46.423 0.0000000000
59342  8.014  30.967  46.611 0.0000000000
59343  7.186  38.526  44.486 0.0000000000
59344  7.316  37.870  44.229 0.0000000000
59345  7.337  38.629  43.667 0.0000000000
59346  7.716  39.566  41.621 0.0000000000
59347  7.731  38.803  42.205 0.0000000000
59348  7.952  38.888  41.455 0.0000000000
59349  8.196  38.254  41.252 0.0000000000
59350  8.164  38.990  40.696 0.0000000000
59351  8.300  39.013  39.872 0.0000000000
59352  8.027  39.665  40.084 0.0000000000
59353  7.495  41.673  39.184 0.0000000000
59354  7.694  40.957  38.990 0.0000000000
59355  7.652  41.610  38.481 0.0000000000
59356  7.833  41.549  37.738 0.0000000000
59357  7.731  42.230  37.967 0.0000000000
59358  7.988  42.846  37.465 0.0000000000
59359  7.684  42.887  38.198 0.0000000000
59360  7.285  44.310  39.383 0.0000000000
59361  7.572  44.262  38.600 0.0000000000
59362  7.458  44.963  38.864 0.0000000000
59363  7.557  45.621  38.311 0.0000000000
59364  7.344  45.665  39.117 0.0000000000
59713  11.635  21.685  37.273 0.0000000000
59715  11.944  21.746  36.785 0.0000000000
59716  12.261  21.779  36.273 0.0000000000
60727  13.105  29.518  30.620 0.0000000000
60728  13.527  29.273  30.079 0.0000000000
60729  13.265  29.894  30.050 0.0000000000
60730  13.537  31.105  28.824 0.0000000000
60731  13.763  30.538  28.828 0.0000000000
60732  13.962  30.838  28.261 0.0000000000
60733  14.283  30.544  27.692 0.0000000000
60734  14.174  31.150  27.705 0.0000000000
60735  14.030  36.119  23.958 0.0000000000
60736  14.336  35.515  23.945 0.0000000000
60737  14.450  35.769  23.338 0.0000000000
60738  15.030  35.282  21.503 0.0000000000
60739  15.010  34.991  22.105 0.0000000000
60740  15.102  34.620  21.517 0.0000000000
60745  15.174  35.584  19.125 0.0000000000
60750  8.448  45.105  23.341 0.0000000000
60751  8.637  44.327  23.335 0.0000000000
60752  9.037  44.750  22.805 0.0000000000
60753  10.516  44.783  21.208 0.0000000000
60754  10.278  44.322  21.782 0.0000000000
60755  10.829  44.208  21.274 0.0000000000
60756  11.061  43.720  21.353 0.0000000000
60757  11.258  44.119  20.760 0.0000000000
60758  14.060  43.988  14.041 0.0000000000
60759  13.872  43.683  14.625 0.0000000000
60760  14.284  43.400  14.091 0.0000000000
60761  14.941  41.838  13.723 0.0000000000
60762  14.701  42.213  14.242 0.0000000000
60763  14.873  41.553  14.311 0.0000000000
60764  14.861  41.281  14.968 0.0000000000
60765  15.025  40.818  14.400 0.0000000000
60766  15.134  40.064  14.517 0.0000000000
60767  15.097  40.365  13.873 0.0000000000
60780  15.966  43.302  4.741 0.0000000000
66513  9.355  22.306  39.546 0.0000000000
66514  9.185  22.192  39.970 0.0000000000
66515  8.423  23.226  40.111 0.0000000000
66516  8.548  23.377  39.673 0.0000000000
66517  8.335  23.992  39.548 0.0000000000
66518  8.309  24.722  39.078 0.0000000000
66519  8.169  24.630  39.491 0.0000000000
66520  7.815  22.625  42.108 0.0000000000
66521  7.960  22.781  41.561 0.0000000000
66522  7.799  23.541  41.544 0.0000000000
66523  7.999  25.804  40.672 0.0000000000
66524  7.896  25.175  40.571 0.0000000000
66525  8.053  25.898  40.072 0.0000000000
66526  8.133  25.972  39.535 0.0000000000
66527  8.191  26.542  39.656 0.0000000000
66528  8.327  27.128  39.245 0.0000000000
66529  8.271  27.089  39.786 0.0000000000
66530  8.348  28.164  40.640 0.0000000000
66531  8.320  28.236  40.054 0.0000000000
66532  8.336  28.836  40.180 0.0000000000
66533  8.251  29.531  39.727 0.0000000000
66534  8.385  29.433  40.300 0.0000000000
66535  6.844  32.088  51.114 0.0000000000
66536  6.948  32.256  50.364 0.0000000000
66537  6.834  32.839  50.658 0.0000000000
66538  6.859  35.035  49.854 0.0000000000
66539  6.923  34.470  49.572 0.0000000000
66540  6.932  35.163  49.046 0.0000000000
66541  6.988  35.317  48.286 0.0000000000
66542  6.922  35.916  48.549 0.0000000000
66543  7.504  37.176  50.331 0.0000000000
66544  7.240  36.731  50.356 0.0000000000
66545  7.222  37.446  49.751 0.0000000000
66546  6.836  38.634  47.877 0.0000000000
66547  6.855  37.840  48.445 0.0000000000
66548  6.829  38.025  47.645 0.0000000000
66549  6.861  37.403  47.486 0.0000000000
66550  6.856  38.209  46.819 0.0000000000
66551  6.916  38.346  46.050 0.0000000000
66552  6.865  38.970  46.286 0.0000000000
66553  6.726  41.150  45.346 0.0000000000
66554  6.848  40.494  45.055 0.0000000000
66555  6.738  41.295  44.551 0.0000000000
66556  6.768  41.419  43.779 0.0000000000
66557  6.618  42.101  44.066 0.0000000000
66558  6.488  42.864  43.581 0.0000000000
66559  6.483  42.738  44.312 0.0000000000
66560  6.770  43.695  45.388 0.0000000000
66561  6.597  43.973  44.665 0.0000000000
66562  6.873  44.465  44.778 0.0000000000
67927  10.413  34.010  29.982 0.0000000000
67928  11.065  33.840  29.522 0.0000000000
67929  10.652  34.373  29.416 0.0000000000
67930  10.781  35.673  28.242 0.0000000000
67931  11.148  35.073  28.337 0.0000000000
67932  11.434  35.445  27.781 0.0000000000
67933  12.125  35.271  27.311 0.0000000000
67934  11.732  35.895  27.229 0.0000000000
67935  9.615  37.720  28.326 0.0000000000
67936  9.831  37.204  28.252 0.0000000000
67937  9.963  37.545  27.704 0.0000000000
67938  11.375  37.666  26.050 0.0000000000
67939  11.109  37.289  26.640 0.0000000000
67940  11.818  37.158  26.097 0.0000000000
67941  12.272  36.624  26.138 0.0000000000
67942  12.458  36.973  25.571 0.0000000000
67943  13.035  36.733  25.043 0.0000000000
67944  12.654  37.284  24.979 0.0000000000
67945  12.549  38.429  23.628 0.0000000000
67946  12.958  37.878  23.750 0.0000000000
67947  13.133  38.149  23.064 0.0000000000
67948  13.650  37.837  22.525 0.0000000000
67949  13.297  38.450  22.441 0.0000000000
67950  9.533  47.526  18.520 0.0000000000
67951  9.894  47.045  18.512 0.0000000000
67952  9.774  47.269  17.804 0.0000000000
67953  10.418  47.134  15.734 0.0000000000
67954  10.462  46.750  16.479 0.0000000000
67955  10.879  46.550  15.867 0.0000000000
67956  11.276  45.982  16.022 0.0000000000
67957  11.402  46.338  15.335 0.0000000000
67960  11.594  47.897  13.310 0.0000000000
67961  13.085  46.541  13.155 0.0000000000
67962  12.411  46.853  13.607 0.0000000000
67963  12.827  46.280  13.735 0.0000000000
67964  12.565  45.930  14.315 0.0000000000
67965  13.220  45.707  13.828 0.0000000000
67966  13.557  45.126  13.895 0.0000000000
67967  13.831  45.408  13.356 0.0000000000
67968  15.048  44.827  11.754 0.0000000000
67969  14.838  44.696  12.330 0.0000000000
67970  15.223  44.227  11.808 0.0000000000
67971  15.356  43.608  11.844 0.0000000000
67972  15.533  43.749  11.273 0.0000000000
67973  15.763  43.263  10.725 0.0000000000
67974  15.679  43.890  10.697 0.0000000000
67975  15.650  44.822  9.281 0.0000000000
67976  15.849  44.180  9.435 0.0000000000
67977  15.904  44.319  8.811 0.0000000000
67978  16.072  43.819  8.302 0.0000000000
67979  15.905  44.492  8.138 0.0000000000
67981  14.620  46.731  8.969 0.0000000000
67985  15.578  45.422  6.793 0.0000000000
67986  15.834  44.799  6.851 0.0000000000
67987  15.791  44.930  6.259 0.0000000000
67988  15.917  44.406  5.748 0.0000000000
71918  8.229  22.698  48.769 0.0000000000
71919  8.114  22.648  49.417 0.0000000000
71923  7.675  23.760  51.233 0.0000000000
71924  7.732  23.104  50.979 0.0000000000
71925  7.905  23.862  50.600 0.0000000000
71926  8.092  24.010  49.955 0.0000000000
71927  8.034  24.623  50.327 0.0000000000
71928  8.167  25.430  49.993 0.0000000000
71929  7.927  25.305  50.594 0.0000000000
71930  7.471  26.519  51.850 0.0000000000
71931  7.690  26.660  51.186 0.0000000000
71932  7.523  27.324  51.503 0.0000000000
71933  7.483  28.084  51.113 0.0000000000
71934  7.324  27.930  51.801 0.0000000000
71943  7.560  25.299  57.089 0.0000000000
71945  7.309  25.508  56.651 0.0000000000
71946  6.959  26.530  55.449 0.0000000000
71947  6.963  25.798  55.695 0.0000000000
71948  6.925  25.877  55.108 0.0000000000
71949  6.900  25.271  54.765 0.0000000000
71950  6.944  25.983  54.484 0.0000000000
71951  7.006  26.113  53.867 0.0000000000
71952  6.965  26.769  54.176 0.0000000000
71953  6.828  28.987  53.762 0.0000000000
71954  6.940  28.367  53.448 0.0000000000
71955  6.887  29.140  53.078 0.0000000000
71956  6.967  29.267  52.388 0.0000000000
71957  6.799  29.883  52.570 0.0000000000
71958  6.851  30.638  52.077 0.0000000000
71959  6.791  30.501  52.784 0.0000000000
71960  7.002  31.422  53.805 0.0000000000
71961  6.848  31.630  53.176 0.0000000000
71962  7.041  32.132  53.357 0.0000000000
71963  7.005  32.949  52.862 0.0000000000
71964  7.280  32.681  53.366 0.0000000000
73327  9.150  43.090  29.918 0.0000000000
73328  8.869  42.740  29.321 0.0000000000
73329  8.820  43.417  29.266 0.0000000000
73330  8.015  44.784  28.222 0.0000000000
73331  8.000  44.090  28.205 0.0000000000
73332  7.686  44.445  27.626 0.0000000000
73333  7.393  44.099  27.116 0.0000000000
73334  7.573  44.826  27.027 0.0000000000
73335  8.074  47.587  28.660 0.0000000000
73336  8.062  46.894  28.499 0.0000000000
73337  8.308  47.269  27.907 0.0000000000
73338  8.774  46.882  25.942 0.0000000000
73339  8.476  46.562  26.536 0.0000000000
73340  8.321  46.261  25.870 0.0000000000
73341  7.887  45.610  25.824 0.0000000000
73342  8.144  46.023  25.219 0.0000000000
73343  8.024  45.785  24.606 0.0000000000
73344  8.446  46.413  24.662 0.0000000000
73345  9.424  47.730  23.602 0.0000000000
73346  9.089  47.092  23.610 0.0000000000
73347  9.336  47.423  23.031 0.0000000000
73348  9.374  47.121  22.456 0.0000000000
73349  9.617  47.726  22.421 0.0000000000
73351  7.183  52.809  29.824 0.0000000000
73356  9.036  51.714  26.960 0.0000000000
73366  9.924  50.149  23.673 0.0000000000
73368  9.691  49.591  20.902 0.0000000000
73369  9.802  49.361  21.580 0.0000000000
73370  9.756  48.933  20.977 0.0000000000
73371  9.766  48.307  21.058 0.0000000000
73372  9.621  48.504  20.377 0.0000000000
73373  9.493  48.163  19.780 0.0000000000
73374  9.382  48.725  19.712 0.0000000000
80012  13.787  22.572  32.230 0.0000000000
80013  13.875  23.182  31.709 0.0000000000
80014  13.749  23.234  32.283 0.0000000000
80015  13.355  24.556  32.884 0.0000000000
80016  13.612  24.540  32.340 0.0000000000
80017  13.500  25.202  32.361 0.0000000000
80018  13.632  25.848  31.875 0.0000000000
80019  13.319  25.774  32.451 0.0000000000
80020  12.088  24.439  34.848 0.0000000000
80021  12.426  24.491  34.393 0.0000000000
80022  12.142  25.090  34.409 0.0000000000
80023  12.118  27.037  33.359 0.0000000000
80024  12.364  26.436  33.426 0.0000000000
80025  12.519  27.056  32.867 0.0000000000
80026  12.911  27.088  32.391 0.0000000000
80027  12.658  27.689  32.365 0.0000000000
80028  12.817  28.291  31.866 0.0000000000
80029  12.386  28.267  32.351 0.0000000000
80030  11.307  29.470  32.713 0.0000000000
80031  11.756  29.523  32.230 0.0000000000
80032  11.456  30.102  32.180 0.0000000000
80033  11.646  30.706  31.566 0.0000000000
80034  11.176  30.663  32.146 0.0000000000
80035  9.143  23.651  38.479 0.0000000000
80036  9.374  23.743  38.083 0.0000000000
80037  9.096  24.333  38.004 0.0000000000
80038  9.050  26.421  36.985 0.0000000000
80039  9.183  25.784  37.068 0.0000000000
80040  9.297  26.510  36.534 0.0000000000
80041  9.618  26.611  36.053 0.0000000000
80042  9.393  27.162  36.063 0.0000000000
80043  8.749  28.481  36.912 0.0000000000
80044  8.861  27.966  36.882 0.0000000000
80045  8.822  28.561  36.465 0.0000000000
80046  9.118  29.419  35.044 0.0000000000
80047  9.087  28.783  35.580 0.0000000000
80048  9.328  28.921  35.106 0.0000000000
80049  9.519  28.395  35.128 0.0000000000
80050  9.626  29.052  34.621 0.0000000000
80051  9.980  29.174  34.145 0.0000000000
80052  9.742  29.702  34.064 0.0000000000
80053  9.765  31.523  32.848 0.0000000000
80054  10.074  31.055  32.949 0.0000000000
80055  10.148  31.661  32.409 0.0000000000
80056  10.518  31.767  31.963 0.0000000000
80057  10.180  32.318  31.831 0.0000000000
80058  10.300  32.907  31.208 0.0000000000
80059  9.845  32.846  31.695 0.0000000000
80060  8.893  33.996  31.989 0.0000000000
80061  9.122  34.032  31.470 0.0000000000
80062  8.970  34.637  31.475 0.0000000000
80063  9.108  35.255  30.974 0.0000000000
80064  8.956  35.191  31.495 0.0000000000
80065  8.321  33.892  34.305 0.0000000000
80066  8.442  33.867  33.704 0.0000000000
80067  8.457  34.461  33.752 0.0000000000
80068  8.983  36.126  32.648 0.0000000000
80069  8.867  35.597  32.629 0.0000000000
80070  9.098  36.173  32.125 0.0000000000
80071  9.187  36.280  31.610 0.0000000000
80072  9.298  36.783  31.626 0.0000000000
80073  9.520  37.254  31.118 0.0000000000
80074  9.432  37.210  31.634 0.0000000000
80075  9.258  38.435  32.290 0.0000000000
80076  9.443  38.355  31.695 0.0000000000
80077  9.424  38.977  31.742 0.0000000000
80078  9.595  39.505  31.193 0.0000000000
80079  9.411  39.640  31.802 0.0000000000
80081  7.957  21.557  46.455 0.0000000000
80082  8.259  22.222  46.606 0.0000000000
80083  9.013  24.535  45.876 0.0000000000
80084  8.735  23.830  45.605 0.0000000000
80085  8.994  24.676  45.117 0.0000000000
80086  8.915  24.820  44.406 0.0000000000
80087  9.144  25.504  44.673 0.0000000000
80088  8.825  27.475  47.092 0.0000000000
80089  9.001  26.800  46.752 0.0000000000
80090  8.903  27.631  46.303 0.0000000000
80091  8.694  28.558  44.234 0.0000000000
80092  8.911  27.794  44.726 0.0000000000
80093  8.820  27.882  43.936 0.0000000000
80094  8.936  27.142  43.756 0.0000000000
80095  8.696  27.913  43.158 0.0000000000
80096  8.636  27.981  42.460 0.0000000000
80097  8.629  28.598  42.692 0.0000000000
80098  8.620  30.670  41.977 0.0000000000
80099  8.594  29.982  41.787 0.0000000000
80100  8.575  30.633  41.301 0.0000000000
80101  8.417  30.698  40.613 0.0000000000
80102  8.465  31.392  40.764 0.0000000000
80103  7.221  32.591  48.845 0.0000000000
80104  7.363  31.932  48.584 0.0000000000
80105  7.353  32.694  48.050 0.0000000000
80106  7.586  33.647  45.983 0.0000000000
80107  7.608  32.893  46.519 0.0000000000
80108  7.762  33.027  45.759 0.0000000000
80109  7.949  32.387  45.564 0.0000000000
80110  7.936  33.145  45.018 0.0000000000
80111  7.625  36.559  43.814 0.0000000000
80112  7.590  35.833  44.379 0.0000000000
80113  7.737  35.907  43.624 0.0000000000
80114  8.237  34.701  42.535 0.0000000000
80115  8.092  34.645  43.281 0.0000000000
80116  8.229  33.974  43.054 0.0000000000
80117  8.239  33.251  43.587 0.0000000000
80118  8.338  33.322  42.825 0.0000000000
80119  8.445  32.711  42.566 0.0000000000
80120  8.422  33.385  42.061 0.0000000000
80121  8.575  34.080  40.051 0.0000000000
80122  8.495  33.400  40.581 0.0000000000
80123  8.499  33.414  39.863 0.0000000000
80124  8.415  32.758  39.749 0.0000000000
80125  8.477  33.436  39.158 0.0000000000
80126  8.427  33.452  38.462 0.0000000000
80127  8.553  34.071  38.591 0.0000000000
80128  8.719  36.112  37.706 0.0000000000
80129  8.618  35.418  37.546 0.0000000000
80130  8.569  36.087  37.034 0.0000000000
80131  8.437  36.082  36.386 0.0000000000
80132  8.548  36.774  36.509 0.0000000000
80133  8.402  38.942  38.425 0.0000000000
80134  8.590  38.262  38.246 0.0000000000
80135  8.347  38.914  37.704 0.0000000000
80136  8.391  39.363  35.708 0.0000000000
80137  8.366  38.725  36.283 0.0000000000
80138  8.440  38.682  35.554 0.0000000000
80139  8.489  38.030  35.437 0.0000000000
80140  8.556  38.698  34.896 0.0000000000
80141  8.688  38.664  34.212 0.0000000000
80142  8.625  39.308  34.345 0.0000000000
80143  9.052  41.169  33.288 0.0000000000
80144  8.994  40.478  33.199 0.0000000000
80145  9.229  41.020  32.613 0.0000000000
80146  9.367  40.924  31.937 0.0000000000
80147  9.422  41.596  31.959 0.0000000000
80148  9.479  42.112  31.251 0.0000000000
80149  9.453  42.257  32.015 0.0000000000
80150  9.394  43.763  33.058 0.0000000000
80151  9.439  43.636  32.220 0.0000000000
80152  9.352  44.331  32.352 0.0000000000
80153  9.122  44.873  31.634 0.0000000000
80154  9.158  45.046  32.507 0.0000000000
80155  8.480  44.144  36.360 0.0000000000
80156  8.796  44.085  35.537 0.0000000000
80157  8.612  44.727  35.715 0.0000000000
80158  8.347  46.681  34.437 0.0000000000
80159  8.617  46.022  34.355 0.0000000000
80160  8.533  46.606  33.590 0.0000000000
80161  8.660  46.457  32.758 0.0000000000
80162  8.418  47.161  32.847 0.0000000000
80163  8.215  47.661  32.166 0.0000000000
80164  8.143  47.823  32.986 0.0000000000
80165  7.476  49.266  34.131 0.0000000000
80166  7.548  49.164  33.315 0.0000000000
80167  7.312  49.829  33.473 0.0000000000
80168  7.154  50.354  32.760 0.0000000000
80169  7.138  50.465  33.640 0.0000000000
80170  6.476  44.338  42.537 0.0000000000
80171  6.599  44.360  41.712 0.0000000000
80172  6.628  45.028  41.989 0.0000000000
80173  7.064  47.032  40.987 0.0000000000
80174  6.980  46.400  40.865 0.0000000000
80175  7.075  47.081  40.222 0.0000000000
80176  7.130  47.072  39.450 0.0000000000
80177  7.104  47.729  39.611 0.0000000000
80181  7.304  50.004  38.358 0.0000000000
80182  7.312  49.490  39.056 0.0000000000
80183  7.208  49.520  38.328 0.0000000000
80184  7.147  48.926  38.218 0.0000000000
80185  7.137  49.454  37.540 0.0000000000
80186  7.174  49.407  36.704 0.0000000000
80187  7.122  49.991  36.816 0.0000000000
80188  7.148  51.647  35.473 0.0000000000
80189  7.074  51.124  35.368 0.0000000000
80190  6.997  51.709  34.634 0.0000000000
80191  6.892  51.714  33.835 0.0000000000
80192  6.885  52.297  33.911 0.0000000000
80193  6.871  52.835  33.212 0.0000000000
80194  7.013  52.769  33.885 0.0000000000
81223  13.667  21.901  33.117 0.0000000000
81224  13.782  21.202  32.859 0.0000000000
81225  13.787  21.877  32.566 0.0000000000
84262  14.095  24.374  30.640 0.0000000000
84264  14.202  24.722  30.074 0.0000000000
84265  14.298  25.991  28.930 0.0000000000
84266  14.207  25.349  28.930 0.0000000000
84270  14.195  28.634  28.992 0.0000000000
84271  14.279  27.971  28.991 0.0000000000
84272  14.375  28.308  28.428 0.0000000000
84285  12.355  33.375  28.609 0.0000000000
84286  12.730  32.817  28.668 0.0000000000
84287  12.981  33.133  28.134 0.0000000000
84288  14.267  32.914  26.558 0.0000000000
84289  14.037  32.588  27.147 0.0000000000
84290  14.453  32.298  26.591 0.0000000000
84291  14.553  31.681  26.580 0.0000000000
84292  14.708  31.959  25.995 0.0000000000
84293  14.795  34.134  24.058 0.0000000000
84294  14.676  33.844  24.695 0.0000000000
84295  14.911  33.453  24.075 0.0000000000
84330  8.243  42.059  28.512 0.0000000000
84331  8.467  41.364  28.582 0.0000000000
84332  8.058  41.645  28.127 0.0000000000
84333  8.117  41.300  26.076 0.0000000000
84334  8.110  40.923  26.822 0.0000000000
84335  8.502  40.754  26.029 0.0000000000
84336  8.901  40.255  25.863 0.0000000000
84337  9.060  40.674  25.228 0.0000000000
84338  9.337  43.068  23.511 0.0000000000
84339  8.982  42.599  24.076 0.0000000000
84340  9.633  42.516  23.514 0.0000000000
84341  10.778  41.523  22.856 0.0000000000
84342  10.180  41.562  23.423 0.0000000000
84343  10.529  41.088  23.361 0.0000000000
84344  10.332  40.626  23.947 0.0000000000
84345  10.935  40.583  23.396 0.0000000000
84346  11.349  40.104  23.447 0.0000000000
84347  11.528  40.530  22.827 0.0000000000
84348  12.869  40.493  21.251 0.0000000000
84349  12.672  40.130  21.815 0.0000000000
84350  13.236  39.854  21.303 0.0000000000
84351  13.610  39.186  21.297 0.0000000000
84352  13.770  39.530  20.770 0.0000000000
84353  10.812  46.065  18.651 0.0000000000
84354  10.852  45.838  19.321 0.0000000000
84355  11.234  45.573  18.726 0.0000000000
84356  12.152  44.300  18.293 0.0000000000
84357  11.839  44.601  18.896 0.0000000000
84358  12.097  44.056  18.928 0.0000000000
84359  12.008  43.756  19.575 0.0000000000
84360  12.405  43.490  18.981 0.0000000000
84361  13.648  43.237  15.914 0.0000000000
84362  13.255  43.494  16.435 0.0000000000
84363  13.653  42.974  16.536 0.0000000000
84364  13.994  41.829  17.835 0.0000000000
84365  13.626  42.450  17.808 0.0000000000
84366  13.569  42.127  18.426 0.0000000000
84367  13.124  42.385  19.024 0.0000000000
84368  13.497  41.790  19.042 0.0000000000
84369  13.397  41.501  19.597 0.0000000000
84370  13.856  41.192  19.071 0.0000000000
84371  14.915  39.480  18.561 0.0000000000
84372  14.549  39.846  19.142 0.0000000000
84373  14.814  39.170  19.098 0.0000000000
84374  14.687  38.840  19.637 0.0000000000
84375  15.008  38.441  19.061 0.0000000000
84376  15.149  37.709  19.058 0.0000000000
84377  15.259  37.984  18.491 0.0000000000
84420  15.913  42.273  9.707 0.0000000000
84421  15.743  41.639  9.785 0.0000000000
84422  15.833  41.771  9.202 0.0000000000
92796  7.851  21.746  45.172 0.0000000000
93073  9.599  39.338  30.105 0.0000000000
93074  9.570  39.153  29.569 0.0000000000
93075  9.459  39.665  29.622 0.0000000000
93076  9.257  39.949  29.090 0.0000000000
93077  8.993  40.209  28.584 0.0000000000
94153  7.159  50.065  31.091 0.0000000000
94154  7.320  49.746  30.314 0.0000000000
94155  7.118  50.449  30.420 0.0000000000
94156  7.259  50.903  29.876 0.0000000000
94157  7.484  51.390  29.425 0.0000000000
95492  11.157  22.271  37.346 0.0000000000
95493  11.175  22.957  36.793 0.0000000000
95494  10.802  22.849  37.261 0.0000000000
95495  10.471  23.411  37.162 0.0000000000
95496  10.099  23.973  37.118 0.0000000000
95497  8.302  29.595  38.584 0.0000000000
95498  8.342  29.594  38.036 0.0000000000
95499  8.221  30.266  38.125 0.0000000000
95500  8.151  30.917  37.654 0.0000000000
95501  8.120  31.606  37.147 0.0000000000
95502  8.094  32.341  36.599 0.0000000000
95503  8.129  32.268  37.174 0.0000000000
95504  8.216  32.920  37.203 0.0000000000
95505  8.289  33.541  37.225 0.0000000000
95506  7.875  28.382  49.727 0.0000000000
95507  8.033  28.518  49.002 0.0000000000
95508  7.821  29.148  49.239 0.0000000000
95509  7.710  29.947  48.704 0.0000000000
95510  7.676  30.695  48.134 0.0000000000
95511  7.195  40.069  43.290 0.0000000000
95512  7.353  39.390  43.146 0.0000000000
95513  7.332  40.160  42.535 0.0000000000
95514  7.450  40.267  41.789 0.0000000000
95515  7.626  40.319  41.030 0.0000000000
95516  7.748  40.352  40.273 0.0000000000
95517  7.468  41.056  40.421 0.0000000000
95518  7.353  41.701  39.877 0.0000000000
95519  7.338  42.369  39.389 0.0000000000
95520  7.442  42.965  38.909 0.0000000000
95521  7.208  43.028  39.626 0.0000000000
95522  7.097  43.679  39.889 0.0000000000
95523  7.015  44.341  40.157 0.0000000000
95734  11.325  21.617  37.727 0.0000000000
96340  12.572  30.688  30.464 0.0000000000
96341  13.080  30.453  29.962 0.0000000000
96342  12.815  31.003  29.913 0.0000000000
96343  13.040  31.359  29.340 0.0000000000
96344  13.291  31.681  28.791 0.0000000000
96345  14.292  36.646  22.677 0.0000000000
96346  14.569  36.044  22.712 0.0000000000
96347  14.650  36.322  22.065 0.0000000000
96348  14.906  35.947  21.482 0.0000000000
96349  15.081  35.557  20.892 0.0000000000
96350  15.148  35.170  20.274 0.0000000000
96351  15.154  35.864  20.263 0.0000000000
96352  15.194  36.060  19.678 0.0000000000
96353  15.268  36.295  19.106 0.0000000000
96354  9.216  45.885  22.317 0.0000000000
96355  9.380  45.160  22.296 0.0000000000
96356  9.649  45.536  21.750 0.0000000000
96357  10.153  45.339  21.197 0.0000000000
96358  10.681  45.206  20.639 0.0000000000
96359  14.896  43.301  12.965 0.0000000000
96360  14.697  43.067  13.555 0.0000000000
96361  15.022  42.686  12.997 0.0000000000
96362  15.083  42.075  13.126 0.0000000000
96363  15.123  41.383  13.164 0.0000000000
96364  15.124  40.661  13.219 0.0000000000
96365  15.214  40.906  12.618 0.0000000000
96372  15.772  43.478  3.503 0.0000000000
99813  9.040  22.057  40.408 0.0000000000
99814  8.876  21.888  40.883 0.0000000000
99815  8.542  22.482  40.732 0.0000000000
99816  8.293  23.083  40.567 0.0000000000
99817  7.847  24.115  42.262 0.0000000000
99818  7.795  24.302  41.611 0.0000000000
99819  7.950  24.963  41.756 0.0000000000
99820  8.057  25.714  41.309 0.0000000000
99821  8.184  26.344  40.860 0.0000000000
99822  8.255  27.045  40.322 0.0000000000
99823  8.310  26.937  40.917 0.0000000000
99824  8.353  27.505  41.076 0.0000000000
99825  8.410  28.110  41.199 0.0000000000
99826  6.758  33.300  51.647 0.0000000000
99827  6.769  33.480  50.909 0.0000000000
99828  6.793  34.127  51.144 0.0000000000
99829  6.846  34.889  50.621 0.0000000000
99830  6.866  35.654  50.012 0.0000000000
99831  7.367  38.786  49.250 0.0000000000
99832  7.101  38.257  49.218 0.0000000000
99833  7.110  39.031  48.668 0.0000000000
99834  6.923  39.243  48.037 0.0000000000
99835  6.778  39.439  47.356 0.0000000000
99836  6.793  39.589  46.520 0.0000000000
99837  6.793  40.217  46.658 0.0000000000
99838  6.758  40.955  46.116 0.0000000000
99839  6.673  41.758  45.569 0.0000000000
99840  6.551  42.571  45.054 0.0000000000
99841  6.686  42.357  45.748 0.0000000000
99842  6.786  42.876  45.887 0.0000000000
99843  7.052  43.373  45.964 0.0000000000
100660  9.638  35.182  29.865 0.0000000000
100661  10.224  34.931  29.350 0.0000000000
100662  9.846  35.497  29.308 0.0000000000
100663  10.138  35.861  28.756 0.0000000000
100664  10.387  36.215  28.233 0.0000000000
100665  9.807  38.307  27.102 0.0000000000
100666  10.121  37.892  27.115 0.0000000000
100667  10.373  38.227  26.523 0.0000000000
100668  10.979  38.181  25.972 0.0000000000
100669  11.592  38.048  25.436 0.0000000000
100670  12.250  37.825  24.914 0.0000000000
100671  11.793  38.388  24.842 0.0000000000
100672  11.972  38.696  24.192 0.0000000000
100673  12.156  38.986  23.545 0.0000000000
100674  9.237  47.928  17.062 0.0000000000
100675  9.631  47.503  17.064 0.0000000000
100676  9.544  47.802  16.299 0.0000000000
100677  9.970  47.678  15.613 0.0000000000
100678  10.510  47.500  15.023 0.0000000000
100679  12.381  47.919  12.324 0.0000000000
100680  12.224  47.642  12.898 0.0000000000
100681  12.887  47.329  12.424 0.0000000000
100682  13.317  46.765  12.582 0.0000000000
100683  13.739  46.191  12.686 0.0000000000
100684  14.094  45.638  12.782 0.0000000000
100685  14.307  45.824  12.162 0.0000000000
100686  14.793  45.408  11.638 0.0000000000
100687  15.207  44.951  11.118 0.0000000000
100688  15.533  44.488  10.613 0.0000000000
100689  15.334  45.096  10.459 0.0000000000
100690  15.394  45.269  9.796 0.0000000000
100691  15.391  45.471  9.165 0.0000000000
103060  7.460  23.660  51.862 0.0000000000
103061  7.593  24.400  51.563 0.0000000000
103062  7.704  25.193  51.219 0.0000000000
103063  7.504  25.097  51.866 0.0000000000
103064  7.387  25.713  52.195 0.0000000000
103065  7.294  26.398  52.524 0.0000000000
103071  7.460  26.710  56.585 0.0000000000
103072  7.297  26.234  56.458 0.0000000000
103073  7.222  26.920  56.190 0.0000000000
103074  7.036  27.099  55.734 0.0000000000
103075  6.908  27.258  55.206 0.0000000000
103076  6.933  27.400  54.516 0.0000000000
103077  6.881  28.003  54.825 0.0000000000
103078  6.793  28.791  54.453 0.0000000000
103079  6.760  29.591  54.032 0.0000000000
103080  6.748  30.301  53.520 0.0000000000
103081  6.824  30.168  54.220 0.0000000000
103082  6.981  30.696  54.344 0.0000000000
103083  7.246  31.193  54.380 0.0000000000
103900  8.923  44.494  30.007 0.0000000000
103901  8.705  44.109  29.352 0.0000000000
103902  8.580  44.810  29.450 0.0000000000
103903  8.274  45.146  28.864 0.0000000000
103904  8.037  45.489  28.277 0.0000000000
103905  8.725  48.454  27.552 0.0000000000
103906  8.676  47.684  27.349 0.0000000000
103907  9.050  48.068  26.856 0.0000000000
103908  9.141  47.629  26.102 0.0000000000
103909  9.063  47.289  25.390 0.0000000000
103910  8.911  47.029  24.743 0.0000000000
103911  9.384  47.732  24.841 0.0000000000
103912  9.545  48.082  24.228 0.0000000000
103913  9.698  48.440  23.604 0.0000000000
103927  9.441  49.820  20.238 0.0000000000
103928  9.268  49.347  19.648 0.0000000000
107912  13.482  22.566  33.365 0.0000000000
107913  13.570  23.246  32.875 0.0000000000
107914  13.337  23.227  33.404 0.0000000000
107915  13.198  23.889  33.412 0.0000000000
107916  13.057  24.550  33.411 0.0000000000
107917  11.476  25.662  34.841 0.0000000000
107918  11.831  25.676  34.424 0.0000000000
107919  11.535  26.327  34.417 0.0000000000
107920  11.685  26.995  33.851 0.0000000000
107921  11.828  27.640  33.326 0.0000000000
107922  11.940  28.264  32.838 0.0000000000
107923  11.479  28.254  33.309 0.0000000000
107924  11.199  28.829  33.234 0.0000000000
107925  10.858  29.374  33.220 0.0000000000
107926  8.621  24.933  38.309 0.0000000000
107927  8.845  24.981  37.937 0.0000000000
107928  8.666  25.586  37.869 0.0000000000
107929  8.852  26.318  37.419 0.0000000000
107930  8.960  26.966  36.946 0.0000000000
107931  8.652  29.759  35.992 0.0000000000
107932  8.783  29.193  36.012 0.0000000000
107933  8.763  29.810  35.471 0.0000000000
107934  8.903  29.893  34.958 0.0000000000
107935  9.090  30.048  34.433 0.0000000000
107936  9.489  30.217  33.962 0.0000000000
107937  9.204  30.715  33.875 0.0000000000
107938  9.319  31.387  33.279 0.0000000000
107939  9.438  32.091  32.744 0.0000000000
107940  9.491  32.764  32.149 0.0000000000
107941  9.122  32.682  32.630 0.0000000000
107942  8.870  33.321  32.555 0.0000000000
107943  8.743  33.954  32.554 0.0000000000
107944  8.416  34.994  34.348 0.0000000000
107945  8.502  35.000  33.766 0.0000000000
107946  8.605  35.537  33.732 0.0000000000
107947  8.843  36.122  33.193 0.0000000000
107948  9.059  36.683  32.693 0.0000000000
107949  9.304  37.214  32.161 0.0000000000
107950  9.135  37.234  32.759 0.0000000000
107951  9.109  37.901  32.846 0.0000000000
107952  9.051  38.503  32.915 0.0000000000
107953  8.465  22.842  47.485 0.0000000000
107954  8.524  22.907  46.801 0.0000000000
107955  8.697  23.644  47.061 0.0000000000
107956  8.958  24.454  46.632 0.0000000000
107957  9.141  25.272  46.224 0.0000000000
107958  8.594  29.039  46.000 0.0000000000
107959  8.738  28.369  45.794 0.0000000000
107960  8.643  29.145  45.145 0.0000000000
107961  8.669  29.198  44.392 0.0000000000
107962  8.654  29.228  43.626 0.0000000000
107963  8.636  29.248  42.905 0.0000000000
107964  8.642  29.936  43.099 0.0000000000
107965  8.636  30.656  42.657 0.0000000000
107966  8.603  31.399  42.140 0.0000000000
107967  7.213  34.071  47.718 0.0000000000
107968  7.366  33.434  47.479 0.0000000000
107969  7.315  34.185  46.966 0.0000000000
107970  7.426  34.279  46.216 0.0000000000
107971  7.569  34.362  45.472 0.0000000000
107972  8.037  36.755  42.349 0.0000000000
107973  7.955  35.997  42.912 0.0000000000
107974  8.178  36.064  42.185 0.0000000000
107975  8.293  35.393  41.977 0.0000000000
107976  8.370  34.726  41.766 0.0000000000
107977  8.423  34.060  41.546 0.0000000000
107978  8.511  34.753  41.018 0.0000000000
107979  8.650  34.775  40.270 0.0000000000
107980  8.747  34.768  39.501 0.0000000000
107981  8.735  34.774  38.768 0.0000000000
107982  8.828  35.471  38.936 0.0000000000
107983  8.858  36.145  38.403 0.0000000000
107984  8.752  36.829  37.901 0.0000000000
107985  8.072  40.183  37.363 0.0000000000
107986  8.195  39.498  37.178 0.0000000000
107987  8.163  40.089  36.628 0.0000000000
107988  8.352  40.038  35.899 0.0000000000
107989  8.502  39.978  35.184 0.0000000000
107990  8.629  39.930  34.484 0.0000000000
107991  8.706  40.633  34.617 0.0000000000
107992  8.914  41.265  34.017 0.0000000000
107993  9.172  41.828  33.434 0.0000000000
107994  9.380  42.394  32.811 0.0000000000
107995  9.270  42.465  33.592 0.0000000000
107996  9.341  43.162  33.776 0.0000000000
107997  9.283  43.877  33.890 0.0000000000
107998  8.106  45.473  36.630 0.0000000000
107999  8.378  45.431  35.856 0.0000000000
108000  8.123  46.112  35.971 0.0000000000
108001  8.121  46.712  35.274 0.0000000000
108002  8.073  47.321  34.564 0.0000000000
108003  8.011  47.930  33.873 0.0000000000
108004  7.825  47.999  34.729 0.0000000000
108005  7.605  48.668  34.859 0.0000000000
108006  7.404  49.317  34.973 0.0000000000
108007  6.708  45.610  42.920 0.0000000000
108008  6.723  45.667  42.181 0.0000000000
108009  6.899  46.279  42.325 0.0000000000
108010  7.051  46.956  41.758 0.0000000000
108011  7.214  47.655  41.097 0.0000000000
108016  7.279  50.519  37.600 0.0000000000
108017  7.165  50.550  36.869 0.0000000000
108018  7.293  51.075  36.843 0.0000000000
108019  7.296  51.633  36.119 0.0000000000
108020  7.283  52.125  35.461 0.0000000000
108021  7.221  52.657  34.634 0.0000000000
108638  13.719  20.617  33.706 0.0000000000
108639  13.544  21.248  33.961 0.0000000000
108640  13.510  21.893  33.659 0.0000000000
110461  14.074  25.674  30.707 0.0000000000
110462  14.237  25.343  30.067 0.0000000000
110463  14.197  26.004  30.100 0.0000000000
110464  14.271  26.335  29.530 0.0000000000
110465  14.345  26.631  28.936 0.0000000000
110466  14.411  29.259  27.770 0.0000000000
110467  14.425  28.599  27.835 0.0000000000
110468  14.486  28.908  27.214 0.0000000000
110475  12.877  34.090  27.531 0.0000000000
110476  13.259  33.471  27.575 0.0000000000
110477  13.491  33.824  27.018 0.0000000000
110478  14.009  33.568  26.484 0.0000000000
110479  14.423  33.243  25.939 0.0000000000
110480  15.047  33.352  22.825 0.0000000000
110481  15.027  33.073  23.429 0.0000000000
110502  7.407  42.662  27.406 0.0000000000
110503  7.670  41.968  27.554 0.0000000000
110504  7.384  42.272  26.779 0.0000000000
110505  7.695  41.943  26.056 0.0000000000
110506  8.258  41.684  25.314 0.0000000000
110507  10.564  42.859  22.461 0.0000000000
110508  10.248  42.479  22.956 0.0000000000
110509  10.813  42.401  22.453 0.0000000000
110510  11.070  41.966  22.372 0.0000000000
110511  11.343  41.461  22.291 0.0000000000
110512  11.728  40.961  22.248 0.0000000000
110513  11.925  41.324  21.766 0.0000000000
110514  12.502  41.104  21.222 0.0000000000
110515  13.070  40.847  20.689 0.0000000000
110516  11.435  45.525  17.451 0.0000000000
110517  11.536  45.313  18.156 0.0000000000
110518  11.783  45.062  17.515 0.0000000000
110519  12.124  44.513  17.648 0.0000000000
110520  12.437  44.029  17.683 0.0000000000
110521  14.356  42.086  16.069 0.0000000000
110522  14.059  42.432  16.601 0.0000000000
110523  14.378  41.788  16.705 0.0000000000
110524  14.362  41.483  17.315 0.0000000000
110525  14.352  41.173  17.892 0.0000000000
110526  14.310  40.892  18.510 0.0000000000
110527  14.694  40.487  17.947 0.0000000000
110528  15.001  39.786  17.982 0.0000000000
110529  15.251  38.987  17.967 0.0000000000
110530  15.380  38.238  17.948 0.0000000000
110531  15.439  38.565  17.380 0.0000000000
110532  15.480  38.175  16.799 0.0000000000
110556  16.070  42.514  8.501 0.0000000000
116676  7.721  22.472  42.687 0.0000000000
116678  7.749  22.335  43.300 0.0000000000
116679  7.769  23.244  42.772 0.0000000000
116680  7.966  23.940  42.890 0.0000000000
116681  8.264  24.540  43.009 0.0000000000
116682  8.588  25.127  43.121 0.0000000000
116683  7.798  35.315  51.893 0.0000000000
116684  7.479  35.667  51.439 0.0000000000
117331  9.564  37.319  30.028 0.0000000000
117332  9.548  37.142  29.404 0.0000000000
117333  9.585  37.644  29.495 0.0000000000
117334  9.512  37.947  28.925 0.0000000000
117335  9.442  38.194  28.334 0.0000000000
117336  9.446  38.931  29.044 0.0000000000
117337  9.336  38.691  28.435 0.0000000000
117338  9.409  38.450  27.766 0.0000000000
117339  9.475  38.726  27.136 0.0000000000
117340  9.561  39.032  26.491 0.0000000000
117341  9.684  39.381  25.854 0.0000000000
117349  11.972  48.426  12.204 0.0000000000
117350  12.490  48.146  11.761 0.0000000000
117351  13.072  47.750  11.237 0.0000000000
117352  13.695  47.325  10.654 0.0000000000
117353  14.166  46.957  10.102 0.0000000000
117354  13.691  47.538  10.050 0.0000000000
119206  7.868  25.039  57.352 0.0000000000
119207  7.905  25.740  57.141 0.0000000000
119209  8.234  26.099  57.092 0.0000000000
119210  7.831  26.449  56.915 0.0000000000
119211  7.782  27.173  56.686 0.0000000000
119212  7.694  27.935  56.463 0.0000000000
119213  7.586  28.743  56.147 0.0000000000
119214  7.566  29.488  55.786 0.0000000000
119215  7.979  29.152  56.045 0.0000000000
119851  8.147  47.268  30.655 0.0000000000
119852  8.140  46.914  29.882 0.0000000000
119853  7.978  47.591  30.033 0.0000000000
119854  7.902  47.934  29.377 0.0000000000
119855  8.027  48.342  28.741 0.0000000000
119856  7.541  49.478  29.594 0.0000000000
119857  7.929  49.146  28.886 0.0000000000
119858  8.331  48.788  28.215 0.0000000000
119859  8.706  49.241  27.735 0.0000000000
119860  9.079  49.700  27.172 0.0000000000
119861  9.380  50.141  26.598 0.0000000000
122972  12.446  22.554  35.403 0.0000000000
122973  12.553  23.218  34.883 0.0000000000
122974  12.232  23.167  35.374 0.0000000000
122975  11.991  23.779  35.341 0.0000000000
122976  11.743  24.381  35.291 0.0000000000
122977  11.222  23.646  36.292 0.0000000000
122978  11.338  24.318  35.747 0.0000000000
122979  11.465  25.020  35.238 0.0000000000
122980  11.126  25.639  35.239 0.0000000000
122981  10.810  26.174  35.203 0.0000000000
122982  10.469  26.750  35.141 0.0000000000
122983  8.521  27.213  38.270 0.0000000000
122984  8.656  27.303  37.787 0.0000000000
122985  8.628  27.856  37.815 0.0000000000
122986  8.653  28.476  37.348 0.0000000000
122987  8.605  29.016  36.950 0.0000000000
122988  8.435  29.669  37.489 0.0000000000
122989  8.500  29.673  36.982 0.0000000000
122990  8.553  29.664  36.511 0.0000000000
122991  8.462  30.357  36.007 0.0000000000
122992  8.337  31.061  35.471 0.0000000000
122993  8.296  31.848  34.844 0.0000000000
122994  8.365  32.585  34.254 0.0000000000
122995  8.212  32.565  34.853 0.0000000000
122996  8.215  33.246  34.883 0.0000000000
122997  8.231  33.885  34.905 0.0000000000
122998  8.062  33.144  35.983 0.0000000000
122999  8.159  33.834  35.482 0.0000000000
123000  8.263  34.476  34.910 0.0000000000
123001  8.331  34.995  34.943 0.0000000000
123002  8.424  35.570  34.994 0.0000000000
123003  8.490  36.150  35.085 0.0000000000
123004  8.601  25.711  48.673 0.0000000000
123005  8.815  25.835  47.939 0.0000000000
123006  8.703  26.521  48.255 0.0000000000
123007  8.695  27.342  47.832 0.0000000000
123008  8.586  28.183  47.366 0.0000000000
123009  8.188  28.668  48.302 0.0000000000
123010  8.324  28.831  47.550 0.0000000000
123011  8.475  28.943  46.790 0.0000000000
123012  8.346  29.701  46.182 0.0000000000
123013  8.328  30.420  45.634 0.0000000000
123014  8.340  31.135  45.090 0.0000000000
123015  7.163  37.002  45.649 0.0000000000
123016  7.296  36.410  45.347 0.0000000000
123017  7.306  37.127  44.789 0.0000000000
123018  7.475  37.217  44.031 0.0000000000
123019  7.669  37.321  43.247 0.0000000000
123020  7.511  38.721  42.941 0.0000000000
123021  7.696  38.087  42.698 0.0000000000
123022  7.874  37.427  42.487 0.0000000000
123023  8.137  37.501  41.793 0.0000000000
123024  8.391  37.554  41.013 0.0000000000
123025  8.606  37.590  40.261 0.0000000000
123026  8.769  37.603  39.533 0.0000000000
123027  8.558  38.328  39.693 0.0000000000
123028  8.377  38.991  39.119 0.0000000000
123029  8.187  39.651  38.601 0.0000000000
123030  7.833  40.349  39.481 0.0000000000
123031  7.930  40.277  38.718 0.0000000000
123032  7.994  40.246  38.048 0.0000000000
123033  7.949  40.875  37.534 0.0000000000
123034  8.058  41.525  36.965 0.0000000000
123035  8.317  42.146  36.471 0.0000000000
123036  8.600  42.760  35.979 0.0000000000
123037  8.302  42.812  36.710 0.0000000000
123038  8.265  43.491  36.939 0.0000000000
123039  8.186  44.170  37.127 0.0000000000
123040  7.655  43.565  38.412 0.0000000000
123041  7.873  44.211  37.858 0.0000000000
123042  8.039  44.846  37.281 0.0000000000
123043  7.845  45.521  37.436 0.0000000000
123044  7.616  46.205  37.646 0.0000000000
123045  7.387  46.899  37.834 0.0000000000
123537  12.646  21.198  36.123 0.0000000000
123538  12.532  21.870  35.739 0.0000000000
124954  13.570  28.287  30.714 0.0000000000
124955  13.921  27.995  30.115 0.0000000000
124956  13.746  28.652  30.097 0.0000000000
124957  13.910  28.979  29.535 0.0000000000
124958  14.082  29.294  28.960 0.0000000000
124959  13.515  30.215  29.454 0.0000000000
124960  13.925  29.907  28.929 0.0000000000
124961  14.222  29.615  28.328 0.0000000000
124962  14.368  29.913  27.689 0.0000000000
124963  14.504  30.156  27.112 0.0000000000
124964  14.612  30.436  26.527 0.0000000000
124965  13.763  35.511  25.164 0.0000000000
124966  14.066  34.878  25.233 0.0000000000
124967  14.219  35.213  24.578 0.0000000000
124968  14.599  34.844  23.989 0.0000000000
124969  14.879  34.442  23.393 0.0000000000
124970  14.777  35.382  22.727 0.0000000000
124971  14.937  34.714  22.754 0.0000000000
124972  15.040  34.033  22.809 0.0000000000
124973  15.063  33.641  22.199 0.0000000000
124986  7.648  44.284  24.444 0.0000000000
124987  7.837  43.499  24.555 0.0000000000
124988  8.229  43.932  23.920 0.0000000000
124989  8.979  43.687  23.404 0.0000000000
124990  9.689  43.459  22.915 0.0000000000
124991  9.680  44.465  22.286 0.0000000000
124992  10.012  43.857  22.340 0.0000000000
124993  10.297  43.342  22.423 0.0000000000
124994  10.847  43.265  21.914 0.0000000000
124995  11.291  43.232  21.393 0.0000000000
124996  11.709  43.067  20.768 0.0000000000
124997  13.038  44.495  15.142 0.0000000000
124998  12.885  44.205  15.784 0.0000000000
124999  13.397  43.967  15.187 0.0000000000
125000  13.727  43.441  15.250 0.0000000000
125001  14.017  42.921  15.347 0.0000000000
125002  14.504  42.818  14.158 0.0000000000
125003  14.379  42.576  14.780 0.0000000000
125004  14.319  42.358  15.427 0.0000000000
125005  14.604  41.710  15.519 0.0000000000
125006  14.887  40.979  15.586 0.0000000000
125007  15.137  40.220  15.638 0.0000000000
125008  15.306  39.516  15.699 0.0000000000
125009  15.218  39.788  15.107 0.0000000000
125028  16.106  43.100  6.032 0.0000000000
129808  6.746  52.788  31.817 0.0000000000
129809  6.757  52.577  31.035 0.0000000000
129810  6.767  53.247  31.182 0.0000000000
132632  9.927  21.811  39.233 0.0000000000
132633  9.803  22.528  38.692 0.0000000000
132634  9.566  22.401  39.122 0.0000000000
132635  9.255  22.964  38.997 0.0000000000
132636  8.929  23.569  38.875 0.0000000000
132637  8.856  22.779  39.819 0.0000000000
132638  8.731  23.487  39.270 0.0000000000
132639  8.656  24.201  38.783 0.0000000000
132640  8.454  24.820  38.703 0.0000000000
132641  8.337  25.464  38.611 0.0000000000
132642  8.306  26.051  38.650 0.0000000000
132643  8.190  22.112  41.701 0.0000000000
132644  8.138  22.939  41.051 0.0000000000
132645  8.061  23.763  40.495 0.0000000000
132646  7.830  24.401  41.047 0.0000000000
132647  7.910  24.479  40.506 0.0000000000
132648  8.030  24.553  39.974 0.0000000000
132649  8.079  25.298  39.489 0.0000000000
132650  8.221  26.012  39.074 0.0000000000
132651  8.357  26.605  38.698 0.0000000000
132652  8.411  27.173  38.745 0.0000000000
132653  8.410  27.762  38.814 0.0000000000
132654  8.356  28.361  38.915 0.0000000000
132655  8.315  27.642  39.913 0.0000000000
132656  8.323  28.296  39.482 0.0000000000
132657  8.296  28.954  39.042 0.0000000000
132658  8.257  29.578  39.147 0.0000000000
132659  8.252  30.176  39.271 0.0000000000
132660  8.210  30.786  39.415 0.0000000000
132661  7.072  30.926  50.645 0.0000000000
132662  7.219  31.068  49.883 0.0000000000
132663  7.075  31.672  50.117 0.0000000000
132664  7.073  32.430  49.616 0.0000000000
132665  7.075  33.204  49.083 0.0000000000
132666  6.875  33.647  50.119 0.0000000000
132667  6.985  33.825  49.289 0.0000000000
132668  7.100  33.984  48.463 0.0000000000
132669  7.111  34.740  47.992 0.0000000000
132670  7.064  35.459  47.495 0.0000000000
132671  7.039  36.199  46.933 0.0000000000
132672  7.215  35.949  50.872 0.0000000000
132673  7.057  36.153  50.245 0.0000000000
132674  6.955  36.343  49.538 0.0000000000
132675  6.991  37.681  49.134 0.0000000000
132676  6.917  37.117  49.017 0.0000000000
132677  6.899  36.520  48.809 0.0000000000
132678  6.885  36.676  48.077 0.0000000000
132679  6.937  36.792  47.258 0.0000000000
132680  7.037  36.896  46.452 0.0000000000
132681  7.041  37.674  45.802 0.0000000000
132682  7.053  38.416  45.267 0.0000000000
132683  7.072  39.161  44.704 0.0000000000
132684  6.868  39.708  45.671 0.0000000000
132685  6.962  39.810  44.861 0.0000000000
132686  7.045  39.960  44.072 0.0000000000
132687  6.980  40.723  43.502 0.0000000000
132688  6.822  41.535  43.024 0.0000000000
132689  6.742  42.278  42.521 0.0000000000
132690  6.691  42.962  41.938 0.0000000000
132691  6.572  42.915  42.769 0.0000000000
132692  6.424  43.574  43.027 0.0000000000
132693  6.449  44.240  43.306 0.0000000000
132694  6.473  43.374  44.482 0.0000000000
132695  6.494  44.113  44.008 0.0000000000
132696  6.566  44.851  43.497 0.0000000000
134425  11.223  32.917  30.205 0.0000000000
134426  11.860  32.690  29.716 0.0000000000
134427  11.466  33.279  29.630 0.0000000000
134428  11.682  33.637  29.078 0.0000000000
134429  11.946  33.935  28.531 0.0000000000
134430  10.872  34.741  28.887 0.0000000000
134431  11.539  34.496  28.437 0.0000000000
134432  12.212  34.278  27.995 0.0000000000
134433  12.488  34.690  27.443 0.0000000000
134434  12.756  35.025  26.882 0.0000000000
134435  13.016  35.378  26.317 0.0000000000
134436  9.663  36.934  28.787 0.0000000000
134437  10.071  36.712  28.239 0.0000000000
134438  10.607  36.590  27.715 0.0000000000
134439  10.483  37.437  27.135 0.0000000000
134440  10.863  36.952  27.168 0.0000000000
134441  11.287  36.439  27.197 0.0000000000
134442  12.013  36.265  26.687 0.0000000000
134443  12.728  36.011  26.177 0.0000000000
134444  13.252  35.781  25.696 0.0000000000
134445  13.409  36.148  25.108 0.0000000000
134446  13.551  36.473  24.526 0.0000000000
134447  13.732  36.704  23.879 0.0000000000
134448  12.816  37.594  24.402 0.0000000000
134449  13.357  37.304  23.828 0.0000000000
134450  13.875  36.948  23.242 0.0000000000
134451  13.984  37.231  22.611 0.0000000000
134452  14.124  37.522  21.975 0.0000000000
134453  14.277  37.822  21.372 0.0000000000
134454  9.802  47.098  19.850 0.0000000000
134455  10.084  46.578  19.885 0.0000000000
134456  10.034  46.839  19.216 0.0000000000
134457  10.340  46.564  18.604 0.0000000000
134458  10.673  46.307  17.951 0.0000000000
134459  10.099  47.039  17.106 0.0000000000
134460  10.574  46.522  17.216 0.0000000000
134461  11.032  46.011  17.337 0.0000000000
134462  11.340  45.735  16.773 0.0000000000
134463  11.638  45.458  16.147 0.0000000000
134464  12.126  45.235  15.570 0.0000000000
134466  10.735  47.837  14.387 0.0000000000
134467  11.144  47.260  14.511 0.0000000000
134468  12.004  47.378  13.474 0.0000000000
134469  11.769  47.089  14.058 0.0000000000
134470  11.583  46.712  14.683 0.0000000000
134471  11.939  46.164  14.818 0.0000000000
134472  12.311  45.584  14.920 0.0000000000
134473  12.694  45.013  15.002 0.0000000000
134474  13.265  44.826  14.480 0.0000000000
134475  13.819  44.573  13.995 0.0000000000
134476  14.311  44.277  13.476 0.0000000000
134477  14.375  45.103  12.890 0.0000000000
134478  14.580  44.504  12.907 0.0000000000
134479  14.745  43.906  12.932 0.0000000000
134480  15.142  43.482  12.405 0.0000000000
134481  15.451  42.982  11.866 0.0000000000
134482  15.618  42.480  11.311 0.0000000000
134483  15.673  42.023  10.826 0.0000000000
134484  15.762  42.636  10.755 0.0000000000
134485  15.912  42.779  10.183 0.0000000000
134486  15.995  42.890  9.625 0.0000000000
134487  15.781  44.039  10.048 0.0000000000
134488  15.987  43.519  9.536 0.0000000000
134489  16.066  42.974  9.039 0.0000000000
134490  16.112  43.138  8.407 0.0000000000
134491  16.130  43.323  7.775 0.0000000000
134492  16.161  43.509  7.127 0.0000000000
134493  14.616  46.545  9.590 0.0000000000
134494  15.060  46.118  9.088 0.0000000000
134495  15.387  45.643  8.523 0.0000000000
134497  15.351  45.789  7.913 0.0000000000
134498  15.660  45.148  8.010 0.0000000000
134499  15.898  44.654  7.474 0.0000000000
134500  16.018  44.160  6.954 0.0000000000
134501  16.101  43.636  6.500 0.0000000000
134502  16.052  43.755  5.871 0.0000000000
134503  16.023  43.855  5.211 0.0000000000
134504  15.894  43.953  4.599 0.0000000000
134507  15.811  44.022  3.987 0.0000000000
134508  15.641  44.114  3.386 0.0000000000
134509  15.461  44.228  2.777 0.0000000000
139420  8.361  22.781  48.136 0.0000000000
139421  8.391  23.482  48.382 0.0000000000
139422  8.462  24.173  48.709 0.0000000000
139429  8.106  23.326  49.704 0.0000000000
139430  8.285  24.101  49.330 0.0000000000
139431  8.459  24.876  48.997 0.0000000000
139432  8.380  25.578  49.368 0.0000000000
139433  8.283  26.274  49.618 0.0000000000
139434  8.132  26.959  49.848 0.0000000000
139435  7.833  26.040  50.922 0.0000000000
139436  7.920  26.812  50.501 0.0000000000
139437  7.936  27.602  50.154 0.0000000000
139438  7.713  28.259  50.418 0.0000000000
139439  7.449  28.873  50.688 0.0000000000
139440  7.241  29.511  50.869 0.0000000000
139449  7.018  24.045  53.994 0.0000000000
139453  7.115  25.675  56.179 0.0000000000
139454  6.988  25.103  55.924 0.0000000000
139457  6.927  24.698  54.407 0.0000000000
139458  7.032  24.750  53.775 0.0000000000
139459  7.089  25.463  53.546 0.0000000000
139460  7.139  26.270  53.204 0.0000000000
139461  7.186  27.063  52.851 0.0000000000
139462  6.987  27.573  53.820 0.0000000000
139463  7.069  27.745  53.118 0.0000000000
139464  7.198  27.824  52.483 0.0000000000
139465  7.139  28.633  52.107 0.0000000000
139466  7.099  29.375  51.619 0.0000000000
139467  7.072  30.169  51.074 0.0000000000
139468  6.941  30.773  51.360 0.0000000000
139469  6.844  31.344  51.604 0.0000000000
139470  6.770  31.958  51.809 0.0000000000
139471  6.783  31.055  53.023 0.0000000000
139472  6.779  31.811  52.536 0.0000000000
139473  6.757  32.516  52.060 0.0000000000
139474  6.839  33.134  52.298 0.0000000000
139475  7.024  33.678  52.467 0.0000000000
139476  7.339  34.137  52.522 0.0000000000
139477  7.592  30.162  55.411 0.0000000000
139478  7.587  30.875  54.841 0.0000000000
139479  7.595  31.597  54.308 0.0000000000
139482  7.626  32.360  53.778 0.0000000000
139483  7.641  33.141  53.334 0.0000000000
139484  7.676  33.799  52.884 0.0000000000
139485  7.734  34.597  52.417 0.0000000000
141142  9.206  41.766  30.005 0.0000000000
141143  9.030  41.448  29.494 0.0000000000
141144  8.929  42.100  29.425 0.0000000000
141145  8.554  42.448  28.907 0.0000000000
141146  8.105  42.754  28.389 0.0000000000
141147  8.389  43.754  28.740 0.0000000000
141148  8.034  43.424  28.244 0.0000000000
141149  7.694  43.072  27.853 0.0000000000
141150  7.344  43.385  27.269 0.0000000000
141151  7.223  43.770  26.552 0.0000000000
141152  7.228  44.208  25.785 0.0000000000
141153  8.111  46.537  29.121 0.0000000000
141154  8.042  46.189  28.368 0.0000000000
141155  7.967  45.847  27.661 0.0000000000
141156  8.454  46.894  27.199 0.0000000000
141157  8.156  46.212  27.085 0.0000000000
141158  7.839  45.525  27.017 0.0000000000
141159  7.653  45.239  26.401 0.0000000000
141160  7.511  44.928  25.796 0.0000000000
141161  7.440  44.646  25.110 0.0000000000
141162  7.730  45.080  24.527 0.0000000000
141163  8.026  45.475  23.970 0.0000000000
141164  8.497  45.827  23.442 0.0000000000
141165  8.796  46.774  24.152 0.0000000000
141166  8.734  46.499  23.558 0.0000000000
141167  8.855  46.193  22.923 0.0000000000
141168  9.217  46.538  22.377 0.0000000000
141169  9.493  46.834  21.815 0.0000000000
141170  9.656  47.155  21.197 0.0000000000
141171  6.958  52.346  30.308 0.0000000000
141172  7.302  52.098  29.616 0.0000000000
141173  7.747  51.868  28.964 0.0000000000
141175  8.067  52.311  28.424 0.0000000000
141176  8.281  51.578  28.262 0.0000000000
141177  8.786  51.280  27.541 0.0000000000
141178  9.261  50.956  26.776 0.0000000000
141179  9.603  50.572  25.981 0.0000000000
141187  9.689  50.988  25.286 0.0000000000
141188  9.821  50.133  25.181 0.0000000000
141189  9.903  49.722  24.389 0.0000000000
141190  9.879  49.265  23.627 0.0000000000
141191  9.819  48.786  22.914 0.0000000000
141192  9.864  49.913  22.229 0.0000000000
141193  9.857  49.115  22.262 0.0000000000
141194  9.778  48.379  22.333 0.0000000000
141195  9.752  48.016  21.751 0.0000000000
141196  9.726  47.709  21.143 0.0000000000
141197  9.689  47.393  20.488 0.0000000000
141198  9.618  47.639  19.833 0.0000000000
141199  9.472  47.837  19.153 0.0000000000
141200  9.285  48.012  18.477 0.0000000000
141201  9.060  48.906  19.065 0.0000000000
141202  9.019  48.535  18.410 0.0000000000
141203  9.100  48.185  17.767 0.0000000000
149255  14.001  23.798  31.173 0.0000000000
149256  13.985  24.453  31.238 0.0000000000
149257  13.684  23.880  32.328 0.0000000000
149258  13.827  24.512  31.791 0.0000000000
149259  13.942  25.108  31.279 0.0000000000
149260  13.879  25.792  31.298 0.0000000000
149261  13.756  26.468  31.311 0.0000000000
149262  13.601  27.060  31.318 0.0000000000
149263  12.673  23.884  34.359 0.0000000000
149264  12.750  24.526  33.915 0.0000000000
149265  12.879  25.174  33.425 0.0000000000
149266  12.224  25.796  33.917 0.0000000000
149267  12.641  25.787  33.437 0.0000000000
149268  13.010  25.782  32.944 0.0000000000
149269  13.159  26.439  32.398 0.0000000000
149270  13.276  27.088  31.872 0.0000000000
149271  13.423  27.658  31.316 0.0000000000
149272  13.221  28.297  31.303 0.0000000000
149273  12.970  28.909  31.232 0.0000000000
149274  12.672  29.519  31.165 0.0000000000
149275  12.093  28.892  32.292 0.0000000000
149276  12.218  29.526  31.703 0.0000000000
149277  12.395  30.130  31.077 0.0000000000
149278  12.127  30.727  30.990 0.0000000000
149279  11.798  31.264  30.965 0.0000000000
149280  11.471  31.812  30.895 0.0000000000
149281  9.718  23.180  38.152 0.0000000000
149282  9.711  23.830  37.609 0.0000000000
149283  9.749  24.569  37.077 0.0000000000
149284  9.114  25.048  37.533 0.0000000000
149285  9.429  25.183  37.067 0.0000000000
149286  9.861  25.329  36.527 0.0000000000
149287  9.912  26.036  36.016 0.0000000000
149288  10.060  26.675  35.574 0.0000000000
149289  10.135  27.330  35.113 0.0000000000
149290  8.791  27.374  37.333 0.0000000000
149291  8.917  27.461  36.898 0.0000000000
149292  9.024  27.597  36.491 0.0000000000
149293  8.912  28.672  36.017 0.0000000000
149294  9.062  28.189  36.031 0.0000000000
149295  9.202  27.697  36.061 0.0000000000
149296  9.460  27.785  35.602 0.0000000000
149297  9.802  27.873  35.118 0.0000000000
149298  10.195  27.967  34.685 0.0000000000
149299  10.289  28.624  34.251 0.0000000000
149300  10.414  29.268  33.712 0.0000000000
149301  10.557  29.966  33.199 0.0000000000
149302  9.895  30.388  33.520 0.0000000000
149303  10.304  30.549  33.094 0.0000000000
149304  10.719  30.610  32.680 0.0000000000
149305  10.869  31.229  32.070 0.0000000000
149306  10.980  31.790  31.483 0.0000000000
149307  11.120  32.375  30.819 0.0000000000
149308  10.775  32.939  30.709 0.0000000000
149309  10.385  33.460  30.604 0.0000000000
149310  9.870  34.009  30.503 0.0000000000
149311  9.477  33.412  31.569 0.0000000000
149312  9.441  34.050  30.985 0.0000000000
149313  9.520  34.616  30.427 0.0000000000
149314  9.319  35.238  30.415 0.0000000000
149315  9.264  35.827  30.464 0.0000000000
149316  9.327  36.345  30.539 0.0000000000
149317  8.474  33.232  33.668 0.0000000000
149318  8.582  33.883  33.123 0.0000000000
149319  8.720  34.495  32.574 0.0000000000
149320  8.586  35.002  33.181 0.0000000000
149321  8.730  35.072  32.628 0.0000000000
149322  8.845  35.131  32.059 0.0000000000
149323  9.044  35.739  31.550 0.0000000000
149324  9.269  36.331  31.086 0.0000000000
149325  9.431  36.826  30.555 0.0000000000
149326  9.565  37.323  30.588 0.0000000000
149327  9.633  37.780  30.577 0.0000000000
149328  9.646  38.256  30.550 0.0000000000
149329  9.461  37.760  31.653 0.0000000000
149330  9.608  38.269  31.123 0.0000000000
149331  9.655  38.789  30.578 0.0000000000
149332  9.631  39.406  30.641 0.0000000000
149333  9.563  40.003  30.635 0.0000000000
149334  9.464  40.608  30.630 0.0000000000
149336  7.896  21.632  45.831 0.0000000000
149337  8.162  22.506  45.292 0.0000000000
149338  8.487  23.024  46.134 0.0000000000
149339  8.455  23.191  45.408 0.0000000000
149340  8.392  23.363  44.739 0.0000000000
149341  8.623  24.169  44.221 0.0000000000
149342  8.780  24.965  43.743 0.0000000000
149343  8.814  25.781  43.272 0.0000000000
149344  8.987  25.973  47.230 0.0000000000
149345  9.116  26.049  46.507 0.0000000000
149346  9.194  26.126  45.752 0.0000000000
149347  8.944  27.699  45.522 0.0000000000
149348  9.110  26.986  45.239 0.0000000000
149349  9.213  26.226  44.961 0.0000000000
149350  9.109  26.322  44.186 0.0000000000
149351  8.926  26.452  43.463 0.0000000000
149352  8.714  26.583  42.755 0.0000000000
149353  8.605  27.302  42.255 0.0000000000
149354  8.535  28.047  41.809 0.0000000000
149355  8.506  28.726  41.361 0.0000000000
149356  8.621  29.292  42.223 0.0000000000
149357  8.554  29.350  41.567 0.0000000000
149358  8.480  29.393  40.915 0.0000000000
149359  8.411  30.056  40.444 0.0000000000
149360  8.294  30.748  40.012 0.0000000000
149361  8.254  31.419  39.509 0.0000000000
149362  7.366  31.202  49.106 0.0000000000
149363  7.504  31.329  48.346 0.0000000000
149364  7.686  31.460  47.594 0.0000000000
149365  7.484  32.777  47.267 0.0000000000
149366  7.666  32.180  47.028 0.0000000000
149367  7.853  31.559  46.840 0.0000000000
149368  8.003  31.654  46.101 0.0000000000
149369  8.149  31.748  45.366 0.0000000000
149370  8.296  31.852  44.603 0.0000000000
149371  7.427  35.731  45.129 0.0000000000
149372  7.542  35.121  44.954 0.0000000000
149373  7.730  34.505  44.708 0.0000000000
149374  7.902  35.272  43.452 0.0000000000
149375  7.917  34.585  44.001 0.0000000000
149376  7.946  33.892  44.484 0.0000000000
149377  8.111  33.238  44.292 0.0000000000
149378  8.242  32.570  44.095 0.0000000000
149379  8.408  31.927  43.837 0.0000000000
149380  8.494  31.993  43.097 0.0000000000
149381  8.538  32.046  42.362 0.0000000000
149382  8.513  32.069  41.656 0.0000000000
149383  8.489  33.410  41.313 0.0000000000
149384  8.509  32.747  41.155 0.0000000000
149385  8.474  32.083  40.969 0.0000000000
149386  8.410  32.089  40.300 0.0000000000
149387  8.328  32.085  39.652 0.0000000000
149388  8.261  32.114  39.001 0.0000000000
149389  8.311  32.820  38.433 0.0000000000
149390  8.375  33.484  37.841 0.0000000000
149391  8.394  34.177  37.332 0.0000000000
149392  8.633  34.773  38.080 0.0000000000
149393  8.490  34.788  37.443 0.0000000000
149394  8.386  34.849  36.822 0.0000000000
149395  8.382  35.495  36.283 0.0000000000
149396  8.445  36.135  35.701 0.0000000000
149397  8.516  36.753  35.220 0.0000000000
149398  8.765  37.587  38.782 0.0000000000
149399  8.713  37.546  38.078 0.0000000000
149400  8.612  37.487  37.393 0.0000000000
149401  8.343  38.813  36.994 0.0000000000
149402  8.446  38.111  36.876 0.0000000000
149403  8.509  37.449  36.695 0.0000000000
149404  8.488  37.410  36.007 0.0000000000
149405  8.517  37.391  35.333 0.0000000000
149406  8.592  37.370  34.669 0.0000000000
149407  8.728  37.988  34.107 0.0000000000
149408  8.842  38.580  33.545 0.0000000000
149409  9.015  39.155  33.005 0.0000000000
149410  8.752  39.897  33.790 0.0000000000
149411  8.991  39.809  33.104 0.0000000000
149412  9.212  39.728  32.440 0.0000000000
149413  9.315  40.262  31.888 0.0000000000
149414  9.429  40.776  31.269 0.0000000000
149415  9.405  41.269  30.625 0.0000000000
149416  9.422  41.917  30.581 0.0000000000
149417  9.408  42.613  30.532 0.0000000000
149418  9.358  43.284  30.632 0.0000000000
149419  9.461  42.945  32.105 0.0000000000
149420  9.449  43.490  31.416 0.0000000000
149421  9.229  43.988  30.687 0.0000000000
149422  9.046  44.689  30.796 0.0000000000
149423  8.841  45.363  30.965 0.0000000000
149424  8.587  46.030  31.091 0.0000000000
149425  8.892  43.373  35.406 0.0000000000
149426  9.083  43.986  34.706 0.0000000000
149427  9.113  44.583  34.036 0.0000000000
149428  8.677  45.376  35.070 0.0000000000
149429  8.876  45.287  34.225 0.0000000000
149430  9.046  45.184  33.377 0.0000000000
149431  8.906  45.752  32.651 0.0000000000
149432  8.648  46.242  31.903 0.0000000000
149433  8.401  46.731  31.217 0.0000000000
149434  8.209  47.452  31.392 0.0000000000
149435  7.982  48.149  31.525 0.0000000000
149436  7.692  48.828  31.642 0.0000000000
149437  7.852  48.501  33.204 0.0000000000
149438  7.619  49.010  32.483 0.0000000000
149439  7.352  49.515  31.784 0.0000000000
149440  7.135  50.255  31.911 0.0000000000
149441  6.939  50.891  32.049 0.0000000000
149442  6.820  51.559  32.228 0.0000000000
149443  6.652  43.716  41.380 0.0000000000
149444  6.784  44.372  40.919 0.0000000000
149445  6.962  45.053  40.389 0.0000000000
149446  6.804  45.715  41.414 0.0000000000
149447  6.933  45.714  40.658 0.0000000000
149448  7.152  45.691  39.903 0.0000000000
149449  7.232  46.365  39.312 0.0000000000
149450  7.251  47.003  38.660 0.0000000000
149451  7.244  47.586  38.012 0.0000000000
149454  7.277  48.317  40.428 0.0000000000
149456  7.300  48.951  39.749 0.0000000000
149457  7.170  48.388  39.685 0.0000000000
149458  7.136  48.334  38.918 0.0000000000
149459  7.156  48.271  38.123 0.0000000000
149460  7.254  48.194  37.259 0.0000000000
149461  7.284  48.755  36.583 0.0000000000
149462  7.279  49.356  35.857 0.0000000000
149463  7.193  49.964  35.174 0.0000000000
149464  7.089  50.536  36.107 0.0000000000
149465  7.074  50.542  35.307 0.0000000000
149466  7.118  50.539  34.497 0.0000000000
149467  7.004  51.085  33.774 0.0000000000
149468  6.841  51.636  33.089 0.0000000000
149469  6.768  52.221  32.405 0.0000000000
149470  6.789  52.828  32.523 0.0000000000
149471  6.901  53.381  32.549 0.0000000000
149472  7.165  53.818  32.605 0.0000000000
149473  7.235  53.111  33.864 0.0000000000
149474  7.348  53.609  33.194 0.0000000000
149475  7.462  54.128  32.570 0.0000000000
150708  13.776  20.570  33.121 0.0000000000
154365  14.222  25.036  29.492 0.0000000000
154371  14.170  27.659  29.585 0.0000000000
154372  14.334  27.307  28.950 0.0000000000
154373  14.359  26.954  28.335 0.0000000000
154374  14.432  27.939  27.806 0.0000000000
154375  14.368  27.278  27.774 0.0000000000
154389  12.468  32.473  29.218 0.0000000000
154390  13.032  32.259  28.720 0.0000000000
154391  13.580  32.033  28.248 0.0000000000
154392  13.539  32.869  27.664 0.0000000000
154393  13.806  32.292  27.690 0.0000000000
154394  14.013  31.713  27.705 0.0000000000
154395  14.360  31.400  27.134 0.0000000000
154396  14.608  31.066  26.539 0.0000000000
154397  14.748  30.746  25.936 0.0000000000
154398  14.331  34.240  25.292 0.0000000000
154399  14.575  33.564  25.308 0.0000000000
154400  14.735  32.885  25.364 0.0000000000
154401  14.980  32.791  24.082 0.0000000000
154402  14.920  32.541  24.746 0.0000000000
154403  14.824  32.244  25.363 0.0000000000
154404  14.861  31.615  25.333 0.0000000000
154405  14.833  30.980  25.339 0.0000000000
154443  8.888  41.101  29.039 0.0000000000
154444  8.736  40.760  28.574 0.0000000000
154445  8.675  40.451  28.081 0.0000000000
154446  8.024  41.302  27.575 0.0000000000
154447  8.362  40.679  27.498 0.0000000000
154448  8.690  40.130  27.429 0.0000000000
154449  8.815  39.883  26.623 0.0000000000
154450  9.262  39.795  25.860 0.0000000000
154451  9.900  39.810  25.236 0.0000000000
154452  8.211  42.788  24.601 0.0000000000
154453  8.589  42.146  24.655 0.0000000000
154454  8.935  41.590  24.651 0.0000000000
154455  9.904  42.026  23.461 0.0000000000
154456  9.575  41.572  24.013 0.0000000000
154457  9.297  41.090  24.577 0.0000000000
154458  9.698  40.640  24.542 0.0000000000
154459  10.124  40.217  24.598 0.0000000000
154460  10.549  39.794  24.630 0.0000000000
154461  11.152  39.747  24.048 0.0000000000
154462  11.764  39.571  23.506 0.0000000000
154463  12.332  39.342  22.958 0.0000000000
154464  12.106  40.365  22.290 0.0000000000
154465  12.485  39.726  22.371 0.0000000000
154466  12.904  39.083  22.414 0.0000000000
154467  13.449  38.801  21.850 0.0000000000
154468  13.968  38.475  21.323 0.0000000000
154469  14.401  38.173  20.753 0.0000000000
154470  10.419  46.076  19.940 0.0000000000
154471  10.796  45.577  20.006 0.0000000000
154472  11.158  45.081  20.071 0.0000000000
154473  11.560  45.107  18.846 0.0000000000
154474  11.502  44.856  19.495 0.0000000000
154475  11.394  44.530  20.153 0.0000000000
154476  11.640  43.986  20.179 0.0000000000
154477  11.886  43.421  20.175 0.0000000000
154478  12.160  42.862  20.167 0.0000000000
154479  12.842  43.993  16.391 0.0000000000
154480  12.831  43.764  17.018 0.0000000000
154481  12.814  43.559  17.669 0.0000000000
154482  13.668  42.701  17.139 0.0000000000
154483  13.236  43.043  17.690 0.0000000000
154484  12.820  43.257  18.348 0.0000000000
154485  12.769  42.916  19.029 0.0000000000
154486  12.656  42.631  19.602 0.0000000000
154487  12.485  42.342  20.151 0.0000000000
154488  12.880  41.788  20.130 0.0000000000
154489  13.246  41.164  20.152 0.0000000000
154490  13.599  40.510  20.181 0.0000000000
154491  14.213  40.547  19.109 0.0000000000
154492  14.100  40.185  19.673 0.0000000000
154493  13.947  39.828  20.222 0.0000000000
154494  14.275  39.160  20.240 0.0000000000
154495  14.542  38.505  20.183 0.0000000000
154496  14.752  37.851  20.206 0.0000000000
154497  15.038  37.452  19.645 0.0000000000
154498  15.252  36.985  19.068 0.0000000000
154499  15.289  36.523  18.508 0.0000000000
154500  15.402  37.513  17.925 0.0000000000
154506  15.373  38.774  15.718 0.0000000000
154551  15.640  41.523  10.371 0.0000000000
