# Supplementary material for: A connectional hub in the rostral anterior cingulate cortex links areas of emotion and cognitive control
Source: eLife. 2019 Jun 19;8:e43761. doi: 10.7554/eLife.43761 (PMC6624020; doi:10.7554/eLife.43761)
Supplement: Supplementary file 1. [file elife-43761-supp1.zip › rh.insula.label]

#!ascii label  , from subject fsaverage vox2ras=TkReg coords=white
6090
8  37.092  -13.013  1.811 0.0000000000
25  27.717  20.883  -8.495 0.0000000000
77  36.892  6.164  -1.348 0.0000000000
78  42.648  -1.302  -21.303 0.0000000000
79  49.416  -6.394  -11.910 0.0000000000
112  32.761  14.430  12.577 0.0000000000
144  46.923  -19.174  1.777 0.0000000000
197  37.767  -4.075  0.491 0.0000000000
198  37.033  -10.977  -9.548 0.0000000000
199  39.178  -17.482  -8.237 0.0000000000
261  31.210  25.558  8.568 0.0000000000
427  35.014  15.887  -4.842 0.0000000000
428  36.793  5.680  -10.954 0.0000000000
429  37.389  -3.209  -9.939 0.0000000000
430  46.289  -3.918  -17.649 0.0000000000
502  34.684  0.483  8.910 0.0000000000
503  37.698  -13.779  9.087 0.0000000000
504  34.711  -0.056  14.643 0.0000000000
505  39.751  -0.965  17.275 0.0000000000
520  31.150  21.515  1.736 0.0000000000
521  32.097  11.409  5.730 0.0000000000
588  38.264  -23.158  -2.402 0.0000000000
634  49.499  -13.925  -5.427 0.0000000000
677  37.796  -8.963  0.979 0.0000000000
678  35.695  -12.360  -3.739 0.0000000000
679  36.080  -16.373  -3.437 0.0000000000
803  26.235  17.911  -13.533 0.0000000000
804  28.438  16.708  -10.741 0.0000000000
952  36.434  12.581  -3.242 0.0000000000
953  37.457  6.627  -5.992 0.0000000000
954  37.191  1.510  -4.784 0.0000000000
955  43.387  -12.675  -12.913 0.0000000000
956  41.934  -10.469  -14.654 0.0000000000
957  47.786  -5.245  -14.862 0.0000000000
1102  32.580  7.831  11.017 0.0000000000
1103  33.950  0.224  11.914 0.0000000000
1104  33.800  6.725  12.982 0.0000000000
1141  29.165  25.798  -1.347 0.0000000000
1142  29.932  28.570  1.384 0.0000000000
1143  31.670  20.093  11.375 0.0000000000
1144  30.443  18.919  8.015 0.0000000000
1145  31.166  13.313  9.717 0.0000000000
1146  33.505  5.799  7.480 0.0000000000
1335  38.968  -1.995  -16.146 0.0000000000
1336  37.795  2.226  -16.522 0.0000000000
1419  43.247  -23.146  -1.223 0.0000000000
1420  44.057  -20.495  -4.497 0.0000000000
1421  48.859  -17.266  -2.078 0.0000000000
1507  38.817  0.812  -0.149 0.0000000000
1508  36.075  -3.425  -4.309 0.0000000000
1509  35.551  -7.992  -3.875 0.0000000000
1510  37.852  -14.356  -9.161 0.0000000000
1511  44.961  -14.238  -10.654 0.0000000000
1598  35.883  12.831  12.763 0.0000000000
1957  29.844  18.064  -5.549 0.0000000000
1958  32.400  14.194  -8.615 0.0000000000
1959  36.070  11.275  -7.761 0.0000000000
1960  37.614  0.979  -10.090 0.0000000000
1961  39.552  -5.128  -16.153 0.0000000000
1962  36.827  -7.247  -9.754 0.0000000000
1963  40.550  -7.929  -15.777 0.0000000000
1964  44.757  -2.472  -19.985 0.0000000000
2152  36.398  -6.684  5.437 0.0000000000
2153  38.416  -13.254  5.628 0.0000000000
2154  35.683  -6.965  8.610 0.0000000000
2155  34.887  -7.204  11.631 0.0000000000
2156  34.613  -7.200  14.562 0.0000000000
2157  36.205  5.887  13.820 0.0000000000
2158  36.675  -0.413  16.458 0.0000000000
2159  36.150  -7.025  16.982 0.0000000000
2160  38.772  -7.245  17.769 0.0000000000
2161  41.312  -7.937  16.491 0.0000000000
2199  28.660  24.581  -7.149 0.0000000000
2200  29.151  21.995  -3.260 0.0000000000
2201  34.300  18.712  -1.694 0.0000000000
2202  34.443  15.196  0.055 0.0000000000
2203  29.554  24.177  5.305 0.0000000000
2204  31.825  16.707  3.983 0.0000000000
2205  34.135  9.014  2.076 0.0000000000
2206  35.645  3.013  3.606 0.0000000000
2207  37.587  -1.748  5.139 0.0000000000
2400  35.983  -19.068  -0.512 0.0000000000
2401  35.032  -18.890  3.491 0.0000000000
2402  36.131  -24.186  1.338 0.0000000000
2403  40.610  -25.420  1.796 0.0000000000
2436  34.260  10.034  -12.594 0.0000000000
2536  38.772  -20.510  -5.543 0.0000000000
2537  44.533  -17.481  -7.627 0.0000000000
2538  49.712  -10.168  -8.702 0.0000000000
2597  37.406  -11.059  1.451 0.0000000000
2598  36.333  -12.906  -1.028 0.0000000000
2599  36.430  -14.936  -0.751 0.0000000000
2722  27.480  22.062  -10.478 0.0000000000
2723  26.836  19.850  -11.088 0.0000000000
2724  27.774  18.835  -9.492 0.0000000000
2872  35.940  9.332  -2.357 0.0000000000
2873  37.373  6.616  -3.676 0.0000000000
2874  38.393  3.908  -2.904 0.0000000000
2875  46.610  -10.342  -12.556 0.0000000000
2876  45.940  -9.607  -13.883 0.0000000000
2877  48.597  -5.848  -13.386 0.0000000000
2878  49.683  -1.226  -14.294 0.0000000000
2879  50.498  -1.710  -12.491 0.0000000000
3022  32.432  11.211  11.994 0.0000000000
3023  33.048  7.250  12.103 0.0000000000
3024  33.419  10.597  12.755 0.0000000000
3061  31.486  29.687  -1.065 0.0000000000
3063  32.116  17.197  12.204 0.0000000000
3064  30.972  16.865  10.773 0.0000000000
3065  31.554  13.962  11.492 0.0000000000
3066  31.927  10.641  10.453 0.0000000000
3255  40.504  -2.870  -19.038 0.0000000000
3256  39.726  -1.439  -19.169 0.0000000000
3257  41.445  -0.449  -21.749 0.0000000000
3339  45.319  -21.568  0.165 0.0000000000
3340  46.071  -20.518  -1.663 0.0000000000
3341  47.969  -18.408  -0.167 0.0000000000
3472  38.170  -1.707  0.233 0.0000000000
3473  37.085  -3.801  -1.775 0.0000000000
3474  37.118  -6.201  -1.633 0.0000000000
3475  36.287  -15.474  -6.366 0.0000000000
3476  35.835  -13.651  -6.618 0.0000000000
3477  38.476  -16.006  -8.801 0.0000000000
3478  41.309  -15.442  -10.701 0.0000000000
3479  42.153  -16.528  -9.811 0.0000000000
3850  28.195  14.887  -13.246 0.0000000000
4297  32.120  16.948  -4.799 0.0000000000
4298  33.121  14.883  -6.401 0.0000000000
4299  35.651  13.607  -6.385 0.0000000000
4300  37.237  1.335  -7.181 0.0000000000
4301  37.399  3.829  -7.593 0.0000000000
4302  37.653  -1.332  -9.925 0.0000000000
4303  38.368  -3.038  -13.208 0.0000000000
4304  38.348  -4.716  -13.057 0.0000000000
4305  35.572  -7.741  -6.821 0.0000000000
4306  35.856  -5.491  -6.973 0.0000000000
4307  36.874  -9.175  -9.667 0.0000000000
4308  44.409  -7.918  -16.204 0.0000000000
4309  41.178  -9.219  -15.273 0.0000000000
4310  43.656  -6.993  -17.128 0.0000000000
4311  42.853  -6.071  -17.950 0.0000000000
4312  45.562  -3.186  -18.897 0.0000000000
4313  46.513  1.527  -20.988 0.0000000000
4314  47.367  0.825  -19.546 0.0000000000
4747  37.301  -2.907  7.745 0.0000000000
4748  35.936  -6.837  7.035 0.0000000000
4749  36.555  -3.059  9.179 0.0000000000
4750  34.119  0.041  13.335 0.0000000000
4751  35.488  -3.291  12.150 0.0000000000
4752  35.306  -3.400  13.503 0.0000000000
4753  34.536  -7.263  13.131 0.0000000000
4754  35.428  -3.551  14.754 0.0000000000
4756  36.127  9.360  13.067 0.0000000000
4759  37.984  2.319  15.516 0.0000000000
4760  38.119  -0.592  17.091 0.0000000000
4761  36.719  -3.660  17.109 0.0000000000
4762  37.956  -3.715  17.946 0.0000000000
4763  37.351  -7.020  17.638 0.0000000000
4764  39.542  -3.966  18.253 0.0000000000
4766  42.764  -4.775  17.286 0.0000000000
4767  44.100  -5.337  16.037 0.0000000000
4861  28.236  23.486  -5.079 0.0000000000
4862  28.711  25.565  -4.366 0.0000000000
4863  29.783  23.476  0.353 0.0000000000
4864  30.682  22.011  -1.015 0.0000000000
4865  32.844  20.072  0.112 0.0000000000
4866  35.144  17.356  -0.701 0.0000000000
4867  33.551  18.353  1.229 0.0000000000
4868  31.476  27.907  6.503 0.0000000000
4869  30.166  27.513  5.104 0.0000000000
4870  30.037  25.128  7.102 0.0000000000
4871  31.081  15.120  6.923 0.0000000000
4872  30.905  17.912  6.048 0.0000000000
4873  31.813  14.027  4.832 0.0000000000
4874  32.714  13.117  2.828 0.0000000000
4875  33.137  10.226  3.853 0.0000000000
4876  34.894  5.905  2.961 0.0000000000
4877  33.873  7.548  4.861 0.0000000000
4878  33.951  2.940  8.161 0.0000000000
4879  35.155  1.762  6.311 0.0000000000
4880  36.251  -0.642  7.061 0.0000000000
4881  37.351  -4.143  5.355 0.0000000000
5354  38.268  -13.492  7.377 0.0000000000
5355  35.943  -15.665  4.987 0.0000000000
5356  36.344  -15.784  6.929 0.0000000000
5358  34.171  -21.766  4.146 0.0000000000
5359  35.131  -24.386  3.248 0.0000000000
5360  38.217  -25.487  1.195 0.0000000000
5361  36.987  -25.948  3.081 0.0000000000
5445  35.183  10.468  -9.843 0.0000000000
5446  33.505  12.429  -10.611 0.0000000000
5447  35.775  7.904  -11.790 0.0000000000
5448  37.934  1.661  -19.236 0.0000000000
5449  36.536  3.931  -17.037 0.0000000000
5694  36.396  -21.499  -1.809 0.0000000000
5695  36.580  -20.313  -3.380 0.0000000000
5696  38.487  -21.897  -4.003 0.0000000000
5697  46.768  -17.623  -4.944 0.0000000000
5698  44.284  -19.023  -6.077 0.0000000000
5699  47.045  -15.966  -6.515 0.0000000000
5700  47.263  -14.242  -8.128 0.0000000000
5701  49.677  -12.042  -7.082 0.0000000000
5827  37.879  -6.569  0.675 0.0000000000
5828  37.005  -8.568  -1.390 0.0000000000
5829  36.567  -10.755  -1.140 0.0000000000
5830  35.853  -14.336  -3.554 0.0000000000
5831  36.921  -17.346  -6.151 0.0000000000
6054  26.577  20.372  -13.077 0.0000000000
6055  27.104  17.417  -12.005 0.0000000000
6056  29.659  14.507  -12.333 0.0000000000
6322  36.876  14.446  -4.331 0.0000000000
6323  36.786  11.921  -5.697 0.0000000000
6324  36.801  9.617  -4.632 0.0000000000
6325  37.892  3.974  -5.297 0.0000000000
6326  36.819  -0.940  -7.030 0.0000000000
6327  39.709  -12.832  -11.834 0.0000000000
6328  39.233  -11.324  -12.347 0.0000000000
6329  42.598  -11.668  -13.855 0.0000000000
6330  45.231  -8.742  -15.132 0.0000000000
6331  47.055  -4.516  -16.317 0.0000000000
6332  48.126  0.113  -17.899 0.0000000000
6333  48.929  -0.617  -16.128 0.0000000000
6592  33.155  4.024  10.008 0.0000000000
6593  34.206  0.291  10.410 0.0000000000
6594  33.041  3.690  11.394 0.0000000000
6595  33.269  3.565  12.793 0.0000000000
6596  34.000  3.320  13.955 0.0000000000
6602  41.432  -1.360  17.027 0.0000000000
6661  29.467  27.392  -3.491 0.0000000000
6662  30.406  28.872  -2.368 0.0000000000
6663  29.447  27.306  -0.061 0.0000000000
6664  29.309  25.138  1.825 0.0000000000
6665  31.345  22.886  10.117 0.0000000000
6666  30.235  22.507  8.626 0.0000000000
6667  30.681  19.708  9.874 0.0000000000
6668  30.733  16.128  8.961 0.0000000000
6669  31.437  12.415  7.739 0.0000000000
6670  32.839  8.814  6.685 0.0000000000
6671  32.084  9.803  8.605 0.0000000000
6672  32.713  6.951  9.298 0.0000000000
6956  36.767  -14.101  10.607 0.0000000000
6957  36.775  -16.152  8.668 0.0000000000
7011  37.930  1.202  -13.204 0.0000000000
7012  37.265  3.525  -13.677 0.0000000000
7013  38.566  0.091  -16.221 0.0000000000
7014  38.943  0.082  -19.103 0.0000000000
7161  40.803  -23.721  -2.143 0.0000000000
7162  41.164  -22.452  -3.834 0.0000000000
7163  43.743  -21.882  -2.930 0.0000000000
7164  46.540  -19.138  -3.323 0.0000000000
7165  49.257  -15.702  -3.792 0.0000000000
7357  37.934  3.332  -0.729 0.0000000000
7358  38.026  1.291  -2.376 0.0000000000
7359  37.234  -1.232  -1.952 0.0000000000
7360  35.887  -5.810  -4.063 0.0000000000
7361  35.455  -9.749  -6.715 0.0000000000
7362  35.460  -10.184  -3.761 0.0000000000
7363  35.528  -11.628  -6.587 0.0000000000
7364  37.317  -12.666  -9.392 0.0000000000
7365  40.475  -14.214  -11.366 0.0000000000
7366  44.140  -13.533  -11.850 0.0000000000
7367  47.373  -10.807  -11.226 0.0000000000
7567  33.843  17.121  12.682 0.0000000000
7568  34.244  13.679  12.916 0.0000000000
7569  35.389  16.157  12.491 0.0000000000
7627  32.863  25.282  9.556 0.0000000000
7628  33.045  22.736  11.117 0.0000000000
7629  33.395  19.950  12.238 0.0000000000
7893  44.411  2.094  -22.944 0.0000000000
7894  43.112  2.811  -23.931 0.0000000000
8467  28.404  19.381  -6.770 0.0000000000
8468  29.267  17.373  -7.887 0.0000000000
8469  30.950  16.143  -6.933 0.0000000000
8470  34.340  12.846  -8.209 0.0000000000
8471  36.200  8.487  -9.061 0.0000000000
8472  36.876  9.242  -6.856 0.0000000000
8473  36.916  6.256  -8.190 0.0000000000
8474  37.385  3.440  -10.410 0.0000000000
8475  38.267  -1.004  -13.090 0.0000000000
8476  39.269  -3.654  -16.295 0.0000000000
8477  41.265  -3.937  -18.865 0.0000000000
8478  36.479  -0.852  -4.495 0.0000000000
8479  36.238  -3.185  -7.064 0.0000000000
8480  37.023  -5.196  -9.836 0.0000000000
8481  38.697  -9.795  -12.647 0.0000000000
8482  38.375  -8.170  -12.877 0.0000000000
8483  38.326  -6.471  -13.036 0.0000000000
8484  40.020  -6.562  -16.086 0.0000000000
8485  42.031  -5.034  -18.503 0.0000000000
8486  43.741  -1.900  -20.787 0.0000000000
8487  45.531  1.868  -22.123 0.0000000000
9022  38.109  -10.119  3.786 0.0000000000
9023  37.903  -13.050  3.781 0.0000000000
9024  37.556  -10.374  5.356 0.0000000000
9025  36.481  -10.710  6.771 0.0000000000
9026  35.503  -10.969  8.262 0.0000000000
9027  35.901  -3.044  10.742 0.0000000000
9028  35.337  -7.059  10.179 0.0000000000
9029  34.589  -11.181  9.803 0.0000000000
9030  33.886  -11.174  11.433 0.0000000000
9031  33.621  -10.987  13.184 0.0000000000
9032  33.648  -10.676  14.906 0.0000000000
9033  34.751  10.017  13.124 0.0000000000
9034  34.869  6.367  13.642 0.0000000000
9035  35.142  3.017  14.803 0.0000000000
9036  37.622  5.291  13.679 0.0000000000
9037  36.465  2.708  15.257 0.0000000000
9038  35.568  -0.227  15.651 0.0000000000
9039  35.918  -3.630  15.991 0.0000000000
9040  35.173  -7.124  15.935 0.0000000000
9041  34.265  -10.233  16.471 0.0000000000
9042  35.254  -9.955  17.523 0.0000000000
9043  36.383  -9.836  18.333 0.0000000000
9044  37.692  -9.925  18.811 0.0000000000
9045  41.198  -4.307  18.024 0.0000000000
9046  40.118  -7.582  17.368 0.0000000000
9047  39.211  -10.057  18.884 0.0000000000
9132  28.899  23.844  -10.335 0.0000000000
9159  27.985  22.858  -7.788 0.0000000000
9160  28.118  21.472  -5.804 0.0000000000
9161  29.402  19.975  -4.270 0.0000000000
9162  31.968  18.869  -3.534 0.0000000000
9163  29.027  24.063  -2.370 0.0000000000
9164  31.633  20.566  -2.306 0.0000000000
9165  34.859  17.631  -3.389 0.0000000000
9166  36.303  16.144  -2.562 0.0000000000
9167  35.719  14.229  -1.669 0.0000000000
9168  34.734  11.127  -0.878 0.0000000000
9169  30.961  29.367  2.928 0.0000000000
9170  29.469  26.515  3.487 0.0000000000
9171  29.931  22.882  3.543 0.0000000000
9172  29.930  21.640  6.797 0.0000000000
9173  30.530  20.473  4.852 0.0000000000
9174  31.859  19.428  2.976 0.0000000000
9175  33.088  15.874  1.983 0.0000000000
9176  33.604  12.132  0.776 0.0000000000
9177  35.432  7.483  0.332 0.0000000000
9178  36.280  4.379  1.036 0.0000000000
9179  37.884  1.728  1.785 0.0000000000
9180  38.337  -0.564  2.558 0.0000000000
9181  34.403  4.622  5.569 0.0000000000
9182  36.907  0.505  4.450 0.0000000000
9183  37.713  -2.927  2.762 0.0000000000
9184  37.242  -5.375  2.977 0.0000000000
9185  37.445  -7.942  3.169 0.0000000000
9756  36.312  -16.194  0.723 0.0000000000
9757  36.037  -15.879  2.891 0.0000000000
9758  35.667  -18.992  1.564 0.0000000000
9759  35.722  -21.743  0.181 0.0000000000
9760  34.506  -18.672  5.554 0.0000000000
9761  34.930  -21.788  2.200 0.0000000000
9762  37.188  -23.785  -0.569 0.0000000000
9763  39.508  -24.785  -0.572 0.0000000000
9764  42.001  -24.406  0.200 0.0000000000
9765  43.926  -22.879  1.542 0.0000000000
9772  39.327  -26.150  3.586 0.0000000000
9773  42.636  -23.953  2.988 0.0000000000
9864  30.320  15.622  -9.535 0.0000000000
9865  31.609  13.760  -11.455 0.0000000000
9867  36.168  5.670  -14.206 0.0000000000
10162  36.077  -17.826  -2.088 0.0000000000
10163  36.785  -18.871  -4.894 0.0000000000
10164  38.923  -19.012  -6.872 0.0000000000
10165  41.391  -21.063  -5.398 0.0000000000
10166  41.679  -19.608  -6.891 0.0000000000
10167  41.917  -18.084  -8.378 0.0000000000
10168  44.805  -15.878  -9.167 0.0000000000
10169  47.293  -12.619  -9.665 0.0000000000
10170  49.671  -8.264  -10.314 0.0000000000
10171  50.306  -14.705  -0.536 0.0000000000
10172  51.240  -13.298  -2.465 0.0000000000
10173  51.801  -11.304  -4.245 0.0000000000
10179  51.197  -3.059  -10.803 0.0000000000
10277  37.235  -12.037  1.630 0.0000000000
10278  36.684  -12.951  0.355 0.0000000000
10279  36.590  -13.962  0.553 0.0000000000
10402  27.529  21.564  -9.498 0.0000000000
10403  27.314  20.490  -9.861 0.0000000000
10404  27.686  19.902  -8.981 0.0000000000
10552  36.283  7.580  -1.837 0.0000000000
10553  37.143  6.357  -2.526 0.0000000000
10554  37.780  5.066  -2.117 0.0000000000
10555  48.051  -8.568  -12.281 0.0000000000
10556  47.687  -8.281  -12.955 0.0000000000
10557  48.976  -6.172  -12.657 0.0000000000
10558  49.586  -3.798  -13.034 0.0000000000
10559  50.012  -4.009  -12.198 0.0000000000
10702  32.496  12.826  12.365 0.0000000000
10703  32.905  10.879  12.442 0.0000000000
10704  33.124  12.511  12.710 0.0000000000
10743  32.408  15.843  12.409 0.0000000000
10744  31.694  15.668  11.912 0.0000000000
10745  32.072  14.207  12.151 0.0000000000
10746  31.987  12.572  11.764 0.0000000000
10935  41.568  -2.378  -20.227 0.0000000000
10936  41.100  -1.840  -20.453 0.0000000000
10937  42.050  -0.919  -21.527 0.0000000000
11019  46.248  -20.379  0.922 0.0000000000
11020  46.656  -20.070  -0.003 0.0000000000
11021  47.439  -18.869  0.763 0.0000000000
11152  37.843  -2.797  0.401 0.0000000000
11153  37.584  -3.908  -0.734 0.0000000000
11154  37.543  -5.204  -0.662 0.0000000000
11155  37.599  -16.725  -7.485 0.0000000000
11156  37.277  -15.847  -7.630 0.0000000000
11157  38.817  -16.740  -8.534 0.0000000000
11158  40.198  -16.568  -9.493 0.0000000000
11159  40.607  -17.144  -9.108 0.0000000000
11977  33.466  16.459  -4.750 0.0000000000
11978  33.947  15.313  -5.527 0.0000000000
11979  35.322  14.781  -5.583 0.0000000000
11980  37.255  -1.179  -8.481 0.0000000000
11981  37.352  -0.062  -8.461 0.0000000000
11982  37.503  -2.270  -9.873 0.0000000000
11983  37.945  -3.244  -11.511 0.0000000000
11984  37.831  -4.157  -11.472 0.0000000000
11985  36.031  -9.502  -8.125 0.0000000000
11986  36.110  -8.540  -8.188 0.0000000000
11987  36.913  -10.050  -9.599 0.0000000000
11988  45.456  -6.092  -16.871 0.0000000000
11989  44.032  -7.445  -16.698 0.0000000000
11990  45.072  -5.707  -17.440 0.0000000000
11991  44.737  -5.297  -17.994 0.0000000000
11992  45.929  -3.527  -18.300 0.0000000000
11993  46.557  -1.293  -19.285 0.0000000000
11994  46.942  -1.599  -18.583 0.0000000000
12427  35.944  -1.247  8.348 0.0000000000
12428  36.931  -3.028  8.473 0.0000000000
12429  35.550  -1.263  9.059 0.0000000000
12430  34.369  -0.052  14.021 0.0000000000
12431  34.696  -1.697  13.499 0.0000000000
12432  34.818  -1.653  14.172 0.0000000000
12433  35.307  -3.493  14.130 0.0000000000
12434  35.069  -1.755  14.755 0.0000000000
12438  39.731  0.442  16.431 0.0000000000
12439  38.945  0.629  16.452 0.0000000000
12440  38.904  -0.822  17.283 0.0000000000
12441  38.081  -2.131  17.646 0.0000000000
12442  38.851  -2.288  17.860 0.0000000000
12443  38.709  -3.889  18.157 0.0000000000
12444  39.678  -2.389  17.902 0.0000000000
12446  44.631  -3.762  15.990 0.0000000000
12447  45.256  -4.103  15.293 0.0000000000
12541  29.059  26.009  -5.419 0.0000000000
12542  29.532  26.837  -5.024 0.0000000000
12543  30.449  22.429  1.045 0.0000000000
12544  31.198  21.546  0.237 0.0000000000
12545  31.945  20.761  0.946 0.0000000000
12546  33.306  19.357  0.696 0.0000000000
12547  32.467  19.925  1.560 0.0000000000
12548  31.249  26.772  7.580 0.0000000000
12549  30.563  26.629  6.918 0.0000000000
12550  30.531  25.409  7.856 0.0000000000
12551  31.524  13.228  6.344 0.0000000000
12552  31.400  14.565  5.909 0.0000000000
12553  31.907  12.688  5.256 0.0000000000
12554  32.294  12.166  4.246 0.0000000000
12555  32.612  10.787  4.777 0.0000000000
12556  33.514  9.021  4.384 0.0000000000
12557  32.963  9.562  5.281 0.0000000000
12558  34.305  1.667  8.522 0.0000000000
12559  34.931  1.086  7.583 0.0000000000
12560  35.351  -0.068  7.960 0.0000000000
12561  36.821  -1.782  7.407 0.0000000000
13034  38.063  -13.655  8.255 0.0000000000
13035  37.732  -14.704  7.254 0.0000000000
13036  37.850  -14.868  8.112 0.0000000000
13038  34.049  -23.149  4.567 0.0000000000
13039  34.598  -24.385  4.222 0.0000000000
13040  35.987  -25.312  3.080 0.0000000000
13041  35.375  -25.360  4.080 0.0000000000
13125  36.058  8.086  -10.313 0.0000000000
13126  35.474  9.214  -10.732 0.0000000000
13127  36.337  6.810  -11.385 0.0000000000
13129  37.276  2.241  -19.554 0.0000000000
13374  37.210  -22.432  -2.197 0.0000000000
13375  37.311  -21.813  -3.002 0.0000000000
13376  38.409  -22.542  -3.208 0.0000000000
13377  48.158  -15.879  -5.163 0.0000000000
13378  46.887  -16.813  -5.741 0.0000000000
13379  48.283  -14.959  -5.982 0.0000000000
13380  48.452  -14.076  -6.781 0.0000000000
13381  49.581  -13.010  -6.268 0.0000000000
13552  37.796  -7.803  0.820 0.0000000000
13553  37.478  -8.792  -0.206 0.0000000000
13554  37.235  -9.846  0.000 0.0000000000
13555  36.157  -14.670  -2.219 0.0000000000
13556  36.068  -13.675  -2.249 0.0000000000
13557  36.001  -15.385  -3.509 0.0000000000
13558  36.090  -15.992  -4.932 0.0000000000
13559  36.246  -16.906  -4.815 0.0000000000
13929  27.054  21.442  -12.873 0.0000000000
13930  27.394  18.211  -10.766 0.0000000000
13931  26.854  18.650  -11.505 0.0000000000
13932  27.719  17.104  -11.319 0.0000000000
13933  28.247  15.927  -11.973 0.0000000000
13934  29.001  15.616  -11.467 0.0000000000
14377  36.919  13.655  -3.725 0.0000000000
14378  36.845  12.292  -4.431 0.0000000000
14379  36.600  11.079  -3.929 0.0000000000
14380  38.305  3.952  -4.116 0.0000000000
14381  38.097  5.330  -4.446 0.0000000000
14382  37.702  2.762  -5.028 0.0000000000
14383  37.152  1.545  -5.950 0.0000000000
14384  36.790  0.292  -5.829 0.0000000000
14385  41.503  -13.070  -12.614 0.0000000000
14386  41.106  -12.448  -12.916 0.0000000000
14387  43.026  -12.169  -13.430 0.0000000000
14388  46.944  -7.624  -14.337 0.0000000000
14389  45.620  -9.142  -14.525 0.0000000000
14390  46.595  -7.223  -15.023 0.0000000000
14391  46.246  -6.789  -15.678 0.0000000000
14392  47.379  -4.998  -15.588 0.0000000000
14393  48.045  -2.518  -16.254 0.0000000000
14394  48.411  -2.945  -15.390 0.0000000000
14827  32.717  5.978  10.517 0.0000000000
14828  33.080  3.856  10.702 0.0000000000
14829  32.814  5.735  11.179 0.0000000000
14830  33.395  6.994  12.569 0.0000000000
14831  33.141  5.278  12.405 0.0000000000
14832  33.431  5.200  12.976 0.0000000000
14833  33.588  3.421  13.393 0.0000000000
14834  33.825  4.990  13.468 0.0000000000
14943  30.616  29.230  0.174 0.0000000000
14944  30.203  28.797  -0.528 0.0000000000
14945  29.656  27.962  0.611 0.0000000000
14946  29.259  26.289  0.944 0.0000000000
14947  29.284  27.026  1.658 0.0000000000
14948  31.534  21.536  10.801 0.0000000000
14949  30.883  21.394  10.107 0.0000000000
14950  31.061  19.971  10.622 0.0000000000
14951  30.931  15.102  10.298 0.0000000000
14952  30.736  16.568  9.928 0.0000000000
14953  30.892  14.678  9.359 0.0000000000
14954  31.009  14.181  8.350 0.0000000000
14955  31.230  12.908  8.783 0.0000000000
14956  31.726  11.077  8.169 0.0000000000
14957  31.554  11.566  9.156 0.0000000000
14958  32.325  9.230  10.733 0.0000000000
14959  32.314  8.851  9.885 0.0000000000
14960  32.555  7.459  10.192 0.0000000000
14961  32.945  5.547  9.657 0.0000000000
15434  36.208  -14.189  11.372 0.0000000000
15435  37.541  -15.235  10.669 0.0000000000
15525  38.495  -0.604  -14.621 0.0000000000
15526  38.276  0.536  -14.696 0.0000000000
15527  38.834  -0.956  -16.190 0.0000000000
15528  40.043  -0.729  -20.582 0.0000000000
15529  39.331  -0.711  -19.088 0.0000000000
15530  39.438  -0.165  -20.409 0.0000000000
15774  42.039  -23.585  -1.782 0.0000000000
15775  42.276  -22.961  -2.602 0.0000000000
15776  43.540  -22.528  -2.065 0.0000000000
15777  47.471  -18.970  -1.855 0.0000000000
15778  46.399  -19.827  -2.490 0.0000000000
15779  47.734  -18.280  -2.716 0.0000000000
15780  47.943  -17.487  -3.533 0.0000000000
15781  49.107  -16.523  -2.935 0.0000000000
16177  38.401  2.042  -0.469 0.0000000000
16178  38.392  1.016  -1.302 0.0000000000
16179  38.070  -0.221  -1.077 0.0000000000
16180  36.413  -5.977  -2.802 0.0000000000
16181  36.493  -4.801  -2.876 0.0000000000
16182  35.715  -6.882  -3.954 0.0000000000
16183  35.294  -7.875  -5.393 0.0000000000
16184  35.140  -8.923  -5.310 0.0000000000
16185  36.005  -10.523  -2.386 0.0000000000
16186  36.189  -9.348  -2.434 0.0000000000
16187  35.654  -11.282  -3.713 0.0000000000
16188  36.678  -14.101  -7.942 0.0000000000
16189  35.610  -12.666  -6.617 0.0000000000
16190  36.491  -13.210  -8.017 0.0000000000
16191  36.289  -12.301  -8.083 0.0000000000
16192  37.561  -13.522  -9.270 0.0000000000
16193  38.768  -13.631  -10.487 0.0000000000
16194  39.083  -14.420  -10.270 0.0000000000
16195  43.202  -15.121  -10.883 0.0000000000
16196  42.765  -14.696  -11.348 0.0000000000
16197  44.590  -13.865  -11.256 0.0000000000
16198  45.858  -12.324  -11.602 0.0000000000
16199  46.223  -12.620  -10.942 0.0000000000
16627  34.551  18.364  12.549 0.0000000000
16628  34.621  16.645  12.660 0.0000000000
16629  35.359  17.820  12.432 0.0000000000
16753  34.849  25.783  9.167 0.0000000000
16754  33.850  26.261  8.958 0.0000000000
16755  33.838  25.029  9.840 0.0000000000
16756  32.957  24.031  10.366 0.0000000000
16757  33.927  23.768  10.621 0.0000000000
16759  34.175  21.214  11.941 0.0000000000
16760  34.336  19.791  12.332 0.0000000000
16761  33.563  18.490  12.529 0.0000000000
17310  26.188  19.256  -14.180 0.0000000000
17312  25.999  18.019  -14.428 0.0000000000
17325  44.825  4.358  -23.503 0.0000000000
17326  44.193  4.645  -24.084 0.0000000000
18652  29.041  18.693  -6.129 0.0000000000
18653  29.475  17.662  -6.652 0.0000000000
18654  30.386  17.087  -6.190 0.0000000000
18655  34.897  13.272  -7.250 0.0000000000
18656  33.710  13.883  -7.289 0.0000000000
18657  35.286  12.214  -8.020 0.0000000000
18658  35.581  10.853  -8.742 0.0000000000
18659  36.133  9.852  -8.339 0.0000000000
18660  37.012  9.454  -5.768 0.0000000000
18661  36.842  10.619  -6.266 0.0000000000
18662  37.035  8.017  -6.387 0.0000000000
18663  37.451  2.382  -8.692 0.0000000000
18664  37.212  5.128  -7.808 0.0000000000
18665  37.401  3.557  -8.958 0.0000000000
18666  37.212  4.783  -9.233 0.0000000000
18667  37.531  2.218  -10.225 0.0000000000
18668  37.770  1.060  -11.634 0.0000000000
18669  37.880  -0.091  -11.518 0.0000000000
18670  38.803  -4.311  -14.707 0.0000000000
18671  38.725  -3.482  -14.664 0.0000000000
18672  39.455  -4.419  -16.318 0.0000000000
18673  40.144  -4.126  -17.706 0.0000000000
18674  40.402  -4.721  -17.577 0.0000000000
18675  36.793  -1.054  -3.179 0.0000000000
18676  37.210  0.238  -3.327 0.0000000000
18677  36.307  -2.206  -4.413 0.0000000000
18678  36.316  -6.421  -8.265 0.0000000000
18679  36.044  -4.387  -7.040 0.0000000000
18680  36.427  -5.343  -8.376 0.0000000000
18681  36.517  -4.252  -8.440 0.0000000000
18682  36.960  -6.246  -9.778 0.0000000000
18683  40.534  -11.091  -13.534 0.0000000000
18684  39.003  -10.547  -12.544 0.0000000000
18685  40.240  -10.437  -13.828 0.0000000000
18686  40.900  -8.574  -15.591 0.0000000000
18687  39.635  -8.969  -14.278 0.0000000000
18688  39.392  -8.239  -14.427 0.0000000000
18689  38.289  -7.298  -12.959 0.0000000000
18690  39.226  -7.454  -14.573 0.0000000000
18691  39.127  -6.695  -14.645 0.0000000000
18692  40.267  -7.229  -15.966 0.0000000000
18693  43.889  -4.431  -18.948 0.0000000000
18694  42.402  -5.555  -18.219 0.0000000000
18695  43.460  -4.012  -19.329 0.0000000000
18696  42.970  -3.625  -19.608 0.0000000000
18697  44.257  -2.197  -20.440 0.0000000000
18698  44.788  -0.191  -21.563 0.0000000000
18699  45.280  -0.446  -21.077 0.0000000000
18700  47.009  3.735  -21.161 0.0000000000
18701  46.490  4.005  -21.871 0.0000000000
18705  48.706  2.146  -17.807 0.0000000000
18706  48.302  2.659  -18.709 0.0000000000
18707  48.777  4.871  -18.422 0.0000000000
20002  36.980  -8.625  4.488 0.0000000000
20003  37.957  -10.229  4.583 0.0000000000
20004  36.497  -8.761  5.243 0.0000000000
20005  35.786  -6.960  7.810 0.0000000000
20006  35.754  -8.932  6.731 0.0000000000
20007  35.414  -8.892  7.533 0.0000000000
20008  35.984  -10.832  7.527 0.0000000000
20009  35.172  -8.963  8.332 0.0000000000
20010  33.987  0.310  11.161 0.0000000000
20011  34.968  -1.334  10.595 0.0000000000
20012  34.726  -1.360  11.336 0.0000000000
20013  35.827  -5.200  12.042 0.0000000000
20014  36.089  -5.150  11.306 0.0000000000
20015  35.107  -7.146  10.890 0.0000000000
20016  34.565  -9.066  9.926 0.0000000000
20017  34.283  -9.167  10.692 0.0000000000
20018  34.259  -11.110  10.617 0.0000000000
20019  34.048  -9.164  11.433 0.0000000000
20020  34.517  -7.285  13.819 0.0000000000
20021  33.868  -9.131  13.081 0.0000000000
20022  33.889  -9.089  13.911 0.0000000000
20023  33.568  -10.858  14.041 0.0000000000
20024  34.015  -8.958  14.676 0.0000000000
20025  35.090  13.281  12.906 0.0000000000
20026  34.538  11.877  13.035 0.0000000000
20027  35.320  11.519  12.998 0.0000000000
20028  36.172  7.571  13.349 0.0000000000
20029  35.491  7.879  13.361 0.0000000000
20030  35.512  6.135  13.758 0.0000000000
20031  34.996  4.695  14.156 0.0000000000
20032  35.618  4.467  14.339 0.0000000000
20036  37.334  1.049  16.162 0.0000000000
20037  37.212  2.508  15.392 0.0000000000
20038  36.611  1.193  15.933 0.0000000000
20039  35.942  1.291  15.646 0.0000000000
20040  36.115  -0.292  16.081 0.0000000000
20041  35.745  -1.807  15.915 0.0000000000
20042  36.217  -1.923  16.389 0.0000000000
20043  36.510  -5.332  17.127 0.0000000000
20044  36.030  -5.363  16.538 0.0000000000
20045  35.648  -6.992  16.534 0.0000000000
20046  34.632  -8.669  16.067 0.0000000000
20047  35.138  -8.623  16.649 0.0000000000
20048  34.720  -10.110  17.058 0.0000000000
20049  35.675  -8.575  17.065 0.0000000000
20050  38.072  -7.137  17.807 0.0000000000
20051  36.919  -8.522  17.663 0.0000000000
20052  37.516  -8.617  17.838 0.0000000000
20053  37.040  -9.830  18.619 0.0000000000
20054  38.192  -8.697  17.899 0.0000000000
20056  41.421  -2.671  17.665 0.0000000000
20057  42.269  -2.954  17.422 0.0000000000
20058  42.162  -6.362  16.934 0.0000000000
20059  41.486  -6.182  17.426 0.0000000000
20060  40.705  -7.803  16.979 0.0000000000
20061  39.476  -9.051  17.744 0.0000000000
20062  40.198  -9.219  17.547 0.0000000000
20271  29.441  23.967  -11.525 0.0000000000
20338  29.489  24.900  -8.409 0.0000000000
20339  28.882  24.272  -8.733 0.0000000000
20340  28.224  23.781  -7.486 0.0000000000
20341  27.882  22.214  -6.813 0.0000000000
20342  28.022  23.200  -6.440 0.0000000000
20343  28.511  22.803  -4.135 0.0000000000
20344  28.522  21.721  -4.550 0.0000000000
20345  29.289  20.963  -3.721 0.0000000000
20346  30.515  19.346  -3.762 0.0000000000
20347  30.383  20.386  -3.184 0.0000000000
20348  29.213  26.690  -2.424 0.0000000000
20349  28.881  25.844  -2.894 0.0000000000
20350  29.075  24.949  -1.863 0.0000000000
20351  32.518  20.213  -1.261 0.0000000000
20352  31.189  21.309  -1.650 0.0000000000
20353  33.040  19.582  -2.062 0.0000000000
20354  33.352  19.012  -2.807 0.0000000000
20355  34.677  18.107  -2.585 0.0000000000
20356  35.880  16.848  -3.058 0.0000000000
20357  35.572  17.481  -2.178 0.0000000000
20358  34.943  16.423  -0.234 0.0000000000
20359  35.661  15.863  -1.173 0.0000000000
20360  35.123  14.696  -0.799 0.0000000000
20361  35.014  12.783  -1.336 0.0000000000
20362  34.465  13.334  -0.495 0.0000000000
20366  29.693  25.953  5.296 0.0000000000
20367  29.769  27.068  4.279 0.0000000000
20368  29.468  25.368  4.463 0.0000000000
20369  29.424  24.651  3.597 0.0000000000
20370  29.629  23.518  4.448 0.0000000000
20371  30.219  20.770  8.362 0.0000000000
20372  29.985  22.122  7.725 0.0000000000
20373  30.205  20.367  7.419 0.0000000000
20374  31.327  17.296  5.023 0.0000000000
20375  30.762  19.180  5.463 0.0000000000
20376  31.235  18.683  4.518 0.0000000000
20377  31.154  19.953  3.877 0.0000000000
20378  31.891  18.097  3.486 0.0000000000
20379  32.595  17.600  2.554 0.0000000000
20380  32.439  16.223  2.990 0.0000000000
20381  33.274  11.116  2.344 0.0000000000
20382  33.134  12.602  1.806 0.0000000000
20383  33.784  10.542  1.464 0.0000000000
20384  34.276  9.911  0.564 0.0000000000
20385  34.711  8.266  1.182 0.0000000000
20386  35.822  6.082  0.825 0.0000000000
20387  35.154  6.739  1.689 0.0000000000
20388  35.196  4.388  3.279 0.0000000000
20389  36.088  3.437  2.271 0.0000000000
20390  36.721  2.316  2.718 0.0000000000
20391  38.309  0.605  2.243 0.0000000000
20392  37.396  1.158  3.143 0.0000000000
20393  33.176  7.382  7.110 0.0000000000
20394  33.655  6.754  6.202 0.0000000000
20395  33.930  5.316  6.578 0.0000000000
20396  36.527  -0.014  5.785 0.0000000000
20397  35.975  1.163  5.361 0.0000000000
20398  37.313  -0.639  4.855 0.0000000000
20399  37.881  -1.156  3.862 0.0000000000
20400  37.751  -2.366  3.965 0.0000000000
20401  37.481  -4.134  2.850 0.0000000000
20402  37.571  -3.583  4.050 0.0000000000
20403  36.870  -5.430  5.393 0.0000000000
20404  36.835  -6.087  4.134 0.0000000000
20405  36.827  -7.428  4.262 0.0000000000
20406  37.801  -9.062  3.482 0.0000000000
21824  38.226  -13.179  4.700 0.0000000000
21825  36.730  -14.428  3.397 0.0000000000
21826  37.033  -14.384  4.416 0.0000000000
21827  35.306  -17.246  4.257 0.0000000000
21828  35.544  -17.373  3.264 0.0000000000
21829  35.387  -18.996  2.494 0.0000000000
21830  35.533  -20.407  0.841 0.0000000000
21831  35.235  -20.415  1.852 0.0000000000
21832  35.322  -17.339  8.166 0.0000000000
21833  35.211  -17.178  7.261 0.0000000000
21834  34.330  -18.697  6.491 0.0000000000
21835  34.919  -23.129  2.676 0.0000000000
21836  34.524  -21.792  3.211 0.0000000000
21837  35.349  -23.097  1.705 0.0000000000
21838  35.823  -23.007  0.655 0.0000000000
21839  36.666  -23.999  0.368 0.0000000000
21840  38.283  -24.420  -0.667 0.0000000000
21841  37.722  -24.727  0.213 0.0000000000
21842  39.397  -25.690  1.418 0.0000000000
21843  40.126  -25.254  0.558 0.0000000000
21844  41.256  -24.987  0.973 0.0000000000
21845  42.998  -23.771  0.808 0.0000000000
21846  42.328  -24.319  1.578 0.0000000000
21863  37.484  -26.466  4.212 0.0000000000
21864  38.696  -26.450  4.510 0.0000000000
21866  41.995  -24.352  3.769 0.0000000000
21867  43.594  -22.815  3.700 0.0000000000
21868  44.217  -22.323  3.010 0.0000000000
22095  30.700  15.805  -8.083 0.0000000000
22096  29.781  16.451  -8.679 0.0000000000
22097  31.347  14.951  -9.045 0.0000000000
22098  33.942  11.332  -11.569 0.0000000000
22099  32.555  13.147  -10.998 0.0000000000
22103  37.570  2.750  -15.127 0.0000000000
22104  36.814  4.610  -13.973 0.0000000000
22105  37.028  3.775  -15.357 0.0000000000
22107  35.606  5.511  -15.692 0.0000000000
22839  36.189  -17.669  0.176 0.0000000000
22840  36.209  -17.070  -0.686 0.0000000000
22841  36.079  -18.443  -1.295 0.0000000000
22842  37.515  -20.545  -4.547 0.0000000000
22843  36.663  -19.588  -4.113 0.0000000000
22844  37.619  -19.819  -5.298 0.0000000000
22845  37.775  -19.079  -6.014 0.0000000000
22846  38.914  -19.784  -6.242 0.0000000000
22847  42.635  -21.633  -4.237 0.0000000000
22848  41.269  -21.764  -4.658 0.0000000000
22849  42.688  -20.952  -5.052 0.0000000000
22850  44.466  -18.242  -6.859 0.0000000000
22851  43.012  -19.439  -6.561 0.0000000000
22852  43.141  -18.659  -7.346 0.0000000000
22853  41.775  -18.861  -7.611 0.0000000000
22854  43.230  -17.914  -8.097 0.0000000000
22855  43.395  -17.121  -8.847 0.0000000000
22856  44.659  -16.685  -8.434 0.0000000000
22857  48.547  -12.333  -8.405 0.0000000000
22858  47.267  -13.446  -8.922 0.0000000000
22859  48.546  -11.463  -9.214 0.0000000000
22860  48.608  -10.457  -9.993 0.0000000000
22861  49.729  -9.225  -9.536 0.0000000000
22866  51.834  -11.764  -1.640 0.0000000000
22867  52.222  -10.937  -2.528 0.0000000000
22868  51.561  -12.357  -3.381 0.0000000000
22869  52.516  -9.906  -3.478 0.0000000000
22883  51.524  -3.952  -10.015 0.0000000000
22884  51.932  -1.162  -10.173 0.0000000000
22885  51.574  -0.511  -10.996 0.0000000000
23107  37.590  -10.053  1.227 0.0000000000
23108  36.939  -10.954  0.116 0.0000000000
23109  36.688  -11.933  0.279 0.0000000000
23110  36.416  -13.892  -0.970 0.0000000000
23111  36.161  -15.697  -2.097 0.0000000000
23332  27.522  22.295  -11.543 0.0000000000
23333  26.982  21.310  -11.775 0.0000000000
23334  27.061  20.931  -10.781 0.0000000000
23335  27.218  19.373  -10.307 0.0000000000
23336  28.017  17.787  -10.072 0.0000000000
23602  36.057  11.088  -2.805 0.0000000000
23603  36.408  9.596  -3.518 0.0000000000
23604  36.505  7.990  -3.013 0.0000000000
23605  37.968  5.256  -3.279 0.0000000000
23606  37.962  2.742  -3.831 0.0000000000
23607  45.077  -11.733  -12.845 0.0000000000
23608  44.743  -11.310  -13.440 0.0000000000
23609  46.296  -9.985  -13.230 0.0000000000
23610  47.341  -7.927  -13.634 0.0000000000
23611  48.146  -5.701  -14.095 0.0000000000
23612  48.807  -3.198  -14.611 0.0000000000
23613  49.189  -3.558  -13.789 0.0000000000
23614  50.138  -1.398  -13.405 0.0000000000
23872  32.487  9.595  11.529 0.0000000000
23873  32.757  7.542  11.615 0.0000000000
23874  32.830  9.262  12.055 0.0000000000
23875  33.240  8.982  12.470 0.0000000000
23876  33.693  8.679  12.789 0.0000000000
23943  31.996  30.008  -0.375 0.0000000000
23944  31.128  29.631  0.900 0.0000000000
23945  31.846  18.639  11.841 0.0000000000
23946  31.242  18.514  11.175 0.0000000000
23947  31.434  17.131  11.580 0.0000000000
23948  31.246  15.394  11.165 0.0000000000
23949  31.271  13.653  10.663 0.0000000000
23950  31.513  11.988  10.127 0.0000000000
23951  31.667  12.292  10.988 0.0000000000
23952  32.086  11.007  11.257 0.0000000000
24291  39.648  -2.762  -17.786 0.0000000000
24292  39.390  -1.888  -17.769 0.0000000000
24293  40.127  -2.178  -19.176 0.0000000000
24294  40.580  -1.300  -20.541 0.0000000000
24441  44.329  -22.465  -0.575 0.0000000000
24442  44.626  -21.949  -1.435 0.0000000000
24443  45.716  -21.090  -0.753 0.0000000000
24444  47.110  -19.542  -0.929 0.0000000000
24445  48.444  -17.906  -1.137 0.0000000000
24682  38.606  -0.431  0.112 0.0000000000
24683  37.859  -1.485  -0.903 0.0000000000
24684  37.695  -2.666  -0.767 0.0000000000
24685  37.048  -4.948  -1.730 0.0000000000
24686  36.388  -7.071  -2.670 0.0000000000
24687  35.641  -13.958  -5.078 0.0000000000
24688  35.503  -12.999  -5.154 0.0000000000
24689  36.114  -14.554  -6.548 0.0000000000
24690  36.962  -14.980  -7.812 0.0000000000
24691  38.120  -15.169  -8.977 0.0000000000
24692  39.442  -15.142  -10.094 0.0000000000
24693  39.760  -15.851  -9.778 0.0000000000
24694  41.747  -16.018  -10.306 0.0000000000
24695  43.614  -15.524  -10.299 0.0000000000
25362  26.978  16.367  -13.167 0.0000000000
25363  26.454  16.516  -13.866 0.0000000000
25364  27.562  14.983  -13.742 0.0000000000
26167  30.921  17.429  -5.102 0.0000000000
26168  31.376  16.467  -5.793 0.0000000000
26169  32.601  15.870  -5.552 0.0000000000
26170  34.420  14.267  -6.383 0.0000000000
26171  35.852  12.526  -7.118 0.0000000000
26172  37.647  4.064  -6.383 0.0000000000
26173  37.447  5.251  -6.666 0.0000000000
26174  37.397  2.525  -7.392 0.0000000000
26175  37.428  1.127  -8.545 0.0000000000
26176  37.669  -0.226  -9.951 0.0000000000
26177  37.969  -1.255  -11.520 0.0000000000
26178  38.003  -2.257  -11.480 0.0000000000
26179  38.352  -3.877  -13.080 0.0000000000
26180  38.857  -5.114  -14.679 0.0000000000
26181  35.551  -5.663  -5.458 0.0000000000
26182  35.744  -4.474  -5.588 0.0000000000
26183  35.771  -6.648  -6.868 0.0000000000
26184  36.240  -7.564  -8.282 0.0000000000
26185  36.774  -8.224  -9.735 0.0000000000
26186  43.228  -9.388  -15.449 0.0000000000
26187  41.526  -9.846  -14.927 0.0000000000
26188  42.871  -8.849  -15.899 0.0000000000
26189  42.483  -8.319  -16.290 0.0000000000
26190  42.112  -7.721  -16.627 0.0000000000
26191  41.712  -7.237  -16.912 0.0000000000
26192  43.311  -6.510  -17.590 0.0000000000
26193  44.336  -4.815  -18.507 0.0000000000
26194  45.157  -2.901  -19.438 0.0000000000
26195  45.768  -0.697  -20.528 0.0000000000
26196  46.202  -0.986  -19.932 0.0000000000
26197  46.970  1.257  -20.327 0.0000000000
26198  47.483  3.443  -20.438 0.0000000000
26977  37.005  -4.803  6.675 0.0000000000
26978  36.119  -6.782  6.187 0.0000000000
26979  36.997  -4.882  7.511 0.0000000000
26980  36.864  -4.948  8.253 0.0000000000
26981  36.698  -4.984  9.049 0.0000000000
26982  33.961  0.178  12.654 0.0000000000
26983  34.601  -1.428  12.005 0.0000000000
26984  34.605  -1.553  12.789 0.0000000000
26985  35.355  -3.341  12.865 0.0000000000
26986  35.554  -5.287  12.656 0.0000000000
26987  34.701  -7.276  12.365 0.0000000000
26988  35.362  -5.358  13.291 0.0000000000
26989  35.230  -5.474  13.940 0.0000000000
26990  35.275  -5.466  14.632 0.0000000000
26992  36.067  11.130  12.874 0.0000000000
26993  36.781  10.699  12.671 0.0000000000
26994  36.821  8.966  12.941 0.0000000000
26995  36.876  7.264  13.279 0.0000000000
26999  38.101  0.869  16.362 0.0000000000
27000  37.404  -0.469  16.820 0.0000000000
27001  36.748  -1.991  16.881 0.0000000000
27002  37.389  -2.062  17.326 0.0000000000
27003  37.294  -3.667  17.587 0.0000000000
27004  37.074  -5.437  17.553 0.0000000000
27005  36.725  -7.041  17.339 0.0000000000
27006  37.768  -5.365  17.877 0.0000000000
27007  38.471  -5.480  18.107 0.0000000000
27008  39.261  -5.594  18.179 0.0000000000
27010  43.094  -3.186  17.054 0.0000000000
27011  43.886  -3.434  16.574 0.0000000000
27012  43.471  -5.074  16.684 0.0000000000
27013  42.742  -6.611  16.346 0.0000000000
27180  29.106  25.356  -6.808 0.0000000000
27181  28.270  24.136  -6.119 0.0000000000
27182  28.646  25.094  -5.783 0.0000000000
27183  28.429  24.572  -4.743 0.0000000000
27184  28.507  23.820  -3.764 0.0000000000
27185  29.324  24.709  -0.433 0.0000000000
27186  29.505  23.869  -1.010 0.0000000000
27187  30.207  22.749  -0.350 0.0000000000
27188  31.879  20.820  -0.482 0.0000000000
27189  33.638  19.379  -0.783 0.0000000000
27190  34.965  18.039  -1.222 0.0000000000
27191  34.189  18.697  -0.249 0.0000000000
27192  34.394  17.907  0.318 0.0000000000
27193  34.154  16.860  0.706 0.0000000000
27196  30.772  27.770  5.882 0.0000000000
27197  30.052  26.352  6.115 0.0000000000
27198  29.725  24.695  6.180 0.0000000000
27199  30.756  17.029  7.504 0.0000000000
27200  30.647  18.405  7.059 0.0000000000
27201  30.963  16.526  6.497 0.0000000000
27202  31.380  15.953  5.488 0.0000000000
27203  31.825  15.337  4.429 0.0000000000
27204  32.316  14.904  3.411 0.0000000000
27205  32.290  13.541  3.826 0.0000000000
27206  32.828  11.635  3.292 0.0000000000
27207  33.620  9.602  2.941 0.0000000000
27208  34.523  7.533  2.552 0.0000000000
27209  34.015  8.216  3.459 0.0000000000
27210  34.377  6.782  3.939 0.0000000000
27211  34.621  5.254  4.261 0.0000000000
27212  33.701  4.359  7.828 0.0000000000
27213  34.175  3.826  6.917 0.0000000000
27214  34.475  2.366  7.254 0.0000000000
27215  35.696  0.472  6.671 0.0000000000
27216  37.098  -1.295  6.106 0.0000000000
27217  37.673  -2.939  5.294 0.0000000000
27218  37.481  -2.335  6.440 0.0000000000
27219  37.520  -3.587  6.581 0.0000000000
28070  38.432  -13.368  6.535 0.0000000000
28071  37.357  -14.395  5.401 0.0000000000
28072  37.569  -14.545  6.325 0.0000000000
28073  36.094  -15.687  5.966 0.0000000000
28074  35.160  -17.127  5.294 0.0000000000
28076  33.956  -20.221  5.788 0.0000000000
28077  33.831  -21.709  5.152 0.0000000000
28078  34.471  -23.144  3.647 0.0000000000
28079  35.608  -24.290  2.313 0.0000000000
28080  37.187  -25.002  1.105 0.0000000000
28081  36.551  -25.157  2.106 0.0000000000
28082  37.618  -25.746  2.117 0.0000000000
28083  38.787  -25.988  2.290 0.0000000000
28233  33.975  12.542  -9.297 0.0000000000
28234  32.959  13.349  -9.583 0.0000000000
28235  34.376  11.611  -10.156 0.0000000000
28236  34.736  10.326  -11.167 0.0000000000
28237  35.061  9.091  -12.196 0.0000000000
28238  37.918  1.852  -17.914 0.0000000000
28239  37.218  3.156  -16.781 0.0000000000
28240  37.307  2.617  -18.225 0.0000000000
28241  36.577  3.252  -18.496 0.0000000000
28680  36.009  -20.361  -1.258 0.0000000000
28681  36.077  -19.748  -2.032 0.0000000000
28682  36.517  -20.891  -2.581 0.0000000000
28683  37.467  -21.200  -3.828 0.0000000000
28684  38.678  -21.196  -4.812 0.0000000000
28685  45.439  -19.150  -4.726 0.0000000000
28686  44.129  -19.792  -5.303 0.0000000000
28687  45.555  -18.389  -5.500 0.0000000000
28688  45.666  -17.630  -6.292 0.0000000000
28689  45.855  -16.767  -7.106 0.0000000000
28690  45.894  -16.013  -7.876 0.0000000000
28691  47.169  -15.097  -7.331 0.0000000000
28692  48.470  -13.259  -7.597 0.0000000000
28693  49.677  -11.175  -7.911 0.0000000000
28957  37.747  -5.338  0.585 0.0000000000
28958  37.683  -6.465  -0.575 0.0000000000
28959  37.654  -7.665  -0.410 0.0000000000
28960  36.786  -9.682  -1.238 0.0000000000
28961  36.072  -11.599  -2.357 0.0000000000
28962  36.381  -11.872  -1.089 0.0000000000
28963  36.093  -12.539  -2.207 0.0000000000
28964  35.843  -13.306  -3.580 0.0000000000
28965  35.901  -15.001  -5.025 0.0000000000
28966  36.640  -16.450  -6.305 0.0000000000
28967  37.966  -17.530  -7.281 0.0000000000
29486  26.268  19.193  -13.273 0.0000000000
29487  26.580  20.151  -12.039 0.0000000000
29488  26.469  18.942  -12.324 0.0000000000
29489  26.625  17.710  -12.719 0.0000000000
29490  27.602  16.125  -12.552 0.0000000000
29491  28.925  14.726  -12.767 0.0000000000
30112  36.211  15.233  -4.746 0.0000000000
30113  36.511  14.151  -5.486 0.0000000000
30114  36.861  13.195  -5.070 0.0000000000
30115  36.849  10.861  -5.139 0.0000000000
30116  37.175  8.149  -5.317 0.0000000000
30117  36.961  8.121  -4.184 0.0000000000
30118  37.526  6.806  -4.857 0.0000000000
30119  37.754  5.381  -5.600 0.0000000000
30120  37.388  2.703  -6.152 0.0000000000
30121  37.022  0.121  -7.123 0.0000000000
30122  37.096  -2.135  -8.426 0.0000000000
30123  38.297  -12.087  -10.853 0.0000000000
30124  38.073  -11.274  -10.975 0.0000000000
30125  39.445  -12.083  -12.083 0.0000000000
30126  40.798  -11.784  -13.231 0.0000000000
30127  42.204  -11.097  -14.221 0.0000000000
30128  44.379  -10.880  -14.039 0.0000000000
30129  44.038  -10.420  -14.569 0.0000000000
30130  43.660  -9.869  -15.045 0.0000000000
30131  44.852  -8.321  -15.685 0.0000000000
30132  45.889  -6.425  -16.313 0.0000000000
30133  46.660  -4.249  -16.996 0.0000000000
30134  47.321  -1.941  -17.820 0.0000000000
30135  47.653  -2.238  -17.045 0.0000000000
30136  48.533  -0.164  -17.076 0.0000000000
30138  49.296  -0.900  -15.203 0.0000000000
30742  33.761  2.187  9.438 0.0000000000
30743  34.419  0.379  9.627 0.0000000000
30744  33.631  2.039  10.181 0.0000000000
30745  33.472  2.063  10.933 0.0000000000
30746  33.416  1.954  11.698 0.0000000000
30747  32.929  5.508  11.781 0.0000000000
30748  33.091  3.705  12.129 0.0000000000
30749  33.486  1.856  12.439 0.0000000000
30750  33.688  1.790  13.132 0.0000000000
30751  33.948  1.706  13.782 0.0000000000
30752  34.300  1.576  14.368 0.0000000000
30763  40.576  0.174  16.357 0.0000000000
30764  40.600  -1.193  17.210 0.0000000000
30901  30.049  27.677  -4.588 0.0000000000
30903  29.955  28.177  -2.988 0.0000000000
30904  29.523  27.506  -1.856 0.0000000000
30905  30.961  29.331  -1.725 0.0000000000
30906  29.785  28.164  -1.208 0.0000000000
30907  29.312  26.642  -0.754 0.0000000000
30908  29.243  25.494  0.270 0.0000000000
30909  29.443  24.329  1.157 0.0000000000
30910  29.977  23.173  1.848 0.0000000000
30911  31.220  24.247  9.393 0.0000000000
30912  30.568  24.113  8.720 0.0000000000
30913  30.712  22.799  9.410 0.0000000000
30914  30.447  21.114  9.267 0.0000000000
30915  30.452  19.382  8.960 0.0000000000
30916  30.827  18.221  10.356 0.0000000000
30917  30.651  17.922  9.471 0.0000000000
30918  30.642  17.593  8.527 0.0000000000
30919  30.843  15.630  7.960 0.0000000000
30920  31.221  13.793  7.357 0.0000000000
30921  31.754  11.852  6.727 0.0000000000
30922  32.482  10.057  6.187 0.0000000000
30923  32.028  10.623  7.203 0.0000000000
30924  32.389  9.316  7.628 0.0000000000
30925  32.723  7.943  8.030 0.0000000000
30926  31.882  10.287  9.529 0.0000000000
30927  32.435  8.446  8.951 0.0000000000
30928  33.034  6.393  8.375 0.0000000000
30929  33.296  4.924  8.700 0.0000000000
30930  33.484  3.523  9.099 0.0000000000
31592  37.224  -13.927  9.838 0.0000000000
31593  37.904  -14.994  8.961 0.0000000000
31594  37.785  -15.116  9.844 0.0000000000
31595  36.935  -16.360  9.505 0.0000000000
31719  37.343  3.296  -11.949 0.0000000000
31720  37.037  4.526  -12.273 0.0000000000
31721  37.631  2.381  -13.433 0.0000000000
31722  37.959  1.660  -14.901 0.0000000000
31723  38.257  1.201  -16.354 0.0000000000
31724  39.135  -1.001  -17.701 0.0000000000
31725  38.806  -0.052  -17.675 0.0000000000
31726  38.428  0.962  -17.752 0.0000000000
31727  38.489  0.874  -19.126 0.0000000000
32067  39.464  -23.575  -2.362 0.0000000000
32068  39.614  -22.974  -3.180 0.0000000000
32069  40.928  -23.109  -2.989 0.0000000000
32070  42.519  -22.275  -3.478 0.0000000000
32071  43.915  -21.202  -3.724 0.0000000000
32072  44.992  -21.248  -2.321 0.0000000000
32073  45.126  -20.624  -3.141 0.0000000000
32074  45.319  -19.896  -3.903 0.0000000000
32075  46.712  -18.356  -4.137 0.0000000000
32076  48.056  -16.718  -4.358 0.0000000000
32077  49.337  -14.895  -4.634 0.0000000000
32587  37.401  4.782  -1.040 0.0000000000
32588  38.144  3.699  -1.791 0.0000000000
32589  38.572  2.366  -1.521 0.0000000000
32590  37.594  -0.002  -2.179 0.0000000000
32591  36.638  -2.337  -3.020 0.0000000000
32592  37.079  -2.510  -1.834 0.0000000000
32593  36.545  -3.537  -2.920 0.0000000000
32594  36.014  -4.667  -4.227 0.0000000000
32595  35.449  -6.874  -5.434 0.0000000000
32596  35.526  -8.769  -6.781 0.0000000000
32597  36.135  -10.438  -8.106 0.0000000000
32598  37.150  -7.453  -1.499 0.0000000000
32599  36.245  -8.306  -2.550 0.0000000000
32600  35.456  -9.070  -3.798 0.0000000000
32601  35.351  -11.993  -5.153 0.0000000000
32602  35.266  -10.941  -5.153 0.0000000000
32603  35.182  -9.890  -5.223 0.0000000000
32604  35.410  -10.685  -6.671 0.0000000000
32605  36.162  -11.368  -8.073 0.0000000000
32606  37.159  -11.870  -9.513 0.0000000000
32607  38.485  -12.861  -10.668 0.0000000000
32608  40.097  -13.565  -11.637 0.0000000000
32609  41.925  -13.658  -12.238 0.0000000000
32610  40.900  -14.839  -11.064 0.0000000000
32611  42.396  -14.135  -11.845 0.0000000000
32612  43.803  -13.106  -12.401 0.0000000000
32613  45.473  -12.037  -12.226 0.0000000000
32614  47.042  -10.542  -11.893 0.0000000000
32615  48.488  -8.728  -11.550 0.0000000000
33157  33.257  15.783  12.685 0.0000000000
33158  33.488  14.027  12.790 0.0000000000
33159  34.032  15.393  12.766 0.0000000000
33160  34.798  14.976  12.719 0.0000000000
33161  35.589  14.496  12.575 0.0000000000
33310  32.011  26.714  8.198 0.0000000000
33318  32.926  26.542  8.609 0.0000000000
33319  31.962  25.498  9.130 0.0000000000
33320  32.022  24.198  9.947 0.0000000000
33321  32.123  22.806  10.714 0.0000000000
33322  32.256  21.489  11.387 0.0000000000
33323  34.026  22.461  11.338 0.0000000000
33324  33.179  21.362  11.765 0.0000000000
33325  32.448  20.021  11.932 0.0000000000
33326  32.668  18.614  12.291 0.0000000000
33327  32.920  17.196  12.548 0.0000000000
34041  43.631  0.142  -22.230 0.0000000000
34042  43.053  0.641  -22.644 0.0000000000
34043  43.781  2.450  -23.512 0.0000000000
34044  43.534  4.806  -24.586 0.0000000000
35677  27.990  20.164  -7.642 0.0000000000
35678  28.206  19.076  -8.025 0.0000000000
35679  28.741  18.384  -7.306 0.0000000000
35680  30.050  16.727  -7.349 0.0000000000
35681  31.676  15.149  -7.745 0.0000000000
35682  31.978  15.494  -6.578 0.0000000000
35683  32.661  14.498  -7.446 0.0000000000
35684  33.315  13.508  -8.373 0.0000000000
35685  34.887  11.701  -9.078 0.0000000000
35686  35.742  9.572  -9.486 0.0000000000
35687  36.479  7.094  -9.915 0.0000000000
35688  36.466  12.846  -6.166 0.0000000000
35689  36.563  11.584  -6.807 0.0000000000
35690  36.560  10.250  -7.306 0.0000000000
35691  37.088  6.557  -7.009 0.0000000000
35692  36.799  7.798  -7.388 0.0000000000
35693  36.514  8.865  -7.881 0.0000000000
35694  36.636  7.367  -8.582 0.0000000000
35695  36.896  5.947  -9.570 0.0000000000
35696  37.140  4.591  -10.667 0.0000000000
35697  37.593  2.167  -11.770 0.0000000000
35698  38.130  0.105  -13.112 0.0000000000
35699  38.598  -1.575  -14.609 0.0000000000
35700  38.316  -2.038  -13.090 0.0000000000
35701  38.681  -2.553  -14.649 0.0000000000
35702  39.119  -2.848  -16.249 0.0000000000
35703  39.867  -3.497  -17.761 0.0000000000
35704  40.883  -3.444  -18.964 0.0000000000
35705  42.030  -2.779  -20.079 0.0000000000
35706  38.264  2.592  -2.579 0.0000000000
35707  37.559  1.452  -3.548 0.0000000000
35708  36.751  0.291  -4.606 0.0000000000
35709  35.929  -3.307  -5.699 0.0000000000
35710  36.157  -2.056  -5.661 0.0000000000
35711  36.434  -0.805  -5.722 0.0000000000
35712  36.520  -2.008  -6.993 0.0000000000
35713  36.778  -3.172  -8.456 0.0000000000
35714  37.165  -4.139  -9.860 0.0000000000
35715  37.869  -10.425  -11.117 0.0000000000
35716  37.683  -9.557  -11.162 0.0000000000
35717  37.540  -8.683  -11.269 0.0000000000
35718  39.942  -9.707  -14.095 0.0000000000
35719  38.521  -8.986  -12.794 0.0000000000
35720  37.446  -7.832  -11.324 0.0000000000
35721  37.477  -6.919  -11.414 0.0000000000
35722  37.489  -5.912  -11.377 0.0000000000
35723  37.684  -5.061  -11.496 0.0000000000
35724  38.314  -5.633  -13.050 0.0000000000
35725  38.977  -5.902  -14.614 0.0000000000
35726  39.765  -5.867  -16.128 0.0000000000
35727  41.362  -6.638  -17.146 0.0000000000
35728  41.009  -5.997  -17.337 0.0000000000
35729  40.693  -5.364  -17.501 0.0000000000
35730  41.534  -4.514  -18.625 0.0000000000
35731  42.443  -3.230  -19.855 0.0000000000
35732  43.173  -1.685  -21.057 0.0000000000
35733  44.232  0.006  -21.937 0.0000000000
35734  45.005  2.012  -22.604 0.0000000000
35735  45.394  4.279  -23.005 0.0000000000
35736  46.024  1.684  -21.568 0.0000000000
35737  45.954  4.135  -22.452 0.0000000000
35742  47.736  0.490  -18.727 0.0000000000
35743  47.921  3.055  -19.591 0.0000000000
37312  37.988  -11.652  2.842 0.0000000000
37313  37.516  -13.069  2.785 0.0000000000
37314  38.435  -11.675  3.696 0.0000000000
37315  38.522  -11.720  4.622 0.0000000000
37316  38.373  -11.886  5.480 0.0000000000
37317  36.105  -8.862  5.958 0.0000000000
37318  37.062  -10.638  6.041 0.0000000000
37319  38.020  -12.019  6.336 0.0000000000
37320  37.585  -12.181  7.129 0.0000000000
37321  37.079  -12.402  7.824 0.0000000000
37322  36.630  -12.635  8.555 0.0000000000
37323  35.234  -1.323  9.800 0.0000000000
37324  36.207  -3.049  9.964 0.0000000000
37325  36.547  -5.038  9.823 0.0000000000
37326  35.640  -3.168  11.401 0.0000000000
37327  36.355  -5.111  10.605 0.0000000000
37328  35.524  -7.057  9.388 0.0000000000
37329  34.860  -9.002  9.156 0.0000000000
37330  35.024  -11.058  9.030 0.0000000000
37331  36.043  -12.758  9.292 0.0000000000
37332  35.467  -12.843  10.067 0.0000000000
37333  34.971  -12.942  10.859 0.0000000000
37334  34.492  -12.921  11.691 0.0000000000
37335  33.906  -9.158  12.284 0.0000000000
37336  33.716  -11.047  12.311 0.0000000000
37337  34.059  -12.684  12.552 0.0000000000
37338  33.819  -12.564  13.436 0.0000000000
37339  33.712  -12.436  14.305 0.0000000000
37340  33.714  -12.229  15.167 0.0000000000
37341  33.809  12.198  12.951 0.0000000000
37342  34.053  10.307  13.011 0.0000000000
37343  34.252  8.436  13.099 0.0000000000
37344  35.451  9.682  13.145 0.0000000000
37345  34.849  8.205  13.249 0.0000000000
37346  34.312  6.544  13.348 0.0000000000
37347  34.375  4.905  13.863 0.0000000000
37348  34.513  3.192  14.413 0.0000000000
37349  34.821  1.610  14.870 0.0000000000
37352  36.940  5.567  13.784 0.0000000000
37353  37.806  3.713  14.539 0.0000000000
37354  37.011  3.983  14.533 0.0000000000
37355  36.310  4.248  14.465 0.0000000000
37356  35.754  2.834  15.051 0.0000000000
37357  35.332  1.453  15.263 0.0000000000
37358  35.129  -0.127  15.163 0.0000000000
37359  35.403  -1.754  15.350 0.0000000000
37360  35.634  -3.505  15.406 0.0000000000
37361  35.419  -5.408  15.339 0.0000000000
37362  36.255  -3.640  16.567 0.0000000000
37363  35.657  -5.401  15.974 0.0000000000
37364  34.840  -7.171  15.263 0.0000000000
37365  34.232  -8.853  15.389 0.0000000000
37366  33.892  -10.349  15.719 0.0000000000
37367  33.836  -11.975  16.076 0.0000000000
37368  34.135  -11.730  16.831 0.0000000000
37369  34.504  -11.502  17.500 0.0000000000
37370  34.933  -11.340  18.104 0.0000000000
37371  36.283  -8.522  17.417 0.0000000000
37372  35.771  -9.934  17.990 0.0000000000
37373  35.442  -11.245  18.638 0.0000000000
37374  35.997  -11.137  19.080 0.0000000000
37375  36.647  -11.038  19.499 0.0000000000
37377  40.558  -2.529  17.829 0.0000000000
37378  40.369  -4.084  18.205 0.0000000000
37379  40.048  -5.770  18.087 0.0000000000
37380  42.043  -4.520  17.727 0.0000000000
37381  40.799  -5.931  17.832 0.0000000000
37382  39.471  -7.370  17.651 0.0000000000
37383  38.863  -8.840  17.826 0.0000000000
37384  38.396  -9.999  18.898 0.0000000000
37636  28.392  23.194  -11.526 0.0000000000
37637  28.101  23.019  -10.399 0.0000000000
37638  27.877  22.563  -9.328 0.0000000000
37718  28.372  23.482  -9.048 0.0000000000
37719  27.806  21.894  -8.124 0.0000000000
37720  27.919  21.123  -7.191 0.0000000000
37721  28.275  20.349  -6.304 0.0000000000
37722  28.810  19.656  -5.521 0.0000000000
37723  28.129  22.534  -5.476 0.0000000000
37724  28.644  20.719  -5.010 0.0000000000
37725  29.629  18.999  -4.873 0.0000000000
37726  30.659  18.395  -4.386 0.0000000000
37727  32.019  17.896  -4.142 0.0000000000
37728  33.574  17.365  -4.140 0.0000000000
37729  29.046  26.509  -3.954 0.0000000000
37730  28.677  24.914  -3.349 0.0000000000
37731  29.041  23.023  -2.861 0.0000000000
37732  29.782  23.063  -1.550 0.0000000000
37733  29.997  22.273  -2.107 0.0000000000
37734  30.243  21.311  -2.642 0.0000000000
37735  31.870  19.768  -2.925 0.0000000000
37736  33.471  18.334  -3.502 0.0000000000
37737  35.029  16.795  -4.167 0.0000000000
37738  36.112  16.124  -3.897 0.0000000000
37739  36.712  15.403  -3.468 0.0000000000
37740  36.642  14.572  -2.917 0.0000000000
37741  35.798  16.738  -1.663 0.0000000000
37742  36.206  15.274  -2.036 0.0000000000
37743  36.192  13.450  -2.469 0.0000000000
37744  35.575  11.987  -2.116 0.0000000000
37745  35.383  10.195  -1.631 0.0000000000
37746  35.645  8.466  -1.061 0.0000000000
37749  30.434  29.009  2.181 0.0000000000
37750  30.509  28.540  3.996 0.0000000000
37751  30.000  28.122  3.234 0.0000000000
37752  29.579  27.663  2.416 0.0000000000
37753  29.273  25.865  2.655 0.0000000000
37754  29.584  23.994  2.673 0.0000000000
37755  30.471  22.196  2.639 0.0000000000
37756  30.090  23.846  7.906 0.0000000000
37757  29.811  23.490  7.001 0.0000000000
37758  29.692  22.854  6.073 0.0000000000
37759  30.378  19.829  6.421 0.0000000000
37760  30.111  21.059  5.806 0.0000000000
37761  29.832  22.353  5.150 0.0000000000
37762  30.264  21.691  4.265 0.0000000000
37763  30.907  21.144  3.317 0.0000000000
37764  31.669  20.500  2.375 0.0000000000
37765  32.659  18.853  2.138 0.0000000000
37766  33.356  17.201  1.653 0.0000000000
37767  33.685  15.577  1.004 0.0000000000
37768  32.763  14.447  2.381 0.0000000000
37769  33.259  14.107  1.340 0.0000000000
37770  33.823  13.732  0.385 0.0000000000
37771  34.083  11.707  -0.085 0.0000000000
37772  34.910  9.273  -0.294 0.0000000000
37773  36.136  6.868  -0.506 0.0000000000
37774  36.585  5.344  -0.125 0.0000000000
37775  37.115  3.839  0.117 0.0000000000
37776  37.955  2.500  0.444 0.0000000000
37777  35.554  5.135  2.012 0.0000000000
37778  36.973  2.959  1.364 0.0000000000
37779  38.622  1.293  0.844 0.0000000000
37780  38.699  0.057  1.222 0.0000000000
37781  38.441  -1.103  1.494 0.0000000000
37782  37.992  -2.269  1.587 0.0000000000
37783  33.382  8.130  5.744 0.0000000000
37784  34.200  5.987  5.217 0.0000000000
37785  34.954  3.814  4.600 0.0000000000
37786  34.725  3.180  5.944 0.0000000000
37787  35.431  2.430  4.999 0.0000000000
37788  36.369  1.729  4.028 0.0000000000
37789  37.869  -0.004  3.568 0.0000000000
37790  38.038  -1.775  2.687 0.0000000000
37791  37.776  -3.537  1.596 0.0000000000
37792  37.631  -4.684  1.689 0.0000000000
37793  37.651  -5.951  1.845 0.0000000000
37794  37.713  -7.231  1.941 0.0000000000
37795  37.224  -4.735  4.166 0.0000000000
37796  37.319  -6.572  3.069 0.0000000000
37797  37.932  -8.404  2.121 0.0000000000
37798  38.069  -9.488  2.381 0.0000000000
37799  38.108  -10.595  2.627 0.0000000000
39504  36.526  -14.621  1.289 0.0000000000
39505  36.536  -14.541  2.331 0.0000000000
39506  36.165  -16.116  1.783 0.0000000000
39507  36.084  -17.701  1.084 0.0000000000
39508  35.983  -15.718  3.924 0.0000000000
39509  35.842  -17.549  2.156 0.0000000000
39510  35.871  -19.057  0.522 0.0000000000
39511  35.792  -20.345  -0.164 0.0000000000
39512  36.092  -21.691  -0.869 0.0000000000
39513  36.765  -22.718  -1.275 0.0000000000
39514  36.608  -15.954  7.807 0.0000000000
39515  35.107  -17.156  6.226 0.0000000000
39516  34.770  -18.753  4.510 0.0000000000
39517  34.200  -20.266  4.803 0.0000000000
39518  34.538  -20.241  3.870 0.0000000000
39519  34.867  -20.388  2.822 0.0000000000
39520  35.329  -21.769  1.211 0.0000000000
39521  36.301  -22.904  -0.321 0.0000000000
39522  37.734  -23.512  -1.503 0.0000000000
39523  38.872  -24.063  -1.543 0.0000000000
39524  40.162  -24.315  -1.391 0.0000000000
39525  41.428  -24.189  -1.039 0.0000000000
39526  38.860  -25.196  0.298 0.0000000000
39527  40.722  -24.794  -0.250 0.0000000000
39528  42.650  -23.820  -0.528 0.0000000000
39529  43.702  -23.123  0.118 0.0000000000
39530  44.545  -22.323  0.817 0.0000000000
39531  45.423  -21.292  1.623 0.0000000000
39550  36.273  -26.089  4.093 0.0000000000
39551  38.119  -26.248  3.232 0.0000000000
39552  39.943  -25.830  2.665 0.0000000000
39553  40.436  -25.651  4.047 0.0000000000
39554  41.014  -25.276  3.160 0.0000000000
39555  41.673  -24.824  2.368 0.0000000000
39556  43.232  -23.512  2.273 0.0000000000
39557  44.835  -21.803  2.341 0.0000000000
39828  28.463  18.120  -8.659 0.0000000000
39829  28.853  17.166  -9.333 0.0000000000
39830  29.394  16.169  -10.097 0.0000000000
39831  31.923  14.107  -10.002 0.0000000000
39832  30.962  14.707  -10.482 0.0000000000
39833  29.985  15.187  -10.948 0.0000000000
39834  30.638  14.162  -11.899 0.0000000000
39837  36.559  5.631  -12.676 0.0000000000
39838  36.026  6.678  -12.980 0.0000000000
39839  35.311  7.746  -13.274 0.0000000000
39840  36.368  4.694  -15.570 0.0000000000
39841  35.465  6.561  -14.437 0.0000000000
39842  34.546  8.606  -13.614 0.0000000000
39855  42.315  0.868  -22.874 0.0000000000
40720  36.404  -15.612  -0.087 0.0000000000
40721  36.273  -16.435  -1.415 0.0000000000
40722  36.085  -17.093  -2.763 0.0000000000
40723  36.105  -19.149  -2.782 0.0000000000
40724  36.156  -18.442  -3.563 0.0000000000
40725  36.239  -17.715  -4.203 0.0000000000
40726  36.885  -18.106  -5.568 0.0000000000
40727  37.834  -18.276  -6.619 0.0000000000
40728  39.085  -18.243  -7.593 0.0000000000
40729  39.748  -22.343  -4.008 0.0000000000
40730  39.864  -21.635  -4.793 0.0000000000
40731  40.040  -20.905  -5.549 0.0000000000
40732  42.875  -20.173  -5.807 0.0000000000
40733  41.477  -20.328  -6.167 0.0000000000
40734  40.187  -20.201  -6.269 0.0000000000
40735  40.317  -19.445  -7.024 0.0000000000
40736  40.416  -18.689  -7.723 0.0000000000
40737  40.540  -17.906  -8.429 0.0000000000
40738  41.989  -17.305  -9.120 0.0000000000
40739  43.549  -16.319  -9.594 0.0000000000
40740  44.897  -15.060  -9.935 0.0000000000
40741  46.029  -15.147  -8.658 0.0000000000
40742  46.086  -14.356  -9.427 0.0000000000
40743  46.136  -13.519  -10.192 0.0000000000
40744  47.364  -11.668  -10.477 0.0000000000
40745  48.547  -9.617  -10.755 0.0000000000
40746  49.562  -7.315  -11.103 0.0000000000
40748  49.178  -16.704  -0.292 0.0000000000
40749  49.702  -16.156  -1.324 0.0000000000
40750  51.268  -12.532  -0.731 0.0000000000
40751  50.869  -14.031  -1.521 0.0000000000
40752  50.124  -15.397  -2.272 0.0000000000
40753  50.418  -14.562  -3.176 0.0000000000
40754  50.566  -13.709  -4.019 0.0000000000
40755  50.731  -12.693  -4.895 0.0000000000
40764  50.818  -11.731  -5.743 0.0000000000
40765  50.849  -10.744  -6.636 0.0000000000
40766  50.891  -9.704  -7.421 0.0000000000
40767  50.902  -8.709  -8.205 0.0000000000
40770  50.880  -7.632  -9.004 0.0000000000
40771  50.792  -6.668  -9.813 0.0000000000
40772  50.611  -5.758  -10.616 0.0000000000
40773  50.355  -4.793  -11.388 0.0000000000
40774  50.832  -2.323  -11.628 0.0000000000
40775  51.266  0.103  -11.891 0.0000000000
40997  37.136  -12.567  1.733 0.0000000000
40998  36.881  -12.991  1.075 0.0000000000
40999  36.788  -13.478  1.188 0.0000000000
41122  27.616  21.228  -8.963 0.0000000000
41123  27.546  20.727  -9.193 0.0000000000
41124  27.684  20.395  -8.738 0.0000000000
41272  36.653  6.854  -1.551 0.0000000000
41273  37.056  6.233  -1.954 0.0000000000
41274  37.314  5.591  -1.759 0.0000000000
41275  48.753  -7.536  -12.114 0.0000000000
41276  48.552  -7.410  -12.477 0.0000000000
41277  49.179  -6.296  -12.282 0.0000000000
41278  49.529  -5.110  -12.432 0.0000000000
41279  49.772  -5.193  -12.087 0.0000000000
41422  32.619  13.627  12.489 0.0000000000
41423  32.812  12.654  12.544 0.0000000000
41424  32.960  13.447  12.642 0.0000000000
41463  32.570  15.154  12.494 0.0000000000
41464  32.201  15.069  12.291 0.0000000000
41465  32.376  14.363  12.404 0.0000000000
41466  32.264  13.531  12.258 0.0000000000
41655  42.105  -1.893  -20.790 0.0000000000
41656  41.834  -1.702  -20.880 0.0000000000
41657  42.354  -1.144  -21.436 0.0000000000
41739  46.599  -19.819  1.358 0.0000000000
41740  46.839  -19.647  0.843 0.0000000000
41741  47.176  -19.046  1.261 0.0000000000
41872  37.729  -3.463  0.466 0.0000000000
41873  37.722  -3.991  -0.138 0.0000000000
41874  37.670  -4.630  -0.098 0.0000000000
41875  38.362  -17.155  -7.892 0.0000000000
41876  38.199  -16.760  -8.030 0.0000000000
41877  38.984  -17.126  -8.381 0.0000000000
41878  39.616  -16.998  -8.853 0.0000000000
41879  39.842  -17.341  -8.689 0.0000000000
42697  34.234  16.215  -4.810 0.0000000000
42698  34.406  15.642  -5.175 0.0000000000
42699  35.141  15.357  -5.198 0.0000000000
42700  37.298  -2.279  -9.226 0.0000000000
42701  37.349  -1.735  -9.169 0.0000000000
42702  37.445  -2.757  -9.927 0.0000000000
42703  37.646  -3.231  -10.662 0.0000000000
42704  37.592  -3.702  -10.710 0.0000000000
42705  36.504  -10.291  -8.833 0.0000000000
42706  36.455  -9.830  -8.832 0.0000000000
42707  36.969  -10.532  -9.556 0.0000000000
42708  45.905  -5.024  -17.240 0.0000000000
42709  45.282  -5.837  -17.172 0.0000000000
42710  45.712  -4.825  -17.550 0.0000000000
42711  45.521  -4.646  -17.850 0.0000000000
42712  46.106  -3.744  -17.961 0.0000000000
42713  46.455  -2.600  -18.425 0.0000000000
42714  46.625  -2.791  -18.093 0.0000000000
43147  35.235  -0.401  8.641 0.0000000000
43148  35.722  -1.250  8.674 0.0000000000
43149  35.093  -0.416  8.969 0.0000000000
43150  34.515  -0.043  14.351 0.0000000000
43151  34.590  -0.852  14.117 0.0000000000
43152  34.700  -0.853  14.450 0.0000000000
43153  34.904  -1.684  14.490 0.0000000000
43154  34.872  -0.873  14.721 0.0000000000
43158  39.755  -0.244  16.870 0.0000000000
43159  39.306  -0.177  16.912 0.0000000000
43160  39.329  -0.855  17.286 0.0000000000
43161  38.892  -1.549  17.602 0.0000000000
43162  39.306  -1.603  17.633 0.0000000000
43163  39.256  -2.311  17.892 0.0000000000
43164  39.715  -1.689  17.628 0.0000000000
43168  45.533  -4.300  14.932 0.0000000000
43261  29.894  26.954  -5.578 0.0000000000
43262  30.167  27.342  -5.378 0.0000000000
43263  30.830  21.941  1.400 0.0000000000
43264  31.161  21.542  0.991 0.0000000000
43265  31.595  21.086  1.340 0.0000000000
43266  32.259  20.339  1.266 0.0000000000
43267  31.830  20.724  1.667 0.0000000000
43268  31.222  26.182  8.081 0.0000000000
43269  30.879  26.179  7.725 0.0000000000
43270  30.835  25.527  8.215 0.0000000000
43271  31.792  12.313  6.013 0.0000000000
43272  31.702  12.976  5.780 0.0000000000
43273  31.990  12.017  5.484 0.0000000000
43274  32.217  11.693  4.994 0.0000000000
43275  32.334  11.077  5.239 0.0000000000
43276  32.741  10.226  5.010 0.0000000000
43277  32.499  10.488  5.484 0.0000000000
43278  34.455  1.103  8.714 0.0000000000
43279  34.793  0.796  8.232 0.0000000000
43280  35.018  0.190  8.437 0.0000000000
43281  35.661  -0.666  8.159 0.0000000000
43754  37.916  -13.742  8.675 0.0000000000
43755  38.132  -14.260  8.229 0.0000000000
43756  38.082  -14.321  8.684 0.0000000000
43760  34.965  -24.906  4.142 0.0000000000
43845  36.391  6.921  -10.586 0.0000000000
43846  36.159  7.461  -10.816 0.0000000000
43847  36.529  6.272  -11.155 0.0000000000
44094  37.701  -22.823  -2.312 0.0000000000
44095  37.771  -22.514  -2.720 0.0000000000
44096  38.326  -22.838  -2.782 0.0000000000
44097  48.822  -14.933  -5.292 0.0000000000
44098  48.188  -15.447  -5.588 0.0000000000
44099  48.877  -14.477  -5.696 0.0000000000
44100  48.931  -14.015  -6.117 0.0000000000
44101  49.549  -13.462  -5.845 0.0000000000
44272  37.792  -8.360  0.947 0.0000000000
44273  37.627  -8.839  0.430 0.0000000000
44274  37.518  -9.426  0.481 0.0000000000
44275  36.074  -15.600  -2.813 0.0000000000
44276  36.044  -15.012  -2.819 0.0000000000
44277  36.059  -15.908  -3.520 0.0000000000
44278  36.099  -16.194  -4.214 0.0000000000
44279  36.102  -16.670  -4.122 0.0000000000
44650  27.887  17.431  -10.712 0.0000000000
44651  27.556  17.634  -11.026 0.0000000000
44652  28.083  16.886  -11.038 0.0000000000
44653  28.283  16.362  -11.335 0.0000000000
44654  28.684  16.160  -11.118 0.0000000000
45097  36.704  13.108  -3.477 0.0000000000
45098  36.720  12.404  -3.814 0.0000000000
45099  36.523  11.812  -3.578 0.0000000000
45100  37.826  2.739  -4.437 0.0000000000
45101  38.052  3.363  -4.561 0.0000000000
45102  37.417  2.117  -4.914 0.0000000000
45103  37.165  1.551  -5.357 0.0000000000
45104  36.972  0.927  -5.286 0.0000000000
45105  42.422  -12.992  -12.805 0.0000000000
45106  42.276  -12.674  -13.055 0.0000000000
45107  43.176  -12.451  -13.176 0.0000000000
45108  47.389  -6.458  -14.597 0.0000000000
45109  46.772  -7.433  -14.679 0.0000000000
45110  47.205  -6.303  -14.949 0.0000000000
45111  47.016  -6.179  -15.284 0.0000000000
45112  47.591  -5.099  -15.229 0.0000000000
45113  47.934  -3.912  -15.520 0.0000000000
45114  48.123  -4.032  -15.124 0.0000000000
45547  32.620  6.938  10.768 0.0000000000
45548  32.764  5.861  10.852 0.0000000000
45549  32.675  6.808  11.096 0.0000000000
45550  33.598  6.865  12.795 0.0000000000
45551  33.432  6.016  12.751 0.0000000000
45552  33.613  5.964  13.006 0.0000000000
45553  33.611  5.109  13.243 0.0000000000
45554  33.822  5.856  13.214 0.0000000000
45663  30.248  28.920  0.800 0.0000000000
45664  30.068  28.679  0.408 0.0000000000
45665  29.763  28.274  1.005 0.0000000000
45666  29.454  27.515  1.149 0.0000000000
45667  29.548  27.835  1.525 0.0000000000
45668  31.603  20.804  11.106 0.0000000000
45669  31.259  20.790  10.737 0.0000000000
45670  31.315  20.026  11.023 0.0000000000
45671  31.030  14.198  10.011 0.0000000000
45672  30.891  14.911  9.834 0.0000000000
45673  31.015  14.004  9.540 0.0000000000
45674  31.043  13.793  9.064 0.0000000000
45675  31.189  13.132  9.251 0.0000000000
45676  31.400  12.232  8.965 0.0000000000
45677  31.353  12.473  9.439 0.0000000000
45678  32.484  8.522  10.860 0.0000000000
45679  32.444  8.369  10.464 0.0000000000
45680  32.554  7.653  10.594 0.0000000000
45681  32.641  6.731  10.346 0.0000000000
46245  38.731  -1.383  -15.400 0.0000000000
46246  38.651  -0.782  -15.392 0.0000000000
46247  38.899  -1.482  -16.199 0.0000000000
46248  40.151  -0.235  -21.237 0.0000000000
46249  39.759  -0.461  -20.527 0.0000000000
46250  39.827  -0.055  -21.149 0.0000000000
46494  42.651  -23.404  -1.515 0.0000000000
46495  42.783  -23.090  -1.931 0.0000000000
46496  43.363  -22.878  -1.637 0.0000000000
46497  48.170  -18.148  -1.939 0.0000000000
46498  47.597  -18.680  -2.283 0.0000000000
46499  48.316  -17.789  -2.407 0.0000000000
46500  48.426  -17.416  -2.837 0.0000000000
46501  48.993  -16.894  -2.526 0.0000000000
46897  38.622  1.452  -0.290 0.0000000000
46898  38.612  0.973  -0.749 0.0000000000
46899  38.565  0.315  -0.614 0.0000000000
46900  35.933  -7.021  -3.306 0.0000000000
46901  36.058  -6.472  -3.361 0.0000000000
46902  35.558  -7.502  -3.958 0.0000000000
46903  35.325  -7.974  -4.671 0.0000000000
46904  35.261  -8.491  -4.584 0.0000000000
46905  35.849  -11.457  -3.055 0.0000000000
46906  35.862  -10.900  -3.031 0.0000000000
46907  35.659  -11.815  -3.734 0.0000000000
46908  37.219  -14.250  -8.555 0.0000000000
46909  36.583  -13.659  -7.994 0.0000000000
46910  37.133  -13.826  -8.624 0.0000000000
46911  37.011  -13.395  -8.655 0.0000000000
46912  37.710  -13.954  -9.211 0.0000000000
46913  38.287  -14.004  -9.793 0.0000000000
46914  38.463  -14.409  -9.725 0.0000000000
46915  44.133  -14.678  -10.824 0.0000000000
46916  43.913  -14.521  -11.081 0.0000000000
46917  44.838  -13.981  -10.990 0.0000000000
46918  45.406  -13.298  -11.138 0.0000000000
46919  45.598  -13.465  -10.805 0.0000000000
47347  34.960  18.969  12.414 0.0000000000
47348  34.977  18.134  12.515 0.0000000000
47349  35.358  18.671  12.361 0.0000000000
47474  34.314  25.418  9.526 0.0000000000
47475  34.317  24.858  9.939 0.0000000000
47476  33.871  24.415  10.231 0.0000000000
47477  34.369  24.259  10.322 0.0000000000
47479  34.754  20.368  12.174 0.0000000000
47480  34.832  19.669  12.314 0.0000000000
47481  34.417  19.077  12.453 0.0000000000
48030  26.136  18.606  -13.828 0.0000000000
48031  26.097  18.640  -14.314 0.0000000000
48032  26.104  17.948  -13.954 0.0000000000
48045  44.949  5.633  -23.742 0.0000000000
48046  44.623  5.713  -24.012 0.0000000000
49372  29.408  18.381  -5.840 0.0000000000
49373  29.653  17.893  -6.118 0.0000000000
49374  30.108  17.569  -5.862 0.0000000000
49375  35.589  12.333  -7.594 0.0000000000
49376  35.087  12.758  -7.642 0.0000000000
49377  35.714  11.741  -7.929 0.0000000000
49378  35.836  11.135  -8.227 0.0000000000
49379  36.103  10.652  -8.028 0.0000000000
49380  37.212  8.040  -5.891 0.0000000000
49381  37.023  8.725  -6.117 0.0000000000
49382  37.265  7.321  -6.180 0.0000000000
49383  37.520  1.635  -9.398 0.0000000000
49384  37.425  2.987  -8.810 0.0000000000
49385  37.477  2.278  -9.468 0.0000000000
49386  37.444  2.837  -9.585 0.0000000000
49387  37.576  1.598  -10.149 0.0000000000
49388  37.697  1.029  -10.816 0.0000000000
49389  37.744  0.385  -10.776 0.0000000000
49390  39.156  -4.794  -15.459 0.0000000000
49391  39.117  -4.425  -15.545 0.0000000000
49392  39.497  -4.793  -16.212 0.0000000000
49393  39.854  -4.685  -16.941 0.0000000000
49394  39.960  -5.022  -16.892 0.0000000000
49395  36.451  -2.231  -3.685 0.0000000000
49396  36.541  -1.622  -3.792 0.0000000000
49397  36.190  -2.822  -4.382 0.0000000000
49398  36.559  -6.876  -8.943 0.0000000000
49399  36.377  -5.925  -8.352 0.0000000000
49400  36.694  -6.326  -8.916 0.0000000000
49401  36.730  -5.796  -8.984 0.0000000000
49402  36.898  -6.698  -9.717 0.0000000000
49403  41.228  -10.824  -14.103 0.0000000000
49404  40.383  -10.770  -13.680 0.0000000000
49405  41.053  -10.516  -14.261 0.0000000000
49406  40.700  -8.233  -15.689 0.0000000000
49407  40.094  -8.465  -15.047 0.0000000000
49408  39.942  -8.123  -15.102 0.0000000000
49409  39.295  -7.848  -14.487 0.0000000000
49410  39.864  -7.796  -15.228 0.0000000000
49411  39.742  -7.404  -15.340 0.0000000000
49412  40.418  -7.584  -15.886 0.0000000000
49413  44.356  -3.453  -19.465 0.0000000000
49414  43.685  -4.200  -19.154 0.0000000000
49415  44.128  -3.291  -19.686 0.0000000000
49416  43.882  -3.138  -19.874 0.0000000000
49417  44.531  -2.313  -20.255 0.0000000000
49418  44.857  -1.255  -20.840 0.0000000000
49419  45.051  -1.544  -20.506 0.0000000000
49420  47.175  4.902  -21.183 0.0000000000
49421  46.931  5.087  -21.553 0.0000000000
49426  48.733  3.478  -18.130 0.0000000000
50722  36.557  -7.749  4.914 0.0000000000
50723  36.759  -8.662  4.880 0.0000000000
50724  36.256  -7.794  5.275 0.0000000000
50725  35.753  -6.940  8.215 0.0000000000
50726  35.471  -7.910  7.650 0.0000000000
50727  35.385  -7.903  8.052 0.0000000000
50728  35.266  -8.912  7.936 0.0000000000
50729  35.310  -7.957  8.439 0.0000000000
50730  33.974  0.262  11.533 0.0000000000
50731  34.339  -0.527  11.249 0.0000000000
50732  34.289  -0.556  11.627 0.0000000000
50733  35.455  -6.200  11.838 0.0000000000
50734  35.569  -6.189  11.447 0.0000000000
50735  34.973  -7.190  11.259 0.0000000000
50736  34.591  -8.156  10.760 0.0000000000
50737  34.504  -8.175  11.143 0.0000000000
50738  34.219  -9.166  11.076 0.0000000000
50739  34.394  -8.167  11.510 0.0000000000
50740  34.542  -7.236  14.190 0.0000000000
50741  34.162  -8.175  13.856 0.0000000000
50742  34.182  -8.118  14.280 0.0000000000
50743  33.928  -9.023  14.298 0.0000000000
50744  34.288  -8.072  14.608 0.0000000000
50745  35.490  13.056  12.855 0.0000000000
50746  35.204  12.389  12.958 0.0000000000
50747  35.589  12.174  12.919 0.0000000000
50748  36.184  6.720  13.564 0.0000000000
50749  35.837  6.843  13.556 0.0000000000
50750  35.831  6.050  13.797 0.0000000000
50751  35.551  5.282  14.035 0.0000000000
50752  35.879  5.216  14.070 0.0000000000
50756  36.969  0.322  16.365 0.0000000000
50757  36.937  1.113  16.063 0.0000000000
50758  36.648  0.402  16.210 0.0000000000
50759  36.356  0.496  16.069 0.0000000000
50760  36.372  -0.345  16.276 0.0000000000
50761  36.155  -1.109  16.247 0.0000000000
50762  36.414  -1.136  16.458 0.0000000000
50763  36.347  -6.179  17.078 0.0000000000
50764  36.080  -6.168  16.832 0.0000000000
50765  35.863  -7.020  16.764 0.0000000000
50766  35.379  -7.847  16.522 0.0000000000
50767  35.621  -7.862  16.761 0.0000000000
50768  35.376  -8.637  16.873 0.0000000000
50769  35.919  -7.814  16.975 0.0000000000
50770  38.426  -7.152  17.818 0.0000000000
50771  37.766  -7.933  17.731 0.0000000000
50772  38.149  -7.917  17.732 0.0000000000
50773  37.872  -8.620  17.845 0.0000000000
50774  38.494  -7.980  17.685 0.0000000000
50776  42.309  -2.218  17.109 0.0000000000
50777  42.711  -2.346  16.968 0.0000000000
50778  41.736  -7.175  16.669 0.0000000000
50779  41.426  -7.090  16.907 0.0000000000
50780  41.025  -7.866  16.767 0.0000000000
50781  40.373  -8.554  17.037 0.0000000000
50782  40.718  -8.607  16.949 0.0000000000
50783  40.523  -9.277  17.459 0.0000000000
50784  41.012  -8.719  16.778 0.0000000000
51056  29.310  25.174  -7.632 0.0000000000
51057  29.790  25.244  -8.222 0.0000000000
51058  29.027  24.773  -7.775 0.0000000000
51059  28.741  24.384  -7.944 0.0000000000
51060  28.416  24.207  -7.304 0.0000000000
51061  28.079  23.524  -6.966 0.0000000000
51062  28.260  23.914  -6.793 0.0000000000
51063  28.730  22.388  -3.700 0.0000000000
51064  28.795  21.884  -3.889 0.0000000000
51065  29.203  21.501  -3.490 0.0000000000
51066  29.791  20.673  -3.426 0.0000000000
51067  29.744  21.123  -3.142 0.0000000000
51068  29.166  26.255  -1.883 0.0000000000
51069  29.051  25.850  -2.130 0.0000000000
51070  29.120  25.359  -1.628 0.0000000000
51071  33.487  19.433  -1.457 0.0000000000
51072  32.752  19.903  -1.657 0.0000000000
51073  33.701  19.114  -1.891 0.0000000000
51074  33.938  18.744  -2.307 0.0000000000
51075  34.485  18.404  -2.164 0.0000000000
51076  35.149  17.777  -2.418 0.0000000000
51077  34.960  18.072  -1.951 0.0000000000
51078  34.725  15.834  -0.097 0.0000000000
51079  35.107  15.603  -0.529 0.0000000000
51080  34.818  14.976  -0.399 0.0000000000
51081  34.784  14.037  -0.650 0.0000000000
51082  34.463  14.297  -0.220 0.0000000000
51086  29.582  25.099  5.328 0.0000000000
51087  29.566  25.674  4.865 0.0000000000
51088  29.505  24.795  4.895 0.0000000000
51089  29.464  24.445  4.504 0.0000000000
51090  29.548  23.848  4.909 0.0000000000
51091  30.299  19.864  8.218 0.0000000000
51092  30.174  20.593  7.906 0.0000000000
51093  30.306  19.680  7.762 0.0000000000
51094  31.556  17.009  4.502 0.0000000000
51095  31.266  17.993  4.766 0.0000000000
51096  31.526  17.689  4.239 0.0000000000
51097  31.551  18.364  3.966 0.0000000000
51098  31.817  17.400  3.720 0.0000000000
51099  32.145  17.166  3.249 0.0000000000
51100  32.101  16.458  3.496 0.0000000000
51101  33.692  10.095  2.214 0.0000000000
51102  33.527  10.857  1.903 0.0000000000
51103  33.934  9.792  1.776 0.0000000000
51104  34.185  9.454  1.351 0.0000000000
51105  34.395  8.667  1.632 0.0000000000
51106  34.942  7.533  1.436 0.0000000000
51107  34.624  7.907  1.888 0.0000000000
51108  35.417  3.676  3.439 0.0000000000
51109  35.793  3.260  2.937 0.0000000000
51110  36.144  2.640  3.175 0.0000000000
51111  37.068  1.720  2.944 0.0000000000
51112  36.489  2.072  3.382 0.0000000000
51113  33.356  6.559  7.290 0.0000000000
51114  33.583  6.347  6.845 0.0000000000
51115  33.724  5.592  7.040 0.0000000000
51116  37.188  -0.892  5.511 0.0000000000
51117  36.941  -0.319  5.333 0.0000000000
51118  37.471  -1.193  5.016 0.0000000000
51119  37.634  -1.468  4.493 0.0000000000
51120  37.724  -2.052  4.561 0.0000000000
51121  37.721  -2.962  4.004 0.0000000000
51122  37.732  -2.639  4.645 0.0000000000
51123  36.660  -6.068  5.416 0.0000000000
51124  36.680  -6.450  4.755 0.0000000000
51125  36.587  -7.167  4.808 0.0000000000
51126  36.892  -8.043  4.372 0.0000000000
52544  38.348  -13.232  5.158 0.0000000000
52545  37.698  -13.780  4.587 0.0000000000
52546  37.892  -13.759  5.054 0.0000000000
52547  35.141  -18.083  3.870 0.0000000000
52548  35.280  -18.137  3.382 0.0000000000
52549  35.203  -18.958  2.980 0.0000000000
52550  35.319  -19.732  2.137 0.0000000000
52551  35.128  -19.688  2.656 0.0000000000
52553  34.710  -17.976  7.350 0.0000000000
52554  34.307  -18.727  6.974 0.0000000000
52555  35.479  -23.721  1.984 0.0000000000
52556  35.139  -23.134  2.188 0.0000000000
52557  35.686  -23.674  1.510 0.0000000000
52558  35.950  -23.592  1.020 0.0000000000
52559  36.403  -24.099  0.837 0.0000000000
52560  37.167  -24.392  0.274 0.0000000000
52561  36.912  -24.502  0.721 0.0000000000
52562  40.034  -25.607  1.578 0.0000000000
52563  40.358  -25.394  1.164 0.0000000000
52564  40.947  -25.216  1.372 0.0000000000
52565  41.793  -24.689  1.263 0.0000000000
52566  41.466  -24.943  1.652 0.0000000000
52586  43.314  -22.947  4.076 0.0000000000
52587  44.043  -22.116  4.125 0.0000000000
52588  44.331  -21.879  3.752 0.0000000000
52815  31.560  15.014  -8.274 0.0000000000
52816  31.033  15.371  -8.539 0.0000000000
52817  31.869  14.590  -8.794 0.0000000000
52818  34.121  10.683  -12.081 0.0000000000
52823  37.695  2.458  -15.845 0.0000000000
52824  37.302  3.316  -15.245 0.0000000000
52825  37.412  2.985  -15.910 0.0000000000
53559  36.084  -18.382  -0.157 0.0000000000
53560  36.142  -18.081  -0.560 0.0000000000
53561  36.067  -18.745  -0.879 0.0000000000
53562  38.118  -20.553  -5.063 0.0000000000
53563  37.576  -20.165  -4.947 0.0000000000
53564  38.165  -20.200  -5.454 0.0000000000
53565  38.234  -19.837  -5.791 0.0000000000
53566  38.812  -20.139  -5.875 0.0000000000
53567  43.354  -21.108  -4.376 0.0000000000
53568  42.681  -21.284  -4.637 0.0000000000
53569  43.392  -20.750  -4.778 0.0000000000
53570  44.494  -17.862  -7.251 0.0000000000
53571  43.777  -18.486  -7.130 0.0000000000
53572  43.839  -18.136  -7.493 0.0000000000
53573  43.193  -18.306  -7.702 0.0000000000
53574  43.890  -17.733  -7.875 0.0000000000
53575  43.958  -17.351  -8.305 0.0000000000
53576  44.575  -17.088  -8.038 0.0000000000
53577  49.116  -11.281  -8.553 0.0000000000
53578  48.546  -11.855  -8.816 0.0000000000
53579  49.150  -10.781  -8.969 0.0000000000
53580  49.132  -10.365  -9.377 0.0000000000
53581  49.749  -9.661  -9.145 0.0000000000
53588  52.366  -10.442  -3.014 0.0000000000
53872  37.468  -10.598  1.318 0.0000000000
53873  37.099  -11.007  0.802 0.0000000000
53874  37.024  -11.492  0.872 0.0000000000
53875  36.520  -13.959  -0.214 0.0000000000
53876  36.545  -13.422  -0.297 0.0000000000
53877  36.466  -14.373  -0.829 0.0000000000
53878  36.361  -14.807  -1.496 0.0000000000
53879  36.315  -15.336  -1.405 0.0000000000
54247  27.480  22.198  -11.008 0.0000000000
54248  27.210  21.673  -11.148 0.0000000000
54249  27.248  21.491  -10.609 0.0000000000
54250  27.453  19.685  -9.633 0.0000000000
54251  27.227  19.949  -10.075 0.0000000000
54252  27.498  19.108  -9.895 0.0000000000
54253  27.569  18.571  -10.157 0.0000000000
54254  27.887  18.302  -9.791 0.0000000000
54697  35.950  10.165  -2.601 0.0000000000
54698  36.178  9.488  -2.923 0.0000000000
54699  36.218  8.665  -2.677 0.0000000000
54700  37.907  5.129  -2.694 0.0000000000
54701  37.577  5.840  -2.893 0.0000000000
54702  38.214  4.564  -3.106 0.0000000000
54703  38.310  3.972  -3.538 0.0000000000
54704  38.291  3.308  -3.378 0.0000000000
54705  45.866  -11.118  -12.711 0.0000000000
54706  45.714  -10.899  -13.047 0.0000000000
54707  46.417  -10.199  -12.907 0.0000000000
54708  48.176  -7.064  -13.166 0.0000000000
54709  47.500  -8.103  -13.271 0.0000000000
54710  47.966  -7.004  -13.497 0.0000000000
54711  47.777  -6.824  -13.864 0.0000000000
54712  48.345  -5.859  -13.725 0.0000000000
54713  48.674  -4.694  -13.953 0.0000000000
54714  48.924  -4.728  -13.602 0.0000000000
54715  50.047  -2.781  -12.734 0.0000000000
54716  49.860  -2.541  -13.227 0.0000000000
54717  50.282  -1.631  -12.915 0.0000000000
54718  50.521  -0.460  -13.121 0.0000000000
54719  50.754  -0.472  -12.686 0.0000000000
55147  32.451  10.399  11.773 0.0000000000
55148  32.651  9.416  11.798 0.0000000000
55149  32.653  10.241  12.018 0.0000000000
55150  33.151  10.727  12.623 0.0000000000
55151  33.097  9.948  12.465 0.0000000000
55152  33.335  9.821  12.639 0.0000000000
55153  33.462  8.813  12.649 0.0000000000
55154  33.578  9.661  12.776 0.0000000000
55266  31.508  29.852  0.276 0.0000000000
55268  31.983  17.912  12.038 0.0000000000
55269  31.627  17.872  11.736 0.0000000000
55270  31.759  17.192  11.927 0.0000000000
55271  31.622  14.809  11.708 0.0000000000
55272  31.451  15.538  11.542 0.0000000000
55273  31.397  14.672  11.325 0.0000000000
55274  31.212  14.542  10.948 0.0000000000
55275  31.391  13.784  11.101 0.0000000000
55276  31.451  12.965  10.836 0.0000000000
55277  31.597  13.090  11.245 0.0000000000
55278  32.197  11.919  11.882 0.0000000000
55279  32.026  11.782  11.514 0.0000000000
55280  32.240  11.108  11.647 0.0000000000
55281  32.297  10.364  11.392 0.0000000000
55845  40.047  -2.894  -18.430 0.0000000000
55846  39.859  -2.541  -18.454 0.0000000000
55847  40.357  -2.495  -19.141 0.0000000000
55848  41.298  -1.153  -21.115 0.0000000000
55849  40.846  -1.533  -20.528 0.0000000000
55850  41.023  -0.954  -21.174 0.0000000000
55851  40.731  -0.719  -21.221 0.0000000000
55852  41.169  -0.224  -21.842 0.0000000000
56094  44.854  -22.024  -0.199 0.0000000000
56095  45.021  -21.796  -0.661 0.0000000000
56096  45.537  -21.318  -0.290 0.0000000000
56097  47.293  -19.270  -0.077 0.0000000000
56098  46.893  -19.805  -0.458 0.0000000000
56099  47.540  -19.021  -0.549 0.0000000000
56100  47.772  -18.742  -1.037 0.0000000000
56101  48.203  -18.182  -0.655 0.0000000000
56497  38.370  -1.099  0.161 0.0000000000
56498  38.109  -1.581  -0.340 0.0000000000
56499  37.960  -2.186  -0.287 0.0000000000
56500  37.342  -5.112  -1.223 0.0000000000
56501  37.337  -4.424  -1.241 0.0000000000
56502  37.109  -5.549  -1.675 0.0000000000
56503  36.743  -6.040  -2.213 0.0000000000
56504  36.787  -6.627  -2.132 0.0000000000
56505  35.932  -14.775  -5.776 0.0000000000
56506  35.808  -14.272  -5.833 0.0000000000
56507  36.212  -15.017  -6.450 0.0000000000
56508  37.852  -15.954  -8.230 0.0000000000
56509  37.150  -15.416  -7.757 0.0000000000
56510  37.714  -15.530  -8.344 0.0000000000
56511  37.521  -15.092  -8.392 0.0000000000
56512  38.294  -15.588  -8.890 0.0000000000
56513  38.885  -15.574  -9.411 0.0000000000
56514  39.062  -15.952  -9.279 0.0000000000
56515  41.212  -16.598  -9.705 0.0000000000
56516  40.967  -16.334  -9.923 0.0000000000
56517  42.012  -16.253  -10.081 0.0000000000
56518  42.771  -15.799  -10.369 0.0000000000
56519  42.889  -16.057  -10.077 0.0000000000
57630  27.530  15.644  -13.157 0.0000000000
57631  27.229  15.694  -13.439 0.0000000000
57632  27.843  14.980  -13.487 0.0000000000
58972  31.469  17.212  -4.940 0.0000000000
58973  31.726  16.676  -5.289 0.0000000000
58974  32.336  16.423  -5.172 0.0000000000
58975  34.876  14.482  -5.971 0.0000000000
58976  34.183  14.778  -5.950 0.0000000000
58977  35.069  13.971  -6.387 0.0000000000
58978  35.239  13.458  -6.795 0.0000000000
58979  35.764  13.064  -6.777 0.0000000000
58980  37.410  2.651  -6.747 0.0000000000
58981  37.477  3.245  -6.882 0.0000000000
58982  37.325  1.901  -7.281 0.0000000000
58983  37.482  -0.703  -9.176 0.0000000000
58984  37.398  0.549  -8.478 0.0000000000
58985  37.519  -0.149  -9.194 0.0000000000
58986  37.529  0.448  -9.227 0.0000000000
58987  37.671  -0.805  -9.947 0.0000000000
58988  37.844  -1.294  -10.690 0.0000000000
58989  37.841  -1.828  -10.693 0.0000000000
58990  38.129  -4.036  -12.348 0.0000000000
58991  38.172  -3.604  -12.374 0.0000000000
58992  38.359  -4.310  -13.180 0.0000000000
58993  38.584  -4.539  -13.920 0.0000000000
58994  38.596  -4.921  -13.871 0.0000000000
58995  35.532  -6.775  -6.160 0.0000000000
58996  35.620  -6.173  -6.189 0.0000000000
58997  35.691  -7.209  -6.844 0.0000000000
58998  36.453  -8.895  -8.904 0.0000000000
58999  36.149  -8.037  -8.212 0.0000000000
59000  36.426  -8.385  -8.955 0.0000000000
59001  36.499  -7.926  -9.022 0.0000000000
59002  36.772  -8.687  -9.698 0.0000000000
59003  43.834  -8.701  -15.824 0.0000000000
59004  43.064  -9.090  -15.694 0.0000000000
59005  43.689  -8.431  -16.095 0.0000000000
59006  43.881  -7.202  -16.941 0.0000000000
59007  43.303  -7.940  -16.535 0.0000000000
59008  43.096  -7.720  -16.714 0.0000000000
59009  42.292  -8.021  -16.460 0.0000000000
59010  42.919  -7.431  -16.934 0.0000000000
59011  42.720  -7.165  -17.114 0.0000000000
59012  43.492  -6.763  -17.371 0.0000000000
59013  45.172  -4.255  -18.429 0.0000000000
59014  44.574  -5.025  -18.263 0.0000000000
59015  45.005  -4.032  -18.716 0.0000000000
59016  44.791  -3.853  -18.972 0.0000000000
59017  45.367  -3.004  -19.182 0.0000000000
59018  45.691  -1.947  -19.683 0.0000000000
59019  45.901  -2.112  -19.387 0.0000000000
59020  46.988  -0.232  -19.450 0.0000000000
59021  46.799  -0.024  -19.819 0.0000000000
59022  47.179  1.094  -19.971 0.0000000000
59023  47.241  2.310  -20.403 0.0000000000
59024  47.456  2.120  -20.004 0.0000000000
60322  37.392  -3.846  7.269 0.0000000000
60323  37.006  -4.822  7.106 0.0000000000
60324  37.370  -3.871  7.690 0.0000000000
60325  36.737  -3.038  8.816 0.0000000000
60326  37.087  -3.961  8.420 0.0000000000
60327  36.970  -3.992  8.794 0.0000000000
60328  36.768  -4.946  8.665 0.0000000000
60329  36.838  -3.996  9.187 0.0000000000
60330  34.055  0.120  13.001 0.0000000000
60331  34.268  -0.711  12.725 0.0000000000
60332  34.321  -0.776  13.075 0.0000000000
60333  35.002  -2.519  13.524 0.0000000000
60334  34.997  -2.515  13.188 0.0000000000
60335  35.318  -3.380  13.187 0.0000000000
60336  35.578  -4.278  12.804 0.0000000000
60337  35.582  -4.314  13.117 0.0000000000
60338  35.468  -5.317  12.963 0.0000000000
60339  35.473  -4.364  13.418 0.0000000000
60340  35.363  -3.540  14.451 0.0000000000
60341  35.402  -4.483  14.055 0.0000000000
60342  35.388  -4.543  14.364 0.0000000000
60343  35.258  -5.465  14.292 0.0000000000
60344  35.440  -4.525  14.698 0.0000000000
60346  36.730  11.553  12.607 0.0000000000
60349  37.163  9.645  12.675 0.0000000000
60350  37.178  8.807  12.834 0.0000000000
60351  36.847  8.129  13.094 0.0000000000
60352  37.205  7.976  12.992 0.0000000000
60356  38.510  0.016  16.815 0.0000000000
60357  38.500  0.749  16.409 0.0000000000
60358  38.107  0.147  16.734 0.0000000000
60359  37.746  0.232  16.611 0.0000000000
60360  37.756  -0.527  16.957 0.0000000000
60361  37.399  -1.273  17.119 0.0000000000
60362  37.754  -1.314  17.266 0.0000000000
60363  38.019  -2.890  17.821 0.0000000000
60364  37.677  -2.887  17.669 0.0000000000
60365  37.616  -3.683  17.767 0.0000000000
60366  37.208  -4.498  17.609 0.0000000000
60367  37.521  -4.556  17.781 0.0000000000
60368  37.391  -5.420  17.715 0.0000000000
60369  37.836  -4.587  17.970 0.0000000000
60370  39.134  -3.903  18.220 0.0000000000
60371  38.612  -4.671  18.175 0.0000000000
60372  39.024  -4.714  18.264 0.0000000000
60373  38.860  -5.541  18.182 0.0000000000
60374  39.420  -4.778  18.274 0.0000000000
60378  44.423  -4.545  16.067 0.0000000000
60379  44.082  -4.380  16.437 0.0000000000
60380  43.815  -5.195  16.401 0.0000000000
60381  43.146  -5.849  16.554 0.0000000000
60382  43.431  -5.987  16.225 0.0000000000
60383  42.952  -6.782  16.022 0.0000000000
60384  43.693  -6.116  15.886 0.0000000000
60659  29.874  25.865  -7.310 0.0000000000
60660  29.408  25.794  -6.675 0.0000000000
60661  28.813  25.234  -6.286 0.0000000000
60662  29.095  25.691  -6.138 0.0000000000
60663  28.859  25.818  -4.887 0.0000000000
60664  28.661  25.354  -5.083 0.0000000000
60665  28.571  25.085  -4.547 0.0000000000
60666  28.450  24.225  -4.233 0.0000000000
60667  28.541  24.740  -4.055 0.0000000000
60668  29.513  24.107  -0.036 0.0000000000
60669  29.612  23.686  -0.348 0.0000000000
60670  29.960  23.084  0.006 0.0000000000
60671  32.019  20.780  0.195 0.0000000000
60672  31.540  21.222  -0.117 0.0000000000
60673  32.451  20.429  -0.182 0.0000000000
60674  32.797  20.078  -0.613 0.0000000000
60675  33.234  19.733  -0.328 0.0000000000
60676  33.944  19.080  -0.521 0.0000000000
60677  33.563  19.409  -0.054 0.0000000000
60678  33.467  18.855  0.971 0.0000000000
60679  33.892  18.613  0.519 0.0000000000
60680  33.966  18.112  0.767 0.0000000000
60681  34.368  17.420  0.517 0.0000000000
60682  33.942  17.577  0.987 0.0000000000
60683  31.634  28.425  5.969 0.0000000000
60684  31.258  28.352  5.665 0.0000000000
60685  31.125  27.853  6.199 0.0000000000
60686  30.267  25.894  7.029 0.0000000000
60687  30.282  26.498  6.524 0.0000000000
60688  30.019  25.730  6.609 0.0000000000
60689  29.829  25.541  6.209 0.0000000000
60690  29.845  24.918  6.639 0.0000000000
60691  30.867  16.071  7.214 0.0000000000
60692  30.849  16.777  6.961 0.0000000000
60693  31.015  15.811  6.698 0.0000000000
60694  31.619  14.270  5.353 0.0000000000
60695  31.371  15.237  5.708 0.0000000000
60696  31.610  14.976  5.164 0.0000000000
60697  31.618  15.635  4.963 0.0000000000
60698  31.832  14.694  4.632 0.0000000000
60699  32.062  14.460  4.128 0.0000000000
60700  32.040  13.778  4.320 0.0000000000
60701  32.679  11.216  4.036 0.0000000000
60702  32.587  11.890  3.768 0.0000000000
60703  32.961  10.915  3.567 0.0000000000
60704  33.197  10.642  3.096 0.0000000000
60705  33.383  9.875  3.372 0.0000000000
60706  33.809  8.900  3.200 0.0000000000
60707  33.586  9.243  3.644 0.0000000000
60708  33.676  8.297  4.632 0.0000000000
60709  33.946  7.913  4.177 0.0000000000
60710  34.116  7.190  4.399 0.0000000000
60711  34.504  6.014  4.113 0.0000000000
60712  34.284  6.429  4.605 0.0000000000
60713  33.823  3.582  7.986 0.0000000000
60714  34.059  3.334  7.554 0.0000000000
60715  34.208  2.625  7.715 0.0000000000
60716  35.551  0.175  7.298 0.0000000000
60717  35.280  0.791  7.116 0.0000000000
60718  35.957  -0.061  6.865 0.0000000000
60719  36.398  -0.398  6.394 0.0000000000
60720  36.684  -0.946  6.591 0.0000000000
60721  37.370  -1.793  6.304 0.0000000000
60722  36.971  -1.489  6.790 0.0000000000
60723  37.120  -2.338  7.584 0.0000000000
60724  37.415  -2.659  7.056 0.0000000000
60725  37.483  -3.248  7.167 0.0000000000
60726  37.314  -4.205  6.629 0.0000000000
62144  38.317  -13.436  6.942 0.0000000000
62145  38.180  -14.027  6.408 0.0000000000
62146  38.143  -14.057  6.861 0.0000000000
62147  37.095  -15.238  7.120 0.0000000000
62148  37.020  -15.130  6.681 0.0000000000
62149  36.241  -15.731  6.465 0.0000000000
62150  35.479  -16.386  5.669 0.0000000000
62151  35.613  -16.402  6.147 0.0000000000
62155  34.538  -23.820  3.906 0.0000000000
62156  34.221  -23.130  4.124 0.0000000000
62157  34.762  -23.789  3.434 0.0000000000
62158  34.999  -23.805  2.936 0.0000000000
62159  35.380  -24.346  2.776 0.0000000000
62160  36.060  -24.776  2.194 0.0000000000
62161  35.791  -24.814  2.680 0.0000000000
62162  36.505  -25.672  3.030 0.0000000000
62163  36.787  -25.585  2.556 0.0000000000
62164  37.290  -25.867  2.599 0.0000000000
62165  38.194  -25.917  2.167 0.0000000000
62166  37.827  -26.060  2.655 0.0000000000
62415  34.672  11.563  -9.606 0.0000000000
62416  34.180  12.087  -9.715 0.0000000000
62417  34.857  11.058  -10.030 0.0000000000
62418  35.602  8.589  -11.234 0.0000000000
62419  35.101  9.836  -10.922 0.0000000000
62420  35.256  9.136  -11.450 0.0000000000
62421  34.891  9.723  -11.659 0.0000000000
62422  35.409  8.527  -11.969 0.0000000000
62423  37.955  1.748  -18.604 0.0000000000
62424  37.679  2.246  -18.115 0.0000000000
62425  37.635  2.108  -18.741 0.0000000000
62427  36.947  2.711  -19.068 0.0000000000
63159  36.131  -20.946  -1.548 0.0000000000
63160  36.223  -20.657  -1.935 0.0000000000
63161  36.445  -21.189  -2.190 0.0000000000
63162  37.868  -21.877  -3.516 0.0000000000
63163  37.365  -21.508  -3.411 0.0000000000
63164  37.956  -21.569  -3.959 0.0000000000
63165  38.055  -21.234  -4.355 0.0000000000
63166  38.610  -21.538  -4.420 0.0000000000
63167  46.087  -18.423  -4.839 0.0000000000
63168  45.468  -18.792  -5.107 0.0000000000
63169  46.154  -18.035  -5.220 0.0000000000
63170  46.916  -16.437  -6.137 0.0000000000
63171  46.266  -17.243  -6.014 0.0000000000
63172  46.333  -16.847  -6.412 0.0000000000
63173  45.748  -17.230  -6.681 0.0000000000
63174  46.435  -16.398  -6.798 0.0000000000
63175  46.506  -15.962  -7.237 0.0000000000
63176  47.124  -15.488  -6.924 0.0000000000
63177  49.074  -13.063  -6.929 0.0000000000
63178  48.446  -13.648  -7.182 0.0000000000
63179  49.058  -12.679  -7.335 0.0000000000
63180  49.076  -12.253  -7.759 0.0000000000
63181  49.659  -11.646  -7.505 0.0000000000
63697  37.831  -5.985  0.601 0.0000000000
63698  37.805  -6.653  0.011 0.0000000000
63699  37.829  -7.212  0.084 0.0000000000
63700  37.002  -9.768  -0.636 0.0000000000
63701  37.134  -9.227  -0.696 0.0000000000
63702  36.663  -10.234  -1.202 0.0000000000
63703  36.344  -10.686  -1.789 0.0000000000
63704  36.281  -11.242  -1.765 0.0000000000
63705  36.476  -11.946  -0.449 0.0000000000
63706  36.590  -11.445  -0.466 0.0000000000
63707  36.322  -12.400  -1.046 0.0000000000
63708  35.939  -14.005  -2.890 0.0000000000
63709  36.048  -13.119  -2.232 0.0000000000
63710  35.901  -13.472  -2.889 0.0000000000
63711  36.000  -12.945  -2.838 0.0000000000
63712  35.820  -13.819  -3.553 0.0000000000
63713  35.777  -14.177  -4.271 0.0000000000
63714  35.834  -14.697  -4.254 0.0000000000
63715  36.424  -16.684  -5.571 0.0000000000
63716  36.225  -16.226  -5.616 0.0000000000
63717  36.784  -16.870  -6.246 0.0000000000
63718  37.229  -17.018  -6.869 0.0000000000
63719  37.390  -17.482  -6.754 0.0000000000
64825  26.834  20.984  -13.534 0.0000000000
64827  26.608  20.451  -13.607 0.0000000000
64828  26.383  19.874  -13.652 0.0000000000
64829  26.412  19.814  -13.174 0.0000000000
64830  26.771  20.618  -11.394 0.0000000000
64831  26.694  20.768  -11.870 0.0000000000
64832  26.682  20.008  -11.561 0.0000000000
64833  26.970  18.031  -11.748 0.0000000000
64834  26.647  18.812  -11.907 0.0000000000
64835  26.711  18.199  -12.133 0.0000000000
64836  26.508  18.354  -12.533 0.0000000000
64837  26.833  17.588  -12.350 0.0000000000
64838  27.022  16.916  -12.548 0.0000000000
64839  27.311  16.780  -12.239 0.0000000000
64840  28.940  15.208  -12.113 0.0000000000
64841  28.579  15.328  -12.342 0.0000000000
64842  29.289  14.602  -12.548 0.0000000000
66172  36.592  14.849  -4.572 0.0000000000
66173  36.685  14.291  -4.972 0.0000000000
66174  36.920  13.829  -4.703 0.0000000000
66175  36.722  11.004  -4.531 0.0000000000
66176  36.830  11.607  -4.786 0.0000000000
66177  36.812  10.280  -4.871 0.0000000000
66178  36.976  9.539  -5.200 0.0000000000
66179  37.006  8.874  -4.972 0.0000000000
66180  36.742  8.087  -3.585 0.0000000000
66181  36.645  8.856  -3.838 0.0000000000
66182  37.045  7.404  -3.895 0.0000000000
66183  38.055  4.647  -4.880 0.0000000000
66184  37.820  6.097  -4.619 0.0000000000
66185  37.882  5.389  -5.047 0.0000000000
66186  37.715  6.100  -5.225 0.0000000000
66187  37.867  4.729  -5.434 0.0000000000
66188  37.789  4.041  -5.823 0.0000000000
66189  37.622  3.381  -5.693 0.0000000000
66190  36.895  0.325  -6.358 0.0000000000
66191  37.041  0.859  -6.520 0.0000000000
66192  36.930  -0.398  -7.031 0.0000000000
66193  37.054  -1.064  -7.748 0.0000000000
66194  36.956  -1.546  -7.702 0.0000000000
66195  38.962  -12.509  -11.364 0.0000000000
66196  38.851  -12.129  -11.488 0.0000000000
66197  39.569  -12.453  -11.951 0.0000000000
66198  41.851  -12.102  -13.403 0.0000000000
66199  40.941  -12.133  -13.080 0.0000000000
66200  41.712  -11.779  -13.609 0.0000000000
66201  41.497  -11.503  -13.768 0.0000000000
66202  42.405  -11.370  -14.037 0.0000000000
66203  45.365  -10.485  -13.671 0.0000000000
66204  44.551  -11.128  -13.745 0.0000000000
66205  45.174  -10.332  -13.980 0.0000000000
66206  45.425  -9.007  -14.822 0.0000000000
66207  44.813  -9.856  -14.569 0.0000000000
66208  44.656  -9.621  -14.856 0.0000000000
66209  43.741  -10.262  -14.771 0.0000000000
66210  44.406  -9.431  -15.086 0.0000000000
66211  44.280  -9.134  -15.385 0.0000000000
66212  45.024  -8.538  -15.394 0.0000000000
66213  46.669  -5.684  -15.985 0.0000000000
66214  46.064  -6.618  -15.997 0.0000000000
66215  46.478  -5.528  -16.326 0.0000000000
66216  46.282  -5.394  -16.639 0.0000000000
66217  46.855  -4.367  -16.687 0.0000000000
66218  47.173  -3.246  -17.043 0.0000000000
66219  47.376  -3.350  -16.673 0.0000000000
66220  48.503  -1.634  -16.203 0.0000000000
66221  48.330  -1.334  -16.650 0.0000000000
66222  48.733  -0.460  -16.563 0.0000000000
66223  48.922  0.805  -16.951 0.0000000000
66224  49.084  0.531  -16.476 0.0000000000
66225  49.245  -2.181  -14.471 0.0000000000
66226  49.081  -2.011  -14.887 0.0000000000
66227  49.501  -1.008  -14.749 0.0000000000
67522  33.428  3.054  9.706 0.0000000000
67523  33.700  2.078  9.789 0.0000000000
67524  33.347  2.950  10.037 0.0000000000
67525  33.071  3.805  11.060 0.0000000000
67526  33.271  2.959  10.824 0.0000000000
67527  33.236  2.888  11.183 0.0000000000
67528  33.436  2.007  11.323 0.0000000000
67529  33.218  2.827  11.577 0.0000000000
67530  32.892  7.398  11.875 0.0000000000
67531  32.846  6.560  11.681 0.0000000000
67532  32.984  6.354  11.939 0.0000000000
67533  33.178  4.465  12.627 0.0000000000
67534  33.083  4.496  12.301 0.0000000000
67535  33.164  3.643  12.491 0.0000000000
67536  33.265  2.787  12.292 0.0000000000
67537  33.328  2.716  12.624 0.0000000000
67538  33.567  1.808  12.792 0.0000000000
67539  33.449  2.661  12.956 0.0000000000
67540  33.772  3.383  13.691 0.0000000000
67541  33.759  2.592  13.591 0.0000000000
67542  33.926  2.541  13.895 0.0000000000
67543  34.111  1.603  14.087 0.0000000000
67544  34.124  2.445  14.176 0.0000000000
67568  40.964  0.058  16.298 0.0000000000
67865  30.174  28.522  -2.703 0.0000000000
67866  29.702  27.872  -2.426 0.0000000000
67867  29.859  28.255  -2.111 0.0000000000
67870  31.271  29.593  -1.427 0.0000000000
67871  29.743  28.096  -0.273 0.0000000000
67872  30.012  28.492  -0.853 0.0000000000
67873  29.594  27.734  -0.617 0.0000000000
67874  29.507  27.437  -0.983 0.0000000000
67875  29.375  26.953  -0.406 0.0000000000
67876  29.241  26.076  -0.206 0.0000000000
67877  29.282  26.447  0.140 0.0000000000
67878  29.212  25.784  1.396 0.0000000000
67879  29.264  25.351  1.055 0.0000000000
67880  29.371  24.754  1.473 0.0000000000
67881  29.697  23.738  1.495 0.0000000000
67882  29.551  24.135  1.869 0.0000000000
67883  31.281  23.565  9.763 0.0000000000
67884  30.946  23.542  9.435 0.0000000000
67885  31.010  22.856  9.772 0.0000000000
67886  30.748  20.547  9.990 0.0000000000
67887  30.637  21.245  9.695 0.0000000000
67888  30.558  20.408  9.577 0.0000000000
67889  30.414  20.295  9.137 0.0000000000
67890  30.535  19.587  9.435 0.0000000000
67891  31.072  17.664  10.994 0.0000000000
67892  30.998  18.360  10.783 0.0000000000
67893  30.895  17.549  10.572 0.0000000000
67894  30.716  16.411  9.486 0.0000000000
67895  30.695  17.254  9.712 0.0000000000
67896  30.670  17.019  9.222 0.0000000000
67897  30.617  17.759  8.992 0.0000000000
67898  30.710  16.799  8.718 0.0000000000
67899  30.746  16.592  8.250 0.0000000000
67900  30.795  15.855  8.456 0.0000000000
67901  31.196  13.319  8.030 0.0000000000
67902  31.120  14.014  7.849 0.0000000000
67903  31.328  13.098  7.534 0.0000000000
67904  31.444  12.831  7.052 0.0000000000
67905  31.587  12.137  7.210 0.0000000000
67906  31.893  11.224  6.946 0.0000000000
67907  31.706  11.524  7.466 0.0000000000
67908  31.902  10.434  8.393 0.0000000000
67909  32.036  10.202  7.896 0.0000000000
67910  32.218  9.578  8.123 0.0000000000
67911  32.563  8.644  7.837 0.0000000000
67912  32.406  8.891  8.314 0.0000000000
67913  31.702  11.337  10.293 0.0000000000
67914  31.686  11.129  9.820 0.0000000000
67915  31.891  10.461  10.006 0.0000000000
67916  32.497  7.932  9.596 0.0000000000
67917  32.361  8.659  9.414 0.0000000000
67918  32.572  7.714  9.121 0.0000000000
67919  32.707  7.452  8.677 0.0000000000
67920  32.864  6.662  8.814 0.0000000000
67921  33.172  5.635  8.529 0.0000000000
67922  32.994  5.949  8.994 0.0000000000
67923  33.054  4.804  9.825 0.0000000000
67924  33.189  4.533  9.390 0.0000000000
67925  33.282  3.783  9.553 0.0000000000
67926  33.599  2.859  9.278 0.0000000000
69344  37.037  -14.024  10.241 0.0000000000
69345  37.655  -14.501  9.889 0.0000000000
69346  37.557  -14.558  10.327 0.0000000000
69348  37.451  -15.815  10.119 0.0000000000
69615  37.590  2.248  -12.486 0.0000000000
69616  37.478  2.803  -12.690 0.0000000000
69617  37.769  1.816  -13.270 0.0000000000
69618  38.430  0.251  -15.491 0.0000000000
69619  38.133  1.072  -14.813 0.0000000000
69620  38.271  0.863  -15.529 0.0000000000
69621  38.125  1.357  -15.671 0.0000000000
69622  38.419  0.655  -16.292 0.0000000000
69623  39.558  -1.727  -18.509 0.0000000000
69624  39.267  -1.444  -17.750 0.0000000000
69625  39.402  -1.284  -18.418 0.0000000000
69626  39.125  -0.335  -19.107 0.0000000000
69627  39.057  -0.436  -18.378 0.0000000000
69628  38.896  -0.034  -18.361 0.0000000000
69629  38.635  0.453  -17.651 0.0000000000
69630  38.676  0.498  -18.419 0.0000000000
69631  38.470  0.890  -18.431 0.0000000000
69632  38.704  0.513  -19.106 0.0000000000
70359  40.136  -23.676  -2.286 0.0000000000
70360  40.232  -23.390  -2.706 0.0000000000
70361  40.906  -23.425  -2.560 0.0000000000
70362  43.039  -22.431  -2.777 0.0000000000
70363  42.374  -22.618  -3.028 0.0000000000
70364  43.133  -22.107  -3.210 0.0000000000
70365  43.184  -21.808  -3.615 0.0000000000
70366  43.813  -21.557  -3.368 0.0000000000
70367  45.331  -21.262  -1.540 0.0000000000
70368  44.818  -21.595  -1.866 0.0000000000
70369  45.568  -20.876  -2.005 0.0000000000
70370  46.463  -19.498  -2.903 0.0000000000
70371  45.771  -20.243  -2.828 0.0000000000
70372  45.842  -19.890  -3.229 0.0000000000
70373  45.211  -20.278  -3.511 0.0000000000
70374  45.913  -19.550  -3.602 0.0000000000
70375  46.011  -19.142  -4.026 0.0000000000
70376  46.643  -18.746  -3.732 0.0000000000
70377  48.614  -16.609  -3.647 0.0000000000
70378  48.027  -17.090  -3.937 0.0000000000
70379  48.667  -16.228  -4.069 0.0000000000
70380  48.694  -15.835  -4.492 0.0000000000
70381  49.292  -15.327  -4.211 0.0000000000
71572  37.688  4.029  -0.897 0.0000000000
71573  38.127  3.535  -1.276 0.0000000000
71574  38.351  2.849  -1.130 0.0000000000
71575  37.815  -0.153  -1.627 0.0000000000
71576  38.029  0.496  -1.742 0.0000000000
71577  37.413  -0.653  -2.061 0.0000000000
71578  37.052  -1.142  -2.515 0.0000000000
71579  36.931  -1.784  -2.466 0.0000000000
71580  37.400  -2.618  -1.313 0.0000000000
71581  37.444  -2.009  -1.363 0.0000000000
71582  37.051  -3.131  -1.792 0.0000000000
71583  36.197  -5.301  -3.450 0.0000000000
71584  36.571  -4.061  -2.814 0.0000000000
71585  36.193  -4.651  -3.507 0.0000000000
71586  36.261  -4.157  -3.579 0.0000000000
71587  35.922  -5.249  -4.172 0.0000000000
71588  35.742  -5.788  -4.805 0.0000000000
71589  35.614  -6.333  -4.750 0.0000000000
71590  35.301  -8.868  -6.076 0.0000000000
71591  35.337  -8.306  -6.087 0.0000000000
71592  35.503  -9.239  -6.722 0.0000000000
71593  35.764  -9.606  -7.390 0.0000000000
71594  35.771  -10.081  -7.378 0.0000000000
71595  37.439  -7.538  -0.963 0.0000000000
71596  37.466  -6.977  -1.014 0.0000000000
71597  37.105  -7.991  -1.427 0.0000000000
71598  35.752  -9.745  -3.052 0.0000000000
71599  36.194  -8.824  -2.494 0.0000000000
71600  35.753  -9.243  -3.114 0.0000000000
71601  35.795  -8.694  -3.154 0.0000000000
71602  35.386  -9.659  -3.806 0.0000000000
71603  35.559  -13.295  -5.880 0.0000000000
71604  35.404  -12.492  -5.153 0.0000000000
71605  35.498  -12.841  -5.910 0.0000000000
71606  35.581  -12.136  -6.589 0.0000000000
71607  35.319  -11.813  -5.874 0.0000000000
71608  35.295  -11.321  -5.876 0.0000000000
71609  35.255  -10.434  -5.216 0.0000000000
71610  35.265  -10.836  -5.961 0.0000000000
71611  35.212  -10.301  -5.941 0.0000000000
71612  35.483  -11.197  -6.694 0.0000000000
71613  36.793  -12.523  -8.777 0.0000000000
71614  36.185  -11.781  -8.057 0.0000000000
71615  36.702  -12.040  -8.780 0.0000000000
71616  36.631  -11.667  -8.818 0.0000000000
71617  37.273  -12.237  -9.475 0.0000000000
71618  37.831  -12.380  -10.124 0.0000000000
71619  37.879  -12.773  -10.015 0.0000000000
71620  39.544  -13.996  -10.937 0.0000000000
71621  39.410  -13.633  -11.066 0.0000000000
71622  40.253  -13.894  -11.476 0.0000000000
71623  40.999  -13.669  -11.975 0.0000000000
71624  41.179  -13.979  -11.822 0.0000000000
71625  40.359  -15.355  -10.447 0.0000000000
71626  40.162  -15.026  -10.594 0.0000000000
71627  41.130  -15.150  -10.905 0.0000000000
71628  43.463  -14.153  -11.638 0.0000000000
71629  42.569  -14.422  -11.600 0.0000000000
71630  43.261  -13.941  -11.893 0.0000000000
71631  43.100  -13.666  -12.142 0.0000000000
71632  43.981  -13.325  -12.128 0.0000000000
71633  44.640  -12.645  -12.334 0.0000000000
71634  44.813  -12.832  -12.042 0.0000000000
71635  46.593  -11.644  -11.432 0.0000000000
71636  46.457  -11.466  -11.739 0.0000000000
71637  47.188  -10.719  -11.551 0.0000000000
71638  47.746  -9.728  -11.730 0.0000000000
71639  47.953  -9.793  -11.372 0.0000000000
72922  33.537  16.453  12.692 0.0000000000
72923  33.663  15.599  12.738 0.0000000000
72924  33.934  16.243  12.724 0.0000000000
72925  35.005  16.408  12.617 0.0000000000
72926  34.688  15.799  12.686 0.0000000000
72927  35.079  15.544  12.601 0.0000000000
72928  35.168  14.724  12.650 0.0000000000
72929  35.472  15.320  12.509 0.0000000000
73281  32.093  27.273  7.682 0.0000000000
73282  32.520  27.217  7.900 0.0000000000
73301  33.352  25.778  9.282 0.0000000000
73302  33.385  26.399  8.810 0.0000000000
73303  32.885  25.918  9.106 0.0000000000
73304  32.417  26.037  8.899 0.0000000000
73305  32.422  25.420  9.338 0.0000000000
73306  32.006  24.878  9.550 0.0000000000
73307  32.432  24.784  9.759 0.0000000000
73308  32.975  23.422  10.734 0.0000000000
73309  32.510  23.439  10.566 0.0000000000
73310  32.571  22.795  10.925 0.0000000000
73311  32.179  22.174  11.063 0.0000000000
73312  32.641  22.130  11.282 0.0000000000
73314  34.483  22.946  11.063 0.0000000000
73315  34.565  22.323  11.389 0.0000000000
73316  33.789  20.600  12.101 0.0000000000
73317  33.692  21.287  11.854 0.0000000000
73318  33.300  20.679  12.009 0.0000000000
73319  32.802  20.738  11.885 0.0000000000
73320  32.911  20.019  12.118 0.0000000000
73321  32.564  19.341  12.122 0.0000000000
73322  33.025  19.298  12.306 0.0000000000
73323  33.666  17.801  12.630 0.0000000000
73324  33.228  17.875  12.543 0.0000000000
73325  33.366  17.159  12.629 0.0000000000
73326  33.073  16.460  12.612 0.0000000000
74978  26.637  15.839  -14.094 0.0000000000
74979  26.246  16.623  -14.255 0.0000000000
75015  44.070  1.071  -22.623 0.0000000000
75016  43.760  1.239  -22.872 0.0000000000
75017  44.077  2.301  -23.251 0.0000000000
75018  43.984  5.929  -24.631 0.0000000000
75019  43.893  4.799  -24.405 0.0000000000
75020  43.644  5.980  -24.914 0.0000000000
75021  43.294  6.034  -25.171 0.0000000000
78997  28.148  19.760  -7.189 0.0000000000
78998  28.273  19.264  -7.417 0.0000000000
78999  28.556  18.864  -7.030 0.0000000000
79000  30.193  16.889  -6.748 0.0000000000
79001  29.765  17.175  -6.993 0.0000000000
79002  30.496  16.421  -7.128 0.0000000000
79003  30.829  15.949  -7.526 0.0000000000
79004  31.308  15.645  -7.327 0.0000000000
79005  32.194  15.672  -6.028 0.0000000000
79006  31.646  15.964  -6.177 0.0000000000
79007  32.504  15.183  -6.465 0.0000000000
79008  34.000  13.394  -7.749 0.0000000000
79009  33.123  14.191  -7.343 0.0000000000
79010  33.501  13.688  -7.827 0.0000000000
79011  32.985  13.992  -7.904 0.0000000000
79012  33.831  13.156  -8.296 0.0000000000
79013  34.120  12.672  -8.757 0.0000000000
79014  34.666  12.269  -8.669 0.0000000000
79015  35.936  9.706  -8.902 0.0000000000
79016  35.669  10.208  -9.116 0.0000000000
79017  35.966  9.026  -9.277 0.0000000000
79018  36.110  8.307  -9.674 0.0000000000
79019  36.341  7.805  -9.456 0.0000000000
79020  36.712  13.039  -5.645 0.0000000000
79021  36.471  13.479  -5.831 0.0000000000
79022  36.702  12.384  -5.961 0.0000000000
79023  36.862  9.961  -6.555 0.0000000000
79024  36.744  11.121  -6.530 0.0000000000
79025  36.756  10.457  -6.820 0.0000000000
79026  36.577  10.941  -7.066 0.0000000000
79027  36.745  9.764  -7.065 0.0000000000
79028  37.425  4.558  -7.096 0.0000000000
79029  37.288  5.906  -6.856 0.0000000000
79030  37.299  5.197  -7.221 0.0000000000
79031  37.088  5.721  -7.981 0.0000000000
79032  36.957  6.424  -7.478 0.0000000000
79033  36.795  7.032  -7.717 0.0000000000
79034  36.667  8.319  -7.639 0.0000000000
79035  36.670  7.577  -7.976 0.0000000000
79036  36.537  8.114  -8.217 0.0000000000
79037  36.774  6.772  -8.386 0.0000000000
79038  37.314  4.073  -9.789 0.0000000000
79039  37.067  5.373  -9.389 0.0000000000
79040  37.212  4.639  -9.947 0.0000000000
79041  37.029  5.266  -10.090 0.0000000000
79042  37.287  4.097  -10.535 0.0000000000
79043  37.373  3.423  -11.178 0.0000000000
79044  37.477  2.842  -11.065 0.0000000000
79045  38.015  -0.018  -12.333 0.0000000000
79046  37.943  0.561  -12.373 0.0000000000
79047  38.195  -0.454  -13.092 0.0000000000
79048  38.395  -0.822  -13.816 0.0000000000
79049  38.411  -1.301  -13.810 0.0000000000
79050  38.156  -2.181  -12.329 0.0000000000
79051  38.128  -1.665  -12.297 0.0000000000
79052  38.339  -2.534  -13.151 0.0000000000
79053  38.977  -3.612  -15.499 0.0000000000
79054  38.704  -3.045  -14.723 0.0000000000
79055  38.927  -3.191  -15.469 0.0000000000
79056  38.904  -2.743  -15.452 0.0000000000
79057  39.187  -3.240  -16.243 0.0000000000
79058  39.456  -3.216  -17.016 0.0000000000
79059  39.563  -3.618  -17.036 0.0000000000
79060  40.679  -4.082  -18.300 0.0000000000
79061  40.523  -3.813  -18.356 0.0000000000
79062  41.067  -3.669  -18.927 0.0000000000
79063  41.462  -3.152  -19.548 0.0000000000
79064  41.669  -3.415  -19.466 0.0000000000
79065  38.547  2.463  -2.044 0.0000000000
79066  38.399  3.136  -2.165 0.0000000000
79067  38.212  1.938  -2.493 0.0000000000
79068  36.829  -0.318  -3.909 0.0000000000
79069  37.367  0.822  -3.441 0.0000000000
79070  36.932  0.304  -3.988 0.0000000000
79071  37.031  0.844  -4.082 0.0000000000
79072  36.567  -0.244  -4.553 0.0000000000
79073  35.699  -4.992  -6.284 0.0000000000
79074  35.815  -3.902  -5.654 0.0000000000
79075  35.776  -4.422  -6.348 0.0000000000
79076  36.105  -3.795  -7.090 0.0000000000
79077  36.048  -3.271  -6.352 0.0000000000
79078  36.169  -2.623  -6.360 0.0000000000
79079  36.268  -1.376  -5.665 0.0000000000
79080  36.298  -1.978  -6.341 0.0000000000
79081  36.455  -1.410  -6.326 0.0000000000
79082  36.361  -2.552  -6.996 0.0000000000
79083  36.756  -4.737  -9.139 0.0000000000
79084  36.610  -3.659  -8.409 0.0000000000
79085  36.847  -4.193  -9.136 0.0000000000
79086  36.970  -3.667  -9.148 0.0000000000
79087  37.065  -4.662  -9.852 0.0000000000
79088  38.634  -11.322  -11.690 0.0000000000
79089  37.974  -10.843  -11.036 0.0000000000
79090  38.544  -10.923  -11.742 0.0000000000
79091  38.843  -10.177  -12.589 0.0000000000
79092  38.257  -10.112  -11.856 0.0000000000
79093  38.146  -9.699  -11.906 0.0000000000
79094  37.595  -9.114  -11.200 0.0000000000
79095  38.082  -9.267  -11.978 0.0000000000
79096  41.372  -9.517  -15.110 0.0000000000
79097  40.695  -9.865  -14.538 0.0000000000
79098  40.549  -9.515  -14.730 0.0000000000
79099  38.955  -8.641  -13.573 0.0000000000
79100  39.061  -9.025  -13.561 0.0000000000
79101  38.399  -8.561  -12.818 0.0000000000
79102  37.915  -8.446  -12.071 0.0000000000
79103  37.858  -8.020  -12.092 0.0000000000
79104  37.503  -7.423  -11.415 0.0000000000
79105  37.908  -7.623  -12.174 0.0000000000
79106  38.297  -6.891  -13.014 0.0000000000
79107  37.853  -6.700  -12.166 0.0000000000
79108  37.875  -6.224  -12.193 0.0000000000
79109  37.604  -5.458  -11.448 0.0000000000
79110  37.953  -5.807  -12.301 0.0000000000
79111  38.002  -5.396  -12.294 0.0000000000
79112  38.300  -6.081  -13.083 0.0000000000
79113  39.552  -6.680  -15.398 0.0000000000
79114  39.009  -6.290  -14.578 0.0000000000
79115  39.397  -6.286  -15.322 0.0000000000
79116  39.364  -5.922  -15.394 0.0000000000
79117  39.851  -6.235  -16.081 0.0000000000
79118  42.295  -6.694  -17.438 0.0000000000
79119  41.568  -6.927  -17.062 0.0000000000
79120  42.101  -6.424  -17.586 0.0000000000
79121  42.241  -5.274  -18.368 0.0000000000
79122  41.690  -5.859  -17.809 0.0000000000
79123  41.506  -5.602  -17.928 0.0000000000
79124  40.868  -5.681  -17.444 0.0000000000
79125  41.348  -5.275  -18.066 0.0000000000
79126  41.125  -4.974  -18.094 0.0000000000
79127  41.842  -4.753  -18.615 0.0000000000
79128  43.367  -2.874  -20.174 0.0000000000
79129  42.704  -3.466  -19.739 0.0000000000
79130  43.080  -2.694  -20.294 0.0000000000
79131  42.839  -2.469  -20.442 0.0000000000
79132  43.415  -1.776  -20.911 0.0000000000
79133  43.700  -0.909  -21.493 0.0000000000
79134  44.019  -0.932  -21.377 0.0000000000
79135  45.196  0.778  -21.865 0.0000000000
79136  44.932  0.909  -22.101 0.0000000000
79137  45.272  1.902  -22.370 0.0000000000
79138  45.213  3.157  -22.852 0.0000000000
79139  45.494  3.078  -22.575 0.0000000000
79140  46.163  0.352  -20.771 0.0000000000
79141  45.966  0.441  -21.083 0.0000000000
79142  46.274  1.603  -21.293 0.0000000000
79143  46.364  5.254  -22.256 0.0000000000
79144  46.219  4.089  -22.142 0.0000000000
79145  46.085  5.360  -22.507 0.0000000000
79146  45.814  5.395  -22.847 0.0000000000
79155  47.754  -0.842  -17.894 0.0000000000
79156  47.555  -0.735  -18.279 0.0000000000
79157  47.937  0.401  -18.361 0.0000000000
79158  48.347  3.927  -19.051 0.0000000000
79159  48.099  2.850  -19.138 0.0000000000
79160  48.151  4.202  -19.499 0.0000000000
79161  47.933  4.413  -19.952 0.0000000000
83047  38.326  -10.862  3.328 0.0000000000
83048  38.273  -11.666  3.263 0.0000000000
83049  38.345  -10.913  3.756 0.0000000000
83050  37.785  -10.307  4.966 0.0000000000
83051  38.319  -11.002  4.590 0.0000000000
83052  38.190  -11.049  5.014 0.0000000000
83053  38.486  -11.795  5.073 0.0000000000
83054  37.989  -11.146  5.438 0.0000000000
83055  36.086  -6.821  6.623 0.0000000000
83056  35.956  -7.883  6.021 0.0000000000
83057  35.908  -7.896  6.445 0.0000000000
83058  36.032  -9.859  6.743 0.0000000000
83059  36.342  -9.843  6.368 0.0000000000
83060  36.756  -10.670  6.414 0.0000000000
83061  37.547  -11.360  6.156 0.0000000000
83062  37.278  -11.420  6.510 0.0000000000
83063  37.789  -12.096  6.746 0.0000000000
83064  37.022  -11.491  6.918 0.0000000000
83065  35.740  -10.911  7.903 0.0000000000
83066  36.481  -11.663  7.640 0.0000000000
83067  36.202  -11.777  7.970 0.0000000000
83068  36.875  -12.529  8.185 0.0000000000
83069  35.961  -11.854  8.340 0.0000000000
83070  34.291  0.337  10.010 0.0000000000
83071  34.779  -0.477  9.712 0.0000000000
83072  34.638  -0.508  10.089 0.0000000000
83073  35.409  -2.190  10.653 0.0000000000
83074  35.572  -2.184  10.286 0.0000000000
83075  36.052  -3.048  10.355 0.0000000000
83076  36.554  -4.026  9.950 0.0000000000
83077  36.430  -4.019  10.346 0.0000000000
83078  35.068  -2.334  12.117 0.0000000000
83079  35.096  -2.275  11.739 0.0000000000
83080  35.553  -3.215  11.772 0.0000000000
83081  35.833  -6.128  10.712 0.0000000000
83082  36.212  -5.140  10.967 0.0000000000
83083  35.898  -6.114  10.357 0.0000000000
83084  36.064  -6.042  10.014 0.0000000000
83085  35.348  -7.090  9.778 0.0000000000
83086  35.077  -8.022  9.253 0.0000000000
83087  34.957  -8.016  9.677 0.0000000000
83088  34.485  -10.141  9.862 0.0000000000
83089  34.637  -10.075  9.451 0.0000000000
83090  34.798  -11.143  9.413 0.0000000000
83091  35.427  -12.037  9.090 0.0000000000
83092  35.208  -12.074  9.485 0.0000000000
83093  35.767  -12.818  9.677 0.0000000000
83094  34.955  -12.091  9.865 0.0000000000
83095  34.083  -11.116  11.028 0.0000000000
83096  34.482  -12.058  10.676 0.0000000000
83097  34.285  -12.108  11.095 0.0000000000
83098  34.736  -12.987  11.256 0.0000000000
83099  34.108  -12.123  11.506 0.0000000000
83100  34.603  -7.276  12.736 0.0000000000
83101  34.222  -8.155  12.327 0.0000000000
83102  34.173  -8.185  12.703 0.0000000000
83103  33.704  -10.072  13.124 0.0000000000
83104  33.708  -10.069  12.694 0.0000000000
83105  33.659  -11.029  12.758 0.0000000000
83106  33.794  -11.903  12.412 0.0000000000
83107  33.686  -11.863  12.839 0.0000000000
83108  33.933  -12.636  12.996 0.0000000000
83109  33.640  -11.807  13.285 0.0000000000
83110  33.584  -10.773  14.460 0.0000000000
83111  33.540  -11.664  14.148 0.0000000000
83112  33.579  -11.568  14.599 0.0000000000
83113  33.699  -12.325  14.749 0.0000000000
83114  33.608  -11.426  15.050 0.0000000000
83115  33.878  13.866  12.869 0.0000000000
83116  33.675  13.109  12.885 0.0000000000
83117  34.029  12.969  12.956 0.0000000000
83118  34.659  10.945  13.067 0.0000000000
83119  34.281  11.078  13.021 0.0000000000
83120  34.416  10.165  13.080 0.0000000000
83121  34.172  9.393  13.064 0.0000000000
83122  34.492  9.239  13.129 0.0000000000
83123  36.103  10.240  12.962 0.0000000000
83124  35.757  10.443  13.005 0.0000000000
83125  35.796  9.539  13.158 0.0000000000
83126  35.177  7.132  13.485 0.0000000000
83127  35.176  8.046  13.324 0.0000000000
83128  34.872  7.251  13.404 0.0000000000
83129  34.576  7.364  13.306 0.0000000000
83130  34.596  6.466  13.498 0.0000000000
83131  34.346  5.714  13.597 0.0000000000
83132  34.622  5.630  13.753 0.0000000000
83133  35.063  3.866  14.497 0.0000000000
83134  34.740  3.966  14.313 0.0000000000
83135  34.836  3.103  14.622 0.0000000000
83136  34.651  2.359  14.686 0.0000000000
83137  34.954  2.316  14.864 0.0000000000
83144  37.284  6.263  13.396 0.0000000000
83145  37.281  5.415  13.735 0.0000000000
83146  38.275  2.871  15.065 0.0000000000
83147  38.184  3.610  14.519 0.0000000000
83148  37.894  3.010  15.037 0.0000000000
83149  36.841  2.625  15.352 0.0000000000
83150  37.130  3.264  14.954 0.0000000000
83151  36.732  3.377  14.923 0.0000000000
83152  36.650  4.124  14.517 0.0000000000
83153  36.364  3.471  14.842 0.0000000000
83154  36.028  3.578  14.773 0.0000000000
83155  36.103  2.789  15.151 0.0000000000
83156  35.745  0.521  15.692 0.0000000000
83157  35.624  1.362  15.468 0.0000000000
83158  35.451  0.602  15.479 0.0000000000
83159  35.217  0.654  15.252 0.0000000000
83160  35.352  -0.170  15.405 0.0000000000
83161  35.267  -0.918  15.263 0.0000000000
83162  35.468  -0.947  15.525 0.0000000000
83163  35.855  -2.754  15.977 0.0000000000
83164  35.686  -2.670  15.688 0.0000000000
83165  35.743  -3.583  15.700 0.0000000000
83166  35.574  -4.494  15.384 0.0000000000
83167  35.699  -4.507  15.685 0.0000000000
83168  36.738  -2.851  17.022 0.0000000000
83169  36.476  -2.792  16.753 0.0000000000
83170  36.465  -3.696  16.854 0.0000000000
83171  35.631  -6.233  16.243 0.0000000000
83172  35.819  -5.397  16.211 0.0000000000
83173  35.422  -6.285  15.943 0.0000000000
83174  35.269  -6.310  15.620 0.0000000000
83175  34.988  -7.155  15.600 0.0000000000
83176  34.538  -8.000  15.295 0.0000000000
83177  34.708  -7.977  15.648 0.0000000000
83178  34.445  -9.434  16.260 0.0000000000
83179  34.218  -9.511  15.902 0.0000000000
83180  34.091  -10.275  16.107 0.0000000000
83181  33.824  -11.188  15.909 0.0000000000
83182  33.951  -11.126  16.306 0.0000000000
83183  33.977  -11.844  16.458 0.0000000000
83184  34.148  -10.999  16.659 0.0000000000
83185  34.962  -10.031  17.306 0.0000000000
83186  34.584  -10.801  17.291 0.0000000000
83187  34.814  -10.681  17.571 0.0000000000
83188  34.692  -11.374  17.836 0.0000000000
83189  35.065  -10.639  17.834 0.0000000000
83190  37.039  -7.032  17.493 0.0000000000
83191  36.516  -7.795  17.324 0.0000000000
83192  36.829  -7.792  17.460 0.0000000000
83193  36.571  -9.210  17.989 0.0000000000
83194  36.316  -9.224  17.817 0.0000000000
83195  36.059  -9.904  18.182 0.0000000000
83196  35.589  -10.597  18.351 0.0000000000
83197  35.893  -10.537  18.539 0.0000000000
83198  35.702  -11.197  18.841 0.0000000000
83199  36.175  -10.501  18.709 0.0000000000
83200  37.349  -9.882  18.751 0.0000000000
83201  36.823  -10.427  19.090 0.0000000000
83202  37.159  -10.447  19.243 0.0000000000
83203  37.013  -11.046  19.674 0.0000000000
83204  37.493  -10.484  19.344 0.0000000000
83205  41.027  -1.256  17.115 0.0000000000
83206  40.597  -1.837  17.529 0.0000000000
83207  41.019  -1.905  17.449 0.0000000000
83208  41.345  -3.454  17.899 0.0000000000
83209  40.905  -3.329  18.025 0.0000000000
83210  40.776  -4.186  18.151 0.0000000000
83211  40.227  -4.931  18.214 0.0000000000
83212  40.637  -5.045  18.121 0.0000000000
83213  42.955  -3.949  17.248 0.0000000000
83214  42.561  -3.841  17.436 0.0000000000
83215  42.388  -4.650  17.497 0.0000000000
83216  40.795  -6.886  17.389 0.0000000000
83217  41.155  -6.054  17.644 0.0000000000
83218  40.474  -6.750  17.594 0.0000000000
83219  40.134  -6.631  17.767 0.0000000000
83220  39.827  -7.433  17.531 0.0000000000
83221  39.163  -8.136  17.610 0.0000000000
83222  39.466  -8.256  17.432 0.0000000000
83223  39.320  -9.556  18.290 0.0000000000
83224  38.963  -9.489  18.319 0.0000000000
83225  38.799  -10.011  18.917 0.0000000000
83226  38.279  -10.506  19.464 0.0000000000
83227  38.661  -10.544  19.512 0.0000000000
83851  28.584  23.223  -12.116 0.0000000000
83852  29.054  23.614  -12.049 0.0000000000
83853  29.146  23.913  -10.915 0.0000000000
83854  28.684  23.582  -10.955 0.0000000000
83855  28.457  23.450  -10.363 0.0000000000
83856  27.963  22.802  -9.833 0.0000000000
83857  28.244  23.271  -9.807 0.0000000000
84056  28.329  23.636  -8.242 0.0000000000
84057  28.605  23.873  -8.918 0.0000000000
84058  28.144  23.194  -8.412 0.0000000000
84059  27.975  22.786  -8.553 0.0000000000
84060  27.854  22.393  -7.936 0.0000000000
84061  27.836  21.508  -7.646 0.0000000000
84062  27.816  22.041  -7.448 0.0000000000
84063  27.962  21.837  -6.280 0.0000000000
84064  27.950  21.291  -6.523 0.0000000000
84065  28.107  20.920  -6.064 0.0000000000
84066  28.495  19.993  -5.903 0.0000000000
84067  28.356  20.509  -5.610 0.0000000000
84068  28.215  23.820  -5.604 0.0000000000
84069  28.118  23.373  -5.791 0.0000000000
84070  28.157  22.980  -5.289 0.0000000000
84071  28.918  20.851  -4.381 0.0000000000
84072  28.574  21.231  -4.787 0.0000000000
84073  28.995  20.359  -4.639 0.0000000000
84074  29.089  19.832  -4.889 0.0000000000
84075  29.517  19.500  -4.583 0.0000000000
84076  30.108  18.681  -4.619 0.0000000000
84077  30.010  19.159  -4.301 0.0000000000
84078  31.206  19.099  -3.613 0.0000000000
84079  31.281  18.594  -3.899 0.0000000000
84080  31.991  18.403  -3.838 0.0000000000
84081  32.746  17.689  -4.125 0.0000000000
84082  32.784  18.125  -3.830 0.0000000000
84083  29.724  27.570  -4.020 0.0000000000
84084  29.477  27.135  -4.263 0.0000000000
84085  29.261  26.959  -3.729 0.0000000000
84086  28.837  24.969  -2.587 0.0000000000
84087  28.753  25.413  -3.124 0.0000000000
84088  28.798  24.483  -2.845 0.0000000000
84089  28.768  23.973  -3.082 0.0000000000
84090  29.004  23.545  -2.622 0.0000000000
84091  29.991  22.981  -0.971 0.0000000000
84092  29.630  23.491  -1.289 0.0000000000
84093  30.155  22.638  -1.253 0.0000000000
84094  31.423  20.961  -1.990 0.0000000000
84095  30.577  21.857  -1.849 0.0000000000
84096  30.769  21.413  -2.159 0.0000000000
84097  30.140  21.792  -2.369 0.0000000000
84098  30.915  20.966  -2.422 0.0000000000
84099  30.974  20.562  -2.723 0.0000000000
84100  31.763  20.162  -2.611 0.0000000000
84101  34.164  18.298  -3.087 0.0000000000
84102  33.457  18.699  -3.146 0.0000000000
84103  34.152  18.064  -3.452 0.0000000000
84104  34.243  17.597  -3.827 0.0000000000
84105  34.935  17.279  -3.784 0.0000000000
84106  35.640  16.457  -4.066 0.0000000000
84107  35.564  16.855  -3.670 0.0000000000
84108  36.169  16.487  -2.841 0.0000000000
84109  36.318  16.144  -3.276 0.0000000000
84110  36.507  15.752  -3.019 0.0000000000
84111  36.733  14.982  -3.203 0.0000000000
84112  36.560  15.350  -2.736 0.0000000000
84113  35.101  17.722  -0.969 0.0000000000
84114  35.451  17.396  -1.435 0.0000000000
84115  35.512  17.082  -1.206 0.0000000000
84116  35.725  15.050  -1.421 0.0000000000
84117  35.945  15.575  -1.618 0.0000000000
84118  36.026  14.767  -1.839 0.0000000000
84119  36.296  14.464  -2.244 0.0000000000
84120  35.968  13.836  -2.069 0.0000000000
84121  35.842  12.779  -2.301 0.0000000000
84122  35.611  13.156  -1.910 0.0000000000
84123  34.790  11.953  -1.120 0.0000000000
84124  35.078  11.536  -1.524 0.0000000000
84125  35.054  10.671  -1.242 0.0000000000
84126  35.452  9.293  -1.332 0.0000000000
84127  35.112  9.823  -0.984 0.0000000000
84133  31.237  29.700  2.290 0.0000000000
84134  31.025  29.552  1.946 0.0000000000
84135  30.702  29.188  2.541 0.0000000000
84136  30.569  28.208  4.943 0.0000000000
84137  30.775  28.699  4.372 0.0000000000
84138  30.307  28.039  4.551 0.0000000000
84139  29.595  26.861  3.900 0.0000000000
84140  29.865  27.614  3.763 0.0000000000
84141  29.623  27.391  3.378 0.0000000000
84142  29.749  27.906  2.847 0.0000000000
84143  29.501  27.088  2.957 0.0000000000
84144  29.373  26.779  2.555 0.0000000000
84145  29.352  26.203  3.064 0.0000000000
84146  29.618  23.782  3.575 0.0000000000
84147  29.480  24.361  3.128 0.0000000000
84148  29.761  23.459  3.109 0.0000000000
84149  29.972  23.028  2.668 0.0000000000
84150  30.205  22.518  3.074 0.0000000000
84151  30.358  23.309  8.707 0.0000000000
84152  30.307  23.955  8.343 0.0000000000
84153  30.159  23.191  8.279 0.0000000000
84154  29.909  21.861  7.281 0.0000000000
84155  29.890  22.811  7.373 0.0000000000
84156  29.812  22.590  6.943 0.0000000000
84157  29.734  23.211  6.548 0.0000000000
84158  29.812  22.259  6.467 0.0000000000
84159  30.760  18.164  6.537 0.0000000000
84160  30.527  19.129  6.739 0.0000000000
84161  30.653  18.864  6.250 0.0000000000
84162  30.656  19.854  5.164 0.0000000000
84163  30.440  20.111  5.640 0.0000000000
84164  30.285  20.749  5.317 0.0000000000
84165  29.955  21.722  5.492 0.0000000000
84166  30.137  21.394  4.994 0.0000000000
84167  30.008  22.035  4.687 0.0000000000
84168  30.402  21.081  4.555 0.0000000000
84169  31.477  19.727  3.455 0.0000000000
84170  31.044  20.560  3.609 0.0000000000
84171  31.404  20.312  3.177 0.0000000000
84172  31.266  20.849  2.852 0.0000000000
84173  31.783  19.984  2.704 0.0000000000
84174  32.203  19.657  2.264 0.0000000000
84175  32.243  19.145  2.566 0.0000000000
84176  32.878  16.720  2.272 0.0000000000
84177  32.970  17.380  2.094 0.0000000000
84178  33.216  16.537  1.798 0.0000000000
84179  33.578  16.414  1.324 0.0000000000
84180  33.364  15.700  1.483 0.0000000000
84181  32.492  14.094  3.107 0.0000000000
84182  32.528  14.688  2.875 0.0000000000
84183  32.706  13.795  2.604 0.0000000000
84184  33.360  12.360  1.249 0.0000000000
84185  33.170  13.356  1.551 0.0000000000
84186  33.404  13.129  1.044 0.0000000000
84187  33.541  13.916  0.860 0.0000000000
84188  33.635  12.975  0.551 0.0000000000
84189  33.924  12.748  0.117 0.0000000000
84190  33.851  11.912  0.349 0.0000000000
84191  34.801  8.734  0.472 0.0000000000
84192  34.595  9.568  0.107 0.0000000000
84193  35.150  8.379  0.024 0.0000000000
84194  35.485  8.052  -0.367 0.0000000000
84195  35.758  7.177  -0.099 0.0000000000
84196  36.371  6.113  -0.302 0.0000000000
84197  35.998  6.381  0.137 0.0000000000
84198  36.000  5.163  0.908 0.0000000000
84199  36.414  4.890  0.444 0.0000000000
84200  36.686  4.103  0.579 0.0000000000
84201  37.517  3.126  0.271 0.0000000000
84202  37.052  3.366  0.708 0.0000000000
84203  34.719  6.721  2.791 0.0000000000
84204  35.041  6.369  2.342 0.0000000000
84205  35.202  5.499  2.485 0.0000000000
84206  36.972  2.520  2.006 0.0000000000
84207  36.561  3.178  1.809 0.0000000000
84208  37.483  2.239  1.533 0.0000000000
84209  37.899  2.122  1.118 0.0000000000
84210  38.288  1.495  1.328 0.0000000000
84211  38.739  0.696  1.065 0.0000000000
84212  38.559  0.915  1.567 0.0000000000
84213  38.360  0.024  2.445 0.0000000000
84214  38.516  -0.241  1.928 0.0000000000
84215  38.390  -0.830  2.027 0.0000000000
84216  38.169  -1.744  1.506 0.0000000000
84217  38.238  -1.412  2.092 0.0000000000
84218  32.637  9.443  6.459 0.0000000000
84219  32.920  9.124  5.974 0.0000000000
84220  33.087  8.492  6.212 0.0000000000
84221  34.032  5.679  5.898 0.0000000000
84222  33.921  6.399  5.703 0.0000000000
84223  34.288  5.308  5.382 0.0000000000
84224  34.534  4.895  4.900 0.0000000000
84225  34.665  4.206  5.089 0.0000000000
84226  34.587  2.756  6.596 0.0000000000
84227  34.428  3.491  6.430 0.0000000000
84228  34.906  2.474  6.128 0.0000000000
84229  36.435  0.832  4.903 0.0000000000
84230  35.676  1.847  5.173 0.0000000000
84231  36.174  1.393  4.694 0.0000000000
84232  35.853  2.006  4.496 0.0000000000
84233  36.672  1.083  4.244 0.0000000000
84234  37.223  0.802  3.807 0.0000000000
84235  37.380  0.239  4.007 0.0000000000
84236  37.903  -2.061  3.338 0.0000000000
84237  38.000  -1.471  3.277 0.0000000000
84238  37.884  -2.374  2.737 0.0000000000
84239  37.879  -2.674  2.117 0.0000000000
84240  37.750  -3.234  2.169 0.0000000000
84241  37.701  -4.067  1.664 0.0000000000
84242  37.623  -3.790  2.229 0.0000000000
84243  37.391  -4.721  2.902 0.0000000000
84244  37.479  -5.024  2.361 0.0000000000
84245  37.450  -5.655  2.405 0.0000000000
84246  37.661  -6.589  1.882 0.0000000000
84247  37.466  -6.294  2.449 0.0000000000
84248  37.560  -3.522  5.346 0.0000000000
84249  37.504  -3.847  4.700 0.0000000000
84250  37.234  -4.402  4.794 0.0000000000
84251  37.062  -7.037  3.618 0.0000000000
84252  37.053  -6.322  3.601 0.0000000000
84253  37.365  -7.247  3.100 0.0000000000
84254  37.622  -7.521  2.555 0.0000000000
84255  37.807  -8.136  2.679 0.0000000000
84256  38.040  -8.954  2.244 0.0000000000
84257  37.948  -8.702  2.815 0.0000000000
84258  37.954  -9.598  3.606 0.0000000000
84259  38.138  -9.823  3.068 0.0000000000
84260  38.218  -10.333  3.198 0.0000000000
84261  38.021  -11.124  2.736 0.0000000000
88514  37.734  -13.044  3.292 0.0000000000
88515  36.994  -13.803  2.580 0.0000000000
88516  37.127  -13.729  3.140 0.0000000000
88517  36.280  -15.087  3.209 0.0000000000
88518  36.303  -15.226  2.612 0.0000000000
88519  36.075  -16.018  2.313 0.0000000000
88520  36.109  -16.928  1.434 0.0000000000
88521  35.984  -16.811  1.985 0.0000000000
88522  36.622  -14.995  5.244 0.0000000000
88523  36.569  -14.971  4.723 0.0000000000
88524  35.968  -15.693  4.457 0.0000000000
88525  35.602  -18.220  2.399 0.0000000000
88526  35.670  -17.436  2.724 0.0000000000
88527  35.766  -18.279  1.898 0.0000000000
88528  35.893  -18.344  1.338 0.0000000000
88529  35.774  -19.021  1.054 0.0000000000
88530  35.796  -19.702  0.185 0.0000000000
88531  35.701  -19.691  0.706 0.0000000000
88532  35.589  -21.099  0.452 0.0000000000
88533  35.750  -21.064  -0.027 0.0000000000
88534  35.928  -21.721  -0.362 0.0000000000
88535  36.384  -22.239  -1.095 0.0000000000
88536  36.168  -22.312  -0.593 0.0000000000
88537  37.480  -15.602  8.838 0.0000000000
88538  37.377  -15.504  8.408 0.0000000000
88539  36.696  -16.062  8.241 0.0000000000
88540  34.731  -17.898  6.397 0.0000000000
88541  35.167  -17.142  6.770 0.0000000000
88542  34.750  -17.917  5.864 0.0000000000
88543  34.827  -17.954  5.361 0.0000000000
88544  34.617  -18.702  5.033 0.0000000000
88545  34.005  -20.989  4.971 0.0000000000
88546  34.055  -20.254  5.262 0.0000000000
88547  34.145  -21.028  4.473 0.0000000000
88548  34.713  -21.782  2.712 0.0000000000
88549  34.496  -21.039  3.521 0.0000000000
88550  34.663  -21.041  3.024 0.0000000000
88551  34.705  -20.303  3.361 0.0000000000
88552  34.852  -21.085  2.508 0.0000000000
88553  35.025  -21.085  2.006 0.0000000000
88554  35.101  -21.796  1.701 0.0000000000
88555  36.476  -23.468  0.006 0.0000000000
88556  36.080  -22.954  0.171 0.0000000000
88557  36.736  -23.393  -0.499 0.0000000000
88558  36.996  -23.281  -0.970 0.0000000000
88559  37.459  -23.662  -1.047 0.0000000000
88560  38.275  -23.819  -1.534 0.0000000000
88561  37.967  -23.972  -1.077 0.0000000000
88562  38.916  -24.661  -0.680 0.0000000000
88563  39.205  -24.443  -1.077 0.0000000000
88564  39.832  -24.551  -0.986 0.0000000000
88565  40.792  -24.282  -1.248 0.0000000000
88566  40.461  -24.562  -0.851 0.0000000000
88567  37.671  -25.275  1.153 0.0000000000
88568  37.996  -25.148  0.657 0.0000000000
88569  38.539  -25.355  0.749 0.0000000000
88570  41.030  -24.944  0.345 0.0000000000
88571  40.407  -25.062  0.148 0.0000000000
88572  41.334  -24.675  -0.040 0.0000000000
88573  41.656  -24.397  -0.425 0.0000000000
88574  42.306  -24.114  -0.160 0.0000000000
88575  43.196  -23.510  -0.215 0.0000000000
88576  42.863  -23.803  0.137 0.0000000000
88577  43.461  -23.343  1.170 0.0000000000
88578  43.749  -23.096  0.799 0.0000000000
88579  44.242  -22.611  1.169 0.0000000000
88580  45.034  -21.791  1.212 0.0000000000
88581  44.687  -22.130  1.567 0.0000000000
88630  38.426  -26.396  3.822 0.0000000000
88631  37.818  -26.381  3.698 0.0000000000
88632  38.729  -26.244  3.385 0.0000000000
88633  39.027  -26.113  2.910 0.0000000000
88634  39.626  -25.998  3.137 0.0000000000
88636  40.118  -25.810  4.494 0.0000000000
88637  40.921  -25.232  4.333 0.0000000000
88638  42.296  -24.175  3.388 0.0000000000
88639  41.521  -24.856  3.463 0.0000000000
88640  41.811  -24.666  3.064 0.0000000000
88641  41.333  -25.062  2.762 0.0000000000
88642  42.150  -24.445  2.650 0.0000000000
88643  42.480  -24.190  2.281 0.0000000000
88644  42.959  -23.719  2.611 0.0000000000
88645  44.934  -21.386  3.016 0.0000000000
88646  44.531  -22.078  2.676 0.0000000000
88647  45.208  -21.130  2.717 0.0000000000
88648  45.534  -20.846  2.396 0.0000000000
89325  28.674  18.209  -7.909 0.0000000000
89326  28.311  18.609  -8.333 0.0000000000
89327  28.838  17.780  -8.254 0.0000000000
89328  30.010  16.033  -9.077 0.0000000000
89329  29.310  16.820  -8.980 0.0000000000
89330  29.552  16.394  -9.361 0.0000000000
89331  29.128  16.635  -9.699 0.0000000000
89332  29.842  15.937  -9.796 0.0000000000
89333  33.253  12.895  -10.114 0.0000000000
89334  32.456  13.727  -9.807 0.0000000000
89335  32.728  13.278  -10.307 0.0000000000
89336  32.045  13.507  -11.221 0.0000000000
89337  31.760  13.951  -10.742 0.0000000000
89338  31.257  14.294  -10.944 0.0000000000
89339  30.467  14.973  -10.694 0.0000000000
89340  30.828  14.463  -11.191 0.0000000000
89341  30.272  14.713  -11.399 0.0000000000
89342  31.113  13.984  -11.667 0.0000000000
89348  37.150  4.022  -12.984 0.0000000000
89349  36.831  5.076  -12.462 0.0000000000
89350  36.923  4.532  -13.144 0.0000000000
89351  36.550  5.060  -14.121 0.0000000000
89352  36.428  5.580  -13.475 0.0000000000
89353  36.080  6.148  -13.558 0.0000000000
89354  35.645  7.290  -13.124 0.0000000000
89355  35.733  6.715  -13.673 0.0000000000
89356  36.897  3.573  -16.919 0.0000000000
89357  36.828  3.884  -16.197 0.0000000000
89358  36.485  4.278  -16.304 0.0000000000
89359  35.179  6.343  -15.156 0.0000000000
89360  35.560  5.975  -15.070 0.0000000000
89361  35.127  6.873  -14.570 0.0000000000
89362  35.030  7.544  -13.983 0.0000000000
89363  34.654  7.935  -14.139 0.0000000000
89393  43.124  1.700  -23.298 0.0000000000
89394  42.682  0.773  -22.789 0.0000000000
89395  42.753  1.786  -23.445 0.0000000000
91554  36.375  -15.457  0.978 0.0000000000
91555  36.425  -15.162  0.579 0.0000000000
91556  36.342  -15.944  0.317 0.0000000000
91557  36.134  -17.454  -1.362 0.0000000000
91558  36.237  -16.762  -1.060 0.0000000000
91559  36.156  -17.159  -1.752 0.0000000000
91560  36.150  -16.766  -2.064 0.0000000000
91561  36.072  -17.499  -2.437 0.0000000000
91562  36.289  -20.063  -2.734 0.0000000000
91563  36.114  -19.449  -2.385 0.0000000000
91564  36.301  -19.762  -3.102 0.0000000000
91565  36.721  -19.233  -4.509 0.0000000000
91566  36.342  -19.043  -3.824 0.0000000000
91567  36.422  -18.684  -4.244 0.0000000000
91568  36.208  -18.084  -3.867 0.0000000000
91569  36.454  -18.331  -4.570 0.0000000000
91570  36.529  -17.938  -4.916 0.0000000000
91571  36.863  -18.515  -5.258 0.0000000000
91572  38.331  -19.088  -6.457 0.0000000000
91573  37.789  -18.685  -6.301 0.0000000000
91574  38.380  -18.691  -6.767 0.0000000000
91575  38.432  -18.284  -7.113 0.0000000000
91576  39.058  -18.615  -7.243 0.0000000000
91577  40.425  -22.772  -3.566 0.0000000000
91578  39.701  -22.669  -3.613 0.0000000000
91579  40.459  -22.428  -3.955 0.0000000000
91580  41.301  -21.420  -5.021 0.0000000000
91581  40.526  -21.750  -4.735 0.0000000000
91582  40.587  -21.384  -5.120 0.0000000000
91583  39.934  -21.260  -5.186 0.0000000000
91584  40.695  -21.017  -5.490 0.0000000000
91585  44.216  -19.394  -5.700 0.0000000000
91586  43.522  -19.998  -5.575 0.0000000000
91587  43.562  -19.650  -5.972 0.0000000000
91588  42.346  -19.552  -6.778 0.0000000000
91589  42.268  -19.908  -6.383 0.0000000000
91590  41.602  -19.956  -6.532 0.0000000000
91591  40.864  -20.307  -6.244 0.0000000000
91592  40.944  -19.939  -6.609 0.0000000000
91593  40.289  -19.853  -6.661 0.0000000000
91594  40.991  -19.570  -6.981 0.0000000000
91595  41.822  -18.452  -7.990 0.0000000000
91596  41.119  -18.782  -7.709 0.0000000000
91597  41.124  -18.429  -8.063 0.0000000000
91598  40.428  -18.299  -8.084 0.0000000000
91599  41.224  -18.020  -8.435 0.0000000000
91600  41.279  -17.644  -8.792 0.0000000000
91601  41.990  -17.668  -8.747 0.0000000000
91602  44.113  -16.551  -9.036 0.0000000000
91603  43.507  -16.712  -9.234 0.0000000000
91604  44.194  -16.118  -9.405 0.0000000000
91605  44.224  -15.751  -9.782 0.0000000000
91606  44.861  -15.459  -9.557 0.0000000000
91607  46.586  -15.163  -7.987 0.0000000000
91608  45.969  -15.578  -8.262 0.0000000000
91609  46.634  -14.744  -8.375 0.0000000000
91610  47.304  -13.019  -9.285 0.0000000000
91611  46.638  -13.963  -9.163 0.0000000000
91612  46.733  -13.488  -9.542 0.0000000000
91613  46.127  -13.922  -9.814 0.0000000000
91614  46.726  -13.060  -9.934 0.0000000000
91615  46.761  -12.603  -10.338 0.0000000000
91616  47.321  -12.141  -10.063 0.0000000000
91617  49.164  -9.357  -10.156 0.0000000000
91618  48.583  -10.012  -10.385 0.0000000000
91619  49.129  -8.920  -10.539 0.0000000000
91620  49.082  -8.474  -10.930 0.0000000000
91621  49.622  -7.821  -10.708 0.0000000000
91625  50.037  -14.902  -0.041 0.0000000000
91626  49.456  -16.000  0.090 0.0000000000
91627  49.772  -15.712  -0.423 0.0000000000
91628  49.443  -16.441  -0.817 0.0000000000
91629  50.039  -15.469  -0.927 0.0000000000
91633  51.594  -12.527  -2.050 0.0000000000
91634  51.349  -12.944  -1.576 0.0000000000
91635  51.077  -13.676  -1.999 0.0000000000
91636  50.537  -14.747  -1.908 0.0000000000
91637  50.741  -14.347  -2.375 0.0000000000
91638  50.308  -14.968  -2.713 0.0000000000
91639  50.882  -13.941  -2.818 0.0000000000
91640  51.683  -11.860  -3.808 0.0000000000
91641  51.108  -13.053  -3.712 0.0000000000
91642  51.220  -12.564  -4.119 0.0000000000
91643  50.653  -13.210  -4.464 0.0000000000
91644  51.288  -12.052  -4.554 0.0000000000
91666  51.382  -11.087  -5.431 0.0000000000
91667  51.400  -10.550  -5.879 0.0000000000
91668  50.823  -11.255  -6.196 0.0000000000
91669  51.415  -10.039  -6.362 0.0000000000
91671  51.434  -9.013  -7.158 0.0000000000
91672  51.421  -8.464  -7.522 0.0000000000
91673  50.882  -9.214  -7.801 0.0000000000
91674  51.430  -7.931  -7.909 0.0000000000
91681  51.372  -6.903  -8.701 0.0000000000
91682  51.337  -6.351  -9.090 0.0000000000
91683  50.847  -7.108  -9.424 0.0000000000
91684  51.310  -5.775  -9.512 0.0000000000
91685  51.372  -3.500  -10.405 0.0000000000
91686  51.114  -4.821  -10.322 0.0000000000
91687  50.947  -4.396  -10.713 0.0000000000
91688  50.484  -5.266  -11.019 0.0000000000
91689  50.803  -3.932  -11.109 0.0000000000
91690  50.608  -3.533  -11.511 0.0000000000
91691  51.008  -2.697  -11.189 0.0000000000
91693  51.420  -0.183  -11.455 0.0000000000
92227  37.314  -11.543  1.541 0.0000000000
92228  36.931  -11.983  0.938 0.0000000000
92229  36.862  -12.484  0.995 0.0000000000
92230  36.672  -13.469  0.422 0.0000000000
92231  36.512  -14.488  -0.125 0.0000000000
92452  27.486  21.848  -9.975 0.0000000000
92453  27.319  21.275  -10.125 0.0000000000
92454  27.422  21.024  -9.658 0.0000000000
92455  27.498  20.217  -9.403 0.0000000000
92456  27.696  19.402  -9.208 0.0000000000
92722  36.047  8.451  -2.102 0.0000000000
92723  36.372  7.872  -2.426 0.0000000000
92724  36.654  6.997  -2.178 0.0000000000
92725  37.505  5.726  -2.308 0.0000000000
92726  38.140  4.516  -2.494 0.0000000000
92727  47.392  -9.442  -12.412 0.0000000000
92728  47.164  -9.350  -12.754 0.0000000000
92729  47.892  -8.362  -12.616 0.0000000000
92730  48.365  -7.199  -12.834 0.0000000000
92731  48.806  -5.971  -13.055 0.0000000000
92732  49.115  -4.828  -13.242 0.0000000000
92733  49.304  -4.979  -12.844 0.0000000000
92734  49.820  -3.921  -12.590 0.0000000000
92735  50.250  -2.868  -12.335 0.0000000000
92992  32.420  12.037  12.206 0.0000000000
92993  32.651  11.058  12.231 0.0000000000
92994  32.717  11.854  12.407 0.0000000000
92995  32.989  11.686  12.592 0.0000000000
92996  33.250  11.540  12.727 0.0000000000
93065  32.262  16.491  12.342 0.0000000000
93066  31.886  16.467  12.077 0.0000000000
93067  32.044  15.763  12.197 0.0000000000
93068  31.911  14.918  12.055 0.0000000000
93069  31.810  14.067  11.854 0.0000000000
93070  31.772  13.251  11.642 0.0000000000
93071  31.978  13.373  11.969 0.0000000000
93072  32.178  12.734  12.105 0.0000000000
93411  41.042  -2.699  -19.646 0.0000000000
93412  40.822  -2.390  -19.742 0.0000000000
93413  41.338  -2.138  -20.344 0.0000000000
93414  41.587  -1.412  -21.029 0.0000000000
93415  41.752  -0.620  -21.679 0.0000000000
93561  45.786  -21.020  0.541 0.0000000000
93562  46.000  -20.826  0.086 0.0000000000
93563  46.439  -20.259  0.456 0.0000000000
93564  47.068  -19.487  0.371 0.0000000000
93565  47.716  -18.657  0.283 0.0000000000
93802  38.028  -2.255  0.326 0.0000000000
93803  37.834  -2.737  -0.207 0.0000000000
93804  37.784  -3.359  -0.172 0.0000000000
93805  37.565  -4.564  -0.699 0.0000000000
93806  37.350  -5.802  -1.199 0.0000000000
93807  36.904  -16.146  -6.943 0.0000000000
93808  36.745  -15.688  -7.003 0.0000000000
93809  37.423  -16.277  -7.536 0.0000000000
93810  37.992  -16.364  -8.112 0.0000000000
93811  38.628  -16.373  -8.656 0.0000000000
93812  39.274  -16.327  -9.159 0.0000000000
93813  39.473  -16.679  -9.017 0.0000000000
93814  40.413  -16.847  -9.295 0.0000000000
93815  41.402  -16.889  -9.488 0.0000000000
95287  32.798  16.679  -4.732 0.0000000000
95288  33.009  16.164  -5.088 0.0000000000
95289  33.704  15.858  -5.124 0.0000000000
95290  34.655  15.024  -5.576 0.0000000000
95291  35.519  14.199  -5.983 0.0000000000
95292  37.217  0.006  -7.788 0.0000000000
95293  37.257  0.605  -7.769 0.0000000000
95294  37.301  -0.624  -8.459 0.0000000000
95295  37.421  -1.239  -9.172 0.0000000000
95296  37.604  -1.807  -9.943 0.0000000000
95297  37.785  -2.321  -10.707 0.0000000000
95298  37.726  -2.790  -10.683 0.0000000000
95299  37.889  -3.695  -11.465 0.0000000000
95300  38.093  -4.468  -12.260 0.0000000000
95301  35.683  -8.653  -7.491 0.0000000000
95302  35.808  -8.145  -7.496 0.0000000000
95303  36.000  -9.009  -8.157 0.0000000000
95304  36.437  -9.332  -8.850 0.0000000000
95305  36.879  -9.596  -9.650 0.0000000000
95306  44.962  -7.063  -16.532 0.0000000000
95307  44.258  -7.708  -16.448 0.0000000000
95308  44.792  -6.820  -16.812 0.0000000000
95309  44.587  -6.629  -17.088 0.0000000000
95310  44.411  -6.396  -17.320 0.0000000000
95311  44.204  -6.195  -17.557 0.0000000000
95312  44.909  -5.514  -17.708 0.0000000000
95313  45.334  -4.465  -18.144 0.0000000000
95314  45.733  -3.365  -18.604 0.0000000000
95315  46.089  -2.259  -19.083 0.0000000000
95316  46.269  -2.449  -18.753 0.0000000000
95317  46.743  -1.446  -18.923 0.0000000000
95318  47.212  -0.403  -19.083 0.0000000000
96097  36.693  -2.098  8.074 0.0000000000
96098  37.145  -2.980  8.119 0.0000000000
96099  36.493  -2.132  8.428 0.0000000000
96100  36.276  -2.100  8.808 0.0000000000
96101  36.066  -2.132  9.143 0.0000000000
96102  34.212  -0.036  13.689 0.0000000000
96103  34.379  -0.862  13.438 0.0000000000
96104  34.465  -0.850  13.782 0.0000000000
96105  34.732  -1.656  13.844 0.0000000000
96106  34.999  -2.463  13.875 0.0000000000
96107  35.301  -3.422  13.831 0.0000000000
96108  35.074  -2.532  14.176 0.0000000000
96109  35.147  -2.594  14.480 0.0000000000
96110  35.278  -2.652  14.764 0.0000000000
96116  39.700  1.160  15.923 0.0000000000
96117  39.302  1.281  15.961 0.0000000000
96118  39.322  0.562  16.424 0.0000000000
96119  38.877  -0.106  16.899 0.0000000000
96120  38.494  -0.725  17.197 0.0000000000
96121  38.122  -1.374  17.406 0.0000000000
96122  38.517  -1.469  17.525 0.0000000000
96123  38.445  -2.216  17.769 0.0000000000
96124  38.418  -2.984  17.951 0.0000000000
96125  38.327  -3.818  18.049 0.0000000000
96126  38.813  -3.040  18.050 0.0000000000
96127  39.203  -3.088  18.091 0.0000000000
96128  39.637  -3.154  18.121 0.0000000000
96132  45.004  -3.918  15.661 0.0000000000
96133  44.725  -4.709  15.739 0.0000000000
96134  44.353  -5.485  15.683 0.0000000000
96135  44.965  -4.884  15.337 0.0000000000
96301  29.299  26.126  -5.955 0.0000000000
96302  29.619  26.555  -5.766 0.0000000000
96303  29.304  26.439  -5.219 0.0000000000
96304  29.018  26.256  -4.712 0.0000000000
96305  30.104  22.897  0.689 0.0000000000
96306  30.363  22.500  0.307 0.0000000000
96307  30.757  21.992  0.636 0.0000000000
96308  31.573  21.171  0.602 0.0000000000
96309  32.371  20.429  0.538 0.0000000000
96310  33.105  19.754  0.406 0.0000000000
96311  32.670  20.050  0.870 0.0000000000
96312  32.893  19.581  1.129 0.0000000000
96313  33.012  19.141  1.412 0.0000000000
96314  31.349  27.355  7.042 0.0000000000
96315  30.979  27.299  6.712 0.0000000000
96316  30.919  26.751  7.230 0.0000000000
96317  30.549  26.045  7.417 0.0000000000
96318  30.267  25.275  7.495 0.0000000000
96319  31.299  14.186  6.642 0.0000000000
96320  31.240  14.833  6.406 0.0000000000
96321  31.462  13.896  6.110 0.0000000000
96322  31.630  13.661  5.565 0.0000000000
96323  31.847  13.362  5.037 0.0000000000
96324  32.039  13.097  4.525 0.0000000000
96325  32.106  12.413  4.739 0.0000000000
96326  32.433  11.472  4.511 0.0000000000
96327  32.878  10.514  4.322 0.0000000000
96328  33.323  9.604  4.126 0.0000000000
96329  33.041  9.916  4.567 0.0000000000
96330  33.221  9.282  4.820 0.0000000000
96331  33.447  8.597  5.102 0.0000000000
96332  34.127  2.299  8.340 0.0000000000
96333  34.382  1.995  7.874 0.0000000000
96334  34.599  1.403  8.056 0.0000000000
96335  35.143  0.520  7.777 0.0000000000
96336  35.794  -0.356  7.528 0.0000000000
96337  36.526  -1.207  7.254 0.0000000000
96338  36.080  -0.922  7.703 0.0000000000
96339  36.394  -1.513  7.882 0.0000000000
97190  38.116  -13.581  7.824 0.0000000000
97191  38.214  -14.124  7.366 0.0000000000
97192  38.128  -14.184  7.798 0.0000000000
97193  37.805  -14.793  7.697 0.0000000000
97194  37.194  -15.322  7.555 0.0000000000
97198  34.278  -23.797  4.392 0.0000000000
97199  34.881  -24.402  3.735 0.0000000000
97200  35.489  -24.864  3.193 0.0000000000
97201  35.248  -24.894  3.637 0.0000000000
97202  35.686  -25.352  3.574 0.0000000000
97203  36.171  -25.708  3.545 0.0000000000
97353  35.658  9.270  -10.061 0.0000000000
97354  35.327  9.868  -10.259 0.0000000000
97355  35.758  8.637  -10.527 0.0000000000
97356  35.902  7.996  -11.044 0.0000000000
97357  36.006  7.466  -11.611 0.0000000000
97358  37.906  1.560  -19.850 0.0000000000
97359  37.612  1.969  -19.386 0.0000000000
97360  37.562  1.858  -19.983 0.0000000000
97800  36.779  -21.987  -2.044 0.0000000000
97801  36.819  -21.701  -2.464 0.0000000000
97802  37.260  -22.133  -2.615 0.0000000000
97803  37.825  -22.201  -3.138 0.0000000000
97804  38.472  -22.210  -3.615 0.0000000000
97805  47.485  -16.752  -5.038 0.0000000000
97806  46.885  -17.178  -5.341 0.0000000000
97807  47.518  -16.354  -5.472 0.0000000000
97808  47.551  -15.942  -5.872 0.0000000000
97809  47.679  -15.448  -6.256 0.0000000000
97810  47.763  -15.035  -6.631 0.0000000000
97811  48.364  -14.504  -6.373 0.0000000000
97812  48.997  -13.565  -6.498 0.0000000000
97813  49.648  -12.503  -6.684 0.0000000000
98122  37.862  -7.196  0.739 0.0000000000
98123  37.776  -7.749  0.192 0.0000000000
98124  37.678  -8.312  0.300 0.0000000000
98125  37.354  -9.320  -0.105 0.0000000000
98126  36.893  -10.296  -0.554 0.0000000000
98127  36.232  -13.793  -1.641 0.0000000000
98128  36.196  -13.292  -1.639 0.0000000000
98129  36.105  -14.164  -2.238 0.0000000000
98130  35.998  -14.519  -2.864 0.0000000000
98131  35.918  -14.863  -3.526 0.0000000000
98132  35.922  -15.206  -4.250 0.0000000000
98133  36.017  -15.705  -4.220 0.0000000000
98134  36.191  -16.466  -4.897 0.0000000000
98135  36.541  -17.149  -5.502 0.0000000000
98800  27.178  21.514  -13.463 0.0000000000
98801  26.747  20.938  -12.963 0.0000000000
98802  27.055  19.020  -10.888 0.0000000000
98803  26.830  19.226  -11.295 0.0000000000
98804  27.114  18.378  -11.095 0.0000000000
98805  27.253  17.843  -11.374 0.0000000000
98806  27.408  17.272  -11.661 0.0000000000
98807  27.613  16.658  -11.945 0.0000000000
98808  27.916  16.555  -11.641 0.0000000000
98809  28.620  15.772  -11.718 0.0000000000
98810  29.337  15.052  -11.903 0.0000000000
99607  37.002  14.138  -4.015 0.0000000000
99608  36.996  13.463  -4.369 0.0000000000
99609  36.895  12.977  -4.072 0.0000000000
99610  36.709  11.706  -4.173 0.0000000000
99611  36.665  10.333  -4.296 0.0000000000
99612  38.158  5.232  -3.851 0.0000000000
99613  37.765  5.965  -4.022 0.0000000000
99614  38.274  4.601  -4.285 0.0000000000
99615  38.158  3.971  -4.750 0.0000000000
99616  37.878  3.360  -5.181 0.0000000000
99617  37.500  2.780  -5.565 0.0000000000
99618  37.353  2.171  -5.454 0.0000000000
99619  36.974  0.937  -5.847 0.0000000000
99620  36.669  -0.359  -6.426 0.0000000000
99621  40.587  -13.040  -12.286 0.0000000000
99622  40.396  -12.697  -12.401 0.0000000000
99623  41.320  -12.749  -12.773 0.0000000000
99624  42.062  -12.384  -13.223 0.0000000000
99625  42.818  -11.942  -13.651 0.0000000000
99626  46.473  -8.659  -14.092 0.0000000000
99627  45.760  -9.405  -14.204 0.0000000000
99628  46.297  -8.425  -14.436 0.0000000000
99629  46.131  -8.218  -14.764 0.0000000000
99630  45.954  -8.028  -15.083 0.0000000000
99631  45.787  -7.797  -15.396 0.0000000000
99632  46.414  -7.024  -15.348 0.0000000000
99633  46.845  -5.922  -15.640 0.0000000000
99634  47.239  -4.705  -15.965 0.0000000000
99635  47.539  -3.558  -16.293 0.0000000000
99636  47.719  -3.775  -15.910 0.0000000000
99637  48.242  -2.737  -15.856 0.0000000000
99638  48.682  -1.807  -15.731 0.0000000000
99639  50.139  -0.165  -14.109 0.0000000000
99640  49.913  -0.058  -14.605 0.0000000000
100417  32.929  5.029  10.271 0.0000000000
100418  33.105  3.936  10.339 0.0000000000
100419  32.879  4.933  10.617 0.0000000000
100420  32.920  4.799  10.953 0.0000000000
100421  32.927  4.687  11.294 0.0000000000
100422  33.199  7.129  12.356 0.0000000000
100423  33.122  6.212  12.206 0.0000000000
100424  33.234  6.141  12.512 0.0000000000
100425  33.258  5.244  12.708 0.0000000000
100426  33.300  4.395  12.918 0.0000000000
100427  33.375  3.480  13.111 0.0000000000
100428  33.471  4.297  13.197 0.0000000000
100429  33.663  4.202  13.475 0.0000000000
100430  33.896  4.167  13.715 0.0000000000
100625  30.998  29.496  -0.423 0.0000000000
100626  30.813  29.335  -0.814 0.0000000000
100627  30.409  29.028  -0.202 0.0000000000
100628  29.897  28.392  0.059 0.0000000000
100629  29.513  27.638  0.282 0.0000000000
100630  29.335  26.805  0.463 0.0000000000
100631  29.391  27.170  0.774 0.0000000000
100632  29.279  26.705  1.272 0.0000000000
100633  29.231  26.131  1.747 0.0000000000
100634  31.424  22.225  10.458 0.0000000000
100635  31.092  22.181  10.128 0.0000000000
100636  31.178  21.498  10.438 0.0000000000
100637  30.962  20.701  10.356 0.0000000000
100638  30.844  19.842  10.250 0.0000000000
100639  30.933  16.001  10.557 0.0000000000
100640  30.830  16.722  10.355 0.0000000000
100641  30.802  15.845  10.124 0.0000000000
100642  30.785  15.626  9.658 0.0000000000
100643  30.795  15.429  9.181 0.0000000000
100644  30.836  15.174  8.682 0.0000000000
100645  30.924  14.456  8.866 0.0000000000
100646  31.093  13.539  8.552 0.0000000000
100647  31.316  12.657  8.264 0.0000000000
100648  31.544  11.795  7.976 0.0000000000
100649  31.462  12.001  8.479 0.0000000000
100650  31.628  11.310  8.675 0.0000000000
100651  31.791  10.653  8.897 0.0000000000
100652  32.142  9.938  10.595 0.0000000000
100653  32.128  9.723  10.183 0.0000000000
100654  32.309  9.062  10.337 0.0000000000
100655  32.461  8.165  10.054 0.0000000000
100656  32.606  7.225  9.773 0.0000000000
100657  32.836  6.252  9.477 0.0000000000
100658  32.709  6.518  9.934 0.0000000000
100659  32.832  5.818  10.079 0.0000000000
101510  36.474  -14.146  11.003 0.0000000000
101511  37.272  -14.650  10.691 0.0000000000
101512  37.058  -14.712  11.072 0.0000000000
101673  38.235  0.247  -13.904 0.0000000000
101674  38.109  0.848  -13.959 0.0000000000
101675  38.380  0.016  -14.630 0.0000000000
101676  38.552  -0.264  -15.434 0.0000000000
101677  38.711  -0.516  -16.249 0.0000000000
101678  39.891  -1.110  -19.885 0.0000000000
101679  39.526  -1.087  -19.122 0.0000000000
101680  39.666  -0.811  -19.864 0.0000000000
101681  39.405  -0.478  -19.790 0.0000000000
101682  39.181  -0.099  -19.730 0.0000000000
101683  38.947  0.279  -19.792 0.0000000000
102120  41.437  -23.677  -1.981 0.0000000000
102121  41.550  -23.375  -2.388 0.0000000000
102122  42.156  -23.259  -2.180 0.0000000000
102123  42.907  -22.766  -2.348 0.0000000000
102124  43.672  -22.188  -2.516 0.0000000000
102125  46.780  -19.749  -1.762 0.0000000000
102126  46.289  -20.138  -2.079 0.0000000000
102127  46.960  -19.410  -2.165 0.0000000000
102128  47.055  -19.094  -2.585 0.0000000000
102129  47.151  -18.714  -3.008 0.0000000000
102130  47.250  -18.330  -3.442 0.0000000000
102131  47.834  -17.889  -3.145 0.0000000000
102132  48.524  -17.023  -3.235 0.0000000000
102133  49.185  -16.127  -3.362 0.0000000000
102847  38.195  2.600  -0.643 0.0000000000
102848  38.456  2.158  -1.012 0.0000000000
102849  38.539  1.551  -0.888 0.0000000000
102850  38.203  0.382  -1.195 0.0000000000
102851  37.591  -0.747  -1.525 0.0000000000
102852  36.838  -4.873  -2.262 0.0000000000
102853  36.760  -4.313  -2.290 0.0000000000
102854  36.500  -5.406  -2.831 0.0000000000
102855  36.168  -5.878  -3.398 0.0000000000
102856  35.844  -6.323  -3.971 0.0000000000
102857  35.511  -6.861  -4.706 0.0000000000
102858  35.439  -7.381  -4.674 0.0000000000
102859  35.214  -8.456  -5.432 0.0000000000
102860  35.234  -9.366  -6.036 0.0000000000
102861  36.526  -9.548  -1.861 0.0000000000
102862  36.619  -8.967  -1.889 0.0000000000
102863  36.183  -9.932  -2.408 0.0000000000
102864  35.844  -10.281  -2.984 0.0000000000
102865  35.602  -10.717  -3.689 0.0000000000
102866  36.216  -13.903  -7.299 0.0000000000
102867  35.722  -13.189  -6.649 0.0000000000
102868  36.084  -13.449  -7.332 0.0000000000
102869  35.980  -12.943  -7.310 0.0000000000
102870  35.947  -12.439  -7.301 0.0000000000
102871  35.863  -11.965  -7.332 0.0000000000
102872  36.371  -12.754  -8.029 0.0000000000
102873  36.882  -12.950  -8.699 0.0000000000
102874  37.440  -13.091  -9.348 0.0000000000
102875  38.008  -13.171  -9.954 0.0000000000
102876  38.161  -13.586  -9.898 0.0000000000
102877  38.896  -14.023  -10.367 0.0000000000
102878  39.794  -14.374  -10.856 0.0000000000
102879  42.224  -15.383  -10.832 0.0000000000
102880  42.047  -15.110  -11.046 0.0000000000
102881  42.968  -14.931  -11.113 0.0000000000
102882  43.718  -14.325  -11.362 0.0000000000
102883  44.411  -13.659  -11.581 0.0000000000
102884  45.043  -12.948  -11.768 0.0000000000
102885  45.250  -13.104  -11.469 0.0000000000
102886  45.989  -12.518  -11.286 0.0000000000
102887  46.782  -11.767  -11.088 0.0000000000
103657  34.172  17.735  12.640 0.0000000000
103658  34.256  16.892  12.691 0.0000000000
103659  34.601  17.528  12.617 0.0000000000
103660  34.977  17.284  12.581 0.0000000000
103661  35.352  16.982  12.478 0.0000000000
103883  34.889  26.328  8.735 0.0000000000
103884  34.393  26.582  8.618 0.0000000000
103885  34.346  25.994  9.092 0.0000000000
103886  33.828  25.616  9.443 0.0000000000
103887  33.350  25.145  9.728 0.0000000000
103888  32.911  24.649  9.975 0.0000000000
103889  33.395  24.558  10.113 0.0000000000
103890  33.435  23.918  10.502 0.0000000000
103891  33.466  23.278  10.884 0.0000000000
103893  34.633  21.680  11.695 0.0000000000
103894  34.698  21.026  11.958 0.0000000000
103895  34.280  20.513  12.169 0.0000000000
103896  33.874  19.878  12.314 0.0000000000
103897  33.477  19.216  12.401 0.0000000000
103898  33.931  19.149  12.448 0.0000000000
103899  34.031  18.441  12.559 0.0000000000
104888  26.263  19.274  -14.745 0.0000000000
104889  26.085  18.666  -14.848 0.0000000000
104913  44.649  3.152  -23.243 0.0000000000
104914  44.346  3.419  -23.559 0.0000000000
104915  44.495  4.517  -23.787 0.0000000000
104916  44.311  5.873  -24.365 0.0000000000
107302  28.721  19.007  -6.434 0.0000000000
107303  28.880  18.495  -6.673 0.0000000000
107304  29.242  18.178  -6.368 0.0000000000
107305  29.911  17.398  -6.414 0.0000000000
107306  30.665  16.607  -6.538 0.0000000000
107307  34.024  14.109  -6.819 0.0000000000
107308  33.397  14.383  -6.840 0.0000000000
107309  34.314  13.577  -7.264 0.0000000000
107310  34.523  13.094  -7.684 0.0000000000
107311  34.758  12.543  -8.096 0.0000000000
107312  35.056  11.934  -8.522 0.0000000000
107313  35.473  11.569  -8.388 0.0000000000
107314  35.889  10.413  -8.544 0.0000000000
107315  36.164  9.148  -8.676 0.0000000000
107316  36.888  10.756  -5.684 0.0000000000
107317  36.822  11.258  -5.986 0.0000000000
107318  36.916  10.060  -6.016 0.0000000000
107319  36.928  9.379  -6.313 0.0000000000
107320  36.914  8.630  -6.596 0.0000000000
107321  37.416  3.094  -8.131 0.0000000000
107322  37.335  4.464  -7.706 0.0000000000
107323  37.379  3.749  -8.226 0.0000000000
107324  37.303  4.370  -8.356 0.0000000000
107325  37.209  4.934  -8.532 0.0000000000
107326  37.071  5.503  -8.696 0.0000000000
107327  37.332  4.168  -9.095 0.0000000000
107328  37.396  3.448  -9.697 0.0000000000
107329  37.473  2.801  -10.353 0.0000000000
107330  37.565  2.205  -11.006 0.0000000000
107331  37.638  1.622  -10.911 0.0000000000
107332  37.841  0.485  -11.556 0.0000000000
107333  38.075  -0.568  -12.304 0.0000000000
107334  38.555  -3.722  -13.941 0.0000000000
107335  38.530  -3.292  -13.911 0.0000000000
107336  38.765  -3.908  -14.694 0.0000000000
107337  39.050  -4.012  -15.520 0.0000000000
107338  39.360  -4.025  -16.309 0.0000000000
107339  39.672  -3.975  -17.056 0.0000000000
107340  39.801  -4.322  -17.029 0.0000000000
107341  40.289  -4.418  -17.660 0.0000000000
107342  40.832  -4.368  -18.229 0.0000000000
107343  37.336  0.133  -2.739 0.0000000000
107344  37.628  0.773  -2.856 0.0000000000
107345  36.957  -0.381  -3.278 0.0000000000
107346  36.651  -0.931  -3.839 0.0000000000
107347  36.383  -1.522  -4.449 0.0000000000
107348  36.068  -5.958  -7.619 0.0000000000
107349  35.932  -4.932  -6.993 0.0000000000
107350  36.145  -5.453  -7.688 0.0000000000
107351  36.165  -4.889  -7.761 0.0000000000
107352  36.238  -4.289  -7.777 0.0000000000
107353  36.358  -3.739  -7.722 0.0000000000
107354  36.470  -4.799  -8.404 0.0000000000
107355  36.719  -5.290  -9.093 0.0000000000
107356  37.007  -5.739  -9.823 0.0000000000
107357  39.846  -11.268  -12.943 0.0000000000
107358  39.138  -10.959  -12.428 0.0000000000
107359  39.742  -10.926  -13.089 0.0000000000
107360  39.630  -10.527  -13.229 0.0000000000
107361  39.453  -10.164  -13.284 0.0000000000
107362  41.012  -8.921  -15.426 0.0000000000
107363  40.408  -9.180  -14.845 0.0000000000
107364  40.252  -8.821  -14.952 0.0000000000
107365  39.503  -8.610  -14.331 0.0000000000
107366  38.900  -8.254  -13.661 0.0000000000
107367  38.353  -7.746  -12.938 0.0000000000
107368  38.824  -7.818  -13.714 0.0000000000
107369  38.749  -7.411  -13.769 0.0000000000
107370  38.747  -7.003  -13.826 0.0000000000
107371  38.724  -6.624  -13.862 0.0000000000
107372  39.195  -7.061  -14.601 0.0000000000
107373  39.638  -7.053  -15.342 0.0000000000
107374  40.062  -6.919  -15.957 0.0000000000
107375  43.374  -5.393  -18.433 0.0000000000
107376  42.637  -5.813  -18.110 0.0000000000
107377  43.175  -5.081  -18.629 0.0000000000
107378  42.907  -4.874  -18.738 0.0000000000
107379  42.764  -4.580  -18.938 0.0000000000
107380  42.522  -4.345  -19.057 0.0000000000
107381  43.218  -3.801  -19.483 0.0000000000
107382  43.612  -3.007  -20.029 0.0000000000
107383  43.981  -2.084  -20.618 0.0000000000
107384  44.298  -1.056  -21.214 0.0000000000
107385  44.559  -1.282  -21.001 0.0000000000
107386  45.058  -0.277  -21.358 0.0000000000
107387  45.447  0.690  -21.626 0.0000000000
107388  46.808  2.619  -21.117 0.0000000000
107389  46.576  2.778  -21.472 0.0000000000
107390  46.768  3.952  -21.521 0.0000000000
107391  46.667  5.248  -21.889 0.0000000000
107397  48.429  1.111  -17.857 0.0000000000
107398  48.238  1.408  -18.324 0.0000000000
107399  48.500  2.401  -18.256 0.0000000000
107400  48.525  3.767  -18.616 0.0000000000
107401  48.586  5.151  -18.902 0.0000000000
109732  37.590  -9.401  4.154 0.0000000000
109733  38.057  -10.180  4.202 0.0000000000
109734  37.366  -9.465  4.532 0.0000000000
109735  37.231  -9.517  4.912 0.0000000000
109736  36.990  -9.605  5.287 0.0000000000
109737  35.907  -6.931  7.421 0.0000000000
109738  35.734  -7.967  6.813 0.0000000000
109739  35.628  -7.942  7.248 0.0000000000
109740  35.582  -8.888  7.152 0.0000000000
109741  35.798  -9.848  7.111 0.0000000000
109742  36.210  -10.777  7.131 0.0000000000
109743  35.613  -9.897  7.492 0.0000000000
109744  35.431  -9.958  7.871 0.0000000000
109745  35.244  -9.980  8.277 0.0000000000
109746  34.071  0.280  10.801 0.0000000000
109747  34.549  -0.524  10.509 0.0000000000
109748  34.435  -0.494  10.899 0.0000000000
109749  34.834  -1.353  10.953 0.0000000000
109750  35.281  -2.183  11.045 0.0000000000
109751  35.825  -4.217  12.159 0.0000000000
109752  35.900  -4.176  11.781 0.0000000000
109753  36.004  -5.184  11.679 0.0000000000
109754  35.702  -6.167  11.086 0.0000000000
109755  35.213  -7.055  10.552 0.0000000000
109756  34.868  -8.021  10.047 0.0000000000
109757  34.704  -8.089  10.391 0.0000000000
109758  34.430  -9.140  10.317 0.0000000000
109759  34.351  -10.164  10.256 0.0000000000
109760  34.456  -11.152  10.221 0.0000000000
109761  34.212  -10.159  10.665 0.0000000000
109762  34.082  -10.143  11.034 0.0000000000
109763  33.875  -10.148  11.416 0.0000000000
109764  34.521  -7.291  13.505 0.0000000000
109765  34.132  -8.215  13.072 0.0000000000
109766  34.107  -8.250  13.424 0.0000000000
109767  33.854  -9.123  13.501 0.0000000000
109768  33.645  -10.074  13.537 0.0000000000
109769  33.575  -10.940  13.620 0.0000000000
109770  33.690  -9.996  13.951 0.0000000000
109771  33.706  -9.925  14.362 0.0000000000
109772  33.780  -9.843  14.760 0.0000000000
109773  34.672  13.493  12.923 0.0000000000
109774  34.426  12.816  13.011 0.0000000000
109775  34.821  12.611  13.002 0.0000000000
109776  34.929  11.701  13.023 0.0000000000
109777  35.049  10.811  13.070 0.0000000000
109778  36.152  8.451  13.198 0.0000000000
109779  35.821  8.631  13.277 0.0000000000
109780  35.829  7.715  13.387 0.0000000000
109781  35.504  7.007  13.527 0.0000000000
109782  35.191  6.270  13.699 0.0000000000
109783  34.924  5.518  13.871 0.0000000000
109784  35.229  5.391  13.944 0.0000000000
109785  35.302  4.561  14.269 0.0000000000
109786  35.373  3.765  14.579 0.0000000000
109792  37.674  1.712  15.882 0.0000000000
109793  37.584  2.401  15.458 0.0000000000
109794  37.277  1.776  15.801 0.0000000000
109795  36.923  1.851  15.740 0.0000000000
109796  36.546  1.946  15.621 0.0000000000
109797  36.188  2.020  15.512 0.0000000000
109798  36.254  1.271  15.807 0.0000000000
109799  36.042  0.507  15.879 0.0000000000
109800  35.849  -0.242  15.871 0.0000000000
109801  35.664  -0.998  15.790 0.0000000000
109802  35.911  -1.049  16.030 0.0000000000
109803  35.982  -1.904  16.147 0.0000000000
109804  36.053  -2.768  16.239 0.0000000000
109805  36.651  -4.470  17.141 0.0000000000
109806  36.409  -4.504  16.877 0.0000000000
109807  36.254  -5.342  16.885 0.0000000000
109808  35.854  -6.189  16.563 0.0000000000
109809  35.410  -7.038  16.257 0.0000000000
109810  34.927  -7.896  15.985 0.0000000000
109811  35.156  -7.833  16.285 0.0000000000
109812  34.900  -8.622  16.380 0.0000000000
109813  34.678  -9.390  16.575 0.0000000000
109814  34.474  -10.163  16.792 0.0000000000
109815  34.909  -9.383  16.835 0.0000000000
109816  35.146  -9.362  17.061 0.0000000000
109817  35.449  -9.291  17.255 0.0000000000
109818  37.717  -7.086  17.725 0.0000000000
109819  37.148  -7.804  17.560 0.0000000000
109820  37.460  -7.868  17.692 0.0000000000
109821  37.178  -8.588  17.811 0.0000000000
109822  36.928  -9.233  18.071 0.0000000000
109823  36.728  -9.833  18.460 0.0000000000
109824  37.277  -9.237  18.171 0.0000000000
109825  37.581  -9.300  18.237 0.0000000000
109826  37.917  -9.346  18.306 0.0000000000
109827  41.858  -1.424  16.893 0.0000000000
109828  41.422  -2.001  17.366 0.0000000000
109829  41.865  -2.087  17.237 0.0000000000
109830  41.873  -2.786  17.557 0.0000000000
109831  41.752  -3.604  17.790 0.0000000000
109832  42.510  -5.565  17.166 0.0000000000
109833  42.155  -5.466  17.427 0.0000000000
109834  41.843  -6.257  17.205 0.0000000000
109835  41.098  -7.002  17.160 0.0000000000
109836  40.402  -7.717  17.137 0.0000000000
109837  39.766  -8.373  17.367 0.0000000000
109838  40.071  -8.462  17.268 0.0000000000
109839  39.841  -9.099  17.664 0.0000000000
109840  39.701  -9.643  18.236 0.0000000000
109842  40.065  -9.735  18.235 0.0000000000
110335  30.373  25.360  -8.933 0.0000000000
110336  29.987  25.017  -9.046 0.0000000000
110337  29.621  24.738  -9.194 0.0000000000
110338  29.170  24.564  -8.548 0.0000000000
110339  28.507  24.041  -8.105 0.0000000000
110340  28.090  23.315  -7.638 0.0000000000
110341  27.899  22.538  -7.298 0.0000000000
110342  27.968  23.050  -7.144 0.0000000000
110343  27.957  22.710  -6.600 0.0000000000
110344  28.012  22.369  -6.087 0.0000000000
110345  28.336  23.146  -4.588 0.0000000000
110346  28.281  22.593  -4.766 0.0000000000
110347  28.501  22.258  -4.323 0.0000000000
110348  28.848  21.367  -4.135 0.0000000000
110349  29.355  20.471  -4.010 0.0000000000
110350  29.914  19.625  -3.979 0.0000000000
110351  29.867  20.134  -3.699 0.0000000000
110352  30.437  19.886  -3.468 0.0000000000
110353  31.128  19.623  -3.291 0.0000000000
110354  29.313  27.113  -2.970 0.0000000000
110355  29.118  26.674  -3.197 0.0000000000
110356  29.045  26.284  -2.669 0.0000000000
110357  28.943  25.421  -2.362 0.0000000000
110358  29.026  24.525  -2.109 0.0000000000
110359  31.559  21.019  -1.091 0.0000000000
110360  30.898  21.686  -1.304 0.0000000000
110361  31.822  20.751  -1.458 0.0000000000
110362  32.097  20.427  -1.828 0.0000000000
110363  32.339  20.104  -2.202 0.0000000000
110364  32.508  19.755  -2.535 0.0000000000
110365  33.201  19.318  -2.457 0.0000000000
110366  34.055  18.550  -2.717 0.0000000000
110367  34.833  17.929  -3.028 0.0000000000
110368  35.454  17.204  -3.265 0.0000000000
110369  35.344  17.517  -2.824 0.0000000000
110370  35.698  17.171  -2.617 0.0000000000
110371  35.949  16.850  -2.377 0.0000000000
110372  35.096  16.935  -0.443 0.0000000000
110373  35.455  16.658  -0.935 0.0000000000
110374  35.316  16.163  -0.702 0.0000000000
110375  35.433  15.322  -0.975 0.0000000000
110376  35.427  14.457  -1.241 0.0000000000
110377  35.378  13.600  -1.523 0.0000000000
110378  35.084  13.789  -1.058 0.0000000000
110379  34.728  13.061  -0.924 0.0000000000
110380  34.541  12.281  -0.736 0.0000000000
110385  31.268  29.540  3.241 0.0000000000
110386  29.883  26.758  5.206 0.0000000000
110387  29.961  27.294  4.691 0.0000000000
110388  29.707  26.506  4.791 0.0000000000
110389  29.571  26.268  4.387 0.0000000000
110390  29.468  25.942  4.001 0.0000000000
110391  29.395  25.565  3.576 0.0000000000
110392  29.426  24.989  4.061 0.0000000000
110393  29.518  24.101  4.052 0.0000000000
110394  29.755  23.204  4.000 0.0000000000
110395  30.196  21.644  8.508 0.0000000000
110396  30.094  22.333  8.179 0.0000000000
110397  30.088  21.461  8.055 0.0000000000
110398  30.050  21.267  7.579 0.0000000000
110399  30.060  20.996  7.108 0.0000000000
110400  31.118  17.604  5.548 0.0000000000
110401  30.841  18.543  5.757 0.0000000000
110402  31.060  18.252  5.271 0.0000000000
110403  30.987  18.939  4.987 0.0000000000
110404  30.906  19.585  4.683 0.0000000000
110405  30.818  20.207  4.372 0.0000000000
110406  31.209  19.356  4.171 0.0000000000
110407  31.560  19.041  3.709 0.0000000000
110408  31.895  18.798  3.224 0.0000000000
110409  32.273  18.544  2.767 0.0000000000
110410  32.216  17.859  2.997 0.0000000000
110411  32.515  16.896  2.737 0.0000000000
110412  32.759  16.020  2.474 0.0000000000
110413  32.952  12.130  2.566 0.0000000000
110414  32.904  12.862  2.319 0.0000000000
110415  33.163  11.856  2.072 0.0000000000
110416  33.398  11.628  1.587 0.0000000000
110417  33.673  11.314  1.115 0.0000000000
110418  33.897  11.031  0.628 0.0000000000
110419  34.045  10.201  1.038 0.0000000000
110420  34.477  9.099  0.899 0.0000000000
110421  35.081  7.850  0.764 0.0000000000
110422  35.680  6.707  0.600 0.0000000000
110423  35.278  7.153  1.007 0.0000000000
110424  35.476  6.373  1.217 0.0000000000
110425  35.678  5.513  1.409 0.0000000000
110426  35.008  5.127  3.120 0.0000000000
110427  35.376  4.690  2.627 0.0000000000
110428  35.557  3.962  2.778 0.0000000000
110429  36.382  2.893  2.492 0.0000000000
110430  37.298  2.025  2.254 0.0000000000
110431  38.172  1.186  2.020 0.0000000000
110432  37.661  1.426  2.486 0.0000000000
110433  37.942  0.834  2.697 0.0000000000
110434  38.120  0.270  2.906 0.0000000000
110435  33.006  8.134  6.913 0.0000000000
110436  33.255  7.847  6.442 0.0000000000
110437  33.418  7.147  6.679 0.0000000000
110438  33.789  6.050  6.403 0.0000000000
110439  34.143  4.999  6.109 0.0000000000
110440  35.824  0.892  6.060 0.0000000000
110441  35.514  1.505  5.850 0.0000000000
110442  36.259  0.577  5.589 0.0000000000
110443  36.684  0.253  5.115 0.0000000000
110444  37.127  -0.036  4.666 0.0000000000
110445  37.547  -0.289  4.224 0.0000000000
110446  37.609  -0.860  4.381 0.0000000000
110447  37.783  -1.758  3.927 0.0000000000
110448  37.767  -2.679  3.353 0.0000000000
110449  37.574  -3.544  2.803 0.0000000000
110450  37.592  -3.285  3.362 0.0000000000
110451  37.498  -3.844  3.424 0.0000000000
110452  37.349  -4.465  3.490 0.0000000000
110453  37.065  -4.785  5.386 0.0000000000
110454  37.001  -5.099  4.754 0.0000000000
110455  36.826  -5.772  4.749 0.0000000000
110456  36.791  -6.802  4.150 0.0000000000
110457  37.126  -7.696  3.704 0.0000000000
110458  37.617  -8.510  3.339 0.0000000000
110459  37.213  -8.281  3.864 0.0000000000
110460  37.389  -8.851  3.971 0.0000000000
113012  38.147  -13.097  4.258 0.0000000000
113013  37.319  -13.721  3.633 0.0000000000
113014  37.558  -13.729  4.145 0.0000000000
113015  36.915  -14.389  3.935 0.0000000000
113016  36.375  -15.059  3.704 0.0000000000
113017  35.533  -16.426  4.638 0.0000000000
113018  35.622  -16.489  4.134 0.0000000000
113019  35.400  -17.324  3.768 0.0000000000
113020  35.451  -18.186  2.894 0.0000000000
113021  35.520  -18.988  2.044 0.0000000000
113022  35.580  -19.702  1.197 0.0000000000
113023  35.445  -19.724  1.658 0.0000000000
113024  35.385  -20.419  1.331 0.0000000000
113025  35.399  -21.098  1.010 0.0000000000
113026  36.034  -16.723  8.445 0.0000000000
113027  35.921  -16.623  8.008 0.0000000000
113028  35.249  -17.256  7.723 0.0000000000
113029  34.671  -17.906  6.863 0.0000000000
113030  34.412  -18.687  6.025 0.0000000000
113031  34.461  -22.457  3.414 0.0000000000
113032  34.345  -21.770  3.690 0.0000000000
113033  34.651  -22.475  2.929 0.0000000000
113034  34.869  -22.488  2.434 0.0000000000
113035  35.106  -22.484  1.907 0.0000000000
113036  35.332  -22.474  1.387 0.0000000000
113037  35.603  -23.055  1.186 0.0000000000
113038  36.197  -23.531  0.509 0.0000000000
113039  36.919  -23.921  -0.099 0.0000000000
113040  37.690  -24.125  -0.619 0.0000000000
113041  37.382  -24.292  -0.171 0.0000000000
113042  38.001  -24.594  -0.232 0.0000000000
113043  38.594  -24.821  -0.217 0.0000000000
113044  38.795  -25.620  1.273 0.0000000000
113045  39.158  -25.434  0.830 0.0000000000
113046  39.754  -25.466  0.992 0.0000000000
113047  40.700  -25.185  0.750 0.0000000000
113048  41.603  -24.730  0.579 0.0000000000
113049  42.514  -24.130  0.483 0.0000000000
113050  42.121  -24.445  0.864 0.0000000000
113051  42.647  -24.063  1.202 0.0000000000
113052  43.154  -23.613  1.541 0.0000000000
113083  38.097  -26.503  4.328 0.0000000000
113084  39.004  -26.311  4.052 0.0000000000
113086  41.672  -24.550  4.170 0.0000000000
113087  42.492  -23.773  4.092 0.0000000000
113088  42.805  -23.610  3.705 0.0000000000
113089  43.110  -23.433  3.326 0.0000000000
113090  43.445  -23.181  2.969 0.0000000000
113091  43.895  -22.587  3.363 0.0000000000
113092  44.625  -21.646  3.399 0.0000000000
113499  29.973  16.545  -7.958 0.0000000000
113500  29.505  16.927  -8.282 0.0000000000
113501  30.252  16.101  -8.380 0.0000000000
113502  30.532  15.681  -8.813 0.0000000000
113503  30.815  15.288  -9.280 0.0000000000
113504  33.734  11.941  -11.075 0.0000000000
113505  33.026  12.796  -10.797 0.0000000000
113507  32.823  12.671  -11.493 0.0000000000
113508  32.377  12.964  -11.748 0.0000000000
113509  31.951  13.216  -11.970 0.0000000000
113513  37.411  3.113  -14.386 0.0000000000
113514  37.033  4.088  -13.831 0.0000000000
113515  37.174  3.676  -14.532 0.0000000000
113516  36.927  4.170  -14.659 0.0000000000
113517  36.614  4.692  -14.758 0.0000000000
113518  36.119  4.279  -17.109 0.0000000000
113519  36.063  4.731  -16.314 0.0000000000
113520  35.634  5.060  -16.368 0.0000000000
113521  35.202  5.828  -15.763 0.0000000000
113540  43.014  3.925  -24.532 0.0000000000
113541  42.778  2.874  -24.124 0.0000000000
114837  36.266  -16.935  0.459 0.0000000000
114838  36.297  -16.651  0.016 0.0000000000
114839  36.219  -17.372  -0.261 0.0000000000
114840  36.139  -17.777  -0.989 0.0000000000
114841  36.059  -18.120  -1.700 0.0000000000
114842  36.965  -20.476  -3.999 0.0000000000
114843  36.626  -19.953  -3.772 0.0000000000
114844  37.056  -20.080  -4.378 0.0000000000
114845  37.104  -19.731  -4.767 0.0000000000
114846  37.161  -19.369  -5.112 0.0000000000
114847  37.243  -18.980  -5.524 0.0000000000
114848  37.685  -19.462  -5.659 0.0000000000
114849  38.339  -19.483  -6.146 0.0000000000
114850  38.952  -19.382  -6.588 0.0000000000
114851  41.897  -22.076  -4.053 0.0000000000
114852  41.218  -22.118  -4.241 0.0000000000
114853  41.958  -21.756  -4.464 0.0000000000
114854  41.994  -21.380  -4.878 0.0000000000
114855  42.089  -21.020  -5.260 0.0000000000
114856  44.375  -18.654  -6.457 0.0000000000
114857  43.645  -19.269  -6.338 0.0000000000
114858  43.702  -18.910  -6.722 0.0000000000
114859  43.073  -19.039  -6.988 0.0000000000
114860  42.420  -19.151  -7.146 0.0000000000
114861  41.714  -19.220  -7.255 0.0000000000
114862  42.456  -18.803  -7.497 0.0000000000
114863  42.500  -18.419  -7.863 0.0000000000
114864  42.523  -18.062  -8.241 0.0000000000
114865  42.656  -17.639  -8.622 0.0000000000
114866  43.279  -17.553  -8.490 0.0000000000
114867  44.048  -16.930  -8.667 0.0000000000
114868  44.767  -16.268  -8.810 0.0000000000
114869  47.915  -13.299  -8.270 0.0000000000
114870  47.269  -13.868  -8.519 0.0000000000
114871  47.928  -12.888  -8.665 0.0000000000
114872  47.916  -12.487  -9.062 0.0000000000
114873  47.959  -12.007  -9.434 0.0000000000
114874  47.909  -11.620  -9.813 0.0000000000
114875  48.572  -10.949  -9.593 0.0000000000
114876  49.167  -9.842  -9.761 0.0000000000
114877  49.723  -8.748  -9.917 0.0000000000
114882  50.528  -13.877  -0.154 0.0000000000
114886  52.084  -11.316  -2.099 0.0000000000
114887  51.741  -12.154  -2.508 0.0000000000
114888  51.421  -12.845  -2.904 0.0000000000
114889  51.967  -11.628  -2.934 0.0000000000
114890  52.079  -11.132  -3.427 0.0000000000
114891  52.223  -10.589  -3.870 0.0000000000
114917  51.757  -2.565  -10.082 0.0000000000
114918  51.565  -2.151  -10.492 0.0000000000
114919  51.378  -1.809  -10.888 0.0000000000
114920  51.754  -0.841  -10.583 0.0000000000
115357  37.742  -9.513  1.090 0.0000000000
115358  37.418  -9.978  0.549 0.0000000000
115359  37.289  -10.479  0.679 0.0000000000
115360  36.769  -11.434  0.232 0.0000000000
115361  36.494  -12.466  -0.395 0.0000000000
115362  36.694  -12.440  0.306 0.0000000000
115363  36.515  -12.946  -0.363 0.0000000000
115364  36.364  -13.416  -1.025 0.0000000000
115365  36.287  -14.313  -1.620 0.0000000000
115366  36.229  -15.221  -2.163 0.0000000000
115367  36.105  -16.043  -2.757 0.0000000000
115882  27.632  22.373  -12.090 0.0000000000
115883  27.327  21.906  -12.212 0.0000000000
115884  27.237  21.816  -11.654 0.0000000000
115885  26.995  21.138  -11.268 0.0000000000
115886  26.899  20.351  -10.907 0.0000000000
115887  27.160  20.739  -10.307 0.0000000000
115888  27.043  20.159  -10.491 0.0000000000
115889  27.021  19.598  -10.673 0.0000000000
115890  27.295  18.812  -10.523 0.0000000000
115891  27.691  18.026  -10.408 0.0000000000
115892  28.166  17.304  -10.369 0.0000000000
116512  36.207  11.965  -3.014 0.0000000000
116513  36.301  11.176  -3.384 0.0000000000
116514  36.217  10.358  -3.159 0.0000000000
116515  36.418  8.792  -3.274 0.0000000000
116516  36.913  7.267  -3.352 0.0000000000
116517  36.698  7.284  -2.746 0.0000000000
116518  37.180  6.645  -3.083 0.0000000000
116519  37.698  5.929  -3.468 0.0000000000
116520  38.409  4.548  -3.715 0.0000000000
116521  38.131  3.373  -3.978 0.0000000000
116522  37.582  2.154  -4.291 0.0000000000
116523  44.250  -12.262  -12.920 0.0000000000
116524  44.098  -12.026  -13.198 0.0000000000
116525  44.915  -11.504  -13.147 0.0000000000
116526  45.543  -10.675  -13.357 0.0000000000
116527  46.149  -9.770  -13.556 0.0000000000
116528  46.955  -9.204  -13.087 0.0000000000
116529  46.844  -8.982  -13.422 0.0000000000
116530  46.699  -8.783  -13.766 0.0000000000
116531  47.152  -7.758  -13.994 0.0000000000
116532  47.589  -6.627  -14.240 0.0000000000
116533  47.996  -5.425  -14.496 0.0000000000
116534  48.315  -4.213  -14.738 0.0000000000
116535  48.491  -4.459  -14.342 0.0000000000
116536  48.983  -3.463  -14.191 0.0000000000
116537  49.440  -2.389  -14.026 0.0000000000
116538  49.418  -3.645  -13.415 0.0000000000
116539  49.688  -2.451  -13.611 0.0000000000
116540  49.922  -1.229  -13.847 0.0000000000
116541  50.375  -0.207  -13.630 0.0000000000
117142  32.544  8.704  11.288 0.0000000000
117143  32.656  7.675  11.329 0.0000000000
117144  32.646  8.545  11.573 0.0000000000
117145  32.775  8.386  11.853 0.0000000000
117146  32.957  8.261  12.078 0.0000000000
117147  32.862  10.090  12.257 0.0000000000
117148  33.060  9.147  12.291 0.0000000000
117149  33.124  8.139  12.267 0.0000000000
117150  33.328  7.979  12.486 0.0000000000
117151  33.538  7.841  12.666 0.0000000000
117152  33.756  7.655  12.828 0.0000000000
117307  31.728  29.834  -0.703 0.0000000000
117308  31.258  29.660  -0.077 0.0000000000
117309  30.829  29.431  0.559 0.0000000000
117310  30.502  29.162  1.174 0.0000000000
117311  31.740  19.395  11.607 0.0000000000
117312  31.431  19.342  11.290 0.0000000000
117313  31.521  18.606  11.521 0.0000000000
117314  31.321  17.788  11.383 0.0000000000
117315  31.177  16.970  11.187 0.0000000000
117316  31.547  16.434  11.754 0.0000000000
117317  31.314  16.259  11.385 0.0000000000
117318  31.103  16.121  10.986 0.0000000000
117319  31.063  15.262  10.764 0.0000000000
117320  31.095  14.380  10.484 0.0000000000
117321  31.191  13.488  10.195 0.0000000000
117322  31.324  12.655  9.919 0.0000000000
117323  31.366  12.833  10.390 0.0000000000
117324  31.548  12.180  10.573 0.0000000000
117325  31.754  11.514  10.737 0.0000000000
117326  31.820  12.420  11.385 0.0000000000
117327  31.883  11.635  11.122 0.0000000000
117328  31.995  10.819  10.856 0.0000000000
117329  32.197  10.136  10.992 0.0000000000
117330  32.379  9.453  11.132 0.0000000000
118119  39.282  -2.409  -16.966 0.0000000000
118120  39.172  -1.962  -16.944 0.0000000000
118121  39.501  -2.300  -17.745 0.0000000000
118122  39.727  -2.137  -18.530 0.0000000000
118123  39.907  -1.821  -19.185 0.0000000000
118124  40.624  -2.051  -19.850 0.0000000000
118125  40.353  -1.760  -19.849 0.0000000000
118126  40.109  -1.456  -19.872 0.0000000000
118127  40.284  -1.016  -20.561 0.0000000000
118128  40.453  -0.520  -21.221 0.0000000000
118467  43.801  -22.843  -0.931 0.0000000000
118468  43.934  -22.594  -1.335 0.0000000000
118469  44.481  -22.238  -1.011 0.0000000000
118470  45.163  -21.563  -1.103 0.0000000000
118471  45.878  -20.830  -1.203 0.0000000000
118472  46.237  -20.547  -0.390 0.0000000000
118473  46.431  -20.315  -0.840 0.0000000000
118474  46.617  -20.043  -1.300 0.0000000000
118475  47.311  -19.244  -1.406 0.0000000000
118476  48.003  -18.433  -1.505 0.0000000000
118477  48.674  -17.618  -1.606 0.0000000000
119032  38.833  0.171  -0.005 0.0000000000
119033  38.447  -0.333  -0.516 0.0000000000
119034  38.257  -0.955  -0.408 0.0000000000
119035  37.765  -2.091  -0.826 0.0000000000
119036  37.392  -3.254  -1.274 0.0000000000
119037  37.605  -3.215  -0.699 0.0000000000
119038  37.319  -3.776  -1.225 0.0000000000
119039  37.050  -4.350  -1.757 0.0000000000
119040  36.752  -5.456  -2.258 0.0000000000
119041  36.344  -6.530  -2.760 0.0000000000
119042  35.952  -7.480  -3.203 0.0000000000
119043  35.653  -13.210  -4.437 0.0000000000
119044  35.564  -12.700  -4.436 0.0000000000
119045  35.617  -13.521  -5.180 0.0000000000
119046  35.671  -13.792  -5.877 0.0000000000
119047  35.920  -14.065  -6.538 0.0000000000
119048  36.621  -15.253  -7.118 0.0000000000
119049  36.497  -14.791  -7.200 0.0000000000
119050  36.293  -14.314  -7.198 0.0000000000
119051  36.783  -14.545  -7.865 0.0000000000
119052  37.376  -14.713  -8.511 0.0000000000
119053  38.003  -14.783  -9.114 0.0000000000
119054  38.641  -14.809  -9.681 0.0000000000
119055  38.751  -15.206  -9.560 0.0000000000
119056  39.605  -15.493  -9.945 0.0000000000
119057  40.536  -15.702  -10.275 0.0000000000
119058  39.948  -16.224  -9.631 0.0000000000
119059  40.734  -16.024  -10.094 0.0000000000
119060  41.488  -15.743  -10.488 0.0000000000
119061  42.512  -15.625  -10.636 0.0000000000
119062  43.450  -15.280  -10.613 0.0000000000
119063  44.318  -14.930  -10.479 0.0000000000
120618  26.509  17.111  -13.267 0.0000000000
120619  26.325  17.156  -13.678 0.0000000000
120620  26.709  16.427  -13.498 0.0000000000
120621  26.926  15.752  -13.739 0.0000000000
122497  30.330  17.786  -5.256 0.0000000000
122498  30.587  17.267  -5.617 0.0000000000
122499  31.139  16.962  -5.432 0.0000000000
122500  31.957  16.176  -5.644 0.0000000000
122501  32.890  15.355  -5.965 0.0000000000
122502  33.220  15.646  -5.493 0.0000000000
122503  33.539  15.060  -5.945 0.0000000000
122504  33.782  14.586  -6.381 0.0000000000
122505  34.657  13.784  -6.814 0.0000000000
122506  35.411  12.923  -7.204 0.0000000000
122507  35.976  11.897  -7.447 0.0000000000
122508  37.628  5.271  -6.162 0.0000000000
122509  37.472  5.928  -6.323 0.0000000000
122510  37.557  4.585  -6.541 0.0000000000
122511  37.479  3.892  -7.001 0.0000000000
122512  37.422  3.194  -7.484 0.0000000000
122513  37.324  1.278  -7.814 0.0000000000
122514  37.362  1.844  -7.913 0.0000000000
122515  37.391  2.478  -8.014 0.0000000000
122516  37.409  1.799  -8.588 0.0000000000
122517  37.524  1.056  -9.274 0.0000000000
122518  37.650  0.367  -10.013 0.0000000000
122519  37.781  -0.187  -10.722 0.0000000000
122520  37.829  -0.774  -10.724 0.0000000000
122521  38.000  -1.757  -11.502 0.0000000000
122522  38.169  -2.670  -12.320 0.0000000000
122523  37.984  -2.772  -11.513 0.0000000000
122524  38.173  -3.151  -12.324 0.0000000000
122525  38.354  -3.473  -13.129 0.0000000000
122526  38.560  -4.120  -13.867 0.0000000000
122527  38.835  -4.742  -14.714 0.0000000000
122528  39.192  -5.163  -15.430 0.0000000000
122529  35.805  -4.561  -4.892 0.0000000000
122530  35.874  -3.948  -4.947 0.0000000000
122531  35.688  -5.048  -5.517 0.0000000000
122532  35.668  -5.597  -6.245 0.0000000000
122533  35.818  -6.065  -6.900 0.0000000000
122534  35.922  -7.639  -7.492 0.0000000000
122535  35.995  -7.089  -7.504 0.0000000000
122536  36.032  -6.530  -7.578 0.0000000000
122537  36.270  -6.956  -8.242 0.0000000000
122538  36.485  -7.360  -8.942 0.0000000000
122539  36.736  -7.711  -9.690 0.0000000000
122540  42.590  -9.980  -15.068 0.0000000000
122541  41.716  -10.167  -14.791 0.0000000000
122542  42.374  -9.718  -15.238 0.0000000000
122543  42.208  -9.398  -15.436 0.0000000000
122544  42.031  -9.103  -15.622 0.0000000000
122545  43.463  -8.189  -16.300 0.0000000000
122546  42.669  -8.620  -16.083 0.0000000000
122547  41.831  -8.821  -15.793 0.0000000000
122548  41.662  -8.515  -15.967 0.0000000000
122549  41.489  -8.200  -16.118 0.0000000000
122550  41.327  -7.919  -16.279 0.0000000000
122551  41.145  -7.638  -16.396 0.0000000000
122552  41.908  -7.492  -16.777 0.0000000000
122553  42.482  -6.962  -17.270 0.0000000000
122554  43.049  -6.335  -17.757 0.0000000000
122555  44.064  -5.942  -17.813 0.0000000000
122556  43.838  -5.722  -18.041 0.0000000000
122557  43.607  -5.541  -18.238 0.0000000000
122558  44.118  -4.625  -18.727 0.0000000000
122559  44.575  -3.665  -19.221 0.0000000000
122560  45.003  -2.645  -19.737 0.0000000000
122561  45.300  -1.592  -20.287 0.0000000000
122562  45.487  -1.831  -19.968 0.0000000000
122563  45.979  -0.852  -20.209 0.0000000000
122564  46.392  0.291  -20.481 0.0000000000
122565  46.402  -1.024  -19.629 0.0000000000
122566  46.595  0.114  -20.143 0.0000000000
122567  46.732  1.325  -20.648 0.0000000000
122568  47.031  2.464  -20.759 0.0000000000
122569  47.244  3.585  -20.810 0.0000000000
122570  47.446  4.858  -20.837 0.0000000000
124387  36.625  -5.679  6.060 0.0000000000
124388  36.249  -6.744  5.827 0.0000000000
124389  36.516  -5.718  6.467 0.0000000000
124390  36.495  -5.790  6.853 0.0000000000
124391  36.422  -5.796  7.271 0.0000000000
124392  37.218  -3.940  8.060 0.0000000000
124393  36.907  -4.901  7.872 0.0000000000
124394  36.383  -5.891  7.645 0.0000000000
124395  36.304  -5.920  8.043 0.0000000000
124396  36.274  -5.947  8.440 0.0000000000
124397  36.208  -6.002  8.807 0.0000000000
124398  33.930  0.215  12.287 0.0000000000
124399  34.220  -0.580  11.996 0.0000000000
124400  34.244  -0.635  12.347 0.0000000000
124401  34.624  -1.507  12.414 0.0000000000
124402  35.027  -2.387  12.472 0.0000000000
124403  34.643  -1.662  13.150 0.0000000000
124404  34.997  -2.429  12.838 0.0000000000
124405  35.416  -3.307  12.505 0.0000000000
124406  35.713  -4.241  12.504 0.0000000000
124407  35.695  -5.227  12.353 0.0000000000
124408  35.316  -6.289  12.136 0.0000000000
124409  34.806  -7.248  11.995 0.0000000000
124410  35.240  -6.317  12.482 0.0000000000
124411  35.079  -6.344  12.812 0.0000000000
124412  34.979  -6.384  13.151 0.0000000000
124413  35.431  -4.431  13.742 0.0000000000
124414  35.245  -5.426  13.618 0.0000000000
124415  34.915  -6.366  13.555 0.0000000000
124416  34.957  -6.348  13.911 0.0000000000
124417  34.967  -6.346  14.228 0.0000000000
124418  34.966  -6.337  14.563 0.0000000000
124419  36.276  12.622  12.662 0.0000000000
124420  35.995  11.998  12.814 0.0000000000
124421  36.384  11.818  12.709 0.0000000000
124422  36.418  10.913  12.802 0.0000000000
124423  36.441  10.050  12.861 0.0000000000
124424  37.140  10.497  12.540 0.0000000000
124425  36.823  9.850  12.764 0.0000000000
124426  36.466  9.179  12.984 0.0000000000
124427  36.500  8.298  13.147 0.0000000000
124428  36.524  7.429  13.321 0.0000000000
124429  36.549  6.556  13.552 0.0000000000
124434  38.416  2.194  15.534 0.0000000000
124435  38.863  1.369  16.006 0.0000000000
124436  38.462  1.484  15.980 0.0000000000
124437  38.067  1.612  15.951 0.0000000000
124438  37.725  0.970  16.255 0.0000000000
124439  37.369  0.289  16.487 0.0000000000
124440  37.017  -0.472  16.670 0.0000000000
124441  36.731  -1.193  16.701 0.0000000000
124442  37.047  -1.251  16.934 0.0000000000
124443  37.047  -2.036  17.136 0.0000000000
124444  37.018  -2.868  17.280 0.0000000000
124445  37.743  -2.096  17.496 0.0000000000
124446  37.355  -2.860  17.485 0.0000000000
124447  37.011  -3.611  17.368 0.0000000000
124448  36.915  -4.482  17.382 0.0000000000
124449  36.781  -5.355  17.357 0.0000000000
124450  36.626  -6.200  17.280 0.0000000000
124451  36.443  -7.007  17.180 0.0000000000
124452  36.910  -6.252  17.446 0.0000000000
124453  37.247  -6.226  17.609 0.0000000000
124454  37.573  -6.195  17.768 0.0000000000
124455  38.220  -4.638  18.062 0.0000000000
124456  38.116  -5.423  18.003 0.0000000000
124457  37.920  -6.257  17.892 0.0000000000
124458  38.293  -6.309  17.967 0.0000000000
124459  38.679  -6.347  18.001 0.0000000000
124460  39.054  -6.393  17.992 0.0000000000
124462  43.119  -2.457  16.784 0.0000000000
124464  43.496  -3.313  16.810 0.0000000000
124465  43.343  -4.103  16.973 0.0000000000
124466  44.261  -3.590  16.288 0.0000000000
124467  43.711  -4.268  16.697 0.0000000000
124468  43.134  -4.945  16.993 0.0000000000
124469  42.863  -5.713  16.878 0.0000000000
124470  42.467  -6.474  16.649 0.0000000000
124471  42.025  -7.274  16.439 0.0000000000
124472  41.609  -8.080  16.395 0.0000000000
124473  42.254  -7.427  16.139 0.0000000000
124859  29.562  25.501  -7.442 0.0000000000
124860  28.844  24.990  -6.973 0.0000000000
124861  28.424  24.345  -6.626 0.0000000000
124862  28.599  24.790  -6.455 0.0000000000
124863  28.436  24.583  -5.938 0.0000000000
124864  28.336  24.340  -5.420 0.0000000000
124865  28.840  25.541  -5.606 0.0000000000
124866  28.486  24.855  -5.262 0.0000000000
124867  28.296  24.014  -4.889 0.0000000000
124868  28.387  23.709  -4.414 0.0000000000
124869  28.510  23.304  -3.959 0.0000000000
124870  28.735  22.901  -3.491 0.0000000000
124871  29.229  25.247  -0.835 0.0000000000
124872  29.241  24.836  -1.146 0.0000000000
124873  29.407  24.271  -0.711 0.0000000000
124874  29.832  23.312  -0.662 0.0000000000
124875  30.450  22.351  -0.702 0.0000000000
124876  30.667  22.149  -0.048 0.0000000000
124877  30.979  21.747  -0.405 0.0000000000
124878  31.283  21.366  -0.767 0.0000000000
124879  32.259  20.492  -0.891 0.0000000000
124880  33.184  19.743  -1.048 0.0000000000
124881  34.004  19.044  -1.244 0.0000000000
124882  34.721  18.352  -1.480 0.0000000000
124883  34.342  18.713  -1.004 0.0000000000
124884  34.565  18.386  -0.749 0.0000000000
124885  34.752  18.006  -0.464 0.0000000000
124886  33.776  19.036  0.226 0.0000000000
124887  34.336  18.300  0.038 0.0000000000
124888  34.778  17.627  -0.201 0.0000000000
124889  34.707  17.168  0.029 0.0000000000
124890  34.559  16.647  0.219 0.0000000000
124891  34.329  16.072  0.383 0.0000000000
124895  30.882  28.288  5.312 0.0000000000
124896  30.437  27.675  5.496 0.0000000000
124897  30.657  27.221  6.416 0.0000000000
124898  30.362  27.108  6.027 0.0000000000
124899  30.104  26.956  5.613 0.0000000000
124900  29.845  26.202  5.687 0.0000000000
124901  29.703  25.340  5.747 0.0000000000
124902  29.629  24.443  5.734 0.0000000000
124903  30.623  17.967  7.788 0.0000000000
124904  30.497  18.761  7.559 0.0000000000
124905  30.704  17.724  7.265 0.0000000000
124906  30.834  17.444  6.781 0.0000000000
124907  30.970  17.224  6.292 0.0000000000
124908  31.160  15.515  6.224 0.0000000000
124909  31.154  16.237  6.013 0.0000000000
124910  31.144  16.933  5.784 0.0000000000
124911  31.389  16.605  5.278 0.0000000000
124912  31.603  16.306  4.749 0.0000000000
124913  31.834  16.020  4.221 0.0000000000
124914  32.107  15.731  3.737 0.0000000000
124915  32.092  15.122  3.932 0.0000000000
124916  32.302  14.258  3.628 0.0000000000
124917  32.548  13.285  3.326 0.0000000000
124918  32.266  12.841  4.013 0.0000000000
124919  32.565  12.555  3.541 0.0000000000
124920  32.758  12.350  3.052 0.0000000000
124921  33.050  11.405  2.827 0.0000000000
124922  33.443  10.387  2.658 0.0000000000
124923  33.873  9.333  2.495 0.0000000000
124924  34.317  8.300  2.293 0.0000000000
124925  34.048  8.600  2.752 0.0000000000
124926  34.248  7.865  3.018 0.0000000000
124927  34.473  7.135  3.247 0.0000000000
124928  33.766  8.586  3.926 0.0000000000
124929  34.214  7.508  3.724 0.0000000000
124930  34.621  6.358  3.448 0.0000000000
124931  34.738  5.549  3.623 0.0000000000
124932  34.876  4.807  3.778 0.0000000000
124933  35.063  4.108  3.917 0.0000000000
124934  33.594  5.099  7.653 0.0000000000
124935  33.841  4.841  7.217 0.0000000000
124936  33.921  4.107  7.370 0.0000000000
124937  34.299  3.097  7.083 0.0000000000
124938  34.803  2.023  6.780 0.0000000000
124939  34.677  1.700  7.401 0.0000000000
124940  35.038  1.397  6.949 0.0000000000
124941  35.422  1.061  6.490 0.0000000000
124942  36.101  0.212  6.213 0.0000000000
124943  36.793  -0.665  5.940 0.0000000000
124944  37.388  -1.501  5.649 0.0000000000
124945  37.700  -2.349  5.233 0.0000000000
124946  37.525  -2.081  5.772 0.0000000000
124947  37.651  -2.615  5.905 0.0000000000
124948  37.577  -3.227  5.950 0.0000000000
124949  37.249  -2.068  6.935 0.0000000000
124950  37.542  -2.947  6.531 0.0000000000
124951  37.424  -3.877  5.989 0.0000000000
124952  37.226  -4.513  6.019 0.0000000000
124953  36.958  -5.082  6.059 0.0000000000
126938  38.405  -13.343  6.055 0.0000000000
126939  37.996  -13.874  5.484 0.0000000000
126940  38.052  -13.944  5.959 0.0000000000
126941  37.473  -14.465  5.886 0.0000000000
126942  36.765  -15.028  5.751 0.0000000000
126943  37.668  -14.613  6.778 0.0000000000
126944  36.854  -15.084  6.190 0.0000000000
126945  36.036  -15.673  5.469 0.0000000000
126946  35.545  -16.411  5.134 0.0000000000
126947  35.217  -17.193  4.763 0.0000000000
126948  34.981  -18.011  4.382 0.0000000000
126950  34.018  -19.501  6.612 0.0000000000
126952  33.863  -20.949  5.484 0.0000000000
126953  34.015  -21.727  4.662 0.0000000000
126954  33.902  -22.454  4.810 0.0000000000
126955  34.086  -22.448  4.378 0.0000000000
126956  34.276  -22.465  3.893 0.0000000000
126957  34.673  -23.133  3.150 0.0000000000
126958  35.236  -23.739  2.473 0.0000000000
126959  35.879  -24.236  1.822 0.0000000000
126960  36.650  -24.618  1.196 0.0000000000
126961  36.367  -24.698  1.691 0.0000000000
126962  36.862  -25.087  1.623 0.0000000000
126963  37.345  -25.400  1.637 0.0000000000
126964  36.254  -25.224  2.607 0.0000000000
126965  37.071  -25.483  2.095 0.0000000000
126966  37.919  -25.661  1.644 0.0000000000
126967  38.521  -25.776  1.707 0.0000000000
126968  39.114  -25.820  1.841 0.0000000000
126969  39.708  -25.776  2.011 0.0000000000
127317  33.195  13.366  -8.939 0.0000000000
127318  32.690  13.768  -9.109 0.0000000000
127319  33.445  12.950  -9.397 0.0000000000
127320  33.721  12.493  -9.886 0.0000000000
127321  33.983  11.991  -10.399 0.0000000000
127322  34.961  10.471  -10.444 0.0000000000
127323  34.581  10.999  -10.665 0.0000000000
127324  34.214  11.465  -10.892 0.0000000000
127325  34.355  10.883  -11.361 0.0000000000
127326  34.537  10.256  -11.864 0.0000000000
127327  34.693  9.568  -12.383 0.0000000000
127328  37.877  2.005  -17.250 0.0000000000
127329  37.513  2.700  -16.643 0.0000000000
127330  37.591  2.465  -17.344 0.0000000000
127331  37.275  2.901  -17.496 0.0000000000
127332  36.942  3.247  -17.663 0.0000000000
127333  37.316  2.414  -18.933 0.0000000000
127334  36.957  2.960  -18.393 0.0000000000
127335  36.588  3.573  -17.829 0.0000000000
127336  36.160  3.861  -17.871 0.0000000000
128358  35.955  -19.731  -0.898 0.0000000000
128359  35.979  -19.412  -1.226 0.0000000000
128360  36.073  -20.073  -1.636 0.0000000000
128361  36.261  -20.355  -2.338 0.0000000000
128362  36.587  -20.613  -3.012 0.0000000000
128363  36.865  -21.377  -2.816 0.0000000000
128364  36.932  -21.094  -3.243 0.0000000000
128365  37.008  -20.785  -3.631 0.0000000000
128366  37.508  -20.886  -4.206 0.0000000000
128367  38.067  -20.898  -4.721 0.0000000000
128368  38.722  -20.857  -5.171 0.0000000000
128369  44.754  -19.834  -4.614 0.0000000000
128370  44.108  -20.147  -4.893 0.0000000000
128371  44.793  -19.488  -5.003 0.0000000000
128372  44.843  -19.109  -5.407 0.0000000000
128373  44.922  -18.716  -5.798 0.0000000000
128374  46.228  -17.626  -5.617 0.0000000000
128375  45.593  -18.011  -5.900 0.0000000000
128376  44.980  -18.350  -6.186 0.0000000000
128377  45.072  -17.968  -6.577 0.0000000000
128378  45.176  -17.527  -6.984 0.0000000000
128379  45.221  -17.139  -7.382 0.0000000000
128380  45.227  -16.765  -7.756 0.0000000000
128381  45.880  -16.396  -7.477 0.0000000000
128382  46.534  -15.582  -7.596 0.0000000000
128383  47.216  -14.676  -7.726 0.0000000000
128384  47.822  -14.560  -7.045 0.0000000000
128385  47.830  -14.193  -7.445 0.0000000000
128386  47.884  -13.741  -7.866 0.0000000000
128387  48.511  -12.784  -8.009 0.0000000000
128388  49.117  -11.773  -8.154 0.0000000000
128389  49.699  -10.675  -8.301 0.0000000000
129067  37.780  -4.681  0.531 0.0000000000
129068  37.696  -5.255  -0.050 0.0000000000
129069  37.709  -5.885  0.027 0.0000000000
129070  37.688  -7.082  -0.495 0.0000000000
129071  37.380  -8.105  -0.901 0.0000000000
129072  37.579  -8.227  -0.316 0.0000000000
129073  37.289  -8.662  -0.804 0.0000000000
129074  36.893  -9.128  -1.332 0.0000000000
129075  36.404  -10.110  -1.799 0.0000000000
129076  36.071  -11.071  -2.366 0.0000000000
129077  35.877  -11.977  -3.016 0.0000000000
129078  37.076  -10.427  0.050 0.0000000000
129079  36.759  -10.864  -0.500 0.0000000000
129080  36.468  -11.293  -1.097 0.0000000000
129081  36.180  -12.801  -1.644 0.0000000000
129082  36.221  -12.204  -1.639 0.0000000000
129083  36.252  -11.714  -1.701 0.0000000000
129084  36.080  -12.094  -2.300 0.0000000000
129085  35.923  -12.462  -2.944 0.0000000000
129086  35.762  -12.862  -3.681 0.0000000000
129087  35.712  -13.642  -4.333 0.0000000000
129088  35.777  -14.519  -5.081 0.0000000000
129089  36.048  -15.259  -5.726 0.0000000000
129090  35.991  -15.490  -4.971 0.0000000000
129091  36.147  -15.741  -5.672 0.0000000000
129092  36.453  -15.966  -6.338 0.0000000000
129093  37.099  -16.617  -6.924 0.0000000000
129094  37.766  -17.108  -7.392 0.0000000000
129095  38.564  -17.528  -7.776 0.0000000000
130501  26.232  19.272  -13.769 0.0000000000
130502  26.240  18.598  -13.428 0.0000000000
130503  27.010  21.404  -12.313 0.0000000000
130504  26.671  20.826  -12.379 0.0000000000
130505  26.549  20.276  -12.539 0.0000000000
130506  26.641  19.415  -11.745 0.0000000000
130507  26.511  19.580  -12.186 0.0000000000
130508  26.443  19.673  -12.667 0.0000000000
130509  26.337  19.069  -12.777 0.0000000000
130510  26.369  18.467  -12.954 0.0000000000
130511  26.414  17.834  -13.123 0.0000000000
130512  26.760  17.027  -12.896 0.0000000000
130513  27.248  16.309  -12.826 0.0000000000
130514  27.869  15.543  -12.875 0.0000000000
130515  27.907  16.054  -12.237 0.0000000000
130516  28.238  15.421  -12.621 0.0000000000
130517  28.549  14.835  -13.000 0.0000000000
132202  35.692  15.578  -4.833 0.0000000000
132203  35.828  15.030  -5.187 0.0000000000
132204  36.351  14.696  -5.119 0.0000000000
132205  36.739  13.676  -5.325 0.0000000000
132206  36.815  12.553  -5.393 0.0000000000
132207  36.899  12.759  -4.745 0.0000000000
132208  36.848  12.060  -5.090 0.0000000000
132209  36.807  11.390  -5.380 0.0000000000
132210  36.949  10.169  -5.433 0.0000000000
132211  37.114  8.799  -5.538 0.0000000000
132212  37.331  7.418  -5.668 0.0000000000
132213  36.466  10.371  -3.734 0.0000000000
132214  36.634  9.594  -4.075 0.0000000000
132215  36.860  8.881  -4.415 0.0000000000
132216  37.426  6.725  -4.249 0.0000000000
132217  37.260  7.455  -4.526 0.0000000000
132218  37.105  8.171  -4.758 0.0000000000
132219  37.357  7.449  -5.096 0.0000000000
132220  37.534  6.758  -5.426 0.0000000000
132221  37.606  6.007  -5.794 0.0000000000
132222  37.726  4.700  -5.985 0.0000000000
132223  37.533  3.355  -6.259 0.0000000000
132224  37.271  2.006  -6.651 0.0000000000
132225  37.269  2.119  -6.057 0.0000000000
132226  37.137  1.402  -6.587 0.0000000000
132227  37.112  0.655  -7.153 0.0000000000
132228  37.149  -0.571  -7.797 0.0000000000
132229  37.186  -1.695  -8.472 0.0000000000
132230  37.219  -2.668  -9.150 0.0000000000
132231  37.652  -11.578  -10.231 0.0000000000
132232  37.554  -11.165  -10.235 0.0000000000
132233  38.188  -11.687  -10.918 0.0000000000
132234  38.727  -11.733  -11.573 0.0000000000
132235  39.310  -11.714  -12.196 0.0000000000
132236  40.235  -12.329  -12.529 0.0000000000
132237  40.104  -11.967  -12.666 0.0000000000
132238  39.966  -11.625  -12.792 0.0000000000
132239  40.645  -11.444  -13.375 0.0000000000
132240  41.351  -11.167  -13.932 0.0000000000
132241  42.089  -10.771  -14.451 0.0000000000
132242  43.888  -11.825  -13.487 0.0000000000
132243  43.726  -11.570  -13.749 0.0000000000
132244  43.505  -11.359  -14.003 0.0000000000
132245  44.985  -10.106  -14.291 0.0000000000
132246  44.165  -10.650  -14.299 0.0000000000
132247  43.322  -11.140  -14.260 0.0000000000
132248  43.076  -10.870  -14.414 0.0000000000
132249  42.932  -10.550  -14.647 0.0000000000
132250  42.784  -10.239  -14.872 0.0000000000
132251  43.428  -9.656  -15.235 0.0000000000
132252  44.051  -8.996  -15.568 0.0000000000
132253  44.653  -8.138  -15.925 0.0000000000
132254  45.589  -7.599  -15.697 0.0000000000
132255  45.395  -7.410  -15.995 0.0000000000
132256  45.173  -7.248  -16.255 0.0000000000
132257  45.641  -6.310  -16.580 0.0000000000
132258  46.072  -5.293  -16.907 0.0000000000
132259  46.488  -4.065  -17.324 0.0000000000
132260  46.833  -2.912  -17.742 0.0000000000
132261  47.007  -3.105  -17.378 0.0000000000
132262  47.493  -2.076  -17.444 0.0000000000
132263  47.895  -1.115  -17.439 0.0000000000
132264  47.830  -2.416  -16.669 0.0000000000
132265  48.121  -1.247  -17.090 0.0000000000
132266  48.313  -0.100  -17.459 0.0000000000
132267  48.665  0.992  -17.462 0.0000000000
132270  48.615  -3.010  -15.024 0.0000000000
132271  48.903  -1.793  -15.343 0.0000000000
132272  49.128  -0.688  -15.665 0.0000000000
132273  49.726  0.113  -15.043 0.0000000000
132274  49.482  0.227  -15.541 0.0000000000
132275  49.300  0.450  -16.002 0.0000000000
133912  34.158  1.410  9.189 0.0000000000
133913  34.559  0.463  9.250 0.0000000000
133914  34.098  1.275  9.532 0.0000000000
133915  33.989  1.203  9.910 0.0000000000
133916  33.925  1.158  10.304 0.0000000000
133917  33.319  2.934  10.433 0.0000000000
133918  33.572  2.037  10.568 0.0000000000
133919  33.833  1.145  10.686 0.0000000000
133920  33.704  1.162  11.052 0.0000000000
133921  33.663  1.120  11.428 0.0000000000
133922  33.673  1.073  11.802 0.0000000000
133923  32.757  6.683  11.394 0.0000000000
133924  32.855  5.636  11.490 0.0000000000
133925  32.957  4.626  11.618 0.0000000000
133926  33.039  5.376  12.092 0.0000000000
133927  33.008  4.546  11.959 0.0000000000
133928  33.072  3.695  11.770 0.0000000000
133929  33.221  2.846  11.934 0.0000000000
133930  33.440  1.916  12.068 0.0000000000
133931  33.701  1.002  12.189 0.0000000000
133932  33.718  0.986  12.562 0.0000000000
133933  33.825  0.953  12.928 0.0000000000
133934  33.923  0.922  13.274 0.0000000000
133935  33.580  2.629  13.269 0.0000000000
133936  33.800  1.795  13.490 0.0000000000
133937  33.994  0.838  13.595 0.0000000000
133938  34.142  0.750  13.912 0.0000000000
133939  34.317  0.747  14.231 0.0000000000
133940  34.521  0.765  14.519 0.0000000000
133967  40.096  1.003  15.934 0.0000000000
133968  40.180  0.338  16.390 0.0000000000
133969  40.205  -0.357  16.857 0.0000000000
133970  40.162  -1.078  17.278 0.0000000000
133971  40.589  -0.513  16.811 0.0000000000
133972  41.009  -0.620  16.751 0.0000000000
133973  41.403  -0.662  16.638 0.0000000000
133976  41.828  -0.764  16.513 0.0000000000
134341  30.462  27.735  -5.170 0.0000000000
134342  30.772  28.120  -4.898 0.0000000000
134343  30.376  28.085  -4.340 0.0000000000
134344  30.023  27.986  -3.805 0.0000000000
134346  30.287  28.385  -3.538 0.0000000000
134347  29.736  27.802  -3.255 0.0000000000
134348  29.520  27.518  -2.703 0.0000000000
134349  29.373  27.136  -2.171 0.0000000000
134350  29.279  26.688  -1.580 0.0000000000
134353  30.674  29.122  -2.052 0.0000000000
134354  30.581  29.100  -1.131 0.0000000000
134355  30.311  28.827  -1.453 0.0000000000
134356  30.063  28.569  -1.793 0.0000000000
134357  29.668  27.862  -1.553 0.0000000000
134358  29.407  27.087  -1.298 0.0000000000
134359  29.247  26.188  -1.044 0.0000000000
134360  29.240  25.697  -0.568 0.0000000000
134361  29.250  25.172  -0.122 0.0000000000
134362  29.396  24.494  0.326 0.0000000000
134363  29.246  25.893  0.609 0.0000000000
134364  29.310  24.918  0.702 0.0000000000
134365  29.614  23.899  0.724 0.0000000000
134366  29.887  23.341  1.098 0.0000000000
134367  30.202  22.809  1.451 0.0000000000
134368  30.540  22.295  1.803 0.0000000000
134369  31.210  24.908  9.023 0.0000000000
134370  30.839  24.891  8.666 0.0000000000
134371  30.889  24.226  9.072 0.0000000000
134372  30.636  23.467  9.101 0.0000000000
134373  30.434  22.648  9.046 0.0000000000
134374  30.798  22.113  9.760 0.0000000000
134375  30.533  21.943  9.366 0.0000000000
134376  30.340  21.805  8.946 0.0000000000
134377  30.304  20.968  8.820 0.0000000000
134378  30.335  20.076  8.667 0.0000000000
134379  30.435  19.128  8.475 0.0000000000
134380  31.149  19.222  10.907 0.0000000000
134381  30.935  19.098  10.508 0.0000000000
134382  30.765  18.925  10.133 0.0000000000
134383  30.760  17.429  10.154 0.0000000000
134384  30.724  18.085  9.938 0.0000000000
134385  30.645  18.831  9.698 0.0000000000
134386  30.573  18.698  9.238 0.0000000000
134387  30.539  18.494  8.756 0.0000000000
134388  30.563  18.221  8.261 0.0000000000
134389  30.698  17.318  8.035 0.0000000000
134390  30.806  16.353  7.755 0.0000000000
134391  30.924  15.400  7.442 0.0000000000
134392  30.938  14.879  8.163 0.0000000000
134393  31.017  14.719  7.654 0.0000000000
134394  31.142  14.472  7.158 0.0000000000
134395  31.365  13.511  6.857 0.0000000000
134396  31.622  12.515  6.542 0.0000000000
134397  31.930  11.612  6.228 0.0000000000
134398  32.302  10.722  5.941 0.0000000000
134399  32.093  10.946  6.431 0.0000000000
134400  32.234  10.334  6.698 0.0000000000
134401  32.412  9.703  6.939 0.0000000000
134402  31.857  10.878  7.689 0.0000000000
134403  32.203  9.976  7.417 0.0000000000
134404  32.599  9.061  7.163 0.0000000000
134405  32.775  8.407  7.370 0.0000000000
134406  32.947  7.630  7.563 0.0000000000
134407  33.098  6.874  7.746 0.0000000000
134408  31.503  11.784  9.625 0.0000000000
134409  31.704  10.899  9.335 0.0000000000
134410  31.993  10.021  9.052 0.0000000000
134411  32.122  9.552  9.706 0.0000000000
134412  32.178  9.369  9.229 0.0000000000
134413  32.304  9.124  8.758 0.0000000000
134414  32.571  8.176  8.497 0.0000000000
134415  32.883  7.165  8.209 0.0000000000
134416  33.244  6.092  7.921 0.0000000000
134417  33.368  5.379  8.115 0.0000000000
134418  33.485  4.599  8.256 0.0000000000
134419  33.601  3.898  8.431 0.0000000000
134420  33.100  5.243  9.193 0.0000000000
134421  33.386  4.198  8.901 0.0000000000
134422  33.716  3.231  8.625 0.0000000000
134423  33.845  2.589  8.816 0.0000000000
134424  33.972  2.015  9.012 0.0000000000
136220  37.494  -13.823  9.461 0.0000000000
136221  37.966  -14.372  9.069 0.0000000000
136222  37.896  -14.400  9.491 0.0000000000
136223  37.823  -15.050  9.404 0.0000000000
136224  37.456  -15.672  9.264 0.0000000000
136225  37.666  -15.166  10.261 0.0000000000
136226  37.535  -15.776  9.689 0.0000000000
136227  36.862  -16.251  9.097 0.0000000000
136228  36.125  -16.802  8.882 0.0000000000
136563  37.090  4.485  -11.420 0.0000000000
136564  36.916  5.070  -11.596 0.0000000000
136565  37.202  3.911  -12.100 0.0000000000
136566  37.322  3.416  -12.803 0.0000000000
136567  37.459  2.973  -13.551 0.0000000000
136568  37.965  1.407  -14.064 0.0000000000
136569  37.781  2.012  -14.175 0.0000000000
136570  37.608  2.559  -14.262 0.0000000000
136571  37.784  2.205  -15.007 0.0000000000
136572  37.925  1.974  -15.681 0.0000000000
136573  38.053  1.734  -16.443 0.0000000000
136574  39.111  -1.516  -17.022 0.0000000000
136575  38.997  -1.068  -17.001 0.0000000000
136576  38.844  -0.569  -16.946 0.0000000000
136577  39.243  -0.849  -18.383 0.0000000000
136578  38.963  -0.488  -17.639 0.0000000000
136579  38.705  -0.019  -17.007 0.0000000000
136580  38.563  0.497  -17.013 0.0000000000
136581  38.357  1.123  -17.044 0.0000000000
136582  38.158  1.534  -17.154 0.0000000000
136583  38.224  1.359  -17.893 0.0000000000
136584  38.245  1.292  -18.545 0.0000000000
136585  38.229  1.307  -19.163 0.0000000000
136586  38.706  0.557  -19.745 0.0000000000
136587  38.461  0.970  -19.819 0.0000000000
136588  38.184  1.278  -19.773 0.0000000000
137505  38.811  -23.439  -2.353 0.0000000000
137506  38.895  -23.103  -2.793 0.0000000000
137507  39.549  -23.269  -2.797 0.0000000000
137508  40.293  -23.070  -3.131 0.0000000000
137509  41.040  -22.819  -3.390 0.0000000000
137510  41.593  -23.073  -2.817 0.0000000000
137511  41.685  -22.737  -3.246 0.0000000000
137512  41.804  -22.445  -3.635 0.0000000000
137513  42.559  -21.959  -3.846 0.0000000000
137514  43.288  -21.436  -3.997 0.0000000000
137515  44.004  -20.863  -4.098 0.0000000000
137516  44.085  -22.272  -1.755 0.0000000000
137517  44.294  -21.906  -2.212 0.0000000000
137518  44.369  -21.594  -2.628 0.0000000000
137519  45.698  -20.552  -2.414 0.0000000000
137520  45.058  -20.952  -2.730 0.0000000000
137521  44.411  -21.307  -3.047 0.0000000000
137522  44.519  -20.937  -3.441 0.0000000000
137523  44.638  -20.553  -3.817 0.0000000000
137524  44.703  -20.197  -4.211 0.0000000000
137525  45.380  -19.507  -4.324 0.0000000000
137526  46.072  -18.760  -4.440 0.0000000000
137527  46.745  -17.995  -4.541 0.0000000000
137528  47.345  -17.929  -3.835 0.0000000000
137529  47.404  -17.555  -4.231 0.0000000000
137530  47.424  -17.161  -4.656 0.0000000000
137531  48.087  -16.293  -4.778 0.0000000000
137532  48.742  -15.382  -4.884 0.0000000000
137533  49.442  -14.371  -5.026 0.0000000000
138997  37.116  5.522  -1.176 0.0000000000
138998  37.543  4.929  -1.572 0.0000000000
138999  37.810  4.264  -1.415 0.0000000000
139000  38.439  3.030  -1.642 0.0000000000
139001  38.378  1.831  -1.918 0.0000000000
139002  38.582  1.696  -1.411 0.0000000000
139003  38.209  1.168  -1.835 0.0000000000
139004  37.794  0.654  -2.266 0.0000000000
139005  37.109  -0.516  -2.614 0.0000000000
139006  36.739  -1.676  -3.069 0.0000000000
139007  36.361  -2.879  -3.626 0.0000000000
139008  38.008  -0.869  -0.985 0.0000000000
139009  37.526  -1.427  -1.438 0.0000000000
139010  37.129  -1.885  -1.903 0.0000000000
139011  36.761  -3.624  -2.285 0.0000000000
139012  36.788  -3.009  -2.351 0.0000000000
139013  36.836  -2.417  -2.423 0.0000000000
139014  36.567  -2.968  -2.984 0.0000000000
139015  36.292  -3.549  -3.603 0.0000000000
139016  36.015  -4.057  -4.263 0.0000000000
139017  35.770  -5.134  -4.858 0.0000000000
139018  35.515  -6.306  -5.478 0.0000000000
139019  35.428  -7.341  -6.129 0.0000000000
139020  35.366  -7.367  -5.395 0.0000000000
139021  35.349  -7.854  -6.084 0.0000000000
139022  35.489  -8.260  -6.831 0.0000000000
139023  35.751  -9.154  -7.459 0.0000000000
139024  36.074  -9.959  -8.079 0.0000000000
139025  36.561  -10.725  -8.826 0.0000000000
139026  37.536  -5.854  -0.623 0.0000000000
139027  37.391  -6.409  -1.136 0.0000000000
139028  37.103  -6.872  -1.594 0.0000000000
139029  36.685  -8.414  -1.934 0.0000000000
139030  36.742  -7.884  -2.017 0.0000000000
139031  36.728  -7.295  -2.075 0.0000000000
139032  36.276  -7.695  -2.632 0.0000000000
139033  35.870  -8.062  -3.161 0.0000000000
139034  35.533  -8.469  -3.807 0.0000000000
139035  35.479  -12.179  -4.395 0.0000000000
139036  35.454  -11.665  -4.429 0.0000000000
139037  35.408  -11.099  -4.413 0.0000000000
139038  35.404  -12.346  -5.902 0.0000000000
139039  35.275  -11.429  -5.139 0.0000000000
139040  35.314  -10.568  -4.458 0.0000000000
139041  35.310  -10.032  -4.492 0.0000000000
139042  35.303  -9.463  -4.519 0.0000000000
139043  35.253  -8.937  -4.551 0.0000000000
139044  35.121  -9.370  -5.217 0.0000000000
139045  35.195  -9.804  -5.946 0.0000000000
139046  35.405  -10.212  -6.678 0.0000000000
139047  35.784  -11.505  -7.366 0.0000000000
139048  35.746  -11.034  -7.345 0.0000000000
139049  35.762  -10.579  -7.371 0.0000000000
139050  36.163  -10.921  -8.119 0.0000000000
139051  36.613  -11.201  -8.847 0.0000000000
139052  37.101  -11.403  -9.524 0.0000000000
139053  37.727  -11.997  -10.196 0.0000000000
139054  38.399  -12.480  -10.758 0.0000000000
139055  39.084  -12.885  -11.264 0.0000000000
139056  38.622  -13.245  -10.582 0.0000000000
139057  39.243  -13.256  -11.172 0.0000000000
139058  39.901  -13.207  -11.751 0.0000000000
139059  40.791  -13.357  -12.151 0.0000000000
139060  41.746  -13.366  -12.431 0.0000000000
139061  42.683  -13.205  -12.607 0.0000000000
139062  39.265  -14.808  -10.199 0.0000000000
139063  39.972  -14.703  -10.725 0.0000000000
139064  40.696  -14.520  -11.222 0.0000000000
139065  41.865  -14.824  -11.271 0.0000000000
139066  41.662  -14.529  -11.499 0.0000000000
139067  41.423  -14.261  -11.678 0.0000000000
139068  42.159  -13.886  -12.058 0.0000000000
139069  42.884  -13.423  -12.379 0.0000000000
139070  43.588  -12.889  -12.664 0.0000000000
139071  44.447  -12.455  -12.636 0.0000000000
139072  45.280  -11.901  -12.530 0.0000000000
139073  46.054  -11.220  -12.384 0.0000000000
139074  45.660  -12.165  -11.949 0.0000000000
139075  46.275  -11.317  -12.087 0.0000000000
139076  46.863  -10.412  -12.227 0.0000000000
139077  47.562  -9.575  -12.089 0.0000000000
139078  48.265  -8.681  -11.936 0.0000000000
139079  48.990  -7.567  -11.728 0.0000000000
140647  32.991  15.144  12.640 0.0000000000
140648  33.140  14.226  12.694 0.0000000000
140649  33.377  14.945  12.743 0.0000000000
140650  33.752  14.751  12.786 0.0000000000
140651  34.134  14.568  12.828 0.0000000000
140652  34.279  15.995  12.721 0.0000000000
140653  34.414  15.226  12.771 0.0000000000
140654  34.525  14.357  12.834 0.0000000000
140655  34.901  14.109  12.788 0.0000000000
140656  35.322  13.905  12.751 0.0000000000
140657  35.758  13.680  12.671 0.0000000000
140658  35.744  18.353  12.264 0.0000000000
140659  35.735  17.528  12.319 0.0000000000
140660  35.731  16.725  12.349 0.0000000000
140663  35.775  15.918  12.355 0.0000000000
140664  35.886  15.097  12.407 0.0000000000
140665  36.013  14.273  12.482 0.0000000000
140666  36.149  13.441  12.573 0.0000000000
141082  31.969  28.472  6.285 0.0000000000
141085  31.838  27.924  6.837 0.0000000000
141086  31.698  27.327  7.379 0.0000000000
141087  31.617  26.745  7.900 0.0000000000
141088  31.582  26.174  8.405 0.0000000000
141110  33.895  26.790  8.485 0.0000000000
141111  33.441  26.996  8.312 0.0000000000
141112  32.980  27.132  8.092 0.0000000000
141113  32.462  26.662  8.402 0.0000000000
141114  31.964  26.117  8.676 0.0000000000
141115  31.567  25.532  8.877 0.0000000000
141116  31.585  24.907  9.296 0.0000000000
141117  31.619  24.257  9.696 0.0000000000
141118  31.646  23.557  10.071 0.0000000000
141119  32.448  24.123  10.193 0.0000000000
141120  32.056  23.503  10.338 0.0000000000
141121  31.703  22.880  10.434 0.0000000000
141122  31.795  22.191  10.788 0.0000000000
141123  31.885  21.505  11.123 0.0000000000
141124  31.964  20.802  11.425 0.0000000000
141125  34.423  23.602  10.704 0.0000000000
141126  33.949  23.116  10.999 0.0000000000
141127  33.488  22.633  11.252 0.0000000000
141128  34.104  21.826  11.647 0.0000000000
141129  33.571  21.950  11.594 0.0000000000
141130  33.097  22.056  11.464 0.0000000000
141131  32.702  21.439  11.626 0.0000000000
141132  32.354  20.763  11.680 0.0000000000
141133  32.035  20.067  11.668 0.0000000000
141134  32.133  19.348  11.895 0.0000000000
141135  32.236  18.637  12.091 0.0000000000
141136  32.337  17.887  12.276 0.0000000000
141137  33.107  18.584  12.431 0.0000000000
141138  32.782  17.907  12.430 0.0000000000
141139  32.498  17.163  12.428 0.0000000000
141140  32.649  16.500  12.512 0.0000000000
141141  32.804  15.840  12.567 0.0000000000
143160  26.112  17.313  -14.073 0.0000000000
143161  26.012  17.360  -14.526 0.0000000000
143205  43.144  -0.663  -21.778 0.0000000000
143206  42.871  -0.410  -21.967 0.0000000000
143207  43.324  0.353  -22.434 0.0000000000
143208  43.459  1.448  -23.093 0.0000000000
143209  43.455  2.611  -23.741 0.0000000000
143210  44.020  3.527  -23.833 0.0000000000
143211  43.704  3.642  -24.072 0.0000000000
143212  43.350  3.788  -24.309 0.0000000000
143213  43.175  4.962  -24.869 0.0000000000
144114  47.205  -18.474  2.210 0.0000000000
144115  47.475  -18.334  1.712 0.0000000000
148027  27.843  20.536  -8.071 0.0000000000
148028  27.862  19.982  -8.231 0.0000000000
148029  28.070  19.605  -7.803 0.0000000000
148030  28.459  18.730  -7.653 0.0000000000
148031  28.955  17.889  -7.583 0.0000000000
148032  29.100  17.996  -6.962 0.0000000000
148033  29.348  17.527  -7.274 0.0000000000
148034  29.638  17.046  -7.608 0.0000000000
148035  30.342  16.280  -7.704 0.0000000000
148036  31.169  15.484  -7.915 0.0000000000
148037  32.031  14.684  -8.179 0.0000000000
148038  30.864  16.772  -5.980 0.0000000000
148039  31.182  16.265  -6.357 0.0000000000
148040  31.479  15.824  -6.741 0.0000000000
148041  32.818  14.690  -6.893 0.0000000000
148042  32.304  15.017  -7.003 0.0000000000
148043  31.806  15.337  -7.151 0.0000000000
148044  32.162  14.843  -7.549 0.0000000000
148045  32.512  14.342  -8.012 0.0000000000
148046  32.852  13.851  -8.486 0.0000000000
148047  33.629  13.025  -8.841 0.0000000000
148048  34.436  12.128  -9.193 0.0000000000
148049  35.039  11.097  -9.465 0.0000000000
148050  35.266  11.274  -8.923 0.0000000000
148051  35.410  10.648  -9.314 0.0000000000
148052  35.509  10.006  -9.685 0.0000000000
148053  35.906  8.785  -9.889 0.0000000000
148054  36.238  7.596  -10.123 0.0000000000
148055  36.605  6.384  -10.414 0.0000000000
148056  35.985  14.475  -5.547 0.0000000000
148057  36.039  13.886  -5.942 0.0000000000
148058  36.111  13.255  -6.310 0.0000000000
148059  36.729  11.723  -6.239 0.0000000000
148060  36.501  12.221  -6.483 0.0000000000
148061  36.191  12.636  -6.687 0.0000000000
148062  36.304  12.091  -7.026 0.0000000000
148063  36.318  11.445  -7.284 0.0000000000
148064  36.345  10.760  -7.549 0.0000000000
148065  37.270  6.621  -6.505 0.0000000000
148066  37.072  7.276  -6.698 0.0000000000
148067  36.915  7.932  -6.882 0.0000000000
148068  37.130  5.811  -7.348 0.0000000000
148069  36.925  7.221  -7.175 0.0000000000
148070  36.821  8.574  -7.108 0.0000000000
148071  36.716  9.039  -7.339 0.0000000000
148072  36.531  9.587  -7.581 0.0000000000
148073  36.313  10.158  -7.806 0.0000000000
148074  36.317  9.432  -8.113 0.0000000000
148075  36.367  8.645  -8.446 0.0000000000
148076  36.436  7.972  -8.815 0.0000000000
148077  36.925  6.061  -8.871 0.0000000000
148078  36.771  6.669  -9.065 0.0000000000
148079  36.554  7.235  -9.267 0.0000000000
148080  36.688  6.522  -9.739 0.0000000000
148081  36.825  5.823  -10.250 0.0000000000
148082  36.974  5.123  -10.823 0.0000000000
148083  37.247  3.919  -11.291 0.0000000000
148084  37.473  2.729  -11.858 0.0000000000
148085  37.761  1.648  -12.509 0.0000000000
148086  37.703  1.622  -11.675 0.0000000000
148087  37.874  1.114  -12.403 0.0000000000
148088  38.042  0.657  -13.156 0.0000000000
148089  38.310  -0.282  -13.857 0.0000000000
148090  38.567  -1.158  -14.631 0.0000000000
148091  38.785  -1.824  -15.406 0.0000000000
148092  37.928  -0.656  -11.465 0.0000000000
148093  38.104  -1.108  -12.268 0.0000000000
148094  38.316  -1.536  -13.094 0.0000000000
148095  38.504  -2.819  -13.942 0.0000000000
148096  38.486  -2.331  -13.866 0.0000000000
148097  38.458  -1.809  -13.854 0.0000000000
148098  38.654  -2.069  -14.655 0.0000000000
148099  38.855  -2.281  -15.441 0.0000000000
148100  39.045  -2.413  -16.182 0.0000000000
148101  39.385  -2.859  -17.053 0.0000000000
148102  39.755  -3.122  -17.788 0.0000000000
148103  40.211  -3.200  -18.424 0.0000000000
148104  39.995  -3.838  -17.736 0.0000000000
148105  40.378  -3.520  -18.397 0.0000000000
148106  40.739  -3.125  -19.042 0.0000000000
148107  41.231  -2.981  -19.562 0.0000000000
148108  41.792  -2.545  -20.157 0.0000000000
148109  42.343  -2.071  -20.675 0.0000000000
148110  37.960  4.382  -1.942 0.0000000000
148111  38.298  3.829  -2.312 0.0000000000
148112  38.460  3.256  -2.719 0.0000000000
148113  37.815  1.382  -2.954 0.0000000000
148114  37.957  2.012  -3.058 0.0000000000
148115  38.184  2.695  -3.174 0.0000000000
148116  37.771  2.088  -3.670 0.0000000000
148117  37.272  1.486  -4.173 0.0000000000
148118  37.003  0.918  -4.651 0.0000000000
148119  35.963  -3.366  -4.990 0.0000000000
148120  36.064  -2.749  -5.041 0.0000000000
148121  36.146  -2.080  -5.081 0.0000000000
148122  35.906  -3.863  -6.352 0.0000000000
148123  36.041  -2.699  -5.682 0.0000000000
148124  36.203  -1.419  -5.082 0.0000000000
148125  36.338  -0.817  -5.112 0.0000000000
148126  36.562  -0.248  -5.141 0.0000000000
148127  36.808  0.323  -5.193 0.0000000000
148128  36.678  -0.287  -5.774 0.0000000000
148129  36.586  -0.919  -6.367 0.0000000000
148130  36.679  -1.496  -7.034 0.0000000000
148131  36.448  -3.121  -7.680 0.0000000000
148132  36.635  -2.579  -7.698 0.0000000000
148133  36.828  -2.073  -7.715 0.0000000000
148134  36.995  -2.656  -8.418 0.0000000000
148135  37.129  -3.184  -9.169 0.0000000000
148136  37.289  -3.693  -9.927 0.0000000000
148137  37.471  -10.705  -10.295 0.0000000000
148138  37.384  -10.250  -10.372 0.0000000000
148139  37.335  -9.823  -10.413 0.0000000000
148140  38.415  -10.512  -11.840 0.0000000000
148141  37.797  -9.998  -11.153 0.0000000000
148142  37.272  -9.387  -10.425 0.0000000000
148143  37.154  -8.927  -10.436 0.0000000000
148144  37.101  -8.483  -10.438 0.0000000000
148145  37.047  -8.010  -10.508 0.0000000000
148146  40.868  -10.191  -14.398 0.0000000000
148147  40.091  -10.066  -13.950 0.0000000000
148148  39.324  -9.798  -13.396 0.0000000000
148149  39.761  -9.340  -14.148 0.0000000000
148150  39.137  -9.417  -13.427 0.0000000000
148151  38.598  -9.394  -12.743 0.0000000000
148152  38.011  -8.861  -12.050 0.0000000000
148153  37.462  -8.277  -11.330 0.0000000000
148154  37.120  -7.566  -10.568 0.0000000000
148155  37.162  -7.076  -10.552 0.0000000000
148156  37.209  -6.629  -10.614 0.0000000000
148157  37.238  -6.148  -10.627 0.0000000000
148158  37.818  -7.149  -12.186 0.0000000000
148159  37.520  -6.465  -11.390 0.0000000000
148160  37.212  -5.580  -10.611 0.0000000000
148161  37.264  -5.036  -10.561 0.0000000000
148162  37.383  -4.607  -10.629 0.0000000000
148163  37.506  -4.188  -10.727 0.0000000000
148164  37.788  -4.638  -11.544 0.0000000000
148165  38.054  -4.934  -12.287 0.0000000000
148166  38.330  -5.182  -13.045 0.0000000000
148167  38.650  -6.236  -13.839 0.0000000000
148168  38.618  -5.815  -13.802 0.0000000000
148169  38.633  -5.393  -13.866 0.0000000000
148170  38.922  -5.493  -14.649 0.0000000000
148171  39.263  -5.520  -15.405 0.0000000000
148172  39.660  -5.479  -16.156 0.0000000000
148173  40.976  -7.292  -16.488 0.0000000000
148174  40.809  -6.975  -16.568 0.0000000000
148175  40.600  -6.670  -16.598 0.0000000000
148176  41.895  -6.139  -17.703 0.0000000000
148177  41.159  -6.315  -17.219 0.0000000000
148178  40.507  -6.317  -16.714 0.0000000000
148179  40.379  -6.002  -16.797 0.0000000000
148180  40.240  -5.674  -16.836 0.0000000000
148181  40.089  -5.358  -16.883 0.0000000000
148182  40.525  -5.046  -17.525 0.0000000000
148183  40.960  -4.674  -18.140 0.0000000000
148184  41.393  -4.282  -18.746 0.0000000000
148185  42.283  -4.155  -19.165 0.0000000000
148186  42.018  -3.907  -19.259 0.0000000000
148187  41.827  -3.676  -19.365 0.0000000000
148188  42.243  -3.015  -19.980 0.0000000000
148189  42.606  -2.347  -20.579 0.0000000000
148190  42.922  -1.549  -21.192 0.0000000000
148191  43.424  -0.829  -21.632 0.0000000000
148192  43.944  0.011  -22.067 0.0000000000
148193  44.352  1.019  -22.442 0.0000000000
148194  44.525  0.006  -21.801 0.0000000000
148195  44.641  1.050  -22.315 0.0000000000
148196  44.684  2.123  -22.808 0.0000000000
148197  44.950  3.162  -23.053 0.0000000000
148198  45.103  4.391  -23.298 0.0000000000
148199  45.229  5.491  -23.419 0.0000000000
148200  45.525  -0.565  -20.806 0.0000000000
148201  45.694  0.530  -21.328 0.0000000000
148202  45.771  1.768  -21.846 0.0000000000
148203  46.293  2.872  -21.762 0.0000000000
148204  46.022  2.903  -22.019 0.0000000000
148205  45.752  3.017  -22.313 0.0000000000
148206  45.660  4.230  -22.735 0.0000000000
148207  45.510  5.483  -23.140 0.0000000000
148218  47.117  -1.795  -18.167 0.0000000000
148219  47.346  -0.640  -18.658 0.0000000000
148220  47.539  0.634  -19.134 0.0000000000
148221  48.017  1.565  -18.771 0.0000000000
148222  47.863  1.738  -19.174 0.0000000000
148223  47.667  1.901  -19.578 0.0000000000
148224  47.713  3.179  -19.994 0.0000000000
148225  47.703  4.673  -20.397 0.0000000000
152902  37.551  -12.337  2.352 0.0000000000
152903  37.299  -13.033  2.306 0.0000000000
152904  37.823  -12.336  2.780 0.0000000000
152905  38.117  -12.362  3.219 0.0000000000
152906  38.285  -12.376  3.710 0.0000000000
152907  38.447  -10.928  4.192 0.0000000000
152908  38.594  -11.695  4.170 0.0000000000
152909  38.487  -12.396  4.178 0.0000000000
152910  38.500  -12.481  4.652 0.0000000000
152911  38.578  -12.574  5.089 0.0000000000
152912  38.543  -12.572  5.562 0.0000000000
152913  36.158  -7.830  5.671 0.0000000000
152914  36.355  -8.794  5.628 0.0000000000
152915  36.794  -9.673  5.650 0.0000000000
152916  36.012  -8.916  6.359 0.0000000000
152917  36.617  -9.831  6.002 0.0000000000
152918  37.343  -10.499  5.723 0.0000000000
152919  37.766  -11.264  5.798 0.0000000000
152920  38.251  -11.966  5.877 0.0000000000
152921  38.466  -12.602  6.049 0.0000000000
152922  38.346  -12.676  6.477 0.0000000000
152923  38.185  -12.747  6.873 0.0000000000
152924  38.054  -12.819  7.269 0.0000000000
152925  36.730  -11.581  7.283 0.0000000000
152926  37.333  -12.283  7.473 0.0000000000
152927  37.822  -12.948  7.644 0.0000000000
152928  37.674  -13.068  8.043 0.0000000000
152929  37.496  -13.161  8.430 0.0000000000
152930  37.232  -13.209  8.803 0.0000000000
152931  34.906  -0.462  9.340 0.0000000000
152932  35.317  -1.264  9.424 0.0000000000
152933  35.895  -2.138  9.509 0.0000000000
152934  35.117  -1.369  10.195 0.0000000000
152935  35.752  -2.187  9.894 0.0000000000
152936  36.405  -3.026  9.589 0.0000000000
152937  36.697  -4.033  9.558 0.0000000000
152938  36.608  -5.059  9.407 0.0000000000
152939  36.178  -6.054  9.199 0.0000000000
152940  34.656  -1.384  11.695 0.0000000000
152941  35.143  -2.197  11.428 0.0000000000
152942  35.769  -3.113  11.080 0.0000000000
152943  36.019  -4.114  11.430 0.0000000000
152944  36.150  -4.133  11.058 0.0000000000
152945  36.327  -4.082  10.705 0.0000000000
152946  36.481  -5.027  10.230 0.0000000000
152947  36.126  -6.039  9.612 0.0000000000
152948  35.622  -7.043  8.992 0.0000000000
152949  35.180  -8.022  8.801 0.0000000000
152950  34.903  -8.940  8.764 0.0000000000
152951  34.950  -10.055  8.629 0.0000000000
152952  34.702  -9.006  9.554 0.0000000000
152953  34.842  -10.039  9.055 0.0000000000
152954  35.223  -11.026  8.624 0.0000000000
152955  35.699  -11.948  8.718 0.0000000000
152956  36.299  -12.671  8.921 0.0000000000
152957  36.928  -13.241  9.196 0.0000000000
152958  36.649  -13.339  9.573 0.0000000000
152959  36.376  -13.428  9.953 0.0000000000
152960  36.157  -13.506  10.333 0.0000000000
152961  34.739  -12.059  10.281 0.0000000000
152962  35.216  -12.875  10.458 0.0000000000
152963  35.910  -13.594  10.719 0.0000000000
152964  35.573  -13.627  11.114 0.0000000000
152965  35.299  -13.608  11.528 0.0000000000
152966  35.017  -13.595  11.942 0.0000000000
152967  34.335  -8.186  11.916 0.0000000000
152968  33.996  -9.141  11.878 0.0000000000
152969  33.816  -10.148  11.851 0.0000000000
152970  33.871  -9.132  12.687 0.0000000000
152971  33.759  -10.111  12.268 0.0000000000
152972  33.806  -11.114  11.863 0.0000000000
152973  33.925  -12.034  11.951 0.0000000000
152974  34.237  -12.752  12.131 0.0000000000
152975  34.761  -13.528  12.348 0.0000000000
152976  34.547  -13.496  12.761 0.0000000000
152979  33.574  -11.731  13.732 0.0000000000
152980  33.730  -12.526  13.849 0.0000000000
152985  33.306  13.285  12.767 0.0000000000
152986  33.452  12.346  12.825 0.0000000000
152987  33.580  11.401  12.854 0.0000000000
152988  34.177  12.051  13.010 0.0000000000
152989  33.922  11.220  12.962 0.0000000000
152990  33.728  10.450  12.878 0.0000000000
152991  33.878  9.550  12.921 0.0000000000
152992  33.956  8.526  12.928 0.0000000000
152993  34.004  7.562  13.019 0.0000000000
152994  35.707  11.314  12.951 0.0000000000
152995  35.402  10.609  13.057 0.0000000000
152996  35.100  9.839  13.153 0.0000000000
152997  35.498  8.813  13.253 0.0000000000
152998  35.154  8.960  13.221 0.0000000000
152999  34.803  9.102  13.191 0.0000000000
153000  34.543  8.309  13.189 0.0000000000
153001  34.290  7.464  13.192 0.0000000000
153002  34.042  6.639  13.187 0.0000000000
153003  34.067  5.778  13.414 0.0000000000
153004  34.076  4.954  13.682 0.0000000000
153005  34.153  4.138  13.949 0.0000000000
153006  34.672  4.804  14.000 0.0000000000
153007  34.426  4.062  14.136 0.0000000000
153008  34.226  3.249  14.207 0.0000000000
153009  34.358  2.407  14.442 0.0000000000
153010  34.545  1.599  14.636 0.0000000000
153011  34.742  0.764  14.792 0.0000000000
153018  37.248  7.087  13.178 0.0000000000
153019  36.908  6.404  13.504 0.0000000000
153020  36.572  5.708  13.828 0.0000000000
153022  38.076  4.336  14.032 0.0000000000
153023  37.679  4.455  14.117 0.0000000000
153024  37.517  3.136  14.977 0.0000000000
153025  37.405  3.859  14.543 0.0000000000
153026  37.316  4.609  14.129 0.0000000000
153027  36.954  4.730  14.142 0.0000000000
153028  36.605  4.899  14.152 0.0000000000
153029  36.246  5.058  14.116 0.0000000000
153030  35.958  4.389  14.406 0.0000000000
153031  35.694  3.682  14.666 0.0000000000
153032  35.442  2.939  14.908 0.0000000000
153033  35.838  2.078  15.376 0.0000000000
153034  35.522  2.140  15.213 0.0000000000
153035  35.229  2.244  15.043 0.0000000000
153036  35.085  1.514  15.067 0.0000000000
153037  34.981  0.700  15.043 0.0000000000
153038  34.914  -0.093  14.917 0.0000000000
153039  35.051  -0.903  15.001 0.0000000000
153040  35.240  -1.779  15.046 0.0000000000
153041  35.406  -2.639  15.086 0.0000000000
153042  35.576  -1.777  15.641 0.0000000000
153043  35.535  -2.632  15.414 0.0000000000
153044  35.502  -3.548  15.081 0.0000000000
153045  35.472  -4.505  15.041 0.0000000000
153046  35.313  -5.438  14.985 0.0000000000
153047  35.055  -6.300  14.923 0.0000000000
153048  36.456  -1.937  16.618 0.0000000000
153049  36.267  -2.784  16.510 0.0000000000
153050  36.072  -3.640  16.293 0.0000000000
153051  36.169  -4.510  16.549 0.0000000000
153052  35.999  -4.481  16.290 0.0000000000
153053  35.835  -4.514  15.992 0.0000000000
153054  35.539  -5.413  15.660 0.0000000000
153055  35.149  -6.313  15.288 0.0000000000
153056  34.702  -7.177  14.908 0.0000000000
153057  34.402  -8.033  14.965 0.0000000000
153058  34.122  -8.902  15.044 0.0000000000
153059  33.896  -9.744  15.166 0.0000000000
153060  34.434  -8.758  15.749 0.0000000000
153061  33.980  -9.649  15.538 0.0000000000
153062  33.755  -10.525  15.320 0.0000000000
153063  33.713  -11.287  15.471 0.0000000000
153064  33.764  -12.139  15.621 0.0000000000
153069  34.354  -10.890  17.013 0.0000000000
153070  34.313  -11.620  17.190 0.0000000000
153075  36.217  -7.791  17.131 0.0000000000
153076  35.973  -8.545  17.231 0.0000000000
153077  35.748  -9.231  17.452 0.0000000000
153078  36.596  -8.511  17.552 0.0000000000
153079  36.039  -9.214  17.606 0.0000000000
153080  35.523  -9.922  17.760 0.0000000000
153081  35.321  -10.619  18.086 0.0000000000
153082  35.182  -11.294  18.376 0.0000000000
153087  36.491  -10.458  18.903 0.0000000000
153088  36.337  -11.062  19.292 0.0000000000
153093  40.154  -1.782  17.613 0.0000000000
153094  40.117  -2.485  17.895 0.0000000000
153095  40.050  -3.220  18.121 0.0000000000
153096  40.989  -2.590  17.759 0.0000000000
153097  40.477  -3.272  18.066 0.0000000000
153098  39.956  -4.023  18.272 0.0000000000
153099  39.845  -4.853  18.302 0.0000000000
153100  39.660  -5.635  18.157 0.0000000000
153101  39.404  -6.498  17.951 0.0000000000
153102  42.671  -3.069  17.258 0.0000000000
153103  42.171  -3.722  17.650 0.0000000000
153104  41.619  -4.406  17.865 0.0000000000
153105  41.812  -5.363  17.642 0.0000000000
153106  41.428  -5.224  17.811 0.0000000000
153107  41.046  -5.127  17.997 0.0000000000
153108  40.417  -5.851  17.983 0.0000000000
153109  39.764  -6.584  17.878 0.0000000000
153110  39.111  -7.341  17.743 0.0000000000
153111  38.813  -8.087  17.638 0.0000000000
153112  38.521  -8.793  17.871 0.0000000000
153113  38.272  -9.387  18.308 0.0000000000
153114  39.187  -8.919  17.781 0.0000000000
153115  38.608  -9.446  18.293 0.0000000000
153116  38.029  -9.977  18.851 0.0000000000
153117  37.875  -10.512  19.406 0.0000000000
153868  28.116  22.818  -12.127 0.0000000000
153869  27.937  22.758  -11.558 0.0000000000
153870  27.853  22.668  -10.971 0.0000000000
153871  28.884  23.642  -11.529 0.0000000000
153872  28.250  23.128  -10.949 0.0000000000
153873  27.777  22.538  -10.436 0.0000000000
153874  27.721  22.335  -9.911 0.0000000000
153875  27.691  22.058  -9.387 0.0000000000
153876  27.696  21.754  -8.880 0.0000000000
154114  29.305  24.446  -9.369 0.0000000000
154115  28.977  24.106  -9.506 0.0000000000
154116  28.642  23.709  -9.667 0.0000000000
154117  28.128  23.060  -9.186 0.0000000000
154118  27.823  22.273  -8.726 0.0000000000
154119  27.757  21.402  -8.314 0.0000000000
154120  27.835  21.031  -7.858 0.0000000000
154121  27.948  20.627  -7.404 0.0000000000
154122  28.123  20.242  -6.962 0.0000000000
154123  27.857  21.649  -6.978 0.0000000000
154124  28.054  20.754  -6.739 0.0000000000
154125  28.364  19.855  -6.549 0.0000000000
154126  28.644  19.471  -6.173 0.0000000000
154127  28.904  19.165  -5.835 0.0000000000
154128  29.304  18.833  -5.489 0.0000000000
154129  28.155  23.665  -6.290 0.0000000000
154130  28.031  22.934  -5.945 0.0000000000
154131  28.128  22.022  -5.625 0.0000000000
154132  28.286  22.118  -5.007 0.0000000000
154133  28.314  21.610  -5.202 0.0000000000
154134  28.355  21.075  -5.389 0.0000000000
154135  28.715  20.157  -5.236 0.0000000000
154136  29.206  19.322  -5.171 0.0000000000
154137  29.746  18.521  -5.185 0.0000000000
154138  30.243  18.200  -4.942 0.0000000000
154139  30.777  17.917  -4.734 0.0000000000
154140  31.363  17.681  -4.549 0.0000000000
154141  30.590  18.840  -4.062 0.0000000000
154142  31.326  18.111  -4.223 0.0000000000
154143  32.054  17.367  -4.436 0.0000000000
154144  32.714  17.216  -4.425 0.0000000000
154145  33.496  16.953  -4.439 0.0000000000
154146  34.292  16.644  -4.465 0.0000000000
154147  29.764  27.258  -4.798 0.0000000000
154148  29.249  26.690  -4.478 0.0000000000
154149  28.847  26.062  -4.159 0.0000000000
154150  28.911  26.278  -3.429 0.0000000000
154151  28.756  25.781  -3.646 0.0000000000
154152  28.640  25.270  -3.851 0.0000000000
154153  28.609  24.371  -3.560 0.0000000000
154154  28.696  23.420  -3.281 0.0000000000
154155  29.088  22.512  -3.043 0.0000000000
154156  29.252  24.394  -1.407 0.0000000000
154157  29.322  23.975  -1.670 0.0000000000
154158  29.365  23.601  -1.938 0.0000000000
154159  30.393  22.203  -1.546 0.0000000000
154160  29.898  22.700  -1.836 0.0000000000
154161  29.392  23.181  -2.192 0.0000000000
154162  29.481  22.644  -2.460 0.0000000000
154163  29.563  22.133  -2.690 0.0000000000
154164  29.654  21.641  -2.920 0.0000000000
154165  30.292  20.849  -2.897 0.0000000000
154166  31.084  20.086  -3.015 0.0000000000
154167  31.948  19.325  -3.236 0.0000000000
154168  32.651  19.413  -2.862 0.0000000000
154169  32.728  19.028  -3.196 0.0000000000
154170  32.763  18.636  -3.517 0.0000000000
154171  33.544  17.859  -3.837 0.0000000000
154172  34.305  17.121  -4.169 0.0000000000
154173  35.028  16.350  -4.488 0.0000000000
154174  35.693  16.056  -4.471 0.0000000000
154175  36.196  15.680  -4.331 0.0000000000
154176  36.559  15.304  -4.139 0.0000000000
154177  35.997  16.506  -3.490 0.0000000000
154178  36.460  15.765  -3.708 0.0000000000
154179  36.801  14.968  -3.885 0.0000000000
154180  36.889  14.580  -3.608 0.0000000000
154181  36.803  14.115  -3.334 0.0000000000
154182  36.591  13.652  -3.072 0.0000000000
154183  35.279  17.735  -1.698 0.0000000000
154184  35.728  17.115  -1.899 0.0000000000
154185  36.074  16.504  -2.104 0.0000000000
154186  35.780  16.338  -1.427 0.0000000000
154187  36.048  16.055  -1.841 0.0000000000
154188  36.307  15.743  -2.282 0.0000000000
154189  36.514  14.967  -2.464 0.0000000000
154190  36.459  14.063  -2.668 0.0000000000
154191  36.334  13.036  -2.862 0.0000000000
154192  36.065  12.346  -2.676 0.0000000000
154193  35.845  11.554  -2.481 0.0000000000
154194  35.721  10.666  -2.249 0.0000000000
154195  35.298  12.429  -1.739 0.0000000000
154196  35.420  11.111  -1.891 0.0000000000
154197  35.650  9.750  -1.982 0.0000000000
154198  35.740  8.803  -1.721 0.0000000000
154199  36.010  8.027  -1.423 0.0000000000
154200  36.274  7.284  -1.159 0.0000000000
154207  31.391  29.814  1.237 0.0000000000
154208  30.775  29.352  1.534 0.0000000000
154209  30.187  28.792  1.762 0.0000000000
154211  31.054  29.174  3.824 0.0000000000
154212  30.723  28.979  3.461 0.0000000000
154213  30.082  27.830  4.157 0.0000000000
154214  30.242  28.346  3.616 0.0000000000
154215  30.444  28.774  3.087 0.0000000000
154216  30.176  28.580  2.704 0.0000000000
154217  29.935  28.368  2.313 0.0000000000
154218  29.709  28.170  1.909 0.0000000000
154219  29.426  27.331  2.046 0.0000000000
154220  29.263  26.418  2.179 0.0000000000
154221  29.256  25.516  2.215 0.0000000000
154222  29.326  25.282  3.124 0.0000000000
154223  29.331  24.940  2.669 0.0000000000
154224  29.432  24.545  2.246 0.0000000000
154225  29.749  23.575  2.248 0.0000000000
154226  30.230  22.679  2.234 0.0000000000
154227  30.780  21.884  2.186 0.0000000000
154228  30.538  24.758  8.299 0.0000000000
154229  30.268  24.632  7.917 0.0000000000
154230  30.049  24.491  7.515 0.0000000000
154231  30.006  23.007  7.833 0.0000000000
154232  29.928  23.701  7.454 0.0000000000
154233  29.880  24.311  7.051 0.0000000000
154234  29.752  24.083  6.600 0.0000000000
154235  29.674  23.813  6.139 0.0000000000
154236  29.616  23.528  5.697 0.0000000000
154237  30.390  19.431  7.263 0.0000000000
154238  30.268  20.083  6.937 0.0000000000
154239  30.120  20.760  6.611 0.0000000000
154240  30.554  19.485  5.938 0.0000000000
154241  30.244  20.447  6.109 0.0000000000
154242  29.998  21.345  6.306 0.0000000000
154243  29.860  21.984  5.963 0.0000000000
154244  29.733  22.632  5.617 0.0000000000
154245  29.624  23.266  5.259 0.0000000000
154246  29.731  22.945  4.806 0.0000000000
154247  29.890  22.624  4.373 0.0000000000
154248  30.100  22.311  3.936 0.0000000000
154249  30.723  20.802  4.070 0.0000000000
154250  30.573  21.430  3.793 0.0000000000
154251  30.409  21.990  3.449 0.0000000000
154252  30.733  21.692  2.986 0.0000000000
154253  31.041  21.383  2.528 0.0000000000
154254  31.393  21.125  2.069 0.0000000000
154255  32.047  20.223  1.969 0.0000000000
154256  32.623  19.392  1.849 0.0000000000
154257  33.066  18.643  1.702 0.0000000000
154258  32.641  18.252  2.370 0.0000000000
154259  33.063  18.056  1.954 0.0000000000
154260  33.480  17.812  1.479 0.0000000000
154261  33.765  17.005  1.208 0.0000000000
154262  33.917  16.244  0.865 0.0000000000
154263  34.042  15.387  0.530 0.0000000000
154264  32.359  15.553  3.192 0.0000000000
154265  32.640  15.334  2.686 0.0000000000
154266  32.915  15.147  2.161 0.0000000000
154267  32.922  13.561  2.088 0.0000000000
154268  33.020  14.297  1.852 0.0000000000
154269  33.172  15.006  1.652 0.0000000000
154270  33.450  14.845  1.168 0.0000000000
154271  33.763  14.679  0.690 0.0000000000
154272  34.114  14.466  0.222 0.0000000000
154273  34.124  13.528  -0.071 0.0000000000
154274  34.198  12.527  -0.324 0.0000000000
154275  34.394  11.449  -0.505 0.0000000000
154276  34.146  10.738  0.207 0.0000000000
154277  34.411  10.533  -0.217 0.0000000000
154278  34.708  10.222  -0.624 0.0000000000
154279  35.259  8.920  -0.687 0.0000000000
154280  35.883  7.654  -0.748 0.0000000000
154281  36.511  6.535  -0.920 0.0000000000
154282  36.747  5.835  -0.726 0.0000000000
154283  36.998  5.083  -0.565 0.0000000000
154284  37.224  4.320  -0.404 0.0000000000
154285  36.194  5.629  0.294 0.0000000000
154286  36.796  4.554  -0.016 0.0000000000
154287  37.551  3.541  -0.322 0.0000000000
154288  37.906  2.858  -0.206 0.0000000000
154289  38.214  2.303  0.018 0.0000000000
154290  38.584  1.699  0.180 0.0000000000
154291  34.837  7.156  2.124 0.0000000000
154292  35.356  5.937  1.864 0.0000000000
154293  35.873  4.623  1.506 0.0000000000
154294  35.756  4.283  2.145 0.0000000000
154295  36.145  3.915  1.647 0.0000000000
154296  36.610  3.645  1.190 0.0000000000
154297  37.475  2.758  0.927 0.0000000000
154298  38.328  1.932  0.653 0.0000000000
154299  38.772  1.065  0.349 0.0000000000
154300  38.824  0.455  0.531 0.0000000000
154301  38.732  -0.160  0.679 0.0000000000
154302  38.440  -0.859  0.713 0.0000000000
154303  38.595  0.334  1.764 0.0000000000
154304  38.603  -0.524  1.377 0.0000000000
154305  38.321  -1.403  0.835 0.0000000000
154306  38.113  -1.966  0.924 0.0000000000
154307  37.919  -2.566  0.992 0.0000000000
154308  37.802  -3.139  1.064 0.0000000000
154309  32.713  9.828  5.725 0.0000000000
154310  33.177  8.854  5.522 0.0000000000
154311  33.634  7.853  5.312 0.0000000000
154312  33.509  7.492  5.978 0.0000000000
154313  33.799  7.109  5.513 0.0000000000
154314  34.047  6.781  5.058 0.0000000000
154315  34.416  5.638  4.739 0.0000000000
154316  34.765  4.522  4.398 0.0000000000
154317  35.282  3.435  4.101 0.0000000000
154318  34.069  4.588  6.767 0.0000000000
154319  34.286  4.240  6.266 0.0000000000
154320  34.545  3.931  5.771 0.0000000000
154321  35.280  2.174  5.650 0.0000000000
154322  35.059  2.854  5.468 0.0000000000
154323  34.847  3.485  5.295 0.0000000000
154324  35.195  3.086  4.800 0.0000000000
154325  35.544  2.740  4.305 0.0000000000
154326  35.922  2.446  3.818 0.0000000000
154327  36.840  1.479  3.593 0.0000000000
154328  37.698  0.562  3.383 0.0000000000
154329  38.185  -0.302  3.088 0.0000000000
154330  37.887  -0.577  3.717 0.0000000000
154331  38.082  -0.877  3.173 0.0000000000
154332  38.203  -1.155  2.640 0.0000000000
154333  38.044  -1.984  2.163 0.0000000000
154334  37.872  -2.886  1.604 0.0000000000
154335  37.787  -3.777  1.068 0.0000000000
154336  37.765  -4.402  1.105 0.0000000000
154337  37.767  -4.993  1.144 0.0000000000
154338  37.769  -5.597  1.194 0.0000000000
154339  37.511  -4.407  2.284 0.0000000000
154340  37.631  -5.317  1.775 0.0000000000
154341  37.794  -6.252  1.265 0.0000000000
154342  37.818  -6.880  1.321 0.0000000000
154343  37.848  -7.494  1.397 0.0000000000
154344  37.879  -8.111  1.465 0.0000000000
154345  37.676  -3.243  4.679 0.0000000000
154346  37.375  -4.177  4.078 0.0000000000
154347  37.212  -5.068  3.550 0.0000000000
154348  37.034  -5.360  4.192 0.0000000000
154349  37.137  -5.616  3.634 0.0000000000
154350  37.265  -5.945  3.037 0.0000000000
154351  37.530  -6.898  2.506 0.0000000000
154352  37.823  -7.842  2.013 0.0000000000
154353  37.965  -8.704  1.529 0.0000000000
154354  37.923  -9.224  1.678 0.0000000000
154355  37.905  -9.770  1.790 0.0000000000
154356  37.871  -10.300  1.916 0.0000000000
154357  38.039  -9.255  2.953 0.0000000000
154358  38.102  -10.037  2.511 0.0000000000
154359  37.779  -10.812  2.061 0.0000000000
154360  37.680  -11.313  2.152 0.0000000000
154361  37.601  -11.859  2.240 0.0000000000
159468  36.753  -13.777  1.570 0.0000000000
159469  36.908  -13.826  2.083 0.0000000000
159470  36.559  -14.615  1.782 0.0000000000
159471  36.338  -15.407  1.514 0.0000000000
159472  36.655  -14.481  2.871 0.0000000000
159473  36.288  -15.315  2.076 0.0000000000
159474  36.220  -16.209  1.252 0.0000000000
159475  36.184  -16.975  0.962 0.0000000000
159476  36.133  -17.711  0.615 0.0000000000
159477  36.049  -18.420  0.304 0.0000000000
159478  37.242  -14.333  4.916 0.0000000000
159479  36.427  -14.982  4.211 0.0000000000
159480  36.001  -15.789  3.416 0.0000000000
159481  35.697  -16.539  3.592 0.0000000000
159482  35.767  -16.621  3.059 0.0000000000
159483  35.899  -16.713  2.529 0.0000000000
159484  35.968  -17.619  1.630 0.0000000000
159485  36.028  -18.403  0.810 0.0000000000
159486  35.943  -19.099  -0.014 0.0000000000
159487  35.855  -19.717  -0.341 0.0000000000
159488  35.888  -20.336  -0.685 0.0000000000
159489  36.022  -20.966  -1.031 0.0000000000
159490  35.664  -20.379  0.365 0.0000000000
159491  35.868  -21.011  -0.531 0.0000000000
159492  36.254  -21.574  -1.327 0.0000000000
159493  36.580  -22.120  -1.586 0.0000000000
159494  36.961  -22.603  -1.737 0.0000000000
159495  37.457  -23.002  -1.869 0.0000000000
159496  37.875  -14.935  8.526 0.0000000000
159497  37.301  -15.427  7.970 0.0000000000
159498  36.477  -15.861  7.359 0.0000000000
159499  35.865  -16.531  7.572 0.0000000000
159500  35.775  -16.469  7.094 0.0000000000
159501  35.655  -16.446  6.608 0.0000000000
159502  35.151  -17.129  5.779 0.0000000000
159503  34.927  -17.950  4.891 0.0000000000
159504  34.904  -18.802  3.997 0.0000000000
159505  34.108  -19.481  6.121 0.0000000000
159506  34.188  -19.478  5.642 0.0000000000
159507  34.321  -19.479  5.160 0.0000000000
159508  34.306  -21.048  3.998 0.0000000000
159509  34.359  -20.259  4.322 0.0000000000
159510  34.468  -19.471  4.682 0.0000000000
159511  34.624  -19.490  4.216 0.0000000000
159512  34.795  -19.558  3.678 0.0000000000
159513  34.939  -19.653  3.153 0.0000000000
159514  35.056  -20.390  2.342 0.0000000000
159515  35.224  -21.089  1.518 0.0000000000
159516  35.517  -21.762  0.714 0.0000000000
159517  35.534  -22.413  0.918 0.0000000000
159518  35.746  -22.386  0.420 0.0000000000
159519  35.948  -22.356  -0.079 0.0000000000
159520  36.555  -22.818  -0.819 0.0000000000
159521  37.237  -23.147  -1.423 0.0000000000
159522  37.990  -23.341  -1.934 0.0000000000
159523  38.549  -23.620  -1.948 0.0000000000
159524  39.171  -23.812  -1.976 0.0000000000
159525  39.816  -23.963  -1.898 0.0000000000
159526  38.572  -24.235  -1.103 0.0000000000
159527  39.500  -24.220  -1.493 0.0000000000
159528  40.493  -24.019  -1.785 0.0000000000
159529  41.137  -23.988  -1.632 0.0000000000
159530  41.742  -23.897  -1.429 0.0000000000
159531  42.365  -23.713  -1.160 0.0000000000
159532  37.449  -24.860  0.645 0.0000000000
159533  38.279  -24.997  0.216 0.0000000000
159534  39.184  -24.979  -0.137 0.0000000000
159535  39.502  -25.271  0.405 0.0000000000
159536  39.800  -25.063  -0.029 0.0000000000
159537  40.131  -24.814  -0.437 0.0000000000
159538  41.067  -24.536  -0.633 0.0000000000
159539  42.040  -24.040  -0.796 0.0000000000
159540  42.944  -23.485  -0.889 0.0000000000
159541  43.485  -23.183  -0.585 0.0000000000
159542  44.001  -22.823  -0.237 0.0000000000
159543  44.512  -22.401  0.124 0.0000000000
159544  43.351  -23.455  0.454 0.0000000000
159545  44.123  -22.748  0.456 0.0000000000
159546  44.903  -21.990  0.471 0.0000000000
159547  45.384  -21.432  0.865 0.0000000000
159548  45.805  -20.868  1.279 0.0000000000
159549  46.186  -20.247  1.703 0.0000000000
159605  35.826  -25.757  4.045 0.0000000000
159606  36.646  -26.008  3.588 0.0000000000
159607  36.872  -26.334  4.146 0.0000000000
159608  37.188  -26.238  3.644 0.0000000000
159609  37.497  -26.152  3.153 0.0000000000
159610  38.437  -26.137  2.755 0.0000000000
159611  39.371  -25.952  2.453 0.0000000000
159612  40.287  -25.629  2.225 0.0000000000
159613  39.285  -26.274  4.717 0.0000000000
159614  39.582  -26.110  4.269 0.0000000000
159615  39.897  -25.964  3.801 0.0000000000
159616  41.223  -25.035  3.880 0.0000000000
159617  40.722  -25.449  3.600 0.0000000000
159618  40.186  -25.774  3.350 0.0000000000
159619  40.490  -25.600  2.915 0.0000000000
159620  40.825  -25.384  2.500 0.0000000000
159621  41.156  -25.153  2.075 0.0000000000
159622  42.009  -24.579  1.973 0.0000000000
159623  42.847  -23.898  1.912 0.0000000000
159624  43.604  -23.175  1.915 0.0000000000
159625  43.773  -22.943  2.611 0.0000000000
159626  44.072  -22.673  2.289 0.0000000000
159627  44.377  -22.414  1.935 0.0000000000
159628  45.119  -21.549  1.986 0.0000000000
159629  45.833  -20.566  2.067 0.0000000000
159630  46.561  -19.506  2.150 0.0000000000
160440  27.923  19.492  -8.504 0.0000000000
160441  27.992  18.990  -8.770 0.0000000000
160442  28.123  18.457  -9.060 0.0000000000
160443  29.077  17.297  -8.619 0.0000000000
160444  28.658  17.619  -8.988 0.0000000000
160445  28.257  17.994  -9.377 0.0000000000
160446  28.436  17.474  -9.707 0.0000000000
160447  28.694  16.915  -10.013 0.0000000000
160448  28.902  16.456  -10.399 0.0000000000
160449  32.182  14.168  -9.319 0.0000000000
160450  31.633  14.537  -9.525 0.0000000000
160451  31.129  14.871  -9.760 0.0000000000
160452  32.273  13.626  -10.508 0.0000000000
160453  31.451  14.434  -10.242 0.0000000000
160454  30.648  15.180  -10.002 0.0000000000
160455  30.121  15.489  -10.226 0.0000000000
160456  29.681  15.673  -10.532 0.0000000000
160457  29.150  15.953  -10.777 0.0000000000
160458  29.472  15.413  -11.194 0.0000000000
160459  29.821  14.875  -11.645 0.0000000000
160460  30.147  14.323  -12.121 0.0000000000
160461  31.488  13.418  -12.212 0.0000000000
160462  31.011  13.570  -12.437 0.0000000000
160463  30.468  13.772  -12.603 0.0000000000
160467  36.689  5.664  -11.793 0.0000000000
160468  36.452  6.223  -12.015 0.0000000000
160469  36.148  6.804  -12.210 0.0000000000
160470  36.698  5.047  -13.358 0.0000000000
160471  36.278  6.217  -12.838 0.0000000000
160472  35.886  7.313  -12.375 0.0000000000
160473  35.551  7.892  -12.565 0.0000000000
160474  35.214  8.371  -12.738 0.0000000000
160475  34.822  8.876  -12.921 0.0000000000
160476  37.131  3.439  -16.088 0.0000000000
160477  36.713  4.302  -15.430 0.0000000000
160478  36.285  5.153  -14.893 0.0000000000
160479  36.009  5.107  -15.664 0.0000000000
160480  35.916  5.630  -14.982 0.0000000000
160481  35.847  6.122  -14.357 0.0000000000
160482  35.369  7.164  -13.836 0.0000000000
160483  34.926  8.201  -13.455 0.0000000000
160484  34.415  9.284  -13.117 0.0000000000
160521  42.543  -0.226  -22.087 0.0000000000
160522  42.209  -0.007  -22.184 0.0000000000
160523  41.863  0.211  -22.345 0.0000000000
160524  42.394  1.891  -23.591 0.0000000000
160525  41.983  1.085  -23.040 0.0000000000
160526  41.585  0.394  -22.434 0.0000000000
163114  36.572  -14.315  0.890 0.0000000000
163115  36.484  -14.812  0.220 0.0000000000
163116  36.450  -15.287  -0.436 0.0000000000
163117  36.305  -16.344  -0.371 0.0000000000
163118  36.360  -16.030  -0.746 0.0000000000
163119  36.363  -15.694  -1.074 0.0000000000
163120  36.228  -16.056  -1.734 0.0000000000
163121  36.113  -16.390  -2.407 0.0000000000
163122  36.073  -16.711  -3.113 0.0000000000
163123  36.038  -19.100  -1.635 0.0000000000
163124  36.037  -18.785  -2.036 0.0000000000
163125  36.042  -18.495  -2.440 0.0000000000
163126  36.330  -19.397  -3.455 0.0000000000
163127  36.133  -18.804  -3.154 0.0000000000
163128  36.061  -18.179  -2.840 0.0000000000
163129  36.081  -17.803  -3.153 0.0000000000
163130  36.092  -17.401  -3.488 0.0000000000
163131  36.123  -17.046  -3.816 0.0000000000
163132  36.267  -17.319  -4.518 0.0000000000
163133  36.511  -17.532  -5.226 0.0000000000
163134  36.880  -17.702  -5.835 0.0000000000
163135  37.303  -18.626  -5.817 0.0000000000
163136  37.283  -18.214  -6.108 0.0000000000
163137  37.351  -17.833  -6.418 0.0000000000
163138  37.878  -17.908  -6.954 0.0000000000
163139  38.488  -17.922  -7.453 0.0000000000
163140  39.156  -17.853  -7.919 0.0000000000
163141  38.996  -22.802  -3.207 0.0000000000
163142  39.057  -22.482  -3.627 0.0000000000
163143  39.150  -22.156  -4.046 0.0000000000
163144  40.494  -22.115  -4.357 0.0000000000
163145  39.791  -22.006  -4.406 0.0000000000
163146  39.179  -21.807  -4.430 0.0000000000
163147  39.283  -21.438  -4.830 0.0000000000
163148  39.338  -21.076  -5.206 0.0000000000
163149  39.421  -20.762  -5.568 0.0000000000
163150  43.415  -20.426  -5.195 0.0000000000
163151  42.820  -20.538  -5.428 0.0000000000
163152  42.153  -20.644  -5.621 0.0000000000
163153  42.912  -19.820  -6.195 0.0000000000
163154  42.187  -20.291  -6.011 0.0000000000
163155  41.452  -20.690  -5.769 0.0000000000
163156  40.762  -20.668  -5.865 0.0000000000
163157  40.154  -20.588  -5.930 0.0000000000
163158  39.434  -20.398  -5.902 0.0000000000
163159  39.524  -20.025  -6.274 0.0000000000
163160  39.597  -19.650  -6.652 0.0000000000
163161  39.635  -19.240  -7.002 0.0000000000
163162  41.033  -19.188  -7.344 0.0000000000
163163  40.401  -19.062  -7.382 0.0000000000
163164  39.723  -18.888  -7.334 0.0000000000
163165  39.753  -18.483  -7.693 0.0000000000
163166  39.795  -18.105  -8.033 0.0000000000
163167  39.848  -17.726  -8.362 0.0000000000
163168  40.552  -17.548  -8.775 0.0000000000
163169  41.295  -17.265  -9.141 0.0000000000
163170  42.059  -16.905  -9.458 0.0000000000
163171  42.740  -17.245  -9.018 0.0000000000
163172  42.793  -16.841  -9.374 0.0000000000
163173  42.853  -16.472  -9.728 0.0000000000
163174  43.559  -15.949  -9.950 0.0000000000
163175  44.248  -15.343  -10.127 0.0000000000
163176  44.927  -14.662  -10.286 0.0000000000
163177  45.255  -16.382  -8.184 0.0000000000
163178  45.363  -15.933  -8.546 0.0000000000
163179  45.405  -15.577  -8.931 0.0000000000
163180  46.609  -14.360  -8.782 0.0000000000
163181  46.006  -14.816  -9.047 0.0000000000
163182  45.451  -15.147  -9.300 0.0000000000
163183  45.524  -14.719  -9.699 0.0000000000
163184  45.538  -14.308  -10.068 0.0000000000
163185  45.560  -13.921  -10.429 0.0000000000
163186  46.175  -13.074  -10.580 0.0000000000
163187  46.766  -12.198  -10.721 0.0000000000
163188  47.328  -11.306  -10.849 0.0000000000
163189  47.987  -11.085  -10.232 0.0000000000
163190  47.972  -10.660  -10.618 0.0000000000
163191  47.942  -10.256  -10.991 0.0000000000
163192  48.514  -9.159  -11.138 0.0000000000
163193  49.034  -8.030  -11.299 0.0000000000
163194  49.505  -6.822  -11.486 0.0000000000
163195  47.764  -18.189  1.204 0.0000000000
163196  48.055  -18.014  0.712 0.0000000000
163197  48.306  -17.812  0.249 0.0000000000
163199  48.883  -16.936  0.191 0.0000000000
163200  48.608  -17.540  -0.226 0.0000000000
163201  48.850  -17.317  -0.724 0.0000000000
163202  49.095  -17.039  -1.223 0.0000000000
163203  49.311  -16.785  -1.707 0.0000000000
163205  51.020  -12.833  -0.267 0.0000000000
163206  50.763  -13.704  -0.629 0.0000000000
163207  51.551  -12.194  -1.175 0.0000000000
163208  51.086  -13.337  -1.094 0.0000000000
163209  50.623  -14.416  -1.030 0.0000000000
163210  50.355  -15.070  -1.446 0.0000000000
163211  49.935  -15.804  -1.801 0.0000000000
163212  49.503  -16.357  -2.179 0.0000000000
163213  49.652  -15.967  -2.624 0.0000000000
163214  49.774  -15.585  -3.042 0.0000000000
163215  49.840  -15.184  -3.485 0.0000000000
163216  51.014  -13.478  -3.316 0.0000000000
163217  50.483  -14.154  -3.617 0.0000000000
163218  49.896  -14.769  -3.910 0.0000000000
163219  49.959  -14.321  -4.343 0.0000000000
163220  50.043  -13.804  -4.780 0.0000000000
163221  50.129  -13.318  -5.175 0.0000000000
163241  52.609  -9.440  -3.904 0.0000000000
163242  52.233  -10.184  -4.303 0.0000000000
163245  51.854  -10.844  -4.655 0.0000000000
163246  51.342  -11.571  -4.998 0.0000000000
163247  50.785  -12.221  -5.322 0.0000000000
163248  50.201  -12.832  -5.570 0.0000000000
163249  50.209  -12.378  -6.010 0.0000000000
163250  50.254  -11.898  -6.426 0.0000000000
163251  50.259  -11.442  -6.854 0.0000000000
163252  51.396  -9.572  -6.744 0.0000000000
163253  50.862  -10.268  -7.018 0.0000000000
163254  50.302  -10.944  -7.238 0.0000000000
163255  50.290  -10.451  -7.662 0.0000000000
163256  50.310  -9.962  -8.058 0.0000000000
163257  50.334  -9.433  -8.468 0.0000000000
163264  51.386  -7.384  -8.297 0.0000000000
163265  50.894  -8.174  -8.605 0.0000000000
163266  50.354  -8.903  -8.859 0.0000000000
163267  50.321  -8.408  -9.309 0.0000000000
163268  50.330  -7.968  -9.689 0.0000000000
163269  50.250  -7.486  -10.092 0.0000000000
163270  51.205  -5.316  -9.926 0.0000000000
163271  50.711  -6.188  -10.222 0.0000000000
163272  50.167  -7.067  -10.475 0.0000000000
163273  50.090  -6.568  -10.883 0.0000000000
163274  50.014  -6.043  -11.278 0.0000000000
163275  49.899  -5.570  -11.648 0.0000000000
163276  50.194  -4.395  -11.791 0.0000000000
163277  50.432  -3.203  -11.919 0.0000000000
163278  50.668  -1.966  -12.069 0.0000000000
163279  51.216  -1.442  -11.309 0.0000000000
163280  51.049  -1.149  -11.741 0.0000000000
163281  50.911  -0.736  -12.224 0.0000000000
163282  51.145  0.477  -12.391 0.0000000000
